# Supplementary material for: Discovery of the major 15–30 nt mammalian small RNAs, their biogenesis and function
Source: Nat Commun. 2023 Sep 18;14:5796. doi: 10.1038/s41467-023-41554-6 (PMC10507107; doi:10.1038/s41467-023-41554-6)
Supplement: Supplementary file 4 — Supplementary Data 1 [file 41467_2023_41554_MOESM4_ESM.xlsx]

## Sheet: sheet1
Supplementary Data 1. Oligonucleotides used in this study.
Oligonucleotides for small RNA analysis	Sequence
P-RNA1-OH	P-AACGACAAGACACACACCACGAGAGCAAUAAGCAG-OH
P-RNA2-OH	P-GUCAUCUGAAACUUGCUCUCGAAAA-OH
App-DNA3-ddC	App-GTAGCACGACAAGACACACACCACGAGAGCAATAAGCAGATGAC-ddC
P-RNA4-OH	P-AUCGAUUCGAUCGUAAUCGUAUGCCUAA-OH
P-RNA5-P	P-UCACUGCAGAUGAUGAGUAGACACGUAGA-P
P-RNA6-cP	P-AUGCCUAUGGAUUCGUCGUC-cP
P-RNA7-cP	P-CAGUACAGUAUGCAGCCUCAUCAAAGUGAAGA-cP
OH-RNA8-OH	OH-AACGACAAGACACACACCACGAGAGCAAUAAGCAGAUGAC-OH
P-RNA9-OH	P-GUUCUCGAGUAAAAGUGUGUC-OH
P-RNA10-P	P-CUCAGUUGAUCACACAUGAUCCUAUGU-P
P-RNA11-cP	P-CACGUAGAGCCUUCUUAGCGCAG-cP
Oligonucleotides for small RNA library preparation	Sequence
App-DNA12-ddC	App-GACGTATGGAATTCT-ddC
OH-RNA13-ddC	OH-CUAUCGUGGAAUUCU-ddC
OH-RNA14-OH	OH-GUUCAGAGUUCUACAGUCCGACGAUC-OH
OH-DNA15-OH	OH-GCCTTGGCACCCGAGAATTCCA-OH
Spike-ins	Sequence
P-RNA2-OH	P-GUCAUCUGAAACUUGCUCUCGAAAA-OH
P-RNA5-P	P-UCACUGCAGAUGAUGAGUAGACACGUAGA-P
P-RNA6-cP	P-AUGCCUAUGGAUUCGUCGUC-cP
P-RNA9-OH	P-GUUCUCGAGUAAAAGUGUGUC-OH
P-RNA10-P	P-CUCAGUUGAUCACACAUGAUCCUAUGU-P
P-RNA11-cP	P-CACGUAGAGCCUUCUUAGCGCAG-cP
P-RNA16-OH	P-UGGAAUUCUCGGGCACCAAGGU-OH
P-RNA17-P	P-GUGGAACUCAGACCUAAACGG-P
P-RNA18-cP	P-UCCAGUUAUGAUCAGGAAUUUCAGUU-cP
RNA PCR primer and RNA PCR index primers	Sequence
RNA PCR Primer	AATGATACGGCGACCACCGAGATCTACACGTTCAGAGTTCTACAGTCCGA
RNA PCR Primer, Index 1	CAAGCAGAAGACGGCATACGAGATCGTGATGTGACTGGAGTTCCTTGGCACCCGAGAATTCCA
RNA PCR Primer, Index 2	CAAGCAGAAGACGGCATACGAGATACATCGGTGACTGGAGTTCCTTGGCACCCGAGAATTCCA
RNA PCR Primer, Index 3	CAAGCAGAAGACGGCATACGAGATGCCTAAGTGACTGGAGTTCCTTGGCACCCGAGAATTCCA
RNA PCR Primer, Index 4	CAAGCAGAAGACGGCATACGAGATTGGTCAGTGACTGGAGTTCCTTGGCACCCGAGAATTCCA
RNA PCR Primer, Index 5	CAAGCAGAAGACGGCATACGAGATCACTGTGTGACTGGAGTTCCTTGGCACCCGAGAATTCCA
RNA PCR Primer, Index 6	CAAGCAGAAGACGGCATACGAGATATTGGCGTGACTGGAGTTCCTTGGCACCCGAGAATTCCA
RNA PCR Primer, Index 7	CAAGCAGAAGACGGCATACGAGATGATCTGGTGACTGGAGTTCCTTGGCACCCGAGAATTCCA
RNA PCR Primer, Index 8	CAAGCAGAAGACGGCATACGAGATTCAAGTGTGACTGGAGTTCCTTGGCACCCGAGAATTCCA
RNA PCR Primer, Index 9	CAAGCAGAAGACGGCATACGAGATCTGATCGTGACTGGAGTTCCTTGGCACCCGAGAATTCCA
RNA PCR Primer, Index 10	CAAGCAGAAGACGGCATACGAGATAAGCTAGTGACTGGAGTTCCTTGGCACCCGAGAATTCCA
RNA PCR Primer, Index 11	CAAGCAGAAGACGGCATACGAGATGTAGCCGTGACTGGAGTTCCTTGGCACCCGAGAATTCCA
RNA PCR Primer, Index 12	CAAGCAGAAGACGGCATACGAGATTACAAGGTGACTGGAGTTCCTTGGCACCCGAGAATTCCA
RNA PCR Primer, Index 13	CAAGCAGAAGACGGCATACGAGATTTGACTGTGACTGGAGTTCCTTGGCACCCGAGAATTCCA
RNA PCR Primer, Index 14	CAAGCAGAAGACGGCATACGAGATGGAACTGTGACTGGAGTTCCTTGGCACCCGAGAATTCCA
RNA PCR Primer, Index 15	CAAGCAGAAGACGGCATACGAGATTGACATGTGACTGGAGTTCCTTGGCACCCGAGAATTCCA
Reverse transcription and qPCR primers	Sequence
Universal reverse transcription primer	GCGAGCACAGAATTAATACGACTCACTATAGGTTTTTTTTTTTTVN
Universal qPCR reverse primer 1	CAAGCAGAAGACGGCATACG
Universal qPCR reverse primer 2	GCGAGCACAGAATTAATACGAC
P-RNA2-OH qPCR forward primer	TCATCTGAAACTTGCTCTCGAAAA
P-RNA5-P qPCR forward primer	GCAGATGATGAGTAGACACGTAGA
P-RNA6-cP qPCR forward primer	ATGCCTATGGATTCGTCGTC
P-RNA9-OH qPCR forward primer	GTTCTCGAGTAAAAGTGTGTC
P-RNA10-P qPCR forward primer	AGTTGATCACACATGATCCTATGT
P-RNA11-cP qPCR forward primer	CACGTAGAGCCTTCTTAGCGCAG
P-RNA16-OH qPCR forward primer	TGGAATTCTCGGGCACCAAGGT
P-RNA17-P qPCR forward primer	GTGGAACTCAGACCTAAACGG
P-RNA18-cP qPCR forward primer	CAGTTATGATCAGGAATTTCAGTT
5S RNA qPCR forward primer	GTCTACGGCCATACCACCCTG
5S RNA qPCR reverse primer	AAAGCCTACAGCACCCGGTAT
Mouse actin qPCR forward primer	TGTCCACCTTCCAGCAGATGT
Mouse actin qPCR reverse primer	AGCTCAGTAACAGTCCGCCTAGA
Mouse rsR-67-cP qPCR forward primer	AGCGGAGGAAAAGAAACTAAAA
Mouse tsR-2-cP qPCR forward primer	GTTTCCGTAGTGTAGTGGTTAAAA
Mouse snoR-7-cP qPCR forward primer	CTGCGATGATGTCATATCTTAAAA
Mouses snR-7-cP qPCR forward primer	ACCTGGCAGGGGAGATACCAAAA
Mouse sinR-7-cP qPCR forward primer	AGAAGTTTGGGATATACTAAAA
Mouse smR-26-cP qPCR forward primer	AATTCCACCTTTCGGGCGCCAAAA
Mouse slncR-106-cP qPCR forward primer	GCGCGGCGCCTCGCCTCAAAA
Mouse srpR-5-cP qPCR forward primer	TTTGAAACACGGGAAACCTCAAAA
Mouse smcR-13-cP qPCR forward primer	GCGCGGTGGCGCACGCCTGTAAAA
Mouse srR-4-cP qPCR forward primer	ACGGCCATACCACCCTGAACAAAA
Mouse srR-15-cP qPCR forward primer	GACTCTTAGCGGTGGATCAAAA
Mouse srR-43-cP qPCR forward primer	AGGGGAATCCGACTGTTTAAAA
Mouse tsR-4-cP qPCR forward primer	TCAGGATGGCCGAGCGGTCTAAAA
Mouse tsR-17-cP qPCR forward primer	GGGGAATTAGCTCAAATGGTAAAA
Mouse snoR-3-cP qPCR forward primer	ACACAACTTTTTTCCCCATCAAAA
Mouse snoR-12-cP qPCR forward primer	AGTGATGTGATGATTCTGCCAAAA
Mouse snR-3-cP qPCR forward primer	GTGTAGTATCTGTTCTTATCAAAA
Mouse snR-22-cP qPCR forward primer	GCGGGAAACTCGACTGCAAAA
Mouse sinR-1-cP qPCR forward primer	GAGTTCGGTTCCCAGCACCCAAAA
Mouse sinR-136-cP qPCR forward primer	GGTTCAGTGGTAGAATTCTCAAAA
Mouse smR-2-cP qPCR forward primer	AGGGAACGTGAGCTGGGATTAAAA
Mouse smR-12-cP qPCR forward primer	TCCTTTTGTATAGTGGTGAGTAAAA
Mouse slncR-2-cP qPCR forward primer	GGAGAGATGGCTCAGCCGTTAAAA
Mouse slncR-6-cP qPCR forward primer	AGGCTCACAACCAAAAATATAAAA
Mouse srpR-11-cP qPCR forward primer	GTTAATGTGCTTAATAACAAAA
Mouse smcR-2-cP qPCR forward primer	GTTCTGGGCTGTAGTGCGCTAAAA
Mouse miR-122 qPCR forward primer	TGGAGTGTGACAATGGTGTTTGAAAA
Mouse miR-21a qPCR forward primer	AGCTTATCAGACTGATGTTGAAAA
Mouse miR-152 qPCR forward primer	TCAGTGCATGACAGAACTTGGAAAA
Mouse miR-181a qPCR forward primer	ATTCAACGCTGTCGGTGAGTAAAA
Mouse Dido1 qPCR forward primer	CGTTGGCAAACTCAAGTCATCGG
Mouse Dido1 qPCR reverse primer	CAAAGCGACCACGGCTGCTAAA
Mouse Ogdh qPCR forward primer	GGTGTCGTCAATCAGCCTGAGT
Mouse Ogdh qPCR reverse primer	ATCCAGCCAGTGCTTGATGTGC
Mouse Cerk qPCR forward primer	GGCACAAACGACGCAGAGACAT
Mouse Cerk qPCR reverse primer	GAAACCGTAGCCCAGCAGAGAA
Mouse Mdp1 qPCR forward primer	CGGAGTTCCTTTCTCTCAGATGG
Mouse Mdp1 qPCR reverse primer	CCGGATGTGAATGCAGGTAACG
Mouse Slc9a3r2 qPCR forward primer	ACTGCCATCACCAGTCACGAAC
Mouse Slc9a3r2 qPCR reverse primer	TCTCGCTTCCAGGTACTGCCAT
Mouse Cwc25 qPCR forward primer	ACAGGCTGGAGAGGTTGGACTC
Mouse Cwc25 qPCR reverse primer	GCTGTAGGGAATGGATGTTGCG
Mouse Sirt5 qPCR forward primer	ATCGCAAGGCTGGCACCAAGAA
Mouse Sirt5 qPCR reverse primer	CTAAAGCTGGGCAGATCGGACT
Mouse Hmgcs1 qPCR forward primer	GGAAATGCCAGACCTACAGGTG
Mouse Hmgcs1 qPCR reverse primer	TACTCGGAGAGCATGTCAGGCT
Mouse Nr3c2 qPCR forward primer	AACCACACGGTGACCTGTCATC
Mouse Nr3c2 qPCR reverse primer	AGTGACACCCAGAAGCCTCATC
Mouse Cd44 qPCR forward primer	CGGAACCACAGCCTCCTTTCAA
Mouse Cd44 qPCR reverse primer	TGCCATCCGTTCTGAAACCACG
Mouse Bcl2 qPCR forward primer	CCTGTGGATGACTGAGTACCTG
Mouse Bcl2 qPCR reverse primer	AGCCAGGAGAAATCAAACAGAGG
Mouse Twf1 qPCR forward primer	CAGGTTAGACTCTCAGAATGCCC
Mouse Twf1 qPCR reverse primer	CTTCAGAGTCGCTCTTGTTGCC
Mouse Me1 qPCR forward primer	AGAGCAGTGCTACAAGGTGACC
Mouse Me1 qPCR reverse primer	CCAAGAGCAACTCCAGGGAACA
Mouse Tsr2 qPCR forward primer	CAGTGGAGGATTACTTCATCGCC
Mouse Tsr2 qPCR reverse primer	GCAGACTCCCATCTTCCACAAC
Mouse Cul2 qPCR forward primer	TGAGTGTCAGCAGCGGATGGTA
Mouse Cul2 qPCR reverse primer	CACTGGACACAGCACGGAGTAA
Mouse Atl1 qPCR forward primer	CCTGATGGACTTCATGTTGCGG
Mouse Atl1 qPCR reverse primer	TCCTGTGGTTTCTCGTTCCGATC
Mouse Rfx2 qPCR forward primer	ATGTGAGCCGATCCTACAGTGG
Mouse Rfx2 qPCR reverse primer	TAGGCTCTTGGCGAAGTTCCTG
Human miR-19a qPCR forward primer	GCAAATCTATGCAAAACTGAAAA
Human miR-148a qPCR forward primer	TCAGTGCACTACAGAACTTTGTAAAA
Human srR-12-cP qPCR forward primer	CGACTCTTAGCGGTGGATCAAAA
Human srR-51-cP qPCR forward primer	GCGCCGAATCCCCGCCCCGCAAAA
Human srR-20-cP qPCR forward primer	AGTGAAACTGCGAATGGCTCAAAA
Human tsR-4-cP qPCR forward primer	GTTTCCGTAGTGTAGTGGTCAAAA
Human tsR-15-cP qPCR forward primer	GCCGCTGGTGTAGTGGTATCAAAA
Human snoR-18-cP qPCR forward primer	ACTGGTCTGCAGCTGTTCTTAAAA
Human snR-3-cP qPCR forward primer	CCGGATGTGCTGACCCCTGCAAAA
Human snR-31-cP qPCR forward primer	AAATTCGTGAAGCGTTCCAAAA
Human sinR-20-cP qPCR forward primer	TTCCGTAGTGTAGTGGTATCAAAA
Human sinR-90-cP qPCR forward primer	ACTTGAACGCGCCCGATCTCAAAA
Human smR-44-cP qPCR forward primer	CTGGCGCTCTCGCTCCCGACAAAA
Human smR-96-cP qPCR forward primer	CTTAGTAGAGCAGCCACCACAAAA
Human slncR-2-cP qPCR forward primer	GCCGATCGGGTGTCCGCACTAAAA
Human slncR-13-cP qPCR forward primer	GGGCCAGAGGCGGCCCTAACAAAA
Human smcR-7-cP qPCR forward primer	TGGTCCGAAGGTAGTGAGTTAAAA
Human srpRNA-2-cP qPCR forward primer	CAGTGGAGAGCATTGACTGCAAAA
Northern blot probes	Sequence
Mouse miR-152 probe	CCAAGTTCTGTCATGCACTGA-Dig
Mouse miR-122 probe	CAAACACCATTGTCACACTCCA-Dig
Mouse miR-21a probe	TCAACATCAGTCTGATAAGCTA-Dig
Mouse rsR-67-cP probe	AGTTTCTTTTCCTCCGCT-Dig
Mouse snR-7-cP probe	GGTATCTCCCCTGCCAGGT-Dig
Mouse sinR-7-cP probe	AGTATATCCCAAACTTCT-Dig
Mouse smR-26-cP probe	GGCGCCCGAAAGGTGGAATT-Dig
Mouse slncR-106-cP probe	GAGGCGAGGCGCCGCGC-Dig
Mouse smcR-13-cP probe	ACAGGCGTGCGCCACCGCGCCCGGC-Dig
Mouse snR-2-cP probe	AATCTTCTCTGTATCGTTCCAATTTT-Dig
Mouse slncR-1-cP probe	GGTGCGTTGGCCGGGAAAC-Dig
Mouse smR-2-cP probe	AATCCCAGCTCACGTTCCCT-Dig
App-DNA12-ddC probe	GAGAATTCCATACGTC-Dig
Primers for amplification of Ang, RNase 4 and Ago2	Sequence
Mouse Ang forward primer	CATATGCAGGATGACTCCAGGTACAC
Mouse Ang reverse primer	GCTCGAGCTATAGACTGAAAAACGACTC
Mouse RNase 4 forward primer	CATATGCAGGATCGAATGTACCAACGG
Mouse RNase 4 reverse primer	GCTCGAGCTATCTGTCAAAGTGCACTG
Mouse Ago2 forward primer	GGAATTCCATGTACTCGGGAGCCGGCC
Mouse Ago2 reverse primer	AAGCTTTCAAGCAAAGTACATGGTGCG
gRNA oligonucleotides	Sequence
Mouse Ang sgRNA1-sense	CACCGATGTCAACACCTTTATCCA
Mouse Ang sgRNA1-antisense	AAATTGGATAAAGGTGTTGACATC
Mouse Ang sgRNA2-sense	CACCGCTTGATCTTCGTGCTGGGTC
Mouse Ang sgRNA2-antisense	AAACGACCCAGCACGAAGATCAAGC
Mouse RNase 4 sgRNA-sense	CACCGGGTGTTGAAGCGTTTGCAC
Mouse RNase 4 sgRNA-antisense	AAATGTGCAAACGCTTCAACACCC
Mouse RNH1 sgRNA-sense	CACCGCAATACGAAGTGGTCAGGT
Mouse RNH1 sgRNA-antisense	AAATACCTGACCACTTCGTATTGC
Mouse Ang sgRNA1-sense	CACCGTGGCATCATAGTGCTGGGTC
Mouse Ang sgRNA1-antisense	AAACGACCCAGCACTATGATGCCAC
Mouse Ang sgRNA2-sense	CACCGATCGCTGGTACATGCCATCC
Mouse Ang sgRNA2-antisense	AAACGGATGGCATGTACCAGCGATC
Mouse RNase 4 sgRNA-sense	CACCGATCGCTGGTACATGCCATCC
Mouse RNase 4 sgRNA-antisense	AAACGGATGGCATGTACCAGCGATC
Antisense sRNAs	Sequence (m, 2'-O-methyl; *, phosphorothioate)
As-NC	mU*mC*mA*CAACCUCCUAGAAAGAGU*mA*mG*mA
As-srR-10-cP	mG*mC*mG*UUCGAAGUGUCGAUGAUC*mA*mA*mU
As-srR-31-cP	mG*mA*mG*CCAUUCGCAGUUUC*mA*mC*mU
As-srR-49-cP	mG*mC*mA*AUCCCCGAUCCCCAU*mC*mA*mC
As-srR-67-cP	mA*mG*mU*UUCUUUUCCUCC*mG*mC*mU
As-srR-91-cP	mA*mA*mA*CCCAGCUCACGUUC*mC*mC*mU
As-srR-110-cP	mA*mG*mA*ACCGCGGUCCUAUUCC*mA*mU*mU
As-srR-358-cP	mA*mC*mU*CCCCCCGGAACCCAAAGAC*mU*mU*mU
As-srR-742-cP	mA*mG*mC*CCGGCGCGCCGGGGGCC*mG*mC*mU
As-tsR-7-cP	mG*mA*mG*AGCGCCGAAUCCUAACC*mA*mC*mU
As-tsR-36-cP	mA*mG*mA*CCGCUCGGCCAU*mC*mC*mU
As-tsR-38-cP	mG*mG*mA*UUCAGAGUCCAG*mA*mG*mU
As-tsR-1628-cP	mG*mA*mU*AACCACUACACUACGAA*mA*mC*mC
As-sinR-1-cP	mG*mG*mG*UGCUGGGAACCGAACU*mC*mU*mU
As-sinR-13-cP	mG*mG*mG*GGCUCGUCCGGG*mA*mU*mC
As-sinR-39-cP	mG*mU*mG*UAGCCCAGGCUGGCCUCGAACU*mC*mG*mU
As-sinR-51-cP	mG*mG*mU*GCGUUGGCCGGGAA*mA*mC*mG
As-sinR-79-cP	mG*mU*mU*CAAGUGGUAUGGCCGUA*mG*mA*mC
As-sinR-80-cP	mG*mG*mA*UUAGCAAUCCAUGC*mC*mU*mU
As-sinR-86-cP	mG*mG*mG*UGCUGGGAACCGAA*mC*mU*mC
As-slncR-1-cP	mG*mG*mU*GCGUUGGCCGGGAm*A*mA*mC
As-slncR-72-cP	mG*mC*mG*GGGGAAGUCUACGCGCG*mU*mG*mU
As-slncR-106-cP	mG*mA*mG*GCGAGGCGCCG*mC*mG*mC
As-slncR-687-cP	mG*mC*mC*UCCUUCAGCAAAU*mC*mC*mU
As-snR-2-cP	mA*mA*mU*CUUCUCUGUAUCGUUCCAAU*mU*mU*mU
As-snR-3-cP	mG*mA*mU*AAGAACAGAUACUACA*mC*mU*mU
As-snR-7-cP	mG*mG*mU*AUCUCCCCUGCCA*mG*mG*mU
As-snR-12-cP	mG*mG*mA*GUGGACGGAGCAAGCU*mC*mC*mU
As-snR-187-cP	mA*mU*mU*CCAACUCCUACUUCCAAAAAUCCA*mU*mU*mU
As-smR-2-cP	mA*mA*mU*CCCAGCUCACGUUC*mC*mC*mU
As-smR-4-cP	mG*mG*mG*GGCUCGUCCGGGAU*mG*mA*mU
As-smR-26-cP	mG*mG*mC*GCCCGAAAGGUGGA*mA*mU*mU
As-smR-126-cP	mG*mC*mU*AGAUAGUAGAUA*mG*mG*mG
As-srpR-5-cP	mG*mA*mG*GUUUCCCGUGUUUCAA*mA*mU*mU
As-srpR-64-cP	mC*mA*mG*ACAGACGUGGCC*mC*mC*mG
As-snoR-21-cP	mG*mA*mU*GGACAGAAAGGAGCUCAAUGAGAA*mG*mA*mU
As-snoR-60-cP	mG*mU*mC*AGAAAUUAAUUCAUCACGG*mG*mC*mU
As-snoR-558-cP	mG*mC*mA*GCCACAGCCCUUGGAAACAUG*mC*mC*mU
As-smcR-2-cP	mA*mG*mC*GCACUACAGCCCAGAACU*mC*mC*mU
As-smcR-5-cP	mG*mA*mU*CAGCACGGGAGU*mU*mU*mU
As-piR-15406-1-22-cP	mG*mU*mA*UGGAGUGUCAUCAUCG*mC*mC*mG
sRNA mimics	Sequence
NC-mimic-sense	UUUGUACUACACAAAAGUACUG
NC-mimic-antisense	CAGUACUUUUGUGUAGUACAAA
srR-31-cP-mimic-sense	AGUGAAACUGCGAAUGGCUC
srR-31-cP-mimic-antisense	GAGCCAUUCGCAGUUUCACU
srR-49-cP-mimic-sense	GUGAUGGGGAUCGGGGAUUGC
srR-49-cP-mimic-antisense	GCAAUCCCCGAUCCCCAUCAC
srR-67-cP-mimic-sense	AGCGGAGGAAAAGAAACU
srR-67-cP-mimic-antisense	AGUUUCUUUUCCUCCGCU
tsR-7-cP-mimic-sense	AGUGGUUAGGAUUCGGCGCUCUC
tsR-7-cP-mimic-antisense	GAGAGCGCCGAAUCCUAACCACU
tsR-36-cP-mimic-sense	AGGAUGGCCGAGCGGUCU
tsR-36-cP-mimic-antisense	AGACCGCUCGGCCAUCCU
tsR-38-cP-mimic-sense	ACUCUGGACUCUGAAUCC
tsR-38-cP-mimic-antisense	GGAUUCAGAGUCCAGAGU
sinR-1-cP-mimic-sense	AAGAGUUCGGUUCCCAGCACCC
sinR-1-cP-mimic-antisense	GGGUGCUGGGAACCGAACUCUU
sinR-13-cP-mimic-sense	GAUCCCGGACGAGCCCCC
sinR-13-cP-mimic-antisense	GGGGGCUCGUCCGGGAUC
sinR-79-cP-mimic-sense	GUCUACGGCCAUACCACUUGAAC
sinR-79-cP-mimic-antisense	GUUCAAGUGGUAUGGCCGUAGAC
slncR-1-cP-mimic-sense	GUUUCCCGGCCAACGCACC
slncR-1-cP-mimic-antisense	GGUGCGUUGGCCGGGAAAC
slncR-106-cP-mimic-sense	GCGCGGCGCCUCGCCUC
slncR-106-cP-mimic-antisense	GAGGCGAGGCGCCGCGC
snR-2-cP-mimic-sense	AAAAUUGGAACGAUACAGAGAAGAUU
snR-2-cP-mimic-antisense	AAUCUUCUCUGUAUCGUUCCAAUUUU
snR-7-cP-mimic-sense	ACCUGGCAGGGGAGAUACC
snR-7-cP-mimic-antisense	GGUAUCUCCCCUGCCAGGU
snR-12-cP-mimic-sense	AGGAGCUUGCUCCGUCCACUCC
snR-12-cP-mimic-antisense	GGAGUGGACGGAGCAAGCUCCU
smR-2-cP-mimic-sense	AGGGAACGUGAGCUGGGAUU
smR-2-cP-mimic-antisense	AAUCCCAGCUCACGUUCCCU
smR-4-cP-mimic-sense	AUCAUCCCGGACGAGCCCCC
smR-4-cP-mimic-antisense	GGGGGCUCGUCCGGGAUGAU
smR-26-cP-mimic-sense	AAUUCCACCUUUCGGGCGCC
smR-26-cP-mimic-antisense	GGCGCCCGAAAGGUGGAAUU
snoR-21-cP-mimic-sense	AUCUUCUCAUUGAGCUCCUUUCUGUCCAUC
snoR-21-cP-mimic-antisense	GAUGGACAGAAAGGAGCUCAAUGAGAAGAU
snoR-60-cP-mimic-sense	AGCCCGUGAUGAAUUAAUUUCUGAC
snoR-60-cP-mimic-antisense	GUCAGAAAUUAAUUCAUCACGGGCU
smcR-2-cP-mimic-sense	AGGAGUUCUGGGCUGUAGUGCGCU
smcR-2-cP-mimic-antisense	AGCGCACUACAGCCCAGAACUCCU
siRNAs	Sequence (dT, deoxythymidine)
siNC-sense	GGCUCUAGAAAAGCCUAUGC(dTdT)
siNC-antisense	GCAUAGGCUUUUCUAGAGCC(dTdT)
siAgo2-sense	AGUGAAACUGCGAAUGGCUC(dTdT)
siAgo2-antisense	GAGCCAUUCGCAGUUUCACU(dTdT)
sRNA targets for cleavage assay	Sequence
miR-122 target	Biotin-AAAUUCAAACACCAUUGUCACACUCCACCAGAUUAA-OH
Bcl2 3' UTR fragment	Biotin-GAUCUGAUCUGUAUUGUUGCCCAAUUUGGGUCUUUCAG-OH
Nr3C2 3' UTR fragment	Biotin-CCAUCGAGGGUGUGGAGUCGGGAAAGCCAGGAGACC-OH
Twf1 3' UTR fragment	Biotin-CUCUGUAGUGAGGUCUAACGUUCCCUAUGAAGGGAAG-OH
tRNA purification probes	Sequence
tRNAGly probe	Biotin-GTACTAACCACTATACGATCACGGC-OH
tRNAHis probe	Biotin-CCTTAgACCACTCGGCCATCCTGAC-OH
tRNAVal probe	Biotin-GTGATgACCACTACACTACGGAAAC-OH
sRNAs for cleavage assay	Sequence
OH-snR-2-OH	OH-AAAAUUGGAACGAUACAGAGAAGAUU-OH
P-snR-2-OH	P-AAAAUUGGAACGAUACAGAGAAGAUU-OH
OH-snR-2-cP	OH-AAAAUUGGAACGAUACAGAGAAGAUU-cP
P-snR-2-cP	P-AAAAUUGGAACGAUACAGAGAAGAUU-cP
OH-smR-2-OH	OH-AGGGAACGUGAGCUGGGAUU-OH
P-smR-2-OH	P-AGGGAACGUGAGCUGGGAUU-OH
OH-smR-2-cP	OH-AGGGAACGUGAGCUGGGAUU-cP
P-smR-2-cP	P-AGGGAACGUGAGCUGGGAUU-cP
