# Supplementary material for: Discovery of the major 15–30 nt mammalian small RNAs, their biogenesis and function
Source: Nat Commun. 2023 Sep 18;14:5796. doi: 10.1038/s41467-023-41554-6 (PMC10507107; doi:10.1038/s41467-023-41554-6)
Supplement: Supplementary file 5 — Supplementary Data 2 [file 41467_2023_41554_MOESM5_ESM.xlsx]

## Sheet: Sheet1
Supplementary Data 2. Calibration curves for LC-MS/MS analysis.
Nucleoside	Symbol	Regression equation	Correlation coefficient
guanosine	G	y = 4.066x +0. 1572	0.9924
Cytidine 2′,3′-cyclic monophosphate	2',3'-cCMP	y = 13.267x + 0.0085	0.9999
Uridine 2′,3′-cyclic monophosphate	2',3'-cUMP	y = 4.3904x - 0.0196	0.9932
Guanosine 2′,3′-cyclic monophosphate	2',3'-cGMP	y = 14.146x + 0.003	0.9987
Adenosine 2′,3′-cyclic monophosphate	2',3'-cAMP	y = 17.281x - 0.0263	0.9914
pseudouridine	Ψ	y = 0.549x + 0.0006	0.9969
3-methylcytidine	m3C	y = 35.52x + 0.004	0.9959
2'-O-methyluridine	Um	y = 18.802x - 0.0247	0.9996
N2,N2-dimethylguanosine	m22G	y = 10.404x + 0.0459	0.9984
1-methyladenosine	m1A	y = 101.67x + 0.462	0.984
N6-methyladenosine	m6A	y = 164.97x - 0.1102	0.9943
5-methylcytidine	m5C	y = 39.017x + 0.0328	0.9907
inosine	I	y = 2.19x - 0.0013	0.9995
The stable isotope labeled guanosine (13C, 15N) was used as an internal standard. The regression equation for the calibration curve was determined to be y = ax + b, where y is the area ratio of the indicated nucleoside and internal standard, and x is the concentration ratio of the indicated nucleoside and internal standard.
