# Supplementary material for: Discovery of the major 15–30 nt mammalian small RNAs, their biogenesis and function
Source: Nat Commun. 2023 Sep 18;14:5796. doi: 10.1038/s41467-023-41554-6 (PMC10507107; doi:10.1038/s41467-023-41554-6)
Supplement: Supplementary file 6 — Supplementary Data 3 [file 41467_2023_41554_MOESM6_ESM.xlsx]

## Sheet: srRNA-OH
Supplementary Data 3. 15-30 nt sRNA-OHs identified by TANT-seq in mouse liver or Hepa 1-6 cells.																										Hepa 1-6 AKO vs Hepa 1-6 NC		Hepa 1-6 RKO vs Hepa 1-6 NC		Hepa 1-6 DKO vs Hepa 1-6 NC
Rank name	Full name	Sequence	Length	Biotype	Subject name	Subject ID	Subject biotype	Subject description	Subject start	Mouse liver 1_reads	Mouse liver 2_reads	Mouse liver 3_reads	Hepa 1-6_reads	Hepa 1-6 NC_reads	Hepa 1-6 AKO_reads	Hepa 1-6 RKO_reads	Hepa 1-6 DKO_reads	Mouse liver 1_RPM	Mouse liver 2_RPM	Mouse liver 3_RPM	Hepa 1-6_RPM	Hepa 1-6 NC_RPM	Hepa 1-6 AKO_RPM	Hepa 1-6 RKO_RPM	Hepa 1-6 DKO_RPM	Log2(FC)	Adjusted P-value	Log2(FC)	Adjusted P-value	Log2(FC)	Adjusted P-value
srR-1	srRNA-Rn28s1-4451-29	CCCCGCGTCGTCCCCGCGGCGGCGCGGGG	29	srRNA	Rn28s1	NR_003279.1	rRNA	Mus musculus 28S ribosomal RNA (Rn28s1), ribosomal RNA	4451	8331	4133	6092	63450	188685	128309	188249	260226	15299.5	6828.97	11955.6	93165.1	107459	94921.8	164698	180769	-0.342013	1	0.446556	1	0.903865	0.0260035
srR-2	srRNA-Rs5-8s1-136-20	ACGCCTGTCTGAGCGTCGCT	20	srRNA	Rs5-8s1	NR_003280.2	rRNA	Mus musculus 5.8S ribosomal RNA (Rs5-8s1), ribosomal RNA	136	19363	27354	19803	37056	31047	27911	21221	15856	35559.2	45197.1	38863.5	54410.2	17681.7	20648.3	18566.2	11014.6	0.0607238	1	-0.0990664	1	-0.529342	1
srR-3	srRNA-Rs5-8s1-140-16	CTGTCTGAGCGTCGCT	16	srRNA	Rs5-8s1	NR_003280.2	rRNA	Mus musculus 5.8S ribosomal RNA (Rs5-8s1), ribosomal RNA	140	7527	13043	9213	12540	14621	7488	6072	6580	13823	21551	18080.6	18412.8	8326.86	5539.55	5312.37	4570.89	-0.751036	1	-0.817893	0.162445	-0.711793	0.773828
srR-4	srRNA-Rs5-8s1-138-18	GCCTGTCTGAGCGTCGCT	18	srRNA	Rs5-8s1	NR_003280.2	rRNA	Mus musculus 5.8S ribosomal RNA (Rs5-8s1), ribosomal RNA	138	5082	8167	5582	9946	8796	6400	5174	4255	9332.84	13494.4	10954.7	14603.9	5009.44	4734.66	4526.71	2955.79	-0.244428	1	-0.315667	1	-0.607596	1
srR-5	srRNA-n-R5s149-103-19	ACCGGGTGCTGTAGGCTTT	19	srRNA	n-R5s149	NR_046156.1	rRNA	Mus musculus nuclear encoded rRNA 5S 149 (n-R5s149), ribosomal RNA	103	2712	2686	2403	13465	3656	2753	2804	1675	4980.45	4438.08	4715.9	19771	2082.14	2036.64	2453.21	1163.56	-0.19491	1	0.067112	1	-0.68599	1
srR-6	srRNA-n-R5s149-103-18	ACCGGGTGCTGTAGGCTT	18	srRNA	n-R5s149	NR_046156.1	rRNA	Mus musculus nuclear encoded rRNA 5S 149 (n-R5s149), ribosomal RNA	103	3567	3503	3528	10634	3635	3912	3197	2518	6550.62	5788.02	6923.72	15614.1	2070.18	2894.06	2797.04	1749.16	0.320285	1	0.264648	1	-0.0895932	1
srR-7	srRNA-n-R5s149-103-17	ACCGGGTGCTGTAGGCT	17	srRNA	n-R5s149	NR_046156.1	rRNA	Mus musculus nuclear encoded rRNA 5S 149 (n-R5s149), ribosomal RNA	103	3893	3286	3199	6649	5800	5537	4000	4593	7149.3	5429.47	6278.05	9762.88	3303.18	4096.22	3499.58	3190.59	0.147392	1	-0.0861564	1	0.103462	1
srR-8	srRNA-Rn28s1-4702-15	GACACAAGGGTTTGT	15	srRNA	Rn28s1	NR_003279.1	rRNA	Mus musculus 28S ribosomal RNA (Rn28s1), ribosomal RNA	4702	5020	5828	4581	852	7538	2331	1904	3180	9218.98	9629.62	8990.23	1251.01	4292.99	1724.45	1665.8	2209.03	-1.47884	1.13596e-07	-1.5352	3.53823e-09	-0.805054	0.186613
srR-9	srRNA-n-R5s149-92-28	CGCCTGGGAATACCGGGTGCTGTAGGCT	28	srRNA	n-R5s149	NR_046156.1	rRNA	Mus musculus nuclear encoded rRNA 5S 149 (n-R5s149), ribosomal RNA	92	2782	2522	2856	4477	5601	8770	5101	4469	5109	4167.11	5604.91	6573.68	3189.84	6487.96	4462.84	3104.45	0.861221	0.21305	0.314983	1	0.114345	1
srR-10	srRNA-Rn28s1-197-21	AAGTCCTTCTGATCGAGGCCC	21	srRNA	Rn28s1	NR_003279.1	rRNA	Mus musculus 28S ribosomal RNA (Rn28s1), ribosomal RNA	197	6704	4824	4316	484	892	976	648	1208	12311.6	7970.71	8470.17	710.668	508.006	722.036	566.933	839.153	0.344135	1	-0.0111538	1	0.877479	0.091331
srR-11	srRNA-Rn28s1-3047-18	CCCGGGGAGCCCGGCGGG	18	srRNA	Rn28s1	NR_003279.1	rRNA	Mus musculus 28S ribosomal RNA (Rn28s1), ribosomal RNA	3047	635	459	505	3459	21509	7038	14295	21599	1166.15	758.407	991.065	5078.93	12249.7	5206.65	12506.6	15004	-1.39734	8.99386e-07	-0.139535	1	0.446102	1
srR-12	srRNA-Rn28s1-4452-27	CCCGCGTCGTCCCCGCGGCGGCGCGGG	27	srRNA	Rn28s1	NR_003279.1	rRNA	Mus musculus 28S ribosomal RNA (Rn28s1), ribosomal RNA	4452	275	161	100	3035	13238	12884	12133	20720	505.024	266.021	196.25	4456.36	7539.22	9531.46	10615.1	14393.4	0.175238	1	0.324142	1	1.08641	0.000574633
srR-13	srRNA-n-R5s149-92-29	CGCCTGGGAATACCGGGTGCTGTAGGCTT	29	srRNA	n-R5s149	NR_046156.1	rRNA	Mus musculus nuclear encoded rRNA 5S 149 (n-R5s149), ribosomal RNA	92	1460	1697	1801	2079	2011	2761	1530	1430	2681.22	2803.96	3534.47	3052.64	1145.29	2042.56	1338.59	993.369	0.671586	1	0.055509	1	-0.0518139	1
srR-14	srRNA-Rn18s-252-20	CTCCCGGCTCCGGCCGGGGG	20	srRNA	Rn18s	NR_003278.3	rRNA	Mus musculus 18S ribosomal RNA (Rn18s), ribosomal RNA	252	429	273	307	2136	14415	1636	3358	4269	787.837	451.079	602.489	3136.34	8209.54	1210.3	2937.9	2965.52	-2.92489	3.83014e-34	-1.65197	5.36036e-11	-1.3155	1.81502e-06
srR-15	srRNA-Rn28s1-1153-16	TCTAACGCGTGCGCGA	16	srRNA	Rn28s1	NR_003279.1	rRNA	Mus musculus 28S ribosomal RNA (Rn28s1), ribosomal RNA	1153	99	52	60	1853	11299	4204	5736	9041	181.808	85.9197	117.75	2720.8	6434.93	3110.08	5018.4	6280.45	-1.21199	0.000144966	-0.528176	1	0.118438	1
srR-16	srRNA-Rs5-8s1-141-15	TGTCTGAGCGTCGCT	15	srRNA	Rs5-8s1	NR_003280.2	rRNA	Mus musculus 5.8S ribosomal RNA (Rs5-8s1), ribosomal RNA	141	990	1732	1282	1148	3741	1233	796	1229	1818.08	2861.79	2515.93	1685.63	2130.55	912.162	696.417	853.741	-1.38682	2.47874e-06	-1.78255	1.99562e-12	-1.16579	0.000154646
srR-17	srRNA-Rs5-8s1-126-30	TCCCGGGGCTACGCCTGTCTGAGCGTCGCT	30	srRNA	Rs5-8s1	NR_003280.2	rRNA	Mus musculus 5.8S ribosomal RNA (Rs5-8s1), ribosomal RNA	126	1187	1078	1095	1535	2562	1812	1248	1261	2179.87	1781.18	2148.94	2253.88	1459.09	1340.5	1091.87	875.971	-0.285327	1	-0.587717	1	-0.582582	1
srR-18	srRNA-Rs5-8s1-137-19	CGCCTGTCTGAGCGTCGCT	19	srRNA	Rs5-8s1	NR_003280.2	rRNA	Mus musculus 5.8S ribosomal RNA (Rs5-8s1), ribosomal RNA	137	865	1327	862	1717	2327	1919	1599	1138	1588.53	2192.61	1691.68	2521.11	1325.26	1419.66	1398.96	790.527	-0.0637686	1	-0.0914011	1	-0.591845	1
srR-19	srRNA-Rn28s1-2779-30	CCCCGCGGGGCCCCGTCGTCCCCCGCGTCG	30	srRNA	Rn28s1	NR_003279.1	rRNA	Mus musculus 28S ribosomal RNA (Rn28s1), ribosomal RNA	2779	871	453	780	1707	5074	2100	2875	3111	1599.55	748.493	1530.75	2506.43	2889.71	1553.56	2515.33	2161.1	-1.05835	0.00601022	-0.369655	1	-0.265657	1
srR-20	srRNA-Rn28s1-4687-30	TGAAAGTCAGCCCTCGACACAAGGGTTTGT	30	srRNA	Rn28s1	NR_003279.1	rRNA	Mus musculus 28S ribosomal RNA (Rn28s1), ribosomal RNA	4687	1135	1685	1460	417	2891	3378	1360	1277	2084.37	2784.13	2865.26	612.291	1646.46	2499.01	1189.86	887.085	0.438927	1	-0.638028	1	-0.738682	0.646997
srR-21	srRNA-Rn18s-1768-18	ACGGCCCTGGCGGAGCGC	18	srRNA	Rn18s	NR_003278.3	rRNA	Mus musculus 18S ribosomal RNA (Rn18s), ribosomal RNA	1768	162	95	165	2715	4665	3458	3713	3906	297.505	156.969	323.813	3986.5	2656.78	2558.2	3248.49	2713.36	-0.217588	1	0.120599	1	0.18389	1
srR-22	srRNA-Rs5-8s1-127-29	CCCGGGGCTACGCCTGTCTGAGCGTCGCT	29	srRNA	Rs5-8s1	NR_003280.2	rRNA	Mus musculus 5.8S ribosomal RNA (Rs5-8s1), ribosomal RNA	127	940	1085	947	1602	2082	1367	1050	1184	1726.26	1792.75	1858.49	2352.25	1185.73	1011.29	918.641	822.482	-0.392584	1	-0.537641	1	-0.374191	1
srR-23	srRNA-Rn18s-253-19	TCCCGGCTCCGGCCGGGGG	19	srRNA	Rn18s	NR_003278.3	rRNA	Mus musculus 18S ribosomal RNA (Rn18s), ribosomal RNA	253	396	161	231	1287	17760	1502	2079	3164	727.234	266.021	453.339	1889.73	10114.6	1111.17	1818.91	2197.92	-3.34923	3.36499e-44	-2.64471	5.17995e-29	-2.04869	1.64709e-17
srR-24	srRNA-Rn18s-1769-16	CGGCCCTGGCGGAGCG	16	srRNA	Rn18s	NR_003278.3	rRNA	Mus musculus 18S ribosomal RNA (Rn18s), ribosomal RNA	1769	556	386	687	960	6036	1788	3496	6209	1021.07	637.789	1348.24	1409.59	3437.58	1322.75	3058.64	4313.17	-1.54084	1.92502e-08	-0.337984	1	0.480839	1
srR-25	srRNA-n-R5s149-92-30	CGCCTGGGAATACCGGGTGCTGTAGGCTTT	30	srRNA	n-R5s149	NR_046156.1	rRNA	Mus musculus nuclear encoded rRNA 5S 149 (n-R5s149), ribosomal RNA	92	789	917	891	1668	1395	1102	868	664	1448.96	1515.16	1748.59	2449.16	794.471	815.249	759.41	461.257	-0.125784	1	-0.234578	1	-0.630848	1
srR-26	srRNA-Rn28s1-4451-30	CCCCCGCGTCGTCCCCGCGGCGGCGCGGGG	30	srRNA	Rn28s1	NR_003279.1	rRNA	Mus musculus 28S ribosomal RNA (Rn28s1), ribosomal RNA	4451	121	71	95	2078	2956	1906	2855	7489	222.21	117.313	186.438	3051.18	1683.48	1410.04	2497.83	5202.33	-0.418732	1	0.399722	1	1.78116	6.07605e-13
srR-27	srRNA-Rn28s1-4451-30-2	CCCCGCGTCGTCCCCGCGGCGGCGCGGGGT	30	srRNA	Rn28s1	NR_003279.1	rRNA	Mus musculus 28S ribosomal RNA (Rn28s1), ribosomal RNA	4451	165	173	167	385	4574	8066	5621	8216	303.014	285.848	327.738	565.304	2604.95	5967.15	4917.79	5707.35	1.03272	0.0086176	0.747246	0.550858	1.28503	4.4132e-06
srR-28	srRNA-Rn28s1-3795-30	TGCGGGCGGGCGCGACCCGCTCCGGGGACA	30	srRNA	Rn28s1	NR_003279.1	rRNA	Mus musculus 28S ribosomal RNA (Rn28s1), ribosomal RNA	3795	56	32	97	1891	3774	3037	4566	3786	102.841	52.8737	190.363	2776.6	2149.34	2246.74	3994.78	2630	-0.0990998	1	0.724709	0.782996	0.444646	1
srR-29	srRNA-n-R5s149-103-16	ACCGGGTGCTGTAGGC	16	srRNA	n-R5s149	NR_046156.1	rRNA	Mus musculus nuclear encoded rRNA 5S 149 (n-R5s149), ribosomal RNA	103	1224	943	833	932	1192	751	660	804	2247.81	1558.12	1634.77	1368.48	678.86	555.583	577.431	558.509	-0.452096	1	-0.402896	1	-0.12802	1
srR-30	srRNA-n-R5s149-93-27	GCCTGGGAATACCGGGTGCTGTAGGCT	27	srRNA	n-R5s149	NR_046156.1	rRNA	Mus musculus nuclear encoded rRNA 5S 149 (n-R5s149), ribosomal RNA	93	885	723	786	1131	1395	2149	1118	851	1625.26	1194.61	1542.53	1660.67	794.471	1589.81	978.134	591.159	0.837683	0.423044	0.130536	1	-0.272923	1
srR-31	srRNA-Rn28s1-672-20	CGACCGGCCGCCGCCGGGCG	20	srRNA	Rn28s1	NR_003279.1	rRNA	Mus musculus 28S ribosomal RNA (Rn28s1), ribosomal RNA	672	1065	598	1540	884	852	179	280	376	1955.82	988.077	3022.26	1298	485.225	132.423	244.971	261.193	-2.03584	1.39419e-12	-1.15523	0.00168891	-0.739877	1
srR-32	srRNA-Rs5-8s1-64-18	AATGTGAATTGCAGGACA	18	srRNA	Rs5-8s1	NR_003280.2	rRNA	Mus musculus 5.8S ribosomal RNA (Rs5-8s1), ribosomal RNA	64	1355	1353	1421	242	203	296	177	228	2488.39	2235.57	2788.72	355.334	115.611	218.978	154.857	158.383	0.758072	1	0.252	1	0.607283	1
srR-33	srRNA-Rn28s1-648-24	CGGCGGGGGACCGCCCCCCGGCCG	24	srRNA	Rn28s1	NR_003279.1	rRNA	Mus musculus 28S ribosomal RNA (Rn28s1), ribosomal RNA	648	108	66	67	1528	4477	1948	3654	3537	198.337	109.052	131.488	2243.6	2549.71	1441.11	3196.87	2457.02	-0.986152	0.0263198	0.156834	1	0.100071	1
srR-34	srRNA-Rn18s-1752-30	CCGCCGGGGTCGGCCCACGGCCCTGGCGGA	30	srRNA	Rn18s	NR_003278.3	rRNA	Mus musculus 18S ribosomal RNA (Rn18s), ribosomal RNA	1752	55	80	63	318	4105	7426	3657	7640	101.005	132.184	123.638	466.927	2337.85	5493.68	3199.49	5307.23	1.06952	0.00406745	0.283164	1	1.33624	1.08328e-06
srR-35	srRNA-Rn18s-1768-17	ACGGCCCTGGCGGAGCG	17	srRNA	Rn18s	NR_003278.3	rRNA	Mus musculus 18S ribosomal RNA (Rn18s), ribosomal RNA	1768	116	82	162	1122	5015	1956	2762	4167	213.028	135.489	317.926	1647.46	2856.11	1447.03	2416.46	2894.66	-1.14395	0.000947873	-0.410628	1	0.172835	1
srR-36	srRNA-Rn28s1-188-30	GGGGGGCCCAAGTCCTTCTGATCGAGGCCC	30	srRNA	Rn28s1	NR_003279.1	rRNA	Mus musculus 28S ribosomal RNA (Rn28s1), ribosomal RNA	188	1522	847	1073	102	247	261	138	147	2795.08	1399.5	2105.77	149.769	140.67	193.085	120.736	102.116	0.293738	1	-0.389687	1	-0.308414	1
srR-37	srRNA-Rn28s1-3046-19	TCCCGGGGAGCCCGGCGGG	19	srRNA	Rn28s1	NR_003279.1	rRNA	Mus musculus 28S ribosomal RNA (Rn28s1), ribosomal RNA	3046	117	91	183	900	5487	1889	3041	4555	214.865	150.36	359.138	1321.49	3124.92	1397.46	2660.56	3164.19	-1.324	1.01572e-05	-0.401565	1	0.171509	1
srR-38	srRNA-Rn28s1-3199-18	CCGCCCCCCGGGCCGCGG	18	srRNA	Rn28s1	NR_003279.1	rRNA	Mus musculus 28S ribosomal RNA (Rn28s1), ribosomal RNA	3199	80	60	64	888	5378	1683	2694	5836	146.916	99.1382	125.6	1303.87	3062.84	1245.07	2356.97	4054.06	-1.46163	2.27445e-07	-0.547408	1	0.557978	1
srR-39	srRNA-Rn28s1-4451-30-3	CCCCGCGTCGTCCCCGCGGCGGCGCGGGGG	30	srRNA	Rn28s1	NR_003279.1	rRNA	Mus musculus 28S ribosomal RNA (Rn28s1), ribosomal RNA	4451	135	80	80	1053	3287	2175	3076	4177	247.921	132.184	157	1546.14	1871.99	1609.04	2691.18	2901.61	-0.381394	1	0.354165	1	0.785749	0.270057
srR-40	srRNA-n-R5s149-106-16	GGGTGCTGTAGGCTTT	16	srRNA	n-R5s149	NR_046156.1	rRNA	Mus musculus nuclear encoded rRNA 5S 149 (n-R5s149), ribosomal RNA	106	696	1020	700	732	501	253	228	188	1278.17	1685.35	1373.75	1074.81	285.326	187.167	199.476	130.597	-0.771056	1	-0.68563	1	-0.973598	0.0959368
srR-41	srRNA-Rn28s1-4462-18	CCCCGCGGCGGCGCGGGG	18	srRNA	Rn28s1	NR_003279.1	rRNA	Mus musculus 28S ribosomal RNA (Rn28s1), ribosomal RNA	4462	755	208	303	562	7699	487	971	2010	1386.52	343.679	594.639	825.198	4384.68	360.278	849.524	1396.27	-3.76802	7.24485e-52	-2.5371	2.49782e-26	-1.49735	1.09341e-08
srR-42	srRNA-Rn28s1-4701-16	CGACACAAGGGTTTGT	16	srRNA	Rn28s1	NR_003279.1	rRNA	Mus musculus 28S ribosomal RNA (Rn28s1), ribosomal RNA	4701	930	975	785	179	1250	574	434	657	1707.9	1611	1540.57	262.83	711.892	424.64	379.705	456.394	-0.908325	0.206232	-1.07608	0.00402043	-0.487816	1
srR-43	srRNA-Rn28s1-2779-25	CCCCGCGGGGCCCCGTCGTCCCCCG	25	srRNA	Rn28s1	NR_003279.1	rRNA	Mus musculus 28S ribosomal RNA (Rn28s1), ribosomal RNA	2779	198	67	98	575	3683	2286	3240	5600	363.617	110.704	192.325	844.286	2097.52	1691.16	2834.66	3890.12	-0.473691	1	0.264997	1	1.0446	0.00174455
srR-44	srRNA-Rn28s1-2879-29	CCGGGGCGGCGGGTCCAACCCCGCGGGGG	29	srRNA	Rn28s1	NR_003279.1	rRNA	Mus musculus 28S ribosomal RNA (Rn28s1), ribosomal RNA	2879	485	165	518	880	1741	1316	1700	1553	890.678	272.63	1016.58	1292.12	991.523	973.564	1487.32	1078.81	-0.189397	1	0.415483	1	0.275201	1
srR-45	srRNA-n-R5s149-106-15	GGGTGCTGTAGGCTT	15	srRNA	n-R5s149	NR_046156.1	rRNA	Mus musculus nuclear encoded rRNA 5S 149 (n-R5s149), ribosomal RNA	106	600	960	679	569	645	336	234	271	1101.87	1586.21	1332.54	835.476	367.336	248.57	204.726	188.254	-0.726297	1	-1.01257	0.038516	-0.810683	0.616075
srR-46	srRNA-n-R5s149-90-30	ACCGCCTGGGAATACCGGGTGCTGTAGGCT	30	srRNA	n-R5s149	NR_046156.1	rRNA	Mus musculus nuclear encoded rRNA 5S 149 (n-R5s149), ribosomal RNA	90	439	386	533	802	1111	1608	1308	958	806.201	637.789	1046.01	1177.6	632.729	1189.58	1144.36	665.488	0.747682	1	0.685327	1	0.226292	1
srR-47	srRNA-n-R5s149-93-28	GCCTGGGAATACCGGGTGCTGTAGGCTT	28	srRNA	n-R5s149	NR_046156.1	rRNA	Mus musculus nuclear encoded rRNA 5S 149 (n-R5s149), ribosomal RNA	93	668	677	702	582	634	814	451	353	1226.75	1118.61	1377.68	854.564	361.071	602.189	394.578	245.216	0.57479	1	-0.0414515	1	-0.404628	1
srR-48	srRNA-n-R5s149-92-27	CGCCTGGGAATACCGGGTGCTGTAGGC	27	srRNA	n-R5s149	NR_046156.1	rRNA	Mus musculus nuclear encoded rRNA 5S 149 (n-R5s149), ribosomal RNA	92	798	507	614	573	694	937	653	584	1465.49	837.717	1204.98	841.349	395.242	693.184	571.307	405.683	0.647357	1	0.361975	1	0.191076	1
srR-49	srRNA-Rn28s1-2354-19	GCCGGCGGGAGCCCCGGGG	19	srRNA	Rn28s1	NR_003279.1	rRNA	Mus musculus 28S ribosomal RNA (Rn28s1), ribosomal RNA	2354	25	19	16	398	4353	2599	4073	5966	45.9112	31.3938	31.4001	584.393	2479.09	1922.72	3563.45	4144.36	-0.52969	1	0.353966	1	0.894812	0.0363094
srR-50	srRNA-Rn28s1-4689-28	AAAGTCAGCCCTCGACACAAGGGTTTGT	28	srRNA	Rn28s1	NR_003279.1	rRNA	Mus musculus 28S ribosomal RNA (Rn28s1), ribosomal RNA	4689	816	931	941	115	381	277	266	191	1498.54	1538.29	1846.72	168.857	216.985	204.922	232.722	132.681	-0.245467	1	-0.0684439	1	-0.555882	1
srR-51	srRNA-Rn28s1-4451-28	CCCCGCGTCGTCCCCGCGGCGGCGCGGG	28	srRNA	Rn28s1	NR_003279.1	rRNA	Mus musculus 28S ribosomal RNA (Rn28s1), ribosomal RNA	4451	355	197	297	360	3551	2371	2271	3188	651.94	325.504	582.864	528.596	2022.34	1754.04	1986.89	2214.59	-0.36837	1	-0.194995	1	0.284496	1
srR-52	srRNA-Rn28s1-4695-22	AGCCCTCGACACAAGGGTTTGT	22	srRNA	Rn28s1	NR_003279.1	rRNA	Mus musculus 28S ribosomal RNA (Rn28s1), ribosomal RNA	4695	637	805	606	247	880	707	568	1042	1169.82	1330.1	1189.28	362.676	501.172	523.032	496.941	723.839	-0.101433	1	-0.181687	1	0.683771	1
srR-53	srRNA-n-R5s149-103-17-2	ACCGGGTGCTGTAGGCA	17	srRNA	n-R5s149	NR_046156.1	rRNA	Mus musculus nuclear encoded rRNA 5S 149 (n-R5s149), ribosomal RNA	103	1045	736	641	203	185	280	131	150	1919.09	1216.09	1257.97	298.07	105.36	207.141	114.611	104.2	0.811795	1	-0.0480261	1	0.137416	1
srR-54	srRNA-Rs5-8s1-64-20	AATGTGAATTGCAGGACACA	20	srRNA	Rs5-8s1	NR_003280.2	rRNA	Mus musculus 5.8S ribosomal RNA (Rs5-8s1), ribosomal RNA	64	1041	713	799	121	101	115	63	86	1911.74	1178.09	1568.04	177.667	57.5209	85.0759	55.1184	59.7411	0.401157	1	-0.23068	1	0.207858	1
srR-55	srRNA-n-R5s149-97-23	GGGAATACCGGGTGCTGTAGGCT	23	srRNA	n-R5s149	NR_046156.1	rRNA	Mus musculus nuclear encoded rRNA 5S 149 (n-R5s149), ribosomal RNA	97	469	574	542	629	733	1155	524	370	861.295	948.422	1063.68	923.575	417.453	854.458	458.446	257.025	0.870232	0.35748	-0.0343452	1	-0.546077	1
srR-56	srRNA-n-R5s149-95-25	CTGGGAATACCGGGTGCTGTAGGCT	25	srRNA	n-R5s149	NR_046156.1	rRNA	Mus musculus nuclear encoded rRNA 5S 149 (n-R5s149), ribosomal RNA	95	575	506	404	717	729	1042	447	459	1055.96	836.065	792.852	1052.79	415.175	770.862	391.079	318.851	0.729603	1	-0.255694	1	-0.227296	1
srR-57	srRNA-Rn28s1-1368-19	GCCAGAGGAAACTCTGGTG	19	srRNA	Rn28s1	NR_003279.1	rRNA	Mus musculus 28S ribosomal RNA (Rn28s1), ribosomal RNA	1368	207	137	227	1108	4453	530	605	698	380.145	226.365	445.488	1626.9	2536.04	392.089	529.312	484.875	-2.8561	9.71516e-31	-2.42967	3.00394e-23	-2.23323	8.47898e-20
srR-58	srRNA-Rn18s-192-20	CCCCCCTTCCCGGGGGGGGA	20	srRNA	Rn18s	NR_003278.3	rRNA	Mus musculus 18S ribosomal RNA (Rn18s), ribosomal RNA	192	28	31	40	910	4277	1847	2221	2327	51.4206	51.2214	78.5002	1336.17	2435.81	1366.39	1943.14	1616.48	-0.997026	0.0218818	-0.495476	1	-0.438031	1
srR-59	srRNA-Rn28s1-1316-16	AGCGTACGCGTTAGGA	16	srRNA	Rn28s1	NR_003279.1	rRNA	Mus musculus 28S ribosomal RNA (Rn28s1), ribosomal RNA	1316	59	44	40	792	3270	772	3021	3782	108.351	72.7013	78.5002	1162.91	1862.31	571.118	2643.06	2627.22	-1.86812	1.01269e-12	0.335617	1	0.649916	1
srR-60	srRNA-Rn28s1-1212-22	AGGGCCCCGCCCGGGGGCCCGA	22	srRNA	Rn28s1	NR_003279.1	rRNA	Mus musculus 28S ribosomal RNA (Rn28s1), ribosomal RNA	1212	47	27	32	994	4756	1172	2048	1718	86.3131	44.6122	62.8001	1459.51	2708.61	867.034	1791.79	1193.43	-1.80633	3.54632e-12	-0.765608	0.447264	-1.02889	0.00290612
srR-61	srRNA-Rn28s1-4688-29	GAAAGTCAGCCCTCGACACAAGGGTTTGT	29	srRNA	Rn28s1	NR_003279.1	rRNA	Mus musculus 28S ribosomal RNA (Rn28s1), ribosomal RNA	4688	557	799	732	270	540	394	295	329	1022.9	1320.19	1436.55	396.447	307.537	291.477	258.094	228.544	-0.240355	1	-0.422219	1	-0.274711	1
srR-62	srRNA-Rn28s1-3162-23	TGGGGGGAACCCCCGCGTCGGTG	23	srRNA	Rn28s1	NR_003279.1	rRNA	Mus musculus 28S ribosomal RNA (Rn28s1), ribosomal RNA	3162	23	5	2	1121	2777	2121	1523	2200	42.2383	8.26151	3.92501	1645.99	1581.54	1569.1	1332.47	1528.26	-0.174429	1	-0.416692	1	0.104051	1
srR-63	srRNA-Rn28s1-4452-28	CCCGCGTCGTCCCCGCGGCGGCGCGGGG	28	srRNA	Rn28s1	NR_003279.1	rRNA	Mus musculus 28S ribosomal RNA (Rn28s1), ribosomal RNA	4452	71	91	53	301	2649	4636	2253	4148	130.388	150.36	104.013	441.965	1508.64	3429.67	1971.14	2881.46	1.02174	0.0121352	0.216283	1	1.08701	0.000749463
srR-64	srRNA-Rn18s-254-18	CCCGGCTCCGGCCGGGGG	18	srRNA	Rn18s	NR_003278.3	rRNA	Mus musculus 18S ribosomal RNA (Rn18s), ribosomal RNA	254	110	21	43	336	12393	924	888	1689	202.009	34.6984	84.3877	493.357	7057.98	683.566	776.908	1173.29	-3.53098	2.70182e-48	-3.35277	1.5613e-44	-2.43513	1.18788e-24
srR-65	srRNA-n-R5s149-97-24	GGGAATACCGGGTGCTGTAGGCTT	24	srRNA	n-R5s149	NR_046156.1	rRNA	Mus musculus nuclear encoded rRNA 5S 149 (n-R5s149), ribosomal RNA	97	525	697	649	390	356	462	303	203	964.136	1151.65	1273.67	572.646	202.747	341.783	265.093	141.017	0.590177	1	0.217253	1	-0.370147	1
srR-66	srRNA-Rn18s-1769-17	CGGCCCTGGCGGAGCGC	17	srRNA	Rn18s	NR_003278.3	rRNA	Mus musculus 18S ribosomal RNA (Rn18s), ribosomal RNA	1769	77	38	64	901	2544	1386	1859	2246	141.407	62.7875	125.6	1322.96	1448.84	1025.35	1626.43	1560.21	-0.661783	1	-0.00267744	1	0.260326	1
srR-67	srRNA-n-R5s149-93-29	GCCTGGGAATACCGGGTGCTGTAGGCTTT	29	srRNA	n-R5s149	NR_046156.1	rRNA	Mus musculus nuclear encoded rRNA 5S 149 (n-R5s149), ribosomal RNA	93	443	555	531	550	562	464	325	208	813.547	917.028	1042.09	807.578	320.067	343.263	284.341	144.49	-0.0620861	1	-0.340138	1	-0.99354	0.055857
srR-68	srRNA-Rn28s1-4694-23	CAGCCCTCGACACAAGGGTTTGT	23	srRNA	Rn28s1	NR_003279.1	rRNA	Mus musculus 28S ribosomal RNA (Rn28s1), ribosomal RNA	4694	563	647	532	243	662	653	442	558	1033.92	1069.04	1044.05	356.803	377.018	483.083	386.704	387.622	0.194559	1	-0.13286	1	0.193475	1
srR-69	srRNA-Rn28s1-2353-21	AGCCGGCGGGAGCCCCGGGGA	21	srRNA	Rn28s1	NR_003279.1	rRNA	Mus musculus 28S ribosomal RNA (Rn28s1), ribosomal RNA	2353	27	31	52	807	2112	1494	2400	2047	49.5841	51.2214	102.05	1184.94	1202.81	1105.25	2099.75	1421.98	-0.285066	1	0.634284	1	0.394958	1
srR-70	srRNA-Rn28s1-2217-23	TGCCGTTCCGAAGGGACGGGCGA	23	srRNA	Rn28s1	NR_003279.1	rRNA	Mus musculus 28S ribosomal RNA (Rn28s1), ribosomal RNA	2217	107	52	75	934	2004	1399	1398	1537	196.5	85.9197	147.188	1371.41	1141.3	1034.97	1223.1	1067.7	-0.30412	1	-0.0696187	1	0.0573109	1
srR-71	srRNA-Rn28s1-2880-28	CGGGGCGGCGGGTCCAACCCCGCGGGGG	28	srRNA	Rn28s1	NR_003279.1	rRNA	Mus musculus 28S ribosomal RNA (Rn28s1), ribosomal RNA	2880	274	164	280	580	1503	1378	1428	1411	503.187	270.978	549.501	851.627	855.979	1019.43	1249.35	980.17	0.0890673	1	0.376013	1	0.348924	1
srR-72	srRNA-Rn28s1-619-23	TGGCGCGCGGGCGGGGCCGGGGG	23	srRNA	Rn28s1	NR_003279.1	rRNA	Mus musculus 28S ribosomal RNA (Rn28s1), ribosomal RNA	619	125	77	117	945	1362	1412	1350	1148	229.556	127.227	229.613	1387.57	775.677	1044.58	1181.11	797.474	0.266334	1	0.437087	1	0.193457	1
srR-73	srRNA-Rn28s1-622-20	CGCGCGGGCGGGGCCGGGGG	20	srRNA	Rn28s1	NR_003279.1	rRNA	Mus musculus 28S ribosomal RNA (Rn28s1), ribosomal RNA	622	34	28	33	580	2158	1886	2368	3211	62.4393	46.2645	64.7626	851.627	1229.01	1395.24	2071.75	2230.56	0.0199777	1	0.583836	1	1.01336	0.004039
srR-74	srRNA-Rn28s1-620-22	GGCGCGCGGGCGGGGCCGGGGG	22	srRNA	Rn28s1	NR_003279.1	rRNA	Mus musculus 28S ribosomal RNA (Rn28s1), ribosomal RNA	620	39	51	52	788	1992	1496	2305	1663	71.6215	84.2674	102.05	1157.04	1134.47	1106.73	2016.64	1155.23	-0.198749	1	0.660405	1	0.179639	1
srR-75	srRNA-Rn28s1-2218-22	GCCGTTCCGAAGGGACGGGCGA	22	srRNA	Rn28s1	NR_003279.1	rRNA	Mus musculus 28S ribosomal RNA (Rn28s1), ribosomal RNA	2218	25	9	21	754	3212	1239	1950	1838	45.9112	14.8707	41.2126	1107.12	1829.28	916.6	1706.05	1276.79	-1.15988	0.000824273	-0.27009	1	-0.365236	1
srR-76	srRNA-Rn28s1-1368-21	GCCAGAGGAAACTCTGGTGGA	21	srRNA	Rn28s1	NR_003279.1	rRNA	Mus musculus 28S ribosomal RNA (Rn28s1), ribosomal RNA	1368	46	42	43	921	1688	1283	1516	1358	84.4767	69.3967	84.3877	1352.33	961.339	949.151	1326.34	943.353	-0.181434	1	0.294826	1	0.126239	1
srR-77	srRNA-Rs5-8s1-135-21	TACGCCTGTCTGAGCGTCGCT	21	srRNA	Rs5-8s1	NR_003280.2	rRNA	Mus musculus 5.8S ribosomal RNA (Rs5-8s1), ribosomal RNA	135	256	416	307	660	796	572	492	436	470.131	687.358	602.489	969.093	453.333	423.16	430.449	302.873	-0.262361	1	-0.244168	1	-0.42827	1
srR-78	srRNA-Rs5-8s1-130-26	GGGGCTACGCCTGTCTGAGCGTCGCT	26	srRNA	Rs5-8s1	NR_003280.2	rRNA	Mus musculus 5.8S ribosomal RNA (Rs5-8s1), ribosomal RNA	130	367	544	448	425	437	324	330	466	673.977	898.853	879.202	624.037	248.877	239.692	288.716	323.713	-0.217223	1	0.0447125	1	0.53263	1
srR-79	srRNA-Rn28s1-4361-19	TCCCGCCCAGGCGGAACGA	19	srRNA	Rn28s1	NR_003279.1	rRNA	Mus musculus 28S ribosomal RNA (Rn28s1), ribosomal RNA	4361	71	26	25	692	3546	1625	1054	1838	130.388	42.9599	49.0626	1016.08	2019.49	1202.16	922.14	1276.79	-0.911361	0.113514	-1.30034	5.94784e-06	-0.507951	1
srR-80	srRNA-n-R5s149-105-16	CGGGTGCTGTAGGCTT	16	srRNA	n-R5s149	NR_046156.1	rRNA	Mus musculus nuclear encoded rRNA 5S 149 (n-R5s149), ribosomal RNA	105	370	514	387	485	320	256	152	226	679.486	849.284	759.489	712.137	182.244	189.386	132.984	156.994	-0.107537	1	-0.623754	1	-0.0616406	1
srR-81	srRNA-Rn28s1-3016-20	CGCCTCAGCTGCGGCGGGCG	20	srRNA	Rn28s1	NR_003279.1	rRNA	Mus musculus 28S ribosomal RNA (Rn28s1), ribosomal RNA	3016	43	40	31	452	2860	1535	1762	2745	78.9673	66.0921	60.8376	663.682	1628.81	1135.58	1541.57	1906.85	-0.683391	1	-0.248893	1	0.380854	1
srR-82	srRNA-n-R5s149-105-17	CGGGTGCTGTAGGCTTT	17	srRNA	n-R5s149	NR_046156.1	rRNA	Mus musculus nuclear encoded rRNA 5S 149 (n-R5s149), ribosomal RNA	105	380	485	399	484	268	127	128	135	697.851	801.367	783.039	710.668	152.63	93.9534	111.987	93.7796	-0.862469	1	-0.615781	1	-0.548835	1
srR-83	srRNA-Rn28s1-2779-27	CCCCGCGGGGCCCCGTCGTCCCCCGCG	27	srRNA	Rn28s1	NR_003279.1	rRNA	Mus musculus 28S ribosomal RNA (Rn28s1), ribosomal RNA	2779	89	39	42	300	2432	2034	1870	3161	163.444	64.4398	82.4252	440.497	1385.06	1504.73	1636.06	2195.83	-0.043477	1	0.0707852	1	0.818281	0.165513
srR-84	srRNA-Rn18s-1266-22	CCCGGCCCGGACACGGACAGGA	22	srRNA	Rn18s	NR_003278.3	rRNA	Mus musculus 18S ribosomal RNA (Rn18s), ribosomal RNA	1266	13	14	13	435	2078	2364	1889	2621	23.8738	23.1322	25.5126	638.721	1183.45	1748.86	1652.68	1820.71	0.400356	1	0.312302	1	0.77496	0.349133
srR-85	srRNA-Rn28s1-2881-27	GGGGCGGCGGGTCCAACCCCGCGGGGG	27	srRNA	Rn28s1	NR_003279.1	rRNA	Mus musculus 28S ribosomal RNA (Rn28s1), ribosomal RNA	2881	243	131	259	335	1334	1994	1274	1004	446.257	216.452	508.289	491.888	759.731	1475.14	1114.62	697.442	0.794189	0.821252	0.383464	1	0.0300776	1
srR-86	srRNA-Rn28s1-2354-20	GCCGGCGGGAGCCCCGGGGA	20	srRNA	Rn28s1	NR_003279.1	rRNA	Mus musculus 28S ribosomal RNA (Rn28s1), ribosomal RNA	2354	26	14	22	456	1746	1309	2772	2293	47.7477	23.1322	43.1751	669.555	994.37	968.386	2425.21	1592.86	-0.201228	1	1.1167	0.000509972	0.833211	0.140413
srR-87	srRNA-Rn28s1-4463-17	CCCGCGGCGGCGCGGGG	17	srRNA	Rn28s1	NR_003279.1	rRNA	Mus musculus 28S ribosomal RNA (Rn28s1), ribosomal RNA	4463	198	72	105	270	7726	300	386	831	363.617	118.966	206.063	396.447	4400.06	221.937	337.71	577.265	-4.47181	3.29594e-68	-3.87279	1.5633e-54	-2.77656	2.54968e-31
srR-88	srRNA-Rn45s-6877-18	CGACTCTTAGCGGTGGAT	18	srRNA	Rn45s	NR_046233.2	rRNA	Mus musculus 45S pre-ribosomal RNA (Rn45s), ribosomal RNA	6877	375	815	632	7	16	15	9	10	688.669	1346.63	1240.3	10.2783	9.11221	11.0969	7.87406	6.94663	0.120267	1	-0.376297	1	-0.235687	1
srR-89	srRNA-Rn18s-1457-20	TGGCGTTCAGCCACCCGAGA	20	srRNA	Rn18s	NR_003278.3	rRNA	Mus musculus 18S ribosomal RNA (Rn18s), ribosomal RNA	1457	15	3	12	396	2521	2624	2147	1451	27.5467	4.95691	23.5501	581.456	1435.74	1941.21	1878.4	1007.96	0.272103	1	0.218209	1	-0.356845	1
srR-90	srRNA-n-R5s149-95-26	CTGGGAATACCGGGTGCTGTAGGCTT	26	srRNA	n-R5s149	NR_046156.1	rRNA	Mus musculus nuclear encoded rRNA 5S 149 (n-R5s149), ribosomal RNA	95	352	482	399	336	332	428	179	180	646.43	796.41	783.039	493.357	189.078	316.63	156.606	125.039	0.580578	1	-0.441105	1	-0.442881	1
srR-91	srRNA-Rn28s1-3795-29	TGCGGGCGGGCGCGACCCGCTCCGGGGAC	29	srRNA	Rn28s1	NR_003279.1	rRNA	Mus musculus 28S ribosomal RNA (Rn28s1), ribosomal RNA	3795	49	28	39	717	1063	883	2021	1118	89.986	46.2645	76.5377	1052.79	605.393	653.235	1768.16	776.634	-0.0533053	1	1.3767	8.48102e-07	0.5128	1
srR-92	srRNA-n-R5s149-100-22	AATACCGGGTGCTGTAGGCTTT	22	srRNA	n-R5s149	NR_046156.1	rRNA	Mus musculus nuclear encoded rRNA 5S 149 (n-R5s149), ribosomal RNA	100	494	541	457	138	246	157	146	109	907.206	893.896	896.865	202.629	140.1	116.147	127.735	75.7183	-0.433274	1	-0.302598	1	-0.73369	1
srR-93	srRNA-Rn18s-254-17	CCCGGCTCCGGCCGGGG	17	srRNA	Rn18s	NR_003278.3	rRNA	Mus musculus 18S ribosomal RNA (Rn18s), ribosomal RNA	254	216	53	66	267	7303	451	391	571	396.673	87.572	129.525	392.042	4159.16	333.646	342.084	396.653	-3.8026	1.92059e-52	-3.77299	4.16044e-52	-3.23661	1.74781e-40
srR-94	srRNA-n-R5s149-97-25	GGGAATACCGGGTGCTGTAGGCTTT	25	srRNA	n-R5s149	NR_046156.1	rRNA	Mus musculus nuclear encoded rRNA 5S 149 (n-R5s149), ribosomal RNA	97	362	460	463	260	269	238	157	112	664.795	760.059	908.64	381.764	153.199	176.07	137.359	77.8023	0.0376809	1	-0.326751	1	-0.823433	1
srR-95	srRNA-Rn28s1-201-17	CCTTCTGATCGAGGCCC	17	srRNA	Rn28s1	NR_003279.1	rRNA	Mus musculus 28S ribosomal RNA (Rn28s1), ribosomal RNA	201	616	528	467	36	97	100	50	87	1131.25	872.416	916.49	52.8596	55.2428	73.9791	43.7448	60.4357	0.257961	1	-0.505262	1	0.28273	1
srR-96	srRNA-Rn28s1-2476-17	TGAGCTCTCGCTGGCCC	17	srRNA	Rn28s1	NR_003279.1	rRNA	Mus musculus 28S ribosomal RNA (Rn28s1), ribosomal RNA	2476	56	45	75	636	1673	1292	860	1121	102.841	74.3536	147.188	933.854	952.796	955.809	752.411	778.718	-0.158474	1	-0.510082	1	-0.137558	1
srR-97	srRNA-Rs5-8s1-131-25	GGGCTACGCCTGTCTGAGCGTCGCT	25	srRNA	Rs5-8s1	NR_003280.2	rRNA	Mus musculus 5.8S ribosomal RNA (Rs5-8s1), ribosomal RNA	131	325	609	442	110	407	264	231	212	596.846	1006.25	867.427	161.516	231.792	195.305	202.101	147.269	-0.40999	1	-0.367093	1	-0.500673	1
srR-98	srRNA-Rn18s-1840-30	TCCGTAGGTGAACCTGCGGAAGGATCATTA	30	srRNA	Rn18s	NR_003278.3	rRNA	Mus musculus 18S ribosomal RNA (Rn18s), ribosomal RNA	1840	214	379	340	237	566	1168	522	534	393	626.223	667.251	347.993	322.345	864.075	456.696	370.95	1.25931	0.000216278	0.333066	1	0.356038	1
srR-99	srRNA-Rn28s1-470-15	ACCCGGCGGCGCGCG	15	srRNA	Rn28s1	NR_003279.1	rRNA	Mus musculus 28S ribosomal RNA (Rn28s1), ribosomal RNA	470	73	26	17	266	3530	1143	1294	2462	134.061	42.9599	33.3626	390.574	2010.38	845.581	1132.12	1710.26	-1.41241	1.29265e-06	-0.997877	0.00744279	-0.0797538	1
srR-100	srRNA-Rn28s1-2477-16	GAGCTCTCGCTGGCCC	16	srRNA	Rn28s1	NR_003279.1	rRNA	Mus musculus 28S ribosomal RNA (Rn28s1), ribosomal RNA	2477	75	35	53	579	2811	771	858	915	137.734	57.8306	104.013	850.159	1600.9	570.378	750.661	635.617	-1.65179	1.72749e-09	-1.26204	2.01928e-05	-1.17907	0.00014043
srR-101	srRNA-Rn28s1-4694-22	CAGCCCTCGACACAAGGGTTTG	22	srRNA	Rn28s1	NR_003279.1	rRNA	Mus musculus 28S ribosomal RNA (Rn28s1), ribosomal RNA	4694	202	299	198	354	759	669	844	860	370.963	494.038	388.576	519.786	432.261	494.92	738.412	597.411	0.0322448	1	0.602944	1	0.620221	1
srR-102	srRNA-Rn28s1-202-16	CTTCTGATCGAGGCCC	16	srRNA	Rn28s1	NR_003279.1	rRNA	Mus musculus 28S ribosomal RNA (Rn28s1), ribosomal RNA	202	533	507	455	36	120	82	60	79	978.828	837.717	892.939	52.8596	68.3416	60.6628	52.4938	54.8784	-0.334573	1	-0.549301	1	-0.162823	1
srR-103	srRNA-Rn28s1-2354-18	GCCGGCGGGAGCCCCGGG	18	srRNA	Rn28s1	NR_003279.1	rRNA	Mus musculus 28S ribosomal RNA (Rn28s1), ribosomal RNA	2354	12	18	13	306	2513	1425	1676	2407	22.0374	29.7414	25.5126	449.307	1431.19	1054.2	1466.33	1672.05	-0.604065	1	-0.134486	1	0.377887	1
srR-104	srRNA-Rn28s1-4690-27	AAGTCAGCCCTCGACACAAGGGTTTGT	27	srRNA	Rn28s1	NR_003279.1	rRNA	Mus musculus 28S ribosomal RNA (Rn28s1), ribosomal RNA	4690	441	590	452	33	92	82	61	58	809.874	974.859	887.052	48.4547	52.3952	60.6628	53.3687	40.2905	0.0482649	1	-0.142695	1	-0.22512	1
srR-105	srRNA-Rn18s-192-19	CCCCCCTTCCCGGGGGGGG	19	srRNA	Rn18s	NR_003278.3	rRNA	Mus musculus 18S ribosomal RNA (Rn18s), ribosomal RNA	192	16	5	10	171	4055	933	1475	2819	29.3832	8.26151	19.625	251.083	2309.38	690.225	1290.47	1958.26	-1.90528	1.20316e-13	-1.00904	0.00546248	-0.0844351	1
srR-106	srRNA-Rn28s1-485-27	TCCGGCCGTGCCGGTGGTCCCGGCGGA	27	srRNA	Rn28s1	NR_003279.1	rRNA	Mus musculus 28S ribosomal RNA (Rn28s1), ribosomal RNA	485	18	19	31	419	1477	1668	1443	1777	33.0561	31.3938	60.8376	615.227	841.171	1233.97	1262.47	1234.42	0.389763	1	0.41626	1	0.7068	1
srR-107	srRNA-Rn18s-696-21	CGGGCGGGCGGTCCGCCGCGA	21	srRNA	Rn18s	NR_003278.3	rRNA	Mus musculus 18S ribosomal RNA (Rn18s), ribosomal RNA	696	16	3	8	430	2129	1197	1401	1804	29.3832	4.95691	15.7	631.379	1212.49	885.529	1225.73	1253.17	-0.61636	1	-0.153814	1	0.201091	1
srR-108	srRNA-Rn28s1-1316-21	AGCGTACGCGTTAGGACCCGA	21	srRNA	Rn28s1	NR_003279.1	rRNA	Mus musculus 28S ribosomal RNA (Rn28s1), ribosomal RNA	1316	14	22	30	485	1332	952	1217	2082	25.7103	36.3507	58.8751	712.137	758.592	704.281	1064.75	1446.29	-0.270187	1	0.319598	1	1.08437	0.00109698
srR-109	srRNA-Rn28s1-1287-19	CGCCCGCCGCGCCGGGGAG	19	srRNA	Rn28s1	NR_003279.1	rRNA	Mus musculus 28S ribosomal RNA (Rn28s1), ribosomal RNA	1287	14	11	1	450	1850	1091	1297	1931	25.7103	18.1753	1.9625	660.745	1053.6	807.111	1134.74	1341.4	-0.547482	1	-0.0624475	1	0.50187	1
srR-110	srRNA-Rs5-8s1-139-17	CCTGTCTGAGCGTCGCT	17	srRNA	Rs5-8s1	NR_003280.2	rRNA	Mus musculus 5.8S ribosomal RNA (Rs5-8s1), ribosomal RNA	139	254	405	263	310	465	258	252	218	466.458	669.183	516.139	455.18	264.824	190.866	220.474	151.437	-0.635285	1	-0.433756	1	-0.652567	1
srR-111	srRNA-n-R5s149-101-21	ATACCGGGTGCTGTAGGCTTT	21	srRNA	n-R5s149	NR_046156.1	rRNA	Mus musculus nuclear encoded rRNA 5S 149 (n-R5s149), ribosomal RNA	101	391	452	415	90	221	140	103	85	718.052	746.841	814.439	132.149	125.862	103.571	90.1143	59.0464	-0.44396	1	-0.65097	1	-0.937571	0.849043
srR-112	srRNA-Rn28s1-2219-19	CCGTTCCGAAGGGACGGGC	19	srRNA	Rn28s1	NR_003279.1	rRNA	Mus musculus 28S ribosomal RNA (Rn28s1), ribosomal RNA	2219	46	6	22	507	2959	610	828	996	84.4767	9.91382	43.1751	744.44	1685.19	451.272	724.414	691.885	-2.06368	1.14251e-15	-1.3874	6.67066e-07	-1.13073	0.000407079
srR-113	srRNA-Rn28s1-3795-26	TGCGGGCGGGCGCGACCCGCTCCGGG	26	srRNA	Rn28s1	NR_003279.1	rRNA	Mus musculus 28S ribosomal RNA (Rn28s1), ribosomal RNA	3795	27	16	7	403	1555	1014	1554	1835	49.5841	26.4368	13.7375	591.734	885.593	750.148	1359.59	1274.71	-0.402473	1	0.44893	1	0.678896	1
srR-114	srRNA-Rs5-8s1-136-21	ACGCCTGTCTGAGCGTCGCTT	21	srRNA	Rs5-8s1	NR_003280.2	rRNA	Mus musculus 5.8S ribosomal RNA (Rs5-8s1), ribosomal RNA	136	212	335	263	391	280	307	196	173	389.327	553.521	516.139	574.114	159.464	227.116	171.48	120.177	0.347008	1	-0.0646448	1	-0.254432	1
srR-115	srRNA-n-R5s149-100-21	AATACCGGGTGCTGTAGGCTT	21	srRNA	n-R5s149	NR_046156.1	rRNA	Mus musculus nuclear encoded rRNA 5S 149 (n-R5s149), ribosomal RNA	100	430	423	343	107	214	234	101	111	789.673	698.924	673.139	157.111	121.876	173.111	88.3645	77.1076	0.34305	1	-0.632825	1	-0.506563	1
srR-116	srRNA-Rn18s-1849-21	GAACCTGCGGAAGGATCATTA	21	srRNA	Rn18s	NR_003278.3	rRNA	Mus musculus 18S ribosomal RNA (Rn18s), ribosomal RNA	1849	261	254	238	338	373	513	377	371	479.313	419.685	467.076	496.293	212.428	379.513	329.836	257.72	0.673934	1	0.465129	1	0.43218	1
srR-117	srRNA-Rn28s1-1154-15	CTAACGCGTGCGCGA	15	srRNA	Rn28s1	NR_003279.1	rRNA	Mus musculus 28S ribosomal RNA (Rn28s1), ribosomal RNA	1154	15	5	0	225	2760	877	1172	3010	27.5467	8.26151	0	330.373	1571.86	648.796	1025.38	2090.94	-1.43956	7.86684e-07	-0.785747	0.37407	0.565151	1
srR-118	srRNA-n-R5s149-107-15	GGTGCTGTAGGCTTT	15	srRNA	n-R5s149	NR_046156.1	rRNA	Mus musculus nuclear encoded rRNA 5S 149 (n-R5s149), ribosomal RNA	107	285	592	413	49	253	52	50	70	523.388	978.163	810.514	71.9478	144.087	38.4691	43.7448	48.6264	-2.06577	7.13675e-08	-1.88702	1.0264e-06	-1.41227	0.00168113
srR-119	srRNA-Rn28s1-4693-24	TCAGCCCTCGACACAAGGGTTTGT	24	srRNA	Rn28s1	NR_003279.1	rRNA	Mus musculus 28S ribosomal RNA (Rn28s1), ribosomal RNA	4693	282	312	262	130	761	836	518	468	517.879	515.518	514.176	190.882	433.4	618.465	453.196	325.102	0.349896	1	-0.105029	1	-0.261254	1
srR-120	srRNA-Rn28s1-4362-18	CCCGCCCAGGCGGAACGA	18	srRNA	Rn28s1	NR_003279.1	rRNA	Mus musculus 28S ribosomal RNA (Rn28s1), ribosomal RNA	4362	42	18	8	241	4772	759	644	1634	77.1309	29.7414	15.7	353.866	2717.72	561.501	563.433	1135.08	-2.4379	7.71947e-23	-2.43937	1.47366e-23	-1.10606	0.00053786
srR-121	srRNA-Rn28s1-2327-17	TGCGGTAACGCGACCGA	17	srRNA	Rn28s1	NR_003279.1	rRNA	Mus musculus 28S ribosomal RNA (Rn28s1), ribosomal RNA	2327	45	56	96	449	3037	393	634	725	82.6402	92.5289	188.4	659.277	1729.61	290.738	554.684	503.631	-2.73534	1.5547e-27	-1.81003	1.67261e-12	-1.62637	6.27743e-10
srR-122	srRNA-Rn18s-1564-21	CCCTACGCCGGCAGGCGCGGG	21	srRNA	Rn18s	ENSMUST00000240377.1	rRNA	ncrna chromosome:GRCm39:17:40157244:40159092:1 gene:ENSMUSG00000119584.1 gene_biotype:rRNA transcript_biotype:rRNA gene_symbol:Rn18s description:18S ribosomal RNA [Source:NCBI gene (formerly Entrezgene);Acc:19791]	1564	16	21	12	395	2691	1153	945	1160	29.3832	34.6984	23.5501	579.988	1532.56	852.978	826.777	805.81	-1.00833	0.0213939	-1.05978	0.00235544	-0.773883	0.395186
srR-123	srRNA-Rn28s1-4693-23	TCAGCCCTCGACACAAGGGTTTG	23	srRNA	Rn28s1	NR_003279.1	rRNA	Mus musculus 28S ribosomal RNA (Rn28s1), ribosomal RNA	4693	114	205	184	221	908	798	901	1346	209.355	338.722	361.101	324.499	517.118	590.353	788.281	935.017	0.0280365	1	0.438669	1	1.00788	0.00794857
srR-124	srRNA-Rn28s1-3796-29	GCGGGCGGGCGCGACCCGCTCCGGGGACA	29	srRNA	Rn28s1	NR_003279.1	rRNA	Mus musculus 28S ribosomal RNA (Rn28s1), ribosomal RNA	3796	14	10	9	449	983	1243	1410	1436	25.7103	16.523	17.6625	659.277	559.832	919.56	1233.6	997.537	0.552844	1	0.970222	0.0181669	0.986768	0.0112793
srR-125	srRNA-Rn28s1-4451-29-2	CCCCGCGTCGTCCTTGCGGCGGCGCGGGG	29	srRNA	Rn28s1	NR_003279.1	rRNA	Mus musculus 28S ribosomal RNA (Rn28s1), ribosomal RNA	4451	73	28	28	417	1175	791	1124	1600	134.061	46.2645	54.9501	612.291	669.178	585.174	983.383	1111.46	-0.356521	1	0.385834	1	0.88541	0.0649404
srR-126	srRNA-Rn28s1-197-20	AAGTCCTTCTGATCGAGGCC	20	srRNA	Rn28s1	NR_003279.1	rRNA	Mus musculus 28S ribosomal RNA (Rn28s1), ribosomal RNA	197	495	414	313	31	83	104	87	206	909.042	684.053	614.264	45.518	47.2696	76.9382	76.116	143.101	0.539017	1	0.517043	1	1.74978	1.48484e-06
srR-127	srRNA-Rn28s1-1212-23	AGGGCCCCGCCCGGGGGCCCGAG	23	srRNA	Rn28s1	NR_003279.1	rRNA	Mus musculus 28S ribosomal RNA (Rn28s1), ribosomal RNA	1212	11	9	9	306	1408	1687	1388	1647	20.2009	14.8707	17.6625	449.307	801.875	1248.03	1214.36	1144.11	0.475118	1	0.429216	1	0.666219	1
srR-128	srRNA-Rn28s1-1317-15	GCGTACGCGTTAGGA	15	srRNA	Rn28s1	NR_003279.1	rRNA	Mus musculus 28S ribosomal RNA (Rn28s1), ribosomal RNA	1317	8	8	5	124	2985	705	1144	3289	14.6916	13.2184	9.81252	182.072	1700	521.552	1000.88	2284.75	-1.86752	1.29619e-12	-0.933686	0.0278023	0.579975	1
srR-129	srRNA-Rn28s1-3621-16	AAGTGGGAGGCCCCCG	16	srRNA	Rn28s1	NR_003279.1	rRNA	Mus musculus 28S ribosomal RNA (Rn28s1), ribosomal RNA	3621	56	52	57	342	2265	502	738	1423	102.841	85.9197	111.863	502.167	1289.95	371.375	645.673	988.506	-1.95916	1.17658e-13	-1.16781	0.000262234	-0.230479	1
srR-130	srRNA-Rn28s1-3048-17	CCGGGGAGCCCGGCGGG	17	srRNA	Rn28s1	NR_003279.1	rRNA	Mus musculus 28S ribosomal RNA (Rn28s1), ribosomal RNA	3048	86	33	32	225	2668	538	966	1767	157.935	54.526	62.8001	330.373	1519.46	398.007	845.15	1227.47	-2.0955	4.61541e-16	-1.01569	0.00598122	-0.154368	1
srR-131	srRNA-Rn28s1-2353-20	AGCCGGCGGGAGCCCCGGGG	20	srRNA	Rn28s1	NR_003279.1	rRNA	Mus musculus 28S ribosomal RNA (Rn28s1), ribosomal RNA	2353	11	4	16	315	1575	970	1317	1828	20.2009	6.60921	31.4001	462.522	896.984	717.597	1152.24	1269.84	-0.484902	1	0.191781	1	0.654946	1
srR-132	srRNA-Rn28s1-2661-16	TCGGGCTGGGGCGCGA	16	srRNA	Rn28s1	NR_003279.1	rRNA	Mus musculus 28S ribosomal RNA (Rn28s1), ribosomal RNA	2661	27	48	15	408	1869	731	801	1200	49.5841	79.3105	29.4376	599.076	1064.42	540.787	700.792	833.596	-1.13985	0.00216125	-0.772419	0.544128	-0.199135	1
srR-133	srRNA-Rn28s1-3047-30	CCCGGGGAGCCCGGCGGGTGCCGGCGCGGG	30	srRNA	Rn28s1	NR_003279.1	rRNA	Mus musculus 28S ribosomal RNA (Rn28s1), ribosomal RNA	3047	11	8	12	392	1134	816	1402	1424	20.2009	13.2184	23.5501	575.583	645.828	603.669	1226.6	989.201	-0.260402	1	0.755885	0.659974	0.768533	0.478122
srR-134	srRNA-n-R5s149-105-15	CGGGTGCTGTAGGCT	15	srRNA	n-R5s149	NR_046156.1	rRNA	Mus musculus nuclear encoded rRNA 5S 149 (n-R5s149), ribosomal RNA	105	220	239	221	295	505	252	157	317	404.019	394.9	433.713	433.155	287.604	186.427	137.359	220.208	-0.788237	1	-1.23507	0.00159493	-0.231649	1
srR-135	srRNA-Rn18s-1753-29	CGCCGGGGTCGGCCCACGGCCCTGGCGGA	29	srRNA	Rn18s	NR_003278.3	rRNA	Mus musculus 18S ribosomal RNA (Rn18s), ribosomal RNA	1753	170	181	170	84	404	1812	558	1106	312.196	299.067	333.626	123.339	230.083	1340.5	488.192	768.298	2.37911	1.85816e-20	0.915562	0.117882	1.89263	6.91019e-13
srR-136	srRNA-Rn28s1-469-16	AACCCGGCGGCGCGCG	16	srRNA	Rn28s1	NR_003279.1	rRNA	Mus musculus 28S ribosomal RNA (Rn28s1), ribosomal RNA	469	99	70	57	290	1824	662	834	1111	181.808	115.661	111.863	425.814	1038.79	489.741	729.663	771.771	-1.24771	0.00019483	-0.679024	1	-0.275143	1
srR-137	srRNA-Rn28s1-2782-21	CGCGGGGCCCCGTCGTCCCCC	21	srRNA	Rn28s1	NR_003279.1	rRNA	Mus musculus 28S ribosomal RNA (Rn28s1), ribosomal RNA	2782	565	253	328	16	39	20	28	50	1037.59	418.033	643.701	23.4932	22.211	14.7958	24.4971	34.7332	-0.745764	1	-0.0280482	1	0.796278	1
srR-138	srRNA-Rn28s1-4453-26	CCGCGTCGTCCCCGCGGCGGCGCGGG	26	srRNA	Rn28s1	NR_003279.1	rRNA	Mus musculus 28S ribosomal RNA (Rn28s1), ribosomal RNA	4453	14	16	10	166	1726	1846	953	1961	25.7103	26.4368	19.625	243.742	982.98	1365.65	833.776	1362.24	0.311292	1	-0.406951	1	0.624195	1
srR-139	srRNA-Rn28s1-1213-21	GGGCCCCGCCCGGGGGCCCGA	21	srRNA	Rn28s1	NR_003279.1	rRNA	Mus musculus 28S ribosomal RNA (Rn28s1), ribosomal RNA	1213	12	7	4	326	1576	860	1215	1509	22.0374	11.5661	7.85002	478.673	897.553	636.22	1063	1048.25	-0.659444	1	0.0745764	1	0.377375	1
srR-140	srRNA-Rn28s1-3683-30	CGGGCCGCCGGTGAAATACCACTACTCTCA	30	srRNA	Rn28s1	NR_003279.1	rRNA	Mus musculus 28S ribosomal RNA (Rn28s1), ribosomal RNA	3683	34	26	42	247	793	1102	1786	1263	62.4393	42.9599	82.4252	362.676	451.624	815.249	1562.56	877.36	0.688983	1	1.62106	8.97406e-10	1.1114	0.00101767
srR-141	srRNA-Rn28s1-483-19	CGTCCGGCCGTGCCGGTGG	19	srRNA	Rn28s1	NR_003279.1	rRNA	Mus musculus 28S ribosomal RNA (Rn28s1), ribosomal RNA	483	421	324	356	19	64	47	44	54	773.145	535.346	698.652	27.8981	36.4489	34.7702	38.4954	37.5118	-0.230542	1	-0.0904635	1	0.194559	1
srR-142	srRNA-Rn28s1-2779-15	CCCCGCGGGGCCCCG	15	srRNA	Rn28s1	NR_003279.1	rRNA	Mus musculus 28S ribosomal RNA (Rn28s1), ribosomal RNA	2779	50	19	7	234	2134	972	839	1698	91.8225	31.3938	13.7375	343.588	1215.34	719.076	734.038	1179.54	-0.920107	0.120028	-0.896839	0.0664643	0.110349	1
srR-143	srRNA-Rn28s1-671-21	GCGACCGGCCGCCGCCGGGCG	21	srRNA	Rn28s1	NR_003279.1	rRNA	Mus musculus 28S ribosomal RNA (Rn28s1), ribosomal RNA	671	127	62	223	332	961	327	395	543	233.229	102.443	437.638	487.483	547.302	241.912	345.584	377.202	-1.34059	8.0301e-05	-0.83262	0.359585	-0.383438	1
srR-144	srRNA-n-R5s149-101-20	ATACCGGGTGCTGTAGGCTT	20	srRNA	n-R5s149	NR_046156.1	rRNA	Mus musculus nuclear encoded rRNA 5S 149 (n-R5s149), ribosomal RNA	101	290	347	300	94	180	192	127	115	532.57	573.349	588.751	138.022	102.512	142.04	111.112	79.8863	0.307247	1	-0.0532306	1	-0.206106	1
srR-145	srRNA-Rn28s1-4451-29-3	CCCCGCGTCGTCCTCGCGGCGGCGCGGGG	29	srRNA	Rn28s1	NR_003279.1	rRNA	Mus musculus 28S ribosomal RNA (Rn28s1), ribosomal RNA	4451	28	16	20	328	1172	746	1058	1578	51.4206	26.4368	39.2501	481.61	667.47	551.884	925.64	1096.18	-0.437322	1	0.302228	1	0.869125	0.0887591
srR-146	srRNA-Rn28s1-647-25	TCGGCGGGGGACCGCCCCCCGGCCG	25	srRNA	Rn28s1	NR_003279.1	rRNA	Mus musculus 28S ribosomal RNA (Rn28s1), ribosomal RNA	647	57	24	57	334	1267	913	777	973	104.678	39.6553	111.863	490.42	721.573	675.429	679.794	675.908	-0.258356	1	-0.255504	1	0.0591689	1
srR-147	srRNA-Rn18s-1753-27	CGCCGGGGTCGGCCCACGGCCCTGGCG	27	srRNA	Rn18s	NR_003278.3	rRNA	Mus musculus 18S ribosomal RNA (Rn18s), ribosomal RNA	1753	124	132	107	114	945	1076	758	1388	227.72	218.104	209.988	167.389	538.19	796.015	663.171	964.193	0.401586	1	0.131759	1	0.994592	0.00985028
srR-148	srRNA-Rn28s1-1-24	CGCGACCTCAGATCAGACGTGGCG	24	srRNA	Rn28s1	NR_003279.1	rRNA	Mus musculus 28S ribosomal RNA (Rn28s1), ribosomal RNA	1	305	451	337	7	12	28	27	47	560.117	745.188	661.364	10.2783	6.83416	20.7141	23.6222	32.6492	1.42663	1	1.60821	1	2.39576	0.00134769
srR-149	srRNA-Rn28s1-591-16	GCGGCGGGCGCGGGGG	16	srRNA	Rn28s1	NR_003279.1	rRNA	Mus musculus 28S ribosomal RNA (Rn28s1), ribosomal RNA	591	60	69	166	147	794	458	1351	1430	110.187	114.009	325.776	215.844	452.194	338.824	1181.98	993.369	-0.579327	1	1.21656	9.71831e-05	1.28873	1.44153e-05
srR-150	srRNA-n-R5s149-102-19	TACCGGGTGCTGTAGGCTT	19	srRNA	n-R5s149	NR_046156.1	rRNA	Mus musculus nuclear encoded rRNA 5S 149 (n-R5s149), ribosomal RNA	102	133	171	153	261	539	673	394	533	244.248	282.544	300.263	383.232	306.968	497.879	344.709	370.256	0.534554	1	-0.00219475	1	0.423832	1
srR-151	srRNA-Rn28s1-2072-16	CGCGGGCCCGGGTGGA	16	srRNA	Rn28s1	NR_003279.1	rRNA	Mus musculus 28S ribosomal RNA (Rn28s1), ribosomal RNA	2072	11	9	4	544	584	353	396	1409	20.2009	14.8707	7.85002	798.768	332.596	261.146	346.459	978.781	-0.511815	1	-0.110545	1	1.71046	9.57884e-11
srR-152	srRNA-Rn18s-491-21	CCCACTCCCGACCCGGGGAGG	21	srRNA	Rn18s	NR_003278.3	rRNA	Mus musculus 18S ribosomal RNA (Rn18s), ribosomal RNA	491	7	8	8	280	1569	1391	803	1177	12.8551	13.2184	15.7	411.13	893.566	1029.05	702.541	817.619	0.0406177	1	-0.516422	1	0.0253469	1
srR-153	srRNA-Rs5-8s1-128-28	CCGGGGCTACGCCTGTCTGAGCGTCGCT	28	srRNA	Rs5-8s1	NR_003280.2	rRNA	Mus musculus 5.8S ribosomal RNA (Rs5-8s1), ribosomal RNA	128	179	206	197	271	332	243	186	271	328.724	340.374	386.613	397.916	189.078	179.769	162.731	188.254	-0.235779	1	-0.385794	1	0.147129	1
srR-154	srRNA-Rn28s1-4451-29-4	CCCCGCGTCGTCCCCGTGGCGGCGCGGGG	29	srRNA	Rn28s1	NR_003279.1	rRNA	Mus musculus 28S ribosomal RNA (Rn28s1), ribosomal RNA	4451	28	16	11	331	1093	617	1049	1267	51.4206	26.4368	21.5875	486.015	622.478	456.451	917.766	880.139	-0.610514	1	0.39057	1	0.653134	1
srR-155	srRNA-Rn18s-1845-25	AGGTGAACCTGCGGAAGGATCATTA	25	srRNA	Rn18s	NR_003278.3	rRNA	Mus musculus 18S ribosomal RNA (Rn18s), ribosomal RNA	1845	241	237	226	177	239	282	168	194	442.584	391.596	443.526	259.893	136.114	208.621	146.983	134.765	0.45281	1	-0.0586189	1	0.139046	1
srR-156	srRNA-Rn28s1-2219-21	CCGTTCCGAAGGGACGGGCGA	21	srRNA	Rn28s1	NR_003279.1	rRNA	Mus musculus 28S ribosomal RNA (Rn28s1), ribosomal RNA	2219	2	2	1	145	1641	1411	1268	1588	3.6729	3.30461	1.9625	212.907	934.571	1043.84	1109.37	1103.13	-0.00351286	1	0.0778671	1	0.392686	1
srR-157	srRNA-n-R5s149-92-28-2	CGCCTGGGAATACCGGGTGCTGTAGGCA	28	srRNA	n-R5s149	NR_046156.1	rRNA	Mus musculus nuclear encoded rRNA 5S 149 (n-R5s149), ribosomal RNA	92	370	260	265	63	91	201	84	58	679.486	429.599	520.064	92.5044	51.8257	148.698	73.4913	40.2905	1.3563	0.0108936	0.333944	1	-0.209377	1
srR-158	srRNA-n-R5s149-102-20	TACCGGGTGCTGTAGGCTTT	20	srRNA	n-R5s149	NR_046156.1	rRNA	Mus musculus nuclear encoded rRNA 5S 149 (n-R5s149), ribosomal RNA	102	141	156	128	249	728	511	477	441	258.939	257.759	251.201	365.612	414.606	378.033	417.325	306.347	-0.29621	1	-0.160021	1	-0.283018	1
srR-159	srRNA-Rn28s1-2893-15	CCAACCCCGCGGGGG	15	srRNA	Rn28s1	NR_003279.1	rRNA	Mus musculus 28S ribosomal RNA (Rn28s1), ribosomal RNA	2893	328	83	203	101	1739	110	164	247	602.355	137.141	398.388	148.301	990.384	81.377	143.483	171.582	-3.76693	9.97948e-44	-2.95579	1.0806e-29	-2.37509	3.44364e-20
srR-160	srRNA-Rn28s1-265-27	CGGGTCTTCCCGGAGTCGGGTTGCTTG	27	srRNA	Rn28s1	NR_003279.1	rRNA	Mus musculus 28S ribosomal RNA (Rn28s1), ribosomal RNA	265	22	18	22	390	826	368	1064	1044	40.4019	29.7414	43.1751	572.646	470.418	272.243	930.889	725.229	-0.951873	0.159358	0.81507	0.321649	0.777884	0.502832
srR-161	srRNA-Rn28s1-1368-20	GCCAGAGGAAACTCTGGTGG	20	srRNA	Rn28s1	NR_003279.1	rRNA	Mus musculus 28S ribosomal RNA (Rn28s1), ribosomal RNA	1368	9	13	13	283	1666	811	972	1078	16.528	21.4799	25.5126	415.535	948.809	599.97	850.399	748.847	-0.824181	0.61695	-0.327434	1	-0.187934	1
srR-162	srRNA-Rn28s1-3796-28	GCGGGCGGGCGCGACCCGCTCCGGGGAC	28	srRNA	Rn28s1	NR_003279.1	rRNA	Mus musculus 28S ribosomal RNA (Rn28s1), ribosomal RNA	3796	10	7	17	363	839	883	1079	814	18.3645	11.5661	33.3626	533.001	477.822	653.235	944.013	565.456	0.288045	1	0.81274	0.326611	0.396379	1
srR-163	srRNA-n-R5s149-99-23	GAATACCGGGTGCTGTAGGCTTT	23	srRNA	n-R5s149	NR_046156.1	rRNA	Mus musculus nuclear encoded rRNA 5S 149 (n-R5s149), ribosomal RNA	99	272	322	270	81	163	102	81	75	499.514	532.041	529.876	118.934	92.8307	75.4586	70.8666	52.0998	-0.461511	1	-0.55838	1	-0.679063	1
srR-164	srRNA-Rn28s1-3198-19	TCCGCCCCCCGGGCCGCGG	19	srRNA	Rn28s1	NR_003279.1	rRNA	Mus musculus 28S ribosomal RNA (Rn28s1), ribosomal RNA	3198	4	3	10	174	1251	1573	805	1789	7.3458	4.95691	19.625	255.488	712.461	1163.69	704.291	1242.75	0.544732	1	-0.186104	1	0.956071	0.0165985
srR-165	srRNA-Rn28s1-3795-27	TGCGGGCGGGCGCGACCCGCTCCGGGG	27	srRNA	Rn28s1	NR_003279.1	rRNA	Mus musculus 28S ribosomal RNA (Rn28s1), ribosomal RNA	3795	8	12	10	260	1066	841	1114	1459	14.6916	19.8276	19.625	381.764	607.101	622.164	974.634	1013.51	-0.127669	1	0.513378	1	0.892763	0.0596728
srR-166	srRNA-n-R5s149-95-27	CTGGGAATACCGGGTGCTGTAGGCTTT	27	srRNA	n-R5s149	NR_046156.1	rRNA	Mus musculus nuclear encoded rRNA 5S 149 (n-R5s149), ribosomal RNA	95	189	254	233	216	194	108	92	66	347.089	419.685	457.264	317.158	110.486	79.8974	80.4904	45.8478	-0.630134	1	-0.625873	1	-1.11419	0.18601
srR-167	srRNA-Rn28s1-2878-30	TCCGGGGCGGCGGGTCCAACCCCGCGGGGG	30	srRNA	Rn28s1	NR_003279.1	rRNA	Mus musculus 28S ribosomal RNA (Rn28s1), ribosomal RNA	2878	114	54	113	204	768	1070	629	667	209.355	89.2243	221.763	299.538	437.386	791.576	550.31	463.341	0.692681	1	0.161819	1	0.23662	1
srR-168	srRNA-Rn28s1-1317-20	GCGTACGCGTTAGGACCCGA	20	srRNA	Rn28s1	NR_003279.1	rRNA	Mus musculus 28S ribosomal RNA (Rn28s1), ribosomal RNA	1317	8	2	19	208	697	1073	945	2045	14.6916	3.30461	37.2876	305.411	396.951	793.795	826.777	1420.59	0.836641	0.60026	0.888913	0.108164	1.99273	2.37001e-15
srR-169	srRNA-Rn28s1-3620-17	TAAGTGGGAGGCCCCCG	17	srRNA	Rn28s1	NR_003279.1	rRNA	Mus musculus 28S ribosomal RNA (Rn28s1), ribosomal RNA	3620	68	51	106	207	1208	233	843	1131	124.879	84.2674	208.025	303.943	687.972	172.371	737.537	785.664	-2.15932	2.71074e-15	-0.0691132	1	0.345022	1
srR-170	srRNA-Rn28s1-2778-26	TCCCCGCGGGGCCCCGTCGTCCCCCG	26	srRNA	Rn28s1	NR_003279.1	rRNA	Mus musculus 28S ribosomal RNA (Rn28s1), ribosomal RNA	2778	178	58	135	192	920	388	490	728	326.888	95.8336	264.938	281.918	523.952	287.039	428.699	505.715	-1.03101	0.0398038	-0.458873	1	0.102369	1
srR-171	srRNA-Rs5-8s1-129-27	CGGGGCTACGCCTGTCTGAGCGTCGCT	27	srRNA	Rs5-8s1	NR_003280.2	rRNA	Mus musculus 5.8S ribosomal RNA (Rs5-8s1), ribosomal RNA	129	165	209	189	240	256	211	128	236	303.014	345.331	370.913	352.398	145.795	156.096	111.987	163.941	-0.0645221	1	-0.549728	1	0.322561	1
srR-172	srRNA-Rn18s-700-22	CGGGCGGTCCGCCGCGAGGCGA	22	srRNA	Rn18s	NR_003278.3	rRNA	Mus musculus 18S ribosomal RNA (Rn18s), ribosomal RNA	700	15	5	0	254	1244	676	984	1504	27.5467	8.26151	0	372.954	708.475	500.098	860.898	1044.77	-0.665456	1	0.111626	1	0.713833	0.986605
srR-173	srRNA-Rn28s1-484-18	GTCCGGCCGTGCCGGTGG	18	srRNA	Rn28s1	NR_003279.1	rRNA	Mus musculus 28S ribosomal RNA (Rn28s1), ribosomal RNA	484	306	306	301	21	85	37	18	52	561.954	505.605	590.714	30.8348	48.4086	27.3722	15.7481	36.1225	-0.983365	1	-1.78357	0.0256003	-0.268371	1
srR-174	srRNA-Rn28s1-356-28	TCAACAAGTACCGTAAGGGAAAGTTGAA	28	srRNA	Rn28s1	NR_003279.1	rRNA	Mus musculus 28S ribosomal RNA (Rn28s1), ribosomal RNA	356	21	11	44	443	1112	405	512	355	38.5654	18.1753	86.3502	650.467	633.299	299.615	447.947	246.606	-1.24258	0.000475824	-0.668936	1	-1.20694	0.000287637
srR-175	srRNA-Rn18s-782-15	CCCGCGGGGCCCGAA	15	srRNA	Rn18s	NR_003278.3	rRNA	Mus musculus 18S ribosomal RNA (Rn18s), ribosomal RNA	782	41	11	10	327	1656	640	469	802	75.2944	18.1753	19.625	480.142	943.114	473.466	410.326	557.12	-1.15707	0.00168143	-1.36995	3.07417e-06	-0.605883	1
srR-176	srRNA-Rn28s1-4697-20	CCCTCGACACAAGGGTTTGT	20	srRNA	Rn28s1	NR_003279.1	rRNA	Mus musculus 28S ribosomal RNA (Rn28s1), ribosomal RNA	4697	243	322	320	22	51	104	45	44	446.257	532.041	628.001	32.3031	29.0452	76.9382	39.3703	30.5652	1.24017	0.646603	0.268629	1	0.226495	1
srR-177	srRNA-Rn28s1-2882-26	GGGCGGCGGGTCCAACCCCGCGGGGG	26	srRNA	Rn28s1	NR_003279.1	rRNA	Mus musculus 28S ribosomal RNA (Rn28s1), ribosomal RNA	2882	203	86	180	114	369	998	387	441	372.799	142.098	353.251	167.389	210.15	738.311	338.585	306.347	1.64941	1.59297e-08	0.518437	1	0.697023	1
srR-178	srRNA-Rn28s1-4450-30	TCCCCGCGTCGTCCCCGCGGCGGCGCGGGG	30	srRNA	Rn28s1	NR_003279.1	rRNA	Mus musculus 28S ribosomal RNA (Rn28s1), ribosomal RNA	4450	183	56	164	221	513	506	321	371	336.07	92.5289	321.851	324.499	292.16	374.334	280.842	257.72	0.194475	1	-0.226422	1	-0.0274516	1
srR-179	srRNA-Rn18s-1770-15	GGCCCTGGCGGAGCG	15	srRNA	Rn18s	NR_003278.3	rRNA	Mus musculus 18S ribosomal RNA (Rn18s), ribosomal RNA	1770	132	115	116	161	1421	195	382	731	242.411	190.015	227.651	236.4	809.279	144.259	334.21	507.799	-2.6503	1.90436e-23	-1.44512	6.62954e-07	-0.51882	1
srR-180	srRNA-Rn28s1-1364-26	CGAAGCCAGAGGAAACTCTGGTGGAG	26	srRNA	Rn28s1	NR_003279.1	rRNA	Mus musculus 28S ribosomal RNA (Rn28s1), ribosomal RNA	1364	329	322	241	10	27	18	27	39	604.192	532.041	472.964	14.6832	15.3769	13.3162	23.6222	27.0919	-0.368529	1	0.447838	1	0.966844	1
srR-181	srRNA-Rn28s1-1032-15	CGTCGCGCCGTCGGG	15	srRNA	Rn28s1	NR_003279.1	rRNA	Mus musculus 28S ribosomal RNA (Rn28s1), ribosomal RNA	1032	29	22	29	172	1990	481	593	1435	53.257	36.3507	56.9126	252.552	1133.33	355.839	518.813	996.842	-1.83407	1.22192e-11	-1.29662	1.42609e-05	-0.0316351	1
srR-182	srRNA-Rn28s1-4698-19	CCTCGACACAAGGGTTTGT	19	srRNA	Rn28s1	NR_003279.1	rRNA	Mus musculus 28S ribosomal RNA (Rn28s1), ribosomal RNA	4698	226	388	233	26	72	114	31	47	415.038	641.093	457.264	38.1764	41.005	84.3361	27.1218	32.6492	0.876085	1	-0.763814	1	-0.174884	1
srR-183	srRNA-Rn28s1-2782-22	CGCGGGGCCCCGTCGTCCCCCG	22	srRNA	Rn28s1	NR_003279.1	rRNA	Mus musculus 28S ribosomal RNA (Rn28s1), ribosomal RNA	2782	374	104	179	47	322	218	257	382	686.832	171.839	351.288	69.0112	183.383	161.274	224.848	265.361	-0.348224	1	0.124548	1	0.686348	1
srR-184	srRNA-Rn28s1-591-17	GCGGCGGGCGCGGGGGG	17	srRNA	Rn28s1	NR_003279.1	rRNA	Mus musculus 28S ribosomal RNA (Rn28s1), ribosomal RNA	591	97	77	216	196	442	221	568	444	178.136	127.227	423.901	287.791	251.725	163.494	496.941	308.431	-0.785339	1	0.811536	0.570754	0.446469	1
srR-185	srRNA-Rn28s1-1811-17	AACAACTCACCTGCCGA	17	srRNA	Rn28s1	NR_003279.1	rRNA	Mus musculus 28S ribosomal RNA (Rn28s1), ribosomal RNA	1811	331	175	249	43	174	47	155	142	607.865	289.153	488.664	63.1379	99.0953	34.7702	135.609	98.6422	-1.67158	0.00104156	0.282862	1	0.146768	1
srR-186	srRNA-Rs5-8s1-140-17	CTGTCTGAGCGTCGCTT	17	srRNA	Rs5-8s1	NR_003280.2	rRNA	Mus musculus 5.8S ribosomal RNA (Rs5-8s1), ribosomal RNA	140	133	249	176	213	193	107	94	88	244.248	411.423	345.401	312.753	109.916	79.1576	82.2402	61.1304	-0.63609	1	-0.587432	1	-0.692282	1
srR-187	srRNA-Rs5-8s1-142-15	GTCTGAGCGTCGCTT	15	srRNA	Rs5-8s1	NR_003280.2	rRNA	Mus musculus 5.8S ribosomal RNA (Rs5-8s1), ribosomal RNA	142	128	292	181	148	450	112	93	147	235.066	482.472	355.213	217.312	256.281	82.8565	81.3653	102.116	-1.79102	9.86479e-08	-1.82355	2.2378e-08	-1.17345	0.00540606
srR-188	srRNA-Rn28s1-483-18	CGTCCGGCCGTGCCGGTG	18	srRNA	Rn28s1	NR_003279.1	rRNA	Mus musculus 28S ribosomal RNA (Rn28s1), ribosomal RNA	483	337	284	247	2	6	2	0	1	618.883	469.254	484.739	2.93665	3.41708	1.47958	0	0.694663	-1.32139	1	-5.41178	1	-2.03362	1
srR-189	srRNA-Rn18s-1848-22	TGAACCTGCGGAAGGATCATTA	22	srRNA	Rn18s	NR_003278.3	rRNA	Mus musculus 18S ribosomal RNA (Rn18s), ribosomal RNA	1848	44	64	32	157	749	1638	628	593	80.8038	105.747	62.8001	230.527	426.566	1211.78	549.435	411.935	1.34309	1.72346e-05	0.195658	1	0.103128	1
srR-190	srRNA-Rn18s-1752-29	CCGCCGGGGTCGGCCCACGGCCCTGGCGG	29	srRNA	Rn18s	NR_003278.3	rRNA	Mus musculus 18S ribosomal RNA (Rn18s), ribosomal RNA	1752	75	96	92	32	541	908	619	1703	137.734	158.621	180.55	46.9863	308.107	671.73	541.561	1183.01	0.961234	0.102373	0.644067	1	2.09416	1.07289e-16
srR-191	srRNA-n-R5s149-98-24	GGAATACCGGGTGCTGTAGGCTTT	24	srRNA	n-R5s149	NR_046156.1	rRNA	Mus musculus nuclear encoded rRNA 5S 149 (n-R5s149), ribosomal RNA	98	261	212	270	59	99	53	52	59	479.313	350.288	529.876	86.6311	56.3818	39.2089	45.4946	40.9851	-0.685901	1	-0.478196	1	-0.306137	1
srR-192	srRNA-Rn28s1-3015-21	TCGCCTCAGCTGCGGCGGGCG	21	srRNA	Rn28s1	NR_003279.1	rRNA	Mus musculus 28S ribosomal RNA (Rn28s1), ribosomal RNA	3015	38	25	30	268	1403	592	504	644	69.7851	41.3076	58.8751	393.511	799.027	437.956	440.948	447.363	-1.03036	0.0241082	-1.02697	0.00856801	-0.683213	1
srR-193	srRNA-Rn28s1-895-19	TCCGCCTCCCGGGCGGGCG	19	srRNA	Rn28s1	NR_003279.1	rRNA	Mus musculus 28S ribosomal RNA (Rn28s1), ribosomal RNA	895	25	7	8	238	2031	720	446	680	45.9112	11.5661	15.7	349.461	1156.68	532.649	390.204	472.371	-1.28164	7.72956e-05	-1.73694	5.31053e-11	-1.13838	0.000520865
srR-194	srRNA-Rn28s1-467-18	TCAACCCGGCGGCGCGCG	18	srRNA	Rn28s1	NR_003279.1	rRNA	Mus musculus 28S ribosomal RNA (Rn28s1), ribosomal RNA	467	40	21	31	234	951	867	633	835	73.458	34.6984	60.8376	343.588	541.607	641.398	553.809	580.044	0.0809196	1	-0.137324	1	0.252376	1
srR-195	srRNA-Rn18s-1028-18	AAGAACGAAAGTCGGAGG	18	srRNA	Rn18s	NR_003278.3	rRNA	Mus musculus 18S ribosomal RNA (Rn18s), ribosomal RNA	1028	77	109	88	325	241	302	270	458	141.407	180.101	172.7	477.205	137.253	223.417	236.222	318.156	0.539609	1	0.613521	1	1.36587	4.04521e-05
srR-196	srRNA-Rn28s1-3163-22	GGGGGGAACCCCCGCGTCGGTG	22	srRNA	Rn28s1	NR_003279.1	rRNA	Mus musculus 28S ribosomal RNA (Rn28s1), ribosomal RNA	3163	3	5	0	283	806	920	627	1085	5.50935	8.26151	0	415.535	459.028	680.607	548.56	753.71	0.405139	1	0.0875647	1	0.868807	0.113877
srR-197	srRNA-Rn18s-246-30	AGCTCCCTCCCGGCTCCGGCCGGGGGTCGG	30	srRNA	Rn18s	NR_003278.3	rRNA	Mus musculus 18S ribosomal RNA (Rn18s), ribosomal RNA	246	282	294	254	9	18	12	5	3	517.879	485.777	498.476	13.2149	10.2512	8.87749	4.37448	2.08399	-0.367493	1	-1.37945	1	-2.10624	1
srR-198	srRNA-Rn18s-695-27	GCGGGCGGGCGGTCCGCCGCGAGGCGA	27	srRNA	Rn18s	NR_003278.3	rRNA	Mus musculus 18S ribosomal RNA (Rn18s), ribosomal RNA	695	10	10	5	276	817	714	839	885	18.3645	16.523	9.81252	405.257	465.292	528.21	734.038	614.777	0.0199289	1	0.488156	1	0.55534	1
srR-199	srRNA-Rn28s1-196-22	CAAGTCCTTCTGATCGAGGCCC	22	srRNA	Rn28s1	NR_003279.1	rRNA	Mus musculus 28S ribosomal RNA (Rn28s1), ribosomal RNA	196	345	221	213	27	53	46	31	69	633.575	365.159	418.013	39.6447	30.1842	34.0304	27.1218	47.9318	0.00996046	1	-0.322844	1	0.818988	1
srR-200	srRNA-Rn28s1-189-29	GGGGGCCCAAGTCCTTCTGATCGAGGCCC	29	srRNA	Rn28s1	NR_003279.1	rRNA	Mus musculus 28S ribosomal RNA (Rn28s1), ribosomal RNA	189	376	183	237	18	26	30	24	24	690.505	302.371	465.114	26.4298	14.8073	22.1937	20.9975	16.6719	0.418919	1	0.332768	1	0.323002	1
srR-201	srRNA-Rn18s-111-20	ATGGTTCCTTTGGTCGCTCG	20	srRNA	Rn18s	NR_003278.3	rRNA	Mus musculus 18S ribosomal RNA (Rn18s), ribosomal RNA	111	235	230	246	78	45	53	36	39	431.566	380.03	482.776	114.529	25.6281	39.2089	31.4963	27.0919	0.44926	1	0.127575	1	0.232942	1
srR-202	srRNA-Rn28s1-622-19	CGCGCGGGCGGGGCCGGGG	19	srRNA	Rn28s1	NR_003279.1	rRNA	Mus musculus 28S ribosomal RNA (Rn28s1), ribosomal RNA	622	24	22	31	230	941	346	802	1153	44.0748	36.3507	60.8376	337.714	535.912	255.968	701.667	800.947	-1.2288	0.000933789	0.219271	1	0.733118	0.849043
srR-203	srRNA-Rn18s-250-22	CCCTCCCGGCTCCGGCCGGGGG	22	srRNA	Rn18s	NR_003278.3	rRNA	Mus musculus 18S ribosomal RNA (Rn18s), ribosomal RNA	250	61	40	98	266	1434	270	257	308	112.023	66.0921	192.325	390.574	816.682	199.743	224.848	213.956	-2.19419	2.75778e-16	-2.02986	1.90649e-14	-1.77861	4.77179e-11
srR-204	srRNA-Rn18s-1267-21	CCGGCCCGGACACGGACAGGA	21	srRNA	Rn18s	NR_003278.3	rRNA	Mus musculus 18S ribosomal RNA (Rn18s), ribosomal RNA	1267	8	7	3	119	948	1191	895	1333	14.6916	11.5661	5.88751	174.73	539.899	881.091	783.032	925.986	0.543494	1	0.366846	1	0.931694	0.0331791
srR-205	srRNA-Rn28s1-2240-23	TGGCCTCCGTTGCCCTCGGCCGA	23	srRNA	Rn28s1	NR_003279.1	rRNA	Mus musculus 28S ribosomal RNA (Rn28s1), ribosomal RNA	2240	59	22	69	327	660	411	357	299	108.351	36.3507	135.413	480.142	375.879	304.054	312.338	207.704	-0.468871	1	-0.436536	1	-0.702043	1
srR-206	srRNA-Rn28s1-2353-19	AGCCGGCGGGAGCCCCGGG	19	srRNA	Rn28s1	NR_003279.1	rRNA	Mus musculus 28S ribosomal RNA (Rn28s1), ribosomal RNA	2353	16	7	6	280	1061	457	600	883	29.3832	11.5661	11.775	411.13	604.254	338.084	524.938	613.388	-1.00063	0.0549112	-0.372438	1	0.175119	1
srR-207	srRNA-n-R5s149-95-24	CTGGGAATACCGGGTGCTGTAGGC	24	srRNA	n-R5s149	NR_046156.1	rRNA	Mus musculus nuclear encoded rRNA 5S 149 (n-R5s149), ribosomal RNA	95	287	161	120	131	158	162	111	56	527.061	266.021	235.501	192.35	89.9831	119.846	97.1135	38.9012	0.250218	1	-0.0594152	1	-1.05493	0.763942
srR-208	srRNA-Rn18s-1749-17	GCCCCGCCGGGGTCGGC	17	srRNA	Rn18s	NR_003278.3	rRNA	Mus musculus 18S ribosomal RNA (Rn18s), ribosomal RNA	1749	29	15	17	206	1726	478	450	852	53.257	24.7845	33.3626	302.475	982.98	353.62	393.703	591.853	-1.63777	7.62888e-09	-1.48932	1.20215e-07	-0.578368	1
srR-209	srRNA-Rn28s1-4451-29-5	CCCCGCGTCGTCCCTGCGGCGGCGCGGGG	29	srRNA	Rn28s1	NR_003279.1	rRNA	Mus musculus 28S ribosomal RNA (Rn28s1), ribosomal RNA	4451	33	3	15	234	769	494	760	964	60.6028	4.95691	29.4376	343.588	437.956	365.457	664.921	669.656	-0.424042	1	0.43284	1	0.766019	0.603992
srR-210	srRNA-n-R5s149-91-29	CCGCCTGGGAATACCGGGTGCTGTAGGCT	29	srRNA	n-R5s149	NR_046156.1	rRNA	Mus musculus nuclear encoded rRNA 5S 149 (n-R5s149), ribosomal RNA	91	120	114	128	177	248	513	271	282	220.374	188.363	251.201	259.893	141.239	379.513	237.097	195.895	1.26251	0.00129263	0.57757	1	0.625141	1
srR-211	srRNA-Rn28s1-3683-25	CGGGCCGCCGGTGAAATACCACTAC	25	srRNA	Rn28s1	NR_003279.1	rRNA	Mus musculus 28S ribosomal RNA (Rn28s1), ribosomal RNA	3683	172	158	198	85	207	138	339	216	315.869	261.064	388.576	124.807	117.889	102.091	296.59	150.047	-0.370344	1	1.16099	0.00538292	0.501186	1
srR-212	srRNA-Rn28s1-720-20	CGGCTCCGGGACGGCCGGGA	20	srRNA	Rn28s1	NR_003279.1	rRNA	Mus musculus 28S ribosomal RNA (Rn28s1), ribosomal RNA	720	3	4	3	125	1094	410	955	1670	5.50935	6.60921	5.88751	183.54	623.048	303.314	835.526	1160.09	-1.20134	0.00122297	0.253823	1	1.05022	0.00264714
srR-213	srRNA-Rs5-8s1-134-22	CTACGCCTGTCTGAGCGTCGCT	22	srRNA	Rs5-8s1	NR_003280.2	rRNA	Mus musculus 5.8S ribosomal RNA (Rs5-8s1), ribosomal RNA	134	128	351	186	44	116	128	92	67	235.066	579.958	365.026	64.6062	66.0636	94.6932	80.4904	46.5425	0.355998	1	0.115337	1	-0.351318	1
srR-214	srRNA-Rn18s-1850-20	AACCTGCGGAAGGATCATTA	20	srRNA	Rn18s	NR_003278.3	rRNA	Mus musculus 18S ribosomal RNA (Rn18s), ribosomal RNA	1850	99	147	115	163	335	396	327	320	181.808	242.888	225.688	239.337	190.787	292.957	286.091	222.292	0.455527	1	0.414869	1	0.37385	1
srR-215	srRNA-n-R5s149-97-22	GGGAATACCGGGTGCTGTAGGC	22	srRNA	n-R5s149	NR_046156.1	rRNA	Mus musculus nuclear encoded rRNA 5S 149 (n-R5s149), ribosomal RNA	97	190	182	146	132	181	188	109	87	348.925	300.719	286.526	193.819	103.082	139.081	95.3637	60.4357	0.268905	1	-0.281519	1	-0.616211	1
srR-216	srRNA-Rn28s1-3327-22	GGCGGGTGTTGACGCGATGTGA	22	srRNA	Rn28s1	NR_003279.1	rRNA	Mus musculus 28S ribosomal RNA (Rn28s1), ribosomal RNA	3327	55	49	129	232	384	182	502	491	101.005	80.9628	253.163	340.651	218.693	134.642	439.198	341.08	-0.862411	1	0.836237	0.444969	0.794468	0.695055
srR-217	srRNA-n-R5s149-99-22	GAATACCGGGTGCTGTAGGCTT	22	srRNA	n-R5s149	NR_046156.1	rRNA	Mus musculus nuclear encoded rRNA 5S 149 (n-R5s149), ribosomal RNA	99	211	225	195	64	112	80	75	65	387.491	371.768	382.688	93.9727	63.7855	59.1832	65.6172	45.1531	-0.270726	1	-0.128469	1	-0.344407	1
srR-218	srRNA-Rn28s1-1800-28	AAGGAGTGTGTAACAACTCACCTGCCGA	28	srRNA	Rn28s1	NR_003279.1	rRNA	Mus musculus 28S ribosomal RNA (Rn28s1), ribosomal RNA	1800	257	160	176	67	148	93	111	164	471.968	264.368	345.401	98.3776	84.288	68.8005	97.1135	113.925	-0.455464	1	0.0348233	1	0.58771	1
srR-219	srRNA-Rn28s1-4431-19	CCGTCCCCGCTCGGCGGGG	19	srRNA	Rn28s1	NR_003279.1	rRNA	Mus musculus 28S ribosomal RNA (Rn28s1), ribosomal RNA	4431	16	9	14	205	1540	385	450	985	29.3832	14.8707	27.4751	301.006	877.051	284.819	393.703	684.244	-1.78535	1.26804e-10	-1.32484	1.11314e-05	-0.204634	1
srR-220	srRNA-Rn18s-191-20	ACCCCCCTTCCCGGGGGGGG	20	srRNA	Rn18s	NR_003278.3	rRNA	Mus musculus 18S ribosomal RNA (Rn18s), ribosomal RNA	191	21	17	17	139	1785	442	705	850	38.5654	28.0891	33.3626	204.097	1016.58	326.987	616.802	590.464	-1.79919	5.4301e-11	-0.890235	0.0847663	-0.630245	1
srR-221	srRNA-Rn45s-6877-19	CGACTCTTAGCGGTGGATC	19	srRNA	Rn45s	NR_046233.2	rRNA	Mus musculus 45S pre-ribosomal RNA (Rn45s), ribosomal RNA	6877	134	369	237	12	7	5	7	8	246.084	609.7	465.114	17.6199	3.98659	3.69895	6.12427	5.55731	-0.265481	1	0.442065	1	0.622369	1
srR-222	srRNA-Rn28s1-2861-17	CGGCGCGCGGCGCGGGC	17	srRNA	Rn28s1	NR_003279.1	rRNA	Mus musculus 28S ribosomal RNA (Rn28s1), ribosomal RNA	2861	23	16	35	136	1392	366	710	1045	42.2383	26.4368	68.6877	199.692	792.763	270.763	621.176	725.923	-1.71258	1.75528e-09	-0.521309	1	0.0264213	1
srR-223	srRNA-Rn18s-1565-20	CCTACGCCGGCAGGCGCGGG	20	srRNA	Rn18s	ENSMUST00000240377.1	rRNA	ncrna chromosome:GRCm39:17:40157244:40159092:1 gene:ENSMUSG00000119584.1 gene_biotype:rRNA transcript_biotype:rRNA gene_symbol:Rn18s description:18S ribosomal RNA [Source:NCBI gene (formerly Entrezgene);Acc:19791]	1565	8	4	1	191	1063	552	843	882	14.6916	6.60921	1.9625	280.45	605.393	408.364	737.537	612.693	-0.730937	1	0.115342	1	0.170767	1
srR-224	srRNA-Rn28s1-4454-23	CGCGTCGTCCCCGCGGCGGCGCG	23	srRNA	Rn28s1	NR_003279.1	rRNA	Mus musculus 28S ribosomal RNA (Rn28s1), ribosomal RNA	4454	259	115	108	94	382	130	184	240	475.64	190.015	211.95	138.022	217.554	96.1728	160.981	166.719	-1.33994	0.00165799	-0.603689	1	-0.230364	1
srR-225	srRNA-Rn28s1-1873-25	ACCCGGCCGTCGCCGGCAGTCGGAA	25	srRNA	Rn28s1	NR_003279.1	rRNA	Mus musculus 28S ribosomal RNA (Rn28s1), ribosomal RNA	1873	108	56	53	272	523	286	239	232	198.337	92.5289	104.013	399.384	297.855	211.58	209.1	161.162	-0.656238	1	-0.679666	1	-0.732343	1
srR-226	srRNA-Rn28s1-2395-19	AGGGCAGGGCGCCCTGGAA	19	srRNA	Rn28s1	NR_003279.1	rRNA	Mus musculus 28S ribosomal RNA (Rn28s1), ribosomal RNA	2395	6	6	8	240	605	632	735	769	11.0187	9.91382	15.7	352.398	344.556	467.548	643.049	534.196	0.277278	1	0.730567	1	0.785985	0.525745
srR-227	srRNA-Rn18s-1263-25	TCACCCGGCCCGGACACGGACAGGA	25	srRNA	Rn18s	NR_003278.3	rRNA	Mus musculus 18S ribosomal RNA (Rn18s), ribosomal RNA	1263	8	7	16	192	739	949	632	763	14.6916	11.5661	31.4001	281.918	420.87	702.061	552.934	530.028	0.575092	1	0.224204	1	0.486109	1
srR-228	srRNA-Rn18s-492-20	CCACTCCCGACCCGGGGAGG	20	srRNA	Rn18s	NR_003278.3	rRNA	Mus musculus 18S ribosomal RNA (Rn18s), ribosomal RNA	492	4	5	2	145	1086	900	690	981	7.3458	8.26151	3.92501	212.907	618.492	665.811	603.678	681.465	-0.0566759	1	-0.204432	1	0.293346	1
srR-229	srRNA-Rn28s1-623-18	GCGCGGGCGGGGCCGGGG	18	srRNA	Rn28s1	NR_003279.1	rRNA	Mus musculus 28S ribosomal RNA (Rn28s1), ribosomal RNA	623	12	19	9	186	807	434	799	1018	22.0374	31.3938	17.6625	273.108	459.597	321.069	699.042	707.167	-0.680385	1	0.435454	1	0.77507	0.514473
srR-230	srRNA-Rn28s1-2916-23	CGGGAGGAACCAGCGGGCCCCCG	23	srRNA	Rn28s1	NR_003279.1	rRNA	Mus musculus 28S ribosomal RNA (Rn28s1), ribosomal RNA	2916	14	4	7	102	734	548	1005	1486	25.7103	6.60921	13.7375	149.769	418.023	405.405	879.27	1032.27	-0.207219	1	0.903106	0.0781921	1.45748	1.52524e-07
srR-231	srRNA-Rn28s1-468-17	CAACCCGGCGGCGCGCG	17	srRNA	Rn28s1	NR_003279.1	rRNA	Mus musculus 28S ribosomal RNA (Rn28s1), ribosomal RNA	468	42	25	15	197	1160	418	535	663	77.1309	41.3076	29.4376	289.26	660.636	309.232	468.069	460.562	-1.25797	0.000344223	-0.666514	1	-0.366912	1
srR-232	srRNA-n-R5s149-104-18	CCGGGTGCTGTAGGCTTT	18	srRNA	n-R5s149	NR_046156.1	rRNA	Mus musculus nuclear encoded rRNA 5S 149 (n-R5s149), ribosomal RNA	104	157	203	161	119	126	83	66	43	288.323	335.417	315.963	174.73	71.7587	61.4026	57.7431	29.8705	-0.387423	1	-0.482335	1	-1.10903	0.849043
srR-233	srRNA-Rn18s-1409-23	ACGCGACCCCCGAGCGGTCGGCG	23	srRNA	Rn18s	NR_003278.3	rRNA	Mus musculus 18S ribosomal RNA (Rn18s), ribosomal RNA	1409	41	15	34	245	883	590	363	397	75.2944	24.7845	66.7251	359.739	502.88	436.476	317.587	275.781	-0.367291	1	-0.832365	0.38481	-0.713044	1
srR-234	srRNA-Rn18s-248-28	CTCCCTCCCGGCTCCGGCCGGGGGTCGG	28	srRNA	Rn18s	NR_003278.3	rRNA	Mus musculus 18S ribosomal RNA (Rn18s), ribosomal RNA	248	207	300	196	3	9	23	2	2	380.145	495.691	384.651	4.40497	5.12562	17.0152	1.74979	1.38933	1.55386	1	-1.66871	1	-1.67817	1
srR-235	srRNA-Rn18s-1749-16	GCCCCGCCGGGGTCGG	16	srRNA	Rn18s	NR_003278.3	rRNA	Mus musculus 18S ribosomal RNA (Rn18s), ribosomal RNA	1749	29	3	13	56	2967	314	410	808	53.257	4.95691	25.5126	82.2261	1689.75	232.294	358.707	561.288	-3.02536	5.52198e-33	-2.40511	4.73363e-22	-1.43638	1.56452e-07
srR-236	srRNA-Rn28s1-3200-17	CGCCCCCCGGGCCGCGG	17	srRNA	Rn28s1	NR_003279.1	rRNA	Mus musculus 28S ribosomal RNA (Rn28s1), ribosomal RNA	3200	24	12	14	134	1698	244	415	1221	44.0748	19.8276	27.4751	196.755	967.034	180.509	363.082	848.184	-2.58397	5.04107e-23	-1.58251	9.09847e-09	-0.0356899	1
srR-237	srRNA-Rn28s1-337-16	ACCGGCACGAGACCGA	16	srRNA	Rn28s1	NR_003279.1	rRNA	Mus musculus 28S ribosomal RNA (Rn28s1), ribosomal RNA	337	18	25	54	260	1003	361	270	427	33.0561	41.3076	105.975	381.764	571.222	267.064	236.222	296.621	-1.25964	0.000416495	-1.44304	1.99136e-06	-0.791782	0.516704
srR-238	srRNA-Rn18s-967-27	TCTTGGACCGGCGCAAGACGGACCAGA	27	srRNA	Rn18s	NR_003278.3	rRNA	Mus musculus 18S ribosomal RNA (Rn18s), ribosomal RNA	967	5	7	9	212	758	798	569	719	9.18225	11.5661	17.6625	311.285	431.691	590.353	497.816	499.463	0.288489	1	0.0361183	1	0.363813	1
srR-239	srRNA-n-R5s149-98-23	GGAATACCGGGTGCTGTAGGCTT	23	srRNA	n-R5s149	NR_046156.1	rRNA	Mus musculus nuclear encoded rRNA 5S 149 (n-R5s149), ribosomal RNA	98	173	194	197	66	87	93	59	91	317.706	320.547	386.613	96.9093	49.5477	68.8005	51.6189	63.2144	0.310129	1	-0.110216	1	0.504228	1
srR-240	srRNA-Rn28s1-3267-20	ACTGGTGCGGACCAGGGGAA	20	srRNA	Rn28s1	NR_003279.1	rRNA	Mus musculus 28S ribosomal RNA (Rn28s1), ribosomal RNA	3267	8	29	5	182	525	420	1038	815	14.6916	47.9168	9.81252	267.235	298.995	310.712	908.142	566.151	-0.107555	1	1.43306	7.12424e-07	1.07436	0.00377907
srR-241	srRNA-n-R5s149-104-17	CCGGGTGCTGTAGGCTT	17	srRNA	n-R5s149	NR_046156.1	rRNA	Mus musculus nuclear encoded rRNA 5S 149 (n-R5s149), ribosomal RNA	104	154	200	129	121	136	112	98	88	282.813	330.461	253.163	177.667	77.4538	82.8565	85.7398	61.1304	-0.0656974	1	-0.0228343	1	-0.187739	1
srR-242	srRNA-Rn18s-249-27	TCCCTCCCGGCTCCGGCCGGGGGTCGG	27	srRNA	Rn18s	NR_003278.3	rRNA	Mus musculus 18S ribosomal RNA (Rn18s), ribosomal RNA	249	213	270	181	15	29	25	12	7	391.164	446.122	355.213	22.0248	16.5159	18.4948	10.4988	4.86264	0.000218291	1	-0.817639	1	-1.59599	1
srR-243	srRNA-Rn28s1-3795-15	TGCGGGCGGGCGCGA	15	srRNA	Rn28s1	NR_003279.1	rRNA	Mus musculus 28S ribosomal RNA (Rn28s1), ribosomal RNA	3795	47	37	26	169	1512	346	293	609	86.3131	61.1352	51.0251	248.147	861.104	255.968	256.345	423.05	-1.91292	2.42305e-12	-1.91721	5.38668e-13	-0.87175	0.109785
srR-244	srRNA-Rs5-8s1-132-24	GGCTACGCCTGTCTGAGCGTCGCT	24	srRNA	Rs5-8s1	NR_003280.2	rRNA	Mus musculus 5.8S ribosomal RNA (Rs5-8s1), ribosomal RNA	132	133	200	170	56	211	155	191	219	244.248	330.461	333.626	82.2261	120.167	114.668	167.105	152.131	-0.230472	1	0.306035	1	0.493483	1
srR-245	srRNA-Rn18s-1753-28	CGCCGGGGTCGGCCCACGGCCCTGGCGG	28	srRNA	Rn18s	NR_003278.3	rRNA	Mus musculus 18S ribosomal RNA (Rn18s), ribosomal RNA	1753	27	49	26	12	592	1613	428	1186	49.5841	80.9628	51.0251	17.6199	337.152	1193.28	374.455	823.871	1.6602	2.84989e-09	-0.0180876	1	1.44229	3.82515e-07
srR-246	srRNA-Rn28s1-2780-24	CCCGCGGGGCCCCGTCGTCCCCCG	24	srRNA	Rn28s1	NR_003279.1	rRNA	Mus musculus 28S ribosomal RNA (Rn28s1), ribosomal RNA	2780	169	82	90	128	344	237	225	393	310.36	135.489	176.625	187.945	195.913	175.33	196.852	273.003	-0.323036	1	-0.162517	1	0.631987	1
srR-247	srRNA-Rn18s-1457-18	TGGCGTTCAGCCACCCGA	18	srRNA	Rn18s	NR_003278.3	rRNA	Mus musculus 18S ribosomal RNA (Rn18s), ribosomal RNA	1457	16	5	4	184	1475	630	394	551	29.3832	8.26151	7.85002	270.171	840.032	466.068	344.709	382.76	-1.01281	0.0316552	-1.45431	4.75393e-07	-0.980374	0.0167288
srR-248	srRNA-n-R5s149-96-25	TGGGAATACCGGGTGCTGTAGGCTT	25	srRNA	n-R5s149	NR_046156.1	rRNA	Mus musculus nuclear encoded rRNA 5S 149 (n-R5s149), ribosomal RNA	96	133	136	202	91	135	188	97	114	244.248	224.713	396.426	133.617	76.8843	139.081	84.8649	79.1916	0.691571	1	-0.0269793	1	0.195959	1
srR-249	srRNA-Rn18s-429-15	TCCGGAGAGGGAGCC	15	srRNA	Rn18s	NR_003278.3	rRNA	Mus musculus 18S ribosomal RNA (Rn18s), ribosomal RNA	429	20	12	4	196	1611	384	282	637	36.729	19.8276	7.85002	287.791	917.486	284.08	246.721	442.501	-1.85412	1.2667e-11	-2.06388	3.04627e-15	-0.8984	0.0673749
srR-250	srRNA-Rn18s-329-16	TGGCGGCGACGACCCA	16	srRNA	Rn18s	NR_003278.3	rRNA	Mus musculus 18S ribosomal RNA (Rn18s), ribosomal RNA	329	65	14	90	142	918	564	274	488	119.369	23.1322	176.625	208.502	522.813	417.242	239.722	338.996	-0.48837	1	-1.29409	7.87913e-05	-0.471445	1
srR-251	srRNA-Rn28s1-1873-26	ACCCGGCCGTCGCCGGCAGTCGGAAC	26	srRNA	Rn28s1	NR_003279.1	rRNA	Mus musculus 28S ribosomal RNA (Rn28s1), ribosomal RNA	1873	66	64	70	233	339	310	251	288	121.206	105.747	137.375	342.119	193.065	229.335	219.599	200.063	0.0852942	1	0.0162895	1	0.204783	1
srR-252	srRNA-Rn28s1-3796-25	GCGGGCGGGCGCGACCCGCTCCGGG	25	srRNA	Rn28s1	NR_003279.1	rRNA	Mus musculus 28S ribosomal RNA (Rn28s1), ribosomal RNA	3796	32	28	16	175	685	479	569	785	58.7664	46.2645	31.4001	256.957	390.117	354.36	497.816	545.311	-0.301668	1	0.182183	1	0.636561	1
srR-253	srRNA-Rn28s1-4691-26	AGTCAGCCCTCGACACAAGGGTTTGT	26	srRNA	Rn28s1	NR_003279.1	rRNA	Mus musculus 28S ribosomal RNA (Rn28s1), ribosomal RNA	4691	188	208	183	30	78	97	39	64	345.253	343.679	359.138	44.0497	44.422	71.7597	34.1209	44.4585	0.528094	1	-0.548869	1	0.154408	1
srR-254	srRNA-Rn18s-247-29	GCTCCCTCCCGGCTCCGGCCGGGGGTCGG	29	srRNA	Rn18s	NR_003278.3	rRNA	Mus musculus 18S ribosomal RNA (Rn18s), ribosomal RNA	247	240	231	166	6	23	11	7	24	440.748	381.682	325.776	8.80994	13.0988	8.1377	6.12427	16.6719	-0.843085	1	-1.25372	1	0.498844	1
srR-255	srRNA-Rn28s1-648-20	CGGCGGGGGACCGCCCCCCG	20	srRNA	Rn28s1	NR_003279.1	rRNA	Mus musculus 28S ribosomal RNA (Rn28s1), ribosomal RNA	648	16	24	20	199	920	333	459	719	29.3832	39.6553	39.2501	292.196	523.952	246.35	401.577	499.463	-1.25148	0.000626486	-0.55314	1	0.0844253	1
srR-256	srRNA-Rn28s1-1316-23	AGCGTACGCGTTAGGACCCGAAA	23	srRNA	Rn28s1	NR_003279.1	rRNA	Mus musculus 28S ribosomal RNA (Rn28s1), ribosomal RNA	1316	5	9	7	146	574	726	618	1091	9.18225	14.8707	13.7375	214.375	326.901	537.088	540.686	757.878	0.553155	1	0.556334	1	1.36639	3.21471e-06
srR-257	srRNA-Rn28s1-3047-16	CCCGGGGAGCCCGGCG	16	srRNA	Rn28s1	NR_003279.1	rRNA	Mus musculus 28S ribosomal RNA (Rn28s1), ribosomal RNA	3047	38	19	14	115	2953	158	113	254	69.7851	31.3938	27.4751	168.857	1681.77	116.887	98.8632	176.445	-4.00885	2.10066e-52	-4.25661	1.38093e-56	-3.09867	7.12795e-35
srR-258	srRNA-Rn18s-1265-23	ACCCGGCCCGGACACGGACAGGA	23	srRNA	Rn18s	NR_003278.3	rRNA	Mus musculus 18S ribosomal RNA (Rn18s), ribosomal RNA	1265	3	4	3	191	694	768	534	699	5.50935	6.60921	5.88751	280.45	395.242	568.159	467.194	485.57	0.360453	1	0.0717838	1	0.450357	1
srR-259	srRNA-Rn28s1-1192-30	CCGTGGCGCAATGAAGGTGAAGGGCCCCGC	30	srRNA	Rn28s1	NR_003279.1	rRNA	Mus musculus 28S ribosomal RNA (Rn28s1), ribosomal RNA	1192	254	172	181	7	45	32	18	43	466.458	284.196	355.213	10.2783	25.6281	23.6733	15.7481	29.8705	-0.276599	1	-0.868209	1	0.37344	1
srR-260	srRNA-Rn18s-1409-24	ACGCGACCCCCGAGCGGTCGGCGT	24	srRNA	Rn18s	NR_003278.3	rRNA	Mus musculus 18S ribosomal RNA (Rn18s), ribosomal RNA	1409	39	59	50	239	413	909	20	52	71.6215	97.4859	98.1252	350.929	235.209	672.47	17.4979	36.1225	1.3522	4.08154e-05	-3.91108	3.6126e-27	-2.54704	5.18698e-15
srR-261	srRNA-n-R5s149-102-18	TACCGGGTGCTGTAGGCT	18	srRNA	n-R5s149	NR_046156.1	rRNA	Mus musculus nuclear encoded rRNA 5S 149 (n-R5s149), ribosomal RNA	102	77	76	79	164	323	496	268	291	141.407	125.575	155.038	240.805	183.953	366.936	234.472	202.147	0.832887	1	0.180517	1	0.289448	1
srR-262	srRNA-Rn18s-1410-22	CGCGACCCCCGAGCGGTCGGCG	22	srRNA	Rn18s	NR_003278.3	rRNA	Mus musculus 18S ribosomal RNA (Rn18s), ribosomal RNA	1410	40	48	26	218	697	358	366	373	73.458	79.3105	51.0251	320.094	396.951	264.845	320.212	259.109	-0.746667	1	-0.479303	1	-0.46179	1
srR-263	srRNA-Rn28s1-623-19	GCGCGGGCGGGGCCGGGGG	19	srRNA	Rn28s1	NR_003279.1	rRNA	Mus musculus 28S ribosomal RNA (Rn28s1), ribosomal RNA	623	15	9	9	106	522	759	765	1060	27.5467	14.8707	17.6625	155.642	297.286	561.501	669.295	736.343	0.754243	1	1.0011	0.0188681	1.46177	2.71787e-07
srR-264	srRNA-Rn18s-1786-30	TGAGAAGACGGTCGAACTTGACTATCTAGA	30	srRNA	Rn18s	NR_003278.3	rRNA	Mus musculus 18S ribosomal RNA (Rn18s), ribosomal RNA	1786	29	45	17	228	491	663	274	383	53.257	74.3536	33.3626	334.778	279.631	490.481	239.722	266.056	0.647487	1	-0.391521	1	0.0816783	1
srR-265	srRNA-Rn28s1-3108-25	CCATCGCCTCTCCCGAGGTGCGTGG	25	srRNA	Rn28s1	NR_003279.1	rRNA	Mus musculus 28S ribosomal RNA (Rn28s1), ribosomal RNA	3108	238	247	148	0	0	0	0	1	437.075	408.119	290.451	0	0	0	0	0.694663	-	-	-	-	3.38221	1
srR-266	srRNA-Rn28s1-1363-28	GCGAAGCCAGAGGAAACTCTGGTGGAGG	28	srRNA	Rn28s1	NR_003279.1	rRNA	Mus musculus 28S ribosomal RNA (Rn28s1), ribosomal RNA	1363	212	224	176	9	14	8	14	5	389.327	370.116	345.401	13.2149	7.97319	5.91832	12.2485	3.47332	-0.58606	1	0.445945	1	-1.02981	1
srR-267	srRNA-Rn28s1-3202-15	CCCCCCGGGCCGCGG	15	srRNA	Rn28s1	NR_003279.1	rRNA	Mus musculus 28S ribosomal RNA (Rn28s1), ribosomal RNA	3202	40	10	7	37	2605	342	310	686	73.458	16.523	13.7375	54.328	1483.58	253.008	271.218	476.539	-2.71446	9.29693e-27	-2.62064	1.68346e-25	-1.48478	5.45803e-08
srR-268	srRNA-Rn28s1-896-18	CCGCCTCCCGGGCGGGCG	18	srRNA	Rn28s1	NR_003279.1	rRNA	Mus musculus 28S ribosomal RNA (Rn28s1), ribosomal RNA	896	28	3	2	123	2027	332	273	653	51.4206	4.95691	3.92501	180.604	1154.4	245.61	238.847	453.615	-2.39534	2.03269e-20	-2.44202	9.8715e-22	-1.19398	0.000146364
srR-269	srRNA-Rn18s-1754-28	GCCGGGGTCGGCCCACGGCCCTGGCGGA	28	srRNA	Rn18s	NR_003278.3	rRNA	Mus musculus 18S ribosomal RNA (Rn18s), ribosomal RNA	1754	71	134	84	22	220	981	257	558	130.388	221.409	164.85	32.3031	125.293	725.735	224.848	387.622	2.37038	1.9956e-18	0.673806	1	1.78217	5.79383e-10
srR-270	srRNA-Rn28s1-482-20	GCGTCCGGCCGTGCCGGTGG	20	srRNA	Rn28s1	NR_003279.1	rRNA	Mus musculus 28S ribosomal RNA (Rn28s1), ribosomal RNA	482	198	138	185	41	66	48	56	54	363.617	228.018	363.063	60.2012	37.5879	35.5099	48.9942	37.5118	-0.244545	1	0.212423	1	0.150262	1
srR-271	srRNA-Rn28s1-3796-26	GCGGGCGGGCGCGACCCGCTCCGGGG	26	srRNA	Rn28s1	NR_003279.1	rRNA	Mus musculus 28S ribosomal RNA (Rn28s1), ribosomal RNA	3796	27	12	14	177	537	466	533	755	49.5841	19.8276	27.4751	259.893	305.829	344.742	466.32	524.471	0.00974954	1	0.439006	1	0.931451	0.0550442
srR-272	srRNA-Rn28s1-3795-24	TGCGGGCGGGCGCGACCCGCTCCG	24	srRNA	Rn28s1	NR_003279.1	rRNA	Mus musculus 28S ribosomal RNA (Rn28s1), ribosomal RNA	3795	17	12	32	285	546	223	297	321	31.2196	19.8276	62.8001	418.472	310.954	164.973	259.844	222.987	-1.07712	0.0443469	-0.428412	1	-0.326151	1
srR-273	srRNA-Rn28s1-720-19	CGGCTCCGGGACGGCCGGG	19	srRNA	Rn28s1	NR_003279.1	rRNA	Mus musculus 28S ribosomal RNA (Rn28s1), ribosomal RNA	720	5	2	2	87	1155	322	593	1386	9.18225	3.30461	3.92501	127.744	657.788	238.213	518.813	962.804	-1.62807	3.47438e-08	-0.511818	1	0.703045	1
srR-274	srRNA-Rn18s-696-20	CGGGCGGGCGGTCCGCCGCG	20	srRNA	Rn18s	NR_003278.3	rRNA	Mus musculus 18S ribosomal RNA (Rn18s), ribosomal RNA	696	9	11	1	219	1024	329	396	528	16.528	18.1753	1.9625	321.563	583.182	243.391	346.459	366.782	-1.42339	9.90487e-06	-0.920568	0.0845624	-0.515439	1
srR-275	srRNA-Rn28s1-3797-22	CGGGCGGGCGCGACCCGCTCCG	22	srRNA	Rn28s1	NR_003279.1	rRNA	Mus musculus 28S ribosomal RNA (Rn28s1), ribosomal RNA	3797	33	21	6	238	746	246	393	391	60.6028	34.6984	11.775	349.461	424.857	181.988	343.834	271.613	-1.38575	5.72525e-05	-0.474643	1	-0.491814	1
srR-276	srRNA-Rn28s1-939-16	CCCACGGCGCGACCGC	16	srRNA	Rn28s1	NR_003279.1	rRNA	Mus musculus 28S ribosomal RNA (Rn28s1), ribosomal RNA	939	5	4	5	136	1180	470	388	977	9.18225	6.60921	9.81252	199.692	672.026	347.702	339.46	678.686	-1.11352	0.00601022	-1.15455	0.000877931	0.167705	1
srR-277	srRNA-Rn28s1-1287-18	CGCCCGCCGCGCCGGGGA	18	srRNA	Rn28s1	NR_003279.1	rRNA	Mus musculus 28S ribosomal RNA (Rn28s1), ribosomal RNA	1287	12	6	3	176	1194	288	450	687	22.0374	9.91382	5.88751	258.425	679.999	213.06	393.703	477.234	-1.8369	8.21398e-11	-0.957747	0.0372811	-0.357292	1
srR-278	srRNA-Rn18s-253-18	TCCCGGCTCCGGCCGGGG	18	srRNA	Rn18s	NR_003278.3	rRNA	Mus musculus 18S ribosomal RNA (Rn18s), ribosomal RNA	253	168	86	161	45	797	58	36	71	308.524	142.098	315.963	66.0745	453.902	42.9079	31.4963	49.3211	-3.56348	5.59676e-33	-4.01465	1.35351e-37	-3.04672	9.50436e-26
srR-279	srRNA-n-R5s149-91-30	CCGCCTGGGAATACCGGGTGCTGTAGGCTT	30	srRNA	n-R5s149	NR_046156.1	rRNA	Mus musculus nuclear encoded rRNA 5S 149 (n-R5s149), ribosomal RNA	91	128	136	152	69	162	244	118	93	235.066	224.713	298.301	101.314	92.2612	180.509	103.238	64.6037	0.80472	1	-0.00730612	1	-0.360247	1
srR-280	srRNA-Rn18s-1270-18	GCCCGGACACGGACAGGA	18	srRNA	Rn18s	NR_003278.3	rRNA	Mus musculus 18S ribosomal RNA (Rn18s), ribosomal RNA	1270	19	30	18	135	387	587	553	864	34.8925	49.5691	35.3251	198.224	220.402	434.257	483.817	600.189	0.815155	1	0.964578	0.0539472	1.59842	1.20573e-08
srR-281	srRNA-Rn28s1-3112-18	CGCCTCTCCCGAGGTGCG	18	srRNA	Rn28s1	NR_003279.1	rRNA	Mus musculus 28S ribosomal RNA (Rn28s1), ribosomal RNA	3112	18	18	38	137	1161	279	375	667	33.0561	29.7414	74.5752	201.16	661.205	206.402	328.086	463.341	-1.84226	7.45628e-11	-1.18028	0.000524897	-0.359478	1
srR-282	srRNA-Rn18s-774-23	CTGAGTGTCCCGCGGGGCCCGAA	23	srRNA	Rn18s	NR_003278.3	rRNA	Mus musculus 18S ribosomal RNA (Rn18s), ribosomal RNA	774	2	2	9	231	785	423	375	438	3.6729	3.30461	17.6625	339.183	447.068	312.931	328.086	304.263	-0.677543	1	-0.615767	1	-0.401597	1
srR-283	srRNA-Rn18s-995-27	CGAAAGCATTTGCCAAGAATGTTTTCA	27	srRNA	Rn18s	NR_003278.3	rRNA	Mus musculus 18S ribosomal RNA (Rn18s), ribosomal RNA	995	4	4	8	254	800	384	327	289	7.3458	6.60921	15.7	372.954	455.611	284.08	286.091	200.758	-0.844357	0.804394	-0.840609	0.380898	-1.02858	0.016369
srR-284	srRNA-Rn28s1-720-17	CGGCTCCGGGACGGCCG	17	srRNA	Rn28s1	NR_003279.1	rRNA	Mus musculus 28S ribosomal RNA (Rn28s1), ribosomal RNA	720	19	8	13	166	1253	263	248	622	34.8925	13.2184	25.5126	243.742	713.6	194.565	216.974	432.081	-2.03743	1.16177e-13	-1.88663	3.43706e-12	-0.570239	1
srR-285	srRNA-Rn28s1-188-29	GGGGGGCCCAAGTCCTTCTGATCGAGGCC	29	srRNA	Rn28s1	NR_003279.1	rRNA	Mus musculus 28S ribosomal RNA (Rn28s1), ribosomal RNA	188	155	177	185	16	25	41	47	49	284.65	292.458	363.063	23.4932	14.2378	30.3314	41.1201	34.0385	0.924379	1	1.35556	1	1.40577	0.964255
srR-286	srRNA-Rn28s1-572-30	CCCGCGTCCGGCGCTCCGGCGGCGGGCGCG	30	srRNA	Rn28s1	NR_003279.1	rRNA	Mus musculus 28S ribosomal RNA (Rn28s1), ribosomal RNA	572	169	221	168	0	5	16	10	18	310.36	365.159	329.701	0	2.84757	11.8366	8.74896	12.5039	1.86458	1	1.424	1	2.25561	1
srR-287	srRNA-Rn18s-250-26	CCCTCCCGGCTCCGGCCGGGGGTCGG	26	srRNA	Rn18s	NR_003278.3	rRNA	Mus musculus 18S ribosomal RNA (Rn18s), ribosomal RNA	250	161	185	122	41	68	113	73	66	295.668	305.676	239.426	60.2012	38.7269	83.5963	63.8674	45.8478	0.945691	1	0.551284	1	0.396278	1
srR-288	srRNA-Rn28s1-1951-21	GGCGGGGGCCCGTCCCCCGCC	21	srRNA	Rn28s1	NR_003279.1	rRNA	Mus musculus 28S ribosomal RNA (Rn28s1), ribosomal RNA	1951	58	41	80	189	505	180	157	234	106.514	67.7444	157	277.513	287.604	133.162	137.359	162.551	-1.2734	0.00202744	-1.23507	0.00159493	-0.669452	1
srR-289	srRNA-n-R5s149-101-19	ATACCGGGTGCTGTAGGCT	19	srRNA	n-R5s149	NR_046156.1	rRNA	Mus musculus nuclear encoded rRNA 5S 149 (n-R5s149), ribosomal RNA	101	111	105	111	114	195	212	109	132	203.846	173.492	217.838	167.389	111.055	156.836	95.3637	91.6956	0.334729	1	-0.388921	1	-0.122761	1
srR-290	srRNA-Rn18s-750-21	TCGGCGCCCCCTCGATGCTCT	21	srRNA	Rn18s	NR_003278.3	rRNA	Mus musculus 18S ribosomal RNA (Rn18s), ribosomal RNA	750	31	25	43	161	661	531	289	323	56.9299	41.3076	84.3877	236.4	376.448	392.829	252.845	224.376	-0.101573	1	-0.743474	1	-0.592876	1
srR-291	srRNA-Rn18s-1563-29	ACCCTACGCCGGCAGGCGCGGGTAACCCG	29	srRNA	Rn18s	ENSMUST00000240377.1	rRNA	ncrna chromosome:GRCm39:17:40157244:40159092:1 gene:ENSMUSG00000119584.1 gene_biotype:rRNA transcript_biotype:rRNA gene_symbol:Rn18s description:18S ribosomal RNA [Source:NCBI gene (formerly Entrezgene);Acc:19791]	1563	6	5	2	118	800	573	611	718	11.0187	8.26151	3.92501	173.262	455.611	423.9	534.561	498.768	-0.267072	1	0.0610559	1	0.284018	1
srR-292	srRNA-Rn18s-1754-26	GCCGGGGTCGGCCCACGGCCCTGGCG	26	srRNA	Rn18s	NR_003278.3	rRNA	Mus musculus 18S ribosomal RNA (Rn18s), ribosomal RNA	1754	37	69	40	54	545	723	324	733	67.9486	114.009	78.5002	79.2894	310.385	534.869	283.466	509.188	0.621959	1	-0.30028	1	0.867465	0.160145
srR-293	srRNA-Rn28s1-648-28	CGGCGGGGGACCGCCCCCCGGCCGGCGA	28	srRNA	Rn28s1	NR_003279.1	rRNA	Mus musculus 28S ribosomal RNA (Rn28s1), ribosomal RNA	648	5	6	6	138	669	538	580	663	9.18225	9.91382	11.775	202.629	381.004	398.007	507.44	460.562	-0.100035	1	0.243893	1	0.427003	1
srR-294	srRNA-Rn28s1-842-22	TCCCGGGGCCGAGGAAGCCAGA	22	srRNA	Rn28s1	NR_003279.1	rRNA	Mus musculus 28S ribosomal RNA (Rn28s1), ribosomal RNA	842	4	1	2	76	542	867	701	829	7.3458	1.6523	3.92501	111.593	308.676	641.398	613.302	575.876	0.891918	0.313343	0.820849	0.397893	1.05296	0.00542982
srR-295	srRNA-n-R5s149-96-26	TGGGAATACCGGGTGCTGTAGGCTTT	26	srRNA	n-R5s149	NR_046156.1	rRNA	Mus musculus nuclear encoded rRNA 5S 149 (n-R5s149), ribosomal RNA	96	116	128	144	66	170	128	107	86	213.028	211.495	282.601	96.9093	96.8173	94.6932	93.6139	59.7411	-0.194882	1	-0.21783	1	-0.542488	1
srR-296	srRNA-Rn28s1-198-20	AGTCCTTCTGATCGAGGCCC	20	srRNA	Rn28s1	NR_003279.1	rRNA	Mus musculus 28S ribosomal RNA (Rn28s1), ribosomal RNA	198	194	151	107	44	60	70	57	67	356.271	249.498	209.988	64.6062	34.1708	51.7853	49.8691	46.5425	0.435895	1	0.375099	1	0.598105	1
srR-297	srRNA-Rn28s1-1084-25	GCCGAGCGCACGGGGTCGGCGGCGA	25	srRNA	Rn28s1	NR_003279.1	rRNA	Mus musculus 28S ribosomal RNA (Rn28s1), ribosomal RNA	1084	5	3	12	104	497	765	594	767	9.18225	4.95691	23.5501	152.706	283.048	565.94	519.688	532.807	0.836387	0.797786	0.706949	1	1.06584	0.00485949
srR-298	srRNA-Rn28s1-719-21	CCGGCTCCGGGACGGCCGGGA	21	srRNA	Rn28s1	NR_003279.1	rRNA	Mus musculus 28S ribosomal RNA (Rn28s1), ribosomal RNA	719	8	6	2	142	847	325	621	628	14.6916	9.91382	3.92501	208.502	482.378	240.432	543.31	436.249	-1.16729	0.0037143	0.00212524	1	0.00848141	1
srR-299	srRNA-Rn28s1-4497-21	TCGGGACCGGGGTCCGGTGCG	21	srRNA	Rn28s1	NR_003279.1	rRNA	Mus musculus 28S ribosomal RNA (Rn28s1), ribosomal RNA	4497	22	17	10	206	574	405	258	443	40.4019	28.0891	19.625	302.475	326.901	299.615	225.723	307.736	-0.28871	1	-0.703557	1	0.06632	1
srR-300	srRNA-Rn28s1-2241-22	GGCCTCCGTTGCCCTCGGCCGA	22	srRNA	Rn28s1	NR_003279.1	rRNA	Mus musculus 28S ribosomal RNA (Rn28s1), ribosomal RNA	2241	18	4	17	202	617	381	431	306	33.0561	6.60921	33.3626	296.601	351.39	281.86	377.08	212.567	-0.481011	1	-0.0676721	1	-0.571495	1
srR-301	srRNA-Rn28s1-2472-20	CCGGTGAGCTCTCGCTGGCC	20	srRNA	Rn28s1	NR_003279.1	rRNA	Mus musculus 28S ribosomal RNA (Rn28s1), ribosomal RNA	2472	1	3	2	160	461	450	572	776	1.83645	4.95691	3.92501	234.932	262.546	332.906	500.441	539.059	0.179453	1	0.760958	1	1.19112	0.000388242
srR-302	srRNA-Rn28s1-531-27	CCTCCCGACCCCTCCACCCGCGCGTCG	27	srRNA	Rn28s1	NR_003279.1	rRNA	Mus musculus 28S ribosomal RNA (Rn28s1), ribosomal RNA	531	15	21	12	198	603	405	339	385	27.5467	34.6984	23.5501	290.728	343.417	299.615	296.59	267.445	-0.359801	1	-0.380874	1	-0.207166	1
srR-303	srRNA-Rn28s1-2477-15	GAGCTCTCGCTGGCC	15	srRNA	Rn28s1	NR_003279.1	rRNA	Mus musculus 28S ribosomal RNA (Rn28s1), ribosomal RNA	2477	21	9	15	103	1537	264	288	582	38.5654	14.8707	29.4376	151.237	875.342	195.305	251.97	404.294	-2.32666	1.42173e-18	-1.96569	1.02921e-13	-0.960818	0.0229305
srR-304	srRNA-Rn28s1-195-23	CCAAGTCCTTCTGATCGAGGCCC	23	srRNA	Rn28s1	NR_003279.1	rRNA	Mus musculus 28S ribosomal RNA (Rn28s1), ribosomal RNA	195	199	156	140	16	28	19	15	19	365.453	257.759	274.751	23.4932	15.9464	14.056	13.1234	13.1986	-0.343224	1	-0.44786	1	-0.118711	1
srR-305	srRNA-Rn28s1-678-16	GCCGCCGCCGGGCGCA	16	srRNA	Rn28s1	NR_003279.1	rRNA	Mus musculus 28S ribosomal RNA (Rn28s1), ribosomal RNA	678	36	11	8	66	2326	271	204	261	66.1122	18.1753	15.7	96.9093	1324.69	200.483	178.479	181.307	-2.88661	1.8477e-29	-3.06066	5.42377e-33	-2.71515	6.54379e-27
srR-306	srRNA-Rn18s-191-21	ACCCCCCTTCCCGGGGGGGGA	21	srRNA	Rn18s	NR_003278.3	rRNA	Mus musculus 18S ribosomal RNA (Rn18s), ribosomal RNA	191	4	3	10	201	902	304	305	376	7.3458	4.95691	19.625	295.133	513.701	224.896	266.843	261.193	-1.35438	6.88319e-05	-1.11415	0.00325884	-0.822138	0.384316
srR-307	srRNA-Rn28s1-1317-22	GCGTACGCGTTAGGACCCGAAA	22	srRNA	Rn28s1	NR_003279.1	rRNA	Mus musculus 28S ribosomal RNA (Rn28s1), ribosomal RNA	1317	2	7	1	76	306	877	506	1102	3.6729	11.5661	1.9625	111.593	174.271	648.796	442.697	765.519	1.73295	2.68825e-09	1.17512	0.00148879	2.28806	7.83589e-19
srR-308	srRNA-Rs5-8s1-64-17	AATGTGAATTGCAGGAC	17	srRNA	Rs5-8s1	NR_003280.2	rRNA	Mus musculus 5.8S ribosomal RNA (Rs5-8s1), ribosomal RNA	64	124	163	134	53	66	55	53	77	227.72	269.325	262.976	77.8211	37.5879	40.6885	46.3695	53.4891	-0.0485898	1	0.133143	1	0.661316	1
srR-309	srRNA-Rn28s1-357-27	CAACAAGTACCGTAAGGGAAAGTTGAA	27	srRNA	Rn28s1	NR_003279.1	rRNA	Mus musculus 28S ribosomal RNA (Rn28s1), ribosomal RNA	357	7	4	3	168	498	392	595	524	12.8551	6.60921	5.88751	246.678	283.618	289.998	520.563	364.004	-0.130911	1	0.706476	1	0.513376	1
srR-310	srRNA-Rn28s1-3328-18	GCGGGTGTTGACGCGATG	18	srRNA	Rn28s1	NR_003279.1	rRNA	Mus musculus 28S ribosomal RNA (Rn28s1), ribosomal RNA	3328	3	9	8	200	625	153	553	411	5.50935	14.8707	15.7	293.665	355.946	113.188	483.817	285.507	-1.8152	5.02446e-09	0.27326	1	-0.164597	1
srR-311	srRNA-Rn18s-1045-17	GTTCGAAGACGATCAGA	17	srRNA	Rn18s	NR_003278.3	rRNA	Mus musculus 18S ribosomal RNA (Rn18s), ribosomal RNA	1045	12	6	6	149	558	677	364	537	22.0374	9.91382	11.775	218.78	317.788	500.838	318.462	373.034	0.493134	1	-0.166387	1	0.38465	1
srR-312	srRNA-Rn28s1-1365-26	GAAGCCAGAGGAAACTCTGGTGGAGG	26	srRNA	Rn28s1	NR_003279.1	rRNA	Mus musculus 28S ribosomal RNA (Rn28s1), ribosomal RNA	1365	128	172	110	70	24	31	41	51	235.066	284.196	215.875	102.783	13.6683	22.9335	35.8707	35.4278	0.580905	1	1.21755	1	1.52192	0.41453
srR-313	srRNA-Rn18s-696-26	CGGGCGGGCGGTCCGCCGCGAGGCGA	26	srRNA	Rn18s	NR_003278.3	rRNA	Mus musculus 18S ribosomal RNA (Rn18s), ribosomal RNA	696	1	1	0	93	436	663	547	1004	1.83645	1.6523	0	136.554	248.308	490.481	478.568	697.442	0.818832	1	0.776908	0.957528	1.64312	2.05774e-09
srR-314	srRNA-Rn28s1-2073-15	GCGGGCCCGGGTGGA	15	srRNA	Rn28s1	NR_003279.1	rRNA	Mus musculus 28S ribosomal RNA (Rn28s1), ribosomal RNA	2073	13	4	1	191	483	193	288	849	23.8738	6.60921	1.9625	280.45	275.075	142.78	251.97	589.769	-1.10861	0.037905	-0.295962	1	1.25357	7.854e-05
srR-315	srRNA-Rn18s-697-20	GGGCGGGCGGTCCGCCGCGA	20	srRNA	Rn18s	NR_003278.3	rRNA	Mus musculus 18S ribosomal RNA (Rn18s), ribosomal RNA	697	4	5	8	116	657	559	502	681	7.3458	8.26151	15.7	170.325	374.17	413.543	439.198	473.066	-0.0186971	1	0.061675	1	0.49175	1
srR-316	srRNA-Rn28s1-1042-19	TCGGGTCCCGGGGGGACCG	19	srRNA	Rn28s1	NR_003279.1	rRNA	Mus musculus 28S ribosomal RNA (Rn28s1), ribosomal RNA	1042	38	27	74	154	466	337	190	257	69.7851	44.6122	145.225	226.122	265.393	249.309	166.23	178.529	-0.253158	1	-0.844081	0.74569	-0.418331	1
srR-317	srRNA-Rn18s-692-30	GGAGCGGGCGGGCGGTCCGCCGCGAGGCGA	30	srRNA	Rn18s	NR_003278.3	rRNA	Mus musculus 18S ribosomal RNA (Rn18s), ribosomal RNA	692	5	9	4	178	514	376	480	474	9.18225	14.8707	7.85002	261.362	292.73	278.161	419.95	329.27	-0.236624	1	0.351073	1	0.323118	1
srR-318	srRNA-n-R5s149-100-20	AATACCGGGTGCTGTAGGCT	20	srRNA	n-R5s149	NR_046156.1	rRNA	Mus musculus nuclear encoded rRNA 5S 149 (n-R5s149), ribosomal RNA	100	120	103	89	84	181	199	128	124	220.374	170.187	174.663	123.339	103.082	147.218	111.987	86.1383	0.350892	1	-0.0499111	1	-0.105482	1
srR-319	srRNA-Rn18s-247-28	GCTCCCTCCCGGCTCCGGCCGGGGGTCG	28	srRNA	Rn18s	NR_003278.3	rRNA	Mus musculus 18S ribosomal RNA (Rn18s), ribosomal RNA	247	152	167	114	33	64	94	46	45	279.14	275.935	223.726	48.4547	36.4489	69.5403	40.2452	31.2599	0.767685	1	-0.0264835	1	-0.0679103	1
srR-320	srRNA-Rn28s1-2219-18	CCGTTCCGAAGGGACGGG	18	srRNA	Rn28s1	NR_003279.1	rRNA	Mus musculus 28S ribosomal RNA (Rn28s1), ribosomal RNA	2219	12	3	5	63	2354	132	258	452	22.0374	4.95691	9.81252	92.5044	1340.63	97.6523	225.723	313.988	-3.94098	2.27609e-49	-2.73927	2.75626e-27	-1.94039	3.81885e-14
srR-321	srRNA-Rn28s1-720-18	CGGCTCCGGGACGGCCGG	18	srRNA	Rn28s1	NR_003279.1	rRNA	Mus musculus 28S ribosomal RNA (Rn28s1), ribosomal RNA	720	4	7	4	102	939	327	461	852	7.3458	11.5661	7.85002	149.769	534.773	241.912	403.327	591.853	-1.30719	0.00016854	-0.576355	1	0.299767	1
srR-322	srRNA-Rn18s-1790-26	AAGACGGTCGAACTTGACTATCTAGA	26	srRNA	Rn18s	NR_003278.3	rRNA	Mus musculus 18S ribosomal RNA (Rn18s), ribosomal RNA	1790	23	40	21	194	299	378	276	296	42.2383	66.0921	41.2126	284.855	170.285	279.641	241.471	205.62	0.552379	1	0.334273	1	0.425355	1
srR-323	srRNA-Rn28s1-4700-17	TCGACACAAGGGTTTGT	17	srRNA	Rn28s1	NR_003279.1	rRNA	Mus musculus 28S ribosomal RNA (Rn28s1), ribosomal RNA	4700	85	217	133	19	147	88	62	75	156.098	358.55	261.013	27.8981	83.7185	65.1016	54.2436	52.0998	-0.525318	1	-0.794541	1	-0.530146	1
srR-324	srRNA-Rn28s1-3797-27	CGGGCGGGCGCGACCCGCTCCGGGGAC	27	srRNA	Rn28s1	NR_003279.1	rRNA	Mus musculus 28S ribosomal RNA (Rn28s1), ribosomal RNA	3797	3	13	5	115	322	490	730	685	5.50935	21.4799	9.81252	168.857	183.383	362.497	638.674	475.844	0.819804	1	1.63029	1.06419e-08	1.5287	1.88483e-07
srR-325	srRNA-Rn28s1-574-30	CGCGTCCGGCGCTCCGGCGGCGGGCGCGGG	30	srRNA	Rn28s1	NR_003279.1	rRNA	Mus musculus 28S ribosomal RNA (Rn28s1), ribosomal RNA	574	102	100	79	40	181	555	133	295	187.318	165.23	155.038	58.7329	103.082	410.584	116.361	204.926	1.83007	2.25922e-09	0.00532661	1	1.14418	0.0108424
srR-326	srRNA-Rn28s1-533-25	TCCCGACCCCTCCACCCGCGCGTCG	25	srRNA	Rn28s1	NR_003279.1	rRNA	Mus musculus 28S ribosomal RNA (Rn28s1), ribosomal RNA	533	17	16	24	132	785	464	395	297	31.2196	26.4368	47.1001	193.819	447.068	343.263	345.584	206.315	-0.544111	1	-0.540825	1	-0.961899	0.0518362
srR-327	srRNA-mt-Rnr2-716-28	AGACTATAGGCAATAATCACACTATAAA	28	srRNA	mt-Rnr2	NC_005089.1:1094-2675	MT rRNA	Mus musculus 16S mitochondrial ribosomal RNA	716	218	140	124	3	6	15	10	19	400.346	231.322	243.351	4.40497	3.41708	11.0969	8.74896	13.1986	1.51543	1	1.16773	1	2.07688	1
srR-328	srRNA-Rn18s-974-20	CCGGCGCAAGACGGACCAGA	20	srRNA	Rn18s	NR_003278.3	rRNA	Mus musculus 18S ribosomal RNA (Rn18s), ribosomal RNA	974	1	3	1	77	478	861	586	703	1.83645	4.95691	1.9625	113.061	272.227	636.96	512.689	488.348	1.06314	0.0192422	0.743609	1	0.996378	0.0191816
srR-329	srRNA-Rn28s1-3109-23	CATCGCCTCTCCCGAGGTGCGTG	23	srRNA	Rn28s1	NR_003279.1	rRNA	Mus musculus 28S ribosomal RNA (Rn28s1), ribosomal RNA	3109	137	220	142	0	0	0	0	0	251.594	363.507	278.676	0	0	0	0	0	-	-	-	-	-	-
srR-330	srRNA-Rn28s1-2779-24	CCCCGCGGGGCCCCGTCGTCCCCC	24	srRNA	Rn28s1	NR_003279.1	rRNA	Mus musculus 28S ribosomal RNA (Rn28s1), ribosomal RNA	2779	133	56	84	91	146	126	182	237	244.248	92.5289	164.85	133.617	83.149	93.2136	159.231	164.635	0.00179782	1	0.767276	1	1.13822	0.0221793
srR-331	srRNA-Rn28s1-2782-20	CGCGGGGCCCCGTCGTCCCC	20	srRNA	Rn28s1	NR_003279.1	rRNA	Mus musculus 28S ribosomal RNA (Rn28s1), ribosomal RNA	2782	225	107	118	5	40	30	63	72	413.201	176.796	231.576	7.34162	22.7805	22.1937	55.1184	50.0158	-0.199973	1	1.10247	1	1.28502	0.416722
srR-332	srRNA-n-R5s149-96-24	TGGGAATACCGGGTGCTGTAGGCT	24	srRNA	n-R5s149	NR_046156.1	rRNA	Mus musculus nuclear encoded rRNA 5S 149 (n-R5s149), ribosomal RNA	96	91	86	69	108	188	297	158	118	167.117	142.098	135.413	158.579	107.069	219.718	138.234	81.9703	0.873606	1	0.198944	1	-0.231673	1
srR-333	srRNA-Rn28s1-1-16	CGCGACCTCAGATCAG	16	srRNA	Rn28s1	NR_003279.1	rRNA	Mus musculus 28S ribosomal RNA (Rn28s1), ribosomal RNA	1	85	276	136	0	6	1	7	3	156.098	456.036	266.901	0	3.41708	0.739791	6.12427	2.08399	-2.24456	1	0.659608	1	-0.543983	1
srR-334	srRNA-Rn28s1-574-28	CGCGTCCGGCGCTCCGGCGGCGGGCGCG	28	srRNA	Rn28s1	NR_003279.1	rRNA	Mus musculus 28S ribosomal RNA (Rn28s1), ribosomal RNA	574	76	94	52	98	343	251	138	297	139.57	155.316	102.05	143.896	195.343	185.687	120.736	206.315	-0.236077	1	-0.863149	0.969807	0.232245	1
srR-335	srRNA-Rn28s1-2783-20	GCGGGGCCCCGTCGTCCCCC	20	srRNA	Rn28s1	NR_003279.1	rRNA	Mus musculus 28S ribosomal RNA (Rn28s1), ribosomal RNA	2783	198	113	157	3	9	6	11	9	363.617	186.71	308.113	4.40497	5.12562	4.43874	9.62386	6.25197	-0.36442	1	0.73024	1	0.434098	1
srR-336	srRNA-Rn28s1-2186-24	ATGGGTCAGTCGGTCCTGAGAGAT	24	srRNA	Rn28s1	NR_003279.1	rRNA	Mus musculus 28S ribosomal RNA (Rn28s1), ribosomal RNA	2186	70	197	131	25	65	91	73	172	128.551	325.504	257.088	36.7081	37.0184	67.3209	63.8674	119.482	0.698627	1	0.616238	1	1.84168	1.75348e-06
srR-337	srRNA-Rn18s-1135-18	GCTTCCGGGAAACCAAAG	18	srRNA	Rn18s	NR_003278.3	rRNA	Mus musculus 18S ribosomal RNA (Rn18s), ribosomal RNA	1135	6	12	18	153	597	520	352	320	11.0187	19.8276	35.3251	224.653	339.999	384.691	307.963	222.292	0.0151214	1	-0.312177	1	-0.459448	1
srR-338	srRNA-Rn28s1-1364-27	CGAAGCCAGAGGAAACTCTGGTGGAGG	27	srRNA	Rn28s1	NR_003279.1	rRNA	Mus musculus 28S ribosomal RNA (Rn28s1), ribosomal RNA	1364	168	184	108	5	45	27	33	34	308.524	304.024	211.95	7.34162	25.6281	19.9743	28.8716	23.6186	-0.520749	1	0.00242755	1	0.0355776	1
srR-339	srRNA-Rn28s1-4695-21	AGCCCTCGACACAAGGGTTTG	21	srRNA	Rn28s1	NR_003279.1	rRNA	Mus musculus 28S ribosomal RNA (Rn28s1), ribosomal RNA	4695	70	137	94	58	153	113	158	327	128.551	226.365	184.475	85.1627	87.1355	83.5963	138.234	227.155	-0.222653	1	0.495891	1	1.53495	4.54834e-06
srR-340	srRNA-Rn28s1-647-29	TCGGCGGGGGACCGCCCCCCGGCCGGCGA	29	srRNA	Rn28s1	NR_003279.1	rRNA	Mus musculus 28S ribosomal RNA (Rn28s1), ribosomal RNA	647	1	3	5	154	533	460	424	493	1.83645	4.95691	9.81252	226.122	303.551	340.304	370.956	342.469	0.00184197	1	0.119792	1	0.327453	1
srR-341	srRNA-Rn18s-246-29	AGCTCCCTCCCGGCTCCGGCCGGGGGTCG	29	srRNA	Rn18s	NR_003278.3	rRNA	Mus musculus 18S ribosomal RNA (Rn18s), ribosomal RNA	246	102	200	131	22	45	52	22	37	187.318	330.461	257.088	32.3031	25.6281	38.4691	19.2477	25.7025	0.42184	1	-0.580234	1	0.157204	1
srR-342	srRNA-Rn28s1-3328-21	GCGGGTGTTGACGCGATGTGA	21	srRNA	Rn28s1	NR_003279.1	rRNA	Mus musculus 28S ribosomal RNA (Rn28s1), ribosomal RNA	3328	5	6	33	125	469	157	652	557	9.18225	9.91382	64.7626	183.54	267.102	116.147	570.432	386.928	-1.36383	0.000466013	0.924968	0.0811189	0.688002	1
srR-343	srRNA-Rn18s-830-19	CAGGCCCGAGCCGCCTGGA	19	srRNA	Rn18s	NR_003278.3	rRNA	Mus musculus 18S ribosomal RNA (Rn18s), ribosomal RNA	830	9	1	4	106	936	414	381	564	16.528	1.6523	7.85002	155.642	533.065	306.273	333.335	391.79	-0.962337	0.12064	-0.846646	0.289872	-0.290684	1
srR-344	srRNA-Rn18s-251-21	CCTCCCGGCTCCGGCCGGGGG	21	srRNA	Rn18s	NR_003278.3	rRNA	Mus musculus 18S ribosomal RNA (Rn18s), ribosomal RNA	251	16	28	26	138	1160	136	204	237	29.3832	46.2645	51.0251	202.629	660.636	100.612	178.479	164.635	-2.87704	4.40745e-26	-2.05702	2.9081e-14	-1.85062	1.62975e-11
srR-345	srRNA-Rn28s1-135-15	TCGCGGCGTGGGAAA	15	srRNA	Rn28s1	NR_003279.1	rRNA	Mus musculus 28S ribosomal RNA (Rn28s1), ribosomal RNA	135	31	15	28	165	592	291	156	325	56.9299	24.7845	54.9501	242.273	337.152	215.279	136.484	225.766	-0.809987	1	-1.47353	7.50456e-06	-0.424957	1
srR-346	srRNA-Rs5-8s1-138-19	GCCTGTCTGAGCGTCGCTT	19	srRNA	Rs5-8s1	NR_003280.2	rRNA	Mus musculus 5.8S ribosomal RNA (Rs5-8s1), ribosomal RNA	138	86	120	81	119	109	60	49	33	157.935	198.276	158.963	174.73	62.077	44.3874	42.8699	22.9239	-0.645946	1	-0.702382	1	-1.28098	0.388189
srR-347	srRNA-Rn45s-6877-17	CGACTCTTAGCGGTGGA	17	srRNA	Rn45s	NR_046233.2	rRNA	Mus musculus 45S pre-ribosomal RNA (Rn45s), ribosomal RNA	6877	53	159	90	57	223	140	134	185	97.3318	262.716	176.625	83.6944	127.001	103.571	117.236	128.513	-0.456949	1	-0.284713	1	0.170458	1
srR-348	srRNA-Rn28s1-771-23	CGGCGCGTCTCAGGGCGCGCCGA	23	srRNA	Rn28s1	NR_003279.1	rRNA	Mus musculus 28S ribosomal RNA (Rn28s1), ribosomal RNA	771	3	1	11	79	781	381	580	657	5.50935	1.6523	21.5875	115.998	444.79	281.86	507.44	456.394	-0.820997	1	0.0206209	1	0.190618	1
srR-349	srRNA-Rn28s1-1-21	CGCGACCTCAGATCAGACGTG	21	srRNA	Rn28s1	NR_003279.1	rRNA	Mus musculus 28S ribosomal RNA (Rn28s1), ribosomal RNA	1	83	141	91	59	126	131	98	145	152.425	232.975	178.588	86.6311	71.7587	96.9126	85.7398	100.726	0.270225	1	0.0872273	1	0.642118	1
srR-350	srRNA-Rn28s1-719-19	CCGGCTCCGGGACGGCCGG	19	srRNA	Rn28s1	NR_003279.1	rRNA	Mus musculus 28S ribosomal RNA (Rn28s1), ribosomal RNA	719	13	12	11	110	870	239	336	596	23.8738	19.8276	21.5875	161.516	495.477	176.81	293.965	414.019	-1.64918	6.60898e-08	-0.922446	0.102871	-0.105605	1
srR-351	srRNA-Rs5-8s1-64-19	AATGTGAATTGCAGGACAC	19	srRNA	Rs5-8s1	NR_003280.2	rRNA	Mus musculus 5.8S ribosomal RNA (Rs5-8s1), ribosomal RNA	64	149	110	101	54	64	54	21	46	273.631	181.753	198.213	79.2894	36.4489	39.9487	18.3728	31.9545	-0.0307033	1	-1.1538	1	-0.0362752	1
srR-352	srRNA-Rn18s-1753-30	CGCCGGGGTCGGCCCACGGCCCTGGCGGAG	30	srRNA	Rn18s	NR_003278.3	rRNA	Mus musculus 18S ribosomal RNA (Rn18s), ribosomal RNA	1753	120	151	131	1	23	145	45	69	220.374	249.498	257.088	1.46832	13.0988	107.27	39.3703	47.9318	2.86344	2.2988e-11	1.41254	1	2.01826	0.00103672
srR-353	srRNA-Rn28s1-3797-28	CGGGCGGGCGCGACCCGCTCCGGGGACA	28	srRNA	Rn28s1	NR_003279.1	rRNA	Mus musculus 28S ribosomal RNA (Rn28s1), ribosomal RNA	3797	5	4	0	88	382	517	562	696	9.18225	6.60921	0	129.212	217.554	382.472	491.692	483.486	0.650752	1	1.00662	0.0268785	1.30527	4.0247e-05
srR-354	srRNA-Rn28s1-2780-21	CCCGCGGGGCCCCGTCGTCCC	21	srRNA	Rn28s1	NR_003279.1	rRNA	Mus musculus 28S ribosomal RNA (Rn28s1), ribosomal RNA	2780	153	90	118	28	74	47	68	98	280.977	148.707	231.576	41.113	42.144	34.7702	59.4929	68.077	-0.439588	1	0.327333	1	0.844094	1
srR-355	srRNA-Rn28s1-1181-28	TCCGAAAGCCGCCGTGGCGCAATGAAGG	28	srRNA	Rn28s1	NR_003279.1	rRNA	Mus musculus 28S ribosomal RNA (Rn28s1), ribosomal RNA	1181	12	11	11	141	587	280	399	349	22.0374	18.1753	21.5875	207.034	334.304	207.141	349.084	242.438	-0.853323	0.932498	-0.10705	1	-0.309968	1
srR-356	srRNA-Rn28s1-1-23	CGCGACCTCAGATCAGACGTGGC	23	srRNA	Rn28s1	NR_003279.1	rRNA	Mus musculus 28S ribosomal RNA (Rn28s1), ribosomal RNA	1	81	201	143	4	2	16	30	39	148.752	332.113	280.638	5.87329	1.13903	11.8366	26.2469	27.0919	3.131	1	4.26133	9.68704e-05	4.62915	6.71992e-07
srR-357	srRNA-Rn28s1-2780-26	CCCGCGGGGCCCCGTCGTCCCCCGCG	26	srRNA	Rn28s1	NR_003279.1	rRNA	Mus musculus 28S ribosomal RNA (Rn28s1), ribosomal RNA	2780	42	31	25	84	519	401	268	470	77.1309	51.2214	49.0626	123.339	295.577	296.656	234.472	326.492	-0.157745	1	-0.50344	1	0.296932	1
srR-358	srRNA-Rn28s1-1368-27	GCCAGAGGAAACTCTGGTGGAGGTCCG	27	srRNA	Rn28s1	NR_003279.1	rRNA	Mus musculus 28S ribosomal RNA (Rn28s1), ribosomal RNA	1368	3	6	5	201	472	255	245	271	5.50935	9.91382	9.81252	295.133	268.81	188.647	214.35	188.254	-0.673701	1	-0.49593	1	-0.360289	1
srR-359	srRNA-Rn28s1-264-26	TCGGGTCTTCCCGGAGTCGGGTTGCT	26	srRNA	Rn28s1	NR_003279.1	rRNA	Mus musculus 28S ribosomal RNA (Rn28s1), ribosomal RNA	264	59	70	172	57	81	48	114	124	108.351	115.661	337.551	83.6944	46.1306	35.5099	99.7381	86.1383	-0.539459	1	0.941702	1	1.0531	0.458354
srR-360	srRNA-Rn18s-400-17	CCACGGGTGACGGGGAA	17	srRNA	Rn18s	NR_003278.3	rRNA	Mus musculus 18S ribosomal RNA (Rn18s), ribosomal RNA	400	3	4	2	79	603	446	599	558	5.50935	6.60921	3.92501	115.998	343.417	329.947	524.063	387.622	-0.220717	1	0.440202	1	0.328117	1
srR-361	srRNA-Rn18s-775-22	TGAGTGTCCCGCGGGGCCCGAA	22	srRNA	Rn18s	NR_003278.3	rRNA	Mus musculus 18S ribosomal RNA (Rn18s), ribosomal RNA	775	1	2	5	188	483	266	297	289	1.83645	3.30461	9.81252	276.045	275.075	196.784	259.844	200.758	-0.646026	1	-0.251584	1	-0.300774	1
srR-362	srRNA-Rn28s1-3221-29	CCGCGCGGCGCCTCGCCTCGGCCGGCGCC	29	srRNA	Rn28s1	NR_003279.1	rRNA	Mus musculus 28S ribosomal RNA (Rn28s1), ribosomal RNA	3221	3	7	3	129	548	334	366	540	5.50935	11.5661	5.88751	189.414	312.093	247.09	320.212	375.118	-0.499837	1	-0.132401	1	0.418768	1
srR-363	srRNA-Rn18s-1768-24	ACGGCCCTGGCGGAGCGCTGAGAA	24	srRNA	Rn18s	NR_003278.3	rRNA	Mus musculus 18S ribosomal RNA (Rn18s), ribosomal RNA	1768	80	197	129	10	16	43	25	18	146.916	325.504	253.163	14.6832	9.11221	31.811	21.8724	12.5039	1.63243	1	1.08688	1	0.605564	1
srR-364	srRNA-Rn28s1-2293-16	TCCGGAGTGGCGGAGA	16	srRNA	Rn28s1	NR_003279.1	rRNA	Mus musculus 28S ribosomal RNA (Rn28s1), ribosomal RNA	2293	27	16	21	95	895	279	227	398	49.5841	26.4368	41.2126	139.491	509.714	206.402	198.601	276.476	-1.4669	5.29538e-06	-1.52886	3.25477e-07	-0.728886	1
srR-365	srRNA-n-R5s149-104-16	CCGGGTGCTGTAGGCT	16	srRNA	n-R5s149	NR_046156.1	rRNA	Mus musculus nuclear encoded rRNA 5S 149 (n-R5s149), ribosomal RNA	104	82	70	64	110	191	156	99	81	150.589	115.661	125.6	161.516	108.777	115.407	86.6147	56.2677	-0.0776264	1	-0.497729	1	-0.796697	1
srR-366	srRNA-Rn28s1-4417-17	AGCCGGGTCCCCGTCCG	17	srRNA	Rn28s1	NR_003279.1	rRNA	Mus musculus 28S ribosomal RNA (Rn28s1), ribosomal RNA	4417	14	7	21	127	781	218	282	355	25.7103	11.5661	41.2126	186.477	444.79	161.274	246.721	246.606	-1.62613	1.74576e-07	-1.01946	0.0239068	-0.697258	1
srR-367	srRNA-Rn28s1-4360-20	ATCCCGCCCAGGCGGAACGA	20	srRNA	Rn28s1	NR_003279.1	rRNA	Mus musculus 28S ribosomal RNA (Rn28s1), ribosomal RNA	4360	17	25	11	135	421	384	294	328	31.2196	41.3076	21.5875	198.224	239.765	284.08	257.219	227.85	0.0816049	1	-0.0680859	1	0.0799293	1
srR-368	srRNA-Rn28s1-4500-18	GGACCGGGGTCCGGTGCG	18	srRNA	Rn28s1	NR_003279.1	rRNA	Mus musculus 28S ribosomal RNA (Rn28s1), ribosomal RNA	4500	10	9	2	161	786	191	221	316	18.3645	14.8707	3.92501	236.4	447.638	141.3	193.352	219.514	-1.82599	9.71043e-10	-1.38016	1.86648e-05	-0.874304	0.201619
srR-369	srRNA-Rn28s1-1551-22	AGAGGTCTTGGGGCCGAAACGA	22	srRNA	Rn28s1	NR_003279.1	rRNA	Mus musculus 28S ribosomal RNA (Rn28s1), ribosomal RNA	1551	5	4	1	136	307	595	326	430	9.18225	6.60921	1.9625	199.692	174.841	440.175	285.216	298.705	1.16864	0.00516059	0.536317	1	0.925858	0.129237
srR-370	srRNA-Rn28s1-1216-18	CCCCGCCCGGGGGCCCGA	18	srRNA	Rn28s1	NR_003279.1	rRNA	Mus musculus 28S ribosomal RNA (Rn28s1), ribosomal RNA	1216	10	0	1	43	792	472	448	780	18.3645	0	1.9625	63.1379	451.055	349.181	391.953	541.837	-0.53226	1	-0.37203	1	0.417988	1
srR-371	srRNA-Rn18s-751-20	CGGCGCCCCCTCGATGCTCT	20	srRNA	Rn18s	NR_003278.3	rRNA	Mus musculus 18S ribosomal RNA (Rn18s), ribosomal RNA	751	8	14	12	153	530	342	275	252	14.6916	23.1322	23.5501	224.653	301.842	253.008	240.596	175.055	-0.417529	1	-0.496505	1	-0.632273	1
srR-372	srRNA-Rn28s1-1212-24	AGGGCCCCGCCCGGGGGCCCGAGG	24	srRNA	Rn28s1	NR_003279.1	rRNA	Mus musculus 28S ribosomal RNA (Rn28s1), ribosomal RNA	1212	0	3	3	62	308	678	544	692	0	4.95691	5.88751	91.036	175.41	501.578	475.943	480.707	1.35232	9.28918e-05	1.27017	0.000170939	1.60747	2.37396e-08
srR-373	srRNA-Rn28s1-2892-16	TCCAACCCCGCGGGGG	16	srRNA	Rn28s1	NR_003279.1	rRNA	Mus musculus 28S ribosomal RNA (Rn28s1), ribosomal RNA	2892	28	13	11	83	869	303	248	505	51.4206	21.4799	21.5875	121.871	494.907	224.157	216.974	350.805	-1.30537	0.000231916	-1.35875	2.27857e-05	-0.342928	1
srR-374	srRNA-Rn28s1-677-17	GGCCGCCGCCGGGCGCA	17	srRNA	Rn28s1	NR_003279.1	rRNA	Mus musculus 28S ribosomal RNA (Rn28s1), ribosomal RNA	677	25	11	11	94	1214	247	154	332	45.9112	18.1753	21.5875	138.022	691.389	182.728	134.734	230.628	-2.08233	3.38743e-14	-2.52805	3.9493e-21	-1.43014	1.38973e-06
srR-375	srRNA-n-R5s149-95-25-2	CTGGGAATACCGGGTGCTGTAGGCA	25	srRNA	n-R5s149	NR_046156.1	rRNA	Mus musculus nuclear encoded rRNA 5S 149 (n-R5s149), ribosomal RNA	95	192	107	90	9	29	58	17	9	352.598	176.796	176.625	13.2149	16.5159	42.9079	14.8732	6.25197	1.21056	1	-0.318847	1	-1.23821	1
srR-376	srRNA-Rn28s1-134-25	GTCGCGGCGTGGGAAATGTGGCGTA	25	srRNA	Rn28s1	NR_003279.1	rRNA	Mus musculus 28S ribosomal RNA (Rn28s1), ribosomal RNA	134	153	150	111	0	3	4	6	11	280.977	247.845	217.838	0	1.70854	2.95916	5.24938	7.6413	0.607364	1	1.40729	1	2.26079	1
srR-377	srRNA-Rn28s1-1-17	CGCGACCTCAGATCAGA	17	srRNA	Rn28s1	NR_003279.1	rRNA	Mus musculus 28S ribosomal RNA (Rn28s1), ribosomal RNA	1	78	204	136	0	4	2	0	7	143.243	337.07	266.901	0	2.27805	1.47958	0	4.86264	-0.752132	1	-4.84366	1	1.21814	1
srR-378	srRNA-Rn28s1-1260-24	CGCCGAGGGCGCACCACCGGCCCG	24	srRNA	Rn28s1	NR_003279.1	rRNA	Mus musculus 28S ribosomal RNA (Rn28s1), ribosomal RNA	1260	1	2	2	85	397	440	473	722	1.83645	3.30461	3.92501	124.807	226.097	325.508	413.826	501.547	0.3626	1	0.702393	1	1.30263	3.99192e-05
srR-379	srRNA-Rn18s-1768-25	ACGGCCCTGGCGGAGCGCTGAGAAG	25	srRNA	Rn18s	NR_003278.3	rRNA	Mus musculus 18S ribosomal RNA (Rn18s), ribosomal RNA	1768	86	195	129	1	3	9	7	6	157.935	322.199	253.163	1.46832	1.70854	6.65811	6.12427	4.16798	1.75457	1	1.62611	1	1.39776	1
srR-380	srRNA-Rn28s1-1553-20	AGGTCTTGGGGCCGAAACGA	20	srRNA	Rn28s1	NR_003279.1	rRNA	Mus musculus 28S ribosomal RNA (Rn28s1), ribosomal RNA	1553	1	3	0	112	543	468	392	437	1.83645	4.95691	0	164.452	309.246	346.222	342.959	303.568	-9.95363e-05	1	-0.0201988	1	0.126729	1
srR-381	srRNA-Rn28s1-2779-22	CCCCGCGGGGCCCCGTCGTCCC	22	srRNA	Rn28s1	NR_003279.1	rRNA	Mus musculus 28S ribosomal RNA (Rn28s1), ribosomal RNA	2779	133	40	48	36	229	89	219	422	244.248	66.0921	94.2002	52.8596	130.419	65.8414	191.602	293.148	-1.1481	0.19402	0.385264	1	1.32143	0.000115076
srR-382	srRNA-Rn28s1-1307-30	TGGAGCACGAGCGTACGCGTTAGGACCCGA	30	srRNA	Rn28s1	NR_003279.1	rRNA	Mus musculus 28S ribosomal RNA (Rn28s1), ribosomal RNA	1307	11	23	60	157	329	143	176	186	20.2009	38.003	117.75	230.527	187.37	105.79	153.982	129.207	-0.98715	0.489393	-0.452385	1	-0.382513	1
srR-383	srRNA-Rn18s-490-25	ACCCACTCCCGACCCGGGGAGGTAG	25	srRNA	Rn18s	NR_003278.3	rRNA	Mus musculus 18S ribosomal RNA (Rn18s), ribosomal RNA	490	15	23	24	136	328	284	262	348	27.5467	38.003	47.1001	199.692	186.8	210.101	229.223	241.743	0.00653655	1	0.125712	1	0.525279	1
srR-384	srRNA-Rn18s-1791-25	AGACGGTCGAACTTGACTATCTAGA	25	srRNA	Rn18s	NR_003278.3	rRNA	Mus musculus 18S ribosomal RNA (Rn18s), ribosomal RNA	1791	14	35	12	113	254	416	347	368	25.7103	57.8306	23.5501	165.921	144.656	307.753	303.589	255.636	0.925738	0.483549	0.899621	0.312147	0.974556	0.081171
srR-385	srRNA-Rn18s-111-22	ATGGTTCCTTTGGTCGCTCGCT	22	srRNA	Rn18s	NR_003278.3	rRNA	Mus musculus 18S ribosomal RNA (Rn18s), ribosomal RNA	111	120	72	90	66	58	75	49	93	220.374	118.966	176.625	96.9093	33.0318	55.4843	42.8699	64.6037	0.58407	1	0.206145	1	1.11933	0.696398
srR-386	srRNA-Rn28s1-578-28	TCCGGCGCTCCGGCGGCGGGCGCGGGGG	28	srRNA	Rn28s1	NR_003279.1	rRNA	Mus musculus 28S ribosomal RNA (Rn28s1), ribosomal RNA	578	4	4	14	107	515	249	467	480	7.3458	6.60921	27.4751	157.111	293.299	184.208	408.576	333.438	-0.833788	1	0.308667	1	0.338458	1
srR-387	srRNA-Rn28s1-3795-28	TGCGGGCGGGCGCGACCCGCTCCGGGGA	28	srRNA	Rn28s1	NR_003279.1	rRNA	Mus musculus 28S ribosomal RNA (Rn28s1), ribosomal RNA	3795	8	7	19	156	303	178	393	298	14.6916	11.5661	37.2876	229.058	172.563	131.683	343.834	207.01	-0.552798	1	0.824807	0.720977	0.415903	1
srR-388	srRNA-Rn28s1-2661-17	TCGGGCTGGGGCGCGAA	17	srRNA	Rn28s1	NR_003279.1	rRNA	Mus musculus 28S ribosomal RNA (Rn28s1), ribosomal RNA	2661	9	11	5	125	616	396	243	331	16.528	18.1753	9.81252	183.54	350.82	292.957	212.6	229.934	-0.422979	1	-0.891791	0.254381	-0.455894	1
srR-389	srRNA-Rn28s1-3046-17	TCCCGGGGAGCCCGGCG	17	srRNA	Rn28s1	NR_003279.1	rRNA	Mus musculus 28S ribosomal RNA (Rn28s1), ribosomal RNA	3046	21	4	15	110	1260	134	115	253	38.5654	6.60921	29.4376	161.516	717.587	99.1319	100.613	175.75	-3.01768	9.36548e-29	-3.00266	1.76365e-28	-1.87569	4.6887e-12
srR-390	srRNA-Rn28s1-356-29	TCAACAAGTACCGTAAGGGAAAGTTGAAA	29	srRNA	Rn28s1	NR_003279.1	rRNA	Mus musculus 28S ribosomal RNA (Rn28s1), ribosomal RNA	356	1	6	5	122	651	376	346	299	1.83645	9.91382	9.81252	179.135	370.753	278.161	302.714	207.704	-0.577434	1	-0.461871	1	-0.682239	1
srR-391	srRNA-Rn18s-1852-18	CCTGCGGAAGGATCATTA	18	srRNA	Rn18s	NR_003278.3	rRNA	Mus musculus 18S ribosomal RNA (Rn18s), ribosomal RNA	1852	79	81	64	63	191	194	150	143	145.08	133.837	125.6	92.5044	108.777	143.519	131.234	99.3369	0.236675	1	0.10121	1	0.0225059	1
srR-392	srRNA-Rn28s1-2218-21	GCCGTTCCGAAGGGACGGGCG	21	srRNA	Rn28s1	NR_003279.1	rRNA	Mus musculus 28S ribosomal RNA (Rn28s1), ribosomal RNA	2218	6	3	4	147	738	181	291	266	11.0187	4.95691	7.85002	215.844	420.301	133.902	254.595	184.78	-1.81263	1.85206e-09	-0.892466	0.198594	-1.03182	0.0175292
srR-393	srRNA-Rs5-8s1-43-19	ACGCAGCTAGCTGCGAGAA	19	srRNA	Rs5-8s1	NR_003280.2	rRNA	Mus musculus 5.8S ribosomal RNA (Rs5-8s1), ribosomal RNA	43	3	4	1	85	663	355	369	603	5.50935	6.60921	1.9625	124.807	377.587	262.626	322.837	418.882	-0.686668	1	-0.395395	1	0.30317	1
srR-394	srRNA-Rn28s1-2472-21	CCGGTGAGCTCTCGCTGGCCC	21	srRNA	Rn28s1	NR_003279.1	rRNA	Mus musculus 28S ribosomal RNA (Rn28s1), ribosomal RNA	2472	4	3	2	123	243	471	353	508	7.3458	4.95691	3.92501	180.604	138.392	348.441	308.838	352.889	1.16867	0.00937089	0.988181	0.0832864	1.5034	1.11139e-06
srR-395	srRNA-Rn28s1-2781-23	CCGCGGGGCCCCGTCGTCCCCCG	23	srRNA	Rn28s1	NR_003279.1	rRNA	Mus musculus 28S ribosomal RNA (Rn28s1), ribosomal RNA	2781	79	17	32	70	294	203	271	458	145.08	28.0891	62.8001	102.783	167.437	150.177	237.097	318.156	-0.319829	1	0.332225	1	1.07924	0.0101328
srR-396	srRNA-Rn18s-1768-23	ACGGCCCTGGCGGAGCGCTGAGA	23	srRNA	Rn18s	NR_003278.3	rRNA	Mus musculus 18S ribosomal RNA (Rn18s), ribosomal RNA	1768	93	191	97	8	3	34	5	24	170.79	315.59	190.363	11.7466	1.70854	25.1529	4.37448	16.6719	3.65858	0.00104869	1.14924	1	3.37884	0.0149493
srR-397	srRNA-Rn18s-1768-26	ACGGCCCTGGCGGAGCGCTGAGAAGA	26	srRNA	Rn18s	NR_003278.3	rRNA	Mus musculus 18S ribosomal RNA (Rn18s), ribosomal RNA	1768	79	174	137	2	0	2	5	12	145.08	287.501	268.863	2.93665	0	1.47958	4.37448	8.33596	4.19231	1	5.59451	1	6.83442	0.514473
srR-398	srRNA-Rn28s1-3198-18	TCCGCCCCCCGGGCCGCG	18	srRNA	Rn28s1	NR_003279.1	rRNA	Mus musculus 28S ribosomal RNA (Rn28s1), ribosomal RNA	3198	8	5	4	68	589	424	222	796	14.6916	8.26151	7.85002	99.846	335.443	313.671	194.227	552.952	-0.259794	1	-0.957481	0.100193	0.874421	0.135246
srR-399	srRNA-Rn18s-1770-16	GGCCCTGGCGGAGCGC	16	srRNA	Rn18s	NR_003278.3	rRNA	Mus musculus 18S ribosomal RNA (Rn18s), ribosomal RNA	1770	16	13	10	129	511	248	282	289	29.3832	21.4799	19.625	189.414	291.021	183.468	246.721	200.758	-0.828345	1	-0.407601	1	-0.38205	1
srR-400	srRNA-Rn28s1-3046-18	TCCCGGGGAGCCCGGCGG	18	srRNA	Rn28s1	NR_003279.1	rRNA	Mus musculus 28S ribosomal RNA (Rn28s1), ribosomal RNA	3046	21	4	9	125	575	217	255	357	38.5654	6.60921	17.6625	183.54	327.47	160.535	223.098	247.995	-1.19109	0.00606043	-0.722935	1	-0.24749	1
srR-401	srRNA-Rn28s1-1851-21	GGCGCTGGAGCGTCGGGCCCA	21	srRNA	Rn28s1	NR_003279.1	rRNA	Mus musculus 28S ribosomal RNA (Rn28s1), ribosomal RNA	1851	5	5	9	118	398	336	273	504	9.18225	8.26151	17.6625	173.262	226.666	248.57	238.847	350.11	-0.0299529	1	-0.093938	1	0.780518	0.825405
srR-402	srRNA-Rn28s1-337-17	ACCGGCACGAGACCGAT	17	srRNA	Rn28s1	NR_003279.1	rRNA	Mus musculus 28S ribosomal RNA (Rn28s1), ribosomal RNA	337	5	7	7	198	392	470	14	18	9.18225	11.5661	13.7375	290.728	223.249	347.702	12.2485	12.5039	0.476012	1	-4.34714	2.11173e-29	-3.99676	2.0752e-27
srR-403	srRNA-Rn28s1-2662-16	CGGGCTGGGGCGCGAA	16	srRNA	Rn28s1	NR_003279.1	rRNA	Mus musculus 28S ribosomal RNA (Rn28s1), ribosomal RNA	2662	6	5	3	69	608	391	317	665	11.0187	8.26151	5.88751	101.314	346.264	289.258	277.342	461.951	-0.42245	1	-0.489556	1	0.569252	1
srR-404	srRNA-Rs5-8s1-136-20-2	ACGCTTGTCTGAGCGTCGCT	20	srRNA	Rs5-8s1	NR_003280.2	rRNA	Mus musculus 5.8S ribosomal RNA (Rs5-8s1), ribosomal RNA	136	35	56	70	143	130	78	58	58	64.2757	92.5289	137.375	209.97	74.0367	57.7037	50.744	40.2905	-0.521972	1	-0.713467	1	-0.723267	1
srR-405	srRNA-Rn18s-1721-25	TGGATGGTTTAGTGAGGCCCTCGGA	25	srRNA	Rn18s	NR_003278.3	rRNA	Mus musculus 18S ribosomal RNA (Rn18s), ribosomal RNA	1721	8	5	3	125	302	542	250	344	14.6916	8.26151	5.88751	183.54	171.993	400.966	218.724	238.964	1.05776	0.0415862	0.177194	1	0.627698	1
srR-406	srRNA-Rn28s1-3797-24	CGGGCGGGCGCGACCCGCTCCGGG	24	srRNA	Rn28s1	NR_003279.1	rRNA	Mus musculus 28S ribosomal RNA (Rn28s1), ribosomal RNA	3797	13	23	17	94	355	243	383	434	23.8738	38.003	33.3626	138.022	202.177	179.769	335.085	301.484	-0.332377	1	0.559231	1	0.729724	1
srR-407	srRNA-Rn18s-781-16	TCCCGCGGGGCCCGAA	16	srRNA	Rn18s	NR_003278.3	rRNA	Mus musculus 18S ribosomal RNA (Rn18s), ribosomal RNA	781	26	11	13	85	714	349	235	302	47.7477	18.1753	25.5126	124.807	406.633	258.187	205.601	209.788	-0.818146	1	-1.15301	0.00258962	-0.801079	0.640992
srR-408	srRNA-Rn28s1-2662-15	CGGGCTGGGGCGCGA	15	srRNA	Rn28s1	NR_003279.1	rRNA	Mus musculus 28S ribosomal RNA (Rn28s1), ribosomal RNA	2662	8	7	4	68	988	252	205	569	14.6916	11.5661	7.85002	99.846	562.679	186.427	179.354	395.264	-1.75628	1.99278e-09	-1.81846	9.66246e-11	-0.355943	1
srR-409	srRNA-Rn28s1-2779-23	CCCCGCGGGGCCCCGTCGTCCCC	23	srRNA	Rn28s1	NR_003279.1	rRNA	Mus musculus 28S ribosomal RNA (Rn28s1), ribosomal RNA	2779	68	35	43	62	293	65	286	392	124.879	57.8306	84.3877	91.036	166.867	48.0864	250.22	272.308	-1.95614	1.19263e-07	0.414831	1	0.859715	0.382514
srR-410	srRNA-Rn28s1-4451-29-6	CCCCGCGTCGTCCCCGCGGCGGCGCGAGG	29	srRNA	Rn28s1	NR_003279.1	rRNA	Mus musculus 28S ribosomal RNA (Rn28s1), ribosomal RNA	4451	16	10	16	116	338	213	307	413	29.3832	16.523	31.4001	170.325	192.496	157.575	268.593	286.896	-0.451615	1	0.31099	1	0.728955	1
srR-411	srRNA-Rn28s1-1285-21	CTCGCCCGCCGCGCCGGGGAG	21	srRNA	Rn28s1	NR_003279.1	rRNA	Mus musculus 28S ribosomal RNA (Rn28s1), ribosomal RNA	1285	3	6	7	137	452	265	280	285	5.50935	9.91382	13.7375	201.16	257.42	196.044	244.971	197.979	-0.555785	1	-0.240918	1	-0.225203	1
srR-412	srRNA-Rn18s-1044-18	GGTTCGAAGACGATCAGA	18	srRNA	Rn18s	NR_003278.3	rRNA	Mus musculus 18S ribosomal RNA (Rn18s), ribosomal RNA	1044	3	3	6	100	417	437	345	388	5.50935	4.95691	11.775	146.832	237.487	323.288	301.839	269.529	0.281848	1	0.176386	1	0.335986	1
srR-413	srRNA-Rn28s1-1287-20	CGCCCGCCGCGCCGGGGAGG	20	srRNA	Rn28s1	NR_003279.1	rRNA	Mus musculus 28S ribosomal RNA (Rn28s1), ribosomal RNA	1287	3	1	2	88	339	390	435	520	5.50935	1.6523	3.92501	129.212	193.065	288.518	380.58	361.225	0.41639	1	0.809361	0.793824	1.05699	0.010991
srR-414	srRNA-Rn28s1-1140-29	ACGGACCAAGGAGTCTAACGCGTGCGCGA	29	srRNA	Rn28s1	NR_003279.1	rRNA	Mus musculus 28S ribosomal RNA (Rn28s1), ribosomal RNA	1140	0	2	3	110	246	427	313	527	0	3.30461	5.88751	161.516	140.1	315.891	273.842	366.088	1.00953	0.148581	0.797039	1	1.53867	4.42706e-07
srR-415	srRNA-n-R5s149-93-26	GCCTGGGAATACCGGGTGCTGTAGGC	26	srRNA	n-R5s149	NR_046156.1	rRNA	Mus musculus nuclear encoded rRNA 5S 149 (n-R5s149), ribosomal RNA	93	94	62	81	64	113	108	61	32	172.626	102.443	158.963	93.9727	64.355	79.8974	53.3687	22.2292	0.148885	1	-0.438892	1	-1.37716	0.168181
srR-416	srRNA-Rn28s1-264-28	TCGGGTCTTCCCGGAGTCGGGTTGCTTG	28	srRNA	Rn28s1	NR_003279.1	rRNA	Mus musculus 28S ribosomal RNA (Rn28s1), ribosomal RNA	264	18	8	35	124	265	149	277	307	33.0561	13.2184	68.6877	182.072	150.921	110.229	242.346	213.262	-0.615947	1	0.513553	1	0.652042	1
srR-417	srRNA-Rn28s1-1362-29	GGCGAAGCCAGAGGAAACTCTGGTGGAGG	29	srRNA	Rn28s1	NR_003279.1	rRNA	Mus musculus 28S ribosomal RNA (Rn28s1), ribosomal RNA	1362	128	134	97	3	0	3	3	6	235.066	221.409	190.363	4.40497	0	2.21937	2.62469	4.16798	4.75072	1	4.87732	1	5.847	1
srR-418	srRNA-Rn28s1-1286-20	TCGCCCGCCGCGCCGGGGAG	20	srRNA	Rn28s1	NR_003279.1	rRNA	Mus musculus 28S ribosomal RNA (Rn28s1), ribosomal RNA	1286	2	3	0	144	326	340	238	334	3.6729	4.95691	0	211.439	185.661	251.529	208.225	232.018	0.274904	1	-0.00401431	1	0.474878	1
srR-419	srRNA-Rn28s1-3130-28	TGGCGGGGGCGGGCGGGCGTCCCGCGCG	28	srRNA	Rn28s1	NR_003279.1	rRNA	Mus musculus 28S ribosomal RNA (Rn28s1), ribosomal RNA	3130	94	30	87	56	120	173	82	120	172.626	49.5691	170.738	82.2261	68.3416	127.984	71.7415	83.3596	0.741433	1	-0.0993206	1	0.439626	1
srR-420	srRNA-n-R5s149-90-29	ACCGCCTGGGAATACCGGGTGCTGTAGGC	29	srRNA	n-R5s149	NR_046156.1	rRNA	Mus musculus nuclear encoded rRNA 5S 149 (n-R5s149), ribosomal RNA	90	92	52	47	80	92	125	117	113	168.953	85.9197	92.2377	117.466	52.3952	92.4738	102.363	78.497	0.655798	1	0.795738	1	0.735796	1
srR-421	srRNA-Rn18s-1024-22	AATCAAGAACGAAAGTCGGAGG	22	srRNA	Rn18s	NR_003278.3	rRNA	Mus musculus 18S ribosomal RNA (Rn18s), ribosomal RNA	1024	33	71	35	125	62	169	92	126	60.6028	117.313	68.6877	183.54	35.3098	125.025	80.4904	87.5276	1.65889	0.000382172	1.01756	1	1.46103	0.00440437
srR-422	srRNA-Rs5-8s1-2-15	ACTCTTAGCGGTGGA	15	srRNA	Rs5-8s1	NR_003280.2	rRNA	Mus musculus 5.8S ribosomal RNA (Rs5-8s1), ribosomal RNA	2	17	8	9	90	675	206	224	416	31.2196	13.2184	17.6625	132.149	384.422	152.397	195.977	288.98	-1.49738	6.89728e-06	-1.14112	0.00358057	-0.258163	1
srR-423	srRNA-Rn18s-107-24	AGTTATGGTTCCTTTGGTCGCTCG	24	srRNA	Rn18s	NR_003278.3	rRNA	Mus musculus 18S ribosomal RNA (Rn18s), ribosomal RNA	107	137	78	105	17	20	16	14	21	251.594	128.88	206.063	24.9615	11.3903	11.8366	12.2485	14.5879	-0.106839	1	-0.064205	1	0.507395	1
srR-424	srRNA-Rn28s1-4452-29	CCCGCGTCGTCCCCGCGGCGGCGCGGGGT	29	srRNA	Rn28s1	NR_003279.1	rRNA	Mus musculus 28S ribosomal RNA (Rn28s1), ribosomal RNA	4452	118	115	100	7	30	24	23	14	216.701	190.015	196.25	10.2783	17.0854	17.755	20.1226	9.72529	-0.107086	1	0.0662542	1	-0.655469	1
srR-425	srRNA-Rn18s-1748-18	GGCCCCGCCGGGGTCGGC	18	srRNA	Rn18s	NR_003278.3	rRNA	Mus musculus 18S ribosomal RNA (Rn18s), ribosomal RNA	1748	9	10	9	163	448	125	164	156	16.528	16.523	17.6625	239.337	255.142	92.4738	143.483	108.367	-1.62632	3.50432e-06	-0.999444	0.102363	-1.08136	0.0238214
srR-426	srRNA-Rn18s-1749-15	GCCCCGCCGGGGTCG	15	srRNA	Rn18s	NR_003278.3	rRNA	Mus musculus 18S ribosomal RNA (Rn18s), ribosomal RNA	1749	28	16	18	109	695	90	166	205	51.4206	26.4368	35.3251	160.047	395.812	66.5811	145.233	142.406	-2.7331	1.13067e-20	-1.61532	1.31085e-07	-1.32086	8.74455e-05
srR-427	srRNA-Rn28s1-720-21	CGGCTCCGGGACGGCCGGGAA	21	srRNA	Rn28s1	NR_003279.1	rRNA	Mus musculus 28S ribosomal RNA (Rn28s1), ribosomal RNA	720	2	1	0	99	275	251	505	434	3.6729	1.6523	0	145.364	156.616	185.687	441.822	301.484	0.0825607	1	1.32629	6.80905e-05	1.09794	0.00759535
srR-428	srRNA-Rn18s-1749-19	GCCCCGCCGGGGTCGGCCC	19	srRNA	Rn18s	NR_003278.3	rRNA	Mus musculus 18S ribosomal RNA (Rn18s), ribosomal RNA	1749	5	2	6	50	358	585	388	499	9.18225	3.30461	11.775	73.4162	203.886	432.777	339.46	346.637	0.922566	0.316808	0.565803	1	0.918887	0.117943
srR-429	srRNA-Rn28s1-719-22	CCGGCTCCGGGACGGCCGGGAA	22	srRNA	Rn28s1	NR_003279.1	rRNA	Mus musculus 28S ribosomal RNA (Rn28s1), ribosomal RNA	719	1	2	4	152	283	171	280	314	1.83645	3.30461	7.85002	223.185	161.172	126.504	244.971	218.124	-0.51217	1	0.434328	1	0.589797	1
srR-430	srRNA-Rn28s1-1153-17	TCTAACGCGTGCGCGAG	17	srRNA	Rn28s1	NR_003279.1	rRNA	Mus musculus 28S ribosomal RNA (Rn28s1), ribosomal RNA	1153	1	8	2	74	430	353	346	529	1.83645	13.2184	3.92501	108.656	244.891	261.146	302.714	367.477	-0.0703019	1	0.136286	1	0.738818	1
srR-431	srRNA-Rn18s-249-26	TCCCTCCCGGCTCCGGCCGGGGGTCG	26	srRNA	Rn18s	NR_003278.3	rRNA	Mus musculus 18S ribosomal RNA (Rn18s), ribosomal RNA	249	82	99	92	33	72	76	34	30	150.589	163.578	180.55	48.4547	41.005	56.2241	29.7465	20.8399	0.291854	1	-0.63098	1	-0.820743	1
srR-432	srRNA-Rn28s1-1262-22	CCGAGGGCGCACCACCGGCCCG	22	srRNA	Rn28s1	NR_003279.1	rRNA	Mus musculus 28S ribosomal RNA (Rn28s1), ribosomal RNA	1262	2	0	1	35	313	434	439	772	3.6729	0	1.9625	51.3913	178.258	321.069	384.079	536.28	0.685642	1	0.937635	0.117059	1.74205	3.48274e-10
srR-433	srRNA-Rn28s1-2778-28	TCCCCGCGGGGCCCCGTCGTCCCCCGCG	28	srRNA	Rn28s1	NR_003279.1	rRNA	Mus musculus 28S ribosomal RNA (Rn28s1), ribosomal RNA	2778	17	4	3	79	441	305	323	431	31.2196	6.60921	5.88751	115.998	251.155	225.636	282.591	299.4	-0.317517	1	0.000649603	1	0.406874	1
srR-434	srRNA-Rn28s1-3042-23	CCGCTCCCGGGGAGCCCGGCGGG	23	srRNA	Rn28s1	NR_003279.1	rRNA	Mus musculus 28S ribosomal RNA (Rn28s1), ribosomal RNA	3042	22	24	29	79	272	188	266	407	40.4019	39.6553	56.9126	115.998	154.908	139.081	232.722	282.728	-0.318354	1	0.417522	1	1.02112	0.0329453
srR-435	srRNA-Rn28s1-2476-16	TGAGCTCTCGCTGGCC	16	srRNA	Rn28s1	NR_003279.1	rRNA	Mus musculus 28S ribosomal RNA (Rn28s1), ribosomal RNA	2476	5	5	2	96	378	329	253	481	9.18225	8.26151	3.92501	140.959	215.276	243.391	221.349	334.133	0.0140405	1	-0.129303	1	0.7875	0.802689
srR-436	srRNA-Rn18s-1531-19	ACACTGACTGGCTCAGCGT	19	srRNA	Rn18s	NR_003278.3	rRNA	Mus musculus 18S ribosomal RNA (Rn18s), ribosomal RNA	1531	13	8	3	169	204	499	27	24	23.8738	13.2184	5.88751	248.147	116.181	369.155	23.6222	16.6719	1.5042	9.05913e-06	-2.46303	1.59761e-09	-2.64204	7.30066e-11
srR-437	srRNA-Rn28s1-187-30	TGGGGGGCCCAAGTCCTTCTGATCGAGGCC	30	srRNA	Rn28s1	NR_003279.1	rRNA	Mus musculus 28S ribosomal RNA (Rn28s1), ribosomal RNA	187	90	122	99	4	28	57	28	33	165.28	201.581	194.288	5.87329	15.9464	42.1681	24.4971	22.9239	1.2359	1	0.447911	1	0.674353	1
srR-438	srRNA-Rn18s-248-29	CTCCCTCCCGGCTCCGGCCGGGGGTCGGG	29	srRNA	Rn18s	NR_003278.3	rRNA	Mus musculus 18S ribosomal RNA (Rn18s), ribosomal RNA	248	119	113	99	0	28	6	5	1	218.537	186.71	194.288	0	15.9464	4.43874	4.37448	0.694663	-1.98739	1	-2.01278	1	-4.22921	0.0375821
srR-439	srRNA-Rn28s1-187-22	TGGGGGGCCCAAGTCCTTCTGA	22	srRNA	Rn28s1	NR_003279.1	rRNA	Mus musculus 28S ribosomal RNA (Rn28s1), ribosomal RNA	187	9	4	13	117	302	350	251	221	16.528	6.60921	25.5126	171.794	171.993	258.927	219.599	153.521	0.426986	1	0.182951	1	-0.0104169	1
srR-440	srRNA-Rn18s-1136-17	CTTCCGGGAAACCAAAG	17	srRNA	Rn18s	NR_003278.3	rRNA	Mus musculus 18S ribosomal RNA (Rn18s), ribosomal RNA	1136	9	4	4	112	468	263	240	297	16.528	6.60921	7.85002	164.452	266.532	194.565	209.975	206.315	-0.616881	1	-0.51339	1	-0.215894	1
srR-441	srRNA-Rn28s1-1081-28	GAAGCCGAGCGCACGGGGTCGGCGGCGA	28	srRNA	Rn28s1	NR_003279.1	rRNA	Mus musculus 28S ribosomal RNA (Rn28s1), ribosomal RNA	1081	13	11	11	97	276	429	246	271	23.8738	18.1753	21.5875	142.427	157.186	317.37	215.224	188.254	0.850341	1	0.28375	1	0.413517	1
srR-442	srRNA-Rn18s-1722-24	GGATGGTTTAGTGAGGCCCTCGGA	24	srRNA	Rn18s	NR_003278.3	rRNA	Mus musculus 18S ribosomal RNA (Rn18s), ribosomal RNA	1722	0	14	12	85	327	434	267	361	0	23.1322	23.5501	124.807	186.231	321.069	233.597	250.774	0.622541	1	0.157378	1	0.582578	1
srR-443	srRNA-Rn18s-1755-25	CCGGGGTCGGCCCACGGCCCTGGCG	25	srRNA	Rn18s	NR_003278.3	rRNA	Mus musculus 18S ribosomal RNA (Rn18s), ribosomal RNA	1755	34	58	41	21	194	542	130	322	62.4393	95.8336	80.4627	30.8348	110.486	400.966	113.736	223.682	1.69589	7.77796e-08	-0.127552	1	1.17049	0.00502293
srR-444	srRNA-Rn28s1-4699-18	CTCGACACAAGGGTTTGT	18	srRNA	Rn28s1	NR_003279.1	rRNA	Mus musculus 28S ribosomal RNA (Rn28s1), ribosomal RNA	4699	55	174	81	9	55	20	23	39	101.005	287.501	158.963	13.2149	31.3232	14.7958	20.1226	27.0919	-1.24028	1	-0.805072	1	-0.0557286	1
srR-445	srRNA-Rn28s1-265-25	CGGGTCTTCCCGGAGTCGGGTTGCT	25	srRNA	Rn28s1	NR_003279.1	rRNA	Mus musculus 28S ribosomal RNA (Rn28s1), ribosomal RNA	265	17	24	44	110	222	83	209	244	31.2196	39.6553	86.3502	161.516	126.432	61.4026	182.853	169.498	-1.20389	0.0966584	0.362629	1	0.576094	1
srR-446	srRNA-Rn28s1-2478-15	AGCTCTCGCTGGCCC	15	srRNA	Rn28s1	NR_003279.1	rRNA	Mus musculus 28S ribosomal RNA (Rn28s1), ribosomal RNA	2478	35	8	40	52	912	112	145	219	64.2757	13.2184	78.5002	76.3528	519.396	82.8565	126.86	152.131	-2.80991	1.79923e-23	-2.20226	2.24889e-15	-1.61755	3.0944e-08
srR-447	srRNA-Rn28s1-1210-27	GAAGGGCCCCGCCCGGGGGCCCGAGGT	27	srRNA	Rn28s1	NR_003279.1	rRNA	Mus musculus 28S ribosomal RNA (Rn28s1), ribosomal RNA	1210	6	2	7	146	277	652	12	22	11.0187	3.30461	13.7375	214.375	157.755	482.343	10.4988	15.2826	1.44889	1.15793e-05	-4.06699	1.39893e-22	-3.20804	2.18594e-17
srR-448	srRNA-Rn18s-1841-29	CCGTAGGTGAACCTGCGGAAGGATCATTA	29	srRNA	Rn18s	NR_003278.3	rRNA	Mus musculus 18S ribosomal RNA (Rn18s), ribosomal RNA	1841	66	124	74	16	47	156	64	66	121.206	204.886	145.225	23.4932	26.7671	115.407	55.9933	45.8478	1.94211	1.10223e-05	0.893262	1	0.927792	1
srR-449	srRNA-Rn28s1-2909-16	TCCGGAGCGGGAGGAA	16	srRNA	Rn28s1	NR_003279.1	rRNA	Mus musculus 28S ribosomal RNA (Rn28s1), ribosomal RNA	2909	7	28	40	113	291	117	205	189	12.8551	46.2645	78.5002	165.921	165.728	86.5555	179.354	131.291	-1.09941	0.15924	-0.0554729	1	-0.182456	1
srR-450	srRNA-Rs5-8s1-21-16	TCGGCTCGTGCGTCGA	16	srRNA	Rs5-8s1	NR_003280.2	rRNA	Mus musculus 5.8S ribosomal RNA (Rs5-8s1), ribosomal RNA	21	10	11	14	96	625	209	169	286	18.3645	18.1753	27.4751	140.959	355.946	154.616	147.857	198.674	-1.36552	0.000155235	-1.43637	1.29299e-05	-0.687558	1
srR-451	srRNA-Rn28s1-1193-30	CGTGGCGCAATGAAGGTGAAGGGCCCCGCT	30	srRNA	Rn28s1	NR_003279.1	rRNA	Mus musculus 28S ribosomal RNA (Rn28s1), ribosomal RNA	1193	126	89	109	1	2	1	0	6	231.393	147.055	213.913	1.46832	1.13903	0.739791	0	4.16798	-0.721408	1	-3.89305	1	1.95008	1
srR-452	srRNA-Rn28s1-3674-20	CCGGCCTCGCGGGCCGCCGG	20	srRNA	Rn28s1	NR_003279.1	rRNA	Mus musculus 28S ribosomal RNA (Rn28s1), ribosomal RNA	3674	6	11	6	78	350	351	315	412	11.0187	18.1753	11.775	114.529	199.33	259.666	275.592	286.201	0.218382	1	0.29778	1	0.675148	1
srR-453	srRNA-Rn28s1-2860-18	TCGGCGCGCGGCGCGGGC	18	srRNA	Rn28s1	NR_003279.1	rRNA	Mus musculus 28S ribosomal RNA (Rn28s1), ribosomal RNA	2860	12	6	8	63	464	403	269	422	22.0374	9.91382	15.7	92.5044	264.254	298.136	235.347	293.148	0.010996	1	-0.336506	1	0.303114	1
srR-454	srRNA-Rn18s-1787-29	GAGAAGACGGTCGAACTTGACTATCTAGA	29	srRNA	Rn18s	NR_003278.3	rRNA	Mus musculus 18S ribosomal RNA (Rn18s), ribosomal RNA	1787	17	36	29	124	171	255	104	128	31.2196	59.4829	56.9126	182.072	97.3868	188.647	90.9892	88.9169	0.790367	1	-0.267271	1	0.0222092	1
srR-455	srRNA-Rn28s1-4482-15	TCCCCCCGCCGGGCG	15	srRNA	Rn28s1	NR_003279.1	rRNA	Mus musculus 28S ribosomal RNA (Rn28s1), ribosomal RNA	4482	24	12	33	57	739	267	116	262	44.0748	19.8276	64.7626	83.6944	420.87	197.524	101.488	182.002	-1.25403	0.00101413	-2.22052	9.74463e-15	-1.05562	0.0113958
srR-456	srRNA-n-R5s149-98-22	GGAATACCGGGTGCTGTAGGCT	22	srRNA	n-R5s149	NR_046156.1	rRNA	Mus musculus nuclear encoded rRNA 5S 149 (n-R5s149), ribosomal RNA	98	73	80	61	54	84	95	70	77	134.061	132.184	119.713	79.2894	47.8391	70.2801	61.2427	53.4891	0.391335	1	0.186559	1	0.314066	1
srR-457	srRNA-Rn28s1-3621-17	AAGTGGGAGGCCCCCGG	17	srRNA	Rn28s1	NR_003279.1	rRNA	Mus musculus 28S ribosomal RNA (Rn28s1), ribosomal RNA	3621	1	5	9	62	706	259	269	447	1.83645	8.26151	17.6625	91.036	402.076	191.606	235.347	310.515	-1.232	0.00162174	-0.941896	0.095465	-0.219265	1
srR-458	srRNA-Rn28s1-2072-25	CGCGGGCCCGGGTGGAGCCGCCGCA	25	srRNA	Rn28s1	NR_003279.1	rRNA	Mus musculus 28S ribosomal RNA (Rn28s1), ribosomal RNA	2072	2	3	2	94	374	335	306	377	3.6729	4.95691	3.92501	138.022	212.998	247.83	267.718	261.888	0.0554474	1	0.160329	1	0.451457	1
srR-459	srRNA-Rn28s1-2909-17	TCCGGAGCGGGAGGAAC	17	srRNA	Rn28s1	NR_003279.1	rRNA	Mus musculus 28S ribosomal RNA (Rn28s1), ribosomal RNA	2909	19	37	52	114	92	63	196	149	34.8925	61.1352	102.05	167.389	52.3952	46.6068	171.48	103.505	-0.331394	1	1.53956	0.000110993	1.13446	0.116228
srR-460	srRNA-Rn28s1-4463-16	CCCGCGGCGGCGCGGG	16	srRNA	Rn28s1	NR_003279.1	rRNA	Mus musculus 28S ribosomal RNA (Rn28s1), ribosomal RNA	4463	102	12	10	50	941	45	61	67	187.318	19.8276	19.625	73.4162	535.912	33.2906	53.3687	46.5425	-4.16835	4.60879e-43	-3.49514	2.62381e-33	-3.36982	1.14782e-31
srR-461	srRNA-Rn28s1-4498-20	CGGGACCGGGGTCCGGTGCG	20	srRNA	Rn28s1	NR_003279.1	rRNA	Mus musculus 28S ribosomal RNA (Rn28s1), ribosomal RNA	4498	3	8	12	125	430	197	189	234	5.50935	13.2184	23.5501	183.54	244.891	145.739	165.355	162.551	-0.9114	0.722329	-0.735734	1	-0.437577	1
srR-462	srRNA-Rn28s1-3106-30	CCCCATCGCCTCTCCCGAGGTGCGTGGCGG	30	srRNA	Rn28s1	NR_003279.1	rRNA	Mus musculus 28S ribosomal RNA (Rn28s1), ribosomal RNA	3106	117	123	86	0	0	0	0	0	214.865	203.233	168.775	0	0	0	0	0	-	-	-	-	-	-
srR-463	srRNA-n-R5s149-97-23-2	GGGAATACCGGGTGCTGTAGGCA	23	srRNA	n-R5s149	NR_046156.1	rRNA	Mus musculus nuclear encoded rRNA 5S 149 (n-R5s149), ribosomal RNA	97	120	94	81	12	27	39	7	10	220.374	155.316	158.963	17.6199	15.3769	28.8518	6.12427	6.94663	0.741977	1	-1.48371	1	-0.985325	1
srR-464	srRNA-Rn28s1-2186-23	ATGGGTCAGTCGGTCCTGAGAGA	23	srRNA	Rn28s1	NR_003279.1	rRNA	Mus musculus 28S ribosomal RNA (Rn28s1), ribosomal RNA	2186	55	107	78	24	42	93	90	127	101.005	176.796	153.075	35.2398	23.9196	68.8005	78.7406	88.2223	1.35837	0.310983	1.54617	0.0174593	2.03272	1.40752e-06
srR-465	srRNA-Rn28s1-2782-19	CGCGGGGCCCCGTCGTCCC	19	srRNA	Rn28s1	NR_003279.1	rRNA	Mus musculus 28S ribosomal RNA (Rn28s1), ribosomal RNA	2782	147	71	80	4	34	12	28	29	269.958	117.313	157	5.87329	19.3635	8.87749	24.4971	20.1452	-1.28	1	0.169109	1	0.209772	1
srR-466	srRNA-Rn18s-1769-15	CGGCCCTGGCGGAGC	15	srRNA	Rn18s	NR_003278.3	rRNA	Mus musculus 18S ribosomal RNA (Rn18s), ribosomal RNA	1769	98	47	107	10	153	43	53	105	179.972	77.6582	209.988	14.6832	87.1355	31.811	46.3695	72.9397	-1.61417	0.0042658	-1.07806	0.692687	-0.102962	1
srR-467	srRNA-Rn28s1-2778-16	TCCCCGCGGGGCCCCG	16	srRNA	Rn28s1	NR_003279.1	rRNA	Mus musculus 28S ribosomal RNA (Rn28s1), ribosomal RNA	2778	28	3	8	64	735	243	167	327	51.4206	4.95691	15.7	93.9727	418.592	179.769	146.108	227.155	-1.38202	6.64194e-05	-1.68737	1.62033e-08	-0.728188	1
srR-468	srRNA-Rn28s1-982-24	CGGGGCCCGGTGGGGGGCGGGGCG	24	srRNA	Rn28s1	NR_003279.1	rRNA	Mus musculus 28S ribosomal RNA (Rn28s1), ribosomal RNA	982	11	14	6	140	372	133	175	141	20.2009	23.1322	11.775	205.565	211.859	98.3921	153.107	97.9475	-1.2688	0.00606043	-0.637742	1	-0.959	0.218015
srR-469	srRNA-Rn18s-1851-19	ACCTGCGGAAGGATCATTA	19	srRNA	Rn18s	NR_003278.3	rRNA	Mus musculus 18S ribosomal RNA (Rn18s), ribosomal RNA	1851	53	76	53	57	133	128	88	103	97.3318	125.575	104.013	83.6944	75.7453	94.6932	76.9908	71.5503	0.15891	1	-0.14579	1	0.0712232	1
srR-470	srRNA-Rn28s1-1369-18	CCAGAGGAAACTCTGGTG	18	srRNA	Rn28s1	NR_003279.1	rRNA	Mus musculus 28S ribosomal RNA (Rn28s1), ribosomal RNA	1369	15	5	1	59	967	153	196	345	27.5467	8.26151	1.9625	86.6311	550.719	113.188	171.48	239.659	-2.44475	1.42173e-18	-1.85221	4.66703e-11	-1.04661	0.00880959
srR-471	srRNA-Rn28s1-2071-17	GCGCGGGCCCGGGTGGA	17	srRNA	Rn28s1	NR_003279.1	rRNA	Mus musculus 28S ribosomal RNA (Rn28s1), ribosomal RNA	2071	3	0	1	127	193	221	187	458	5.50935	0	1.9625	186.477	109.916	163.494	163.606	318.156	0.409542	1	0.404068	1	1.68609	2.15464e-08
srR-472	srRNA-Rn28s1-2780-22	CCCGCGGGGCCCCGTCGTCCCC	22	srRNA	Rn28s1	NR_003279.1	rRNA	Mus musculus 28S ribosomal RNA (Rn28s1), ribosomal RNA	2780	94	70	72	35	51	25	56	104	172.626	115.661	141.3	51.3913	29.0452	18.4948	48.9942	72.245	-0.811355	1	0.583466	1	1.4655	0.0110178
srR-473	srRNA-Rn28s1-3109-25	CATCGCCTCTCCCGAGGTGCGTGGC	25	srRNA	Rn28s1	NR_003279.1	rRNA	Mus musculus 28S ribosomal RNA (Rn28s1), ribosomal RNA	3109	122	116	78	0	1	2	0	0	224.047	191.667	153.075	0	0.569513	1.47958	0	0	1.11374	1	-2.98703	1	-2.99066	1
srR-474	srRNA-Rn28s1-4451-29-7	CCCCGCGTCGTGCCCGCGGCGGCGCGGGG	29	srRNA	Rn28s1	NR_003279.1	rRNA	Mus musculus 28S ribosomal RNA (Rn28s1), ribosomal RNA	4451	13	5	3	92	252	223	287	456	23.8738	8.26151	5.88751	135.086	143.517	164.973	251.095	316.767	0.0379441	1	0.637226	1	1.2952	0.000163229
srR-475	srRNA-Rn28s1-79-28	CCCTCAGTAACGGCGAGTGAACAGGGAA	28	srRNA	Rn28s1	NR_003279.1	rRNA	Mus musculus 28S ribosomal RNA (Rn28s1), ribosomal RNA	79	3	7	8	45	250	683	246	435	5.50935	11.5661	15.7	66.0745	142.378	505.277	215.224	302.179	1.66377	5.36047e-08	0.426411	1	1.23869	0.000610592
srR-476	srRNA-Rn18s-1768-16	ACGGCCCTGGCGGAGC	16	srRNA	Rn18s	NR_003278.3	rRNA	Mus musculus 18S ribosomal RNA (Rn18s), ribosomal RNA	1768	56	53	79	32	151	130	89	209	102.841	87.572	155.038	46.9863	85.9965	96.1728	77.8657	145.185	-0.00169131	1	-0.312444	1	0.908392	0.589397
srR-477	srRNA-Rn28s1-3047-17	CCCGGGGAGCCCGGCGG	17	srRNA	Rn28s1	NR_003279.1	rRNA	Mus musculus 28S ribosomal RNA (Rn28s1), ribosomal RNA	3047	30	11	17	70	714	136	120	286	55.0935	18.1753	33.3626	102.783	406.633	100.612	104.988	198.674	-2.17702	9.86502e-14	-2.12202	2.31821e-13	-0.879584	0.211991
srR-478	srRNA-Rn28s1-1316-17	AGCGTACGCGTTAGGAC	17	srRNA	Rn28s1	NR_003279.1	rRNA	Mus musculus 28S ribosomal RNA (Rn28s1), ribosomal RNA	1316	8	20	17	98	223	115	323	309	14.6916	33.0461	33.3626	143.896	127.001	85.0759	282.591	214.651	-0.740483	1	0.983923	0.108392	0.910208	0.291953
srR-479	srRNA-Rn18s-399-18	ACCACGGGTGACGGGGAA	18	srRNA	Rn18s	NR_003278.3	rRNA	Mus musculus 18S ribosomal RNA (Rn18s), ribosomal RNA	399	3	4	5	74	477	367	346	233	5.50935	6.60921	9.81252	108.656	271.658	271.503	302.714	161.857	-0.163816	1	-0.0133189	1	-0.593358	1
srR-480	srRNA-Rn28s1-4663-19	AGCAGCTCCCTCGCTGCGA	19	srRNA	Rn28s1	NR_003279.1	rRNA	Mus musculus 28S ribosomal RNA (Rn28s1), ribosomal RNA	4663	14	6	8	85	713	185	175	242	25.7103	9.91382	15.7	124.807	406.063	136.861	153.107	168.109	-1.7314	2.09292e-08	-1.57607	3.27299e-07	-1.11847	0.00417295
srR-481	srRNA-Rn28s1-1531-18	ATCCGGTAAAGCGAATGA	18	srRNA	Rn28s1	NR_003279.1	rRNA	Mus musculus 28S ribosomal RNA (Rn28s1), ribosomal RNA	1531	22	60	36	67	136	184	206	216	40.4019	99.1382	70.6502	98.3776	77.4538	136.121	180.229	150.047	0.649927	1	1.04814	0.132435	1.10669	0.0461771
srR-482	srRNA-Rn18s-267-15	GGGGGTCGGGCGCCG	15	srRNA	Rn18s	NR_003278.3	rRNA	Mus musculus 18S ribosomal RNA (Rn18s), ribosomal RNA	267	9	8	0	39	384	265	303	721	16.528	13.2184	0	57.2646	218.693	196.044	265.093	500.852	-0.320644	1	0.108067	1	1.34864	1.26825e-05
srR-483	srRNA-Rn28s1-1316-25	AGCGTACGCGTTAGGACCCGAAAGA	25	srRNA	Rn28s1	NR_003279.1	rRNA	Mus musculus 28S ribosomal RNA (Rn28s1), ribosomal RNA	1316	1	6	1	23	174	469	399	751	1.83645	9.91382	1.9625	33.7714	99.0953	346.962	349.084	521.692	1.64409	5.0859e-07	1.64638	1.20981e-07	2.54882	2.2325e-21
srR-484	srRNA-Rn18s-1766-20	CCACGGCCCTGGCGGAGCGC	20	srRNA	Rn18s	NR_003278.3	rRNA	Mus musculus 18S ribosomal RNA (Rn18s), ribosomal RNA	1766	42	10	47	85	188	230	149	118	77.1309	16.523	92.2377	124.807	107.069	170.152	130.36	81.9703	0.504941	1	0.11439	1	-0.231673	1
srR-485	srRNA-Rs5-8s1-136-23	ACGCCTGTCTGAGCGTCGCTTGA	23	srRNA	Rs5-8s1	NR_003280.2	rRNA	Mus musculus 5.8S ribosomal RNA (Rs5-8s1), ribosomal RNA	136	49	78	62	68	69	86	43	38	89.986	128.88	121.675	99.846	39.2964	63.622	37.6205	26.3972	0.53122	1	-0.231839	1	-0.419501	1
srR-486	srRNA-Rn28s1-4484-19	CCCCCGCCGGGCGTCGGGA	19	srRNA	Rn28s1	NR_003279.1	rRNA	Mus musculus 28S ribosomal RNA (Rn28s1), ribosomal RNA	4484	18	45	13	63	326	266	189	282	33.0561	74.3536	25.5126	92.5044	185.661	196.784	165.355	195.895	-0.0790681	1	-0.336424	1	0.230809	1
srR-487	srRNA-Rn28s1-209-15	TCGAGGCCCAGCCCG	15	srRNA	Rn28s1	NR_003279.1	rRNA	Mus musculus 28S ribosomal RNA (Rn28s1), ribosomal RNA	209	35	6	13	60	972	130	60	205	64.2757	9.91382	25.5126	88.0994	553.567	96.1728	52.4938	142.406	-2.68702	3.80443e-22	-3.5657	1.46726e-34	-1.80472	1.48629e-10
srR-488	srRNA-Rn28s1-4701-15	CGACACAAGGGTTTG	15	srRNA	Rn28s1	NR_003279.1	rRNA	Mus musculus 28S ribosomal RNA (Rn28s1), ribosomal RNA	4701	75	113	79	8	75	34	20	73	137.734	186.71	155.038	11.7466	42.7135	25.1529	17.4979	50.7104	-0.92469	1	-1.45217	0.538098	0.400415	1
srR-489	srRNA-Rn28s1-4451-29-8	CCCCGCGTCGTCCCCGCGGCAGCGCGGGG	29	srRNA	Rn28s1	NR_003279.1	rRNA	Mus musculus 28S ribosomal RNA (Rn28s1), ribosomal RNA	4451	15	7	6	85	271	191	296	384	27.5467	11.5661	11.775	124.807	154.338	141.3	258.969	266.751	-0.290217	1	0.576945	1	0.942526	0.122782
srR-490	srRNA-Rs5-8s1-1-17	GACTCTTAGCGGTGGAT	17	srRNA	Rs5-8s1	NR_003280.2	rRNA	Mus musculus 5.8S ribosomal RNA (Rs5-8s1), ribosomal RNA	1	54	140	92	8	6	13	21	12	99.1683	231.322	180.55	11.7466	3.41708	9.61728	18.3728	8.33596	1.31068	1	2.2302	1	1.41858	1
srR-491	srRNA-Rs5-8s1-133-23	GCTACGCCTGTCTGAGCGTCGCT	23	srRNA	Rs5-8s1	NR_003280.2	rRNA	Mus musculus 5.8S ribosomal RNA (Rs5-8s1), ribosomal RNA	133	62	80	71	29	84	95	79	84	113.86	132.184	139.338	42.5814	47.8391	70.2801	69.1168	58.3517	0.391335	1	0.360809	1	0.439431	1
srR-492	srRNA-Rn28s1-4451-29-9	CCCCGCGTCGTCCCCGCGGCGGCGCTGGG	29	srRNA	Rn28s1	NR_003279.1	rRNA	Mus musculus 28S ribosomal RNA (Rn28s1), ribosomal RNA	4451	17	13	5	91	233	191	263	338	31.2196	21.4799	9.81252	133.617	132.697	141.3	230.098	234.796	-0.0723704	1	0.624313	1	0.976335	0.0892626
srR-493	srRNA-Rn28s1-78-30	TCCCTCAGTAACGGCGAGTGAACAGGGAAG	30	srRNA	Rn28s1	NR_003279.1	rRNA	Mus musculus 28S ribosomal RNA (Rn28s1), ribosomal RNA	78	11	14	4	35	394	383	292	472	20.2009	23.1322	7.85002	51.3913	224.388	283.34	255.47	327.881	0.173437	1	0.0176606	1	0.700469	1
srR-494	srRNA-Rn28s1-2782-24	CGCGGGGCCCCGTCGTCCCCCGCG	24	srRNA	Rn28s1	NR_003279.1	rRNA	Mus musculus 28S ribosomal RNA (Rn28s1), ribosomal RNA	2782	52	23	33	35	239	228	215	295	95.4954	38.003	64.7626	51.3913	136.114	168.672	188.103	204.926	0.146289	1	0.297058	1	0.743435	1
srR-495	srRNA-Rn18s-402-15	ACGGGTGACGGGGAA	15	srRNA	Rn18s	NR_003278.3	rRNA	Mus musculus 18S ribosomal RNA (Rn18s), ribosomal RNA	402	10	15	9	100	341	182	218	232	18.3645	24.7845	17.6625	146.832	194.204	134.642	190.727	161.162	-0.69114	1	-0.195461	1	-0.115516	1
srR-496	srRNA-Rn28s1-199-19	GTCCTTCTGATCGAGGCCC	19	srRNA	Rn28s1	NR_003279.1	rRNA	Mus musculus 28S ribosomal RNA (Rn28s1), ribosomal RNA	199	116	95	62	9	22	28	22	18	213.028	156.969	121.675	13.2149	12.5293	20.7141	19.2477	12.5039	0.55944	1	0.447373	1	0.149644	1
srR-497	srRNA-Rn28s1-3328-16	GCGGGTGTTGACGCGA	16	srRNA	Rn28s1	NR_003279.1	rRNA	Mus musculus 28S ribosomal RNA (Rn28s1), ribosomal RNA	3328	30	56	40	65	392	35	142	98	55.0935	92.5289	78.5002	95.441	223.249	25.8927	124.235	68.077	-3.26681	6.47067e-22	-1.01453	0.109973	-1.55889	1.18013e-05
srR-498	srRNA-Rn28s1-79-27	CCCTCAGTAACGGCGAGTGAACAGGGA	27	srRNA	Rn28s1	NR_003279.1	rRNA	Mus musculus 28S ribosomal RNA (Rn28s1), ribosomal RNA	79	7	15	8	36	196	730	168	393	12.8551	24.7845	15.7	52.8596	111.625	540.047	146.983	273.003	2.11063	9.3245e-14	0.227347	1	1.44309	1.29998e-05
srR-499	srRNA-Rn28s1-2326-18	GTGCGGTAACGCGACCGA	18	srRNA	Rn28s1	NR_003279.1	rRNA	Mus musculus 28S ribosomal RNA (Rn28s1), ribosomal RNA	2326	17	31	52	93	299	43	112	123	31.2196	51.2214	102.05	136.554	170.285	31.811	97.9884	85.4436	-2.58016	5.5747e-13	-0.966088	0.41455	-0.840857	1
srR-500	srRNA-n-R5s149-103-15	ACCGGGTGCTGTAGG	15	srRNA	n-R5s149	NR_046156.1	rRNA	Mus musculus nuclear encoded rRNA 5S 149 (n-R5s149), ribosomal RNA	103	46	29	32	111	132	90	53	89	84.4767	47.9168	62.8001	162.984	75.1758	66.5811	46.3695	61.825	-0.33781	1	-0.865283	1	-0.128434	1
srR-501	srRNA-Rn28s1-651-21	CGGGGGACCGCCCCCCGGCCG	21	srRNA	Rn28s1	NR_003279.1	rRNA	Mus musculus 28S ribosomal RNA (Rn28s1), ribosomal RNA	651	5	0	1	71	486	182	294	439	9.18225	0	1.9625	104.251	276.784	134.642	257.219	304.957	-1.20216	0.00771626	-0.275156	1	0.293266	1
srR-502	srRNA-Rn18s-188-26	CTGACCCCCCTTCCCGGGGGGGGATG	26	srRNA	Rn18s	NR_003278.3	rRNA	Mus musculus 18S ribosomal RNA (Rn18s), ribosomal RNA	188	98	124	75	0	0	0	0	0	179.972	204.886	147.188	0	0	0	0	0	-	-	-	-	-	-
srR-503	srRNA-Rn18s-1562-30	TACCCTACGCCGGCAGGCGCGGGTAACCCG	30	srRNA	Rn18s	ENSMUST00000240377.1	rRNA	ncrna chromosome:GRCm39:17:40157244:40159092:1 gene:ENSMUSG00000119584.1 gene_biotype:rRNA transcript_biotype:rRNA gene_symbol:Rn18s description:18S ribosomal RNA [Source:NCBI gene (formerly Entrezgene);Acc:19791]	1562	7	0	12	89	369	275	226	267	12.8551	0	23.5501	130.681	210.15	203.442	197.726	185.475	-0.209763	1	-0.257294	1	-0.0266903	1
srR-504	srRNA-Rn28s1-1800-26	AAGGAGTGTGTAACAACTCACCTGCA	26	srRNA	Rn28s1	NR_003279.1	rRNA	Mus musculus 28S ribosomal RNA (Rn28s1), ribosomal RNA	1800	93	59	52	47	66	59	54	31	170.79	97.4859	102.05	69.0112	37.5879	43.6476	47.2444	21.5346	0.0524882	1	0.160056	1	-0.648332	1
srR-505	srRNA-Rn28s1-1556-22	TCTTGGGGCCGAAACGATCTCA	22	srRNA	Rn28s1	NR_003279.1	rRNA	Mus musculus 28S ribosomal RNA (Rn28s1), ribosomal RNA	1556	74	146	74	1	7	8	0	2	135.897	241.236	145.225	1.46832	3.98659	5.91832	0	1.38933	0.4003	1	-5.62932	1	-1.32207	1
srR-506	srRNA-Rn28s1-3267-19	ACTGGTGCGGACCAGGGGA	19	srRNA	Rn28s1	NR_003279.1	rRNA	Mus musculus 28S ribosomal RNA (Rn28s1), ribosomal RNA	3267	20	44	27	33	238	98	317	427	36.729	72.7013	52.9876	48.4547	135.544	72.4995	277.342	296.621	-1.06487	0.384097	0.863022	0.572163	1.28284	0.000264025
srR-507	srRNA-Rn28s1-2781-25	CCGCGGGGCCCCGTCGTCCCCCGCG	25	srRNA	Rn28s1	NR_003279.1	rRNA	Mus musculus 28S ribosomal RNA (Rn28s1), ribosomal RNA	2781	12	17	11	42	356	298	252	467	22.0374	28.0891	21.5875	61.6696	202.747	220.458	220.474	324.408	-0.0422047	1	-0.0485392	1	0.83137	0.455839
srR-508	srRNA-Rn28s1-3049-16	CGGGGAGCCCGGCGGG	16	srRNA	Rn28s1	NR_003279.1	rRNA	Mus musculus 28S ribosomal RNA (Rn28s1), ribosomal RNA	3049	64	22	31	43	343	103	159	235	117.533	36.3507	60.8376	63.1379	195.343	76.1984	139.108	163.246	-1.52016	0.000114377	-0.658936	1	-0.105422	1
srR-509	srRNA-Rn28s1-3201-16	GCCCCCCGGGCCGCGG	16	srRNA	Rn28s1	NR_003279.1	rRNA	Mus musculus 28S ribosomal RNA (Rn28s1), ribosomal RNA	3201	19	2	1	36	1184	114	148	274	34.8925	3.30461	1.9625	52.8596	674.304	84.3361	129.485	190.338	-3.16092	1.63374e-30	-2.54925	2.41784e-21	-1.67096	2.34056e-09
srR-510	srRNA-Rn28s1-3056-21	CCCGGCGGGTGCCGGCGCGGG	21	srRNA	Rn28s1	NR_003279.1	rRNA	Mus musculus 28S ribosomal RNA (Rn28s1), ribosomal RNA	3056	25	18	7	62	326	161	264	366	45.9112	29.7414	13.7375	91.036	185.661	119.106	230.973	254.247	-0.803025	1	0.145499	1	0.606833	1
srR-511	srRNA-Rn28s1-4692-25	GTCAGCCCTCGACACAAGGGTTTGT	25	srRNA	Rn28s1	NR_003279.1	rRNA	Mus musculus 28S ribosomal RNA (Rn28s1), ribosomal RNA	4692	64	115	81	9	35	42	31	22	117.533	190.015	158.963	13.2149	19.933	31.0712	27.1218	15.2826	0.475824	1	0.27378	1	-0.228751	1
srR-512	srRNA-Rn28s1-1558-20	TTGGGGCCGAAACGATCTCA	20	srRNA	Rn28s1	NR_003279.1	rRNA	Mus musculus 28S ribosomal RNA (Rn28s1), ribosomal RNA	1558	73	145	74	0	0	4	0	1	134.061	239.584	145.225	0	0	2.95916	0	0.694663	5.1523	1	-	-	3.38221	1
srR-513	srRNA-Rn28s1-1874-24	CCCGGCCGTCGCCGGCAGTCGGAA	24	srRNA	Rn28s1	NR_003279.1	rRNA	Mus musculus 28S ribosomal RNA (Rn28s1), ribosomal RNA	1874	6	19	18	128	226	127	129	133	11.0187	31.3938	35.3251	187.945	128.71	93.9534	112.862	92.3902	-0.616693	1	-0.358797	1	-0.324584	1
srR-514	srRNA-Rn28s1-3055-22	GCCCGGCGGGTGCCGGCGCGGG	22	srRNA	Rn28s1	NR_003279.1	rRNA	Mus musculus 28S ribosomal RNA (Rn28s1), ribosomal RNA	3055	16	17	23	76	303	151	228	261	29.3832	28.0891	45.1376	111.593	172.563	111.708	199.476	181.307	-0.789959	1	0.0395917	1	0.224713	1
srR-515	srRNA-Rn28s1-3269-18	TGGTGCGGACCAGGGGAA	18	srRNA	Rn28s1	NR_003279.1	rRNA	Mus musculus 28S ribosomal RNA (Rn28s1), ribosomal RNA	3269	6	14	8	103	175	146	296	252	11.0187	23.1322	15.7	151.237	99.6648	108.009	258.969	175.055	-0.0470058	1	1.20746	0.00423977	0.96557	0.208054
srR-516	srRNA-Rn28s1-3796-30	GCGGGCGGGCGCGACCCGCTCCGGGGACAG	30	srRNA	Rn28s1	NR_003279.1	rRNA	Mus musculus 28S ribosomal RNA (Rn28s1), ribosomal RNA	3796	1	2	5	55	143	446	326	450	1.83645	3.30461	9.81252	80.7578	81.4404	329.947	285.216	312.599	1.85439	4.32281e-09	1.63776	5.43956e-07	2.09288	5.90727e-13
srR-517	srRNA-Rn28s1-1362-28	GGCGAAGCCAGAGGAAACTCTGGTGGAG	28	srRNA	Rn28s1	NR_003279.1	rRNA	Mus musculus 28S ribosomal RNA (Rn28s1), ribosomal RNA	1362	74	124	86	0	1	2	1	14	135.897	204.886	168.775	0	0.569513	1.47958	0.874896	9.72529	1.11374	1	0.400302	1	4.06434	0.627992
srR-518	srRNA-Rn28s1-135-24	TCGCGGCGTGGGAAATGTGGCGTA	24	srRNA	Rn28s1	NR_003279.1	rRNA	Mus musculus 28S ribosomal RNA (Rn28s1), ribosomal RNA	135	89	84	89	3	25	20	24	32	163.444	138.793	174.663	4.40497	14.2378	14.7958	20.9975	22.2292	-0.106987	1	0.389033	1	0.792717	1
srR-519	srRNA-Rn28s1-1201-22	AATGAAGGTGAAGGGCCCCGCT	22	srRNA	Rn28s1	NR_003279.1	rRNA	Mus musculus 28S ribosomal RNA (Rn28s1), ribosomal RNA	1201	101	83	89	4	3	0	1	0	185.481	137.141	174.663	5.87329	1.70854	0	0.874896	0	-4.54493	1	-1.05794	1	-4.44924	1
srR-520	srRNA-Rn28s1-3045-20	CTCCCGGGGAGCCCGGCGGG	20	srRNA	Rn28s1	NR_003279.1	rRNA	Mus musculus 28S ribosomal RNA (Rn28s1), ribosomal RNA	3045	63	63	67	23	108	48	126	103	115.696	104.095	131.488	33.7714	61.5074	35.5099	110.237	71.5503	-0.953899	1	0.671569	1	0.371257	1
srR-521	srRNA-Rn28s1-197-22	AAGTCCTTCTGATCGAGGCCCA	22	srRNA	Rn28s1	NR_003279.1	rRNA	Mus musculus 28S ribosomal RNA (Rn28s1), ribosomal RNA	197	88	87	96	3	8	7	4	3	161.608	143.75	188.4	4.40497	4.55611	5.17853	3.49958	2.08399	0.0213435	1	-0.538286	1	-0.950547	1
srR-522	srRNA-Rn28s1-1846-26	TGGATGGCGCTGGAGCGTCGGGCCCA	26	srRNA	Rn28s1	NR_003279.1	rRNA	Mus musculus 28S ribosomal RNA (Rn28s1), ribosomal RNA	1846	17	9	9	101	192	248	159	219	31.2196	14.8707	17.6625	148.301	109.347	183.468	139.108	152.131	0.583242	1	0.177689	1	0.629522	1
srR-523	srRNA-Rn28s1-573-30	CCGCGTCCGGCGCTCCGGCGGCGGGCGCGG	30	srRNA	Rn28s1	NR_003279.1	rRNA	Mus musculus 28S ribosomal RNA (Rn28s1), ribosomal RNA	573	42	56	26	36	162	204	158	236	77.1309	92.5289	51.0251	52.8596	92.2612	150.917	138.234	163.941	0.546542	1	0.413505	1	0.982241	0.203855
srR-524	srRNA-Rn18s-490-22	ACCCACTCCCGACCCGGGGAGG	22	srRNA	Rn18s	NR_003278.3	rRNA	Mus musculus 18S ribosomal RNA (Rn18s), ribosomal RNA	490	7	8	0	81	319	352	205	251	12.8551	13.2184	0	118.934	181.675	260.406	179.354	174.361	0.35623	1	-0.187947	1	0.0941701	1
srR-525	srRNA-Rn28s1-3686-22	GCCGCCGGTGAAATACCACTAC	22	srRNA	Rn28s1	NR_003279.1	rRNA	Mus musculus 28S ribosomal RNA (Rn28s1), ribosomal RNA	3686	2	3	3	52	365	145	578	253	3.6729	4.95691	5.88751	76.3528	207.872	107.27	505.69	175.75	-1.11688	0.0646998	1.11276	0.00356078	-0.0886428	1
srR-526	srRNA-Rn28s1-571-19	CCCCGCGTCCGGCGCTCCG	19	srRNA	Rn28s1	NR_003279.1	rRNA	Mus musculus 28S ribosomal RNA (Rn28s1), ribosomal RNA	571	0	0	1	41	415	192	293	660	0	0	1.9625	60.2012	236.348	142.04	256.345	458.478	-0.897258	0.931513	-0.0522978	1	1.10917	0.0026099
srR-527	srRNA-Rn28s1-4418-16	GCCGGGTCCCCGTCCG	16	srRNA	Rn28s1	NR_003279.1	rRNA	Mus musculus 28S ribosomal RNA (Rn28s1), ribosomal RNA	4418	12	15	9	46	868	149	118	270	22.0374	24.7845	17.6625	67.5429	494.338	110.229	103.238	187.559	-2.32714	1.60785e-16	-2.42796	4.26362e-18	-1.24433	0.00023023
srR-528	srRNA-Rn18s-1264-24	CACCCGGCCCGGACACGGACAGGA	24	srRNA	Rn18s	NR_003278.3	rRNA	Mus musculus 18S ribosomal RNA (Rn18s), ribosomal RNA	1264	1	3	6	71	317	331	252	320	1.83645	4.95691	11.775	104.251	180.536	244.871	220.474	222.292	0.276586	1	0.118783	1	0.453493	1
srR-529	srRNA-Rn28s1-679-15	CCGCCGCCGGGCGCA	15	srRNA	Rn28s1	NR_003279.1	rRNA	Mus musculus 28S ribosomal RNA (Rn28s1), ribosomal RNA	679	21	10	7	47	707	177	187	247	38.5654	16.523	13.7375	69.0112	402.646	130.943	163.606	171.582	-1.78295	5.47283e-09	-1.46826	3.54132e-06	-1.07679	0.00915185
srR-530	srRNA-Rn28s1-2563-16	TGAACAGCCTCTGGCA	16	srRNA	Rn28s1	NR_003279.1	rRNA	Mus musculus 28S ribosomal RNA (Rn28s1), ribosomal RNA	2563	2	9	2	79	367	241	184	367	3.6729	14.8707	3.92501	115.998	209.011	178.29	160.981	254.941	-0.392238	1	-0.545919	1	0.439932	1
srR-531	srRNA-Rn18s-496-19	TCCCGACCCGGGGAGGTAG	19	srRNA	Rn18s	NR_003278.3	rRNA	Mus musculus 18S ribosomal RNA (Rn18s), ribosomal RNA	496	2	11	11	79	348	179	267	253	3.6729	18.1753	21.5875	115.998	198.191	132.423	233.597	175.75	-0.744408	1	0.0676193	1	-0.0198614	1
srR-532	srRNA-Rn28s1-2068-16	AGGGCGCGGGCCCGGG	16	srRNA	Rn28s1	NR_003279.1	rRNA	Mus musculus 28S ribosomal RNA (Rn28s1), ribosomal RNA	2068	13	7	5	98	707	102	63	126	23.8738	11.5661	9.81252	143.896	402.646	75.4586	55.1184	87.5276	-2.57743	8.99914e-19	-3.03627	9.36447e-25	-2.04729	1.6157e-12
srR-533	srRNA-Rn28s1-1288-18	GCCCGCCGCGCCGGGGAG	18	srRNA	Rn28s1	NR_003279.1	rRNA	Mus musculus 28S ribosomal RNA (Rn28s1), ribosomal RNA	1288	3	0	0	71	446	223	242	363	5.50935	0	0	104.251	254.003	164.973	211.725	252.163	-0.785342	1	-0.431979	1	0.142962	1
srR-534	srRNA-Rn28s1-3133-25	CGGGGGCGGGCGGGCGTCCCGCGCG	25	srRNA	Rn28s1	NR_003279.1	rRNA	Mus musculus 28S ribosomal RNA (Rn28s1), ribosomal RNA	3133	25	14	26	64	199	200	178	287	45.9112	23.1322	51.0251	93.9727	113.333	147.958	155.731	199.368	0.221437	1	0.288813	1	0.967853	0.149319
srR-535	srRNA-Rn18s-1568-17	ACGCCGGCAGGCGCGGG	17	srRNA	Rn18s	ENSMUST00000240377.1	rRNA	ncrna chromosome:GRCm39:17:40157244:40159092:1 gene:ENSMUSG00000119584.1 gene_biotype:rRNA transcript_biotype:rRNA gene_symbol:Rn18s description:18S ribosomal RNA [Source:NCBI gene (formerly Entrezgene);Acc:19791]	1568	8	4	7	86	595	248	80	173	14.6916	6.60921	13.7375	126.276	338.86	183.468	69.9917	120.177	-1.04786	0.0618922	-2.44337	2.7833e-16	-1.3415	0.000103461
srR-536	srRNA-Rn18s-1265-20	ACCCGGCCCGGACACGGACA	20	srRNA	Rn18s	NR_003278.3	rRNA	Mus musculus 18S ribosomal RNA (Rn18s), ribosomal RNA	1265	13	10	24	103	241	157	148	128	23.8738	16.523	47.1001	151.237	137.253	116.147	129.485	88.9169	-0.403665	1	-0.253376	1	-0.472475	1
srR-537	srRNA-Rn18s-800-20	TTTACTTTGAAAAAATTAGA	20	srRNA	Rn18s	NR_003278.3	rRNA	Mus musculus 18S ribosomal RNA (Rn18s), ribosomal RNA	800	7	9	1	97	168	224	251	259	12.8551	14.8707	1.9625	142.427	95.6782	165.713	219.599	179.918	0.628974	1	1.02849	0.103025	1.06393	0.0503749
srR-538	srRNA-Rn18s-924-16	GGGACGGCCGGGGGCA	16	srRNA	Rn18s	NR_003278.3	rRNA	Mus musculus 18S ribosomal RNA (Rn18s), ribosomal RNA	924	7	17	10	68	254	227	173	409	12.8551	28.0891	19.625	99.846	144.656	167.932	151.357	284.117	0.0521808	1	-0.104101	1	1.12691	0.00527342
srR-539	srRNA-Rn28s1-3264-23	AGAACTGGTGCGGACCAGGGGAA	23	srRNA	Rn28s1	NR_003279.1	rRNA	Mus musculus 28S ribosomal RNA (Rn28s1), ribosomal RNA	3264	12	26	19	97	117	203	194	115	22.0374	42.9599	37.2876	142.427	66.6331	150.177	169.73	79.8863	1.00848	0.722329	1.17845	0.0292307	0.414762	1
srR-540	srRNA-Rn28s1-1209-25	TGAAGGGCCCCGCCCGGGGGCCCGA	25	srRNA	Rn28s1	NR_003279.1	rRNA	Mus musculus 28S ribosomal RNA (Rn28s1), ribosomal RNA	1209	14	3	2	64	204	397	222	337	25.7103	4.95691	3.92501	93.9727	116.181	293.697	194.227	234.102	1.17439	0.0123357	0.571551	1	1.1637	0.00465456
srR-541	srRNA-Rn28s1-722-18	GCTCCGGGACGGCCGGGA	18	srRNA	Rn28s1	NR_003279.1	rRNA	Mus musculus 28S ribosomal RNA (Rn28s1), ribosomal RNA	722	0	6	0	66	469	154	257	409	0	9.91382	0	96.9093	267.102	113.928	224.848	284.117	-1.39164	0.000284854	-0.417776	1	0.242525	1
srR-542	srRNA-Rn28s1-1084-21	GCCGAGCGCACGGGGTCGGCG	21	srRNA	Rn28s1	NR_003279.1	rRNA	Mus musculus 28S ribosomal RNA (Rn28s1), ribosomal RNA	1084	7	4	3	70	468	151	290	269	12.8551	6.60921	5.88751	102.783	266.532	111.708	253.72	186.864	-1.41692	0.000183293	-0.240481	1	-0.358697	1
srR-543	srRNA-Rn18s-107-26	AGTTATGGTTCCTTTGGTCGCTCGCT	26	srRNA	Rn18s	NR_003278.3	rRNA	Mus musculus 18S ribosomal RNA (Rn18s), ribosomal RNA	107	79	45	73	21	63	67	38	121	145.08	74.3536	143.263	30.8348	35.8793	49.566	33.246	84.0543	0.302572	1	-0.278753	1	1.37964	0.0157659
srR-544	srRNA-Rn28s1-2711-20	CGCCGCCGCCCTCTCCCACG	20	srRNA	Rn28s1	NR_003279.1	rRNA	Mus musculus 28S ribosomal RNA (Rn28s1), ribosomal RNA	2711	7	4	4	130	203	104	119	226	12.8551	6.60921	7.85002	190.882	115.611	76.9382	104.113	156.994	-0.749901	1	-0.320369	1	0.594578	1
srR-545	srRNA-Rs5-8s1-142-17	GTCTGAGCGTCGCTTGA	17	srRNA	Rs5-8s1	NR_003280.2	rRNA	Mus musculus 5.8S ribosomal RNA (Rs5-8s1), ribosomal RNA	142	40	41	51	80	104	71	48	33	73.458	67.7444	100.088	117.466	59.2294	52.5251	41.995	22.9239	-0.33586	1	-0.664411	1	-1.21333	0.849043
srR-546	srRNA-Rn18s-700-17	CGGGCGGTCCGCCGCGA	17	srRNA	Rn18s	NR_003278.3	rRNA	Mus musculus 18S ribosomal RNA (Rn18s), ribosomal RNA	700	5	1	2	71	752	116	125	298	9.18225	1.6523	3.92501	104.251	428.274	85.8157	109.362	207.01	-2.48108	7.6693e-18	-2.13797	9.88184e-14	-0.895103	0.160559
srR-547	srRNA-n-R5s149-99-21	GAATACCGGGTGCTGTAGGCT	21	srRNA	n-R5s149	NR_046156.1	rRNA	Mus musculus nuclear encoded rRNA 5S 149 (n-R5s149), ribosomal RNA	99	42	59	35	62	107	128	67	76	77.1309	97.4859	68.6877	91.036	60.9379	94.6932	58.618	52.7944	0.472372	1	-0.225155	1	-0.0533861	1
srR-548	srRNA-Rn28s1-189-28	GGGGGCCCAAGTCCTTCTGATCGAGGCC	28	srRNA	Rn28s1	NR_003279.1	rRNA	Mus musculus 28S ribosomal RNA (Rn28s1), ribosomal RNA	189	109	94	56	3	1	7	12	7	200.173	155.316	109.9	4.40497	0.569513	5.17853	10.4988	4.86264	2.86359	1	3.853	1	3.07515	1
srR-549	srRNA-Rs5-8s1-138-18-2	GCTTGTCTGAGCGTCGCT	18	srRNA	Rs5-8s1	NR_003280.2	rRNA	Mus musculus 5.8S ribosomal RNA (Rs5-8s1), ribosomal RNA	138	17	42	26	117	99	61	58	48	31.2196	69.3967	51.0251	171.794	56.3818	45.1272	50.744	33.3438	-0.483496	1	-0.320957	1	-0.603225	1
srR-550	srRNA-Rn28s1-3131-27	GGCGGGGGCGGGCGGGCGTCCCGCGCG	27	srRNA	Rn28s1	NR_003279.1	rRNA	Mus musculus 28S ribosomal RNA (Rn28s1), ribosomal RNA	3131	63	22	53	61	91	88	65	82	115.696	36.3507	104.013	89.5677	51.8257	65.1016	56.8682	56.9624	0.16575	1	-0.0354756	1	0.289423	1
srR-551	srRNA-Rn18s-1853-17	CTGCGGAAGGATCATTA	17	srRNA	Rn18s	NR_003278.3	rRNA	Mus musculus 18S ribosomal RNA (Rn18s), ribosomal RNA	1853	44	59	59	49	76	78	62	64	80.8038	97.4859	115.788	71.9478	43.283	57.7037	54.2436	44.4585	0.251411	1	0.155883	1	0.191813	1
srR-552	srRNA-Rn28s1-3682-26	GCGGGCCGCCGGTGAAATACCACTAC	26	srRNA	Rn28s1	NR_003279.1	rRNA	Mus musculus 28S ribosomal RNA (Rn28s1), ribosomal RNA	3682	54	63	96	26	37	19	34	7	99.1683	104.095	188.4	38.1764	21.072	14.056	29.7465	4.86264	-0.743647	1	0.326764	1	-1.94592	1
srR-553	srRNA-Rn18s-1032-30	ACGAAAGTCGGAGGTTCGAAGACGATCAGA	30	srRNA	Rn18s	NR_003278.3	rRNA	Mus musculus 18S ribosomal RNA (Rn18s), ribosomal RNA	1032	2	0	0	24	130	813	215	358	3.6729	0	0	35.2398	74.0367	601.45	188.103	248.69	2.8578	6.0033e-25	1.17483	0.0225403	1.90036	6.56461e-10
srR-554	srRNA-Rn18s-248-24	CTCCCTCCCGGCTCCGGCCGGGGG	24	srRNA	Rn18s	NR_003278.3	rRNA	Mus musculus 18S ribosomal RNA (Rn18s), ribosomal RNA	248	19	13	16	88	336	129	132	156	34.8925	21.4799	31.4001	129.212	191.356	95.433	115.486	108.367	-1.16603	0.0420454	-0.897494	0.673451	-0.666472	1
srR-555	srRNA-Rn45s-6877-20	CGACTCTTAGCGGTGGATCA	20	srRNA	Rn45s	NR_046233.2	rRNA	Mus musculus 45S pre-ribosomal RNA (Rn45s), ribosomal RNA	6877	48	122	93	0	1	0	1	0	88.1496	201.581	182.513	0	0.569513	0	0.874896	0	-3.07857	1	0.400302	1	-2.99066	1
srR-556	srRNA-Rn28s1-4451-28-2	CCCCGCGTCGTCCCGCGGCGGCGCGGGG	28	srRNA	Rn28s1	NR_003279.1	rRNA	Mus musculus 28S ribosomal RNA (Rn28s1), ribosomal RNA	4451	10	8	18	76	248	143	195	314	18.3645	13.2184	35.3251	111.593	141.239	105.79	170.605	218.124	-0.579595	1	0.10297	1	0.780155	1
srR-557	srRNA-Rs5-8s1-1-18	GACTCTTAGCGGTGGATC	18	srRNA	Rs5-8s1	NR_003280.2	rRNA	Mus musculus 5.8S ribosomal RNA (Rs5-8s1), ribosomal RNA	1	47	114	87	7	5	13	6	17	86.3131	188.363	170.738	10.2783	2.84757	9.61728	5.24938	11.8093	1.56741	1	0.697059	1	2.17365	1
srR-558	srRNA-Rn28s1-4685-30	ATTGAAAGTCAGCCCTCGACACAAGGGTTT	30	srRNA	Rn28s1	NR_003279.1	rRNA	Mus musculus 28S ribosomal RNA (Rn28s1), ribosomal RNA	4685	23	36	28	92	141	60	94	132	42.2383	59.4829	54.9501	135.086	80.3014	44.3874	82.2402	91.6956	-1.01691	1	-0.134923	1	0.34461	1
srR-559	srRNA-n-R5s149-77-26	ACTTGGATGGGAGACCGCCTGGGAAT	26	srRNA	n-R5s149	NR_046156.1	rRNA	Mus musculus nuclear encoded rRNA 5S 149 (n-R5s149), ribosomal RNA	77	52	71	55	45	35	137	9	7	95.4954	117.313	107.938	66.0745	19.933	101.351	7.87406	4.86264	2.17879	1.90682e-06	-1.49856	1	-1.86607	1
srR-560	srRNA-Rn28s1-1031-16	TCGTCGCGCCGTCGGG	16	srRNA	Rn28s1	NR_003279.1	rRNA	Mus musculus 28S ribosomal RNA (Rn28s1), ribosomal RNA	1031	11	5	6	73	388	236	127	302	20.2009	8.26151	11.775	107.188	220.971	174.591	111.112	209.788	-0.502718	1	-1.16067	0.0136814	0.0785438	1
srR-561	srRNA-Rn28s1-3797-26	CGGGCGGGCGCGACCCGCTCCGGGGA	26	srRNA	Rn28s1	NR_003279.1	rRNA	Mus musculus 28S ribosomal RNA (Rn28s1), ribosomal RNA	3797	1	9	7	43	258	307	338	358	1.83645	14.8707	13.7375	63.1379	146.934	227.116	295.715	248.69	0.465005	1	0.839191	0.697172	0.912292	0.21696
srR-562	srRNA-Rn28s1-906-22	GGCGGGCGTGGGGGTGGGGGCC	22	srRNA	Rn28s1	NR_003279.1	rRNA	Mus musculus 28S ribosomal RNA (Rn28s1), ribosomal RNA	906	84	37	80	27	47	32	26	34	154.262	61.1352	157	39.6447	26.7671	23.6733	22.7473	23.6186	-0.339152	1	-0.402827	1	-0.0269624	1
srR-563	srRNA-Rn18s-1793-23	ACGGTCGAACTTGACTATCTAGA	23	srRNA	Rn18s	NR_003278.3	rRNA	Mus musculus 18S ribosomal RNA (Rn18s), ribosomal RNA	1793	10	22	27	72	138	276	143	186	18.3645	36.3507	52.9876	105.719	78.5928	204.182	125.11	129.207	1.21355	0.0208004	0.500799	1	0.870033	1
srR-564	srRNA-Rn18s-494-18	ACTCCCGACCCGGGGAGG	18	srRNA	Rn18s	NR_003278.3	rRNA	Mus musculus 18S ribosomal RNA (Rn18s), ribosomal RNA	494	34	14	11	60	554	123	98	166	62.4393	23.1322	21.5875	88.0994	315.51	90.9942	85.7398	115.314	-1.95588	3.92912e-10	-2.04796	1.87879e-11	-1.29808	0.000315265
srR-565	srRNA-Rn28s1-651-25	CGGGGGACCGCCCCCCGGCCGGCGA	25	srRNA	Rn28s1	NR_003279.1	rRNA	Mus musculus 28S ribosomal RNA (Rn28s1), ribosomal RNA	651	2	2	0	43	299	260	303	498	3.6729	3.30461	0	63.1379	170.285	192.346	265.093	345.942	0.0127046	1	0.468873	1	1.17569	0.00141498
srR-566	srRNA-Rn18s-1766-19	CCACGGCCCTGGCGGAGCG	19	srRNA	Rn18s	NR_003278.3	rRNA	Mus musculus 18S ribosomal RNA (Rn18s), ribosomal RNA	1766	29	10	30	51	136	232	131	337	53.257	16.523	58.8751	74.8845	77.4538	171.631	114.611	234.102	0.984158	0.743032	0.395487	1	1.74815	3.39241e-08
srR-567	srRNA-Rn28s1-3199-17	CCGCCCCCCGGGCCGCG	17	srRNA	Rn28s1	NR_003279.1	rRNA	Mus musculus 28S ribosomal RNA (Rn28s1), ribosomal RNA	3199	9	5	2	55	650	138	116	384	16.528	8.26151	3.92501	80.7578	370.184	102.091	101.488	266.751	-2.02052	1.86588e-11	-2.03543	5.275e-12	-0.319174	1
srR-568	srRNA-Rn28s1-190-28	GGGGCCCAAGTCCTTCTGATCGAGGCCC	28	srRNA	Rn28s1	NR_003279.1	rRNA	Mus musculus 28S ribosomal RNA (Rn28s1), ribosomal RNA	190	139	49	55	6	9	8	4	7	255.266	80.9628	107.938	8.80994	5.12562	5.91832	3.49958	4.86264	0.043776	1	-0.705367	1	0.0763219	1
srR-569	srRNA-Rn18s-1789-27	GAAGACGGTCGAACTTGACTATCTAGA	27	srRNA	Rn18s	NR_003278.3	rRNA	Mus musculus 18S ribosomal RNA (Rn18s), ribosomal RNA	1789	33	30	14	90	145	154	60	129	60.6028	49.5691	27.4751	132.149	82.5794	113.928	52.4938	89.6116	0.30097	1	-0.822021	1	0.271153	1
srR-570	srRNA-Rn28s1-2910-15	CCGGAGCGGGAGGAA	15	srRNA	Rn28s1	NR_003279.1	rRNA	Mus musculus 28S ribosomal RNA (Rn28s1), ribosomal RNA	2910	11	11	18	48	450	117	270	254	20.2009	18.1753	35.3251	70.4795	256.281	86.5555	236.222	176.445	-1.72808	3.54629e-07	-0.286969	1	-0.384875	1
srR-571	srRNA-Rn28s1-2780-23	CCCGCGGGGCCCCGTCGTCCCCC	23	srRNA	Rn28s1	NR_003279.1	rRNA	Mus musculus 28S ribosomal RNA (Rn28s1), ribosomal RNA	2780	89	38	85	19	26	10	20	48	163.444	62.7875	166.813	27.8981	14.8073	7.39791	17.4979	33.3438	-1.155	1	0.0709981	1	1.31982	1
srR-572	srRNA-mt-Rnr1-1-17	AAAGGTTTGGTCCTGGA	17	srRNA	mt-Rnr1	NC_005089.1:70-1024	MT rRNA	Mus musculus mitochondrion, MT-RNR1 mitochondrially encoded 12S RNA (12S rRNA), ribosomal RNA	1	71	46	104	17	25	8	12	6	130.388	76.0059	204.1	24.9615	14.2378	5.91832	10.4988	4.16798	-1.41652	1	-0.604657	1	-1.60181	1
srR-573	srRNA-Rn28s1-486-26	CCGGCCGTGCCGGTGGTCCCGGCGGA	26	srRNA	Rn28s1	NR_003279.1	rRNA	Mus musculus 28S ribosomal RNA (Rn28s1), ribosomal RNA	486	4	11	5	20	169	414	265	546	7.3458	18.1753	9.81252	29.3665	96.2478	306.273	231.847	379.286	1.50621	2.34872e-05	1.09821	0.0338613	2.13101	3.46906e-14
srR-574	srRNA-Rn28s1-1367-23	AGCCAGAGGAAACTCTGGTGGAG	23	srRNA	Rn28s1	NR_003279.1	rRNA	Mus musculus 28S ribosomal RNA (Rn28s1), ribosomal RNA	1367	44	75	67	13	79	59	108	99	80.8038	123.923	131.488	19.0882	44.9916	43.6476	94.4888	68.7717	-0.206416	1	0.899778	1	0.764575	1
srR-575	srRNA-mt-Rnr2-1563-22	CCTCTAACCTAGAGAAGGTTAA	22	srRNA	mt-Rnr2	NC_005089.1:1094-2675	MT rRNA	Mus musculus 16S mitochondrial ribosomal RNA	1563	87	83	67	9	8	7	13	12	159.771	137.141	131.488	13.2149	4.55611	5.17853	11.3736	8.33596	0.0213435	1	1.13622	1	1.01202	1
srR-576	srRNA-Rn18s-973-21	ACCGGCGCAAGACGGACCAGA	21	srRNA	Rn18s	NR_003278.3	rRNA	Mus musculus 18S ribosomal RNA (Rn18s), ribosomal RNA	973	0	0	1	54	203	381	307	339	0	0	1.9625	79.2894	115.611	281.86	268.593	235.491	1.12214	0.0357766	1.04612	0.0457945	1.17931	0.00354346
srR-577	srRNA-Rn28s1-4451-27	CCCCGCGTCGTCCGCGGCGGCGCGGGG	27	srRNA	Rn28s1	NR_003279.1	rRNA	Mus musculus 28S ribosomal RNA (Rn28s1), ribosomal RNA	4451	10	0	4	98	222	150	202	235	18.3645	0	7.85002	143.896	126.432	110.969	176.729	163.246	-0.351013	1	0.313507	1	0.521897	1
srR-578	srRNA-Rn28s1-1420-15	CGTCCGACCTGGGTA	15	srRNA	Rn28s1	NR_003279.1	rRNA	Mus musculus 28S ribosomal RNA (Rn28s1), ribosomal RNA	1420	8	6	14	52	623	90	138	339	14.6916	9.91382	27.4751	76.3528	354.807	66.5811	120.736	235.491	-2.57535	5.38714e-18	-1.7239	1.75621e-08	-0.437748	1
srR-579	srRNA-Rn18s-1564-28	CCCTACGCCGGCAGGCGCGGGTAACCCG	28	srRNA	Rn18s	ENSMUST00000240377.1	rRNA	ncrna chromosome:GRCm39:17:40157244:40159092:1 gene:ENSMUSG00000119584.1 gene_biotype:rRNA transcript_biotype:rRNA gene_symbol:Rn18s description:18S ribosomal RNA [Source:NCBI gene (formerly Entrezgene);Acc:19791]	1564	0	2	0	27	223	363	342	514	0	3.30461	0	39.6447	127.001	268.544	299.214	357.057	0.916861	0.6535	1.06636	0.0271733	1.64417	3.51106e-08
srR-580	srRNA-Rn28s1-4451-29-10	CCCCGCGTCGTCGTCGCGGCGGCGCGGGG	29	srRNA	Rn28s1	NR_003279.1	rRNA	Mus musculus 28S ribosomal RNA (Rn28s1), ribosomal RNA	4451	8	5	10	66	263	189	235	320	14.6916	8.26151	19.625	96.9093	149.782	139.82	205.601	222.292	-0.262186	1	0.287349	1	0.722778	1
srR-581	srRNA-Rn28s1-2783-19	GCGGGGCCCCGTCGTCCCC	19	srRNA	Rn28s1	NR_003279.1	rRNA	Mus musculus 28S ribosomal RNA (Rn28s1), ribosomal RNA	2783	115	54	74	1	16	3	9	5	211.192	89.2243	145.225	1.46832	9.11221	2.21937	7.87406	3.47332	-2.15814	1	-0.376297	1	-1.22062	1
srR-582	srRNA-Rn28s1-1286-21	TCGCCCGCCGCGCCGGGGAGG	21	srRNA	Rn28s1	NR_003279.1	rRNA	Mus musculus 28S ribosomal RNA (Rn28s1), ribosomal RNA	1286	4	3	6	60	220	348	255	279	7.3458	4.95691	11.775	88.0994	125.293	257.447	223.098	193.811	0.875527	1	0.66254	1	0.782447	1
srR-583	srRNA-Rn18s-1838-26	TTTCCGTAGGTGAACCTGCGGAAGGA	26	srRNA	Rn18s	NR_003278.3	rRNA	Mus musculus 18S ribosomal RNA (Rn18s), ribosomal RNA	1838	8	9	3	117	139	246	123	92	14.6916	14.8707	5.88751	171.794	79.1624	181.988	107.612	63.909	1.0372	0.316369	0.273209	1	-0.155129	1
srR-584	srRNA-Rn18s-1046-16	TTCGAAGACGATCAGA	16	srRNA	Rn18s	NR_003278.3	rRNA	Mus musculus 18S ribosomal RNA (Rn18s), ribosomal RNA	1046	9	2	4	43	323	387	186	361	16.528	3.30461	7.85002	63.1379	183.953	286.299	162.731	250.774	0.474975	1	-0.346162	1	0.600326	1
srR-585	srRNA-n-R5s149-106-15-2	GGGTGCTGTAGGCTA	15	srRNA	n-R5s149	NR_046156.1	rRNA	Mus musculus nuclear encoded rRNA 5S 149 (n-R5s149), ribosomal RNA	106	73	63	65	27	39	20	24	26	134.061	104.095	127.563	39.6447	22.211	14.7958	20.9975	18.0612	-0.745764	1	-0.249537	1	-0.144322	1
srR-586	srRNA-Rn28s1-621-21	GCGCGCGGGCGGGGCCGGGGG	21	srRNA	Rn28s1	NR_003279.1	rRNA	Mus musculus 28S ribosomal RNA (Rn28s1), ribosomal RNA	621	10	6	4	53	241	292	257	317	18.3645	9.91382	7.85002	77.8211	137.253	216.019	224.848	220.208	0.491047	1	0.542359	1	0.835151	0.775243
srR-587	srRNA-Rn28s1-203-15	TTCTGATCGAGGCCC	15	srRNA	Rn28s1	NR_003279.1	rRNA	Mus musculus 28S ribosomal RNA (Rn28s1), ribosomal RNA	203	66	86	78	7	35	14	8	20	121.206	142.098	153.075	10.2783	19.933	10.3571	6.99917	13.8933	-1.10123	1	-1.6664	1	-0.365563	1
srR-588	srRNA-Rn18s-694-28	AGCGGGCGGGCGGTCCGCCGCGAGGCGA	28	srRNA	Rn18s	NR_003278.3	rRNA	Mus musculus 18S ribosomal RNA (Rn18s), ribosomal RNA	694	0	3	1	108	196	136	213	217	0	4.95691	1.9625	158.579	111.625	100.612	186.353	150.742	-0.312664	1	0.569548	1	0.586568	1
srR-589	srRNA-Rn18s-1788-28	AGAAGACGGTCGAACTTGACTATCTAGA	28	srRNA	Rn18s	NR_003278.3	rRNA	Mus musculus 18S ribosomal RNA (Rn18s), ribosomal RNA	1788	23	34	19	93	131	126	70	90	42.2383	56.1783	37.2876	136.554	74.6063	93.2136	61.2427	62.5197	0.158048	1	-0.453658	1	-0.101374	1
srR-590	srRNA-Rn28s1-4185-18	AGACCGTCGTGAGACAGG	18	srRNA	Rn28s1	NR_003279.1	rRNA	Mus musculus 28S ribosomal RNA (Rn28s1), ribosomal RNA	4185	29	19	33	110	150	29	31	30	53.257	31.3938	64.7626	161.516	85.427	21.4539	27.1218	20.8399	-2.15204	6.59746e-06	-1.82121	0.000286563	-1.87814	0.000131109
srR-591	srRNA-Rn28s1-3640-29	CCCGGCCCCGTCCTCGCGTCGGGGTCGGG	29	srRNA	Rn28s1	NR_003279.1	rRNA	Mus musculus 28S ribosomal RNA (Rn28s1), ribosomal RNA	3640	73	78	53	19	26	53	29	41	134.061	128.88	104.013	27.8981	14.8073	39.2089	25.372	28.4812	1.23754	1	0.604696	1	1.09296	1
srR-592	srRNA-Rn28s1-4497-23	TCGGGACCGGGGTCCGGTGCGGA	23	srRNA	Rn28s1	NR_003279.1	rRNA	Mus musculus 28S ribosomal RNA (Rn28s1), ribosomal RNA	4497	13	22	3	80	180	225	171	186	23.8738	36.3507	5.88751	117.466	102.512	166.453	149.607	129.207	0.535938	1	0.375629	1	0.487056	1
srR-593	srRNA-Rn28s1-1211-25	AAGGGCCCCGCCCGGGGGCCCGAGG	25	srRNA	Rn28s1	NR_003279.1	rRNA	Mus musculus 28S ribosomal RNA (Rn28s1), ribosomal RNA	1211	10	11	10	66	191	365	177	170	18.3645	18.1753	19.625	96.9093	108.777	270.024	154.857	118.093	1.14811	0.023572	0.339842	1	0.271856	1
srR-594	srRNA-Rn28s1-1-19	CGCGACCTCAGATCAGACG	19	srRNA	Rn28s1	NR_003279.1	rRNA	Mus musculus 28S ribosomal RNA (Rn28s1), ribosomal RNA	1	36	91	76	14	64	47	24	52	66.1122	150.36	149.15	20.5565	36.4489	34.7702	20.9975	36.1225	-0.230542	1	-0.962055	1	0.14022	1
srR-595	srRNA-Rn28s1-3523-22	AGCCAAGGGAACGGGCTTGGCG	22	srRNA	Rn28s1	NR_003279.1	rRNA	Mus musculus 28S ribosomal RNA (Rn28s1), ribosomal RNA	3523	6	5	8	121	269	118	87	90	11.0187	8.26151	15.7	177.667	153.199	87.2953	76.116	62.5197	-0.973781	0.83307	-1.17765	0.0382976	-1.1386	0.0517032
srR-596	srRNA-n-R5s149-54-20	AAGCAGGGTCGGGCCTGGTT	20	srRNA	n-R5s149	NR_046156.1	rRNA	Mus musculus nuclear encoded rRNA 5S 149 (n-R5s149), ribosomal RNA	54	12	10	7	137	124	199	17	9	22.0374	16.523	13.7375	201.16	70.6197	147.218	14.8732	6.25197	0.89605	1	-2.40958	3.91846e-06	-3.32896	2.62038e-10
srR-597	srRNA-Rn18s-102-29	AAATCAGTTATGGTTCCTTTGGTCGCTCG	29	srRNA	Rn18s	NR_003278.3	rRNA	Mus musculus 18S ribosomal RNA (Rn18s), ribosomal RNA	102	79	52	88	14	10	11	3	10	145.08	85.9197	172.7	20.5565	5.69513	8.1377	2.62469	6.94663	0.347705	1	-1.25781	1	0.434689	1
srR-598	srRNA-Rn28s1-4454-26	CGCGTCGTCCCCGCGGCGGCGCGGGG	26	srRNA	Rn28s1	NR_003279.1	rRNA	Mus musculus 28S ribosomal RNA (Rn28s1), ribosomal RNA	4454	29	26	27	51	159	105	162	251	53.257	42.9599	52.9876	74.8845	90.5526	77.678	141.733	174.361	-0.383922	1	0.476493	1	1.09805	0.0337931
srR-599	srRNA-Rn28s1-620-21	GGCGCGCGGGCGGGGCCGGGG	21	srRNA	Rn28s1	NR_003279.1	rRNA	Mus musculus 28S ribosomal RNA (Rn28s1), ribosomal RNA	620	11	23	24	90	201	94	112	128	20.2009	38.003	47.1001	132.149	114.472	69.5403	97.9884	88.9169	-0.881307	1	-0.393478	1	-0.210809	1
srR-600	srRNA-Rn28s1-1083-26	AGCCGAGCGCACGGGGTCGGCGGCGA	26	srRNA	Rn28s1	NR_003279.1	rRNA	Mus musculus 28S ribosomal RNA (Rn28s1), ribosomal RNA	1083	1	6	1	44	266	332	278	352	1.83645	9.91382	1.9625	64.6062	151.491	245.61	243.221	244.522	0.533876	1	0.513319	1	0.843884	0.563249
srR-601	srRNA-Rn28s1-1915-24	GCCGCGGGTGCGCGTCTCTCGGGG	24	srRNA	Rn28s1	NR_003279.1	rRNA	Mus musculus 28S ribosomal RNA (Rn28s1), ribosomal RNA	1915	5	16	8	71	209	403	112	154	9.18225	26.4368	15.7	104.251	119.028	298.136	97.9884	106.978	1.16111	0.0151075	-0.449745	1	-0.000491996	1
srR-602	srRNA-Rs5-8s1-1-16	GACTCTTAGCGGTGGA	16	srRNA	Rs5-8s1	NR_003280.2	rRNA	Mus musculus 5.8S ribosomal RNA (Rs5-8s1), ribosomal RNA	1	31	80	45	22	159	87	75	123	56.9299	132.184	88.3127	32.3031	90.5526	64.3618	65.6172	85.4436	-0.654895	1	-0.633448	1	0.0696503	1
srR-603	srRNA-Rn28s1-1-15	CGCGACCTCAGATCA	15	srRNA	Rn28s1	NR_003279.1	rRNA	Mus musculus 28S ribosomal RNA (Rn28s1), ribosomal RNA	1	39	137	63	5	16	4	0	12	71.6215	226.365	123.638	7.34162	9.11221	2.95916	0	8.33596	-1.75656	1	-6.80548	0.34778	0.0248214	1
srR-604	srRNA-Rn18s-692-25	GGAGCGGGCGGGCGGTCCGCCGCGA	25	srRNA	Rn18s	NR_003278.3	rRNA	Mus musculus 18S ribosomal RNA (Rn18s), ribosomal RNA	692	1	1	3	100	341	135	170	165	1.83645	1.6523	5.88751	146.832	194.204	99.8717	148.732	114.619	-1.1218	0.0689401	-0.554057	1	-0.606907	1
srR-605	srRNA-Rn28s1-2710-21	GCGCCGCCGCCCTCTCCCACG	21	srRNA	Rn28s1	NR_003279.1	rRNA	Mus musculus 28S ribosomal RNA (Rn28s1), ribosomal RNA	2710	16	6	1	92	325	139	157	129	29.3832	9.91382	1.9625	135.086	185.092	102.831	137.359	89.6116	-1.01041	0.373106	-0.599451	1	-0.892441	0.679641
srR-606	srRNA-Rn28s1-1873-24	ACCCGGCCGTCGCCGGCAGTCGGA	24	srRNA	Rn28s1	NR_003279.1	rRNA	Mus musculus 28S ribosomal RNA (Rn28s1), ribosomal RNA	1873	94	64	41	15	70	23	30	53	172.626	105.747	80.4627	22.0248	39.8659	17.0152	26.2469	36.8172	-1.3869	1	-0.770397	1	0.0386393	1
srR-607	srRNA-Rn18s-872-16	TAGGACCGCGGTTCTA	16	srRNA	Rn18s	NR_003278.3	rRNA	Mus musculus 18S ribosomal RNA (Rn18s), ribosomal RNA	872	12	3	15	61	296	214	124	315	22.0374	4.95691	29.4376	89.5677	168.576	158.315	108.487	218.819	-0.253517	1	-0.804837	1	0.529619	1
srR-608	srRNA-Rn28s1-657-19	ACCGCCCCCCGGCCGGCGA	19	srRNA	Rn28s1	NR_003279.1	rRNA	Mus musculus 28S ribosomal RNA (Rn28s1), ribosomal RNA	657	3	1	2	66	345	140	298	264	5.50935	1.6523	3.92501	96.9093	196.482	103.571	260.719	183.391	-1.08619	0.124799	0.238518	1	0.0539997	1
srR-609	srRNA-Rn28s1-2661-24	TCGGGCTGGGGCGCGAAGCGGGGC	24	srRNA	Rn28s1	NR_003279.1	rRNA	Mus musculus 28S ribosomal RNA (Rn28s1), ribosomal RNA	2661	3	8	2	57	161	272	266	340	5.50935	13.2184	3.92501	83.6944	91.6917	201.223	232.722	236.186	0.970301	0.609786	1.17354	0.010504	1.51772	5.51972e-06
srR-610	srRNA-Rn28s1-3048-15	CCGGGGAGCCCGGCG	15	srRNA	Rn28s1	NR_003279.1	rRNA	Mus musculus 28S ribosomal RNA (Rn28s1), ribosomal RNA	3048	10	5	4	43	1193	56	46	68	18.3645	8.26151	7.85002	63.1379	679.429	41.4283	40.2452	47.2371	-4.19586	1.2918e-46	-4.24379	5.42481e-46	-3.69076	1.19366e-38
srR-611	srRNA-Rn28s1-2125-27	ATTCAAACGAGAACTTTGAAGGCCGAA	27	srRNA	Rn28s1	NR_003279.1	rRNA	Mus musculus 28S ribosomal RNA (Rn28s1), ribosomal RNA	2125	7	4	7	109	133	232	113	109	12.8551	6.60921	13.7375	160.047	75.7453	171.631	98.8632	75.7183	1.01631	0.507348	0.214574	1	0.152825	1
srR-612	srRNA-Rn28s1-1093-16	ACGGGGTCGGCGGCGA	16	srRNA	Rn28s1	NR_003279.1	rRNA	Mus musculus 28S ribosomal RNA (Rn28s1), ribosomal RNA	1093	12	6	5	111	150	149	72	177	22.0374	9.91382	9.81252	162.984	85.427	110.229	62.9925	122.955	0.204523	1	-0.608271	1	0.678348	1
srR-613	srRNA-Rs5-8s1-67-15	GTGAATTGCAGGACA	15	srRNA	Rs5-8s1	NR_003280.2	rRNA	Mus musculus 5.8S ribosomal RNA (Rs5-8s1), ribosomal RNA	67	39	87	87	10	39	26	5	14	71.6215	143.75	170.738	14.6832	22.211	19.2346	4.37448	9.72529	-0.369169	1	-2.48874	0.225295	-1.03239	1
srR-614	srRNA-Rn18s-1754-27	GCCGGGGTCGGCCCACGGCCCTGGCGG	27	srRNA	Rn18s	NR_003278.3	rRNA	Mus musculus 18S ribosomal RNA (Rn18s), ribosomal RNA	1754	5	23	30	1	141	590	103	354	9.18225	38.003	58.8751	1.46832	80.3014	436.476	90.1143	245.911	2.27827	3.82311e-15	-0.00315329	1	1.76709	1.85203e-08
srR-615	srRNA-Rn28s1-2327-24	TGCGGTAACGCGACCGATCCCGGA	24	srRNA	Rn28s1	NR_003279.1	rRNA	Mus musculus 28S ribosomal RNA (Rn28s1), ribosomal RNA	2327	1	5	3	85	241	182	199	220	1.83645	8.26151	5.88751	124.807	137.253	134.642	174.104	152.826	-0.190637	1	0.173532	1	0.308385	1
srR-616	srRNA-Rn18s-1786-17	TGAGAAGACGGTCGAAC	17	srRNA	Rn18s	NR_003278.3	rRNA	Mus musculus 18S ribosomal RNA (Rn18s), ribosomal RNA	1786	6	20	14	57	180	399	122	158	11.0187	33.0461	27.4751	83.6944	102.512	295.176	106.737	109.757	1.36208	0.000466013	-0.111129	1	0.251823	1
srR-617	srRNA-Rn28s1-2881-26	GGGGCGGCGGGTCCAACCCCGCGGGG	26	srRNA	Rn28s1	NR_003279.1	rRNA	Mus musculus 28S ribosomal RNA (Rn28s1), ribosomal RNA	2881	108	30	72	6	16	31	16	25	198.337	49.5691	141.3	8.80994	9.11221	22.9335	13.9983	17.3666	1.16186	1	0.446435	1	1.07713	1
srR-618	srRNA-Rn28s1-3794-30	GTGCGGGCGGGCGCGACCCGCTCCGGGGAC	30	srRNA	Rn28s1	NR_003279.1	rRNA	Mus musculus 28S ribosomal RNA (Rn28s1), ribosomal RNA	3794	9	24	11	80	62	177	213	150	16.528	39.6553	21.5875	117.466	35.3098	130.943	186.353	104.2	1.72558	0.000108015	2.22777	1.27275e-10	1.71238	3.37678e-05
srR-619	srRNA-Rn18s-429-18	TCCGGAGAGGGAGCCTGA	18	srRNA	Rn18s	NR_003278.3	rRNA	Mus musculus 18S ribosomal RNA (Rn18s), ribosomal RNA	429	9	7	7	56	197	268	169	338	16.528	11.5661	13.7375	82.2261	112.194	198.264	147.857	234.796	0.658021	1	0.228567	1	1.21831	0.0018041
srR-620	srRNA-Rs5-8s1-136-20-3	ACGCCTGTCTGGGCGTCGCT	20	srRNA	Rs5-8s1	NR_003280.2	rRNA	Mus musculus 5.8S ribosomal RNA (Rs5-8s1), ribosomal RNA	136	36	55	38	70	44	39	40	18	66.1122	90.8766	74.5752	102.783	25.0586	28.8518	34.9958	12.5039	0.0401938	1	0.311472	1	-0.84566	1
srR-621	srRNA-Rn18s-189-23	TGACCCCCCTTCCCGGGGGGGGA	23	srRNA	Rn18s	NR_003278.3	rRNA	Mus musculus 18S ribosomal RNA (Rn18s), ribosomal RNA	189	16	14	10	42	174	253	213	314	29.3832	23.1322	19.625	61.6696	99.0953	187.167	186.353	218.124	0.753941	1	0.74118	1	1.29105	0.000617129
srR-622	srRNA-Rn28s1-4337-23	TGACTGAACGCCTCTAAGTCAGA	23	srRNA	Rn28s1	NR_003279.1	rRNA	Mus musculus 28S ribosomal RNA (Rn28s1), ribosomal RNA	4337	7	31	25	92	168	89	71	89	12.8551	51.2214	49.0626	135.086	95.6782	65.8414	62.1176	61.825	-0.701518	1	-0.791769	1	-0.476021	1
srR-623	srRNA-Rn18s-1268-20	CGGCCCGGACACGGACAGGA	20	srRNA	Rn18s	NR_003278.3	rRNA	Mus musculus 18S ribosomal RNA (Rn18s), ribosomal RNA	1268	6	12	6	38	187	308	220	377	11.0187	19.8276	11.775	55.7963	106.499	227.855	192.477	261.888	0.933743	0.71868	0.683939	1	1.4509	1.29499e-05
srR-624	srRNA-Rn28s1-1258-26	TCCGCCGAGGGCGCACCACCGGCCCG	26	srRNA	Rn28s1	NR_003279.1	rRNA	Mus musculus 28S ribosomal RNA (Rn28s1), ribosomal RNA	1258	5	7	5	38	214	279	245	394	9.18225	11.5661	9.81252	55.7963	121.876	206.402	214.35	273.697	0.596692	1	0.644715	1	1.32008	0.000176777
srR-625	srRNA-Rn28s1-1361-30	GGGCGAAGCCAGAGGAAACTCTGGTGGAGG	30	srRNA	Rn28s1	NR_003279.1	rRNA	Mus musculus 28S ribosomal RNA (Rn28s1), ribosomal RNA	1361	78	78	70	3	4	2	2	5	143.243	128.88	137.375	4.40497	2.27805	1.47958	1.74979	3.47332	-0.752132	1	-0.526969	1	0.741301	1
srR-626	srRNA-Rn28s1-574-29	CGCGTCCGGCGCTCCGGCGGCGGGCGCGG	29	srRNA	Rn28s1	NR_003279.1	rRNA	Mus musculus 28S ribosomal RNA (Rn28s1), ribosomal RNA	574	16	18	12	36	243	351	113	273	29.3832	29.7414	23.5501	52.8596	138.392	259.666	98.8632	189.643	0.744537	1	-0.654247	1	0.607731	1
srR-627	srRNA-Rn28s1-1093-22	ACGGGGTCGGCGGCGATGTCGG	22	srRNA	Rn28s1	NR_003279.1	rRNA	Mus musculus 28S ribosomal RNA (Rn28s1), ribosomal RNA	1093	83	65	76	2	1	8	2	9	152.425	107.4	149.15	2.93665	0.569513	5.91832	1.74979	6.25197	3.0533	1	1.32966	1	3.43293	1
srR-628	srRNA-Rn28s1-2191-18	TCAGTCGGTCCTGAGAGA	18	srRNA	Rn28s1	NR_003279.1	rRNA	Mus musculus 28S ribosomal RNA (Rn28s1), ribosomal RNA	2191	1	10	4	48	158	244	247	400	1.83645	16.523	7.85002	70.4795	89.9831	180.509	216.099	277.865	0.840759	1	1.09378	0.0466363	1.77922	5.32978e-09
srR-629	srRNA-Rn28s1-1367-20	AGCCAGAGGAAACTCTGGTG	20	srRNA	Rn28s1	NR_003279.1	rRNA	Mus musculus 28S ribosomal RNA (Rn28s1), ribosomal RNA	1367	43	38	42	66	100	41	32	17	78.9673	62.7875	82.4252	96.9093	56.9513	30.3314	27.9967	11.8093	-1.06983	1	-1.19129	1	-2.10941	0.000456399
srR-630	srRNA-Rn18s-1-24	TACCTGGTTGATCCTGCCAGTAGC	24	srRNA	Rn18s	ENSMUST00000240377.1	rRNA	ncrna chromosome:GRCm39:17:40157244:40159092:1 gene:ENSMUSG00000119584.1 gene_biotype:rRNA transcript_biotype:rRNA gene_symbol:Rn18s description:18S ribosomal RNA [Source:NCBI gene (formerly Entrezgene);Acc:19791]	1	50	98	79	2	2	0	7	0	91.8225	161.926	155.038	2.93665	1.13903	0	6.12427	0	-3.99055	1	2.17833	1	-3.89693	1
srR-631	srRNA-Rn28s1-3266-21	AACTGGTGCGGACCAGGGGAA	21	srRNA	Rn28s1	NR_003279.1	rRNA	Mus musculus 28S ribosomal RNA (Rn28s1), ribosomal RNA	3266	9	28	10	71	111	183	201	140	16.528	46.2645	19.625	104.251	63.216	135.382	175.854	97.2529	0.934796	1	1.30541	0.0033834	0.774171	1
srR-632	srRNA-Rn28s1-1209-27	TGAAGGGCCCCGCCCGGGGGCCCGAGG	27	srRNA	Rn28s1	NR_003279.1	rRNA	Mus musculus 28S ribosomal RNA (Rn28s1), ribosomal RNA	1209	4	15	3	54	141	388	182	232	7.3458	24.7845	5.88751	79.2894	80.3014	287.039	159.231	161.162	1.67376	9.60713e-07	0.817499	1	1.1577	0.016047
srR-633	srRNA-Rn18s-704-25	CGGTCCGCCGCGAGGCGAGTCACCG	25	srRNA	Rn18s	NR_003278.3	rRNA	Mus musculus 18S ribosomal RNA (Rn18s), ribosomal RNA	704	78	100	54	0	0	0	0	0	143.243	165.23	105.975	0	0	0	0	0	-	-	-	-	-	-
srR-634	srRNA-n-R5s149-94-28	CCTGGGAATACCGGGTGCTGTAGGCTTT	28	srRNA	n-R5s149	NR_046156.1	rRNA	Mus musculus nuclear encoded rRNA 5S 149 (n-R5s149), ribosomal RNA	94	52	69	56	25	43	38	40	26	95.4954	114.009	109.9	36.7081	24.4891	28.112	34.9958	18.0612	0.0358962	1	0.344529	1	-0.284691	1
srR-635	srRNA-n-R5s149-94-27	CCTGGGAATACCGGGTGCTGTAGGCTT	27	srRNA	n-R5s149	NR_046156.1	rRNA	Mus musculus nuclear encoded rRNA 5S 149 (n-R5s149), ribosomal RNA	94	45	58	51	35	44	80	54	35	82.6402	95.8336	100.088	51.3913	25.0586	59.1832	47.2444	24.3132	1.07453	1	0.743446	1	0.109587	1
srR-636	srRNA-mt-Rnr2-1148-15	AAATTTCGGTTGGGA	15	srRNA	mt-Rnr2	NC_005089.1:1094-2675	MT rRNA	Mus musculus 16S mitochondrial ribosomal RNA	1148	32	75	42	43	102	36	45	29	58.7664	123.923	82.4252	63.1379	58.0904	26.6325	39.3703	20.1452	-1.28542	0.806775	-0.729334	1	-1.37113	0.22312
srR-637	srRNA-Rn28s1-1225-26	GGGGCCCGAGGTGGGATCCCGAGGCC	26	srRNA	Rn28s1	NR_003279.1	rRNA	Mus musculus 28S ribosomal RNA (Rn28s1), ribosomal RNA	1225	56	83	83	4	2	0	2	1	102.841	137.141	162.888	5.87329	1.13903	0	1.74979	0.694663	-3.99055	1	0.423642	1	-0.514712	1
srR-638	srRNA-Rn28s1-3680-28	TCGCGGGCCGCCGGTGAAATACCACTAC	28	srRNA	Rn28s1	NR_003279.1	rRNA	Mus musculus 28S ribosomal RNA (Rn28s1), ribosomal RNA	3680	31	25	146	6	13	20	12	10	56.9299	41.3076	286.526	8.80994	7.40367	14.7958	10.4988	6.94663	0.829332	1	0.331136	1	0.0609085	1
srR-639	srRNA-Rn28s1-485-17	TCCGGCCGTGCCGGTGG	17	srRNA	Rn28s1	NR_003279.1	rRNA	Mus musculus 28S ribosomal RNA (Rn28s1), ribosomal RNA	485	40	35	52	37	304	37	20	60	73.458	57.8306	102.05	54.328	173.132	27.3722	17.4979	41.6798	-2.82026	2.21879e-15	-3.46919	3.36416e-20	-1.89909	9.87275e-08
srR-640	srRNA-Rn18s-491-24	CCCACTCCCGACCCGGGGAGGTAG	24	srRNA	Rn18s	NR_003278.3	rRNA	Mus musculus 18S ribosomal RNA (Rn18s), ribosomal RNA	491	4	8	5	63	219	226	179	286	7.3458	13.2184	9.81252	92.5044	124.723	167.193	156.606	198.674	0.25959	1	0.158824	1	0.824752	0.973705
srR-641	srRNA-Rn18s-696-27	CGGGCGGGCGGTCCGCCGCGAGGCGAG	27	srRNA	Rn18s	NR_003278.3	rRNA	Mus musculus 18S ribosomal RNA (Rn18s), ribosomal RNA	696	2	0	2	23	167	512	213	403	3.6729	0	3.92501	33.7714	95.1087	378.773	186.353	279.949	1.82981	3.70814e-09	0.800369	1	1.71015	2.7442e-08
srR-642	srRNA-Rn28s1-3199-19	CCGCCCCCCGGGCCGCGGT	19	srRNA	Rn28s1	NR_003279.1	rRNA	Mus musculus 28S ribosomal RNA (Rn28s1), ribosomal RNA	3199	5	2	4	40	354	233	210	350	9.18225	3.30461	7.85002	58.7329	201.608	172.371	183.728	243.132	-0.388906	1	-0.303328	1	0.423537	1
srR-643	srRNA-Rn28s1-1930-16	CTCTCGGGGTCGGGGG	16	srRNA	Rn28s1	NR_003279.1	rRNA	Mus musculus 28S ribosomal RNA (Rn28s1), ribosomal RNA	1930	11	4	5	75	196	156	133	296	20.2009	6.60921	9.81252	110.124	111.625	115.407	116.361	205.62	-0.114882	1	-0.109449	1	1.03428	0.0553178
srR-644	srRNA-Rn28s1-4337-24	TGACTGAACGCCTCTAAGTCAGAA	24	srRNA	Rn28s1	NR_003279.1	rRNA	Mus musculus 28S ribosomal RNA (Rn28s1), ribosomal RNA	4337	8	10	1	112	193	90	111	96	14.6916	16.523	1.9625	164.452	109.916	66.5811	97.1135	66.6877	-0.885409	1	-0.347853	1	-0.566896	1
srR-645	srRNA-Rn28s1-4451-29-11	CCCCGCGTCGTCCCCGCGGCTGCGCGGGG	29	srRNA	Rn28s1	NR_003279.1	rRNA	Mus musculus 28S ribosomal RNA (Rn28s1), ribosomal RNA	4451	8	2	8	74	197	107	193	289	14.6916	3.30461	15.7	108.656	112.194	79.1576	168.855	200.758	-0.665664	1	0.420033	1	0.99243	0.106581
srR-646	srRNA-Rn28s1-4451-29-12	CCCCGCGTCGTCCCCGCGGCGGCGCGTGG	29	srRNA	Rn28s1	NR_003279.1	rRNA	Mus musculus 28S ribosomal RNA (Rn28s1), ribosomal RNA	4451	13	0	7	73	179	131	174	286	23.8738	0	13.7375	107.188	101.943	96.9126	152.232	198.674	-0.235856	1	0.408735	1	1.11551	0.016926
srR-647	srRNA-mt-Rnr2-1199-30	AACCTAGACTTACAAGTCAAAGTAAAATCA	30	srRNA	mt-Rnr2	NC_005089.1:1094-2675	MT rRNA	Mus musculus 16S mitochondrial ribosomal RNA	1199	94	45	73	1	7	15	10	12	172.626	74.3536	143.263	1.46832	3.98659	11.0969	8.74896	8.33596	1.29756	1	0.950187	1	1.20102	1
srR-648	srRNA-Rs5-8s1-136-20-4	ACGCCTGTCTGAGCGTCGTT	20	srRNA	Rs5-8s1	NR_003280.2	rRNA	Mus musculus 5.8S ribosomal RNA (Rs5-8s1), ribosomal RNA	136	28	41	25	78	91	74	37	46	51.4206	67.7444	49.0626	114.529	51.8257	54.7445	32.3712	31.9545	-0.0838697	1	-0.846619	1	-0.543109	1
srR-649	srRNA-n-R5s149-1-25	GTCTACGGCCATACCACCCTGAACG	25	srRNA	n-R5s149	NR_046156.1	rRNA	Mus musculus nuclear encoded rRNA 5S 149 (n-R5s149), ribosomal RNA	1	48	118	56	1	3	15	2	11	88.1496	194.972	109.9	1.46832	1.70854	11.0969	1.74979	7.6413	2.48419	1	-0.128583	1	2.26079	1
srR-650	srRNA-Rn18s-695-22	GCGGGCGGGCGGTCCGCCGCGA	22	srRNA	Rn18s	NR_003278.3	rRNA	Mus musculus 18S ribosomal RNA (Rn18s), ribosomal RNA	695	1	0	2	95	292	100	168	166	1.83645	0	3.92501	139.491	166.298	73.9791	146.983	115.314	-1.33062	0.00656621	-0.347419	1	-0.374494	1
srR-651	srRNA-Rn28s1-1419-16	TCGTCCGACCTGGGTA	16	srRNA	Rn28s1	NR_003279.1	rRNA	Mus musculus 28S ribosomal RNA (Rn28s1), ribosomal RNA	1419	3	16	30	73	290	57	79	185	5.50935	26.4368	58.8751	107.188	165.159	42.1681	69.1168	128.513	-2.13042	5.29897e-09	-1.42502	0.000793603	-0.208336	1
srR-652	srRNA-Rn28s1-650-22	GCGGGGGACCGCCCCCCGGCCG	22	srRNA	Rn28s1	NR_003279.1	rRNA	Mus musculus 28S ribosomal RNA (Rn28s1), ribosomal RNA	650	4	1	2	77	321	116	175	240	7.3458	1.6523	3.92501	113.061	182.814	85.8157	153.107	166.719	-1.25327	0.0134936	-0.425102	1	0.0205322	1
srR-653	srRNA-Rn18s-491-19	CCCACTCCCGACCCGGGGA	19	srRNA	Rn18s	NR_003278.3	rRNA	Mus musculus 18S ribosomal RNA (Rn18s), ribosomal RNA	491	3	0	0	53	361	176	190	347	5.50935	0	0	77.8211	205.594	130.203	166.23	241.048	-0.821667	1	-0.47588	1	0.382883	1
srR-654	srRNA-Rn28s1-649-23	GGCGGGGGACCGCCCCCCGGCCG	23	srRNA	Rn28s1	NR_003279.1	rRNA	Mus musculus 28S ribosomal RNA (Rn28s1), ribosomal RNA	649	7	1	0	79	375	114	153	192	12.8551	1.6523	0	115.998	213.568	84.3361	133.859	133.375	-1.50257	0.00010764	-0.843024	0.969807	-0.525461	1
srR-655	srRNA-Rn28s1-3106-29	CCCCATCGCCTCTCCCGAGGTGCGTGGCG	29	srRNA	Rn28s1	NR_003279.1	rRNA	Mus musculus 28S ribosomal RNA (Rn28s1), ribosomal RNA	3106	61	92	69	0	0	1	0	0	112.023	152.012	135.413	0	0	0.739791	0	0	3.26914	1	-	-	-	-
srR-656	srRNA-Rn28s1-721-19	GGCTCCGGGACGGCCGGGA	19	srRNA	Rn28s1	NR_003279.1	rRNA	Mus musculus 28S ribosomal RNA (Rn28s1), ribosomal RNA	721	6	3	0	40	303	115	284	405	11.0187	4.95691	0	58.7329	172.563	85.0759	248.47	281.339	-1.18253	0.0482519	0.356317	1	0.858377	0.385753
srR-657	srRNA-Rn28s1-624-17	CGCGGGCGGGGCCGGGG	17	srRNA	Rn28s1	NR_003279.1	rRNA	Mus musculus 28S ribosomal RNA (Rn28s1), ribosomal RNA	624	10	6	6	61	188	133	179	341	18.3645	9.91382	11.775	89.5677	107.069	98.3921	156.606	236.88	-0.284737	1	0.378865	1	1.29846	0.000411093
srR-658	srRNA-Rn28s1-1209-26	TGAAGGGCCCCGCCCGGGGGCCCGAG	26	srRNA	Rn28s1	NR_003279.1	rRNA	Mus musculus 28S ribosomal RNA (Rn28s1), ribosomal RNA	1209	0	4	4	59	165	325	172	277	0	6.60921	7.85002	86.6311	93.9697	240.432	150.482	192.422	1.19166	0.0166278	0.509461	1	1.18679	0.0064399
srR-659	srRNA-Rn18s-248-30	CTCCCTCCCGGCTCCGGCCGGGGGTCGGGC	30	srRNA	Rn18s	NR_003278.3	rRNA	Mus musculus 18S ribosomal RNA (Rn18s), ribosomal RNA	248	80	66	62	1	24	35	8	0	146.916	109.052	121.675	1.46832	13.6683	25.8927	6.99917	0	0.755378	1	-1.12479	1	-7.39026	0.00671119
srR-660	srRNA-Rn28s1-4451-28-3	CCCCGCGTCGTCCCCCGGCGGCGCGGGG	28	srRNA	Rn28s1	NR_003279.1	rRNA	Mus musculus 28S ribosomal RNA (Rn28s1), ribosomal RNA	4451	9	1	9	68	204	139	186	260	16.528	1.6523	17.6625	99.846	116.181	102.831	162.731	180.612	-0.338889	1	0.316427	1	0.789594	1
srR-661	srRNA-Rn28s1-4453-27	CCGCGTCGTCCCCGCGGCGGCGCGGGG	27	srRNA	Rn28s1	NR_003279.1	rRNA	Mus musculus 28S ribosomal RNA (Rn28s1), ribosomal RNA	4453	37	27	32	28	106	203	117	161	67.9486	44.6122	62.8001	41.113	60.3684	150.177	102.363	111.841	1.15076	0.144927	0.591678	1	1.04207	0.268496
srR-662	srRNA-n-R5s149-103-19-2	ACCGGGTGCTGTAGGTTTT	19	srRNA	n-R5s149	NR_046156.1	rRNA	Mus musculus nuclear encoded rRNA 5S 149 (n-R5s149), ribosomal RNA	103	19	14	22	122	20	27	27	22	34.8925	23.1322	43.1751	179.135	11.3903	19.9743	23.6222	15.2826	0.643821	1	0.878115	1	0.574179	1
srR-663	srRNA-Rn18s-248-27	CTCCCTCCCGGCTCCGGCCGGGGGTCG	27	srRNA	Rn18s	NR_003278.3	rRNA	Mus musculus 18S ribosomal RNA (Rn18s), ribosomal RNA	248	65	75	61	8	19	16	9	16	119.369	123.923	119.713	11.7466	10.8208	11.8366	7.87406	11.1146	-0.033345	1	-0.622187	1	0.1908	1
srR-664	srRNA-Rn18s-706-19	GTCCGCCGCGAGGCGAGTC	19	srRNA	Rn18s	NR_003278.3	rRNA	Mus musculus 18S ribosomal RNA (Rn18s), ribosomal RNA	706	105	76	39	0	0	0	0	0	192.827	125.575	76.5377	0	0	0	0	0	-	-	-	-	-	-
srR-665	srRNA-Rn28s1-2781-22	CCGCGGGGCCCCGTCGTCCCCC	22	srRNA	Rn28s1	NR_003279.1	rRNA	Mus musculus 28S ribosomal RNA (Rn28s1), ribosomal RNA	2781	92	19	49	23	43	41	43	50	168.953	31.3938	96.1627	33.7714	24.4891	30.3314	37.6205	34.7332	0.1452	1	0.448601	1	0.655909	1
srR-666	srRNA-Rn28s1-2040-16	AGGGCCGCTGCGGTGA	16	srRNA	Rn28s1	NR_003279.1	rRNA	Mus musculus 28S ribosomal RNA (Rn28s1), ribosomal RNA	2040	2	2	3	39	241	227	232	405	3.6729	3.30461	5.88751	57.2646	137.253	167.932	202.976	281.339	0.127935	1	0.394779	1	1.18849	0.00184835
srR-667	srRNA-Rn28s1-3161-24	GTGGGGGGAACCCCCGCGTCGGTG	24	srRNA	Rn28s1	NR_003279.1	rRNA	Mus musculus 28S ribosomal RNA (Rn28s1), ribosomal RNA	3161	1	1	0	37	210	406	186	347	1.83645	1.6523	0	54.328	119.598	300.355	162.731	241.048	1.16492	0.0141964	0.274636	1	1.16408	0.00405951
srR-668	srRNA-Rn18s-873-15	AGGACCGCGGTTCTA	15	srRNA	Rn18s	NR_003278.3	rRNA	Mus musculus 18S ribosomal RNA (Rn18s), ribosomal RNA	873	20	4	4	34	756	107	86	183	36.729	6.60921	7.85002	49.923	430.552	79.1576	75.2411	127.123	-2.60513	1.38995e-19	-2.68459	9.77061e-21	-1.6059	9.86245e-08
srR-669	srRNA-Rn28s1-4336-26	ATGACTGAACGCCTCTAAGTCAGAAT	26	srRNA	Rn28s1	NR_003279.1	rRNA	Mus musculus 28S ribosomal RNA (Rn28s1), ribosomal RNA	4336	40	93	84	0	0	2	0	0	73.458	153.664	164.85	0	0	1.47958	0	0	4.19231	1	-	-	-	-
srR-670	srRNA-Rn18s-1458-19	GGCGTTCAGCCACCCGAGA	19	srRNA	Rn18s	NR_003278.3	rRNA	Mus musculus 18S ribosomal RNA (Rn18s), ribosomal RNA	1458	1	0	0	39	248	367	277	226	1.83645	0	0	57.2646	141.239	271.503	242.346	156.994	0.779458	1	0.609151	1	0.305903	1
srR-671	srRNA-Rn28s1-967-27	CTCCGTCGCCTCTCTCGGGGCCCGGTG	27	srRNA	Rn28s1	NR_003279.1	rRNA	Mus musculus 28S ribosomal RNA (Rn28s1), ribosomal RNA	967	98	70	49	0	0	1	0	0	179.972	115.661	96.1627	0	0	0.739791	0	0	3.26914	1	-	-	-	-
srR-672	srRNA-Rn18s-760-26	CTCGATGCTCTTAGCTGAGTGTCCCG	26	srRNA	Rn18s	NR_003278.3	rRNA	Mus musculus 18S ribosomal RNA (Rn18s), ribosomal RNA	760	65	91	62	0	0	0	0	0	119.369	150.36	121.675	0	0	0	0	0	-	-	-	-	-	-
srR-673	srRNA-Rn28s1-1259-25	CCGCCGAGGGCGCACCACCGGCCCG	25	srRNA	Rn28s1	NR_003279.1	rRNA	Mus musculus 28S ribosomal RNA (Rn28s1), ribosomal RNA	1259	2	1	3	41	228	210	228	412	3.6729	1.6523	5.88751	60.2012	129.849	155.356	199.476	286.201	0.0956451	1	0.44965	1	1.29315	0.000255849
srR-674	srRNA-Rn18s-189-22	TGACCCCCCTTCCCGGGGGGGG	22	srRNA	Rn18s	NR_003278.3	rRNA	Mus musculus 18S ribosomal RNA (Rn18s), ribosomal RNA	189	28	34	28	13	123	164	150	301	51.4206	56.1783	54.9501	19.0882	70.0501	121.326	131.234	209.094	0.628825	1	0.735522	1	1.73001	1.17979e-07
srR-675	srRNA-Rn28s1-2219-20	CCGTTCCGAAGGGACGGGCG	20	srRNA	Rn28s1	NR_003279.1	rRNA	Mus musculus 28S ribosomal RNA (Rn28s1), ribosomal RNA	2219	2	0	0	34	383	207	246	351	3.6729	0	0	49.923	218.124	153.137	215.224	243.827	-0.673069	1	-0.188716	1	0.314101	1
srR-676	srRNA-Rn28s1-1-25	CGCGACCTCAGATCAGACGTGGCGA	25	srRNA	Rn28s1	NR_003279.1	rRNA	Mus musculus 28S ribosomal RNA (Rn28s1), ribosomal RNA	1	53	81	66	5	15	17	9	26	97.3318	133.837	129.525	7.34162	8.5427	12.5764	7.87406	18.0612	0.391848	1	-0.284047	1	1.22573	1
srR-677	srRNA-Rn28s1-3105-30	CCCCCATCGCCTCTCCCGAGGTGCGTGGCG	30	srRNA	Rn28s1	NR_003279.1	rRNA	Mus musculus 28S ribosomal RNA (Rn28s1), ribosomal RNA	3105	63	88	65	0	0	0	0	0	115.696	145.403	127.563	0	0	0	0	0	-	-	-	-	-	-
srR-678	srRNA-Rn28s1-2885-23	CGGCGGGTCCAACCCCGCGGGGG	23	srRNA	Rn28s1	NR_003279.1	rRNA	Mus musculus 28S ribosomal RNA (Rn28s1), ribosomal RNA	2885	23	30	25	50	110	141	108	151	42.2383	49.5691	49.0626	73.4162	62.6465	104.31	94.4888	104.894	0.571959	1	0.422941	1	0.896252	1
srR-679	srRNA-Rn28s1-1850-22	TGGCGCTGGAGCGTCGGGCCCA	22	srRNA	Rn28s1	NR_003279.1	rRNA	Mus musculus 28S ribosomal RNA (Rn28s1), ribosomal RNA	1850	2	3	3	67	215	256	162	215	3.6729	4.95691	5.88751	98.3776	122.445	189.386	141.733	149.353	0.465903	1	0.041524	1	0.439827	1
srR-680	srRNA-Rn28s1-1043-18	CGGGTCCCGGGGGGACCG	18	srRNA	Rn28s1	NR_003279.1	rRNA	Mus musculus 28S ribosomal RNA (Rn28s1), ribosomal RNA	1043	13	20	20	49	314	127	109	176	23.8738	33.0461	39.2501	71.9478	178.827	93.9534	95.3637	122.261	-1.09089	0.153043	-1.07581	0.082126	-0.394901	1
srR-681	srRNA-Rn28s1-136-23	CGCGGCGTGGGAAATGTGGCGTA	23	srRNA	Rn28s1	NR_003279.1	rRNA	Mus musculus 28S ribosomal RNA (Rn28s1), ribosomal RNA	136	68	84	57	2	3	2	13	8	124.879	138.793	111.863	2.93665	1.70854	1.47958	11.3736	5.55731	-0.352628	1	2.50926	1	1.80652	1
srR-682	srRNA-Rn28s1-570-16	TCCCCGCGTCCGGCGC	16	srRNA	Rn28s1	NR_003279.1	rRNA	Mus musculus 28S ribosomal RNA (Rn28s1), ribosomal RNA	570	30	25	92	14	150	43	47	77	55.0935	41.3076	180.55	20.5565	85.427	31.811	41.1201	53.4891	-1.58562	0.00699027	-1.22248	0.17354	-0.521349	1
srR-683	srRNA-Rn28s1-534-24	CCCGACCCCTCCACCCGCGCGTCG	24	srRNA	Rn28s1	NR_003279.1	rRNA	Mus musculus 28S ribosomal RNA (Rn28s1), ribosomal RNA	534	4	6	7	67	218	236	152	178	7.3458	9.91382	13.7375	98.3776	124.154	174.591	132.984	123.65	0.328622	1	-0.0703148	1	0.147537	1
srR-684	srRNA-Rn28s1-1983-23	CGCCGGGTTTCGCCCCCGCGGCG	23	srRNA	Rn28s1	NR_003279.1	rRNA	Mus musculus 28S ribosomal RNA (Rn28s1), ribosomal RNA	1983	19	23	29	69	98	83	83	128	34.8925	38.003	56.9126	101.314	55.8123	61.4026	72.6164	88.9169	-0.0252913	1	0.209936	1	0.824448	1
srR-685	srRNA-Rn28s1-13-22	TCAGACGTGGCGACCCGCTGAA	22	srRNA	Rn28s1	NR_003279.1	rRNA	Mus musculus 28S ribosomal RNA (Rn28s1), ribosomal RNA	13	2	3	5	53	173	226	244	273	3.6729	4.95691	9.81252	77.8211	98.5258	167.193	213.475	189.643	0.599514	1	0.945425	0.35479	1.09757	0.0256576
srR-686	srRNA-Rn28s1-2187-22	TGGGTCAGTCGGTCCTGAGAGA	22	srRNA	Rn28s1	NR_003279.1	rRNA	Mus musculus 28S ribosomal RNA (Rn28s1), ribosomal RNA	2187	3	5	10	69	155	219	199	151	5.50935	8.26151	19.625	101.314	88.2746	162.014	174.104	104.894	0.71252	1	0.809818	1	0.402035	1
srR-687	srRNA-Rn28s1-2880-27	CGGGGCGGCGGGTCCAACCCCGCGGGG	27	srRNA	Rn28s1	NR_003279.1	rRNA	Mus musculus 28S ribosomal RNA (Rn28s1), ribosomal RNA	2880	104	31	56	3	15	19	27	27	190.991	51.2214	109.9	4.40497	8.5427	14.056	23.6222	18.7559	0.551286	1	1.28971	1	1.27996	1
srR-688	srRNA-Rn18s-1768-19	ACGGCCCTGGCGGAGCGCT	19	srRNA	Rn18s	NR_003278.3	rRNA	Mus musculus 18S ribosomal RNA (Rn18s), ribosomal RNA	1768	16	37	20	83	70	171	12	9	29.3832	61.1352	39.2501	121.871	39.8659	126.504	10.4988	6.25197	1.50113	0.00292124	-2.08475	0.0136118	-2.50534	0.00128042
srR-689	srRNA-Rn28s1-1308-29	GGAGCACGAGCGTACGCGTTAGGACCCGA	29	srRNA	Rn28s1	NR_003279.1	rRNA	Mus musculus 28S ribosomal RNA (Rn28s1), ribosomal RNA	1308	12	13	20	87	167	93	82	67	22.0374	21.4799	39.2501	127.744	95.1087	68.8005	71.7415	46.5425	-0.629567	1	-0.575646	1	-0.876495	1
srR-690	srRNA-Rn28s1-1363-27	GCGAAGCCAGAGGAAACTCTGGTGGAG	27	srRNA	Rn28s1	NR_003279.1	rRNA	Mus musculus 28S ribosomal RNA (Rn28s1), ribosomal RNA	1363	58	88	59	3	9	5	0	9	106.514	145.403	115.788	4.40497	5.12562	3.69895	0	6.25197	-0.622005	1	-5.9854	1	0.434098	1
srR-691	srRNA-Rn18s-307-22	CGGGCCGATCGCACGCCCCCCG	22	srRNA	Rn18s	NR_003278.3	rRNA	Mus musculus 18S ribosomal RNA (Rn18s), ribosomal RNA	307	3	7	6	75	259	198	118	140	5.50935	11.5661	11.775	110.124	147.504	146.479	103.238	97.2529	-0.173012	1	-0.683783	1	-0.447154	1
srR-692	srRNA-Rn28s1-534-21	CCCGACCCCTCCACCCGCGCG	21	srRNA	Rn28s1	NR_003279.1	rRNA	Mus musculus 28S ribosomal RNA (Rn28s1), ribosomal RNA	534	9	2	1	44	210	268	173	323	16.528	3.30461	1.9625	64.6062	119.598	198.264	151.357	224.376	0.565889	1	0.170167	1	1.06071	0.0306577
srR-693	srRNA-Rn18s-1748-17	GGCCCCGCCGGGGTCGG	17	srRNA	Rn18s	NR_003278.3	rRNA	Mus musculus 18S ribosomal RNA (Rn18s), ribosomal RNA	1748	18	1	11	53	604	51	78	138	33.0561	1.6523	21.5875	77.8211	343.986	37.7293	68.2419	95.8636	-3.34869	3.90525e-27	-2.5015	5.34034e-17	-1.68904	4.90465e-08
srR-694	srRNA-Rn18s-245-30	GAGCTCCCTCCCGGCTCCGGCCGGGGGTCG	30	srRNA	Rn18s	NR_003278.3	rRNA	Mus musculus 18S ribosomal RNA (Rn18s), ribosomal RNA	245	49	81	64	8	7	19	3	5	89.986	133.837	125.6	11.7466	3.98659	14.056	2.62469	3.47332	1.63627	1	-0.752002	1	-0.0444188	1
srR-695	srRNA-Rn18s-1768-21	ACGGCCCTGGCGGAGCGCTGA	21	srRNA	Rn18s	NR_003278.3	rRNA	Mus musculus 18S ribosomal RNA (Rn18s), ribosomal RNA	1768	58	72	66	5	0	19	4	9	106.514	118.966	129.525	7.34162	0	14.056	3.49958	6.25197	7.36784	0.0427309	5.28003	1	6.42359	1
srR-696	srRNA-Rn28s1-333-20	AAATACCGGCACGAGACCGA	20	srRNA	Rn28s1	NR_003279.1	rRNA	Mus musculus 28S ribosomal RNA (Rn28s1), ribosomal RNA	333	7	9	16	91	149	36	114	138	12.8551	14.8707	31.4001	133.617	84.8575	26.6325	99.7381	95.8636	-1.83157	0.000512094	0.0635556	1	0.329152	1
srR-697	srRNA-Rn18s-1531-18	ACACTGACTGGCTCAGCG	18	srRNA	Rn18s	NR_003278.3	rRNA	Mus musculus 18S ribosomal RNA (Rn18s), ribosomal RNA	1531	12	7	7	74	227	271	56	85	22.0374	11.5661	13.7375	108.656	129.28	200.483	48.9942	59.0464	0.469708	1	-1.5675	0.000416268	-0.976192	0.622329
srR-698	srRNA-Rn18s-1768-15	ACGGCCCTGGCGGAG	15	srRNA	Rn18s	NR_003278.3	rRNA	Mus musculus 18S ribosomal RNA (Rn18s), ribosomal RNA	1768	21	25	18	28	179	136	93	347	38.5654	41.3076	35.3251	41.113	101.943	100.612	81.3653	241.048	-0.181863	1	-0.494287	1	1.39434	6.94984e-05
srR-699	srRNA-Rn28s1-897-17	CGCCTCCCGGGCGGGCG	17	srRNA	Rn28s1	NR_003279.1	rRNA	Mus musculus 28S ribosomal RNA (Rn28s1), ribosomal RNA	897	14	8	2	34	673	76	87	240	25.7103	13.2184	3.92501	49.923	383.283	56.2241	76.116	166.719	-2.93028	5.524e-23	-2.50018	9.88157e-18	-1.04716	0.0165736
srR-700	srRNA-Rn28s1-590-18	GGCGGCGGGCGCGGGGGG	18	srRNA	Rn28s1	NR_003279.1	rRNA	Mus musculus 28S ribosomal RNA (Rn28s1), ribosomal RNA	590	25	8	32	54	101	99	168	103	45.9112	13.2184	62.8001	79.2894	57.5209	73.2393	146.983	71.5503	0.185258	1	1.18285	0.0471073	0.4678	1
srR-701	srRNA-Rn18s-833-16	GCCCGAGCCGCCTGGA	16	srRNA	Rn18s	NR_003278.3	rRNA	Mus musculus 18S ribosomal RNA (Rn18s), ribosomal RNA	833	3	0	1	46	330	212	193	270	5.50935	0	1.9625	67.5429	187.939	156.836	168.855	187.559	-0.423857	1	-0.323812	1	0.150511	1
srR-702	srRNA-Rn18s-1457-28	TGGCGTTCAGCCACCCGAGATTGAGCAA	28	srRNA	Rn18s	NR_003278.3	rRNA	Mus musculus 18S ribosomal RNA (Rn18s), ribosomal RNA	1457	3	2	1	50	143	454	174	142	5.50935	3.30461	1.9625	73.4162	81.4404	335.865	152.232	98.6422	1.88004	2.1684e-09	0.732387	1	0.429582	1
srR-703	srRNA-Rn45s-6877-16	CGACTCTTAGCGGTGG	16	srRNA	Rn45s	NR_046233.2	rRNA	Mus musculus 45S pre-ribosomal RNA (Rn45s), ribosomal RNA	6877	44	94	62	1	14	11	4	14	80.8038	155.316	121.675	1.46832	7.97319	8.1377	3.49958	9.72529	-0.13225	1	-1.33464	1	0.436216	1
srR-704	srRNA-Rn28s1-4451-29-13	CCCCGCGTCGTCCCCGCGGCGGCGCGGGC	29	srRNA	Rn28s1	NR_003279.1	rRNA	Mus musculus 28S ribosomal RNA (Rn28s1), ribosomal RNA	4451	1	0	1	67	263	150	185	232	1.83645	0	1.9625	98.3776	149.782	110.969	161.856	161.162	-0.59538	1	-0.057611	1	0.259013	1
srR-705	srRNA-Rn28s1-2471-22	TCCGGTGAGCTCTCGCTGGCCC	22	srRNA	Rn28s1	NR_003279.1	rRNA	Mus musculus 28S ribosomal RNA (Rn28s1), ribosomal RNA	2471	0	3	4	66	174	197	210	197	0	4.95691	7.85002	96.9093	99.0953	145.739	183.728	136.849	0.393187	1	0.720726	1	0.618772	1
srR-706	srRNA-Rn28s1-3893-26	CTCAGGGAGGACAGAAACCTCCCGTG	26	srRNA	Rn28s1	NR_003279.1	rRNA	Mus musculus 28S ribosomal RNA (Rn28s1), ribosomal RNA	3893	60	83	61	0	1	2	4	1	110.187	137.141	119.713	0	0.569513	1.47958	3.49958	0.694663	1.11374	1	2.293	1	0.391554	1
srR-707	srRNA-Rn28s1-2882-25	GGGCGGCGGGTCCAACCCCGCGGGG	25	srRNA	Rn28s1	NR_003279.1	rRNA	Mus musculus 28S ribosomal RNA (Rn28s1), ribosomal RNA	2882	97	40	55	2	10	5	12	18	178.136	66.0921	107.938	2.93665	5.69513	3.69895	10.4988	12.5039	-0.771885	1	0.704903	1	1.27594	1
srR-708	srRNA-Rn28s1-3768-27	TCTGGCGCCAAGCGTCCGTCCCGCGCG	27	srRNA	Rn28s1	NR_003279.1	rRNA	Mus musculus 28S ribosomal RNA (Rn28s1), ribosomal RNA	3768	1	0	1	28	301	210	249	380	1.83645	0	1.9625	41.113	171.424	155.356	217.849	263.972	-0.304879	1	0.176197	1	0.776029	1
srR-709	srRNA-Rn18s-1452-28	ACAAGTGGCGTTCAGCCACCCGAGATTG	28	srRNA	Rn18s	NR_003278.3	rRNA	Mus musculus 18S ribosomal RNA (Rn18s), ribosomal RNA	1452	41	100	65	0	0	0	0	0	75.2944	165.23	127.563	0	0	0	0	0	-	-	-	-	-	-
srR-710	srRNA-Rn28s1-1284-23	TCTCGCCCGCCGCGCCGGGGAGG	23	srRNA	Rn28s1	NR_003279.1	rRNA	Mus musculus 28S ribosomal RNA (Rn28s1), ribosomal RNA	1284	1	2	3	55	213	223	209	230	1.83645	3.30461	5.88751	80.7578	121.306	164.973	182.853	159.773	0.280374	1	0.422296	1	0.550551	1
srR-711	srRNA-Rn18s-1269-19	GGCCCGGACACGGACAGGA	19	srRNA	Rn18s	NR_003278.3	rRNA	Mus musculus 18S ribosomal RNA (Rn18s), ribosomal RNA	1269	6	11	2	47	98	220	229	283	11.0187	18.1753	3.92501	69.0112	55.8123	162.754	200.351	196.59	1.37978	0.00428505	1.67293	3.197e-06	1.96845	1.22597e-09
srR-712	srRNA-Rn18s-1792-24	GACGGTCGAACTTGACTATCTAGA	24	srRNA	Rn18s	NR_003278.3	rRNA	Mus musculus 18S ribosomal RNA (Rn18s), ribosomal RNA	1792	24	27	17	56	107	163	81	105	44.0748	44.6122	33.3626	82.2261	60.9379	120.586	70.8666	72.9397	0.82082	1	0.0482134	1	0.412376	1
srR-713	srRNA-Rn28s1-1153-15	TCTAACGCGTGCGCG	15	srRNA	Rn28s1	NR_003279.1	rRNA	Mus musculus 28S ribosomal RNA (Rn28s1), ribosomal RNA	1153	3	3	6	58	556	53	91	206	5.50935	4.95691	11.775	85.1627	316.649	39.2089	79.6155	143.101	-3.17388	2.60307e-24	-2.15995	1.14177e-12	-0.991991	0.0587958
srR-714	srRNA-Rn28s1-2218-20	GCCGTTCCGAAGGGACGGGC	20	srRNA	Rn28s1	NR_003279.1	rRNA	Mus musculus 28S ribosomal RNA (Rn28s1), ribosomal RNA	2218	14	10	33	89	148	40	34	38	25.7103	16.523	64.7626	130.681	84.288	29.5916	29.7465	26.3972	-1.67032	0.00325296	-1.66903	0.00157852	-1.51883	0.00800712
srR-715	srRNA-Rn28s1-3621-19	AAGTGGGAGGCCCCCGGCG	19	srRNA	Rn28s1	NR_003279.1	rRNA	Mus musculus 28S ribosomal RNA (Rn28s1), ribosomal RNA	3621	2	2	19	46	329	118	178	223	3.6729	3.30461	37.2876	67.5429	187.37	87.2953	155.731	154.91	-1.26413	0.0105885	-0.436093	1	-0.120908	1
srR-716	srRNA-Rn18s-1379-18	ACGAACGAGACTCTGGCA	18	srRNA	Rn18s	NR_003278.3	rRNA	Mus musculus 18S ribosomal RNA (Rn18s), ribosomal RNA	1379	1	1	0	77	264	199	97	183	1.83645	1.6523	0	113.061	150.352	147.218	84.8649	127.123	-0.19332	1	-0.993805	0.382795	-0.0885642	1
srR-717	srRNA-Rn18s-1771-15	GCCCTGGCGGAGCGC	15	srRNA	Rn18s	NR_003278.3	rRNA	Mus musculus 18S ribosomal RNA (Rn18s), ribosomal RNA	1771	16	12	8	30	862	56	50	64	29.3832	19.8276	15.7	44.0497	490.921	41.4283	43.7448	44.4585	-3.72709	5.32103e-36	-3.65499	1.78253e-34	-3.30932	7.31789e-30
srR-718	srRNA-Rn18s-923-17	AGGGACGGCCGGGGGCA	17	srRNA	Rn18s	NR_003278.3	rRNA	Mus musculus 18S ribosomal RNA (Rn18s), ribosomal RNA	923	9	5	4	52	182	167	170	290	16.528	8.26151	7.85002	76.3528	103.651	123.545	148.732	201.452	0.0901893	1	0.351243	1	1.11158	0.0194197
srR-719	srRNA-Rn28s1-2065-19	CCTAGGGCGCGGGCCCGGG	19	srRNA	Rn28s1	NR_003279.1	rRNA	Mus musculus 28S ribosomal RNA (Rn28s1), ribosomal RNA	2065	3	4	2	62	267	105	214	209	5.50935	6.60921	3.92501	91.036	152.06	77.678	187.228	145.185	-1.13124	0.131811	0.130598	1	0.0866981	1
srR-720	srRNA-Rn28s1-2328-16	GCGGTAACGCGACCGA	16	srRNA	Rn28s1	NR_003279.1	rRNA	Mus musculus 28S ribosomal RNA (Rn28s1), ribosomal RNA	2328	19	7	4	36	817	47	62	83	34.8925	11.5661	7.85002	52.8596	465.292	34.7702	54.2436	57.6571	-3.90195	9.72049e-38	-3.2679	6.03336e-29	-2.85748	1.87211e-23
srR-721	srRNA-Rn18s-1731-15	AGTGAGGCCCTCGGA	15	srRNA	Rn18s	NR_003278.3	rRNA	Mus musculus 18S ribosomal RNA (Rn18s), ribosomal RNA	1731	5	11	9	52	242	176	93	275	9.18225	18.1753	17.6625	76.3528	137.822	130.203	81.3653	191.032	-0.244939	1	-0.929032	0.950098	0.624204	1
srR-722	srRNA-Rn18s-700-23	CGGGCGGTCCGCCGCGAGGCGAG	23	srRNA	Rn18s	NR_003278.3	rRNA	Mus musculus 18S ribosomal RNA (Rn18s), ribosomal RNA	700	4	0	0	16	192	343	261	373	7.3458	0	0	23.4932	109.347	253.748	228.348	259.109	1.05092	0.122016	0.892338	0.589735	1.39748	4.80507e-05
srR-723	srRNA-Rn28s1-1-18	CGCGACCTCAGATCAGAC	18	srRNA	Rn28s1	NR_003279.1	rRNA	Mus musculus 28S ribosomal RNA (Rn28s1), ribosomal RNA	1	41	114	48	0	1	3	1	5	75.2944	188.363	94.2002	0	0.569513	2.21937	0.874896	3.47332	1.67215	1	0.400302	1	2.59831	1
srR-724	srRNA-Rn28s1-1557-21	CTTGGGGCCGAAACGATCTCA	21	srRNA	Rn28s1	NR_003279.1	rRNA	Mus musculus 28S ribosomal RNA (Rn28s1), ribosomal RNA	1557	49	84	63	3	1	3	0	0	89.986	138.793	123.638	4.40497	0.569513	2.21937	0	0	1.67215	1	-2.98703	1	-2.99066	1
srR-725	srRNA-Rn28s1-3620-18	TAAGTGGGAGGCCCCCGG	18	srRNA	Rn28s1	NR_003279.1	rRNA	Mus musculus 28S ribosomal RNA (Rn28s1), ribosomal RNA	3620	1	2	10	32	272	121	233	369	1.83645	3.30461	19.625	46.9863	154.908	89.5147	203.851	256.331	-0.953588	1	0.226506	1	0.879746	0.319061
srR-726	srRNA-AC157803.1-103-16	ACCGGGTGCTGTAGGA	16	srRNA	AC157803.1	ENSMUST00000240339.1	rRNA	ncrna chromosome:GRCm39:1:26998184:26998302:-1 gene:ENSMUSG00000119695.1 gene_biotype:rRNA transcript_biotype:rRNA gene_symbol:AC157803.1	103	23	23	13	91	40	72	46	37	42.2383	38.003	25.5126	133.617	22.7805	53.2649	40.2452	25.7025	1.05982	1	0.649642	1	0.326554	1
srR-727	srRNA-Rn18s-831-18	AGGCCCGAGCCGCCTGGA	18	srRNA	Rn18s	NR_003278.3	rRNA	Mus musculus 18S ribosomal RNA (Rn18s), ribosomal RNA	831	7	2	1	38	335	185	198	262	12.8551	3.30461	1.9625	55.7963	190.787	136.861	173.229	182.002	-0.641968	1	-0.308618	1	0.0854503	1
srR-728	srRNA-Rn28s1-4453-25	CCGCGTCGTCCCCGCGGCGGCGCGG	25	srRNA	Rn28s1	NR_003279.1	rRNA	Mus musculus 28S ribosomal RNA (Rn28s1), ribosomal RNA	4453	32	27	13	35	132	125	111	202	58.7664	44.6122	25.5126	51.3913	75.1758	92.4738	97.1135	140.322	0.135603	1	0.199712	1	1.05308	0.121205
srR-729	srRNA-Rn18s-266-16	CGGGGGTCGGGCGCCG	16	srRNA	Rn18s	NR_003278.3	rRNA	Mus musculus 18S ribosomal RNA (Rn18s), ribosomal RNA	266	4	1	0	30	189	183	241	432	7.3458	1.6523	0	44.0497	107.638	135.382	210.85	300.095	0.167689	1	0.800072	1	1.63198	1.1759e-07
srR-730	srRNA-Rn28s1-410-21	GGGCGTGAAACCGTTAAGAGG	21	srRNA	Rn28s1	NR_003279.1	rRNA	Mus musculus 28S ribosomal RNA (Rn28s1), ribosomal RNA	410	1	5	21	92	115	110	85	79	1.83645	8.26151	41.2126	135.086	65.494	81.377	74.3662	54.8784	0.150047	1	0.013778	1	-0.101497	1
srR-731	srRNA-Rn18s-1138-15	TCCGGGAAACCAAAG	15	srRNA	Rn18s	NR_003278.3	rRNA	Mus musculus 18S ribosomal RNA (Rn18s), ribosomal RNA	1138	1	1	5	32	685	145	95	213	1.83645	1.6523	9.81252	46.9863	390.117	107.27	83.1151	147.963	-2.02484	1.18007e-11	-2.39891	1.76001e-16	-1.24476	0.000465776
srR-732	srRNA-Rn18s-187-27	GCTGACCCCCCTTCCCGGGGGGGGATG	27	srRNA	Rn18s	NR_003278.3	rRNA	Mus musculus 18S ribosomal RNA (Rn18s), ribosomal RNA	187	41	107	53	0	1	0	0	0	75.2944	176.796	104.013	0	0.569513	0	0	0	-3.07857	1	-2.98703	1	-2.99066	1
srR-733	srRNA-Rn28s1-3107-26	CCCATCGCCTCTCCCGAGGTGCGTGG	26	srRNA	Rn28s1	NR_003279.1	rRNA	Mus musculus 28S ribosomal RNA (Rn28s1), ribosomal RNA	3107	63	92	45	0	0	0	0	0	115.696	152.012	88.3127	0	0	0	0	0	-	-	-	-	-	-
srR-734	srRNA-Rn28s1-434-18	ACGGGTGGGGTCCGCGCA	18	srRNA	Rn28s1	NR_003279.1	rRNA	Mus musculus 28S ribosomal RNA (Rn28s1), ribosomal RNA	434	0	4	2	31	314	238	241	245	0	6.60921	3.92501	45.518	178.827	176.07	210.85	170.193	-0.185374	1	0.0681323	1	0.0820609	1
srR-735	srRNA-Rn28s1-4702-16	GACACAAGGGTTTGTC	16	srRNA	Rn28s1	NR_003279.1	rRNA	Mus musculus 28S ribosomal RNA (Rn28s1), ribosomal RNA	4702	50	47	62	17	57	11	15	19	91.8225	77.6582	121.675	24.9615	32.4623	8.1377	13.1234	13.1986	-2.14741	0.0588941	-1.46963	1	-1.14049	1
srR-736	srRNA-Rn28s1-1367-22	AGCCAGAGGAAACTCTGGTGGA	22	srRNA	Rn28s1	NR_003279.1	rRNA	Mus musculus 28S ribosomal RNA (Rn28s1), ribosomal RNA	1367	1	5	4	91	178	77	158	91	1.83645	8.26151	7.85002	133.617	101.373	56.9639	138.234	63.2144	-0.993524	1	0.277737	1	-0.527344	1
srR-737	srRNA-Rn28s1-2282-19	AGATCCCCGAATCCGGAGT	19	srRNA	Rn28s1	NR_003279.1	rRNA	Mus musculus 28S ribosomal RNA (Rn28s1), ribosomal RNA	2282	15	36	15	70	103	186	14	14	27.5467	59.4829	29.4376	102.783	58.6599	137.601	12.2485	9.72529	1.06602	0.522093	-2.42042	2.6853e-05	-2.43019	2.47084e-05
srR-738	srRNA-mt-Rnr1-930-27	ATACTGGAAAGTGTGCTTGGAATAATA	27	srRNA	mt-Rnr1	NC_005089.1:70-1024	MT rRNA	Mus musculus mitochondrion, MT-RNR1 mitochondrially encoded 12S RNA (12S rRNA), ribosomal RNA	930	37	38	48	13	80	77	69	143	67.9486	62.7875	94.2002	19.0882	45.5611	56.9639	60.3678	99.3369	0.15895	1	0.236098	1	1.2765	0.0200076
srR-739	srRNA-Rn28s1-1192-30-2	CCGTGGCGCAATGAAGGTGAAGGGCCCCGT	30	srRNA	Rn28s1	NR_003279.1	rRNA	Mus musculus 28S ribosomal RNA (Rn28s1), ribosomal RNA	1192	72	61	56	1	4	6	5	9	132.224	100.79	109.9	1.46832	2.27805	4.43874	4.37448	6.25197	0.779237	1	0.750853	1	1.57591	1
srR-740	srRNA-Rn28s1-2557-22	CCAAGGTGAACAGCCTCTGGCA	22	srRNA	Rn28s1	NR_003279.1	rRNA	Mus musculus 28S ribosomal RNA (Rn28s1), ribosomal RNA	2557	2	0	0	45	177	296	221	214	3.6729	0	0	66.0745	100.804	218.978	193.352	148.658	0.955662	0.617159	0.769705	1	0.713484	1
srR-741	srRNA-Rn18s-1097-15	GGCGATGCGGCGGCG	15	srRNA	Rn18s	NR_003278.3	rRNA	Mus musculus 18S ribosomal RNA (Rn18s), ribosomal RNA	1097	3	6	4	35	412	98	133	352	5.50935	9.91382	7.85002	51.3913	234.64	72.4995	116.361	244.522	-1.85621	4.60988e-08	-1.18068	0.007787	0.212942	1
srR-742	srRNA-Rn28s1-150-21	TGTGGCGTACGGAAGACCCAC	21	srRNA	Rn28s1	NR_003279.1	rRNA	Mus musculus 28S ribosomal RNA (Rn28s1), ribosomal RNA	150	2	0	5	34	201	299	263	193	3.6729	0	9.81252	49.923	114.472	221.197	230.098	134.07	0.786889	1	0.837306	1	0.381246	1
srR-743	srRNA-Rn18s-249-29	TCCCTCCCGGCTCCGGCCGGGGGTCGGGC	29	srRNA	Rn18s	NR_003278.3	rRNA	Mus musculus 18S ribosomal RNA (Rn18s), ribosomal RNA	249	49	89	48	8	3	0	0	3	89.986	147.055	94.2002	11.7466	1.70854	0	0	2.08399	-4.54493	1	-4.44527	1	0.422612	1
srR-744	srRNA-Rn28s1-3673-21	GCCGGCCTCGCGGGCCGCCGG	21	srRNA	Rn28s1	NR_003279.1	rRNA	Mus musculus 28S ribosomal RNA (Rn28s1), ribosomal RNA	3673	9	6	2	60	166	197	105	237	16.528	9.91382	3.92501	88.0994	94.5392	145.739	91.8641	164.635	0.461037	1	-0.210702	1	0.953179	0.283282
srR-745	srRNA-n-R5s149-1-26	GTCTACGGCCATACCACCCTGAACGC	26	srRNA	n-R5s149	NR_046156.1	rRNA	Mus musculus nuclear encoded rRNA 5S 149 (n-R5s149), ribosomal RNA	1	31	117	47	0	11	6	1	6	56.9299	193.319	92.2377	0	6.26465	4.43874	0.874896	4.16798	-0.650066	1	-2.88343	1	-0.427858	1
srR-746	srRNA-Rn28s1-711-21	CGCCGCGACCGGCTCCGGGAC	21	srRNA	Rn28s1	NR_003279.1	rRNA	Mus musculus 28S ribosomal RNA (Rn28s1), ribosomal RNA	711	15	18	16	69	89	70	136	92	27.5467	29.7414	31.4001	101.314	50.6867	51.7853	118.986	63.909	-0.131898	1	1.06041	0.420402	0.48724	1
srR-747	srRNA-Rs5-8s1-136-20-5	ACGCCGGTCTGAGCGTCGCT	20	srRNA	Rs5-8s1	NR_003280.2	rRNA	Mus musculus 5.8S ribosomal RNA (Rs5-8s1), ribosomal RNA	136	35	55	31	42	40	57	29	19	64.2757	90.8766	60.8376	61.6696	22.7805	42.1681	25.372	13.1986	0.723398	1	-0.014002	1	-0.631069	1
srR-748	srRNA-Rn28s1-2781-20	CCGCGGGGCCCCGTCGTCCC	20	srRNA	Rn28s1	NR_003279.1	rRNA	Mus musculus 28S ribosomal RNA (Rn28s1), ribosomal RNA	2781	68	39	35	5	73	24	72	122	124.879	64.4398	68.6877	7.34162	41.5745	17.755	62.9925	84.7489	-1.38623	1	0.429261	1	1.17941	0.13275
srR-749	srRNA-Rn28s1-771-22	CGGCGCGTCTCAGGGCGCGCCG	22	srRNA	Rn28s1	NR_003279.1	rRNA	Mus musculus 28S ribosomal RNA (Rn28s1), ribosomal RNA	771	9	11	14	54	203	93	148	183	16.528	18.1753	27.4751	79.2894	115.611	68.8005	129.485	127.123	-0.910993	1	-0.00598398	1	0.290258	1
srR-750	srRNA-Rn18s-1558-25	TGCCTACCCTACGCCGGCAGGCGCG	25	srRNA	Rn18s	ENSMUST00000240377.1	rRNA	ncrna chromosome:GRCm39:17:40157244:40159092:1 gene:ENSMUSG00000119584.1 gene_biotype:rRNA transcript_biotype:rRNA gene_symbol:Rn18s description:18S ribosomal RNA [Source:NCBI gene (formerly Entrezgene);Acc:19791]	1558	1	1	1	59	269	207	145	180	1.83645	1.6523	1.9625	86.6311	153.199	153.137	126.86	125.039	-0.163545	1	-0.441382	1	-0.139451	1
srR-751	srRNA-mt-Rnr2-1199-29	AACCTAGACTTACAAGTCAAAGTAAAATC	29	srRNA	mt-Rnr2	NC_005089.1:1094-2675	MT rRNA	Mus musculus 16S mitochondrial ribosomal RNA	1199	78	48	54	4	5	6	4	9	143.243	79.3105	105.975	5.87329	2.84757	4.43874	3.49958	6.25197	0.46671	1	0.124526	1	1.26404	1
srR-752	srRNA-Rn18s-492-23	CCACTCCCGACCCGGGGAGGTAG	23	srRNA	Rn18s	NR_003278.3	rRNA	Mus musculus 18S ribosomal RNA (Rn18s), ribosomal RNA	492	1	8	7	41	134	212	171	311	1.83645	13.2184	13.7375	60.2012	76.3148	156.836	149.607	216.04	0.875518	1	0.800996	1	1.65371	5.58801e-07
srR-753	srRNA-Rn28s1-719-18	CCGGCTCCGGGACGGCCG	18	srRNA	Rn28s1	NR_003279.1	rRNA	Mus musculus 28S ribosomal RNA (Rn28s1), ribosomal RNA	719	9	11	4	36	741	61	38	131	16.528	18.1753	7.85002	52.8596	422.009	45.1272	33.246	91.0009	-3.38578	1.27899e-29	-3.83178	1.14305e-34	-2.05894	8.20113e-13
srR-754	srRNA-Rn28s1-467-16	TCAACCCGGCGGCGCG	16	srRNA	Rn28s1	NR_003279.1	rRNA	Mus musculus 28S ribosomal RNA (Rn28s1), ribosomal RNA	467	5	11	10	35	231	193	123	287	9.18225	18.1753	19.625	51.3913	131.558	142.78	107.612	199.368	-0.0449214	1	-0.459003	1	0.752873	1
srR-755	srRNA-Rn28s1-3222-28	CGCGCGGCGCCTCGCCTCGGCCGGCGCC	28	srRNA	Rn28s1	NR_003279.1	rRNA	Mus musculus 28S ribosomal RNA (Rn28s1), ribosomal RNA	3222	6	2	1	41	247	201	190	248	11.0187	3.30461	1.9625	60.2012	140.67	148.698	166.23	172.277	-0.082925	1	0.071342	1	0.445686	1
srR-756	srRNA-Rn28s1-4336-24	ATGACTGAACGCCTCTAAGTCAGA	24	srRNA	Rn28s1	NR_003279.1	rRNA	Mus musculus 28S ribosomal RNA (Rn28s1), ribosomal RNA	4336	50	97	43	0	1	4	5	9	91.8225	160.273	84.3877	0	0.569513	2.95916	4.37448	6.25197	2.07373	1	2.60749	1	3.43293	1
srR-757	srRNA-Rn28s1-3393-21	AGCGCGGGTAAACGGCGGGAG	21	srRNA	Rn28s1	NR_003279.1	rRNA	Mus musculus 28S ribosomal RNA (Rn28s1), ribosomal RNA	3393	1	3	0	18	105	211	275	475	1.83645	4.95691	0	26.4298	59.7989	156.096	240.596	329.965	1.22015	0.055638	1.83751	2.1498e-08	2.61596	8.72295e-20
srR-758	srRNA-Rn28s1-665-27	CGGCCGGCGACCGGCCGCCGCCGGGCG	27	srRNA	Rn28s1	NR_003279.1	rRNA	Mus musculus 28S ribosomal RNA (Rn28s1), ribosomal RNA	665	11	11	12	66	197	74	92	154	20.2009	18.1753	23.5501	96.9093	112.194	54.7445	80.4904	106.978	-1.19698	0.146656	-0.647996	1	0.0847548	1
srR-759	srRNA-Rn28s1-1952-20	GCGGGGGCCCGTCCCCCGCC	20	srRNA	Rn28s1	NR_003279.1	rRNA	Mus musculus 28S ribosomal RNA (Rn28s1), ribosomal RNA	1952	4	2	2	66	395	85	87	162	7.3458	3.30461	3.92501	96.9093	224.958	62.8822	76.116	112.535	-2.0005	2.8715e-09	-1.73165	3.25641e-07	-0.84536	0.76479
srR-760	srRNA-Rn28s1-4451-29-14	CCCCGCGTCGTTCCCGCGGCGGCGCGGGG	29	srRNA	Rn28s1	NR_003279.1	rRNA	Mus musculus 28S ribosomal RNA (Rn28s1), ribosomal RNA	4451	20	3	9	40	168	123	170	251	36.729	4.95691	17.6625	58.7329	95.6782	90.9942	148.732	174.361	-0.235255	1	0.466625	1	1.01868	0.107991
srR-761	srRNA-Rn28s1-4451-29-15	CCCCGCGTCGTCTCCGCGGCGGCGCGGGG	29	srRNA	Rn28s1	NR_003279.1	rRNA	Mus musculus 28S ribosomal RNA (Rn28s1), ribosomal RNA	4451	6	4	6	52	195	101	178	253	11.0187	6.60921	11.775	76.3528	111.055	74.7188	155.731	175.75	-0.734116	1	0.318086	1	0.815284	1
srR-762	srRNA-Rn28s1-4498-22	CGGGACCGGGGTCCGGTGCGGA	22	srRNA	Rn28s1	NR_003279.1	rRNA	Mus musculus 28S ribosomal RNA (Rn28s1), ribosomal RNA	4498	7	10	6	51	143	184	140	211	12.8551	16.523	11.775	74.8845	81.4404	136.121	122.485	146.574	0.577588	1	0.418939	1	1.00058	0.189415
srR-763	srRNA-Rn45s-6877-22	CGACTCTTAGCGGTGGATCACT	22	srRNA	Rn45s	NR_046233.2	rRNA	Mus musculus 45S pre-ribosomal RNA (Rn45s), ribosomal RNA	6877	33	102	54	0	0	0	0	0	60.6028	168.535	105.975	0	0	0	0	0	-	-	-	-	-	-
srR-764	srRNA-Rn28s1-4464-16	CCGCGGCGGCGCGGGG	16	srRNA	Rn28s1	NR_003279.1	rRNA	Mus musculus 28S ribosomal RNA (Rn28s1), ribosomal RNA	4464	19	7	12	20	831	32	40	82	34.8925	11.5661	23.5501	29.3665	473.266	23.6733	34.9958	56.9624	-4.47939	6.48644e-45	-3.92333	5.13112e-37	-2.89946	2.61343e-24
srR-765	srRNA-Rn28s1-4451-16	CCCCGCGTCGTCCCCG	16	srRNA	Rn28s1	NR_003279.1	rRNA	Mus musculus 28S ribosomal RNA (Rn28s1), ribosomal RNA	4451	30	28	48	25	139	21	50	121	55.0935	46.2645	94.2002	36.7081	79.1624	15.5356	43.7448	84.0543	-2.50574	3.48046e-07	-1.02364	1	0.239774	1
srR-766	srRNA-Rn28s1-4588-17	GCACGTTCGTGTGGAAC	17	srRNA	Rn28s1	NR_003279.1	rRNA	Mus musculus 28S ribosomal RNA (Rn28s1), ribosomal RNA	4588	30	104	47	2	2	6	17	10	55.0935	171.839	92.2377	2.93665	1.13903	4.43874	14.8732	6.94663	1.73313	1	3.44577	0.170513	2.67698	1
srR-767	srRNA-Rn18s-697-25	GGGCGGGCGGTCCGCCGCGAGGCGA	25	srRNA	Rn18s	NR_003278.3	rRNA	Mus musculus 18S ribosomal RNA (Rn18s), ribosomal RNA	697	3	3	0	26	155	307	187	330	5.50935	4.95691	0	38.1764	88.2746	227.116	163.606	229.239	1.19961	0.0177354	0.720137	1	1.5294	5.40637e-06
srR-768	srRNA-mt-Rnr2-1147-17	GAAATTTCGGTTGGGAA	17	srRNA	mt-Rnr2	NC_005089.1:1094-2675	MT rRNA	Mus musculus 16S mitochondrial ribosomal RNA	1147	25	54	34	40	71	38	36	20	45.9112	89.2243	66.7251	58.7329	40.4354	28.112	31.4963	13.8933	-0.685814	1	-0.528629	1	-1.38303	0.849043
srR-769	srRNA-Rn28s1-3797-25	CGGGCGGGCGCGACCCGCTCCGGGG	25	srRNA	Rn28s1	NR_003279.1	rRNA	Mus musculus 28S ribosomal RNA (Rn28s1), ribosomal RNA	3797	5	6	9	26	169	202	190	315	9.18225	9.91382	17.6625	38.1764	96.2478	149.438	166.23	218.819	0.471357	1	0.618441	1	1.33767	0.00027706
srR-770	srRNA-mt-Rnr2-1420-25	TTCAGACCGGAGCAATCCAGGTCGG	25	srRNA	mt-Rnr2	NC_005089.1:1094-2675	MT rRNA	Mus musculus 16S mitochondrial ribosomal RNA	1420	0	0	4	28	99	78	286	476	0	0	7.85002	41.113	56.3818	57.7037	250.22	330.66	-0.129427	1	1.97884	7.60102e-10	2.70377	6.73879e-21
srR-771	srRNA-Rn28s1-3023-18	GCTGCGGCGGGCGTCGCG	18	srRNA	Rn28s1	NR_003279.1	rRNA	Mus musculus 28S ribosomal RNA (Rn28s1), ribosomal RNA	3023	10	16	10	46	327	56	109	166	18.3645	26.4368	19.625	67.5429	186.231	41.4283	95.3637	115.314	-2.32906	2.37177e-11	-1.13431	0.0296866	-0.53774	1
srR-772	srRNA-Rn28s1-1211-23	AAGGGCCCCGCCCGGGGGCCCGA	23	srRNA	Rn28s1	NR_003279.1	rRNA	Mus musculus 28S ribosomal RNA (Rn28s1), ribosomal RNA	1211	7	2	1	86	247	102	72	67	12.8551	3.30461	1.9625	126.276	140.67	75.4586	62.9925	46.5425	-1.06075	0.421736	-1.32727	0.00661933	-1.44076	0.00109639
srR-773	srRNA-Rn18s-1746-20	TCGGCCCCGCCGGGGTCGGC	20	srRNA	Rn18s	NR_003278.3	rRNA	Mus musculus 18S ribosomal RNA (Rn18s), ribosomal RNA	1746	16	5	4	99	74	90	29	57	29.3832	8.26151	7.85002	145.364	42.144	66.5811	25.372	39.5958	0.495982	1	-0.899142	1	0.0633963	1
srR-774	srRNA-Rn28s1-1800-29	AAGGAGTGTGTAACAACTCACCTGCCGAA	29	srRNA	Rn28s1	NR_003279.1	rRNA	Mus musculus 28S ribosomal RNA (Rn28s1), ribosomal RNA	1800	14	9	28	51	63	90	150	127	25.7103	14.8707	54.9501	74.8845	35.8793	66.5811	131.234	88.2223	0.7277	1	1.69915	4.70455e-05	1.4494	0.00529737
srR-775	srRNA-Rn28s1-4618-20	ATTCGTAGACGACCTGCTTC	20	srRNA	Rn28s1	NR_003279.1	rRNA	Mus musculus 28S ribosomal RNA (Rn28s1), ribosomal RNA	4618	67	63	44	3	7	7	6	10	123.042	104.095	86.3502	4.40497	3.98659	5.17853	5.24938	6.94663	0.210591	1	0.223244	1	0.940516	1
srR-776	srRNA-Rn18s-1839-23	TTCCGTAGGTGAACCTGCGGAAG	23	srRNA	Rn18s	NR_003278.3	rRNA	Mus musculus 18S ribosomal RNA (Rn18s), ribosomal RNA	1839	6	0	0	94	125	121	88	80	11.0187	0	0	138.022	71.1892	89.5147	76.9908	55.5731	0.167253	1	-0.056392	1	-0.203524	1
srR-777	srRNA-Rn28s1-670-22	GGCGACCGGCCGCCGCCGGGCG	22	srRNA	Rn28s1	NR_003279.1	rRNA	Mus musculus 28S ribosomal RNA (Rn28s1), ribosomal RNA	670	23	25	22	41	131	75	82	135	42.2383	41.3076	43.1751	60.2012	74.6063	55.4843	71.7415	93.7796	-0.589514	1	-0.225707	1	0.483022	1
srR-778	srRNA-Rn18s-1855-15	GCGGAAGGATCATTA	15	srRNA	Rn18s	NR_003278.3	rRNA	Mus musculus 18S ribosomal RNA (Rn18s), ribosomal RNA	1855	28	68	43	17	62	42	37	20	51.4206	112.357	84.3877	24.9615	35.3098	31.0712	32.3712	13.8933	-0.346686	1	-0.294089	1	-1.1879	1
srR-779	srRNA-Rn28s1-982-23	CGGGGCCCGGTGGGGGGCGGGGC	23	srRNA	Rn28s1	NR_003279.1	rRNA	Mus musculus 28S ribosomal RNA (Rn28s1), ribosomal RNA	982	13	10	14	71	165	61	103	66	23.8738	16.523	27.4751	104.251	93.9697	45.1272	90.1143	45.8478	-1.21968	0.224339	-0.22971	1	-0.880789	1
srR-780	srRNA-Rn28s1-532-26	CTCCCGACCCCTCCACCCGCGCGTCG	26	srRNA	Rn28s1	NR_003279.1	rRNA	Mus musculus 28S ribosomal RNA (Rn28s1), ribosomal RNA	532	1	3	6	39	291	176	200	175	1.83645	4.95691	11.775	57.2646	165.728	130.203	174.979	121.566	-0.510817	1	-0.0910782	1	-0.293423	1
srR-781	srRNA-Rn18s-1747-19	CGGCCCCGCCGGGGTCGGC	19	srRNA	Rn18s	NR_003278.3	rRNA	Mus musculus 18S ribosomal RNA (Rn18s), ribosomal RNA	1747	12	5	8	106	80	54	18	33	22.0374	8.26151	15.7	155.642	45.5611	39.9487	15.7481	22.9239	-0.352027	1	-1.69626	0.0681434	-0.835417	1
srR-782	srRNA-Rn28s1-1172-16	AGGGGCTCGTCCGAAA	16	srRNA	Rn28s1	NR_003279.1	rRNA	Mus musculus 28S ribosomal RNA (Rn28s1), ribosomal RNA	1172	7	5	0	40	148	252	156	246	12.8551	8.26151	0	58.7329	84.288	186.427	136.484	170.887	0.981525	0.610041	0.525414	1	1.17236	0.0111418
srR-783	srRNA-Rn28s1-2406-29	CCCTGGAATGGGTTCGCCCCGAGAGAGGG	29	srRNA	Rn28s1	NR_003279.1	rRNA	Mus musculus 28S ribosomal RNA (Rn28s1), ribosomal RNA	2406	66	66	48	0	0	0	0	5	121.206	109.052	94.2002	0	0	0	0	3.47332	-	-	-	-	5.58897	1
srR-784	srRNA-Rn18s-1767-19	CACGGCCCTGGCGGAGCGC	19	srRNA	Rn18s	NR_003278.3	rRNA	Mus musculus 18S ribosomal RNA (Rn18s), ribosomal RNA	1767	6	2	6	89	87	110	80	108	11.0187	3.30461	11.775	130.681	49.5477	81.377	69.9917	75.0237	0.552053	1	0.328392	1	0.751056	1
srR-785	srRNA-Rn28s1-113-22	AGCGCCGAATCCCCGCCGCGCG	22	srRNA	Rn28s1	NR_003279.1	rRNA	Mus musculus 28S ribosomal RNA (Rn28s1), ribosomal RNA	113	38	44	36	22	70	62	47	63	69.7851	72.7013	70.6502	32.3031	39.8659	45.867	41.1201	43.7638	0.0391833	1	-0.124532	1	0.287541	1
srR-786	srRNA-Rn28s1-3671-23	ACGCCGGCCTCGCGGGCCGCCGG	23	srRNA	Rn28s1	NR_003279.1	rRNA	Mus musculus 28S ribosomal RNA (Rn28s1), ribosomal RNA	3671	5	9	5	63	134	256	72	106	9.18225	14.8707	9.81252	92.5044	76.3148	189.386	62.9925	73.6343	1.14746	0.073192	-0.445707	1	0.101806	1
srR-787	srRNA-Rn28s1-2327-26	TGCGGTAACGCGACCGATCCCGGAGA	26	srRNA	Rn28s1	NR_003279.1	rRNA	Mus musculus 28S ribosomal RNA (Rn28s1), ribosomal RNA	2327	6	11	6	53	133	141	166	167	11.0187	18.1753	11.775	77.8211	75.7453	104.31	145.233	116.009	0.298341	1	0.769005	1	0.767858	1
srR-788	srRNA-Rn18s-1840-22	TCCGTAGGTGAACCTGCGGAAG	22	srRNA	Rn18s	NR_003278.3	rRNA	Mus musculus 18S ribosomal RNA (Rn18s), ribosomal RNA	1840	1	3	4	40	188	248	215	155	1.83645	4.95691	7.85002	58.7329	107.069	183.468	188.103	107.673	0.613595	1	0.6431	1	0.161499	1
srR-789	srRNA-Rn28s1-727-22	GGGACGGCCGGGAAGGCCCGGT	22	srRNA	Rn28s1	NR_003279.1	rRNA	Mus musculus 28S ribosomal RNA (Rn28s1), ribosomal RNA	727	64	58	53	0	6	4	4	4	117.533	95.8336	104.013	0	3.41708	2.95916	3.49958	2.77865	-0.361398	1	-0.131746	1	-0.141317	1
srR-790	srRNA-Rn18s-491-30	CCCACTCCCGACCCGGGGAGGTAGTGACGA	30	srRNA	Rn18s	NR_003278.3	rRNA	Mus musculus 18S ribosomal RNA (Rn18s), ribosomal RNA	491	7	7	3	52	150	186	115	212	12.8551	11.5661	5.88751	76.3528	85.427	137.601	100.613	147.269	0.524291	1	0.0665031	1	0.93852	0.412222
srR-791	srRNA-Rn28s1-3923-19	AGAAGGGCAAAAGCTCGCT	19	srRNA	Rn28s1	NR_003279.1	rRNA	Mus musculus 28S ribosomal RNA (Rn28s1), ribosomal RNA	3923	8	12	16	94	57	91	16	22	14.6916	19.8276	31.4001	138.022	32.4623	67.3209	13.9983	15.2826	0.887688	1	-1.37715	1	-0.930076	1
srR-792	srRNA-Rn28s1-533-22	TCCCGACCCCTCCACCCGCGCG	22	srRNA	Rn28s1	NR_003279.1	rRNA	Mus musculus 28S ribosomal RNA (Rn28s1), ribosomal RNA	533	18	11	13	44	192	141	102	128	33.0561	18.1753	25.5126	64.6062	109.347	104.31	89.2394	88.9169	-0.230892	1	-0.462233	1	-0.144768	1
srR-793	srRNA-n-R5s149-56-16	GCAGGGTCGGGCCTGG	16	srRNA	n-R5s149	NR_046156.1	rRNA	Mus musculus nuclear encoded rRNA 5S 149 (n-R5s149), ribosomal RNA	56	4	3	2	52	330	235	45	150	7.3458	4.95691	3.92501	76.3528	187.939	173.851	39.3703	104.2	-0.275338	1	-2.42182	2.61541e-12	-0.697032	1
srR-794	srRNA-Rn28s1-647-21	TCGGCGGGGGACCGCCCCCCG	21	srRNA	Rn28s1	NR_003279.1	rRNA	Mus musculus 28S ribosomal RNA (Rn28s1), ribosomal RNA	647	7	5	7	56	201	136	108	175	12.8551	8.26151	13.7375	82.2261	114.472	100.612	94.4888	121.566	-0.348981	1	-0.445895	1	0.240081	1
srR-795	srRNA-Rn28s1-2879-30	CCGGGGCGGCGGGTCCAACCCCGCGGGGGT	30	srRNA	Rn28s1	NR_003279.1	rRNA	Mus musculus 28S ribosomal RNA (Rn28s1), ribosomal RNA	2879	4	3	4	49	151	301	140	111	7.3458	4.95691	7.85002	71.9478	85.9965	222.677	122.485	77.1076	1.20883	0.0163817	0.340483	1	-0.00390489	1
srR-796	srRNA-Rn28s1-3199-18-2	CCGCCCCCCGGCCGGCGA	18	srRNA	Rn28s1	NR_003279.1	rRNA	Mus musculus 28S ribosomal RNA (Rn28s1), ribosomal RNA	3199	3	1	2	36	333	90	162	302	5.50935	1.6523	3.92501	52.8596	189.648	66.5811	141.733	209.788	-1.67191	8.91326e-06	-0.589319	1	0.29899	1
srR-797	srRNA-Rs5-8s1-67-17	GTGAATTGCAGGACACA	17	srRNA	Rs5-8s1	NR_003280.2	rRNA	Mus musculus 5.8S ribosomal RNA (Rs5-8s1), ribosomal RNA	67	49	51	58	5	18	27	15	11	89.986	84.2674	113.825	7.34162	10.2512	19.9743	13.1234	7.6413	0.794756	1	0.185465	1	-0.268056	1
srR-798	srRNA-Rn28s1-4417-15	AGCCGGGTCCCCGTC	15	srRNA	Rn28s1	NR_003279.1	rRNA	Mus musculus 28S ribosomal RNA (Rn28s1), ribosomal RNA	4417	65	59	39	4	23	9	15	14	119.369	97.4859	76.5377	5.87329	13.0988	6.65811	13.1234	9.72529	-1.12926	1	-0.165675	1	-0.274236	1
srR-799	srRNA-Rn28s1-409-22	AGGGCGTGAAACCGTTAAGAGG	22	srRNA	Rn28s1	NR_003279.1	rRNA	Mus musculus 28S ribosomal RNA (Rn28s1), ribosomal RNA	409	1	27	21	51	78	121	114	117	1.83645	44.6122	41.2126	74.8845	44.422	89.5147	99.7381	81.2756	0.846703	1	0.996052	1	1.02369	0.792233
srR-800	srRNA-Rn28s1-1210-26	GAAGGGCCCCGCCCGGGGGCCCGAGG	26	srRNA	Rn28s1	NR_003279.1	rRNA	Mus musculus 28S ribosomal RNA (Rn28s1), ribosomal RNA	1210	6	5	5	57	129	376	47	62	11.0187	8.26151	9.81252	83.6944	73.4672	278.161	41.1201	43.0691	1.75665	2.02678e-07	-1.00512	1	-0.616093	1
srR-801	srRNA-mt-Rnr2-1564-21	CTCTAACCTAGAGAAGGTTAA	21	srRNA	mt-Rnr2	NC_005089.1:1094-2675	MT rRNA	Mus musculus 16S mitochondrial ribosomal RNA	1564	65	46	55	4	5	5	4	8	119.369	76.0059	107.938	5.87329	2.84757	3.69895	3.49958	5.55731	0.209126	1	0.124526	1	1.09622	1
srR-802	srRNA-Rs5-8s1-136-22	ACGCCTGTCTGAGCGTCGCTTG	22	srRNA	Rs5-8s1	NR_003280.2	rRNA	Mus musculus 5.8S ribosomal RNA (Rs5-8s1), ribosomal RNA	136	35	37	38	43	38	23	16	12	64.2757	61.1352	74.5752	63.1379	21.6415	17.0152	13.9983	8.33596	-0.507869	1	-0.794006	1	-1.21564	1
srR-803	srRNA-Rs5-8s1-141-16	TGTCTGAGCGTCGCTT	16	srRNA	Rs5-8s1	NR_003280.2	rRNA	Mus musculus 5.8S ribosomal RNA (Rs5-8s1), ribosomal RNA	141	37	57	33	26	39	51	19	15	67.9486	94.1813	64.7626	38.1764	22.211	37.7293	16.623	10.42	0.599679	1	-0.584909	1	-0.933578	1
srR-804	srRNA-Rn28s1-2693-20	CGCCGCGGCTGGACGAGGCG	20	srRNA	Rn28s1	NR_003279.1	rRNA	Mus musculus 28S ribosomal RNA (Rn28s1), ribosomal RNA	2693	37	70	67	0	1	1	1	3	67.9486	115.661	131.488	0	0.569513	0.739791	0.874896	2.08399	0.190571	1	0.400302	1	1.88119	1
srR-805	srRNA-Rn28s1-3269-17	TGGTGCGGACCAGGGGA	17	srRNA	Rn28s1	NR_003279.1	rRNA	Mus musculus 28S ribosomal RNA (Rn28s1), ribosomal RNA	3269	9	29	21	29	110	54	161	213	16.528	47.9168	41.2126	42.5814	62.6465	39.9487	140.858	147.963	-0.810799	1	0.998506	0.523071	1.39226	0.000677821
srR-806	srRNA-Rn18s-774-26	CTGAGTGTCCCGCGGGGCCCGAAGCG	26	srRNA	Rn18s	NR_003278.3	rRNA	Mus musculus 18S ribosomal RNA (Rn18s), ribosomal RNA	774	2	0	0	49	174	226	132	236	3.6729	0	0	71.9478	99.0953	167.193	115.486	163.941	0.591205	1	0.0513031	1	0.879235	0.69727
srR-807	srRNA-n-R5s149-91-28	CCGCCTGGGAATACCGGGTGCTGTAGGC	28	srRNA	n-R5s149	NR_046156.1	rRNA	Mus musculus nuclear encoded rRNA 5S 149 (n-R5s149), ribosomal RNA	91	33	30	37	33	44	76	54	48	60.6028	49.5691	72.6127	48.4547	25.0586	56.2241	47.2444	33.3438	1.00064	1	0.743446	1	0.564085	1
srR-808	srRNA-mt-Rnr2-1148-16	AAATTTCGGTTGGGAA	16	srRNA	mt-Rnr2	NC_005089.1:1094-2675	MT rRNA	Mus musculus 16S mitochondrial ribosomal RNA	1148	36	41	44	21	89	30	36	39	66.1122	67.7444	86.3502	30.8348	50.6867	22.1937	31.4963	27.0919	-1.35112	0.948569	-0.854024	1	-0.748663	1
srR-809	srRNA-Rn28s1-576-26	CGTCCGGCGCTCCGGCGGCGGGCGCG	26	srRNA	Rn28s1	NR_003279.1	rRNA	Mus musculus 28S ribosomal RNA (Rn28s1), ribosomal RNA	576	17	20	21	38	148	180	41	115	31.2196	33.0461	41.2126	55.7963	84.288	133.162	35.8707	79.8863	0.496363	1	-1.3997	0.0414765	0.0760449	1
srR-810	srRNA-Rn28s1-3238-28	CTCGGCCGGCGCCTAGCAGCCGACTTAG	28	srRNA	Rn28s1	NR_003279.1	rRNA	Mus musculus 28S ribosomal RNA (Rn28s1), ribosomal RNA	3238	58	67	49	0	0	0	0	0	106.514	110.704	96.1627	0	0	0	0	0	-	-	-	-	-	-
srR-811	srRNA-Rn28s1-814-17	ACAGCCCTCCGGCCGCA	17	srRNA	Rn28s1	NR_003279.1	rRNA	Mus musculus 28S ribosomal RNA (Rn28s1), ribosomal RNA	814	12	4	9	44	304	150	98	118	22.0374	6.60921	17.6625	64.6062	173.132	110.969	85.7398	81.9703	-0.804289	1	-1.18245	0.0229541	-0.924591	0.521659
srR-812	srRNA-Rn28s1-357-26	CAACAAGTACCGTAAGGGAAAGTTGA	26	srRNA	Rn28s1	NR_003279.1	rRNA	Mus musculus 28S ribosomal RNA (Rn28s1), ribosomal RNA	357	7	15	16	45	168	87	143	144	12.8551	24.7845	31.4001	66.0745	95.6782	64.3618	125.11	100.032	-0.734265	1	0.217275	1	0.217515	1
srR-813	srRNA-Rn28s1-3268-19	CTGGTGCGGACCAGGGGAA	19	srRNA	Rn28s1	NR_003279.1	rRNA	Mus musculus 28S ribosomal RNA (Rn28s1), ribosomal RNA	3268	7	22	10	20	141	109	284	174	12.8551	36.3507	19.625	29.3665	80.3014	80.6372	248.47	120.871	-0.156865	1	1.45915	5.54049e-05	0.74288	1
srR-814	srRNA-Rn28s1-591-15	GCGGCGGGCGCGGGG	15	srRNA	Rn28s1	NR_003279.1	rRNA	Mus musculus 28S ribosomal RNA (Rn28s1), ribosomal RNA	591	15	15	11	31	187	106	106	249	27.5467	24.7845	21.5875	45.518	106.499	78.4178	92.739	172.971	-0.604091	1	-0.368755	1	0.852692	0.849043
srR-815	srRNA-Rn18s-1753-26	CGCCGGGGTCGGCCCACGGCCCTGGC	26	srRNA	Rn18s	NR_003278.3	rRNA	Mus musculus 18S ribosomal RNA (Rn18s), ribosomal RNA	1753	57	56	54	0	9	11	2	9	104.678	92.5289	105.975	0	5.12562	8.1377	1.74979	6.25197	0.497586	1	-1.66871	1	0.434098	1
srR-816	srRNA-Rn28s1-1553-28	AGGTCTTGGGGCCGAAACGATCTCAACC	28	srRNA	Rn28s1	NR_003279.1	rRNA	Mus musculus 28S ribosomal RNA (Rn28s1), ribosomal RNA	1553	66	64	42	0	0	0	1	0	121.206	105.747	82.4252	0	0	0	0.874896	0	-	-	3.38733	1	-	-
srR-817	srRNA-n-R5s149-94-26	CCTGGGAATACCGGGTGCTGTAGGCT	26	srRNA	n-R5s149	NR_046156.1	rRNA	Mus musculus nuclear encoded rRNA 5S 149 (n-R5s149), ribosomal RNA	94	27	25	30	38	67	104	60	49	49.5841	41.3076	58.8751	55.7963	38.1574	76.9382	52.4938	34.0385	0.847411	1	0.29013	1	-0.0112748	1
srR-818	srRNA-Rn28s1-2325-19	AGTGCGGTAACGCGACCGA	19	srRNA	Rn28s1	NR_003279.1	rRNA	Mus musculus 28S ribosomal RNA (Rn28s1), ribosomal RNA	2325	10	10	21	61	170	29	100	82	18.3645	16.523	41.2126	89.5677	96.8173	21.4539	87.4896	56.9624	-2.33246	1.19691e-07	-0.315341	1	-0.611114	1
srR-819	srRNA-Rn28s1-2909-18	TCCGGAGCGGGAGGAACC	18	srRNA	Rn28s1	NR_003279.1	rRNA	Mus musculus 28S ribosomal RNA (Rn28s1), ribosomal RNA	2909	9	10	17	68	79	108	94	58	16.528	16.523	33.3626	99.846	44.9916	79.8974	82.2402	40.2905	0.664546	1	0.69969	1	-0.00570907	1
srR-820	srRNA-Rn28s1-136-22	CGCGGCGTGGGAAATGTGGCGT	22	srRNA	Rn28s1	NR_003279.1	rRNA	Mus musculus 28S ribosomal RNA (Rn28s1), ribosomal RNA	136	7	4	0	108	120	55	13	24	12.8551	6.60921	0	158.579	68.3416	40.6885	11.3736	16.6719	-0.909768	1	-2.74661	1.55705e-07	-1.87721	0.000985159
srR-821	srRNA-Rs5-8s1-140-19	CTGTCTGAGCGTCGCTTGA	19	srRNA	Rs5-8s1	NR_003280.2	rRNA	Mus musculus 5.8S ribosomal RNA (Rs5-8s1), ribosomal RNA	140	31	52	33	36	24	26	21	9	56.9299	85.9197	64.7626	52.8596	13.6683	19.2346	18.3728	6.25197	0.32818	1	0.25584	1	-0.966677	1
srR-822	srRNA-Rn28s1-189-30	GGGGGCCCAAGTCCTTCTGATCGAGGCCCA	30	srRNA	Rn28s1	NR_003279.1	rRNA	Mus musculus 28S ribosomal RNA (Rn28s1), ribosomal RNA	189	72	37	56	1	3	2	3	3	132.224	61.1352	109.9	1.46832	1.70854	1.47958	2.62469	2.08399	-0.352628	1	0.432043	1	0.422612	1
srR-823	srRNA-Rn28s1-3603-18	ACATGAGAGGTGTAGAAT	18	srRNA	Rn28s1	NR_003279.1	rRNA	Mus musculus 28S ribosomal RNA (Rn28s1), ribosomal RNA	3603	30	96	47	1	0	0	0	1	55.0935	158.621	92.2377	1.46832	0	0	0	0.694663	-	-	-	-	3.38221	1
srR-824	srRNA-Rn18s-1746-18	TCGGCCCCGCCGGGGTCG	18	srRNA	Rn18s	NR_003278.3	rRNA	Mus musculus 18S ribosomal RNA (Rn18s), ribosomal RNA	1746	43	27	37	23	117	48	20	64	78.9673	44.6122	72.6127	33.7714	66.6331	35.5099	17.4979	44.4585	-1.06924	1	-2.09272	0.000138299	-0.429669	1
srR-825	srRNA-Rn28s1-1032-26	CGTCGCGCCGTCGGGTCCCGGGGGGA	26	srRNA	Rn28s1	NR_003279.1	rRNA	Mus musculus 28S ribosomal RNA (Rn28s1), ribosomal RNA	1032	74	48	38	2	11	12	16	12	135.897	79.3105	74.5752	2.93665	6.26465	8.87749	13.9983	8.33596	0.336219	1	0.981152	1	0.559556	1
srR-826	srRNA-Rn28s1-2781-21	CCGCGGGGCCCCGTCGTCCCC	21	srRNA	Rn28s1	NR_003279.1	rRNA	Mus musculus 28S ribosomal RNA (Rn28s1), ribosomal RNA	2781	41	24	27	23	83	39	104	103	75.2944	39.6553	52.9876	33.7714	47.2696	28.8518	90.9892	71.5503	-0.87335	1	0.774253	1	0.750527	1
srR-827	srRNA-Rn18s-695-28	GCGGGCGGGCGGTCCGCCGCGAGGCGAG	28	srRNA	Rn18s	NR_003278.3	rRNA	Mus musculus 18S ribosomal RNA (Rn18s), ribosomal RNA	695	2	1	0	29	134	265	182	291	3.6729	1.6523	0	42.5814	76.3148	196.044	159.231	202.147	1.19729	0.0346784	0.890884	1	1.55784	5.92057e-06
srR-828	srRNA-Rn28s1-2910-16	CCGGAGCGGGAGGAAC	16	srRNA	Rn28s1	NR_003279.1	rRNA	Mus musculus 28S ribosomal RNA (Rn28s1), ribosomal RNA	2910	2	31	16	34	94	83	208	129	3.6729	51.2214	31.4001	49.923	53.5343	61.4026	181.978	89.6116	0.0347457	1	1.59426	2.36003e-05	0.895697	1
srR-829	srRNA-Rs5-8s1-136-17	ACGCCTGTCTGAGCGCT	17	srRNA	Rs5-8s1	NR_003280.2	rRNA	Mus musculus 5.8S ribosomal RNA (Rs5-8s1), ribosomal RNA	136	23	33	20	61	53	27	27	30	42.2383	54.526	39.2501	89.5677	30.1842	19.9743	23.6222	20.8399	-0.756168	1	-0.521427	1	-0.379769	1
srR-830	srRNA-Rn28s1-667-25	GCCGGCGACCGGCCGCCGCCGGGCG	25	srRNA	Rn28s1	NR_003279.1	rRNA	Mus musculus 28S ribosomal RNA (Rn28s1), ribosomal RNA	667	4	4	12	63	112	79	121	166	7.3458	6.60921	23.5501	92.5044	63.7855	58.4435	105.862	115.314	-0.288847	1	0.560804	1	1.00683	0.348033
srR-831	srRNA-Rn28s1-4465-15	CGCGGCGGCGCGGGG	15	srRNA	Rn28s1	NR_003279.1	rRNA	Mus musculus 28S ribosomal RNA (Rn28s1), ribosomal RNA	4465	23	14	10	39	302	55	67	123	42.2383	23.1322	19.625	57.2646	171.993	40.6885	58.618	85.4436	-2.24031	4.24699e-10	-1.72084	3.88705e-06	-0.855254	1
srR-832	srRNA-Rn18s-1269-16	GGCCCGGACACGGACA	16	srRNA	Rn18s	NR_003278.3	rRNA	Mus musculus 18S ribosomal RNA (Rn18s), ribosomal RNA	1269	6	12	15	53	242	85	42	148	11.0187	19.8276	29.4376	77.8211	137.822	62.8822	36.7456	102.81	-1.29397	0.0198429	-2.07389	8.26352e-08	-0.269154	1
srR-833	srRNA-Rn28s1-4456-19	CGTCGTCCCCGCGGCGGCG	19	srRNA	Rn28s1	NR_003279.1	rRNA	Mus musculus 28S ribosomal RNA (Rn28s1), ribosomal RNA	4456	49	57	41	1	55	46	11	37	89.986	94.1813	80.4627	1.46832	31.3232	34.0304	9.62386	25.7025	-0.0433462	1	-1.86202	0.306279	-0.131466	1
srR-834	srRNA-Rn28s1-3272-15	TGCGGACCAGGGGAA	15	srRNA	Rn28s1	NR_003279.1	rRNA	Mus musculus 28S ribosomal RNA (Rn28s1), ribosomal RNA	3272	8	4	1	58	258	147	50	158	14.6916	6.60921	1.9625	85.1627	146.934	108.749	43.7448	109.757	-0.596826	1	-1.91524	5.52064e-07	-0.267202	1
srR-835	srRNA-Rn28s1-1211-24	AAGGGCCCCGCCCGGGGGCCCGAG	24	srRNA	Rn28s1	NR_003279.1	rRNA	Mus musculus 28S ribosomal RNA (Rn28s1), ribosomal RNA	1211	6	5	3	55	213	186	113	89	11.0187	8.26151	5.88751	80.7578	121.306	137.601	98.8632	61.825	0.0187815	1	-0.464265	1	-0.818152	1
srR-836	srRNA-Rn18s-1755-23	CCGGGGTCGGCCCACGGCCCTGG	23	srRNA	Rn18s	NR_003278.3	rRNA	Mus musculus 18S ribosomal RNA (Rn18s), ribosomal RNA	1755	40	36	40	3	40	81	57	137	73.458	59.4829	78.5002	4.40497	22.7805	59.923	49.8691	95.1689	1.22949	1	0.958332	1	2.21212	2.98805e-08
srR-837	srRNA-Rn28s1-889-30	CCCCCGTCCGCCTCCCGGGCGGGCGTGGGG	30	srRNA	Rn28s1	NR_003279.1	rRNA	Mus musculus 28S ribosomal RNA (Rn28s1), ribosomal RNA	889	19	32	25	18	80	217	56	118	34.8925	52.8737	49.0626	26.4298	45.5611	160.535	48.9942	81.9703	1.65232	6.01797e-05	-0.0645597	1	0.999499	1
srR-838	srRNA-Rn18s-394-23	TGGTGACCACGGGTGACGGGGAA	23	srRNA	Rn18s	NR_003278.3	rRNA	Mus musculus 18S ribosomal RNA (Rn18s), ribosomal RNA	394	2	1	2	52	86	223	159	178	3.6729	1.6523	3.92501	76.3528	48.9782	164.973	139.108	123.65	1.58748	0.000161095	1.33505	0.00714275	1.488	0.000369379
srR-839	srRNA-Rn28s1-3108-27	CCATCGCCTCTCCCGAGGTGCGTGGCG	27	srRNA	Rn28s1	NR_003279.1	rRNA	Mus musculus 28S ribosomal RNA (Rn28s1), ribosomal RNA	3108	57	61	49	0	0	0	0	0	104.678	100.79	96.1627	0	0	0	0	0	-	-	-	-	-	-
srR-840	srRNA-Rn18s-1412-20	CGACCCCCGAGCGGTCGGCG	20	srRNA	Rn18s	NR_003278.3	rRNA	Mus musculus 18S ribosomal RNA (Rn18s), ribosomal RNA	1412	1	5	3	21	302	195	142	281	1.83645	8.26151	5.88751	30.8348	171.993	144.259	124.235	195.2	-0.416516	1	-0.638379	1	0.335959	1
srR-841	srRNA-Rn28s1-1953-19	CGGGGGCCCGTCCCCCGCC	19	srRNA	Rn28s1	NR_003279.1	rRNA	Mus musculus 28S ribosomal RNA (Rn28s1), ribosomal RNA	1953	8	2	5	32	400	127	84	207	14.6916	3.30461	9.81252	46.9863	227.805	93.9534	73.4913	143.795	-1.44	0.000234501	-1.80035	8.63694e-08	-0.510069	1
srR-842	srRNA-Rn28s1-327-26	AAGGCTAAATACCGGCACGAGACCGA	26	srRNA	Rn28s1	NR_003279.1	rRNA	Mus musculus 28S ribosomal RNA (Rn28s1), ribosomal RNA	327	13	5	15	68	113	47	92	80	23.8738	8.26151	29.4376	99.846	64.355	34.7702	80.4904	55.5731	-1.04941	1	0.153092	1	-0.0580951	1
srR-843	srRNA-Rn28s1-709-23	TGCGCCGCGACCGGCTCCGGGAC	23	srRNA	Rn28s1	NR_003279.1	rRNA	Mus musculus 28S ribosomal RNA (Rn28s1), ribosomal RNA	709	12	20	11	34	54	117	185	166	22.0374	33.0461	21.5875	49.923	30.7537	86.5555	161.856	115.314	1.32766	0.144091	2.22336	6.87854e-10	2.05731	4.68541e-08
srR-844	srRNA-Rn28s1-711-30	CGCCGCGACCGGCTCCGGGACGGCCGGGAA	30	srRNA	Rn28s1	NR_003279.1	rRNA	Mus musculus 28S ribosomal RNA (Rn28s1), ribosomal RNA	711	8	6	2	61	85	103	171	128	14.6916	9.91382	3.92501	89.5677	48.4086	76.1984	149.607	88.9169	0.490797	1	1.4568	0.000904985	1.02944	0.563861
srR-845	srRNA-Rn28s1-4334-26	TTATGACTGAACGCCTCTAAGTCAGA	26	srRNA	Rn28s1	NR_003279.1	rRNA	Mus musculus 28S ribosomal RNA (Rn28s1), ribosomal RNA	4334	49	68	49	0	0	1	0	1	89.986	112.357	96.1627	0	0	0.739791	0	0.694663	3.26914	1	-	-	3.38221	1
srR-846	srRNA-Rn28s1-1365-25	GAAGCCAGAGGAAACTCTGGTGGAG	25	srRNA	Rn28s1	NR_003279.1	rRNA	Mus musculus 28S ribosomal RNA (Rn28s1), ribosomal RNA	1365	34	43	32	39	5	19	20	15	62.4393	71.049	62.8001	57.2646	2.84757	14.056	17.4979	10.42	2.11087	1	2.41644	0.97357	1.99427	1
srR-847	srRNA-mt-Rnr2-1147-16	GAAATTTCGGTTGGGA	16	srRNA	mt-Rnr2	NC_005089.1:1094-2675	MT rRNA	Mus musculus 16S mitochondrial ribosomal RNA	1147	37	31	42	28	72	20	35	12	67.9486	51.2214	82.4252	41.113	41.005	14.7958	30.6214	8.33596	-1.62802	0.374211	-0.589288	1	-2.13507	0.00657358
srR-848	srRNA-Rn28s1-1182-27	CCGAAAGCCGCCGTGGCGCAATGAAGG	27	srRNA	Rn28s1	NR_003279.1	rRNA	Mus musculus 28S ribosomal RNA (Rn28s1), ribosomal RNA	1182	1	2	0	52	176	92	213	177	1.83645	3.30461	0	76.3528	100.234	68.0607	186.353	122.955	-0.720812	1	0.724705	1	0.447939	1
srR-849	srRNA-Rn28s1-4355-25	TCAGAATCCCGCCCAGGCGGAACGA	25	srRNA	Rn28s1	NR_003279.1	rRNA	Mus musculus 28S ribosomal RNA (Rn28s1), ribosomal RNA	4355	7	1	9	54	96	203	110	132	12.8551	1.6523	17.6625	79.2894	54.6733	150.177	96.2386	91.6956	1.29352	0.0196211	0.645509	1	0.89851	1
srR-850	srRNA-Rn28s1-3633-17	CCCGGCGCCCGGCCCCG	17	srRNA	Rn28s1	NR_003279.1	rRNA	Mus musculus 28S ribosomal RNA (Rn28s1), ribosomal RNA	3633	2	0	6	26	360	75	100	365	3.6729	0	11.775	38.1764	205.025	55.4843	87.4896	253.552	-2.047	2.29511e-09	-1.39716	0.000350692	0.459822	1
srR-851	srRNA-Rn28s1-4451-29-16	CCCCGCGTCGTCTTCGCGGCGGCGCGGGG	29	srRNA	Rn28s1	NR_003279.1	rRNA	Mus musculus 28S ribosomal RNA (Rn28s1), ribosomal RNA	4451	8	5	7	46	181	92	155	173	14.6916	8.26151	13.7375	67.5429	103.082	68.0607	135.609	120.177	-0.761196	1	0.226006	1	0.3746	1
srR-852	srRNA-Rn28s1-3329-17	CGGGTGTTGACGCGATG	17	srRNA	Rn28s1	NR_003279.1	rRNA	Mus musculus 28S ribosomal RNA (Rn28s1), ribosomal RNA	3329	0	0	1	43	230	68	219	235	0	0	1.9625	63.1379	130.988	50.3058	191.602	163.246	-1.54207	0.000793942	0.378982	1	0.470856	1
srR-853	srRNA-Rn18s-924-15	GGGACGGCCGGGGGC	15	srRNA	Rn18s	NR_003278.3	rRNA	Mus musculus 18S ribosomal RNA (Rn18s), ribosomal RNA	924	8	30	13	38	84	71	104	200	14.6916	49.5691	25.5126	55.7963	47.8391	52.5251	90.9892	138.933	-0.0281807	1	0.757005	1	1.68991	5.81287e-06
srR-854	srRNA-Rn28s1-2698-21	CGGCTGGACGAGGCGCCGCCG	21	srRNA	Rn28s1	NR_003279.1	rRNA	Mus musculus 28S ribosomal RNA (Rn28s1), ribosomal RNA	2698	43	58	59	2	3	0	1	5	78.9673	95.8336	115.788	2.93665	1.70854	0	0.874896	3.47332	-4.54493	1	-1.05794	1	1.13973	1
srR-855	srRNA-Rn18s-1409-25	ACGCGACCCCCGAGCGGTCGGCGTC	25	srRNA	Rn18s	NR_003278.3	rRNA	Mus musculus 18S ribosomal RNA (Rn18s), ribosomal RNA	1409	36	60	46	5	9	30	34	35	66.1122	99.1382	90.2752	7.34162	5.12562	22.1937	29.7465	24.3132	1.9355	1	2.34896	0.037544	2.38092	0.0218888
srR-856	srRNA-Rn28s1-4685-23	ATTGAAAGTCAGCCCTCGACACA	23	srRNA	Rn28s1	NR_003279.1	rRNA	Mus musculus 28S ribosomal RNA (Rn28s1), ribosomal RNA	4685	48	44	59	3	12	9	17	11	88.1496	72.7013	115.788	4.40497	6.83416	6.65811	14.8732	7.6413	-0.198313	1	0.944085	1	0.311196	1
srR-857	srRNA-Rn28s1-1204-19	GAAGGTGAAGGGCCCCGCT	19	srRNA	Rn28s1	NR_003279.1	rRNA	Mus musculus 28S ribosomal RNA (Rn28s1), ribosomal RNA	1204	70	52	40	1	0	0	3	0	128.551	85.9197	78.5002	1.46832	0	0	2.62469	0	-	-	4.87732	1	-	-
srR-858	srRNA-Rn28s1-4452-27-2	CCCGCGTCGTCCCCGTGGCGGCGCGGG	27	srRNA	Rn28s1	NR_003279.1	rRNA	Mus musculus 28S ribosomal RNA (Rn28s1), ribosomal RNA	4452	2	1	0	33	188	191	144	296	3.6729	1.6523	0	48.4547	107.069	141.3	125.985	205.62	0.237028	1	0.0651815	1	1.09436	0.0231303
srR-859	srRNA-Rn28s1-649-27	GGCGGGGGACCGCCCCCCGGCCGGCGA	27	srRNA	Rn28s1	NR_003279.1	rRNA	Mus musculus 28S ribosomal RNA (Rn28s1), ribosomal RNA	649	5	10	7	42	180	105	155	172	9.18225	16.523	13.7375	61.6696	102.512	77.678	135.609	119.482	-0.56275	1	0.233992	1	0.374228	1
srR-860	srRNA-Rn28s1-3620-20	TAAGTGGGAGGCCCCCGGCG	20	srRNA	Rn28s1	NR_003279.1	rRNA	Mus musculus 28S ribosomal RNA (Rn28s1), ribosomal RNA	3620	11	2	24	29	169	120	119	200	20.2009	3.30461	47.1001	42.5814	96.2478	88.7749	104.113	138.933	-0.2794	1	-0.0561185	1	0.682594	1
srR-861	srRNA-Rn28s1-1201-17	AATGAAGGTGAAGGGCC	17	srRNA	Rn28s1	NR_003279.1	rRNA	Mus musculus 28S ribosomal RNA (Rn28s1), ribosomal RNA	1201	9	15	6	79	60	53	70	64	16.528	24.7845	11.775	115.998	34.1708	39.2089	61.2427	44.4585	0.0352959	1	0.670997	1	0.532123	1
srR-862	srRNA-Rn18s-1486-23	AACAGGTCTGTGATGCCCTTAGA	23	srRNA	Rn18s	NR_003278.3	rRNA	Mus musculus 18S ribosomal RNA (Rn18s), ribosomal RNA	1486	10	19	30	44	69	148	46	68	18.3645	31.3938	58.8751	64.6062	39.2964	109.489	40.2452	47.2371	1.3136	0.0655907	-0.134773	1	0.418262	1
srR-863	srRNA-Rn28s1-3681-27	CGCGGGCCGCCGGTGAAATACCACTAC	27	srRNA	Rn28s1	NR_003279.1	rRNA	Mus musculus 28S ribosomal RNA (Rn28s1), ribosomal RNA	3681	17	33	96	4	11	11	14	4	31.2196	54.526	188.4	5.87329	6.26465	8.1377	12.2485	2.77865	0.21194	1	0.789859	1	-1.00034	1
srR-864	srRNA-mt-Rnr2-714-30	TCAGACTATAGGCAATAATCACACTATAAA	30	srRNA	mt-Rnr2	NC_005089.1:1094-2675	MT rRNA	Mus musculus 16S mitochondrial ribosomal RNA	714	33	54	69	0	4	12	6	8	60.6028	89.2243	135.413	0	2.27805	8.87749	5.24938	5.55731	1.76552	1	1.0089	1	1.40809	1
srR-865	srRNA-Rn28s1-212-30	AGGCCCAGCCCGTGGACGGTGTGAGGCCGG	30	srRNA	Rn28s1	NR_003279.1	rRNA	Mus musculus 28S ribosomal RNA (Rn28s1), ribosomal RNA	212	2	1	3	47	135	303	92	136	3.6729	1.6523	5.88751	69.0112	76.8843	224.157	80.4904	94.4742	1.37982	0.000978578	-0.103245	1	0.450315	1
srR-866	srRNA-Rn28s1-623-17	GCGCGGGCGGGGCCGGG	17	srRNA	Rn28s1	NR_003279.1	rRNA	Mus musculus 28S ribosomal RNA (Rn28s1), ribosomal RNA	623	17	6	7	51	128	49	129	164	31.2196	9.91382	13.7375	74.8845	72.8977	36.2497	112.862	113.925	-1.16906	0.931513	0.460677	1	0.796944	1
srR-867	srRNA-Rn18s-1265-16	ACCCGGCCCGGACACG	16	srRNA	Rn18s	NR_003278.3	rRNA	Mus musculus 18S ribosomal RNA (Rn18s), ribosomal RNA	1265	1	7	3	27	349	120	150	220	1.83645	11.5661	5.88751	39.6447	198.76	88.7749	131.234	152.826	-1.32501	0.00307001	-0.767951	1	-0.225543	1
srR-868	srRNA-Rn28s1-4451-28-4	CCCCGCGTCGTCCCCGCGGCGCGCGGGG	28	srRNA	Rn28s1	NR_003279.1	rRNA	Mus musculus 28S ribosomal RNA (Rn28s1), ribosomal RNA	4451	12	2	1	62	92	82	123	178	22.0374	3.30461	1.9625	91.036	52.3952	60.6628	107.612	123.65	0.0482649	1	0.867824	1	1.39086	0.00152355
srR-869	srRNA-Rn28s1-1287-17	CGCCCGCCGCGCCGGGG	17	srRNA	Rn28s1	NR_003279.1	rRNA	Mus musculus 28S ribosomal RNA (Rn28s1), ribosomal RNA	1287	6	0	0	32	488	54	103	224	11.0187	0	0	46.9863	277.923	39.9487	90.1143	155.605	-2.95881	1.06845e-20	-1.79329	1.79714e-08	-0.683045	1
srR-870	srRNA-Rn18s-249-28	TCCCTCCCGGCTCCGGCCGGGGGTCGGG	28	srRNA	Rn18s	NR_003278.3	rRNA	Mus musculus 18S ribosomal RNA (Rn18s), ribosomal RNA	249	73	42	43	2	2	0	0	0	134.061	69.3967	84.3877	2.93665	1.13903	0	0	0	-3.99055	1	-3.89305	1	-3.89693	1
srR-871	srRNA-Rn18s-1749-18	GCCCCGCCGGGGTCGGCC	18	srRNA	Rn18s	NR_003278.3	rRNA	Mus musculus 18S ribosomal RNA (Rn18s), ribosomal RNA	1749	1	1	2	28	237	228	128	259	1.83645	1.6523	3.92501	41.113	134.975	168.672	111.987	179.918	0.158406	1	-0.438537	1	0.56786	1
srR-872	srRNA-Rn18s-1039-23	TCGGAGGTTCGAAGACGATCAGA	23	srRNA	Rn18s	NR_003278.3	rRNA	Mus musculus 18S ribosomal RNA (Rn18s), ribosomal RNA	1039	0	0	0	43	118	303	107	204	0	0	0	63.1379	67.2026	224.157	93.6139	141.711	1.57379	2.60785e-05	0.308379	1	1.22885	0.0110555
srR-873	srRNA-Rn28s1-265-15	CGGGTCTTCCCGGAG	15	srRNA	Rn28s1	NR_003279.1	rRNA	Mus musculus 28S ribosomal RNA (Rn28s1), ribosomal RNA	265	15	6	4	31	550	71	43	105	27.5467	9.91382	7.85002	45.518	313.232	52.5251	37.6205	72.9397	-2.7372	3.1933e-19	-3.22397	2.1681e-24	-1.94788	1.82879e-10
srR-874	srRNA-Rn18s-1839-24	TTCCGTAGGTGAACCTGCGGAAGG	24	srRNA	Rn18s	NR_003278.3	rRNA	Mus musculus 18S ribosomal RNA (Rn18s), ribosomal RNA	1839	6	6	4	43	167	215	111	139	11.0187	9.91382	7.85002	63.1379	95.1087	159.055	97.1135	96.5582	0.57845	1	-0.139268	1	0.175175	1
srR-875	srRNA-Rn28s1-296-21	TGCAGCCCAAAGCGGGTGGTA	21	srRNA	Rn28s1	NR_003279.1	rRNA	Mus musculus 28S ribosomal RNA (Rn28s1), ribosomal RNA	296	39	45	61	7	16	6	10	7	71.6215	74.3536	119.713	10.2783	9.11221	4.43874	8.74896	4.86264	-1.18519	1	-0.225969	1	-0.743784	1
srR-876	srRNA-Rn28s1-415-16	TGAAACCGTTAAGAGG	16	srRNA	Rn28s1	NR_003279.1	rRNA	Mus musculus 28S ribosomal RNA (Rn28s1), ribosomal RNA	415	0	6	5	55	184	100	122	166	0	9.91382	9.81252	80.7578	104.79	73.9791	106.737	115.314	-0.664745	1	-0.142813	1	0.291351	1
srR-877	srRNA-Rn28s1-2879-28	CCGGGGCGGCGGGTCCAACCCCGCGGGG	28	srRNA	Rn28s1	NR_003279.1	rRNA	Mus musculus 28S ribosomal RNA (Rn28s1), ribosomal RNA	2879	56	24	42	16	24	22	26	43	102.841	39.6553	82.4252	23.4932	13.6683	16.2754	22.7473	29.8705	0.0883339	1	0.562573	1	1.27631	1
srR-878	srRNA-Rn28s1-243-19	AGCGGCCCCCGGCGCGCCG	19	srRNA	Rn28s1	NR_003279.1	rRNA	Mus musculus 28S ribosomal RNA (Rn28s1), ribosomal RNA	243	3	6	4	70	164	104	81	89	5.50935	9.91382	7.85002	102.783	93.4002	76.9382	70.8666	61.825	-0.442344	1	-0.567196	1	-0.441285	1
srR-879	srRNA-Rn28s1-3685-23	GGCCGCCGGTGAAATACCACTAC	23	srRNA	Rn28s1	NR_003279.1	rRNA	Mus musculus 28S ribosomal RNA (Rn28s1), ribosomal RNA	3685	37	9	6	25	177	86	171	89	67.9486	14.8707	11.775	36.7081	100.804	63.622	149.607	61.825	-0.826151	1	0.399857	1	-0.551246	1
srR-880	srRNA-Rn18s-1794-22	CGGTCGAACTTGACTATCTAGA	22	srRNA	Rn18s	NR_003278.3	rRNA	Mus musculus 18S ribosomal RNA (Rn18s), ribosomal RNA	1794	8	19	8	45	46	225	69	131	14.6916	31.3938	15.7	66.0745	26.1976	166.453	60.3678	91.0009	2.5011	8.59808e-12	1.03254	1	1.9466	4.60201e-06
srR-881	srRNA-Rn18s-1791-22	AGACGGTCGAACTTGACTATCT	22	srRNA	Rn18s	NR_003278.3	rRNA	Mus musculus 18S ribosomal RNA (Rn18s), ribosomal RNA	1791	45	65	43	3	6	18	3	6	82.6402	107.4	84.3877	4.40497	3.41708	13.3162	2.62469	4.16798	1.77662	1	-0.534459	1	0.431168	1
srR-882	srRNA-Rn18s-1564-19	CCCTACGCCGGCAGGCGCG	19	srRNA	Rn18s	ENSMUST00000240377.1	rRNA	ncrna chromosome:GRCm39:17:40157244:40159092:1 gene:ENSMUSG00000119584.1 gene_biotype:rRNA transcript_biotype:rRNA gene_symbol:Rn18s description:18S ribosomal RNA [Source:NCBI gene (formerly Entrezgene);Acc:19791]	1564	2	8	8	52	229	107	84	139	3.6729	13.2184	15.7	76.3528	130.419	79.1576	73.4913	96.5582	-0.882679	1	-0.996087	0.574758	-0.279988	1
srR-883	srRNA-Rn28s1-624-18	CGCGGGCGGGGCCGGGGG	18	srRNA	Rn28s1	NR_003279.1	rRNA	Mus musculus 28S ribosomal RNA (Rn28s1), ribosomal RNA	624	9	2	5	10	93	207	193	372	16.528	3.30461	9.81252	14.6832	52.9647	153.137	168.855	258.415	1.3674	0.00621921	1.50174	0.000223492	2.43826	4.13029e-16
srR-884	srRNA-Rn18s-27-16	ATGCTTGTCTCAAAGA	16	srRNA	Rn18s	NR_003278.3	rRNA	Mus musculus 18S ribosomal RNA (Rn18s), ribosomal RNA	27	0	0	5	16	212	245	144	321	0	0	9.81252	23.4932	120.737	181.249	125.985	222.987	0.422829	1	-0.108025	1	1.03809	0.0389109
srR-885	srRNA-Rn18s-970-24	TGGACCGGCGCAAGACGGACCAGA	24	srRNA	Rn18s	NR_003278.3	rRNA	Mus musculus 18S ribosomal RNA (Rn18s), ribosomal RNA	970	1	0	3	50	158	188	133	157	1.83645	0	5.88751	73.4162	89.9831	139.081	116.361	109.062	0.464815	1	0.201224	1	0.430581	1
srR-886	srRNA-Rn28s1-1550-23	TAGAGGTCTTGGGGCCGAAACGA	23	srRNA	Rn28s1	NR_003279.1	rRNA	Mus musculus 28S ribosomal RNA (Rn28s1), ribosomal RNA	1550	1	4	1	49	133	258	98	145	1.83645	6.60921	1.9625	71.9478	75.7453	190.866	85.7398	100.726	1.16948	0.0530995	0.00931164	1	0.564202	1
srR-887	srRNA-Rn28s1-590-17	GGCGGCGGGCGCGGGGG	17	srRNA	Rn28s1	NR_003279.1	rRNA	Mus musculus 28S ribosomal RNA (Rn28s1), ribosomal RNA	590	6	10	6	31	130	118	226	175	11.0187	16.523	11.775	45.518	74.0367	87.2953	197.726	121.566	0.0745443	1	1.24678	0.00500539	0.868202	1
srR-888	srRNA-Rn28s1-2862-16	GGCGCGCGGCGCGGGC	16	srRNA	Rn28s1	NR_003279.1	rRNA	Mus musculus 28S ribosomal RNA (Rn28s1), ribosomal RNA	2862	12	9	16	12	383	113	100	178	22.0374	14.8707	31.4001	17.6199	218.124	83.5963	87.4896	123.65	-1.54571	4.07513e-05	-1.48647	5.00149e-05	-0.665069	1
srR-889	srRNA-Rn28s1-893-21	CGTCCGCCTCCCGGGCGGGCG	21	srRNA	Rn28s1	NR_003279.1	rRNA	Mus musculus 28S ribosomal RNA (Rn28s1), ribosomal RNA	893	15	21	17	20	230	101	106	136	27.5467	34.6984	33.3626	29.3665	130.988	74.7188	92.739	94.4742	-0.972124	1	-0.667143	1	-0.317725	1
srR-890	srRNA-Rn28s1-4359-21	AATCCCGCCCAGGCGGAACGA	21	srRNA	Rn28s1	NR_003279.1	rRNA	Mus musculus 28S ribosomal RNA (Rn28s1), ribosomal RNA	4359	10	18	14	54	114	91	74	71	18.3645	29.7414	27.4751	79.2894	64.9245	67.3209	64.7423	49.3211	-0.110616	1	-0.173309	1	-0.242729	1
srR-891	srRNA-Rn28s1-627-15	GGGCGGGGCCGGGGG	15	srRNA	Rn28s1	NR_003279.1	rRNA	Mus musculus 28S ribosomal RNA (Rn28s1), ribosomal RNA	627	11	16	7	22	145	134	171	203	20.2009	26.4368	13.7375	32.3031	82.5794	99.1319	149.607	141.017	0.100434	1	0.687294	1	0.92483	0.525186
srR-892	srRNA-n-R5s149-13-20	ACCACCCTGAACGCGCCCGA	20	srRNA	n-R5s149	NR_046156.1	rRNA	Mus musculus nuclear encoded rRNA 5S 149 (n-R5s149), ribosomal RNA	13	6	3	3	37	152	178	129	222	11.0187	4.95691	5.88751	54.328	86.566	131.683	112.862	154.215	0.441814	1	0.213006	1	0.985892	0.207971
srR-893	srRNA-Rn28s1-3107-30	CCCATCGCCTCTCCCGAGGTGCGTGGCGGG	30	srRNA	Rn28s1	NR_003279.1	rRNA	Mus musculus 28S ribosomal RNA (Rn28s1), ribosomal RNA	3107	37	78	45	0	0	0	0	0	67.9486	128.88	88.3127	0	0	0	0	0	-	-	-	-	-	-
srR-894	srRNA-Rs5-8s1-136-19	ACGCCTGTCTGAGCGTCCT	19	srRNA	Rs5-8s1	NR_003280.2	rRNA	Mus musculus 5.8S ribosomal RNA (Rs5-8s1), ribosomal RNA	136	15	26	15	71	37	35	16	22	27.5467	42.9599	29.4376	104.251	21.072	25.8927	13.9983	15.2826	0.13371	1	-0.75568	1	-0.308602	1
srR-895	srRNA-Rn18s-1103-30	GCGGCGGCGTTATTCCCATGACCCGCCGGG	30	srRNA	Rn18s	NR_003278.3	rRNA	Mus musculus 18S ribosomal RNA (Rn18s), ribosomal RNA	1103	48	58	50	0	0	5	2	0	88.1496	95.8336	98.1252	0	0	3.69895	1.74979	0	5.46609	1	4.31669	1	-	-
srR-896	srRNA-Rn28s1-2126-26	TTCAAACGAGAACTTTGAAGGCCGAA	26	srRNA	Rn28s1	NR_003279.1	rRNA	Mus musculus 28S ribosomal RNA (Rn28s1), ribosomal RNA	2126	3	3	2	64	90	163	130	82	5.50935	4.95691	3.92501	93.9727	51.2562	120.586	113.736	56.9624	1.07009	0.673123	0.979269	1	0.305339	1
srR-897	srRNA-Rn28s1-2353-24	AGCCGGCGGGAGCCCCGGGGAGAG	24	srRNA	Rn28s1	NR_003279.1	rRNA	Mus musculus 28S ribosomal RNA (Rn28s1), ribosomal RNA	2353	0	5	0	43	83	216	177	173	0	8.26151	0	63.1379	47.2696	159.795	154.857	120.177	1.59263	0.000180173	1.54081	0.000184903	1.49805	0.000456959
srR-898	srRNA-Rn18s-1854-16	TGCGGAAGGATCATTA	16	srRNA	Rn18s	NR_003278.3	rRNA	Mus musculus 18S ribosomal RNA (Rn18s), ribosomal RNA	1854	23	55	31	17	56	59	37	45	42.2383	90.8766	60.8376	24.9615	31.8927	43.6476	32.3712	31.2599	0.289004	1	-0.147607	1	0.124272	1
srR-899	srRNA-Rn28s1-2333-18	AACGCGACCGATCCCGGA	18	srRNA	Rn28s1	NR_003279.1	rRNA	Mus musculus 28S ribosomal RNA (Rn28s1), ribosomal RNA	2333	3	14	3	62	140	105	73	112	5.50935	23.1322	5.88751	91.036	79.7319	77.678	63.8674	77.8023	-0.200487	1	-0.488964	1	0.118036	1
srR-900	srRNA-Rn28s1-2779-21	CCCCGCGGGGCCCCGTCGTCC	21	srRNA	Rn28s1	NR_003279.1	rRNA	Mus musculus 28S ribosomal RNA (Rn28s1), ribosomal RNA	2779	34	12	17	5	213	66	160	154	62.4393	19.8276	33.3626	7.34162	121.306	48.8262	139.983	106.978	-1.47435	0.00351653	0.037088	1	-0.0278238	1
srR-901	srRNA-Rn18s-1787-22	GAGAAGACGGTCGAACTTGACT	22	srRNA	Rn18s	NR_003278.3	rRNA	Mus musculus 18S ribosomal RNA (Rn18s), ribosomal RNA	1787	6	14	12	43	121	367	1	9	11.0187	23.1322	23.5501	63.1379	68.9111	271.503	0.874896	6.25197	1.81397	5.35555e-08	-6.32577	4.13248e-16	-3.29367	6.67702e-10
srR-902	srRNA-Rn28s1-2590-15	TGTAGGTAAGGGAAG	15	srRNA	Rn28s1	NR_003279.1	rRNA	Mus musculus 28S ribosomal RNA (Rn28s1), ribosomal RNA	2590	5	5	4	28	275	122	109	258	9.18225	8.26151	7.85002	41.113	156.616	90.2544	95.3637	179.223	-0.957543	0.935304	-0.884568	1	0.347858	1
srR-903	srRNA-Rn28s1-3328-17	GCGGGTGTTGACGCGAT	17	srRNA	Rn28s1	NR_003279.1	rRNA	Mus musculus 28S ribosomal RNA (Rn28s1), ribosomal RNA	3328	0	4	2	52	295	38	199	68	0	6.60921	3.92501	76.3528	168.006	28.112	174.104	47.2371	-2.73857	1.77058e-14	-0.117992	1	-1.67548	9.53738e-06
srR-904	srRNA-Rn28s1-726-23	CGGGACGGCCGGGAAGGCCCGGT	23	srRNA	Rn28s1	NR_003279.1	rRNA	Mus musculus 28S ribosomal RNA (Rn28s1), ribosomal RNA	726	51	59	36	7	3	5	3	3	93.6589	97.4859	70.6502	10.2783	1.70854	3.69895	2.62469	2.08399	0.921156	1	0.432043	1	0.422612	1
srR-905	srRNA-n-R5s149-93-27-2	GCCTGGGAATACCGGGTGCTGTAGGCA	27	srRNA	n-R5s149	NR_046156.1	rRNA	Mus musculus nuclear encoded rRNA 5S 149 (n-R5s149), ribosomal RNA	93	64	32	35	11	12	34	12	4	117.533	52.8737	68.6877	16.1516	6.83416	25.1529	10.4988	2.77865	1.70569	1	0.445293	1	-1.12432	1
srR-906	srRNA-Rn28s1-3164-21	GGGGGAACCCCCGCGTCGGTG	21	srRNA	Rn28s1	NR_003279.1	rRNA	Mus musculus 28S ribosomal RNA (Rn28s1), ribosomal RNA	3164	0	0	0	24	150	260	141	295	0	0	0	35.2398	85.427	192.346	123.36	204.926	1.00724	0.394828	0.36032	1	1.41497	9.13391e-05
srR-907	srRNA-Rn18s-759-30	CCTCGATGCTCTTAGCTGAGTGTCCCGCGG	30	srRNA	Rn18s	NR_003278.3	rRNA	Mus musculus 18S ribosomal RNA (Rn18s), ribosomal RNA	759	60	43	50	0	0	0	0	0	110.187	71.049	98.1252	0	0	0	0	0	-	-	-	-	-	-
srR-908	srRNA-Rn28s1-1551-17	AGAGGTCTTGGGGCCGA	17	srRNA	Rn28s1	NR_003279.1	rRNA	Mus musculus 28S ribosomal RNA (Rn28s1), ribosomal RNA	1551	2	8	12	60	210	70	50	100	3.6729	13.2184	23.5501	88.0994	119.598	51.7853	43.7448	69.4663	-1.36916	0.0145991	-1.61844	0.000229657	-0.629768	1
srR-909	srRNA-Rn28s1-4452-30	CCCGCGTCGTCCCCGCGGCGGCGCGGGGTC	30	srRNA	Rn28s1	NR_003279.1	rRNA	Mus musculus 28S ribosomal RNA (Rn28s1), ribosomal RNA	4452	28	19	22	31	61	112	64	74	51.4206	31.3938	43.1751	45.518	34.7403	82.8565	55.9933	51.4051	1.08928	1	0.518127	1	0.717463	1
srR-910	srRNA-Rn28s1-4540-16	CGGGGTGCGGCCGGAA	16	srRNA	Rn28s1	NR_003279.1	rRNA	Mus musculus 28S ribosomal RNA (Rn28s1), ribosomal RNA	4540	6	2	2	52	156	63	129	202	11.0187	3.30461	3.92501	76.3528	88.8441	46.6068	112.862	140.322	-1.09237	1	0.175566	1	0.812317	1
srR-911	srRNA-Rn28s1-2334-17	ACGCGACCGATCCCGGA	17	srRNA	Rn28s1	NR_003279.1	rRNA	Mus musculus 28S ribosomal RNA (Rn28s1), ribosomal RNA	2334	0	2	2	41	177	162	102	245	0	3.30461	3.92501	60.2012	100.804	119.846	89.2394	170.193	0.0865249	1	-0.344968	1	0.908565	0.470637
srR-912	srRNA-Rn18s-705-21	GGTCCGCCGCGAGGCGAGTCA	21	srRNA	Rn18s	NR_003278.3	rRNA	Mus musculus 18S ribosomal RNA (Rn18s), ribosomal RNA	705	32	81	43	0	0	0	1	0	58.7664	133.837	84.3877	0	0	0	0.874896	0	-	-	3.38733	1	-	-
srR-913	srRNA-Rn28s1-651-28	CGGGGGACCGCCCCCCGGCCGGCGACCG	28	srRNA	Rn28s1	NR_003279.1	rRNA	Mus musculus 28S ribosomal RNA (Rn28s1), ribosomal RNA	651	1	6	0	25	178	201	185	212	1.83645	9.91382	0	36.7081	101.373	148.698	161.856	147.269	0.389405	1	0.505197	1	0.691823	1
srR-914	srRNA-Rn28s1-3050-15	GGGGAGCCCGGCGGG	15	srRNA	Rn28s1	NR_003279.1	rRNA	Mus musculus 28S ribosomal RNA (Rn28s1), ribosomal RNA	3050	21	5	12	35	213	33	110	147	38.5654	8.26151	23.5501	51.3913	121.306	24.4131	96.2386	102.116	-2.47183	8.61793e-10	-0.503048	1	-0.0948907	1
srR-915	srRNA-Rn28s1-651-17	CGGGGGACCGCCCCCCG	17	srRNA	Rn28s1	NR_003279.1	rRNA	Mus musculus 28S ribosomal RNA (Rn28s1), ribosomal RNA	651	34	17	24	15	394	24	24	27	62.4393	28.0891	47.1001	22.0248	224.388	17.755	20.9975	18.7559	-3.8163	5.16239e-27	-3.58139	3.83236e-24	-3.42195	1.2383e-22
srR-916	srRNA-Rn28s1-619-22	TGGCGCGCGGGCGGGGCCGGGG	22	srRNA	Rn28s1	NR_003279.1	rRNA	Mus musculus 28S ribosomal RNA (Rn28s1), ribosomal RNA	619	10	10	20	60	81	69	70	41	18.3645	16.523	39.2501	88.0994	46.1306	51.0455	61.2427	28.4812	-0.0169532	1	0.238935	1	-0.541051	1
srR-917	srRNA-Rn28s1-3642-27	CGGCCCCGTCCTCGCGTCGGGGTCGGG	27	srRNA	Rn28s1	NR_003279.1	rRNA	Mus musculus 28S ribosomal RNA (Rn28s1), ribosomal RNA	3642	54	63	37	0	1	0	0	0	99.1683	104.095	72.6127	0	0.569513	0	0	0	-3.07857	1	-2.98703	1	-2.99066	1
srR-918	srRNA-Rn18s-113-18	GGTTCCTTTGGTCGCTCG	18	srRNA	Rn18s	NR_003278.3	rRNA	Mus musculus 18S ribosomal RNA (Rn18s), ribosomal RNA	113	45	40	48	11	7	13	5	7	82.6402	66.0921	94.2002	16.1516	3.98659	9.61728	4.37448	4.86264	1.0928	1	-0.0348059	1	0.432419	1
srR-919	srRNA-Rn28s1-2910-17	CCGGAGCGGGAGGAACC	17	srRNA	Rn28s1	NR_003279.1	rRNA	Mus musculus 28S ribosomal RNA (Rn28s1), ribosomal RNA	2910	1	17	2	31	105	151	161	215	1.83645	28.0891	3.92501	45.518	59.7989	111.708	140.858	149.353	0.737765	1	1.06553	0.209377	1.47276	0.000148812
srR-920	srRNA-Rn28s1-4333-27	ATTATGACTGAACGCCTCTAAGTCAGA	27	srRNA	Rn28s1	NR_003279.1	rRNA	Mus musculus 28S ribosomal RNA (Rn28s1), ribosomal RNA	4333	32	60	59	0	0	3	1	0	58.7664	99.1382	115.788	0	0	2.21937	0.874896	0	4.75072	1	3.38733	1	-	-
srR-921	srRNA-Rs5-8s1-19-18	ACTCGGCTCGTGCGTCGA	18	srRNA	Rs5-8s1	NR_003280.2	rRNA	Mus musculus 5.8S ribosomal RNA (Rs5-8s1), ribosomal RNA	19	8	20	11	39	164	73	86	136	14.6916	33.0461	21.5875	57.2646	93.4002	54.0047	75.2411	94.4742	-0.952279	1	-0.480891	1	0.16985	1
srR-922	srRNA-Rn18s-1842-28	CGTAGGTGAACCTGCGGAAGGATCATTA	28	srRNA	Rn18s	NR_003278.3	rRNA	Mus musculus 18S ribosomal RNA (Rn18s), ribosomal RNA	1842	27	49	47	10	25	43	27	12	49.5841	80.9628	92.2377	14.6832	14.2378	31.811	23.6222	8.33596	0.992903	1	0.558255	1	-0.614397	1
srR-923	srRNA-Rn28s1-3047-19	CCCGGGGAGCCCGGCGGGT	19	srRNA	Rn28s1	NR_003279.1	rRNA	Mus musculus 28S ribosomal RNA (Rn28s1), ribosomal RNA	3047	9	8	14	18	136	218	140	160	16.528	13.2184	27.4751	26.4298	77.4538	161.274	122.485	111.146	0.894408	1	0.491273	1	0.673976	1
srR-924	srRNA-Rn18s-759-27	CCTCGATGCTCTTAGCTGAGTGTCCCG	27	srRNA	Rn18s	NR_003278.3	rRNA	Mus musculus 18S ribosomal RNA (Rn18s), ribosomal RNA	759	40	56	55	0	0	0	0	0	73.458	92.5289	107.938	0	0	0	0	0	-	-	-	-	-	-
srR-925	srRNA-Rn28s1-264-16	TCGGGTCTTCCCGGAG	16	srRNA	Rn28s1	NR_003279.1	rRNA	Mus musculus 28S ribosomal RNA (Rn28s1), ribosomal RNA	264	14	9	5	33	466	51	46	84	25.7103	14.8707	9.81252	48.4547	265.393	37.7293	40.2452	58.3517	-2.97456	1.96595e-20	-2.88787	1.99048e-19	-2.03041	1.39421e-10
srR-926	srRNA-Rn18s-497-18	CCCGACCCGGGGAGGTAG	18	srRNA	Rn18s	NR_003278.3	rRNA	Mus musculus 18S ribosomal RNA (Rn18s), ribosomal RNA	497	7	2	1	26	145	111	197	276	12.8551	3.30461	1.9625	38.1764	82.5794	82.1167	172.355	191.727	-0.170981	1	0.891375	0.969807	1.36782	0.000307932
srR-927	srRNA-Rn28s1-1-22	CGCGACCTCAGATCAGACGTGG	22	srRNA	Rn28s1	NR_003279.1	rRNA	Mus musculus 28S ribosomal RNA (Rn28s1), ribosomal RNA	1	26	61	55	3	0	3	14	19	47.7477	100.79	107.938	4.40497	0	2.21937	12.2485	13.1986	4.75072	1	7.06062	0.115783	7.49272	0.00671119
srR-928	srRNA-Rn28s1-336-17	TACCGGCACGAGACCGA	17	srRNA	Rn28s1	NR_003279.1	rRNA	Mus musculus 28S ribosomal RNA (Rn28s1), ribosomal RNA	336	4	4	11	46	141	131	102	138	7.3458	6.60921	21.5875	67.5429	80.3014	96.9126	89.2394	95.8636	0.108117	1	-0.017214	1	0.40869	1
srR-929	srRNA-Rn28s1-1234-17	GGTGGGATCCCGAGGCC	17	srRNA	Rn28s1	NR_003279.1	rRNA	Mus musculus 28S ribosomal RNA (Rn28s1), ribosomal RNA	1234	43	46	55	1	12	6	8	2	78.9673	76.0059	107.938	1.46832	6.83416	4.43874	6.99917	1.38933	-0.774146	1	-0.133386	1	-2.08752	1
srR-930	srRNA-Rn28s1-3269-26	TGGTGCGGACCAGGGGAATCCGACTG	26	srRNA	Rn28s1	NR_003279.1	rRNA	Mus musculus 28S ribosomal RNA (Rn28s1), ribosomal RNA	3269	6	26	17	60	30	47	48	68	11.0187	42.9599	33.3626	88.0994	17.0854	34.7702	41.995	47.2371	0.859148	1	1.12421	1	1.616	0.0375821
srR-931	srRNA-Rn28s1-1875-23	CCGGCCGTCGCCGGCAGTCGGAA	23	srRNA	Rn28s1	NR_003279.1	rRNA	Mus musculus 28S ribosomal RNA (Rn28s1), ribosomal RNA	1875	10	24	24	50	93	36	40	53	18.3645	39.6553	47.1001	73.4162	52.9647	26.6325	34.9958	36.8172	-1.15234	1	-0.765768	1	-0.370504	1
srR-932	srRNA-Rn28s1-1285-22	CTCGCCCGCCGCGCCGGGGAGG	22	srRNA	Rn28s1	NR_003279.1	rRNA	Mus musculus 28S ribosomal RNA (Rn28s1), ribosomal RNA	1285	2	2	0	47	170	201	104	135	3.6729	3.30461	0	69.0112	96.8173	148.698	90.9892	93.7796	0.455696	1	-0.258816	1	0.107417	1
srR-933	srRNA-Rn18s-249-23	TCCCTCCCGGCTCCGGCCGGGGG	23	srRNA	Rn18s	NR_003278.3	rRNA	Mus musculus 18S ribosomal RNA (Rn18s), ribosomal RNA	249	12	9	13	37	159	149	66	117	22.0374	14.8707	25.5126	54.328	90.5526	110.229	57.7431	81.2756	0.120532	1	-0.817596	1	-0.00243577	1
srR-934	srRNA-Rn28s1-2886-22	GGCGGGTCCAACCCCGCGGGGG	22	srRNA	Rn28s1	NR_003279.1	rRNA	Mus musculus 28S ribosomal RNA (Rn28s1), ribosomal RNA	2886	27	28	17	39	41	52	52	58	49.5841	46.2645	33.3626	57.2646	23.35	38.4691	45.4946	40.2905	0.555722	1	0.790641	1	0.93809	1
srR-935	srRNA-Rn18s-1531-20	ACACTGACTGGCTCAGCGTG	20	srRNA	Rn18s	NR_003278.3	rRNA	Mus musculus 18S ribosomal RNA (Rn18s), ribosomal RNA	1531	0	0	2	38	107	231	131	200	0	0	3.92501	55.7963	60.9379	170.892	114.611	138.933	1.32354	0.0071605	0.741069	1	1.3413	0.00180601
srR-936	srRNA-Rn28s1-1852-20	GCGCTGGAGCGTCGGGCCCA	20	srRNA	Rn28s1	NR_003279.1	rRNA	Mus musculus 28S ribosomal RNA (Rn28s1), ribosomal RNA	1852	9	6	1	30	161	152	104	244	16.528	9.91382	1.9625	44.0497	91.6917	112.448	90.9892	169.498	0.13125	1	-0.180411	1	1.03924	0.0882065
srR-937	srRNA-Rn18s-492-29	CCACTCCCGACCCGGGGAGGTAGTGACGA	29	srRNA	Rn18s	NR_003278.3	rRNA	Mus musculus 18S ribosomal RNA (Rn18s), ribosomal RNA	492	2	3	3	21	130	159	184	288	3.6729	4.95691	5.88751	30.8348	74.0367	117.627	160.981	200.063	0.50442	1	0.950316	0.608595	1.58657	3.21459e-06
srR-938	srRNA-Rn18s-1754-29	GCCGGGGTCGGCCCACGGCCCTGGCGGAG	29	srRNA	Rn18s	NR_003278.3	rRNA	Mus musculus 18S ribosomal RNA (Rn18s), ribosomal RNA	1754	38	37	59	2	8	24	8	22	69.7851	61.1352	115.788	2.93665	4.55611	17.755	6.99917	15.2826	1.78223	1	0.443028	1	1.88073	1
srR-939	srRNA-Rn28s1-3796-27	GCGGGCGGGCGCGACCCGCTCCGGGGA	27	srRNA	Rn28s1	NR_003279.1	rRNA	Mus musculus 28S ribosomal RNA (Rn28s1), ribosomal RNA	3796	3	9	3	42	149	87	171	141	5.50935	14.8707	5.88751	61.6696	84.8575	64.3618	149.607	97.9475	-0.561263	1	0.648073	1	0.360155	1
srR-940	srRNA-Rn28s1-3369-26	TGTCAAAGTGAAGAAATTCAATGAAG	26	srRNA	Rn28s1	NR_003279.1	rRNA	Mus musculus 28S ribosomal RNA (Rn28s1), ribosomal RNA	3369	48	67	35	0	0	0	0	0	88.1496	110.704	68.6877	0	0	0	0	0	-	-	-	-	-	-
srR-941	srRNA-Rs5-8s1-64-16	AATGTGAATTGCAGGA	16	srRNA	Rs5-8s1	NR_003280.2	rRNA	Mus musculus 5.8S ribosomal RNA (Rs5-8s1), ribosomal RNA	64	33	36	32	25	29	30	16	35	60.6028	59.4829	62.8001	36.7081	16.5159	22.1937	13.9983	24.3132	0.262144	1	-0.405753	1	0.708606	1
srR-942	srRNA-Rn28s1-2220-17	CGTTCCGAAGGGACGGG	17	srRNA	Rn28s1	NR_003279.1	rRNA	Mus musculus 28S ribosomal RNA (Rn28s1), ribosomal RNA	2220	0	6	0	22	367	54	134	270	0	9.91382	0	32.3031	209.011	39.9487	117.236	187.559	-2.54784	3.49135e-14	-1.00308	0.133465	-0.00273932	1
srR-943	srRNA-Rn28s1-2689-27	CGCGCGCCGCGGCTGGACGAGGCGCCG	27	srRNA	Rn28s1	NR_003279.1	rRNA	Mus musculus 28S ribosomal RNA (Rn28s1), ribosomal RNA	2689	53	48	45	0	4	0	0	0	97.3318	79.3105	88.3127	0	2.27805	0	0	0	-4.94444	1	-4.84366	1	-4.84767	1
srR-944	srRNA-Rn28s1-3111-19	TCGCCTCTCCCGAGGTGCG	19	srRNA	Rn28s1	NR_003279.1	rRNA	Mus musculus 28S ribosomal RNA (Rn28s1), ribosomal RNA	3111	11	14	17	39	138	84	63	114	20.2009	23.1322	33.3626	57.2646	78.5928	62.1424	55.1184	79.1916	-0.50128	1	-0.680441	1	0.164284	1
srR-945	srRNA-Rn28s1-3042-18	CCGCTCCCGGGGAGCCCG	18	srRNA	Rn28s1	NR_003279.1	rRNA	Mus musculus 28S ribosomal RNA (Rn28s1), ribosomal RNA	3042	11	11	15	15	203	56	136	234	20.2009	18.1753	29.4376	22.0248	115.611	41.4283	118.986	162.551	-1.64161	0.000405158	-0.127884	1	0.64474	1
srR-946	srRNA-Rn28s1-1872-27	TACCCGGCCGTCGCCGGCAGTCGGAAC	27	srRNA	Rn28s1	NR_003279.1	rRNA	Mus musculus 28S ribosomal RNA (Rn28s1), ribosomal RNA	1872	23	38	21	29	63	66	41	38	42.2383	62.7875	41.2126	42.5814	35.8793	48.8262	35.8707	26.3972	0.280914	1	-0.169422	1	-0.288542	1
srR-947	srRNA-Rn28s1-589-19	CGGCGGCGGGCGCGGGGGG	19	srRNA	Rn28s1	NR_003279.1	rRNA	Mus musculus 28S ribosomal RNA (Rn28s1), ribosomal RNA	589	15	9	10	35	99	85	144	130	27.5467	14.8707	19.625	51.3913	56.3818	62.8822	125.985	90.3062	-0.00561395	1	0.989419	0.62772	0.832172	1
srR-948	srRNA-Rn45s-7836-26	TGCGAGTCACCCCCGGGTGTTGCGAG	26	srRNA	Rn45s	NR_046233.2	rRNA	Mus musculus 45S pre-ribosomal RNA (Rn45s), ribosomal RNA	7836	1	0	0	72	117	90	80	107	1.83645	0	0	105.719	66.6331	66.5811	69.9917	74.329	-0.163968	1	-0.0984167	1	0.310839	1
srR-949	srRNA-Rn28s1-3683-26	CGGGCCGCCGGTGAAATACCACTACT	26	srRNA	Rn28s1	NR_003279.1	rRNA	Mus musculus 28S ribosomal RNA (Rn28s1), ribosomal RNA	3683	0	8	8	20	137	141	201	219	0	13.2184	15.7	29.3665	78.0233	104.31	175.854	152.131	0.255634	1	1.00215	0.266624	1.11602	0.0375821
srR-950	srRNA-Rn28s1-1-20	CGCGACCTCAGATCAGACGT	20	srRNA	Rn28s1	NR_003279.1	rRNA	Mus musculus 28S ribosomal RNA (Rn28s1), ribosomal RNA	1	20	52	33	16	51	97	5	8	36.729	85.9197	64.7626	23.4932	29.0452	71.7597	4.37448	5.55731	1.13976	1	-2.87451	0.00407413	-2.21741	0.0474258
srR-951	srRNA-Rn28s1-3886-20	AGGCGAGCTCAGGGAGGACA	20	srRNA	Rn28s1	NR_003279.1	rRNA	Mus musculus 28S ribosomal RNA (Rn28s1), ribosomal RNA	3886	7	2	0	45	174	172	88	134	12.8551	3.30461	0	66.0745	99.0953	127.244	76.9908	93.0849	0.197523	1	-0.533083	1	0.0631748	1
srR-952	srRNA-Rn18s-694-23	AGCGGGCGGGCGGTCCGCCGCGA	23	srRNA	Rn18s	NR_003278.3	rRNA	Mus musculus 18S ribosomal RNA (Rn18s), ribosomal RNA	694	1	1	0	72	169	44	88	94	1.83645	1.6523	0	105.719	96.2478	32.5508	76.9908	65.2984	-1.72446	0.000509637	-0.491054	1	-0.405811	1
srR-953	srRNA-Rn28s1-3659-26	CGGGGTCGGGGCACGCCGGCCTCGCG	26	srRNA	Rn28s1	NR_003279.1	rRNA	Mus musculus 28S ribosomal RNA (Rn28s1), ribosomal RNA	3659	0	5	0	46	131	180	133	125	0	8.26151	0	67.5429	74.6063	133.162	116.361	86.8329	0.672224	1	0.471311	1	0.372081	1
srR-954	srRNA-Rn28s1-2186-25	ATGGGTCAGTCGGTCCTGAGAGATG	25	srRNA	Rn28s1	NR_003279.1	rRNA	Mus musculus 28S ribosomal RNA (Rn28s1), ribosomal RNA	2186	25	56	43	10	8	6	18	35	45.9112	92.5289	84.3877	14.6832	4.55611	4.43874	15.7481	24.3132	-0.197144	1	1.60247	1	2.54801	0.0120922
srR-955	srRNA-Rn28s1-409-23	AGGGCGTGAAACCGTTAAGAGGT	23	srRNA	Rn28s1	NR_003279.1	rRNA	Mus musculus 28S ribosomal RNA (Rn28s1), ribosomal RNA	409	30	29	52	10	22	44	38	25	55.0935	47.9168	102.05	14.6832	12.5293	32.5508	33.246	17.3666	1.20936	1	1.23296	1	0.621207	1
srR-956	srRNA-Rn28s1-1285-23	CTCGCCCGCCGCGCCGGGGAGGT	23	srRNA	Rn28s1	NR_003279.1	rRNA	Mus musculus 28S ribosomal RNA (Rn28s1), ribosomal RNA	1285	2	1	2	79	83	205	7	10	3.6729	1.6523	3.92501	115.998	47.2696	151.657	6.12427	6.94663	1.51727	0.000747074	-3.09868	3.88012e-06	-2.60031	6.62572e-05
srR-957	srRNA-Rn28s1-1916-23	CCGCGGGTGCGCGTCTCTCGGGG	23	srRNA	Rn28s1	NR_003279.1	rRNA	Mus musculus 28S ribosomal RNA (Rn28s1), ribosomal RNA	1916	33	40	27	2	31	123	55	76	60.6028	66.0921	52.9876	2.93665	17.6549	90.9942	48.1193	52.7944	2.19778	4.24964e-06	1.27313	1	1.72914	0.00458902
srR-958	srRNA-Rn28s1-578-29	TCCGGCGCTCCGGCGGCGGGCGCGGGGGG	29	srRNA	Rn28s1	NR_003279.1	rRNA	Mus musculus 28S ribosomal RNA (Rn28s1), ribosomal RNA	578	7	7	9	45	128	67	131	124	12.8551	11.5661	17.6625	66.0745	72.8977	49.566	114.611	86.1383	-0.718589	1	0.482855	1	0.393889	1
srR-959	srRNA-Rn28s1-592-16	CGGCGGGCGCGGGGGG	16	srRNA	Rn28s1	NR_003279.1	rRNA	Mus musculus 28S ribosomal RNA (Rn28s1), ribosomal RNA	592	8	22	28	44	33	29	84	64	14.6916	36.3507	54.9501	64.6062	18.7939	21.4539	73.4913	44.4585	0.0278189	1	1.79334	0.00181608	1.3918	0.278996
srR-960	srRNA-Rn28s1-265-22	CGGGTCTTCCCGGAGTCGGGTT	22	srRNA	Rn28s1	NR_003279.1	rRNA	Mus musculus 28S ribosomal RNA (Rn28s1), ribosomal RNA	265	1	2	2	79	222	67	9	39	1.83645	3.30461	3.92501	115.998	126.432	49.566	7.87406	27.0919	-1.51237	0.00165752	-4.15869	5.31178e-20	-2.06595	2.13182e-07
srR-961	srRNA-Rn28s1-3640-30	CCCGGCCCCGTCCTCGCGTCGGGGTCGGGG	30	srRNA	Rn28s1	NR_003279.1	rRNA	Mus musculus 28S ribosomal RNA (Rn28s1), ribosomal RNA	3640	15	30	11	12	89	243	43	139	27.5467	49.5691	21.5875	17.6199	50.6867	179.769	37.6205	96.5582	1.66194	2.84514e-05	-0.598371	1	1.08206	0.258075
srR-962	srRNA-Rn28s1-2980-16	GCGACTCTGGACGCGA	16	srRNA	Rn28s1	NR_003279.1	rRNA	Mus musculus 28S ribosomal RNA (Rn28s1), ribosomal RNA	2980	20	65	42	8	45	4	6	19	36.729	107.4	82.4252	11.7466	25.6281	2.95916	5.24938	13.1986	-3.24066	0.00521134	-2.43643	0.0879481	-0.800419	1
srR-963	srRNA-Rn28s1-891-30	CCCGTCCGCCTCCCGGGCGGGCGTGGGGGT	30	srRNA	Rn28s1	NR_003279.1	rRNA	Mus musculus 28S ribosomal RNA (Rn28s1), ribosomal RNA	891	38	79	31	0	0	0	1	0	69.7851	130.532	60.8376	0	0	0	0.874896	0	-	-	3.38733	1	-	-
srR-964	srRNA-Rn28s1-1871-26	ATACCCGGCCGTCGCCGGCAGTCGGA	26	srRNA	Rn28s1	NR_003279.1	rRNA	Mus musculus 28S ribosomal RNA (Rn28s1), ribosomal RNA	1871	56	43	39	3	1	5	4	5	102.841	71.049	76.5377	4.40497	0.569513	3.69895	3.49958	3.47332	2.38752	1	2.293	1	2.59831	1
srR-965	srRNA-Rn28s1-1530-19	TATCCGGTAAAGCGAATGA	19	srRNA	Rn28s1	NR_003279.1	rRNA	Mus musculus 28S ribosomal RNA (Rn28s1), ribosomal RNA	1530	20	35	23	38	22	63	26	26	36.729	57.8306	45.1376	55.7963	12.5293	46.6068	22.7473	18.0612	1.72606	0.148919	0.68732	1	0.677556	1
srR-966	srRNA-Rn28s1-1315-17	GAGCGTACGCGTTAGGA	17	srRNA	Rn28s1	NR_003279.1	rRNA	Mus musculus 28S ribosomal RNA (Rn28s1), ribosomal RNA	1315	5	5	7	24	80	128	141	298	9.18225	8.26151	13.7375	35.2398	45.5611	94.6932	123.36	207.01	0.891301	1	1.266	0.0309024	2.33524	1.14377e-13
srR-967	srRNA-Rn18s-1765-20	CCCACGGCCCTGGCGGAGCG	20	srRNA	Rn18s	NR_003278.3	rRNA	Mus musculus 18S ribosomal RNA (Rn18s), ribosomal RNA	1765	20	19	31	13	81	89	64	153	36.729	31.3938	60.8376	19.0882	46.1306	65.8414	55.9933	106.284	0.349713	1	0.109856	1	1.35606	0.0060118
srR-968	srRNA-Rn18s-186-28	CGCTGACCCCCCTTCCCGGGGGGGGATG	28	srRNA	Rn18s	NR_003278.3	rRNA	Mus musculus 18S ribosomal RNA (Rn18s), ribosomal RNA	186	44	74	29	0	2	0	0	0	80.8038	122.27	56.9126	0	1.13903	0	0	0	-3.99055	1	-3.89305	1	-3.89693	1
srR-969	srRNA-Rn28s1-4454-24	CGCGTCGTCCCCGCGGCGGCGCGG	24	srRNA	Rn28s1	NR_003279.1	rRNA	Mus musculus 28S ribosomal RNA (Rn28s1), ribosomal RNA	4454	8	6	7	14	218	187	116	210	14.6916	9.91382	13.7375	20.5565	124.154	138.341	101.488	145.879	-0.00694147	1	-0.45995	1	0.385918	1
srR-970	srRNA-Rn28s1-484-17	GTCCGGCCGTGCCGGTG	17	srRNA	Rn28s1	NR_003279.1	rRNA	Mus musculus 28S ribosomal RNA (Rn28s1), ribosomal RNA	484	63	51	30	0	3	0	2	0	115.696	84.2674	58.8751	0	1.70854	0	1.74979	0	-4.54493	1	-0.128583	1	-4.44924	1
srR-971	srRNA-Rn18s-1746-19	TCGGCCCCGCCGGGGTCGG	19	srRNA	Rn18s	NR_003278.3	rRNA	Mus musculus 18S ribosomal RNA (Rn18s), ribosomal RNA	1746	23	2	8	24	145	138	89	182	42.2383	3.30461	15.7	35.2398	82.5794	102.091	77.8657	126.429	0.142834	1	-0.254005	1	0.767375	1
srR-972	srRNA-Rn28s1-969-23	CCGTCGCCTCTCTCGGGGCCCGG	23	srRNA	Rn28s1	NR_003279.1	rRNA	Mus musculus 28S ribosomal RNA (Rn28s1), ribosomal RNA	969	31	55	22	12	63	46	25	30	56.9299	90.8766	43.1751	17.6199	35.8793	34.0304	21.8724	20.8399	-0.23882	1	-0.880746	1	-0.628509	1
srR-973	srRNA-Rn28s1-2500-16	TCCGGGGGAGAGGGTG	16	srRNA	Rn28s1	NR_003279.1	rRNA	Mus musculus 28S ribosomal RNA (Rn28s1), ribosomal RNA	2500	9	2	3	36	116	151	133	169	16.528	3.30461	5.88751	52.8596	66.0636	111.708	116.361	117.398	0.594204	1	0.646548	1	0.982095	0.433782
srR-974	srRNA-Rn28s1-1549-24	TTAGAGGTCTTGGGGCCGAAACGA	24	srRNA	Rn28s1	NR_003279.1	rRNA	Mus musculus 28S ribosomal RNA (Rn28s1), ribosomal RNA	1549	4	3	6	36	130	223	102	126	7.3458	4.95691	11.775	52.8596	74.0367	164.973	89.2394	87.5276	0.992135	0.71941	0.0998447	1	0.39461	1
srR-975	srRNA-Rn28s1-1214-20	GGCCCCGCCCGGGGGCCCGA	20	srRNA	Rn28s1	NR_003279.1	rRNA	Mus musculus 28S ribosomal RNA (Rn28s1), ribosomal RNA	1214	0	1	0	41	185	128	110	215	0	1.6523	0	60.2012	105.36	94.6932	96.2386	149.353	-0.31678	1	-0.299867	1	0.656481	1
srR-976	srRNA-Rn28s1-1874-25	CCCGGCCGTCGCCGGCAGTCGGAAC	25	srRNA	Rn28s1	NR_003279.1	rRNA	Mus musculus 28S ribosomal RNA (Rn28s1), ribosomal RNA	1874	9	15	14	40	68	80	92	131	16.528	24.7845	27.4751	58.7329	38.7269	59.1832	80.4904	91.0009	0.448049	1	0.884591	1	1.38416	0.00877799
srR-977	srRNA-Rn28s1-3780-29	CGTCCGTCCCGCGCGTGCGGGCGGGCGCG	29	srRNA	Rn28s1	NR_003279.1	rRNA	Mus musculus 28S ribosomal RNA (Rn28s1), ribosomal RNA	3780	30	69	39	2	2	18	3	5	55.0935	114.009	76.5377	2.93665	1.13903	13.3162	2.62469	3.47332	3.29977	1	0.984268	1	1.69205	1
srR-978	srRNA-Rn28s1-451-17	AGTCCGCCCGGAGGATT	17	srRNA	Rn28s1	NR_003279.1	rRNA	Mus musculus 28S ribosomal RNA (Rn28s1), ribosomal RNA	451	6	31	12	55	61	100	17	17	11.0187	51.2214	23.5501	80.7578	34.7403	73.9791	14.8732	11.8093	0.92596	1	-1.38785	1	-1.39762	1
srR-979	srRNA-Rn28s1-4462-19	CCCCGCGGCGGCGCGGGGT	19	srRNA	Rn28s1	NR_003279.1	rRNA	Mus musculus 28S ribosomal RNA (Rn28s1), ribosomal RNA	4462	5	6	7	40	295	83	71	105	9.18225	9.91382	13.7375	58.7329	168.006	61.4026	62.1176	72.9397	-1.61383	6.59823e-05	-1.60349	2.94094e-05	-1.04949	0.116752
srR-980	srRNA-Rn28s1-650-18	GCGGGGGACCGCCCCCCG	18	srRNA	Rn28s1	NR_003279.1	rRNA	Mus musculus 28S ribosomal RNA (Rn28s1), ribosomal RNA	650	13	7	17	15	499	47	41	85	23.8738	11.5661	33.3626	22.0248	284.187	34.7702	35.8707	59.0464	-3.1908	1.40163e-23	-3.15215	8.11664e-23	-2.11204	8.66684e-12
srR-981	srRNA-Rn18s-800-21	TTTACTTTGAAAAAATTAGAG	21	srRNA	Rn18s	NR_003278.3	rRNA	Mus musculus 18S ribosomal RNA (Rn18s), ribosomal RNA	800	3	0	0	39	115	211	134	143	5.50935	0	0	57.2646	65.494	156.096	117.236	99.3369	1.08906	0.272199	0.669821	1	0.753727	1
srR-982	srRNA-Rn28s1-3160-25	TGTGGGGGGAACCCCCGCGTCGGTG	25	srRNA	Rn28s1	NR_003279.1	rRNA	Mus musculus 28S ribosomal RNA (Rn28s1), ribosomal RNA	3160	1	0	0	38	131	236	131	128	1.83645	0	0	55.7963	74.6063	174.591	114.611	88.9169	1.06279	0.28046	0.449469	1	0.406268	1
srR-983	srRNA-Rn28s1-929-21	GGCCGCCCCTCCCACGGCGCG	21	srRNA	Rn28s1	NR_003279.1	rRNA	Mus musculus 28S ribosomal RNA (Rn28s1), ribosomal RNA	929	29	16	21	24	92	28	45	148	53.257	26.4368	41.2126	35.2398	52.3952	20.7141	39.3703	102.81	-1.49802	0.288251	-0.580692	1	1.12475	0.131484
srR-984	srRNA-Rn28s1-1193-29	CGTGGCGCAATGAAGGTGAAGGGCCCCGC	29	srRNA	Rn28s1	NR_003279.1	rRNA	Mus musculus 28S ribosomal RNA (Rn28s1), ribosomal RNA	1193	45	42	48	0	5	8	3	12	82.6402	69.3967	94.2002	0	2.84757	5.91832	2.62469	8.33596	0.874906	1	-0.278187	1	1.67487	1
srR-985	srRNA-Rn28s1-4454-25	CGCGTCGTCCCCGCGGCGGCGCGGG	25	srRNA	Rn28s1	NR_003279.1	rRNA	Mus musculus 28S ribosomal RNA (Rn28s1), ribosomal RNA	4454	24	22	6	14	71	178	63	173	44.0748	36.3507	11.775	20.5565	40.4354	131.683	55.1184	120.177	1.53854	0.00128764	0.276915	1	1.72292	1.00625e-05
srR-986	srRNA-Rn28s1-4483-26	CCCCCCGCCGGGCGTCGGGACCGGGG	26	srRNA	Rn28s1	NR_003279.1	rRNA	Mus musculus 28S ribosomal RNA (Rn28s1), ribosomal RNA	4483	1	5	4	30	170	190	100	182	1.83645	8.26151	7.85002	44.0497	96.8173	140.56	87.4896	126.429	0.374548	1	-0.315341	1	0.538104	1
srR-987	srRNA-Rn28s1-4661-23	AGAGCAGCTCCCTCGCTGCGATC	23	srRNA	Rn28s1	NR_003279.1	rRNA	Mus musculus 28S ribosomal RNA (Rn28s1), ribosomal RNA	4661	26	46	46	15	4	7	3	9	47.7477	76.0059	90.2752	22.0248	2.27805	5.17853	2.62469	6.25197	0.997724	1	0.0336569	1	1.57591	1
srR-988	srRNA-Rn28s1-264-27	TCGGGTCTTCCCGGAGTCGGGTTGCTT	27	srRNA	Rn28s1	NR_003279.1	rRNA	Mus musculus 28S ribosomal RNA (Rn28s1), ribosomal RNA	264	7	9	14	58	165	42	40	39	12.8551	14.8707	27.4751	85.1627	93.9697	31.0712	34.9958	27.0919	-1.75686	0.000450936	-1.59196	0.00246545	-1.63818	0.001016
srR-989	srRNA-n-R5s149-96-23	TGGGAATACCGGGTGCTGTAGGC	23	srRNA	n-R5s149	NR_046156.1	rRNA	Mus musculus nuclear encoded rRNA 5S 149 (n-R5s149), ribosomal RNA	96	39	34	22	16	52	61	34	29	71.6215	56.1783	43.1751	23.4932	29.6147	45.1272	29.7465	20.1452	0.443656	1	-0.162605	1	-0.401098	1
srR-990	srRNA-Rn18s-1787-16	GAGAAGACGGTCGAAC	16	srRNA	Rn18s	NR_003278.3	rRNA	Mus musculus 18S ribosomal RNA (Rn18s), ribosomal RNA	1787	7	21	12	49	88	135	35	23	12.8551	34.6984	23.5501	71.9478	50.1172	99.8717	30.6214	15.9773	0.830765	1	-0.87827	1	-1.49151	0.175472
srR-991	srRNA-Rn28s1-1929-17	TCTCTCGGGGTCGGGGG	17	srRNA	Rn28s1	NR_003279.1	rRNA	Mus musculus 28S ribosomal RNA (Rn28s1), ribosomal RNA	1929	0	9	0	53	127	128	77	126	0	14.8707	0	77.8211	72.3282	94.6932	67.367	87.5276	0.225439	1	-0.271664	1	0.428256	1
srR-992	srRNA-Rn18s-1266-19	CCCGGCCCGGACACGGACA	19	srRNA	Rn18s	NR_003278.3	rRNA	Mus musculus 18S ribosomal RNA (Rn18s), ribosomal RNA	1266	0	3	1	47	148	109	139	132	0	4.95691	1.9625	69.0112	84.288	80.6372	121.611	91.6956	-0.226702	1	0.359072	1	0.274778	1
srR-993	srRNA-Rn28s1-1169-19	GTCAGGGGCTCGTCCGAAA	19	srRNA	Rn28s1	NR_003279.1	rRNA	Mus musculus 28S ribosomal RNA (Rn28s1), ribosomal RNA	1169	3	2	2	48	103	153	119	116	5.50935	3.30461	3.92501	70.4795	58.6599	113.188	104.113	80.581	0.784443	1	0.657472	1	0.610865	1
srR-994	srRNA-Rn28s1-2685-24	TGGGCGCGCGCCGCGGCTGGACGA	24	srRNA	Rn28s1	NR_003279.1	rRNA	Mus musculus 28S ribosomal RNA (Rn28s1), ribosomal RNA	2685	5	5	4	33	103	170	100	198	9.18225	8.26151	7.85002	48.4547	58.6599	125.764	87.4896	137.543	0.936337	1	0.406753	1	1.38169	0.00122969
srR-995	srRNA-Rn18s-1415-17	CCCCCGAGCGGTCGGCG	17	srRNA	Rn18s	NR_003278.3	rRNA	Mus musculus 18S ribosomal RNA (Rn18s), ribosomal RNA	1415	0	0	1	10	204	144	151	361	0	0	1.9625	14.6832	116.181	106.53	132.109	250.774	-0.287946	1	0.0158625	1	1.26292	0.000639296
srR-996	srRNA-Rn28s1-3393-20	AGCGCGGGTAAACGGCGGGA	20	srRNA	Rn28s1	NR_003279.1	rRNA	Mus musculus 28S ribosomal RNA (Rn28s1), ribosomal RNA	3393	0	2	2	28	174	95	191	212	0	3.30461	3.92501	41.113	99.0953	70.2801	167.105	147.269	-0.6581	1	0.583981	1	0.724586	1
srR-997	srRNA-Rn28s1-3368-27	ATGTCAAAGTGAAGAAATTCAATGAAG	27	srRNA	Rn28s1	NR_003279.1	rRNA	Mus musculus 28S ribosomal RNA (Rn28s1), ribosomal RNA	3368	42	58	38	1	0	2	0	0	77.1309	95.8336	74.5752	1.46832	0	1.47958	0	0	4.19231	1	-	-	-	-
srR-998	srRNA-Rn28s1-1800-26-2	AAGGAGTGTGTAACAACTCACCTGCC	26	srRNA	Rn28s1	NR_003279.1	rRNA	Mus musculus 28S ribosomal RNA (Rn28s1), ribosomal RNA	1800	41	35	37	12	7	26	19	12	75.2944	57.8306	72.6127	17.6199	3.98659	19.2346	16.623	8.33596	2.08643	1	1.86902	1	1.20102	1
srR-999	srRNA-Rn28s1-2223-17	TCCGAAGGGACGGGCGA	17	srRNA	Rn28s1	NR_003279.1	rRNA	Mus musculus 28S ribosomal RNA (Rn28s1), ribosomal RNA	2223	5	5	1	40	200	106	90	157	9.18225	8.26151	1.9625	58.7329	113.903	78.4178	78.7406	109.062	-0.700986	1	-0.701457	1	0.0907815	1
srR-1000	srRNA-Rn18s-1792-20	GACGGTCGAACTTGACTATC	20	srRNA	Rn18s	NR_003278.3	rRNA	Mus musculus 18S ribosomal RNA (Rn18s), ribosomal RNA	1792	42	70	28	1	0	0	0	0	77.1309	115.661	54.9501	1.46832	0	0	0	0	-	-	-	-	-	-
srR-1001	srRNA-Rn28s1-625-17	GCGGGCGGGGCCGGGGG	17	srRNA	Rn28s1	NR_003279.1	rRNA	Mus musculus 28S ribosomal RNA (Rn28s1), ribosomal RNA	625	0	0	9	32	69	165	134	218	0	0	17.6625	46.9863	39.2964	122.065	117.236	151.437	1.47035	0.0048973	1.40558	0.00872651	2.09744	1.22569e-09
srR-1002	srRNA-Rn28s1-649-26	GGCGGGGGACCGCCCCCCGGCCGGCG	26	srRNA	Rn28s1	NR_003279.1	rRNA	Mus musculus 28S ribosomal RNA (Rn28s1), ribosomal RNA	649	12	9	7	40	96	70	106	138	22.0374	14.8707	13.7375	58.7329	54.6733	51.7853	92.739	95.8636	-0.240969	1	0.592122	1	0.96259	0.852864
srR-1003	srRNA-Rn28s1-2780-29	CCCGCGGGGCCCCGTCGTCCCCCGCGTCG	29	srRNA	Rn28s1	NR_003279.1	rRNA	Mus musculus 28S ribosomal RNA (Rn28s1), ribosomal RNA	2780	30	34	28	14	72	35	52	38	55.0935	56.1783	54.9501	20.5565	41.005	25.8927	45.4946	26.3972	-0.824223	1	-0.0195515	1	-0.480776	1
srR-1004	srRNA-Rn28s1-1950-22	TGGCGGGGGCCCGTCCCCCGCC	22	srRNA	Rn28s1	NR_003279.1	rRNA	Mus musculus 28S ribosomal RNA (Rn28s1), ribosomal RNA	1950	21	27	34	29	50	50	16	21	38.5654	44.6122	66.7251	42.5814	28.4757	36.9895	13.9983	14.5879	0.213811	1	-1.18862	1	-0.808336	1
srR-1005	srRNA-Rn18s-186-30	CGCTGACCCCCCTTCCCGGGGGGGGATGCG	30	srRNA	Rn18s	NR_003278.3	rRNA	Mus musculus 18S ribosomal RNA (Rn18s), ribosomal RNA	186	27	27	25	17	51	79	63	57	49.5841	44.6122	49.0626	24.9615	29.0452	58.4435	55.1184	39.5958	0.844018	1	0.753089	1	0.599162	1
srR-1006	srRNA-Rn28s1-771-23-2	CGGCGCGTCTCAAGGCGCGCCGG	23	srRNA	Rn28s1	NR_003279.1	rRNA	Mus musculus 28S ribosomal RNA (Rn28s1), ribosomal RNA	771	0	0	0	15	206	208	178	214	0	0	0	22.0248	117.32	153.876	155.731	148.658	0.228146	1	0.238973	1	0.494754	1
srR-1007	srRNA-Rn28s1-3132-26	GCGGGGGCGGGCGGGCGTCCCGCGCG	26	srRNA	Rn28s1	NR_003279.1	rRNA	Mus musculus 28S ribosomal RNA (Rn28s1), ribosomal RNA	3132	19	27	34	22	75	53	29	53	34.8925	44.6122	66.7251	32.3031	42.7135	39.2089	25.372	36.8172	-0.285988	1	-0.91847	1	-0.060699	1
srR-1008	srRNA-Rn28s1-672-22	CGACCGGCCGCCGCCGGGCGCA	22	srRNA	Rn28s1	NR_003279.1	rRNA	Mus musculus 28S ribosomal RNA (Rn28s1), ribosomal RNA	672	9	6	24	51	130	33	40	49	16.528	9.91382	47.1001	74.8845	74.0367	24.4131	34.9958	34.0385	-1.76007	0.00219044	-1.24834	0.249744	-0.966054	1
srR-1009	srRNA-Rn18s-1457-19	TGGCGTTCAGCCACCCGAG	19	srRNA	Rn18s	NR_003278.3	rRNA	Mus musculus 18S ribosomal RNA (Rn18s), ribosomal RNA	1457	2	2	2	27	168	173	119	212	3.6729	3.30461	3.92501	39.6447	95.6782	127.984	104.113	147.269	0.256467	1	-0.0475638	1	0.77517	1
srR-1010	srRNA-Rn18s-834-15	CCCGAGCCGCCTGGA	15	srRNA	Rn18s	NR_003278.3	rRNA	Mus musculus 18S ribosomal RNA (Rn18s), ribosomal RNA	834	10	6	2	21	216	67	78	302	18.3645	9.91382	3.92501	30.8348	123.015	49.566	68.2419	209.788	-1.47286	0.00317533	-1.0186	0.523071	0.923143	0.252668
srR-1011	srRNA-Rn28s1-4438-25	CGCTCGGCGGGGTCCCCGCGTCGTC	25	srRNA	Rn28s1	NR_003279.1	rRNA	Mus musculus 28S ribosomal RNA (Rn28s1), ribosomal RNA	4438	0	2	0	71	82	49	66	133	0	3.30461	0	104.251	46.7001	36.2497	57.7431	92.3902	-0.527455	1	0.136507	1	1.13643	0.16333
srR-1012	srRNA-Rn28s1-4462-19-2	CCCCCGCGGCGGCGCGGGG	19	srRNA	Rn28s1	NR_003279.1	rRNA	Mus musculus 28S ribosomal RNA (Rn28s1), ribosomal RNA	4462	36	13	7	25	250	14	24	98	66.1122	21.4799	13.7375	36.7081	142.378	10.3571	20.9975	68.077	-3.93298	1.26751e-21	-2.92542	4.15986e-14	-0.910264	0.917211
srR-1013	srRNA-Rn28s1-2294-15	CCGGAGTGGCGGAGA	15	srRNA	Rn28s1	NR_003279.1	rRNA	Mus musculus 28S ribosomal RNA (Rn28s1), ribosomal RNA	2294	3	6	7	13	213	123	101	293	5.50935	9.91382	13.7375	19.0882	121.306	90.9942	88.3645	203.536	-0.577403	1	-0.626073	1	0.899675	0.357076
srR-1014	srRNA-Rn28s1-2779-29	CCCCGCGGGGCCCCGTCGTCCCCCGCGTC	29	srRNA	Rn28s1	NR_003279.1	rRNA	Mus musculus 28S ribosomal RNA (Rn28s1), ribosomal RNA	2779	67	21	31	4	9	18	23	19	123.042	34.6984	60.8376	5.87329	5.12562	13.3162	20.1226	13.1986	1.20223	1	1.78719	1	1.50323	1
srR-1015	srRNA-Rn28s1-265-26	CGGGTCTTCCCGGAGTCGGGTTGCTT	26	srRNA	Rn28s1	NR_003279.1	rRNA	Mus musculus 28S ribosomal RNA (Rn28s1), ribosomal RNA	265	0	1	4	76	140	43	49	46	0	1.6523	7.85002	111.593	79.7319	31.811	42.8699	31.9545	-1.48618	0.0303565	-1.06306	1	-1.1638	0.421548
srR-1016	srRNA-Rn28s1-1871-28	ATACCCGGCCGTCGCCGGCAGTCGGAAC	28	srRNA	Rn28s1	NR_003279.1	rRNA	Mus musculus 28S ribosomal RNA (Rn28s1), ribosomal RNA	1871	38	37	55	1	4	3	7	6	69.7851	61.1352	107.938	1.46832	2.27805	2.21937	6.12427	4.16798	-0.193717	1	1.22772	1	0.999331	1
srR-1017	srRNA-Rn28s1-4483-20	CCCCCCGCCGGGCGTCGGGA	20	srRNA	Rn28s1	NR_003279.1	rRNA	Mus musculus 28S ribosomal RNA (Rn28s1), ribosomal RNA	4483	10	37	15	27	94	69	68	64	18.3645	61.1352	29.4376	39.6447	53.5343	51.0455	59.4929	44.4585	-0.231362	1	-0.0172051	1	-0.114326	1
srR-1018	srRNA-Rn28s1-3067-25	CCGGCGCGGGTCCCCTCCCCGCGGG	25	srRNA	Rn28s1	NR_003279.1	rRNA	Mus musculus 28S ribosomal RNA (Rn28s1), ribosomal RNA	3067	18	18	15	20	114	59	113	124	33.0561	29.7414	29.4376	29.3665	64.9245	43.6476	98.8632	86.1383	-0.734774	1	0.436706	1	0.5608	1
srR-1019	srRNA-Rn28s1-1366-25	AAGCCAGAGGAAACTCTGGTGGAGG	25	srRNA	Rn28s1	NR_003279.1	rRNA	Mus musculus 28S ribosomal RNA (Rn28s1), ribosomal RNA	1366	33	52	39	4	3	11	22	13	60.6028	85.9197	76.5377	5.87329	1.70854	8.1377	19.2477	9.03062	2.04075	1	3.26348	0.0438976	2.49968	1
srR-1020	srRNA-Rn28s1-4499-19	GGGACCGGGGTCCGGTGCG	19	srRNA	Rn28s1	NR_003279.1	rRNA	Mus musculus 28S ribosomal RNA (Rn28s1), ribosomal RNA	4499	1	2	2	62	212	55	59	78	1.83645	3.30461	3.92501	91.036	120.737	40.6885	51.6189	54.1837	-1.7301	8.33972e-05	-1.39378	0.00618229	-1.00146	0.514473
srR-1021	srRNA-Rn28s1-2064-20	GCCTAGGGCGCGGGCCCGGG	20	srRNA	Rn28s1	NR_003279.1	rRNA	Mus musculus 28S ribosomal RNA (Rn28s1), ribosomal RNA	2064	1	1	0	40	228	96	96	181	1.83645	1.6523	0	58.7329	129.849	71.0199	83.99	125.734	-1.03269	0.669288	-0.797359	1	0.106971	1
srR-1022	srRNA-Rn18s-1260-28	ACCTCACCCGGCCCGGACACGGACAGGA	28	srRNA	Rn18s	NR_003278.3	rRNA	Mus musculus 18S ribosomal RNA (Rn18s), ribosomal RNA	1260	2	0	1	11	95	278	161	250	3.6729	0	1.9625	16.1516	54.1038	205.662	140.858	173.666	1.76199	1.363e-06	1.20971	0.0395071	1.83444	5.28977e-08
srR-1023	srRNA-Rn28s1-589-18	CGGCGGCGGGCGCGGGGG	18	srRNA	Rn28s1	NR_003279.1	rRNA	Mus musculus 28S ribosomal RNA (Rn28s1), ribosomal RNA	589	3	2	2	32	127	175	145	148	5.50935	3.30461	3.92501	46.9863	72.3282	129.463	126.86	102.81	0.6763	1	0.640531	1	0.660249	1
srR-1024	srRNA-Rn28s1-4451-29-17	CCCCGCGGCGTCCCCGCGGCGGCGCGGGG	29	srRNA	Rn28s1	NR_003279.1	rRNA	Mus musculus 28S ribosomal RNA (Rn28s1), ribosomal RNA	4451	8	3	2	34	145	81	132	191	14.6916	4.95691	3.92501	49.923	82.5794	59.923	115.486	132.681	-0.62499	1	0.314098	1	0.83697	1
srR-1025	srRNA-Rn28s1-432-20	AAACGGGTGGGGTCCGCGCA	20	srRNA	Rn28s1	NR_003279.1	rRNA	Mus musculus 28S ribosomal RNA (Rn28s1), ribosomal RNA	432	18	23	12	28	155	82	57	54	33.0561	38.003	23.5501	41.113	88.2746	60.6628	49.8691	37.5118	-0.703443	1	-0.992011	1	-1.07966	0.589037
srR-1026	srRNA-Rs5-8s1-66-16	TGTGAATTGCAGGACA	16	srRNA	Rs5-8s1	NR_003280.2	rRNA	Mus musculus 5.8S ribosomal RNA (Rs5-8s1), ribosomal RNA	66	31	43	34	6	31	46	28	32	56.9299	71.049	66.7251	8.80994	17.6549	34.0304	24.4971	22.2292	0.7811	1	0.301786	1	0.483976	1
srR-1027	srRNA-Rn18s-192-18	CCCCCCTTCCCGGGGGGG	18	srRNA	Rn18s	NR_003278.3	rRNA	Mus musculus 18S ribosomal RNA (Rn18s), ribosomal RNA	192	1	0	0	13	589	53	86	173	1.83645	0	0	19.0882	335.443	39.2089	75.2411	120.177	-3.25704	7.16098e-26	-2.32455	7.32597e-15	-1.32688	0.000143385
srR-1028	srRNA-Rn18s-966-28	TTCTTGGACCGGCGCAAGACGGACCAGA	28	srRNA	Rn18s	NR_003278.3	rRNA	Mus musculus 18S ribosomal RNA (Rn18s), ribosomal RNA	966	7	1	27	41	131	86	57	61	12.8551	1.6523	52.9876	60.2012	74.6063	63.622	49.8691	42.3745	-0.392352	1	-0.749555	1	-0.661683	1
srR-1029	srRNA-Rn18s-750-15	TCGGCGCCCCCTCGA	15	srRNA	Rn18s	NR_003278.3	rRNA	Mus musculus 18S ribosomal RNA (Rn18s), ribosomal RNA	750	26	12	30	13	188	49	37	86	47.7477	19.8276	58.8751	19.0882	107.069	36.2497	32.3712	59.7411	-1.72316	0.000272508	-1.89223	1.29352e-05	-0.687569	1
srR-1030	srRNA-Rn18s-1791-21	AGACGGTCGAACTTGACTATC	21	srRNA	Rn18s	NR_003278.3	rRNA	Mus musculus 18S ribosomal RNA (Rn18s), ribosomal RNA	1791	25	73	39	0	0	0	0	1	45.9112	120.618	76.5377	0	0	0	0	0.694663	-	-	-	-	3.38221	1
srR-1031	srRNA-Rs5-8s1-1-19	GACTCTTAGCGGTGGATCA	19	srRNA	Rs5-8s1	NR_003280.2	rRNA	Mus musculus 5.8S ribosomal RNA (Rs5-8s1), ribosomal RNA	1	31	71	35	0	0	0	1	0	56.9299	117.313	68.6877	0	0	0	0.874896	0	-	-	3.38733	1	-	-
srR-1032	srRNA-Rn28s1-3016-18	CGCCTCAGCTGCGGCGGG	18	srRNA	Rn28s1	NR_003279.1	rRNA	Mus musculus 28S ribosomal RNA (Rn28s1), ribosomal RNA	3016	6	10	3	19	330	57	109	176	11.0187	16.523	5.88751	27.8981	187.939	42.1681	95.3637	122.261	-2.31675	2.51261e-11	-1.14748	0.0250593	-0.46657	1
srR-1033	srRNA-Rn28s1-650-26	GCGGGGGACCGCCCCCCGGCCGGCGA	26	srRNA	Rn28s1	NR_003279.1	rRNA	Mus musculus 28S ribosomal RNA (Rn28s1), ribosomal RNA	650	2	2	4	28	141	151	120	212	3.6729	3.30461	7.85002	41.113	80.3014	111.708	104.988	147.269	0.31293	1	0.217027	1	1.0277	0.150408
srR-1034	srRNA-Rn28s1-3887-19	GGCGAGCTCAGGGAGGACA	19	srRNA	Rn28s1	NR_003279.1	rRNA	Mus musculus 28S ribosomal RNA (Rn28s1), ribosomal RNA	3887	4	1	10	41	100	160	88	113	7.3458	1.6523	19.625	60.2012	56.9513	118.366	76.9908	78.497	0.891523	1	0.26512	1	0.615682	1
srR-1035	srRNA-Rn28s1-3016-19	CGCCTCAGCTGCGGCGGGC	19	srRNA	Rn28s1	NR_003279.1	rRNA	Mus musculus 28S ribosomal RNA (Rn28s1), ribosomal RNA	3016	8	13	13	27	202	63	83	130	14.6916	21.4799	25.5126	39.6447	115.042	46.6068	72.6164	90.3062	-1.4649	0.00552675	-0.832473	1	-0.195614	1
srR-1036	srRNA-Rn18s-690-27	TGGGAGCGGGCGGGCGGTCCGCCGCGA	27	srRNA	Rn18s	NR_003278.3	rRNA	Mus musculus 18S ribosomal RNA (Rn18s), ribosomal RNA	690	2	3	0	53	122	95	93	132	3.6729	4.95691	0	77.8211	69.4806	70.2801	81.3653	91.6956	-0.146368	1	0.0582482	1	0.553195	1
srR-1037	srRNA-Rn28s1-1287-24	CGCCCGCCGCGCCGGGGAGGTGGA	24	srRNA	Rn28s1	NR_003279.1	rRNA	Mus musculus 28S ribosomal RNA (Rn28s1), ribosomal RNA	1287	0	1	2	34	116	107	181	184	0	1.6523	3.92501	49.923	66.0636	79.1576	158.356	127.818	0.0977207	1	1.09081	0.113577	1.1047	0.0799509
srR-1038	srRNA-Rn28s1-4624-23	AGACGACCTGCTTCTGGGTCGGG	23	srRNA	Rn28s1	NR_003279.1	rRNA	Mus musculus 28S ribosomal RNA (Rn28s1), ribosomal RNA	4624	36	37	28	18	27	23	16	10	66.1122	61.1352	54.9501	26.4298	15.3769	17.0152	13.9983	6.94663	-0.0168969	1	-0.303188	1	-0.985325	1
srR-1039	srRNA-Rn28s1-3642-28	CGGCCCCGTCCTCGCGTCGGGGTCGGGG	28	srRNA	Rn28s1	NR_003279.1	rRNA	Mus musculus 28S ribosomal RNA (Rn28s1), ribosomal RNA	3642	42	46	44	1	0	0	0	0	77.1309	76.0059	86.3502	1.46832	0	0	0	0	-	-	-	-	-	-
srR-1040	srRNA-Rn28s1-1873-27	ACCCGGCCGTCGCCGGCAGTCGGAACG	27	srRNA	Rn28s1	NR_003279.1	rRNA	Mus musculus 28S ribosomal RNA (Rn28s1), ribosomal RNA	1873	19	15	22	29	101	86	35	69	34.8925	24.7845	43.1751	42.5814	57.5209	63.622	30.6214	47.9318	-0.0175791	1	-1.07675	1	-0.109445	1
srR-1041	srRNA-Rn28s1-4660-24	CAGAGCAGCTCCCTCGCTGCGATC	24	srRNA	Rn28s1	NR_003279.1	rRNA	Mus musculus 28S ribosomal RNA (Rn28s1), ribosomal RNA	4660	44	45	44	0	0	0	0	0	80.8038	74.3536	86.3502	0	0	0	0	0	-	-	-	-	-	-
srR-1042	srRNA-Rn18s-312-28	CGATCGCACGCCCCCCGTGGCGGCGACG	28	srRNA	Rn18s	NR_003278.3	rRNA	Mus musculus 18S ribosomal RNA (Rn18s), ribosomal RNA	312	33	63	39	0	0	0	0	0	60.6028	104.095	76.5377	0	0	0	0	0	-	-	-	-	-	-
srR-1043	srRNA-Rn28s1-711-29	CGCCGCGACCGGCTCCGGGACGGCCGGGA	29	srRNA	Rn28s1	NR_003279.1	rRNA	Mus musculus 28S ribosomal RNA (Rn28s1), ribosomal RNA	711	5	5	5	38	107	76	140	154	9.18225	8.26151	9.81252	55.7963	60.9379	56.2241	122.485	106.978	-0.278809	1	0.836854	1	0.964454	0.704516
srR-1044	srRNA-Rn18s-1452-29	ACAAGTGGCGTTCAGCCACCCGAGATTGA	29	srRNA	Rn18s	NR_003278.3	rRNA	Mus musculus 18S ribosomal RNA (Rn18s), ribosomal RNA	1452	33	35	62	0	0	1	0	2	60.6028	57.8306	121.675	0	0	0.739791	0	1.38933	3.26914	1	-	-	4.31132	1
srR-1045	srRNA-Rs5-8s1-1-15	GACTCTTAGCGGTGG	15	srRNA	Rs5-8s1	NR_003280.2	rRNA	Mus musculus 5.8S ribosomal RNA (Rs5-8s1), ribosomal RNA	1	17	57	45	7	5	10	13	12	31.2196	94.1813	88.3127	10.2783	2.84757	7.39791	11.3736	8.33596	1.19271	1	1.79903	1	1.67487	1
srR-1046	srRNA-Rn28s1-710-22	GCGCCGCGACCGGCTCCGGGAC	22	srRNA	Rn28s1	NR_003279.1	rRNA	Mus musculus 28S ribosomal RNA (Rn28s1), ribosomal RNA	710	8	11	14	29	77	87	140	113	14.6916	18.1753	27.4751	42.5814	43.8525	64.3618	122.485	78.497	0.389905	1	1.31078	0.0160494	0.992132	1
srR-1047	srRNA-Rn28s1-1559-19	TGGGGCCGAAACGATCTCA	19	srRNA	Rn28s1	NR_003279.1	rRNA	Mus musculus 28S ribosomal RNA (Rn28s1), ribosomal RNA	1559	36	59	35	2	1	7	1	3	66.1122	97.4859	68.6877	2.93665	0.569513	5.17853	0.874896	2.08399	2.86359	1	0.400302	1	1.88119	1
srR-1048	srRNA-Rn28s1-1085-30	CCGAGCGCACGGGGTCGGCGGCGATGTCGG	30	srRNA	Rn28s1	NR_003279.1	rRNA	Mus musculus 28S ribosomal RNA (Rn28s1), ribosomal RNA	1085	28	46	23	13	31	63	18	33	51.4206	76.0059	45.1376	19.0882	17.6549	46.6068	15.7481	22.9239	1.23384	1	-0.332634	1	0.528226	1
srR-1049	srRNA-Rn18s-148-23	TAACTGTGGTAATTCTAGAGCTA	23	srRNA	Rn18s	NR_003278.3	rRNA	Mus musculus 18S ribosomal RNA (Rn18s), ribosomal RNA	148	32	69	32	1	1	3	0	3	58.7664	114.009	62.8001	1.46832	0.569513	2.21937	0	2.08399	1.67215	1	-2.98703	1	1.88119	1
srR-1050	srRNA-Rn18s-494-21	ACTCCCGACCCGGGGAGGTAG	21	srRNA	Rn18s	NR_003278.3	rRNA	Mus musculus 18S ribosomal RNA (Rn18s), ribosomal RNA	494	7	23	12	23	52	126	95	142	12.8551	38.003	23.5501	33.7714	29.6147	93.2136	83.1151	98.6422	1.48879	0.0223548	1.31692	0.106177	1.88648	4.60566e-06
srR-1051	srRNA-Rn28s1-2335-16	CGCGACCGATCCCGGA	16	srRNA	Rn28s1	NR_003279.1	rRNA	Mus musculus 28S ribosomal RNA (Rn28s1), ribosomal RNA	2335	1	4	2	19	158	144	97	304	1.83645	6.60921	3.92501	27.8981	89.9831	106.53	84.8649	211.178	0.0804219	1	-0.25372	1	1.38342	0.000154456
srR-1052	srRNA-Rn28s1-1368-29	GCCAGAGGAAACTCTGGTGGAGGTCCGTA	29	srRNA	Rn28s1	NR_003279.1	rRNA	Mus musculus 28S ribosomal RNA (Rn28s1), ribosomal RNA	1368	0	1	1	38	102	136	143	171	0	1.6523	1.9625	55.7963	58.0904	100.612	125.11	118.787	0.628711	1	0.936366	1	1.18437	0.0355541
srR-1053	srRNA-Rn28s1-1242-27	CCCGAGGCCTCTCCAGTCCGCCGAGGG	27	srRNA	Rn28s1	NR_003279.1	rRNA	Mus musculus 28S ribosomal RNA (Rn28s1), ribosomal RNA	1242	28	62	41	0	0	5	5	3	51.4206	102.443	80.4627	0	0	3.69895	4.37448	2.08399	5.46609	1	5.59451	1	4.87185	1
srR-1054	srRNA-Rn28s1-1093-23	ACGGGGTCGGCGGCGATGTCGGC	23	srRNA	Rn28s1	NR_003279.1	rRNA	Mus musculus 28S ribosomal RNA (Rn28s1), ribosomal RNA	1093	48	46	32	3	3	5	2	7	88.1496	76.0059	62.8001	4.40497	1.70854	3.69895	1.74979	4.86264	0.921156	1	-0.128583	1	1.61657	1
srR-1055	srRNA-Rn28s1-4461-19	TCCCCGCGGCGGCGCGGGG	19	srRNA	Rn28s1	NR_003279.1	rRNA	Mus musculus 28S ribosomal RNA (Rn28s1), ribosomal RNA	4461	15	4	16	36	185	63	33	96	27.5467	6.60921	31.4001	52.8596	105.36	46.6068	28.8716	66.6877	-1.33816	0.0433975	-2.03361	2.63526e-06	-0.505867	1
srR-1056	srRNA-mt-Rnr1-61-24	AGACCGGTGTAAAATCCCTTAAAC	24	srRNA	mt-Rnr1	NC_005089.1:70-1024	MT rRNA	Mus musculus mitochondrion, MT-RNR1 mitochondrially encoded 12S RNA (12S rRNA), ribosomal RNA	61	28	60	42	1	1	3	1	4	51.4206	99.1382	82.4252	1.46832	0.569513	2.21937	0.874896	2.77865	1.67215	1	0.400302	1	2.28386	1
srR-1057	srRNA-Rn28s1-3921-24	GCAGAAGGGCAAAAGCTCGCTTGA	24	srRNA	Rn28s1	NR_003279.1	rRNA	Mus musculus 28S ribosomal RNA (Rn28s1), ribosomal RNA	3921	4	2	3	45	114	84	136	112	7.3458	3.30461	5.88751	66.0745	64.9245	62.1424	118.986	77.8023	-0.22594	1	0.703762	1	0.414091	1
srR-1058	srRNA-Rn28s1-3067-26	CCGGCGCGGGTCCCCTCCCCGCGGGG	26	srRNA	Rn28s1	NR_003279.1	rRNA	Mus musculus 28S ribosomal RNA (Rn28s1), ribosomal RNA	3067	7	19	9	10	156	147	122	149	12.8551	31.3938	17.6625	14.6832	88.8441	108.749	106.737	103.505	0.128508	1	0.0951442	1	0.373543	1
srR-1059	srRNA-Rn28s1-2328-23	GCGGTAACGCGACCGATCCCGGA	23	srRNA	Rn28s1	NR_003279.1	rRNA	Mus musculus 28S ribosomal RNA (Rn28s1), ribosomal RNA	2328	2	0	0	41	105	123	124	174	3.6729	0	0	60.2012	59.7989	90.9942	108.487	120.871	0.442126	1	0.689092	1	1.16768	0.0431226
srR-1060	srRNA-Rn28s1-831-30	CTTTCGCCGAATCCCGGGGCCGAGGAAGCC	30	srRNA	Rn28s1	NR_003279.1	rRNA	Mus musculus 28S ribosomal RNA (Rn28s1), ribosomal RNA	831	52	26	44	3	1	6	8	2	95.4954	42.9599	86.3502	4.40497	0.569513	4.43874	6.99917	1.38933	2.64511	1	3.27432	1	1.32066	1
srR-1061	srRNA-Rn18s-829-20	GCAGGCCCGAGCCGCCTGGA	20	srRNA	Rn18s	NR_003278.3	rRNA	Mus musculus 18S ribosomal RNA (Rn18s), ribosomal RNA	829	1	1	1	45	215	94	87	119	1.83645	1.6523	1.9625	66.0745	122.445	69.5403	76.116	82.665	-0.978385	1	-0.854572	1	-0.412975	1
srR-1062	srRNA-Rn28s1-3041-24	GCCGCTCCCGGGGAGCCCGGCGGG	24	srRNA	Rn28s1	NR_003279.1	rRNA	Mus musculus 28S ribosomal RNA (Rn28s1), ribosomal RNA	3041	22	20	21	20	77	52	88	67	40.4019	33.0461	41.2126	29.3665	43.8525	38.4691	76.9908	46.5425	-0.351309	1	0.641569	1	0.238971	1
srR-1063	srRNA-Rn28s1-4483-25	CCCCCCGCCGGGCGTCGGGACCGGG	25	srRNA	Rn28s1	NR_003279.1	rRNA	Mus musculus 28S ribosomal RNA (Rn28s1), ribosomal RNA	4483	3	8	7	31	109	159	103	130	5.50935	13.2184	13.7375	45.518	62.077	117.627	90.1143	90.3062	0.758316	1	0.367781	1	0.693537	1
srR-1064	srRNA-Rn28s1-2784-20	CGGGGCCCCGTCGTCCCCCG	20	srRNA	Rn28s1	NR_003279.1	rRNA	Mus musculus 28S ribosomal RNA (Rn28s1), ribosomal RNA	2784	44	26	40	2	34	20	30	24	80.8038	42.9599	78.5002	2.93665	19.3635	14.7958	26.2469	16.6719	-0.548553	1	0.268283	1	-0.0621512	1
srR-1065	srRNA-Rn28s1-578-27	TCCGGCGCTCCGGCGGCGGGCGCGGGG	27	srRNA	Rn28s1	NR_003279.1	rRNA	Mus musculus 28S ribosomal RNA (Rn28s1), ribosomal RNA	578	6	10	5	48	131	39	87	94	11.0187	16.523	9.81252	70.4795	74.6063	28.8518	76.116	65.2984	-1.53088	0.0345051	-0.140423	1	-0.0387108	1
srR-1066	srRNA-Rn28s1-2694-18	GCCGCGGCTGGACGAGGC	18	srRNA	Rn28s1	NR_003279.1	rRNA	Mus musculus 28S ribosomal RNA (Rn28s1), ribosomal RNA	2694	31	62	38	0	0	2	0	1	56.9299	102.443	74.5752	0	0	1.47958	0	0.694663	4.19231	1	-	-	3.38221	1
srR-1067	srRNA-mt-Rnr2-720-24	TATAGGCAATAATCACACTATAAA	24	srRNA	mt-Rnr2	NC_005089.1:1094-2675	MT rRNA	Mus musculus 16S mitochondrial ribosomal RNA	720	56	24	45	0	6	5	1	3	102.841	39.6553	88.3127	0	3.41708	3.69895	0.874896	2.08399	-0.0476068	1	-2.02445	1	-0.543983	1
srR-1068	srRNA-Rn28s1-3200-19	CGCCCCCCGGGCCGCGGTT	19	srRNA	Rn28s1	NR_003279.1	rRNA	Mus musculus 28S ribosomal RNA (Rn28s1), ribosomal RNA	3200	7	1	3	16	115	144	135	268	12.8551	1.6523	5.88751	23.4932	65.494	106.53	118.111	186.17	0.538255	1	0.680539	1	1.65945	1.45009e-06
srR-1069	srRNA-Rn28s1-4334-28	TTATGACTGAACGCCTCTAAGTCAGAAT	28	srRNA	Rn28s1	NR_003279.1	rRNA	Mus musculus 28S ribosomal RNA (Rn28s1), ribosomal RNA	4334	27	38	62	0	0	0	0	0	49.5841	62.7875	121.675	0	0	0	0	0	-	-	-	-	-	-
srR-1070	srRNA-Rn28s1-4540-15	CGGGGTGCGGCCGGA	15	srRNA	Rn28s1	NR_003279.1	rRNA	Mus musculus 28S ribosomal RNA (Rn28s1), ribosomal RNA	4540	5	5	0	20	335	90	91	177	9.18225	8.26151	0	29.3665	190.787	66.5811	79.6155	122.955	-1.68054	7.15082e-06	-1.42928	0.000316015	-0.480087	1
srR-1071	srRNA-Rn28s1-4451-26	CCCCGCGTCGTCCCCGCGGCGGCGCG	26	srRNA	Rn28s1	NR_003279.1	rRNA	Mus musculus 28S ribosomal RNA (Rn28s1), ribosomal RNA	4451	58	31	37	0	5	0	4	3	106.514	51.2214	72.6127	0	2.84757	0	3.49958	2.08399	-5.25696	1	0.124526	1	-0.287692	1
srR-1072	srRNA-Rn18s-1834-29	AAGGTTTCCGTAGGTGAACCTGCGGAAGG	29	srRNA	Rn18s	NR_003278.3	rRNA	Mus musculus 18S ribosomal RNA (Rn18s), ribosomal RNA	1834	18	29	7	32	31	73	53	92	33.0561	47.9168	13.7375	46.9863	17.6549	54.0047	46.3695	63.909	1.44602	0.440594	1.21979	1	2.00443	5.91337e-05
srR-1073	srRNA-Rn28s1-1192-30-3	CCGTGGCGCAATGAAGGTGAAGGGCCCCGA	30	srRNA	Rn28s1	NR_003279.1	rRNA	Mus musculus 28S ribosomal RNA (Rn28s1), ribosomal RNA	1192	54	33	26	6	17	22	5	10	99.1683	54.526	51.0251	8.80994	9.68173	16.2754	4.37448	6.94663	0.582532	1	-1.29767	1	-0.322393	1
srR-1074	srRNA-Rn28s1-2418-22	TTCGCCCCGAGAGAGGGGCCCG	22	srRNA	Rn28s1	NR_003279.1	rRNA	Mus musculus 28S ribosomal RNA (Rn28s1), ribosomal RNA	2418	31	27	49	7	20	29	11	11	56.9299	44.6122	96.1627	10.2783	11.3903	21.4539	9.62386	7.6413	0.74649	1	-0.409184	1	-0.418914	1
srR-1075	srRNA-Rn18s-773-24	GCTGAGTGTCCCGCGGGGCCCGAA	24	srRNA	Rn18s	NR_003278.3	rRNA	Mus musculus 18S ribosomal RNA (Rn18s), ribosomal RNA	773	0	2	5	47	117	128	89	98	0	3.30461	9.81252	69.0112	66.6331	94.6932	77.8657	68.077	0.343629	1	0.0551962	1	0.184213	1
srR-1076	srRNA-Rn28s1-1871-27	ATACCCGGCCGTCGCCGGCAGTCGGAA	27	srRNA	Rn28s1	NR_003279.1	rRNA	Mus musculus 28S ribosomal RNA (Rn28s1), ribosomal RNA	1871	45	48	33	1	1	2	3	3	82.6402	79.3105	64.7626	1.46832	0.569513	1.47958	2.62469	2.08399	1.11374	1	1.89029	1	1.88119	1
srR-1077	srRNA-Rn28s1-1420-20	CGTCCGACCTGGGTATAGGG	20	srRNA	Rn28s1	NR_003279.1	rRNA	Mus musculus 28S ribosomal RNA (Rn28s1), ribosomal RNA	1420	0	0	1	13	141	156	165	281	0	0	1.9625	19.0882	80.3014	115.407	144.358	195.2	0.359892	1	0.676113	1	1.43403	8.18111e-05
srR-1078	srRNA-Rn18s-493-19	CACTCCCGACCCGGGGAGG	19	srRNA	Rn18s	NR_003278.3	rRNA	Mus musculus 18S ribosomal RNA (Rn18s), ribosomal RNA	493	1	6	1	23	215	135	106	186	1.83645	9.91382	1.9625	33.7714	122.445	99.8717	92.739	129.207	-0.456698	1	-0.569909	1	0.230903	1
srR-1079	srRNA-Rn28s1-3041-19	GCCGCTCCCGGGGAGCCCG	19	srRNA	Rn28s1	NR_003279.1	rRNA	Mus musculus 28S ribosomal RNA (Rn28s1), ribosomal RNA	3041	5	13	12	48	108	51	45	71	9.18225	21.4799	23.5501	70.4795	61.5074	37.7293	39.3703	49.3211	-0.86664	1	-0.811683	1	-0.164827	1
srR-1080	srRNA-Rn28s1-2662-23	CGGGCTGGGGCGCGAAGCGGGGC	23	srRNA	Rn28s1	NR_003279.1	rRNA	Mus musculus 28S ribosomal RNA (Rn28s1), ribosomal RNA	2662	1	10	0	18	63	192	144	224	1.83645	16.523	0	26.4298	35.8793	142.04	125.985	155.605	1.81982	8.7698e-06	1.6403	0.000155756	2.26755	2.96197e-11
srR-1081	srRNA-Rn28s1-4451-25	CCCCGCGTCGTCCCCGCGGCGGCGC	25	srRNA	Rn28s1	NR_003279.1	rRNA	Mus musculus 28S ribosomal RNA (Rn28s1), ribosomal RNA	4451	52	24	45	0	4	3	9	8	95.4954	39.6553	88.3127	0	2.27805	2.21937	7.87406	5.55731	-0.193717	1	1.58552	1	1.40809	1
srR-1082	srRNA-Rn28s1-3917-28	TGGAGCAGAAGGGCAAAAGCTCGCTTGA	28	srRNA	Rn28s1	NR_003279.1	rRNA	Mus musculus 28S ribosomal RNA (Rn28s1), ribosomal RNA	3917	0	3	1	40	149	128	109	123	0	4.95691	1.9625	58.7329	84.8575	94.6932	95.3637	85.4436	-0.00482006	1	-0.00108883	1	0.163277	1
srR-1083	srRNA-Rn28s1-200-18	TCCTTCTGATCGAGGCCC	18	srRNA	Rn28s1	NR_003279.1	rRNA	Mus musculus 28S ribosomal RNA (Rn28s1), ribosomal RNA	200	32	42	24	8	35	47	32	24	58.7664	69.3967	47.1001	11.7466	19.933	34.7702	27.9967	16.6719	0.637674	1	0.31943	1	-0.103798	1
srR-1084	srRNA-Rn18s-1754-25	GCCGGGGTCGGCCCACGGCCCTGGC	25	srRNA	Rn18s	NR_003278.3	rRNA	Mus musculus 18S ribosomal RNA (Rn18s), ribosomal RNA	1754	33	57	25	4	9	27	5	24	60.6028	94.1813	49.0626	5.87329	5.12562	19.9743	4.37448	16.6719	1.78411	1	-0.390885	1	1.83859	1
srR-1085	srRNA-Rn28s1-2940-19	GGGGCGGGGGGCCCGGACA	19	srRNA	Rn28s1	NR_003279.1	rRNA	Mus musculus 28S ribosomal RNA (Rn28s1), ribosomal RNA	2940	4	5	15	52	72	76	52	63	7.3458	8.26151	29.4376	76.3528	41.005	56.2241	45.4946	43.7638	0.291854	1	-0.0195515	1	0.246982	1
srR-1086	srRNA-Rn18s-1787-17	GAGAAGACGGTCGAACT	17	srRNA	Rn18s	NR_003278.3	rRNA	Mus musculus 18S ribosomal RNA (Rn18s), ribosomal RNA	1787	20	35	26	10	78	159	0	4	36.729	57.8306	51.0251	14.6832	44.422	117.627	0	2.77865	1.24039	0.129437	-9.08059	7.33252e-12	-3.81022	1.08602e-07
srR-1087	srRNA-Rn28s1-572-29	CCCGCGTCCGGCGCTCCGGCGGCGGGCGC	29	srRNA	Rn28s1	NR_003279.1	rRNA	Mus musculus 28S ribosomal RNA (Rn28s1), ribosomal RNA	572	41	63	23	0	1	0	7	9	75.2944	104.095	45.1376	0	0.569513	0	6.12427	6.25197	-3.07857	1	3.08436	1	3.43293	1
srR-1088	srRNA-Rn28s1-1529-20	TTATCCGGTAAAGCGAATGA	20	srRNA	Rn28s1	NR_003279.1	rRNA	Mus musculus 28S ribosomal RNA (Rn28s1), ribosomal RNA	1529	23	65	30	3	11	18	13	10	42.2383	107.4	58.8751	4.40497	6.26465	13.3162	11.3736	6.94663	0.91658	1	0.683775	1	0.299047	1
srR-1089	srRNA-Rn28s1-2963-17	GGGGGCCGGCGGCGGCG	17	srRNA	Rn28s1	NR_003279.1	rRNA	Mus musculus 28S ribosomal RNA (Rn28s1), ribosomal RNA	2963	8	3	12	23	275	53	107	102	14.6916	4.95691	23.5501	33.7714	156.616	39.2089	93.6139	70.8557	-2.15858	4.25061e-09	-0.91126	0.884011	-0.990037	0.276015
srR-1090	srRNA-Rn28s1-891-28	CCCGTCCGCCTCCCGGGCGGGCGTGGGG	28	srRNA	Rn28s1	NR_003279.1	rRNA	Mus musculus 28S ribosomal RNA (Rn28s1), ribosomal RNA	891	33	63	31	1	0	2	1	0	60.6028	104.095	60.8376	1.46832	0	1.47958	0.874896	0	4.19231	1	3.38733	1	-	-
srR-1091	srRNA-Rn28s1-4484-25	CCCCCGCCGGGCGTCGGGACCGGGG	25	srRNA	Rn28s1	NR_003279.1	rRNA	Mus musculus 28S ribosomal RNA (Rn28s1), ribosomal RNA	4484	0	0	2	22	135	200	128	190	0	0	3.92501	32.3031	76.8843	147.958	111.987	131.986	0.780785	1	0.372728	1	0.932388	0.595616
srR-1092	srRNA-Rn28s1-666-26	GGCCGGCGACCGGCCGCCGCCGGGCG	26	srRNA	Rn28s1	NR_003279.1	rRNA	Mus musculus 28S ribosomal RNA (Rn28s1), ribosomal RNA	666	20	4	6	50	79	59	33	72	36.729	6.60921	11.775	73.4162	44.9916	43.6476	28.8716	50.0158	-0.206416	1	-0.807514	1	0.305723	1
srR-1093	srRNA-Rn18s-400-16	CCACGGGTGACGGGGA	16	srRNA	Rn18s	NR_003278.3	rRNA	Mus musculus 18S ribosomal RNA (Rn18s), ribosomal RNA	400	3	0	0	10	288	96	140	255	5.50935	0	0	14.6832	164.02	71.0199	122.485	177.139	-1.36955	0.00347249	-0.590382	1	0.264388	1
srR-1094	srRNA-Rn18s-1843-27	GTAGGTGAACCTGCGGAAGGATCATTA	27	srRNA	Rn18s	NR_003278.3	rRNA	Mus musculus 18S ribosomal RNA (Rn18s), ribosomal RNA	1843	22	42	35	10	31	40	20	12	40.4019	69.3967	68.6877	14.6832	17.6549	29.5916	17.4979	8.33596	0.580009	1	-0.181473	1	-0.923138	1
srR-1095	srRNA-Rn28s1-338-15	CCGGCACGAGACCGA	15	srRNA	Rn28s1	NR_003279.1	rRNA	Mus musculus 28S ribosomal RNA (Rn28s1), ribosomal RNA	338	12	0	8	7	474	85	51	126	22.0374	0	15.7	10.2783	269.949	62.8822	44.6197	87.5276	-2.26345	7.57674e-13	-2.76388	3.26453e-18	-1.47061	2.04747e-05
srR-1096	srRNA-Rn18s-1838-25	TTTCCGTAGGTGAACCTGCGGAAGG	25	srRNA	Rn18s	NR_003278.3	rRNA	Mus musculus 18S ribosomal RNA (Rn18s), ribosomal RNA	1838	19	12	0	36	80	135	63	70	34.8925	19.8276	0	52.8596	45.5611	99.8717	55.1184	48.6264	0.968049	1	0.105063	1	0.247027	1
srR-1097	srRNA-Rn28s1-1983-20	CGCCGGGTTTCGCCCCCGCG	20	srRNA	Rn28s1	NR_003279.1	rRNA	Mus musculus 28S ribosomal RNA (Rn28s1), ribosomal RNA	1983	32	38	17	22	42	23	16	13	58.7664	62.7875	33.3626	32.3031	23.9196	17.0152	13.9983	9.03062	-0.651775	1	-0.937876	1	-1.24501	1
srR-1098	srRNA-Rn18s-1756-21	CGGGGTCGGCCCACGGCCCTG	21	srRNA	Rn18s	NR_003278.3	rRNA	Mus musculus 18S ribosomal RNA (Rn18s), ribosomal RNA	1756	41	46	38	0	1	2	0	2	75.2944	76.0059	74.5752	0	0.569513	1.47958	0	1.38933	1.11374	1	-2.98703	1	1.32066	1
srR-1099	srRNA-Rn28s1-813-18	TACAGCCCTCCGGCCGCA	18	srRNA	Rn28s1	NR_003279.1	rRNA	Mus musculus 28S ribosomal RNA (Rn28s1), ribosomal RNA	813	2	5	6	24	157	179	97	135	3.6729	8.26151	11.775	35.2398	89.4136	132.423	84.8649	93.7796	0.403238	1	-0.244569	1	0.222086	1
srR-1100	srRNA-mt-Rnr2-727-17	AATAATCACACTATAAA	17	srRNA	mt-Rnr2	NC_005089.1:1094-2675	MT rRNA	Mus musculus 16S mitochondrial ribosomal RNA	727	56	43	26	0	0	0	0	7	102.841	71.049	51.0251	0	0	0	0	4.86264	-	-	-	-	6.06581	1
srR-1101	srRNA-Rn18s-1568-18	ACGCCGGCAGGCGCGGGT	18	srRNA	Rn18s	ENSMUST00000240377.1	rRNA	ncrna chromosome:GRCm39:17:40157244:40159092:1 gene:ENSMUSG00000119584.1 gene_biotype:rRNA transcript_biotype:rRNA gene_symbol:Rn18s description:18S ribosomal RNA [Source:NCBI gene (formerly Entrezgene);Acc:19791]	1568	4	1	3	50	152	220	11	17	7.3458	1.6523	5.88751	73.4162	86.566	162.754	9.62386	11.8093	0.747261	1	-3.32618	6.66539e-12	-2.71278	5.53149e-09
srR-1102	srRNA-Rn28s1-4335-25	TATGACTGAACGCCTCTAAGTCAGA	25	srRNA	Rn28s1	NR_003279.1	rRNA	Mus musculus 28S ribosomal RNA (Rn28s1), ribosomal RNA	4335	32	66	29	0	0	4	0	2	58.7664	109.052	56.9126	0	0	2.95916	0	1.38933	5.1523	1	-	-	4.31132	1
srR-1103	srRNA-Rs5-8s1-140-16-2	CTGTCTGAGCGGCGCT	16	srRNA	Rs5-8s1	NR_003280.2	rRNA	Mus musculus 5.8S ribosomal RNA (Rs5-8s1), ribosomal RNA	140	17	26	24	35	44	18	22	24	31.2196	42.9599	47.1001	51.3913	25.0586	13.3162	19.2477	16.6719	-1.07031	1	-0.547918	1	-0.432737	1
srR-1104	srRNA-Rs5-8s1-65-17	ATGTGAATTGCAGGACA	17	srRNA	Rs5-8s1	NR_003280.2	rRNA	Mus musculus 5.8S ribosomal RNA (Rs5-8s1), ribosomal RNA	65	30	42	36	7	16	15	19	6	55.0935	69.3967	70.6502	10.2783	9.11221	11.0969	16.623	4.16798	0.120267	1	0.692867	1	-0.962592	1
srR-1105	srRNA-Rn18s-1268-17	CGGCCCGGACACGGACA	17	srRNA	Rn18s	NR_003278.3	rRNA	Mus musculus 18S ribosomal RNA (Rn18s), ribosomal RNA	1268	1	9	1	32	122	106	108	176	1.83645	14.8707	1.9625	46.9863	69.4806	78.4178	94.4888	122.261	0.0115146	1	0.27375	1	0.967943	0.457431
srR-1106	srRNA-Rn28s1-3224-26	CGCGGCGCCTCGCCTCGGCCGGCGCC	26	srRNA	Rn28s1	NR_003279.1	rRNA	Mus musculus 28S ribosomal RNA (Rn28s1), ribosomal RNA	3224	0	0	2	27	133	135	127	210	0	0	3.92501	39.6447	75.7453	99.8717	111.112	145.879	0.235658	1	0.382932	1	1.09821	0.0576879
srR-1107	srRNA-Rn28s1-2124-28	TATTCAAACGAGAACTTTGAAGGCCGAA	28	srRNA	Rn28s1	NR_003279.1	rRNA	Mus musculus 28S ribosomal RNA (Rn28s1), ribosomal RNA	2124	1	4	2	50	82	121	99	75	1.83645	6.60921	3.92501	73.4162	46.7001	89.5147	86.6147	52.0998	0.774674	1	0.720701	1	0.310856	1
srR-1108	srRNA-Rn18s-1767-18	CACGGCCCTGGCGGAGCG	18	srRNA	Rn18s	NR_003278.3	rRNA	Mus musculus 18S ribosomal RNA (Rn18s), ribosomal RNA	1767	15	7	4	32	90	64	77	176	27.5467	11.5661	7.85002	46.9863	51.2562	47.3466	67.367	122.261	-0.277053	1	0.224494	1	1.40622	0.00150029
srR-1109	srRNA-Rn18s-775-25	TGAGTGTCCCGCGGGGCCCGAAGCG	25	srRNA	Rn18s	NR_003278.3	rRNA	Mus musculus 18S ribosomal RNA (Rn18s), ribosomal RNA	775	3	5	1	48	90	123	71	104	5.50935	8.26151	1.9625	70.4795	51.2562	90.9942	62.1176	72.245	0.664212	1	0.107622	1	0.647833	1
srR-1110	srRNA-Rn28s1-719-20	CCGGCTCCGGGACGGCCGGG	20	srRNA	Rn28s1	NR_003279.1	rRNA	Mus musculus 28S ribosomal RNA (Rn28s1), ribosomal RNA	719	1	2	5	18	215	81	122	238	1.83645	3.30461	9.81252	26.4298	122.445	59.923	106.737	165.33	-1.19284	0.132663	-0.36728	1	0.586383	1
srR-1111	srRNA-Rn18s-1747-17	CGGCCCCGCCGGGGTCG	17	srRNA	Rn18s	NR_003278.3	rRNA	Mus musculus 18S ribosomal RNA (Rn18s), ribosomal RNA	1747	30	25	37	13	101	9	1	11	55.0935	41.3076	72.6127	19.0882	57.5209	6.65811	0.874896	7.6413	-3.25743	1.33554e-08	-6.06546	2.48239e-13	-2.74691	1.49591e-06
srR-1112	srRNA-Rn18s-1454-28	AAGTGGCGTTCAGCCACCCGAGATTGAG	28	srRNA	Rn18s	NR_003278.3	rRNA	Mus musculus 18S ribosomal RNA (Rn18s), ribosomal RNA	1454	16	77	32	1	1	4	1	5	29.3832	127.227	62.8001	1.46832	0.569513	2.95916	0.874896	3.47332	2.07373	1	0.400302	1	2.59831	1
srR-1113	srRNA-Rn18s-750-23	TCGGCGCCCCCTCGATGCTCTTA	23	srRNA	Rn18s	NR_003278.3	rRNA	Mus musculus 18S ribosomal RNA (Rn18s), ribosomal RNA	750	2	0	3	20	141	113	159	216	3.6729	0	5.88751	29.3665	80.3014	83.5963	139.108	150.047	-0.104925	1	0.622708	1	1.05465	0.0970951
srR-1114	srRNA-n-R5s149-103-18-2	ACCGGGTGCTGTAGGCAA	18	srRNA	n-R5s149	NR_046156.1	rRNA	Mus musculus nuclear encoded rRNA 5S 149 (n-R5s149), ribosomal RNA	103	40	40	35	6	2	3	0	3	73.458	66.0921	68.6877	8.80994	1.13903	2.21937	0	2.08399	0.760173	1	-3.89305	1	0.974926	1
srR-1115	srRNA-mt-Rnr2-1204-25	AGACTTACAAGTCAAAGTAAAATCA	25	srRNA	mt-Rnr2	NC_005089.1:1094-2675	MT rRNA	Mus musculus 16S mitochondrial ribosomal RNA	1204	55	39	25	3	2	1	2	2	101.005	64.4398	49.0626	4.40497	1.13903	0.739791	1.74979	1.38933	-0.721408	1	0.423642	1	0.414391	1
srR-1116	srRNA-Rn28s1-626-16	CGGGCGGGGCCGGGGG	16	srRNA	Rn28s1	NR_003279.1	rRNA	Mus musculus 28S ribosomal RNA (Rn28s1), ribosomal RNA	626	7	8	4	12	102	91	133	275	12.8551	13.2184	7.85002	17.6199	58.0904	67.3209	116.361	191.032	0.0496492	1	0.831857	1	1.86946	1.14339e-08
srR-1117	srRNA-Rs5-8s1-63-19	TAATGTGAATTGCAGGACA	19	srRNA	Rs5-8s1	NR_003280.2	rRNA	Mus musculus 5.8S ribosomal RNA (Rs5-8s1), ribosomal RNA	63	17	38	32	11	27	67	34	23	31.2196	62.7875	62.8001	16.1516	15.3769	49.566	29.7465	15.9773	1.52088	0.455581	0.779255	1	0.207724	1
srR-1118	srRNA-Rn28s1-3524-21	GCCAAGGGAACGGGCTTGGCG	21	srRNA	Rn28s1	NR_003279.1	rRNA	Mus musculus 28S ribosomal RNA (Rn28s1), ribosomal RNA	3524	2	2	0	50	201	92	49	79	3.6729	3.30461	0	73.4162	114.472	68.0607	42.8699	54.8784	-0.912295	1	-1.58438	0.00055353	-0.906287	1
srR-1119	srRNA-Rs5-8s1-136-19-2	ACGCCTGTCTGAGCGTCGC	19	srRNA	Rs5-8s1	NR_003280.2	rRNA	Mus musculus 5.8S ribosomal RNA (Rs5-8s1), ribosomal RNA	136	25	29	24	22	49	34	18	25	45.9112	47.9168	47.1001	32.3031	27.9062	25.1529	15.7481	17.3666	-0.311948	1	-0.99069	1	-0.528896	1
srR-1120	srRNA-Rn28s1-648-27	CGGCGGGGGACCGCCCCCCGGCCGGCG	27	srRNA	Rn28s1	NR_003279.1	rRNA	Mus musculus 28S ribosomal RNA (Rn28s1), ribosomal RNA	648	2	4	4	33	119	83	120	162	3.6729	6.60921	7.85002	48.4547	67.7721	61.4026	104.988	112.535	-0.305051	1	0.461488	1	0.884313	1
srR-1121	srRNA-Rn28s1-4451-28-5	CCCCGCGTCGTCCCCGCGGCGGCGGGGG	28	srRNA	Rn28s1	NR_003279.1	rRNA	Mus musculus 28S ribosomal RNA (Rn28s1), ribosomal RNA	4451	5	6	4	27	125	103	117	156	9.18225	9.91382	7.85002	39.6447	71.1892	76.1984	102.363	108.367	-0.0648684	1	0.354112	1	0.759019	1
srR-1122	srRNA-Rn18s-703-26	GCGGTCCGCCGCGAGGCGAGTCACCG	26	srRNA	Rn18s	NR_003278.3	rRNA	Mus musculus 18S ribosomal RNA (Rn18s), ribosomal RNA	703	34	41	46	0	0	0	0	0	62.4393	67.7444	90.2752	0	0	0	0	0	-	-	-	-	-	-
srR-1123	srRNA-Rn28s1-264-29	TCGGGTCTTCCCGGAGTCGGGTTGCTTGG	29	srRNA	Rn28s1	NR_003279.1	rRNA	Mus musculus 28S ribosomal RNA (Rn28s1), ribosomal RNA	264	7	8	18	27	69	65	110	117	12.8551	13.2184	35.3251	39.6447	39.2964	48.0864	96.2386	81.2756	0.127949	1	1.1211	0.440945	1.20022	0.122809
srR-1124	srRNA-n-R5s149-77-24	ACTTGGATGGGAGACCGCCTGGGA	24	srRNA	n-R5s149	NR_046156.1	rRNA	Mus musculus nuclear encoded rRNA 5S 149 (n-R5s149), ribosomal RNA	77	22	53	37	2	15	21	13	7	40.4019	87.572	72.6127	2.93665	8.5427	15.5356	11.3736	4.86264	0.694843	1	0.241307	1	-0.651532	1
srR-1125	srRNA-Rn28s1-3024-18	CTGCGGCGGGCGTCGCGG	18	srRNA	Rn28s1	NR_003279.1	rRNA	Mus musculus 28S ribosomal RNA (Rn28s1), ribosomal RNA	3024	32	57	28	1	10	6	12	8	58.7664	94.1813	54.9501	1.46832	5.69513	4.43874	10.4988	5.55731	-0.514301	1	0.704903	1	0.116542	1
srR-1126	srRNA-Rn28s1-3158-21	CGTGTGGGGGGAACCTCCGCG	21	srRNA	Rn28s1	NR_003279.1	rRNA	Mus musculus 28S ribosomal RNA (Rn28s1), ribosomal RNA	3158	42	46	34	0	0	0	0	0	77.1309	76.0059	66.7251	0	0	0	0	0	-	-	-	-	-	-
srR-1127	srRNA-n-R5s149-76-27	TACTTGGATGGGAGACCGCCTGGGAAT	27	srRNA	n-R5s149	NR_046156.1	rRNA	Mus musculus nuclear encoded rRNA 5S 149 (n-R5s149), ribosomal RNA	76	36	32	51	0	0	2	0	0	66.1122	52.8737	100.088	0	0	1.47958	0	0	4.19231	1	-	-	-	-
srR-1128	srRNA-Rn18s-1764-21	GCCCACGGCCCTGGCGGAGCG	21	srRNA	Rn18s	NR_003278.3	rRNA	Mus musculus 18S ribosomal RNA (Rn18s), ribosomal RNA	1764	25	13	13	17	62	107	69	91	45.9112	21.4799	25.5126	24.9615	35.3098	79.1576	60.3678	63.2144	1.00005	1	0.603075	1	0.992014	1
srR-1129	srRNA-Rn28s1-78-29	TCCCTCAGTAACGGCGAGTGAACAGGGAA	29	srRNA	Rn28s1	NR_003279.1	rRNA	Mus musculus 28S ribosomal RNA (Rn28s1), ribosomal RNA	78	0	0	3	37	162	112	124	97	0	0	5.88751	54.328	92.2612	82.8565	108.487	67.3824	-0.317856	1	0.0641847	1	-0.299561	1
srR-1130	srRNA-Rn28s1-2711-19	CGCCGCCGCCCTCTCCCAC	19	srRNA	Rn28s1	NR_003279.1	rRNA	Mus musculus 28S ribosomal RNA (Rn28s1), ribosomal RNA	2711	19	9	46	22	39	22	35	16	34.8925	14.8707	90.2752	32.3031	22.211	16.2754	30.6214	11.1146	-0.609015	1	0.292795	1	-0.841102	1
srR-1131	srRNA-Rn28s1-409-20	AGGGCGTGAAACCGTTAAGA	20	srRNA	Rn28s1	NR_003279.1	rRNA	Mus musculus 28S ribosomal RNA (Rn28s1), ribosomal RNA	409	30	34	38	5	6	20	29	20	55.0935	56.1783	74.5752	7.34162	3.41708	14.7958	25.372	13.8933	1.92771	1	2.69387	0.0178968	2.15048	1
srR-1132	srRNA-n-R5s149-1-24	GTCTACGGCCATACCACCCTGAAC	24	srRNA	n-R5s149	NR_046156.1	rRNA	Mus musculus nuclear encoded rRNA 5S 149 (n-R5s149), ribosomal RNA	1	23	58	30	3	5	17	14	17	42.2383	95.8336	58.8751	4.40497	2.84757	12.5764	12.2485	11.8093	1.95144	1	1.90511	1	2.17365	1
srR-1133	srRNA-Rn18s-773-27	GCTGAGTGTCCCGCGGGGCCCGAAGCG	27	srRNA	Rn18s	NR_003278.3	rRNA	Mus musculus 18S ribosomal RNA (Rn18s), ribosomal RNA	773	0	1	0	43	121	140	73	127	0	1.6523	0	63.1379	68.9111	103.571	63.8674	88.2223	0.424356	1	-0.278777	1	0.509391	1
srR-1134	srRNA-Rn28s1-2860-16	TCGGCGCGCGGCGCGG	16	srRNA	Rn28s1	NR_003279.1	rRNA	Mus musculus 28S ribosomal RNA (Rn28s1), ribosomal RNA	2860	8	5	2	24	268	82	59	149	14.6916	8.26151	3.92501	35.2398	152.63	60.6628	51.6189	103.505	-1.49288	0.000701739	-1.73175	6.71241e-06	-0.406588	1
srR-1135	srRNA-Rn28s1-3659-21	CGGGGTCGGGGCACGCCGGCC	21	srRNA	Rn28s1	NR_003279.1	rRNA	Mus musculus 28S ribosomal RNA (Rn28s1), ribosomal RNA	3659	1	0	1	7	158	130	175	274	1.83645	0	1.9625	10.2783	89.9831	96.1728	153.107	190.338	-0.0670105	1	0.596878	1	1.23358	0.00295765
srR-1136	srRNA-Rn28s1-1556-17	TCTTGGGGCCGAAACGA	17	srRNA	Rn28s1	NR_003279.1	rRNA	Mus musculus 28S ribosomal RNA (Rn28s1), ribosomal RNA	1556	1	1	1	21	171	142	121	192	1.83645	1.6523	1.9625	30.8348	97.3868	105.05	105.862	133.375	-0.0537183	1	-0.0490529	1	0.606773	1
srR-1137	srRNA-Rn18s-1564-22	CCCTACGCCGGCAGGCGCGGGT	22	srRNA	Rn18s	ENSMUST00000240377.1	rRNA	ncrna chromosome:GRCm39:17:40157244:40159092:1 gene:ENSMUSG00000119584.1 gene_biotype:rRNA transcript_biotype:rRNA gene_symbol:Rn18s description:18S ribosomal RNA [Source:NCBI gene (formerly Entrezgene);Acc:19791]	1564	0	2	2	15	202	242	89	144	0	3.30461	3.92501	22.0248	115.042	179.029	77.8657	100.032	0.474727	1	-0.731902	1	-0.0481713	1
srR-1138	srRNA-Rn28s1-451-16	AGTCCGCCCGGAGGAT	16	srRNA	Rn28s1	NR_003279.1	rRNA	Mus musculus 28S ribosomal RNA (Rn28s1), ribosomal RNA	451	5	26	7	20	187	200	21	18	9.18225	42.9599	13.7375	29.3665	106.499	147.958	18.3728	12.5039	0.311105	1	-2.69855	2.14876e-10	-2.92952	7.3219e-12
srR-1139	srRNA-Rn28s1-4451-27-2	CCCCGCGTCGTCCCCGCGGCGGCGCGG	27	srRNA	Rn28s1	NR_003279.1	rRNA	Mus musculus 28S ribosomal RNA (Rn28s1), ribosomal RNA	4451	37	36	30	1	18	19	21	47	67.9486	59.4829	58.8751	1.46832	10.2512	14.056	18.3728	32.6492	0.290386	1	0.668006	1	1.81651	0.114391
srR-1140	srRNA-Rn28s1-2560-19	AGGTGAACAGCCTCTGGCA	19	srRNA	Rn28s1	NR_003279.1	rRNA	Mus musculus 28S ribosomal RNA (Rn28s1), ribosomal RNA	2560	3	1	0	62	73	73	57	70	5.50935	1.6523	0	91.036	41.5745	54.0047	49.8691	48.6264	0.213978	1	0.0927821	1	0.378882	1
srR-1141	srRNA-Rn28s1-2880-29	CGGGGCGGCGGGTCCAACCCCGCGGGGGT	29	srRNA	Rn28s1	NR_003279.1	rRNA	Mus musculus 28S ribosomal RNA (Rn28s1), ribosomal RNA	2880	11	7	5	24	38	212	71	121	20.2009	11.5661	9.81252	35.2398	21.6415	156.836	62.1176	84.0543	2.69004	4.21456e-13	1.34839	0.233999	2.10683	1.07643e-06
srR-1142	srRNA-Rn28s1-647-28	TCGGCGGGGGACCGCCCCCCGGCCGGCG	28	srRNA	Rn28s1	NR_003279.1	rRNA	Mus musculus 28S ribosomal RNA (Rn28s1), ribosomal RNA	647	2	7	0	39	147	95	65	138	3.6729	11.5661	0	57.2646	83.7185	70.2801	56.8682	95.8636	-0.415033	1	-0.726483	1	0.348629	1
srR-1143	srRNA-Rn18s-1752-28	CCGCCGGGGTCGGCCCACGGCCCTGGCG	28	srRNA	Rn18s	NR_003278.3	rRNA	Mus musculus 18S ribosomal RNA (Rn18s), ribosomal RNA	1752	41	44	29	1	9	14	5	6	75.2944	72.7013	56.9126	1.46832	5.12562	10.3571	4.37448	4.16798	0.842287	1	-0.390885	1	-0.142485	1
srR-1144	srRNA-Rn28s1-1552-21	GAGGTCTTGGGGCCGAAACGA	21	srRNA	Rn28s1	NR_003279.1	rRNA	Mus musculus 28S ribosomal RNA (Rn28s1), ribosomal RNA	1552	0	1	1	39	111	153	111	92	0	1.6523	1.9625	57.2646	63.216	113.188	97.1135	63.909	0.676663	1	0.449392	1	0.16902	1
srR-1145	srRNA-Rn45s-4007-20	TACCTGGTTGATCCTGCCAG	20	srRNA	Rn45s	NR_046233.2	rRNA	Mus musculus 45S pre-ribosomal RNA (Rn45s), ribosomal RNA	4007	23	45	33	3	26	38	11	32	42.2383	74.3536	64.7626	4.40497	14.8073	28.112	9.62386	22.2292	0.758788	1	-0.785308	1	0.736451	1
srR-1146	srRNA-Rn28s1-2825-27	CCCCTCCTTCTTCCCGTCGGGGGGCGG	27	srRNA	Rn28s1	NR_003279.1	rRNA	Mus musculus 28S ribosomal RNA (Rn28s1), ribosomal RNA	2825	53	42	25	0	0	0	0	0	97.3318	69.3967	49.0626	0	0	0	0	0	-	-	-	-	-	-
srR-1147	srRNA-Rn28s1-2783-21	GCGGGGCCCCGTCGTCCCCCG	21	srRNA	Rn28s1	NR_003279.1	rRNA	Mus musculus 28S ribosomal RNA (Rn28s1), ribosomal RNA	2783	27	14	23	19	58	41	34	81	49.5841	23.1322	45.1376	27.8981	33.0318	30.3314	29.7465	56.2677	-0.285354	1	-0.319733	1	0.920262	1
srR-1148	srRNA-Rn28s1-1284-22	TCTCGCCCGCCGCGCCGGGGAG	22	srRNA	Rn28s1	NR_003279.1	rRNA	Mus musculus 28S ribosomal RNA (Rn28s1), ribosomal RNA	1284	7	3	2	33	108	141	79	127	12.8551	4.95691	3.92501	48.4547	61.5074	104.31	69.1168	88.2223	0.598399	1	-0.00121083	1	0.673161	1
srR-1149	srRNA-Rn28s1-676-18	CGGCCGCCGCCGGGCGCA	18	srRNA	Rn28s1	NR_003279.1	rRNA	Mus musculus 28S ribosomal RNA (Rn28s1), ribosomal RNA	676	6	4	2	30	187	118	93	95	11.0187	6.60921	3.92501	44.0497	106.499	87.2953	81.3653	65.993	-0.449529	1	-0.557316	1	-0.536458	1
srR-1150	srRNA-Rn18s-1790-22	AAGACGGTCGAACTTGACTATC	22	srRNA	Rn18s	NR_003278.3	rRNA	Mus musculus 18S ribosomal RNA (Rn18s), ribosomal RNA	1790	32	66	24	0	0	1	1	0	58.7664	109.052	47.1001	0	0	0.739791	0.874896	0	3.26914	1	3.38733	1	-	-
srR-1151	srRNA-Rn28s1-469-15	AACCCGGCGGCGCGC	15	srRNA	Rn28s1	NR_003279.1	rRNA	Mus musculus 28S ribosomal RNA (Rn28s1), ribosomal RNA	469	17	16	8	33	185	25	31	49	31.2196	26.4368	15.7	48.4547	105.36	18.4948	27.1218	34.0385	-2.66756	3.33504e-10	-2.12351	5.21586e-07	-1.47459	0.00360093
srR-1152	srRNA-Rn28s1-588-19	CCGGCGGCGGGCGCGGGGG	19	srRNA	Rn28s1	NR_003279.1	rRNA	Mus musculus 28S ribosomal RNA (Rn28s1), ribosomal RNA	588	9	5	1	30	141	89	101	132	16.528	8.26151	1.9625	44.0497	80.3014	65.8414	88.3645	91.6956	-0.448972	1	-0.0314131	1	0.34461	1
srR-1153	srRNA-Rn28s1-2354-21	GCCGGCGGGAGCCCCGGGGAG	21	srRNA	Rn28s1	NR_003279.1	rRNA	Mus musculus 28S ribosomal RNA (Rn28s1), ribosomal RNA	2354	2	2	0	17	95	119	177	227	3.6729	3.30461	0	24.9615	54.1038	88.0351	154.857	157.689	0.538671	1	1.34632	0.00391774	1.69526	1.86271e-06
srR-1154	srRNA-Rn28s1-1172-15	AGGGGCTCGTCCGAA	15	srRNA	Rn28s1	NR_003279.1	rRNA	Mus musculus 28S ribosomal RNA (Rn28s1), ribosomal RNA	1172	4	2	0	24	228	116	77	173	7.3458	3.30461	0	35.2398	129.849	85.8157	67.367	120.177	-0.759976	1	-1.11514	0.139713	0.0417925	1
srR-1155	srRNA-Rn28s1-1217-17	CCCGCCCGGGGGCCCGA	17	srRNA	Rn28s1	NR_003279.1	rRNA	Mus musculus 28S ribosomal RNA (Rn28s1), ribosomal RNA	1217	2	3	2	8	199	131	99	281	3.6729	4.95691	3.92501	11.7466	113.333	96.9126	86.6147	195.2	-0.388557	1	-0.556881	1	0.937383	0.237781
srR-1156	srRNA-Rn28s1-2686-21	GGGCGCGCGCCGCGGCTGGAC	21	srRNA	Rn28s1	NR_003279.1	rRNA	Mus musculus 28S ribosomal RNA (Rn28s1), ribosomal RNA	2686	4	15	14	31	71	30	107	108	7.3458	24.7845	27.4751	45.518	40.4354	22.1937	93.6139	75.0237	-1.02568	1	1.04011	0.969807	1.04372	0.849043
srR-1157	srRNA-Rn28s1-201-16	CCTTCTGATCGAGGCC	16	srRNA	Rn28s1	NR_003279.1	rRNA	Mus musculus 28S ribosomal RNA (Rn28s1), ribosomal RNA	201	27	46	34	4	15	15	9	12	49.5841	76.0059	66.7251	5.87329	8.5427	11.0969	7.87406	8.33596	0.212576	1	-0.284047	1	0.117074	1
srR-1158	srRNA-Rn28s1-144-15	GGGAAATGTGGCGTA	15	srRNA	Rn28s1	NR_003279.1	rRNA	Mus musculus 28S ribosomal RNA (Rn28s1), ribosomal RNA	144	44	52	24	0	0	0	2	0	80.8038	85.9197	47.1001	0	0	0	1.74979	0	-	-	4.31669	1	-	-
srR-1159	srRNA-Rn28s1-2187-20	TGGGTCAGTCGGTCCTGAGA	20	srRNA	Rn28s1	NR_003279.1	rRNA	Mus musculus 28S ribosomal RNA (Rn28s1), ribosomal RNA	2187	2	16	10	38	52	102	62	77	3.6729	26.4368	19.625	55.7963	29.6147	75.4586	54.2436	53.4891	1.18425	1	0.702109	1	1.00443	1
srR-1160	srRNA-Rn28s1-3797-29	CGGGCGGGCGCGACCCGCTCCGGGGACAG	29	srRNA	Rn28s1	NR_003279.1	rRNA	Mus musculus 28S ribosomal RNA (Rn28s1), ribosomal RNA	3797	0	2	0	19	62	176	157	209	0	3.30461	0	27.8981	35.3098	130.203	137.359	145.185	1.71741	0.000126813	1.78793	7.73039e-06	2.19063	2.93203e-10
srR-1161	srRNA-Rn28s1-625-16	GCGGGCGGGGCCGGGG	16	srRNA	Rn28s1	NR_003279.1	rRNA	Mus musculus 28S ribosomal RNA (Rn28s1), ribosomal RNA	625	2	4	2	28	120	106	106	182	3.6729	6.60921	3.92501	41.113	68.3416	78.4178	92.739	126.429	0.0353349	1	0.270627	1	1.0401	0.198617
srR-1162	srRNA-Rn28s1-1094-15	CGGGGTCGGCGGCGA	15	srRNA	Rn28s1	NR_003279.1	rRNA	Mus musculus 28S ribosomal RNA (Rn28s1), ribosomal RNA	1094	1	4	5	28	197	64	67	196	1.83645	6.60921	9.81252	41.113	112.194	47.3466	58.618	136.154	-1.40608	0.0137924	-1.10485	0.258065	0.432465	1
srR-1163	srRNA-Rn28s1-4452-26	CCCGCGTCGTCCCCGCGGCGGCGCGG	26	srRNA	Rn28s1	NR_003279.1	rRNA	Mus musculus 28S ribosomal RNA (Rn28s1), ribosomal RNA	4452	23	35	24	5	49	48	39	69	42.2383	57.8306	47.1001	7.34162	27.9062	35.5099	34.1209	47.9318	0.184123	1	0.120247	1	0.93188	1
srR-1164	srRNA-Rn28s1-672-19	CGACCGGCCGCCGCCGGGC	19	srRNA	Rn28s1	NR_003279.1	rRNA	Mus musculus 28S ribosomal RNA (Rn28s1), ribosomal RNA	672	37	27	29	13	35	13	2	11	67.9486	44.6122	56.9126	19.0882	19.933	9.61728	1.74979	7.6413	-1.20724	1	-3.61105	0.0119875	-1.22184	1
srR-1165	srRNA-n-R5s149-74-30	AGTACTTGGATGGGAGACCGCCTGGGAATA	30	srRNA	n-R5s149	NR_046156.1	rRNA	Mus musculus nuclear encoded rRNA 5S 149 (n-R5s149), ribosomal RNA	74	29	50	38	1	0	0	0	0	53.257	82.6151	74.5752	1.46832	0	0	0	0	-	-	-	-	-	-
srR-1166	srRNA-Rn28s1-965-30	CCCTCCGTCGCCTCTCTCGGGGCCCGGTGG	30	srRNA	Rn28s1	NR_003279.1	rRNA	Mus musculus 28S ribosomal RNA (Rn28s1), ribosomal RNA	965	34	54	31	0	0	0	0	0	62.4393	89.2243	60.8376	0	0	0	0	0	-	-	-	-	-	-
srR-1167	srRNA-Rn28s1-2420-20	CGCCCCGAGAGAGGGGCCCG	20	srRNA	Rn28s1	NR_003279.1	rRNA	Mus musculus 28S ribosomal RNA (Rn28s1), ribosomal RNA	2420	24	5	21	11	75	105	66	107	44.0748	8.26151	41.2126	16.1516	42.7135	77.678	57.7431	74.329	0.69878	1	0.265004	1	0.951392	1
srR-1168	srRNA-Rn28s1-889-29	CCCCCGTCCGCCTCCCGGGCGGGCGTGGG	29	srRNA	Rn28s1	NR_003279.1	rRNA	Mus musculus 28S ribosomal RNA (Rn28s1), ribosomal RNA	889	26	46	28	5	29	25	14	18	47.7477	76.0059	54.9501	7.34162	16.5159	18.4948	12.2485	12.5039	0.000218291	1	-0.597046	1	-0.24664	1
srR-1169	srRNA-Rn28s1-1286-19	TCGCCCGCCGCGCCGGGGA	19	srRNA	Rn28s1	NR_003279.1	rRNA	Mus musculus 28S ribosomal RNA (Rn28s1), ribosomal RNA	1286	4	0	5	44	136	67	74	99	7.3458	0	9.81252	64.6062	77.4538	49.566	64.7423	68.7717	-0.805963	1	-0.427587	1	-0.0180068	1
srR-1170	srRNA-Rn28s1-2190-19	GTCAGTCGGTCCTGAGAGA	19	srRNA	Rn28s1	NR_003279.1	rRNA	Mus musculus 28S ribosomal RNA (Rn28s1), ribosomal RNA	2190	5	3	0	18	54	166	151	195	9.18225	4.95691	0	26.4298	30.7537	122.805	132.109	135.459	1.83192	2.51623e-05	1.93057	9.99701e-07	2.28947	9.06423e-11
srR-1171	srRNA-Rn28s1-4500-20	GGACCGGGGTCCGGTGCGGA	20	srRNA	Rn28s1	NR_003279.1	rRNA	Mus musculus 28S ribosomal RNA (Rn28s1), ribosomal RNA	4500	4	16	5	42	102	55	60	71	7.3458	26.4368	9.81252	61.6696	58.0904	40.6885	52.4938	49.3211	-0.675587	1	-0.315142	1	-0.0824782	1
srR-1172	srRNA-Rn45s-6877-15	CGACTCTTAGCGGTG	15	srRNA	Rn45s	NR_046233.2	rRNA	Mus musculus 45S pre-ribosomal RNA (Rn45s), ribosomal RNA	6877	22	47	40	2	20	4	2	16	40.4019	77.6582	78.5002	2.93665	11.3903	2.95916	1.74979	11.1146	-2.07609	1	-2.80813	1	0.117341	1
srR-1173	srRNA-Rn28s1-967-29	CTCCGTCGCCTCTCTCGGGGCCCGGTGGG	29	srRNA	Rn28s1	NR_003279.1	rRNA	Mus musculus 28S ribosomal RNA (Rn28s1), ribosomal RNA	967	37	40	39	0	0	0	0	2	67.9486	66.0921	76.5377	0	0	0	0	1.38933	-	-	-	-	4.31132	1
srR-1174	srRNA-Rn28s1-3041-22	GCCGCTCCCGGGGAGCCCGGCG	22	srRNA	Rn28s1	NR_003279.1	rRNA	Mus musculus 28S ribosomal RNA (Rn28s1), ribosomal RNA	3041	20	20	14	28	81	42	37	42	36.729	33.0461	27.4751	41.113	46.1306	31.0712	32.3712	29.1759	-0.731608	1	-0.678957	1	-0.506374	1
srR-1175	srRNA-Rn28s1-891-23	CCCGTCCGCCTCCCGGGCGGGCG	23	srRNA	Rn28s1	NR_003279.1	rRNA	Mus musculus 28S ribosomal RNA (Rn28s1), ribosomal RNA	891	22	51	26	4	36	22	5	41	40.4019	84.2674	51.0251	5.87329	20.5025	16.2754	4.37448	28.4812	-0.493951	1	-2.3737	0.4565	0.625679	1
srR-1176	srRNA-Rn28s1-3370-25	GTCAAAGTGAAGAAATTCAATGAAG	25	srRNA	Rn28s1	NR_003279.1	rRNA	Mus musculus 28S ribosomal RNA (Rn28s1), ribosomal RNA	3370	37	54	27	0	0	0	1	0	67.9486	89.2243	52.9876	0	0	0	0.874896	0	-	-	3.38733	1	-	-
srR-1177	srRNA-Rn28s1-4498-24	CGGGACCGGGGTCCGGTGCGGAGA	24	srRNA	Rn28s1	NR_003279.1	rRNA	Mus musculus 28S ribosomal RNA (Rn28s1), ribosomal RNA	4498	3	10	2	39	90	78	114	78	5.50935	16.523	3.92501	57.2646	51.2562	57.7037	99.7381	54.1837	0.0078815	1	0.789956	1	0.233285	1
srR-1178	srRNA-Rn28s1-648-23	CGGCGGGGGACCGCCCCCCGGCC	23	srRNA	Rn28s1	NR_003279.1	rRNA	Mus musculus 28S ribosomal RNA (Rn28s1), ribosomal RNA	648	9	7	19	35	125	41	41	63	16.528	11.5661	37.2876	51.3913	71.1892	30.3314	35.8707	43.7638	-1.39137	0.148969	-1.15629	0.687323	-0.547657	1
srR-1179	srRNA-Rn28s1-3270-16	GGTGCGGACCAGGGGA	16	srRNA	Rn28s1	NR_003279.1	rRNA	Mus musculus 28S ribosomal RNA (Rn28s1), ribosomal RNA	3270	7	15	7	9	76	61	134	238	12.8551	24.7845	13.7375	13.2149	43.283	45.1272	117.236	165.33	-0.102658	1	1.26646	0.0417747	2.08488	5.32948e-10
srR-1180	srRNA-Rn28s1-4455-22	GCGTCGTCCCCGCGGCGGCGCG	22	srRNA	Rn28s1	NR_003279.1	rRNA	Mus musculus 28S ribosomal RNA (Rn28s1), ribosomal RNA	4455	8	6	2	34	201	91	56	77	14.6916	9.91382	3.92501	49.923	114.472	67.3209	48.9942	53.4891	-0.928043	1	-1.39212	0.00695977	-0.943231	0.999658
srR-1181	srRNA-Rn28s1-3620-19	TAAGTGGGAGGCCCCCGGC	19	srRNA	Rn28s1	NR_003279.1	rRNA	Mus musculus 28S ribosomal RNA (Rn28s1), ribosomal RNA	3620	3	7	17	32	107	54	93	79	5.50935	11.5661	33.3626	46.9863	60.9379	39.9487	81.3653	54.8784	-0.770956	1	0.24728	1	0.00239081	1
srR-1182	srRNA-Rn28s1-2072-24	CGCGGGCCCGGGTGGAGCCGCCGC	24	srRNA	Rn28s1	NR_003279.1	rRNA	Mus musculus 28S ribosomal RNA (Rn28s1), ribosomal RNA	2072	2	1	0	32	146	92	128	134	3.6729	1.6523	0	46.9863	83.149	68.0607	111.987	93.0849	-0.451431	1	0.259835	1	0.316065	1
srR-1183	srRNA-Rn18s-1405-29	AGTTACGCGACCCCCGAGCGGTCGGCGTC	29	srRNA	Rn18s	NR_003278.3	rRNA	Mus musculus 18S ribosomal RNA (Rn18s), ribosomal RNA	1405	29	32	28	10	14	28	14	40	53.257	52.8737	54.9501	14.6832	7.97319	20.7141	12.2485	27.7865	1.20652	1	0.445945	1	1.94372	0.0983235
srR-1184	srRNA-Rn28s1-357-25	CAACAAGTACCGTAAGGGAAAGTTG	25	srRNA	Rn28s1	NR_003279.1	rRNA	Mus musculus 28S ribosomal RNA (Rn28s1), ribosomal RNA	357	14	20	37	16	37	43	31	47	25.7103	33.0461	72.6127	23.4932	21.072	31.811	27.1218	32.6492	0.429807	1	0.19393	1	0.782868	1
srR-1185	srRNA-Rn28s1-2274-26	TCGGGTTCAGATCCCCGAATCCGGAG	26	srRNA	Rn28s1	NR_003279.1	rRNA	Mus musculus 28S ribosomal RNA (Rn28s1), ribosomal RNA	2274	20	17	58	9	8	16	2	13	36.729	28.0891	113.825	13.2149	4.55611	11.8366	1.74979	9.03062	1.20073	1	-1.50163	1	1.12652	1
srR-1186	srRNA-Rn18s-705-20	GGTCCGCCGCGAGGCGAGTC	20	srRNA	Rn18s	NR_003278.3	rRNA	Mus musculus 18S ribosomal RNA (Rn18s), ribosomal RNA	705	37	36	41	0	0	1	0	0	67.9486	59.4829	80.4627	0	0	0.739791	0	0	3.26914	1	-	-	-	-
srR-1187	srRNA-Rn28s1-2210-19	GGGCGAGTGCCGTTCCGAA	19	srRNA	Rn28s1	NR_003279.1	rRNA	Mus musculus 28S ribosomal RNA (Rn28s1), ribosomal RNA	2210	0	1	3	50	80	117	66	74	0	1.6523	5.88751	73.4162	45.5611	86.5555	57.7431	51.4051	0.761788	1	0.172068	1	0.327079	1
srR-1188	srRNA-Rn18s-1266-20	CCCGGCCCGGACACGGACAG	20	srRNA	Rn18s	NR_003278.3	rRNA	Mus musculus 18S ribosomal RNA (Rn18s), ribosomal RNA	1266	2	3	10	12	100	140	121	205	3.6729	4.95691	19.625	17.6199	56.9513	103.571	105.862	142.406	0.699027	1	0.72408	1	1.47438	0.000216615
srR-1189	srRNA-Rn18s-772-28	AGCTGAGTGTCCCGCGGGGCCCGAAGCG	28	srRNA	Rn18s	NR_003278.3	rRNA	Mus musculus 18S ribosomal RNA (Rn18s), ribosomal RNA	772	20	21	9	23	69	128	27	35	36.729	34.6984	17.6625	33.7714	39.2964	94.6932	23.6222	24.3132	1.10432	0.89768	-0.901122	1	-0.537801	1
srR-1190	srRNA-mt-Rnr2-721-23	ATAGGCAATAATCACACTATAAA	23	srRNA	mt-Rnr2	NC_005089.1:1094-2675	MT rRNA	Mus musculus 16S mitochondrial ribosomal RNA	721	39	45	29	1	1	1	6	1	71.6215	74.3536	56.9126	1.46832	0.569513	0.739791	5.24938	0.694663	0.190571	1	2.86554	1	0.391554	1
srR-1191	srRNA-Rn28s1-482-19	GCGTCCGGCCGTGCCGGTG	19	srRNA	Rn28s1	NR_003279.1	rRNA	Mus musculus 28S ribosomal RNA (Rn28s1), ribosomal RNA	482	51	29	30	2	4	4	1	2	93.6589	47.9168	58.8751	2.93665	2.27805	2.95916	0.874896	1.38933	0.207861	1	-1.45633	1	-0.536354	1
srR-1192	srRNA-Rn28s1-812-19	TTACAGCCCTCCGGCCGCA	19	srRNA	Rn28s1	NR_003279.1	rRNA	Mus musculus 28S ribosomal RNA (Rn28s1), ribosomal RNA	812	11	7	10	14	102	143	116	99	20.2009	11.5661	19.625	20.5565	58.0904	105.79	101.488	68.7717	0.701059	1	0.634724	1	0.396522	1
srR-1193	srRNA-Rn28s1-4332-30	GATTATGACTGAACGCCTCTAAGTCAGAAT	30	srRNA	Rn28s1	NR_003279.1	rRNA	Mus musculus 28S ribosomal RNA (Rn28s1), ribosomal RNA	4332	23	37	53	0	0	0	0	0	42.2383	61.1352	104.013	0	0	0	0	0	-	-	-	-	-	-
srR-1194	srRNA-Rn28s1-3368-28	ATGTCAAAGTGAAGAAATTCAATGAAGC	28	srRNA	Rn28s1	NR_003279.1	rRNA	Mus musculus 28S ribosomal RNA (Rn28s1), ribosomal RNA	3368	36	51	29	0	0	0	0	0	66.1122	84.2674	56.9126	0	0	0	0	0	-	-	-	-	-	-
srR-1195	srRNA-Rn18s-1791-24	AGACGGTCGAACTTGACTATCTAG	24	srRNA	Rn18s	NR_003278.3	rRNA	Mus musculus 18S ribosomal RNA (Rn18s), ribosomal RNA	1791	5	11	8	14	88	125	103	177	9.18225	18.1753	15.7	20.5565	50.1172	92.4738	90.1143	122.955	0.719832	1	0.676078	1	1.44676	0.000757352
srR-1196	srRNA-Rn28s1-3602-19	GACATGAGAGGTGTAGAAT	19	srRNA	Rn28s1	NR_003279.1	rRNA	Mus musculus 28S ribosomal RNA (Rn28s1), ribosomal RNA	3602	30	57	28	1	0	2	0	1	55.0935	94.1813	54.9501	1.46832	0	1.47958	0	0.694663	4.19231	1	-	-	3.38221	1
srR-1197	srRNA-Rn18s-1487-22	ACAGGTCTGTGATGCCCTTAGA	22	srRNA	Rn18s	NR_003278.3	rRNA	Mus musculus 18S ribosomal RNA (Rn18s), ribosomal RNA	1487	4	11	6	11	50	273	77	130	7.3458	18.1753	11.775	16.1516	28.4757	201.963	67.367	90.3062	2.65999	9.28649e-15	1.07064	1	1.81562	2.55614e-05
srR-1198	srRNA-Rn28s1-3365-30	TGAATGTCAAAGTGAAGAAATTCAATGAAG	30	srRNA	Rn28s1	NR_003279.1	rRNA	Mus musculus 28S ribosomal RNA (Rn28s1), ribosomal RNA	3365	40	33	40	0	0	2	0	0	73.458	54.526	78.5002	0	0	1.47958	0	0	4.19231	1	-	-	-	-
srR-1199	srRNA-Rn18s-1768-20	ACGGCCCTGGCGGAGCGCTG	20	srRNA	Rn18s	NR_003278.3	rRNA	Mus musculus 18S ribosomal RNA (Rn18s), ribosomal RNA	1768	41	39	31	2	0	6	1	0	75.2944	64.4398	60.8376	2.93665	0	4.43874	0.874896	0	5.72367	1	3.38733	1	-	-
srR-1200	srRNA-Rn28s1-3265-22	GAACTGGTGCGGACCAGGGGAA	22	srRNA	Rn28s1	NR_003279.1	rRNA	Mus musculus 28S ribosomal RNA (Rn28s1), ribosomal RNA	3265	4	8	15	30	66	97	97	69	7.3458	13.2184	29.4376	44.0497	37.5879	71.7597	84.8649	47.9318	0.768651	1	1.00383	1	0.503284	1
srR-1201	srRNA-Rn28s1-2064-23	GCCTAGGGCGCGGGCCCGGGTGG	23	srRNA	Rn28s1	NR_003279.1	rRNA	Mus musculus 28S ribosomal RNA (Rn28s1), ribosomal RNA	2064	0	0	1	53	110	61	78	85	0	0	1.9625	77.8211	62.6465	45.1272	68.2419	59.0464	-0.635304	1	-0.0460019	1	0.0680245	1
srR-1202	srRNA-Rn18s-1532-17	CACTGACTGGCTCAGCG	17	srRNA	Rn18s	NR_003278.3	rRNA	Mus musculus 18S ribosomal RNA (Rn18s), ribosomal RNA	1532	2	12	4	36	139	110	61	61	3.6729	19.8276	7.85002	52.8596	79.1624	81.377	53.3687	42.3745	-0.123113	1	-0.73731	1	-0.74711	1
srR-1203	srRNA-Rn28s1-2520-15	TCTCGCGCCGGGCCG	15	srRNA	Rn28s1	NR_003279.1	rRNA	Mus musculus 28S ribosomal RNA (Rn28s1), ribosomal RNA	2520	16	0	6	22	216	68	39	151	29.3832	0	11.775	32.3031	123.015	50.3058	34.1209	104.894	-1.45152	0.00412232	-2.01665	6.66298e-07	-0.0763503	1
srR-1204	srRNA-mt-Rnr1-932-25	ACTGGAAAGTGTGCTTGGAATAATA	25	srRNA	mt-Rnr1	NC_005089.1:70-1024	MT rRNA	Mus musculus mitochondrion, MT-RNR1 mitochondrially encoded 12S RNA (12S rRNA), ribosomal RNA	932	30	32	32	6	21	26	14	23	55.0935	52.8737	62.8001	8.80994	11.9598	19.2346	12.2485	15.9773	0.519679	1	-0.134102	1	0.56811	1
srR-1205	srRNA-Rn28s1-892-26	CCGTCCGCCTCCCGGGCGGGCGTGGG	26	srRNA	Rn28s1	NR_003279.1	rRNA	Mus musculus 28S ribosomal RNA (Rn28s1), ribosomal RNA	892	27	40	46	0	0	1	0	0	49.5841	66.0921	90.2752	0	0	0.739791	0	0	3.26914	1	-	-	-	-
srR-1206	srRNA-Rn28s1-649-19	GGCGGGGGACCGCCCCCCG	19	srRNA	Rn28s1	NR_003279.1	rRNA	Mus musculus 28S ribosomal RNA (Rn28s1), ribosomal RNA	649	5	2	5	30	203	69	77	115	9.18225	3.30461	9.81252	44.0497	115.611	51.0455	67.367	79.8863	-1.341	0.0264612	-0.947702	1	-0.379458	1
srR-1207	srRNA-Rn28s1-2940-18	GGGGCGGGGGGCCCGGAC	18	srRNA	Rn28s1	NR_003279.1	rRNA	Mus musculus 28S ribosomal RNA (Rn28s1), ribosomal RNA	2940	2	0	15	38	75	71	83	101	3.6729	0	29.4376	55.7963	42.7135	52.5251	72.6164	70.161	0.135042	1	0.595177	1	0.868222	1
srR-1208	srRNA-Rn18s-693-29	GAGCGGGCGGGCGGTCCGCCGCGAGGCGA	29	srRNA	Rn18s	NR_003278.3	rRNA	Mus musculus 18S ribosomal RNA (Rn18s), ribosomal RNA	693	4	5	3	44	77	65	88	93	7.3458	8.26151	5.88751	64.6062	43.8525	48.0864	76.9908	64.6037	-0.0300217	1	0.641569	1	0.711403	1
srR-1209	srRNA-Rn28s1-2400-15	AGGGCGCCCTGGAAT	15	srRNA	Rn28s1	NR_003279.1	rRNA	Mus musculus 28S ribosomal RNA (Rn28s1), ribosomal RNA	2400	8	16	9	51	84	37	13	8	14.6916	26.4368	17.6625	74.8845	47.8391	27.3722	11.3736	5.55731	-0.966319	1	-2.23278	0.00163518	-2.9357	7.35978e-06
srR-1210	srRNA-n-R5s149-102-17	TACCGGGTGCTGTAGGC	17	srRNA	n-R5s149	NR_046156.1	rRNA	Mus musculus nuclear encoded rRNA 5S 149 (n-R5s149), ribosomal RNA	102	25	18	15	20	68	51	46	49	45.9112	29.7414	29.4376	29.3665	38.7269	37.7293	40.2452	34.0385	-0.200269	1	-0.113755	1	-0.032603	1
srR-1211	srRNA-Rn28s1-2985-15	TCTGGACGCGAGCCG	15	srRNA	Rn28s1	NR_003279.1	rRNA	Mus musculus 28S ribosomal RNA (Rn28s1), ribosomal RNA	2985	7	16	18	30	187	31	15	43	12.8551	26.4368	35.3251	44.0497	106.499	22.9335	13.1234	29.8705	-2.37401	1.49142e-08	-3.1811	4.39526e-13	-1.6781	0.000273637
srR-1212	srRNA-Rn28s1-4337-21	TGACTGAACGCCTCTAAGTCA	21	srRNA	Rn28s1	NR_003279.1	rRNA	Mus musculus 28S ribosomal RNA (Rn28s1), ribosomal RNA	4337	8	25	25	33	30	46	11	18	14.6916	41.3076	49.0626	48.4547	17.0854	34.0304	9.62386	12.5039	0.828198	1	-0.990697	1	-0.295312	1
srR-1213	srRNA-Rn28s1-3769-26	CTGGCGCCAAGCGTCCGTCCCGCGCG	26	srRNA	Rn28s1	NR_003279.1	rRNA	Mus musculus 28S ribosomal RNA (Rn28s1), ribosomal RNA	3769	2	0	0	29	102	94	108	208	3.6729	0	0	42.5814	58.0904	69.5403	94.4888	144.49	0.0963849	1	0.531727	1	1.4668	0.000230444
srR-1214	srRNA-Rn28s1-1-26	CGCGACCTCAGATCAGACGTGGCGAC	26	srRNA	Rn28s1	NR_003279.1	rRNA	Mus musculus 28S ribosomal RNA (Rn28s1), ribosomal RNA	1	38	38	34	1	0	5	2	5	69.7851	62.7875	66.7251	1.46832	0	3.69895	1.74979	3.47332	5.46609	1	4.31669	1	5.58897	1
srR-1215	srRNA-Rn28s1-4687-29	TGAAAGTCAGCCCTCGACACAAGGGTTTG	29	srRNA	Rn28s1	NR_003279.1	rRNA	Mus musculus 28S ribosomal RNA (Rn28s1), ribosomal RNA	4687	7	32	19	13	102	52	75	47	12.8551	52.8737	37.2876	19.0882	58.0904	38.4691	65.6172	32.6492	-0.756332	1	0.00627879	1	-0.676538	1
srR-1216	srRNA-Rn28s1-409-16	AGGGCGTGAAACCGTT	16	srRNA	Rn28s1	NR_003279.1	rRNA	Mus musculus 28S ribosomal RNA (Rn28s1), ribosomal RNA	409	37	60	17	1	1	2	1	2	67.9486	99.1382	33.3626	1.46832	0.569513	1.47958	0.874896	1.38933	1.11374	1	0.400302	1	1.32066	1
srR-1217	srRNA-n-R5s149-97-25-2	CGGGGAATACCGGGTGCTGTAGGCT	25	srRNA	n-R5s149	NR_046156.1	rRNA	Mus musculus nuclear encoded rRNA 5S 149 (n-R5s149), ribosomal RNA	97	17	21	16	28	31	62	45	25	31.2196	34.6984	31.4001	41.113	17.6549	45.867	39.3703	17.3666	1.2108	1	0.984233	1	0.129167	1
srR-1218	srRNA-Rn18s-147-24	ATAACTGTGGTAATTCTAGAGCTA	24	srRNA	Rn18s	NR_003278.3	rRNA	Mus musculus 18S ribosomal RNA (Rn18s), ribosomal RNA	147	27	48	38	0	0	1	0	0	49.5841	79.3105	74.5752	0	0	0.739791	0	0	3.26914	1	-	-	-	-
srR-1219	srRNA-Rn28s1-1984-22	GCCGGGTTTCGCCCCCGCGGCG	22	srRNA	Rn28s1	NR_003279.1	rRNA	Mus musculus 28S ribosomal RNA (Rn28s1), ribosomal RNA	1984	2	10	6	46	90	68	35	80	3.6729	16.523	11.775	67.5429	51.2562	50.3058	30.6214	55.5731	-0.189744	1	-0.910639	1	0.269762	1
srR-1220	srRNA-Rn18s-779-18	TGTCCCGCGGGGCCCGAA	18	srRNA	Rn18s	NR_003278.3	rRNA	Mus musculus 18S ribosomal RNA (Rn18s), ribosomal RNA	779	2	0	0	34	118	125	109	113	3.6729	0	0	49.923	67.2026	92.4738	95.3637	78.497	0.29718	1	0.33507	1	0.377211	1
srR-1221	srRNA-Rn18s-1405-30	AGTTACGCGACCCCCGAGCGGTCGGCGTCC	30	srRNA	Rn18s	NR_003278.3	rRNA	Mus musculus 18S ribosomal RNA (Rn18s), ribosomal RNA	1405	34	36	18	12	10	25	12	26	62.4393	59.4829	35.3251	17.6199	5.69513	18.4948	10.4988	18.0612	1.52369	1	0.704903	1	1.80385	1
srR-1222	srRNA-Rn28s1-1290-21	CCGCCGCGCCGGGGAGGTGGA	21	srRNA	Rn28s1	NR_003279.1	rRNA	Mus musculus 28S ribosomal RNA (Rn28s1), ribosomal RNA	1290	0	4	0	21	142	94	155	165	0	6.60921	0	30.8348	80.8709	69.5403	135.609	114.619	-0.380403	1	0.575789	1	0.656121	1
srR-1223	srRNA-Rn28s1-3199-20	CCGCCCCCCGGGCCGCGGTT	20	srRNA	Rn28s1	NR_003279.1	rRNA	Mus musculus 28S ribosomal RNA (Rn28s1), ribosomal RNA	3199	1	3	2	20	136	107	122	188	1.83645	4.95691	3.92501	29.3665	77.4538	79.1576	106.737	130.597	-0.131516	1	0.292888	1	0.906494	0.772957
srR-1224	srRNA-Rn28s1-771-22-2	CGGCGCGTCTCAAGGCGCGCCG	22	srRNA	Rn28s1	NR_003279.1	rRNA	Mus musculus 28S ribosomal RNA (Rn28s1), ribosomal RNA	771	1	1	0	34	205	91	100	85	1.83645	1.6523	0	49.923	116.75	67.3209	87.4896	59.0464	-0.956452	1	-0.585221	1	-0.829222	1
srR-1225	srRNA-Rn28s1-2183-27	AACATGGGTCAGTCGGTCCTGAGAGAT	27	srRNA	Rn28s1	NR_003279.1	rRNA	Mus musculus 28S ribosomal RNA (Rn28s1), ribosomal RNA	2183	2	17	16	21	62	144	69	65	3.6729	28.0891	31.4001	30.8348	35.3098	106.53	60.3678	45.1531	1.42811	0.0211741	0.603075	1	0.507259	1
srR-1226	srRNA-Rn28s1-2664-21	GGCTGGGGCGCGAAGCGGGGC	21	srRNA	Rn28s1	NR_003279.1	rRNA	Mus musculus 28S ribosomal RNA (Rn28s1), ribosomal RNA	2664	1	5	10	17	73	152	113	154	1.83645	8.26151	19.625	24.9615	41.5745	112.448	98.8632	106.978	1.27089	0.0937079	1.07875	0.591816	1.51519	0.000614807
srR-1227	srRNA-Rn18s-250-28	CCCTCCCGGCTCCGGCCGGGGGTCGGGC	28	srRNA	Rn18s	NR_003278.3	rRNA	Mus musculus 18S ribosomal RNA (Rn18s), ribosomal RNA	250	26	40	26	0	41	68	18	14	47.7477	66.0921	51.0251	0	23.35	50.3058	15.7481	9.72529	0.941991	1	-0.734358	1	-1.10428	1
srR-1228	srRNA-Rn28s1-3264-25	AGAACTGGTGCGGACCAGGGGAATC	25	srRNA	Rn28s1	NR_003279.1	rRNA	Mus musculus 28S ribosomal RNA (Rn28s1), ribosomal RNA	3264	12	50	39	6	2	13	7	5	22.0374	82.6151	76.5377	8.80994	1.13903	9.61728	6.12427	3.47332	2.83383	1	2.17833	1	1.69205	1
srR-1229	srRNA-Rn28s1-1012-19	CCCCAGTGCGCCCCGGGCG	19	srRNA	Rn28s1	NR_003279.1	rRNA	Mus musculus 28S ribosomal RNA (Rn28s1), ribosomal RNA	1012	0	1	1	34	96	128	88	148	0	1.6523	1.9625	49.923	54.6733	94.6932	76.9908	102.81	0.628669	1	0.323927	1	1.06344	0.244978
srR-1230	srRNA-Rn28s1-3967-17	AGACCGTGAAAGCGGGG	17	srRNA	Rn28s1	NR_003279.1	rRNA	Mus musculus 28S ribosomal RNA (Rn28s1), ribosomal RNA	3967	9	40	19	32	20	6	11	7	16.528	66.0921	37.2876	46.9863	11.3903	4.43874	9.62386	4.86264	-1.50471	1	-0.409184	1	-1.06314	1
srR-1231	srRNA-Rn28s1-890-28	CCCCGTCCGCCTCCCGGGCGGGCGTGGG	28	srRNA	Rn28s1	NR_003279.1	rRNA	Mus musculus 28S ribosomal RNA (Rn28s1), ribosomal RNA	890	17	44	43	1	4	21	8	7	31.2196	72.7013	84.3877	1.46832	2.27805	15.5356	6.99917	4.86264	2.56696	1	1.41768	1	1.21814	1
srR-1232	srRNA-Rn28s1-622-18	CGCGCGGGCGGGGCCGGG	18	srRNA	Rn28s1	NR_003279.1	rRNA	Mus musculus 28S ribosomal RNA (Rn28s1), ribosomal RNA	622	17	8	9	30	90	12	69	108	31.2196	13.2184	17.6625	44.0497	51.2562	8.87749	60.3678	75.0237	-2.68085	2.60313e-05	0.0664615	1	0.702226	1
srR-1233	srRNA-mt-Rnr2-1212-17	AAGTCAAAGTAAAATCA	17	srRNA	mt-Rnr2	NC_005089.1:1094-2675	MT rRNA	Mus musculus 16S mitochondrial ribosomal RNA	1212	44	32	31	2	1	1	3	4	80.8038	52.8737	60.8376	2.93665	0.569513	0.739791	2.62469	2.77865	0.190571	1	1.89029	1	2.28386	1
srR-1234	srRNA-Rn18s-1411-21	GCGACCCCCGAGCGGTCGGCG	21	srRNA	Rn18s	NR_003278.3	rRNA	Mus musculus 18S ribosomal RNA (Rn18s), ribosomal RNA	1411	4	12	3	30	151	74	77	93	7.3458	19.8276	5.88751	44.0497	85.9965	54.7445	67.367	64.6037	-0.813635	1	-0.521124	1	-0.258895	1
srR-1235	srRNA-Rn28s1-3108-24	CCATCGCCTCTCCCGAGGTGCGTG	24	srRNA	Rn28s1	NR_003279.1	rRNA	Mus musculus 28S ribosomal RNA (Rn28s1), ribosomal RNA	3108	41	43	28	0	0	0	0	0	75.2944	71.049	54.9501	0	0	0	0	0	-	-	-	-	-	-
srR-1236	srRNA-Rn28s1-4484-20	CCCCCGCCGGGCGTCGGGAC	20	srRNA	Rn28s1	NR_003279.1	rRNA	Mus musculus 28S ribosomal RNA (Rn28s1), ribosomal RNA	4484	16	12	9	21	77	126	62	63	29.3832	19.8276	17.6625	30.8348	43.8525	93.2136	54.2436	43.7638	0.923648	1	0.137059	1	0.150307	1
srR-1237	srRNA-Rn28s1-2661-15	TCGGGCTGGGGCGCG	15	srRNA	Rn28s1	NR_003279.1	rRNA	Mus musculus 28S ribosomal RNA (Rn28s1), ribosomal RNA	2661	6	12	13	19	161	60	49	138	11.0187	19.8276	25.5126	27.8981	91.6917	44.3874	42.8699	95.8636	-1.2081	0.294352	-1.2645	0.106177	0.217507	1
srR-1238	srRNA-Rn18s-1134-19	AGCTTCCGGGAAACCAAAG	19	srRNA	Rn18s	NR_003278.3	rRNA	Mus musculus 18S ribosomal RNA (Rn18s), ribosomal RNA	1134	2	10	4	18	118	191	87	103	3.6729	16.523	7.85002	26.4298	67.2026	141.3	76.116	71.5503	0.908363	1	0.0101823	1	0.243664	1
srR-1239	srRNA-Rn28s1-1212-29	AGGGCCCCGCCCGGGGGCCCGAGGTGGGA	29	srRNA	Rn28s1	NR_003279.1	rRNA	Mus musculus 28S ribosomal RNA (Rn28s1), ribosomal RNA	1212	4	6	12	31	80	113	75	73	7.3458	9.91382	23.5501	45.518	45.5611	83.5963	65.6172	50.7104	0.711652	1	0.356216	1	0.307479	1
srR-1240	srRNA-Rn28s1-1949-25	GTGGCGGGGGCCCGTCCCCCGCCTC	25	srRNA	Rn28s1	NR_003279.1	rRNA	Mus musculus 28S ribosomal RNA (Rn28s1), ribosomal RNA	1949	40	31	32	5	1	0	5	3	73.458	51.2214	62.8001	7.34162	0.569513	0	4.37448	2.08399	-3.07857	1	2.60749	1	1.88119	1
srR-1241	srRNA-Rn28s1-135-23	TCGCGGCGTGGGAAATGTGGCGT	23	srRNA	Rn28s1	NR_003279.1	rRNA	Mus musculus 28S ribosomal RNA (Rn28s1), ribosomal RNA	135	9	2	3	58	108	44	25	16	16.528	3.30461	5.88751	85.1627	61.5074	32.5508	21.8724	11.1146	-1.07911	1	-1.65698	0.0201735	-2.30719	3.60257e-05
srR-1242	srRNA-Rn28s1-2072-15	CGCGGGCCCGGGTGG	15	srRNA	Rn28s1	NR_003279.1	rRNA	Mus musculus 28S ribosomal RNA (Rn28s1), ribosomal RNA	2072	0	0	0	51	91	39	42	171	0	0	0	74.8845	51.8257	28.8518	36.7456	118.787	-1.0059	1	-0.664244	1	1.34875	0.00327289
srR-1243	srRNA-Rn28s1-891-26	CCCGTCCGCCTCCCGGGCGGGCGTGG	26	srRNA	Rn28s1	NR_003279.1	rRNA	Mus musculus 28S ribosomal RNA (Rn28s1), ribosomal RNA	891	35	54	24	0	0	1	0	0	64.2757	89.2243	47.1001	0	0	0.739791	0	0	3.26914	1	-	-	-	-
srR-1244	srRNA-Rn28s1-3016-25	CGCCTCAGCTGCGGCGGGCGTCGCG	25	srRNA	Rn28s1	NR_003279.1	rRNA	Mus musculus 28S ribosomal RNA (Rn28s1), ribosomal RNA	3016	4	7	5	22	88	105	119	141	7.3458	11.5661	9.81252	32.3031	50.1172	77.678	104.113	97.9475	0.468548	1	0.884197	1	1.11893	0.163503
srR-1245	srRNA-Rn28s1-1193-30-2	CGTGGCGCAATGAAGGTGAAGGGCCCCGCA	30	srRNA	Rn28s1	NR_003279.1	rRNA	Mus musculus 28S ribosomal RNA (Rn28s1), ribosomal RNA	1193	51	22	35	0	2	6	0	0	93.6589	36.3507	68.6877	0	1.13903	4.43874	0	0	1.73313	1	-3.89305	1	-3.89693	1
srR-1246	srRNA-Rn28s1-1316-19	AGCGTACGCGTTAGGACCC	19	srRNA	Rn28s1	NR_003279.1	rRNA	Mus musculus 28S ribosomal RNA (Rn28s1), ribosomal RNA	1316	0	4	3	33	80	69	122	151	0	6.60921	5.88751	48.4547	45.5611	51.0455	106.737	104.894	0.000938894	1	1.05735	0.545866	1.35498	0.00598823
srR-1247	srRNA-Rn18s-691-26	GGGAGCGGGCGGGCGGTCCGCCGCGA	26	srRNA	Rn18s	NR_003278.3	rRNA	Mus musculus 18S ribosomal RNA (Rn18s), ribosomal RNA	691	2	0	0	41	173	73	61	113	3.6729	0	0	60.2012	98.5258	54.0047	53.3687	78.497	-1.02929	1	-1.0527	0.695608	-0.174215	1
srR-1248	srRNA-Rn18s-1021-25	ATTAATCAAGAACGAAAGTCGGAGG	25	srRNA	Rn18s	NR_003278.3	rRNA	Mus musculus 18S ribosomal RNA (Rn18s), ribosomal RNA	1021	24	15	10	23	40	61	34	95	44.0748	24.7845	19.625	33.7714	22.7805	45.1272	29.7465	65.993	0.821053	1	0.214709	1	1.68444	0.00178078
srR-1249	srRNA-Rn28s1-3270-17	GGTGCGGACCAGGGGAA	17	srRNA	Rn28s1	NR_003279.1	rRNA	Mus musculus 28S ribosomal RNA (Rn28s1), ribosomal RNA	3270	10	22	1	26	68	54	88	108	18.3645	36.3507	1.9625	38.1764	38.7269	39.9487	76.9908	75.0237	-0.117988	1	0.820535	1	1.10587	0.453552
srR-1250	srRNA-Rn28s1-1369-19	CCAGAGGAAACTCTGGTGG	19	srRNA	Rn28s1	NR_003279.1	rRNA	Mus musculus 28S ribosomal RNA (Rn28s1), ribosomal RNA	1369	1	1	7	3	143	167	115	237	1.83645	1.6523	13.7375	4.40497	81.4404	123.545	100.613	164.635	0.437823	1	0.135383	1	1.16815	0.0132689
srR-1251	srRNA-Rn28s1-889-25	CCCCCGTCCGCCTCCCGGGCGGGCG	25	srRNA	Rn28s1	NR_003279.1	rRNA	Mus musculus 28S ribosomal RNA (Rn28s1), ribosomal RNA	889	8	9	9	31	117	73	51	87	14.6916	14.8707	17.6625	45.518	66.6331	54.0047	44.6197	60.4357	-0.465565	1	-0.746838	1	0.0126435	1
srR-1252	srRNA-Rn28s1-4497-25	TCGGGACCGGGGTCCGGTGCGGAGA	25	srRNA	Rn28s1	NR_003279.1	rRNA	Mus musculus 28S ribosomal RNA (Rn28s1), ribosomal RNA	4497	7	5	2	42	78	65	83	79	12.8551	8.26151	3.92501	61.6696	44.422	48.0864	72.6164	54.8784	-0.0486052	1	0.5387	1	0.457735	1
srR-1253	srRNA-Rn18s-1271-17	CCCGGACACGGACAGGA	17	srRNA	Rn18s	NR_003278.3	rRNA	Mus musculus 18S ribosomal RNA (Rn18s), ribosomal RNA	1271	0	1	1	9	80	208	96	268	0	1.6523	1.9625	13.2149	45.5611	153.876	83.99	186.17	1.59124	0.000203832	0.711915	1	2.18222	1.53008e-11
srR-1254	srRNA-mt-Rnr2-1210-19	ACAAGTCAAAGTAAAATCA	19	srRNA	mt-Rnr2	NC_005089.1:1094-2675	MT rRNA	Mus musculus 16S mitochondrial ribosomal RNA	1210	34	31	37	5	3	2	2	1	62.4393	51.2214	72.6127	7.34162	1.70854	1.47958	1.74979	0.694663	-0.352628	1	-0.128583	1	-1.06703	1
srR-1255	srRNA-Rs5-8s1-142-16	GTCTGAGCGTCGCTTG	16	srRNA	Rs5-8s1	NR_003280.2	rRNA	Mus musculus 5.8S ribosomal RNA (Rs5-8s1), ribosomal RNA	142	17	21	25	27	49	17	13	21	31.2196	34.6984	49.0626	39.6447	27.9062	12.5764	11.3736	14.5879	-1.30706	1	-1.45694	1	-0.779274	1
srR-1256	srRNA-Rn28s1-1391-16	TCCGTAGCGGTCCTGA	16	srRNA	Rn28s1	NR_003279.1	rRNA	Mus musculus 28S ribosomal RNA (Rn28s1), ribosomal RNA	1391	8	0	0	14	130	120	97	233	14.6916	0	0	20.5565	74.0367	88.7749	84.8649	161.857	0.0987683	1	0.0274092	1	1.28096	0.00264714
srR-1257	srRNA-Rn28s1-3139-19	CGGGCGGGCGTCCCGCGCG	19	srRNA	Rn28s1	NR_003279.1	rRNA	Mus musculus 28S ribosomal RNA (Rn28s1), ribosomal RNA	3139	35	50	23	1	1	6	1	10	64.2757	82.6151	45.1376	1.46832	0.569513	4.43874	0.874896	6.94663	2.64511	1	0.400302	1	3.58325	1
srR-1258	srRNA-Rn18s-1565-18	CCTACGCCGGCAGGCGCG	18	srRNA	Rn18s	ENSMUST00000240377.1	rRNA	ncrna chromosome:GRCm39:17:40157244:40159092:1 gene:ENSMUSG00000119584.1 gene_biotype:rRNA transcript_biotype:rRNA gene_symbol:Rn18s description:18S ribosomal RNA [Source:NCBI gene (formerly Entrezgene);Acc:19791]	1565	4	4	4	44	126	62	60	63	7.3458	6.60921	7.85002	64.6062	71.7587	45.867	52.4938	43.7638	-0.807586	1	-0.619608	1	-0.559139	1
srR-1259	srRNA-Rn28s1-1800-25	AAGGAGTGTGTAACAACTCACCTGC	25	srRNA	Rn28s1	NR_003279.1	rRNA	Mus musculus 28S ribosomal RNA (Rn28s1), ribosomal RNA	1800	29	42	19	9	26	14	12	22	53.257	69.3967	37.2876	13.2149	14.8073	10.3571	10.4988	15.2826	-0.674295	1	-0.660922	1	0.198048	1
srR-1260	srRNA-Rn28s1-435-17	CGGGTGGGGTCCGCGCA	17	srRNA	Rn28s1	NR_003279.1	rRNA	Mus musculus 28S ribosomal RNA (Rn28s1), ribosomal RNA	435	4	3	0	25	143	108	97	149	7.3458	4.95691	0	36.7081	81.4404	79.8974	84.8649	103.505	-0.190449	1	-0.109949	1	0.498953	1
srR-1261	srRNA-Rn28s1-983-23	GGGGCCCGGTGGGGGGCGGGGCG	23	srRNA	Rn28s1	NR_003279.1	rRNA	Mus musculus 28S ribosomal RNA (Rn28s1), ribosomal RNA	983	8	2	3	43	104	59	56	88	14.6916	3.30461	5.88751	63.1379	59.2294	43.6476	48.9942	61.1304	-0.602487	1	-0.442472	1	0.198815	1
srR-1262	srRNA-Rn18s-1839-25	TTCCGTAGGTGAACCTGCGGAAGGA	25	srRNA	Rn18s	NR_003278.3	rRNA	Mus musculus 18S ribosomal RNA (Rn18s), ribosomal RNA	1839	0	2	1	35	104	135	112	75	0	3.30461	1.9625	51.3913	59.2294	99.8717	97.9884	52.0998	0.590095	1	0.556169	1	-0.0314967	1
srR-1263	srRNA-Rn28s1-2590-28	TGTAGGTAAGGGAAGTCGGCAAGCCGGA	28	srRNA	Rn28s1	NR_003279.1	rRNA	Mus musculus 28S ribosomal RNA (Rn28s1), ribosomal RNA	2590	0	1	5	15	103	114	126	222	0	1.6523	9.81252	22.0248	58.6599	84.3361	110.237	154.215	0.360318	1	0.739863	1	1.54667	3.23078e-05
srR-1264	srRNA-Rn18s-1174-29	ATGGTTGCAAAGCTGAAACTTAAAGGAAT	29	srRNA	Rn18s	NR_003278.3	rRNA	Mus musculus 18S ribosomal RNA (Rn18s), ribosomal RNA	1174	37	41	28	0	7	7	5	6	67.9486	67.7444	54.9501	0	3.98659	5.17853	4.37448	4.16798	0.210591	1	-0.0348059	1	0.213611	1
srR-1265	srRNA-Rn28s1-3162-21	TGGGGGGAACCCCCGCGTCGG	21	srRNA	Rn28s1	NR_003279.1	rRNA	Mus musculus 28S ribosomal RNA (Rn28s1), ribosomal RNA	3162	0	0	0	40	149	96	63	114	0	0	0	58.7329	84.8575	71.0199	55.1184	79.1916	-0.419423	1	-0.790973	1	0.0537508	1
srR-1266	srRNA-Rn28s1-3893-27	CTCAGGGAGGACAGAAACCTCCCGTGG	27	srRNA	Rn28s1	NR_003279.1	rRNA	Mus musculus 28S ribosomal RNA (Rn28s1), ribosomal RNA	3893	48	36	25	0	0	0	0	0	88.1496	59.4829	49.0626	0	0	0	0	0	-	-	-	-	-	-
srR-1267	srRNA-Rn28s1-4462-17	CCCCGCGGCGGCGCGGG	17	srRNA	Rn28s1	NR_003279.1	rRNA	Mus musculus 28S ribosomal RNA (Rn28s1), ribosomal RNA	4462	12	2	5	16	487	36	16	27	22.0374	3.30461	9.81252	23.4932	277.353	26.6325	13.9983	18.7559	-3.53928	4.45615e-27	-4.46881	3.92883e-34	-3.72758	4.31669e-28
srR-1268	srRNA-Rn28s1-197-21-2	AAGTCCTTTTGATCGAGGCCC	21	srRNA	Rn28s1	NR_003279.1	rRNA	Mus musculus 28S ribosomal RNA (Rn28s1), ribosomal RNA	197	36	22	36	5	10	13	12	11	66.1122	36.3507	70.6502	7.34162	5.69513	9.61728	10.4988	7.6413	0.5864	1	0.704903	1	0.570815	1
srR-1269	srRNA-Rn28s1-3054-23	AGCCCGGCGGGTGCCGGCGCGGG	23	srRNA	Rn28s1	NR_003279.1	rRNA	Mus musculus 28S ribosomal RNA (Rn28s1), ribosomal RNA	3054	2	18	12	25	80	66	92	72	3.6729	29.7414	23.5501	36.7081	45.5611	48.8262	80.4904	50.0158	-0.0630816	1	0.650584	1	0.287608	1
srR-1270	srRNA-Rn28s1-4451-29-18	CCCCGCGTCGTACCCGCGGCGGCGCGGGG	29	srRNA	Rn28s1	NR_003279.1	rRNA	Mus musculus 28S ribosomal RNA (Rn28s1), ribosomal RNA	4451	1	2	2	40	93	52	86	140	1.83645	3.30461	3.92501	58.7329	52.9647	38.4691	75.2411	97.2529	-0.623249	1	0.336534	1	1.02907	0.511422
srR-1271	srRNA-Rn18s-1485-24	TAACAGGTCTGTGATGCCCTTAGA	24	srRNA	Rn18s	NR_003278.3	rRNA	Mus musculus 18S ribosomal RNA (Rn18s), ribosomal RNA	1485	8	15	5	17	86	154	91	70	14.6916	24.7845	9.81252	24.9615	48.9782	113.928	79.6155	48.6264	1.0537	0.899255	0.530679	1	0.142871	1
srR-1272	srRNA-Rn28s1-3796-24	GCGGGCGGGCGCGACCCGCTCCGG	24	srRNA	Rn28s1	NR_003279.1	rRNA	Mus musculus 28S ribosomal RNA (Rn28s1), ribosomal RNA	3796	3	1	0	35	132	73	106	109	5.50935	1.6523	0	51.3913	75.1758	54.0047	92.739	75.7183	-0.639407	1	0.133281	1	0.163702	1
srR-1273	srRNA-Rn18s-192-20-2	CCCCCCTTCCCGGGGGGGGG	20	srRNA	Rn18s	ENSMUST00000240377.1	rRNA	ncrna chromosome:GRCm39:17:40157244:40159092:1 gene:ENSMUSG00000119584.1 gene_biotype:rRNA transcript_biotype:rRNA gene_symbol:Rn18s description:18S ribosomal RNA [Source:NCBI gene (formerly Entrezgene);Acc:19791]	192	1	0	1	22	275	79	76	145	1.83645	0	1.9625	32.3031	156.616	58.4435	66.4921	100.726	-1.58376	0.000153403	-1.40422	0.00131679	-0.482998	1
srR-1274	srRNA-Rn28s1-3887-15	GGCGAGCTCAGGGAG	15	srRNA	Rn28s1	NR_003279.1	rRNA	Mus musculus 28S ribosomal RNA (Rn28s1), ribosomal RNA	3887	0	1	1	22	189	78	103	183	0	1.6523	1.9625	32.3031	107.638	57.7037	90.1143	127.123	-1.06138	0.846002	-0.42547	1	0.393276	1
srR-1275	srRNA-Rn28s1-2353-23	AGCCGGCGGGAGCCCCGGGGAGA	23	srRNA	Rn28s1	NR_003279.1	rRNA	Mus musculus 28S ribosomal RNA (Rn28s1), ribosomal RNA	2353	0	1	5	32	98	88	134	93	0	1.6523	9.81252	46.9863	55.8123	65.1016	117.236	64.6037	0.0589867	1	0.900288	1	0.364057	1
srR-1276	srRNA-Rn18s-1451-30	GACAAGTGGCGTTCAGCCACCCGAGATTGA	30	srRNA	Rn18s	NR_003278.3	rRNA	Mus musculus 18S ribosomal RNA (Rn18s), ribosomal RNA	1451	27	43	38	0	0	0	0	1	49.5841	71.049	74.5752	0	0	0	0	0.694663	-	-	-	-	3.38221	1
srR-1277	srRNA-Rn28s1-3369-27	TGTCAAAGTGAAGAAATTCAATGAAGC	27	srRNA	Rn28s1	NR_003279.1	rRNA	Mus musculus 28S ribosomal RNA (Rn28s1), ribosomal RNA	3369	38	32	37	0	0	0	0	0	69.7851	52.8737	72.6127	0	0	0	0	0	-	-	-	-	-	-
srR-1278	srRNA-n-R5s149-77-27	ACTTGGATGGGAGACCGCCTGGGAATA	27	srRNA	n-R5s149	NR_046156.1	rRNA	Mus musculus nuclear encoded rRNA 5S 149 (n-R5s149), ribosomal RNA	77	26	32	47	1	0	0	0	0	47.7477	52.8737	92.2377	1.46832	0	0	0	0	-	-	-	-	-	-
srR-1279	srRNA-Rn28s1-466-19	TTCAACCCGGCGGCGCGCG	19	srRNA	Rn28s1	NR_003279.1	rRNA	Mus musculus 28S ribosomal RNA (Rn28s1), ribosomal RNA	466	7	9	16	22	68	76	80	98	12.8551	14.8707	31.4001	32.3031	38.7269	56.2241	69.9917	68.077	0.374158	1	0.683205	1	0.965838	1
srR-1280	srRNA-Rn28s1-2282-18	AGATCCCCGAATCCGGAG	18	srRNA	Rn28s1	NR_003279.1	rRNA	Mus musculus 28S ribosomal RNA (Rn28s1), ribosomal RNA	2282	14	23	22	25	38	70	5	14	25.7103	38.003	43.1751	36.7081	21.6415	51.7853	4.37448	9.72529	1.09299	1	-2.4514	0.324966	-0.995056	1
srR-1281	srRNA-Rn18s-1852-20	ATCCTGCGGAAGGATCATTA	20	srRNA	Rn18s	NR_003278.3	rRNA	Mus musculus 18S ribosomal RNA (Rn18s), ribosomal RNA	1852	18	24	18	17	37	61	57	22	33.0561	39.6553	35.3251	24.9615	21.072	45.1272	49.8691	15.2826	0.933137	1	1.07039	1	-0.308602	1
srR-1282	srRNA-n-R5s149-101-18	ATACCGGGTGCTGTAGGC	18	srRNA	n-R5s149	NR_046156.1	rRNA	Mus musculus nuclear encoded rRNA 5S 149 (n-R5s149), ribosomal RNA	101	29	22	23	17	39	18	13	17	53.257	36.3507	45.1376	24.9615	22.211	13.3162	11.3736	11.8093	-0.896845	1	-1.12872	1	-0.754199	1
srR-1283	srRNA-Rn28s1-3641-29	CCGGCCCCGTCCTCGCGTCGGGGTCGGGG	29	srRNA	Rn28s1	NR_003279.1	rRNA	Mus musculus 28S ribosomal RNA (Rn28s1), ribosomal RNA	3641	31	39	35	0	1	11	1	2	56.9299	64.4398	68.6877	0	0.569513	8.1377	0.874896	1.38933	3.50711	1	0.400302	1	1.32066	1
srR-1284	srRNA-Rn28s1-2779-26	CCCCGCGGGGCCCCGTCGTCCCCCGC	26	srRNA	Rn28s1	NR_003279.1	rRNA	Mus musculus 28S ribosomal RNA (Rn28s1), ribosomal RNA	2779	22	5	11	10	56	83	94	138	40.4019	8.26151	21.5875	14.6832	31.8927	61.4026	82.2402	95.8636	0.780584	1	1.19504	0.41104	1.73866	4.73938e-05
srR-1285	srRNA-Rn28s1-1192-26	CCGTGGCGCAATGAAGGTGAAGGGCC	26	srRNA	Rn28s1	NR_003279.1	rRNA	Mus musculus 28S ribosomal RNA (Rn28s1), ribosomal RNA	1192	15	19	13	18	68	61	55	78	27.5467	31.3938	25.5126	26.4298	38.7269	45.1272	48.1193	54.1837	0.0575073	1	0.143501	1	0.63693	1
srR-1286	srRNA-Rn28s1-3350-19	TTCTGCCCAGTGCTCTGAA	19	srRNA	Rn28s1	NR_003279.1	rRNA	Mus musculus 28S ribosomal RNA (Rn28s1), ribosomal RNA	3350	3	1	2	44	67	98	85	63	5.50935	1.6523	3.92501	64.6062	38.1574	72.4995	74.3662	43.7638	0.761779	1	0.791884	1	0.350603	1
srR-1287	srRNA-Rn18s-1174-21	ATGGTTGCAAAGCTGAAACTT	21	srRNA	Rn18s	NR_003278.3	rRNA	Mus musculus 18S ribosomal RNA (Rn18s), ribosomal RNA	1174	9	15	7	32	36	184	10	23	16.528	24.7845	13.7375	46.9863	20.5025	136.121	8.74896	15.9773	2.56352	3.96028e-11	-1.38871	1	-0.2054	1
srR-1288	srRNA-Rn28s1-243-23	AGCGGCCCCCGGCGCGCCGGGCT	23	srRNA	Rn28s1	NR_003279.1	rRNA	Mus musculus 28S ribosomal RNA (Rn28s1), ribosomal RNA	243	35	23	21	18	22	13	4	3	64.2757	38.003	41.2126	26.4298	12.5293	9.61728	3.49958	2.08399	-0.540639	1	-1.98136	1	-2.39366	1
srR-1289	srRNA-Rn28s1-713-27	CCGCGACCGGCTCCGGGACGGCCGGGA	27	srRNA	Rn28s1	NR_003279.1	rRNA	Mus musculus 28S ribosomal RNA (Rn28s1), ribosomal RNA	713	2	7	3	37	69	47	83	137	3.6729	11.5661	5.88751	54.328	39.2964	34.7702	72.6164	95.1689	-0.338848	1	0.71523	1	1.4277	0.00477031
srR-1290	srRNA-Rn28s1-1047-25	TCCCGGGGGGACCGTCGGTCACGCG	25	srRNA	Rn28s1	NR_003279.1	rRNA	Mus musculus 28S ribosomal RNA (Rn28s1), ribosomal RNA	1047	7	15	8	20	58	112	76	105	12.8551	24.7845	15.7	29.3665	33.0318	82.8565	66.4921	72.9397	1.16187	0.831807	0.83826	1	1.29423	0.0814553
srR-1291	srRNA-Rn28s1-1391-18	TCCGTAGCGGTCCTGACG	18	srRNA	Rn28s1	NR_003279.1	rRNA	Mus musculus 28S ribosomal RNA (Rn28s1), ribosomal RNA	1391	1	0	1	11	114	157	83	268	1.83645	0	1.9625	16.1516	64.9245	116.147	72.6164	186.17	0.67544	1	-0.00794619	1	1.67203	1.08314e-06
srR-1292	srRNA-Rn28s1-1169-18	GTCAGGGGCTCGTCCGAA	18	srRNA	Rn28s1	NR_003279.1	rRNA	Mus musculus 28S ribosomal RNA (Rn28s1), ribosomal RNA	1169	0	0	0	42	118	116	56	94	0	0	0	61.6696	67.2026	85.8157	48.9942	65.2984	0.18948	1	-0.624438	1	0.111895	1
srR-1293	srRNA-Rn28s1-889-28	CCCCCGTCCGCCTCCCGGGCGGGCGTGG	28	srRNA	Rn28s1	NR_003279.1	rRNA	Mus musculus 28S ribosomal RNA (Rn28s1), ribosomal RNA	889	18	56	34	0	1	0	0	0	33.0561	92.5289	66.7251	0	0.569513	0	0	0	-3.07857	1	-2.98703	1	-2.99066	1
srR-1294	srRNA-Rn28s1-467-17	TCAACCCGGCGGCGCGC	17	srRNA	Rn28s1	NR_003279.1	rRNA	Mus musculus 28S ribosomal RNA (Rn28s1), ribosomal RNA	467	5	2	14	25	83	95	72	114	9.18225	3.30461	27.4751	36.7081	47.2696	70.2801	62.9925	79.1916	0.408585	1	0.244389	1	0.896773	1
srR-1295	srRNA-Rn28s1-4688-28	GAAAGTCAGCCCTCGACACAAGGGTTTG	28	srRNA	Rn28s1	NR_003279.1	rRNA	Mus musculus 28S ribosomal RNA (Rn28s1), ribosomal RNA	4688	24	22	23	18	40	15	18	33	44.0748	36.3507	45.1376	26.4298	22.7805	11.0969	15.7481	22.9239	-1.19444	1	-0.698861	1	0.161995	1
srR-1296	srRNA-Rn28s1-4451-29-19	CCCCGCGTCGTCCCCGCGGCGTCGCGGGG	29	srRNA	Rn28s1	NR_003279.1	rRNA	Mus musculus 28S ribosomal RNA (Rn28s1), ribosomal RNA	4451	4	1	0	41	91	56	85	116	7.3458	1.6523	0	60.2012	51.8257	41.4283	74.3662	80.581	-0.485244	1	0.350997	1	0.789305	1
srR-1297	srRNA-Rn28s1-3267-16	ACTGGTGCGGACCAGG	16	srRNA	Rn28s1	NR_003279.1	rRNA	Mus musculus 28S ribosomal RNA (Rn28s1), ribosomal RNA	3267	4	29	12	18	180	34	26	64	7.3458	47.9168	23.5501	26.4298	102.512	25.1529	22.7473	44.4585	-2.18622	6.9225e-07	-2.33682	7.55321e-08	-1.05054	0.503268
srR-1298	srRNA-Rn28s1-4482-21	TCCCCCCGCCGGGCGTCGGGA	21	srRNA	Rn28s1	NR_003279.1	rRNA	Mus musculus 28S ribosomal RNA (Rn28s1), ribosomal RNA	4482	27	35	19	12	14	34	10	18	49.5841	57.8306	37.2876	17.6199	7.97319	25.1529	8.74896	12.5039	1.48558	1	-0.0351655	1	0.796373	1
srR-1299	srRNA-Rn18s-1844-26	TAGGTGAACCTGCGGAAGGATCATTA	26	srRNA	Rn18s	NR_003278.3	rRNA	Mus musculus 18S ribosomal RNA (Rn18s), ribosomal RNA	1844	20	38	31	8	13	13	7	18	36.729	62.7875	60.8376	11.7466	7.40367	9.61728	6.12427	12.5039	0.212306	1	-0.437505	1	0.902159	1
srR-1300	srRNA-Rn28s1-2328-25	GCGGTAACGCGACCGATCCCGGAGA	25	srRNA	Rn28s1	NR_003279.1	rRNA	Mus musculus 28S ribosomal RNA (Rn28s1), ribosomal RNA	2328	6	9	12	19	68	117	99	79	11.0187	14.8707	23.5501	27.8981	38.7269	86.5555	86.6147	54.8784	0.995826	1	0.990268	1	0.655284	1
srR-1301	srRNA-Rn28s1-1876-23	CGGCCGTCGCCGGCAGTCGGAAC	23	srRNA	Rn28s1	NR_003279.1	rRNA	Mus musculus 28S ribosomal RNA (Rn28s1), ribosomal RNA	1876	15	30	24	14	14	32	37	47	27.5467	49.5691	47.1001	20.5565	7.97319	23.6733	32.3712	32.6492	1.39843	1	1.84131	0.289056	2.17581	0.00755223
srR-1302	srRNA-Rn28s1-1211-30	AAGGGCCCCGCCCGGGGGCCCGAGGTGGGA	30	srRNA	Rn28s1	NR_003279.1	rRNA	Mus musculus 28S ribosomal RNA (Rn28s1), ribosomal RNA	1211	6	14	35	18	53	62	34	35	11.0187	23.1322	68.6877	26.4298	30.1842	45.867	29.7465	24.3132	0.43966	1	-0.19001	1	-0.158103	1
srR-1303	srRNA-Rn28s1-3011-27	TGGATCGCCTCAGCTGCGGCGGGCGTC	27	srRNA	Rn28s1	NR_003279.1	rRNA	Mus musculus 28S ribosomal RNA (Rn28s1), ribosomal RNA	3011	27	56	25	0	0	0	0	0	49.5841	92.5289	49.0626	0	0	0	0	0	-	-	-	-	-	-
srR-1304	srRNA-Rn28s1-3886-19	AGGCGAGCTCAGGGAGGAC	19	srRNA	Rn28s1	NR_003279.1	rRNA	Mus musculus 28S ribosomal RNA (Rn28s1), ribosomal RNA	3886	1	2	3	31	88	110	80	139	1.83645	3.30461	5.88751	45.518	50.1172	81.377	69.9917	96.5582	0.53559	1	0.311931	1	1.09833	0.207441
srR-1305	srRNA-Rn28s1-2909-19	TCCGGAGCGGGAGGAACCA	19	srRNA	Rn28s1	NR_003279.1	rRNA	Mus musculus 28S ribosomal RNA (Rn28s1), ribosomal RNA	2909	5	5	21	26	51	78	71	74	9.18225	8.26151	41.2126	38.1764	29.0452	57.7037	62.1176	51.4051	0.825667	1	0.925284	1	0.975109	1
srR-1306	srRNA-Rn28s1-2861-15	CGGCGCGCGGCGCGG	15	srRNA	Rn28s1	NR_003279.1	rRNA	Mus musculus 28S ribosomal RNA (Rn28s1), ribosomal RNA	2861	11	2	8	14	404	26	28	70	20.2009	3.30461	15.7	20.5565	230.083	19.2346	24.4971	48.6264	-3.7375	2.82649e-26	-3.39604	8.92127e-23	-2.08718	1.33148e-10
srR-1307	srRNA-Rn28s1-1317-18	GCGTACGCGTTAGGACCC	18	srRNA	Rn28s1	NR_003279.1	rRNA	Mus musculus 28S ribosomal RNA (Rn28s1), ribosomal RNA	1317	0	0	6	22	69	126	93	193	0	0	11.775	32.3031	39.2964	93.2136	81.3653	134.07	1.08162	1	0.879152	1	1.9218	1.07254e-07
srR-1308	srRNA-Rn28s1-3675-19	CGGCCTCGCGGGCCGCCGG	19	srRNA	Rn28s1	NR_003279.1	rRNA	Mus musculus 28S ribosomal RNA (Rn28s1), ribosomal RNA	3675	5	1	1	19	108	116	103	180	9.18225	1.6523	1.9625	27.8981	61.5074	85.8157	90.1143	125.039	0.317084	1	0.38106	1	1.17597	0.0304868
srR-1309	srRNA-Rn18s-1414-18	ACCCCCGAGCGGTCGGCG	18	srRNA	Rn18s	NR_003278.3	rRNA	Mus musculus 18S ribosomal RNA (Rn18s), ribosomal RNA	1414	0	0	1	19	160	106	117	171	0	0	1.9625	27.8981	91.1221	78.4178	102.363	118.787	-0.379299	1	-0.00166756	1	0.535602	1
srR-1310	srRNA-Rn28s1-3268-18	CTGGTGCGGACCAGGGGA	18	srRNA	Rn28s1	NR_003279.1	rRNA	Mus musculus 28S ribosomal RNA (Rn28s1), ribosomal RNA	3268	14	34	14	4	47	34	79	102	25.7103	56.1783	27.4751	5.87329	26.7671	25.1529	69.1168	70.8557	-0.251995	1	1.19659	0.644526	1.55501	0.00493774
srR-1311	srRNA-Rn28s1-4456-21	CGTCGTCCCCGCGGCGGCGCG	21	srRNA	Rn28s1	NR_003279.1	rRNA	Mus musculus 28S ribosomal RNA (Rn28s1), ribosomal RNA	4456	3	7	8	20	125	154	44	111	5.50935	11.5661	15.7	29.3665	71.1892	113.928	38.4954	77.1076	0.514881	1	-1.05466	1	0.26843	1
srR-1312	srRNA-Rn28s1-1392-15	CCGTAGCGGTCCTGA	15	srRNA	Rn28s1	NR_003279.1	rRNA	Mus musculus 28S ribosomal RNA (Rn28s1), ribosomal RNA	1392	4	0	0	13	176	90	69	262	7.3458	0	0	19.0882	100.234	66.5811	60.3678	182.002	-0.752481	1	-0.899988	1	1.01348	0.104337
srR-1313	srRNA-Rn28s1-3264-22	AGAACTGGTGCGGACCAGGGGA	22	srRNA	Rn28s1	NR_003279.1	rRNA	Mus musculus 28S ribosomal RNA (Rn28s1), ribosomal RNA	3264	14	30	21	21	25	37	17	21	25.7103	49.5691	41.2126	30.8348	14.2378	27.3722	14.8732	14.5879	0.776719	1	-0.105865	1	0.18753	1
srR-1314	srRNA-Rn18s-1265-21	ACCCGGCCCGGACACGGACAG	21	srRNA	Rn18s	NR_003278.3	rRNA	Mus musculus 18S ribosomal RNA (Rn18s), ribosomal RNA	1265	0	1	4	27	104	104	96	145	0	1.6523	7.85002	39.6447	59.2294	76.9382	83.99	100.726	0.214087	1	0.334003	1	0.91861	1
srR-1315	srRNA-mt-Rnr1-59-26	ATAGACCGGTGTAAAATCCCTTAAAC	26	srRNA	mt-Rnr1	NC_005089.1:70-1024	MT rRNA	Mus musculus mitochondrion, MT-RNR1 mitochondrially encoded 12S RNA (12S rRNA), ribosomal RNA	59	40	26	36	0	4	1	3	0	73.458	42.9599	70.6502	0	2.27805	0.739791	2.62469	0	-1.6753	1	0.0336569	1	-4.84767	1
srR-1316	srRNA-Rn28s1-197-19	AAGTCCTTGATCGAGGCCC	19	srRNA	Rn28s1	NR_003279.1	rRNA	Mus musculus 28S ribosomal RNA (Rn28s1), ribosomal RNA	197	39	35	22	3	6	13	5	13	71.6215	57.8306	43.1751	4.40497	3.41708	9.61728	4.37448	9.03062	1.31068	1	0.182737	1	1.53309	1
srR-1317	srRNA-Rn28s1-1082-27	AAGCCGAGCGCACGGGGTCGGCGGCGA	27	srRNA	Rn28s1	NR_003279.1	rRNA	Mus musculus 28S ribosomal RNA (Rn28s1), ribosomal RNA	1082	0	5	0	33	105	102	91	106	0	8.26151	0	48.4547	59.7989	75.4586	79.6155	73.6343	0.172316	1	0.243136	1	0.453222	1
srR-1318	srRNA-Rn28s1-1389-18	GGTCCGTAGCGGTCCTGA	18	srRNA	Rn28s1	NR_003279.1	rRNA	Mus musculus 28S ribosomal RNA (Rn28s1), ribosomal RNA	1389	3	0	2	43	155	51	54	76	5.50935	0	3.92501	63.1379	88.2746	37.7293	47.2444	52.7944	-1.38733	0.0582601	-1.06987	0.677149	-0.587443	1
srR-1319	srRNA-Rn28s1-3267-28	ACTGGTGCGGACCAGGGGAATCCGACTG	28	srRNA	Rn28s1	NR_003279.1	rRNA	Mus musculus 28S ribosomal RNA (Rn28s1), ribosomal RNA	3267	4	7	3	46	50	58	73	46	7.3458	11.5661	5.88751	67.5429	28.4757	42.9079	63.8674	31.9545	0.427476	1	0.993791	1	0.318963	1
srR-1320	srRNA-Rs5-8s1-127-30	CCCGGGGCTACGCCTGTCTGAGCGTCGCTT	30	srRNA	Rs5-8s1	NR_003280.2	rRNA	Mus musculus 5.8S ribosomal RNA (Rs5-8s1), ribosomal RNA	127	26	20	22	20	26	20	20	12	47.7477	33.0461	43.1751	29.3665	14.8073	14.7958	17.4979	8.33596	-0.163274	1	0.0709981	1	-0.670663	1
srR-1321	srRNA-Rn28s1-891-27	CCCGTCCGCCTCCCGGGCGGGCGTGGG	27	srRNA	Rn28s1	NR_003279.1	rRNA	Mus musculus 28S ribosomal RNA (Rn28s1), ribosomal RNA	891	29	42	32	1	3	1	0	0	53.257	69.3967	62.8001	1.46832	1.70854	0.739791	0	0	-1.2758	1	-4.44527	1	-4.44924	1
srR-1322	srRNA-Rn28s1-1313-29	ACGAGCGTACGCGTTAGGACCCGAAAGAT	29	srRNA	Rn28s1	NR_003279.1	rRNA	Mus musculus 28S ribosomal RNA (Rn28s1), ribosomal RNA	1313	5	9	4	39	55	207	4	1	9.18225	14.8707	7.85002	57.2646	31.3232	153.137	3.49958	0.694663	2.12376	2.74914e-08	-3.29763	0.000427554	-5.19959	5.7827e-07
srR-1323	srRNA-Rn28s1-721-18	GGCTCCGGGACGGCCGGG	18	srRNA	Rn28s1	NR_003279.1	rRNA	Mus musculus 28S ribosomal RNA (Rn28s1), ribosomal RNA	721	5	0	0	15	157	55	109	237	9.18225	0	0	22.0248	89.4136	40.6885	95.3637	164.635	-1.29712	0.129821	-0.0764699	1	1.03353	0.0934118
srR-1324	srRNA-Rn28s1-891-29	CCCGTCCGCCTCCCGGGCGGGCGTGGGGG	29	srRNA	Rn28s1	NR_003279.1	rRNA	Mus musculus 28S ribosomal RNA (Rn28s1), ribosomal RNA	891	33	37	32	0	2	4	2	4	60.6028	61.1352	62.8001	0	1.13903	2.95916	1.74979	2.77865	1.16175	1	0.423642	1	1.37759	1
srR-1325	srRNA-n-R5s149-75-28	GTACTTGGATGGGAGACCGCCTGGGAAT	28	srRNA	n-R5s149	NR_046156.1	rRNA	Mus musculus nuclear encoded rRNA 5S 149 (n-R5s149), ribosomal RNA	75	27	50	28	0	0	1	0	1	49.5841	82.6151	54.9501	0	0	0.739791	0	0.694663	3.26914	1	-	-	3.38221	1
srR-1326	srRNA-Rn28s1-3221-20	CCGCGCGGCGCCTCGCCTCG	20	srRNA	Rn28s1	NR_003279.1	rRNA	Mus musculus 28S ribosomal RNA (Rn28s1), ribosomal RNA	3221	8	4	4	22	166	58	63	144	14.6916	6.60921	7.85002	32.3031	94.5392	42.9079	55.1184	100.032	-1.301	0.0969882	-0.946701	1	0.234778	1
srR-1327	srRNA-Rn28s1-575-27	GCGTCCGGCGCTCCGGCGGCGGGCGCG	27	srRNA	Rn28s1	NR_003279.1	rRNA	Mus musculus 28S ribosomal RNA (Rn28s1), ribosomal RNA	575	7	17	7	19	139	83	58	73	12.8551	28.0891	13.7375	27.8981	79.1624	61.4026	50.744	50.7104	-0.52894	1	-0.809937	1	-0.488434	1
srR-1328	srRNA-Rn28s1-2753-16	TCCGCCCGGGCCCGCC	16	srRNA	Rn28s1	NR_003279.1	rRNA	Mus musculus 28S ribosomal RNA (Rn28s1), ribosomal RNA	2753	5	4	4	8	232	109	122	100	9.18225	6.60921	7.85002	11.7466	132.127	80.6372	106.737	69.4663	-0.874756	1	-0.476998	1	-0.77341	1
srR-1329	srRNA-n-R5s149-16-17	ACCCTGAACGCGCCCGA	17	srRNA	n-R5s149	NR_046156.1	rRNA	Mus musculus nuclear encoded rRNA 5S 149 (n-R5s149), ribosomal RNA	16	1	0	2	38	79	75	66	147	1.83645	0	3.92501	55.7963	44.9916	55.4843	57.7431	102.116	0.139157	1	0.190182	1	1.33439	0.00907027
srR-1330	srRNA-Rn28s1-3264-29	AGAACTGGTGCGGACCAGGGGAATCCGAC	29	srRNA	Rn28s1	NR_003279.1	rRNA	Mus musculus 28S ribosomal RNA (Rn28s1), ribosomal RNA	3264	5	7	4	35	57	69	100	65	9.18225	11.5661	7.85002	51.3913	32.4623	51.0455	87.4896	45.1531	0.489002	1	1.25874	0.181709	0.628273	1
srR-1331	srRNA-Rn28s1-2883-25	GGCGGCGGGTCCAACCCCGCGGGGG	25	srRNA	Rn28s1	NR_003279.1	rRNA	Mus musculus 28S ribosomal RNA (Rn28s1), ribosomal RNA	2883	6	12	13	23	33	133	53	69	11.0187	19.8276	25.5126	33.7714	18.7939	98.3921	46.3695	47.9318	2.22063	1.30685e-06	1.13	1	1.50015	0.0752022
srR-1332	srRNA-Rn28s1-2501-15	CCGGGGGAGAGGGTG	15	srRNA	Rn28s1	NR_003279.1	rRNA	Mus musculus 28S ribosomal RNA (Rn28s1), ribosomal RNA	2501	0	2	3	19	150	94	100	170	0	3.30461	5.88751	27.8981	85.427	69.5403	87.4896	118.093	-0.459401	1	-0.134932	1	0.620169	1
srR-1333	srRNA-Rn28s1-711-20	CGCCGCGACCGGCTCCGGGA	20	srRNA	Rn28s1	NR_003279.1	rRNA	Mus musculus 28S ribosomal RNA (Rn28s1), ribosomal RNA	711	10	6	11	17	117	49	93	114	18.3645	9.91382	21.5875	24.9615	66.6331	36.2497	81.3653	79.1916	-1.03956	1	0.118548	1	0.402174	1
srR-1334	srRNA-Rn28s1-4666-16	AGCTCCCTCGCTGCGA	16	srRNA	Rn28s1	NR_003279.1	rRNA	Mus musculus 28S ribosomal RNA (Rn28s1), ribosomal RNA	4666	3	1	1	16	175	125	89	154	5.50935	1.6523	1.9625	23.4932	99.6648	92.4738	77.8657	106.978	-0.270854	1	-0.525061	1	0.255463	1
srR-1335	srRNA-n-R5s149-1-27	GTCTACGGCCATACCACCCTGAACGCG	27	srRNA	n-R5s149	NR_046156.1	rRNA	Mus musculus nuclear encoded rRNA 5S 149 (n-R5s149), ribosomal RNA	1	16	48	33	3	4	8	5	3	29.3832	79.3105	64.7626	4.40497	2.27805	5.91832	4.37448	2.08399	1.18743	1	0.750853	1	0.0241803	1
srR-1336	srRNA-Rn18s-1450-30	GGACAAGTGGCGTTCAGCCACCCGAGATTG	30	srRNA	Rn18s	NR_003278.3	rRNA	Mus musculus 18S ribosomal RNA (Rn18s), ribosomal RNA	1450	15	31	54	0	0	2	0	1	27.5467	51.2214	105.975	0	0	1.47958	0	0.694663	4.19231	1	-	-	3.38221	1
srR-1337	srRNA-Rn28s1-1669-22	AAGCAGAACTGGCGCTGCGGGA	22	srRNA	Rn28s1	NR_003279.1	rRNA	Mus musculus 28S ribosomal RNA (Rn28s1), ribosomal RNA	1669	2	6	1	35	82	143	67	52	3.6729	9.91382	1.9625	51.3913	46.7001	105.79	58.618	36.1225	1.01547	1	0.158168	1	-0.216622	1
srR-1338	srRNA-Rn28s1-2685-22	TGGGCGCGCGCCGCGGCTGGAC	22	srRNA	Rn28s1	NR_003279.1	rRNA	Mus musculus 28S ribosomal RNA (Rn28s1), ribosomal RNA	2685	9	13	2	31	57	34	90	92	16.528	21.4799	3.92501	45.518	32.4623	25.1529	78.7406	63.909	-0.529575	1	1.1069	0.969807	1.12878	0.621687
srR-1339	srRNA-Rs5-8s1-21-20	TCGGCTCGTGCGTCGATGAA	20	srRNA	Rs5-8s1	NR_003280.2	rRNA	Mus musculus 5.8S ribosomal RNA (Rs5-8s1), ribosomal RNA	21	3	4	11	47	55	24	61	36	5.50935	6.60921	21.5875	69.0112	31.3232	17.755	53.3687	25.0079	-0.978631	1	0.597988	1	-0.17088	1
srR-1340	srRNA-Rn18s-248-25	CTCCCTCCCGGCTCCGGCCGGGGGT	25	srRNA	Rn18s	NR_003278.3	rRNA	Mus musculus 18S ribosomal RNA (Rn18s), ribosomal RNA	248	28	32	41	0	1	0	0	0	51.4206	52.8737	80.4627	0	0.569513	0	0	0	-3.07857	1	-2.98703	1	-2.99066	1
srR-1341	srRNA-Rn18s-1841-20	CCGTAGGTGAACCTGCGGAA	20	srRNA	Rn18s	NR_003278.3	rRNA	Mus musculus 18S ribosomal RNA (Rn18s), ribosomal RNA	1841	4	2	1	12	91	243	82	123	7.3458	3.30461	1.9625	17.6199	51.8257	179.769	71.7415	85.4436	1.62992	3.84331e-05	0.299223	1	0.873764	1
srR-1342	srRNA-Rn28s1-4627-20	CGACCTGCTTCTGGGTCGGG	20	srRNA	Rn28s1	NR_003279.1	rRNA	Mus musculus 28S ribosomal RNA (Rn28s1), ribosomal RNA	4627	16	32	12	7	32	101	41	58	29.3832	52.8737	23.5501	10.2783	18.2244	74.7188	35.8707	40.2905	1.86817	0.00132708	0.804667	1	1.29422	1
srR-1343	srRNA-Rn28s1-4485-24	CCCCGCCGGGCGTCGGGACCGGGG	24	srRNA	Rn28s1	NR_003279.1	rRNA	Mus musculus 28S ribosomal RNA (Rn28s1), ribosomal RNA	4485	6	6	4	8	67	205	86	149	11.0187	9.91382	7.85002	11.7466	38.1574	151.657	75.2411	103.505	1.82566	5.18472e-06	0.808737	1	1.59109	0.000274176
srR-1344	srRNA-Rn28s1-4701-17	CGACACAAGGGTTTGTC	17	srRNA	Rn28s1	NR_003279.1	rRNA	Mus musculus 28S ribosomal RNA (Rn28s1), ribosomal RNA	4701	28	26	40	1	23	5	8	2	51.4206	42.9599	78.5002	1.46832	13.0988	3.69895	6.99917	1.38933	-1.96267	1	-1.06376	1	-3.01792	1
srR-1345	srRNA-Rn28s1-3264-24	AGAACTGGTGCGGACCAGGGGAAT	24	srRNA	Rn28s1	NR_003279.1	rRNA	Mus musculus 28S ribosomal RNA (Rn28s1), ribosomal RNA	3264	21	32	40	3	5	13	7	3	38.5654	52.8737	78.5002	4.40497	2.84757	9.61728	6.12427	2.08399	1.56741	1	0.91588	1	-0.287692	1
srR-1346	srRNA-Rn28s1-3885-21	AAGGCGAGCTCAGGGAGGACA	21	srRNA	Rn28s1	NR_003279.1	rRNA	Mus musculus 28S ribosomal RNA (Rn28s1), ribosomal RNA	3885	4	1	2	43	115	95	30	61	7.3458	1.6523	3.92501	63.1379	65.494	70.2801	26.2469	42.3745	-0.0612173	1	-1.48544	0.067425	-0.47397	1
srR-1347	srRNA-Rn18s-658-29	TTGCTGCAGTTAAAAAGCTCGTAGTTGGA	29	srRNA	Rn18s	NR_003278.3	rRNA	Mus musculus 18S ribosomal RNA (Rn18s), ribosomal RNA	658	15	33	39	3	13	32	13	12	27.5467	54.526	76.5377	4.40497	7.40367	23.6733	11.3736	8.33596	1.50429	1	0.445644	1	0.321417	1
srR-1348	srRNA-Rn28s1-1315-22	GAGCGTACGCGTTAGGACCCGA	22	srRNA	Rn28s1	NR_003279.1	rRNA	Mus musculus 28S ribosomal RNA (Rn28s1), ribosomal RNA	1315	2	2	0	34	68	131	53	131	3.6729	3.30461	0	49.923	38.7269	96.9126	46.3695	91.0009	1.15873	0.514806	0.0901664	1	1.38416	0.00877799
srR-1349	srRNA-Rn18s-1751-30	CCCGCCGGGGTCGGCCCACGGCCCTGGCGG	30	srRNA	Rn18s	NR_003278.3	rRNA	Mus musculus 18S ribosomal RNA (Rn18s), ribosomal RNA	1751	14	39	29	0	20	43	18	56	25.7103	64.4398	56.9126	0	11.3903	31.811	15.7481	38.9012	1.31291	1	0.295961	1	1.91789	0.00958917
srR-1350	srRNA-Rn28s1-1170-18	TCAGGGGCTCGTCCGAAA	18	srRNA	Rn28s1	NR_003279.1	rRNA	Mus musculus 28S ribosomal RNA (Rn28s1), ribosomal RNA	1170	4	0	0	28	77	176	64	109	7.3458	0	0	41.113	43.8525	130.203	55.9933	75.7183	1.40542	0.00942967	0.182786	1	0.940187	1
srR-1351	srRNA-Rn28s1-3796-23	GCGGGCGGGCGCGACCCGCTCCG	23	srRNA	Rn28s1	NR_003279.1	rRNA	Mus musculus 28S ribosomal RNA (Rn28s1), ribosomal RNA	3796	0	2	2	37	150	62	79	76	0	3.30461	3.92501	54.328	85.427	45.867	69.1168	52.7944	-1.05888	1	-0.474603	1	-0.540182	1
srR-1352	srRNA-Rn28s1-4540-17	CGGGGTGCGGCCGGAAA	17	srRNA	Rn28s1	NR_003279.1	rRNA	Mus musculus 28S ribosomal RNA (Rn28s1), ribosomal RNA	4540	0	1	3	28	78	91	97	156	0	1.6523	5.88751	41.113	44.422	67.3209	84.8649	108.367	0.436089	1	0.763309	1	1.4384	0.00163383
srR-1353	srRNA-Rn28s1-1317-24	GCGTACGCGTTAGGACCCGAAAGA	24	srRNA	Rn28s1	NR_003279.1	rRNA	Mus musculus 28S ribosomal RNA (Rn28s1), ribosomal RNA	1317	0	0	1	3	59	218	105	259	0	0	1.9625	4.40497	33.6013	161.274	91.8641	179.918	2.09737	2.75545e-08	1.27942	0.0946606	2.57132	4.00325e-15
srR-1354	srRNA-Rn28s1-3632-18	CCCCGGCGCCCGGCCCCG	18	srRNA	Rn28s1	NR_003279.1	rRNA	Mus musculus 28S ribosomal RNA (Rn28s1), ribosomal RNA	3632	2	0	3	10	121	79	85	291	3.6729	0	5.88751	14.6832	68.9111	58.4435	74.3662	202.147	-0.400226	1	-0.0595055	1	1.7049	2.96156e-07
srR-1355	srRNA-Rn28s1-453-28	TCCGCCCGGAGGATTCAACCCGGCGGCG	28	srRNA	Rn28s1	NR_003279.1	rRNA	Mus musculus 28S ribosomal RNA (Rn28s1), ribosomal RNA	453	40	39	23	0	0	0	0	0	73.458	64.4398	45.1376	0	0	0	0	0	-	-	-	-	-	-
srR-1356	srRNA-Rn28s1-3672-22	CGCCGGCCTCGCGGGCCGCCGG	22	srRNA	Rn28s1	NR_003279.1	rRNA	Mus musculus 28S ribosomal RNA (Rn28s1), ribosomal RNA	3672	1	3	1	30	137	132	62	84	1.83645	4.95691	1.9625	44.0497	78.0233	97.6523	54.2436	58.3517	0.160557	1	-0.693004	1	-0.265328	1
srR-1357	srRNA-Rn18s-1765-21	CCCACGGCCCTGGCGGAGCGC	21	srRNA	Rn18s	NR_003278.3	rRNA	Mus musculus 18S ribosomal RNA (Rn18s), ribosomal RNA	1765	13	6	17	27	62	62	31	60	23.8738	9.91382	33.3626	39.6447	35.3098	45.867	27.1218	41.6798	0.213914	1	-0.548551	1	0.391978	1
srR-1358	srRNA-n-R5s149-103-19-3	ACCGGGTGCTGTAGGCTAT	19	srRNA	n-R5s149	NR_046156.1	rRNA	Mus musculus nuclear encoded rRNA 5S 149 (n-R5s149), ribosomal RNA	103	31	21	21	19	5	8	9	6	56.9299	34.6984	41.2126	27.8981	2.84757	5.91832	7.87406	4.16798	0.874906	1	1.27367	1	0.687459	1
srR-1359	srRNA-Rn28s1-431-21	TAAACGGGTGGGGTCCGCGCA	21	srRNA	Rn28s1	NR_003279.1	rRNA	Mus musculus 28S ribosomal RNA (Rn28s1), ribosomal RNA	431	3	2	4	15	154	95	149	94	5.50935	3.30461	7.85002	22.0248	87.7051	70.2801	130.36	65.2984	-0.482088	1	0.401948	1	-0.271838	1
srR-1360	srRNA-Rn28s1-530-28	TCCTCCCGACCCCTCCACCCGCGCGTCG	28	srRNA	Rn28s1	NR_003279.1	rRNA	Mus musculus 28S ribosomal RNA (Rn28s1), ribosomal RNA	530	7	3	9	19	143	141	73	43	12.8551	4.95691	17.6625	27.8981	81.4404	104.31	63.8674	29.8705	0.193854	1	-0.519521	1	-1.29142	0.121421
srR-1361	srRNA-Rn28s1-906-21	GGCGGGCGTGGGGGTGGGGGC	21	srRNA	Rn28s1	NR_003279.1	rRNA	Mus musculus 28S ribosomal RNA (Rn28s1), ribosomal RNA	906	28	26	20	9	31	20	32	23	51.4206	42.9599	39.2501	13.2149	17.6549	14.7958	27.9967	15.9773	-0.415835	1	0.493753	1	0.00940239	1
srR-1362	srRNA-Rn28s1-3887-18	GGCGAGCTCAGGGAGGAC	18	srRNA	Rn28s1	NR_003279.1	rRNA	Mus musculus 28S ribosomal RNA (Rn28s1), ribosomal RNA	3887	2	1	1	28	65	132	113	98	3.6729	1.6523	1.9625	41.113	37.0184	97.6523	98.8632	68.077	1.23466	0.284885	1.24585	0.101258	1.03079	1
srR-1363	srRNA-Rn28s1-3220-30	TCCGCGCGGCGCCTCGCCTCGGCCGGCGCC	30	srRNA	Rn28s1	NR_003279.1	rRNA	Mus musculus 28S ribosomal RNA (Rn28s1), ribosomal RNA	3220	0	0	1	37	90	94	77	107	0	0	1.9625	54.328	51.2562	69.5403	67.367	74.329	0.276704	1	0.224494	1	0.688819	1
srR-1364	srRNA-Rs5-8s1-63-21	TAATGTGAATTGCAGGACACA	21	srRNA	Rs5-8s1	NR_003280.2	rRNA	Mus musculus 5.8S ribosomal RNA (Rs5-8s1), ribosomal RNA	63	28	24	32	5	16	26	9	13	51.4206	39.6553	62.8001	7.34162	9.11221	19.2346	7.87406	9.03062	0.909135	1	-0.376297	1	0.139326	1
srR-1365	srRNA-mt-Rnr2-723-21	AGGCAATAATCACACTATAAA	21	srRNA	mt-Rnr2	NC_005089.1:1094-2675	MT rRNA	Mus musculus 16S mitochondrial ribosomal RNA	723	43	24	32	0	0	1	0	0	78.9673	39.6553	62.8001	0	0	0.739791	0	0	3.26914	1	-	-	-	-
srR-1366	srRNA-Rn28s1-592-15	CGGCGGGCGCGGGGG	15	srRNA	Rn28s1	NR_003279.1	rRNA	Mus musculus 28S ribosomal RNA (Rn28s1), ribosomal RNA	592	6	15	16	19	78	26	64	106	11.0187	24.7845	31.4001	27.8981	44.422	19.2346	55.9933	73.6343	-1.36669	1	0.164205	1	0.881382	1
srR-1367	srRNA-Rn28s1-2784-19	CGGGGCCCCGTCGTCCCCC	19	srRNA	Rn28s1	NR_003279.1	rRNA	Mus musculus 28S ribosomal RNA (Rn28s1), ribosomal RNA	2784	46	17	31	2	4	4	0	6	84.4767	28.0891	60.8376	2.93665	2.27805	2.95916	0	4.16798	0.207861	1	-4.84366	1	0.999331	1
srR-1368	srRNA-Rn28s1-3367-28	AATGTCAAAGTGAAGAAATTCAATGAAG	28	srRNA	Rn28s1	NR_003279.1	rRNA	Mus musculus 28S ribosomal RNA (Rn28s1), ribosomal RNA	3367	35	47	20	0	0	0	0	0	64.2757	77.6582	39.2501	0	0	0	0	0	-	-	-	-	-	-
srR-1369	srRNA-Rn18s-146-28	GATAACTGTGGTAATTCTAGAGCTAATA	28	srRNA	Rn18s	NR_003278.3	rRNA	Mus musculus 18S ribosomal RNA (Rn18s), ribosomal RNA	146	29	37	34	0	0	0	0	0	53.257	61.1352	66.7251	0	0	0	0	0	-	-	-	-	-	-
srR-1370	srRNA-Rn28s1-124-27	CCCGCCGCGCGTCGCGGCGTGGGAAAT	27	srRNA	Rn28s1	NR_003279.1	rRNA	Mus musculus 28S ribosomal RNA (Rn28s1), ribosomal RNA	124	21	47	25	4	4	17	3	1	38.5654	77.6582	49.0626	5.87329	2.27805	12.5764	2.62469	0.694663	2.26396	1	0.0336569	1	-1.46546	1
srR-1371	srRNA-Rn28s1-984-21	GGGCCCGGTGGGGGGCGGGGC	21	srRNA	Rn28s1	NR_003279.1	rRNA	Mus musculus 28S ribosomal RNA (Rn28s1), ribosomal RNA	984	4	3	1	40	115	51	79	53	7.3458	4.95691	1.9625	58.7329	65.494	37.7293	69.1168	36.8172	-0.957134	1	-0.0916962	1	-0.676409	1
srR-1372	srRNA-Rn28s1-4626-22	ACGACCTGCTTCTGGGTCGGGG	22	srRNA	Rn28s1	NR_003279.1	rRNA	Mus musculus 28S ribosomal RNA (Rn28s1), ribosomal RNA	4626	9	18	15	20	57	83	38	51	16.528	29.7414	29.4376	29.3665	32.4623	61.4026	33.246	35.4278	0.755109	1	-0.134711	1	0.278975	1
srR-1373	srRNA-Rn28s1-1154-16	CTAACGCGTGCGCGAG	16	srRNA	Rn28s1	NR_003279.1	rRNA	Mus musculus 28S ribosomal RNA (Rn28s1), ribosomal RNA	1154	3	6	2	24	74	111	91	123	5.50935	9.91382	3.92501	35.2398	42.144	82.1167	79.6155	85.4436	0.798195	1	0.747099	1	1.17158	0.129337
srR-1374	srRNA-Rn28s1-643-29	GGGGTCGGCGGGGGACCGCCCCCCGGCCG	29	srRNA	Rn28s1	NR_003279.1	rRNA	Mus musculus 28S ribosomal RNA (Rn28s1), ribosomal RNA	643	1	3	8	37	135	64	47	55	1.83645	4.95691	15.7	54.328	76.8843	47.3466	41.1201	38.2065	-0.861299	1	-1.07063	0.996541	-0.854133	1
srR-1375	srRNA-Rn28s1-4485-18	CCCCGCCGGGCGTCGGGA	18	srRNA	Rn28s1	NR_003279.1	rRNA	Mus musculus 28S ribosomal RNA (Rn28s1), ribosomal RNA	4485	10	8	17	8	119	73	65	118	18.3645	13.2184	33.3626	11.7466	67.7721	54.0047	56.8682	81.9703	-0.489991	1	-0.421961	1	0.427458	1
srR-1376	srRNA-Rn28s1-356-30	TCAACAAGTACCGTAAGGGAAAGTTGAAAA	30	srRNA	Rn28s1	NR_003279.1	rRNA	Mus musculus 28S ribosomal RNA (Rn28s1), ribosomal RNA	356	0	4	1	30	122	86	88	103	0	6.60921	1.9625	44.0497	69.4806	63.622	76.9908	71.5503	-0.289775	1	-0.0213859	1	0.195628	1
srR-1377	srRNA-Rn28s1-1800-27	AAGGAGTGTGTAACAACTCACCTGCCG	27	srRNA	Rn28s1	NR_003279.1	rRNA	Mus musculus 28S ribosomal RNA (Rn28s1), ribosomal RNA	1800	26	17	29	13	14	13	25	15	47.7477	28.0891	56.9126	19.0882	7.97319	9.61728	21.8724	10.42	0.106445	1	1.27768	1	0.535028	1
srR-1378	srRNA-Rn18s-1649-27	TAAGTGCGGGTCATAAGCTTGCGTTGA	27	srRNA	Rn18s	NR_003278.3	rRNA	Mus musculus 18S ribosomal RNA (Rn18s), ribosomal RNA	1649	12	15	6	12	72	152	56	73	22.0374	24.7845	11.775	17.6199	41.005	112.448	48.9942	50.7104	1.29076	0.0729545	0.0871547	1	0.459194	1
srR-1379	srRNA-Rn18s-1563-20	ACCCTACGCCGGCAGGCGCG	20	srRNA	Rn18s	ENSMUST00000240377.1	rRNA	ncrna chromosome:GRCm39:17:40157244:40159092:1 gene:ENSMUSG00000119584.1 gene_biotype:rRNA transcript_biotype:rRNA gene_symbol:Rn18s description:18S ribosomal RNA [Source:NCBI gene (formerly Entrezgene);Acc:19791]	1563	1	8	5	38	108	53	57	57	1.83645	13.2184	9.81252	55.7963	61.5074	39.2089	49.8691	39.5958	-0.811269	1	-0.471358	1	-0.481156	1
srR-1380	srRNA-Rn28s1-3327-19	GGCGGGTGTTGACGCGATG	19	srRNA	Rn28s1	NR_003279.1	rRNA	Mus musculus 28S ribosomal RNA (Rn28s1), ribosomal RNA	3327	10	30	21	13	46	22	48	40	18.3645	49.5691	41.2126	19.0882	26.1976	16.2754	41.995	27.7865	-0.846422	1	0.509948	1	0.237761	1
srR-1381	srRNA-Rn18s-1790-27	AAGACGGTCGAACTTGACTATCTAGAG	27	srRNA	Rn18s	NR_003278.3	rRNA	Mus musculus 18S ribosomal RNA (Rn18s), ribosomal RNA	1790	10	17	34	18	28	40	11	24	18.3645	28.0891	66.7251	26.4298	15.9464	29.5916	9.62386	16.6719	0.726184	1	-0.891654	1	0.216654	1
srR-1382	srRNA-Rn28s1-3684-24	GGGCCGCCGGTGAAATACCACTAC	24	srRNA	Rn28s1	NR_003279.1	rRNA	Mus musculus 28S ribosomal RNA (Rn28s1), ribosomal RNA	3684	27	8	17	13	65	30	71	36	49.5841	13.2184	33.3626	19.0882	37.0184	22.1937	62.1176	25.0079	-0.898555	1	0.576219	1	-0.411308	1
srR-1383	srRNA-Rn28s1-2005-16	TCGGGCCCCGCGGACG	16	srRNA	Rn28s1	NR_003279.1	rRNA	Mus musculus 28S ribosomal RNA (Rn28s1), ribosomal RNA	2005	3	12	2	18	129	140	49	108	5.50935	19.8276	3.92501	26.4298	73.4672	103.571	42.8699	75.0237	0.332091	1	-0.945129	1	0.183548	1
srR-1384	srRNA-Rn28s1-588-20	CCGGCGGCGGGCGCGGGGGG	20	srRNA	Rn28s1	NR_003279.1	rRNA	Mus musculus 28S ribosomal RNA (Rn28s1), ribosomal RNA	588	13	5	10	27	68	48	70	67	23.8738	8.26151	19.625	39.6447	38.7269	35.5099	61.2427	46.5425	-0.287528	1	0.490832	1	0.417939	1
srR-1385	srRNA-Rn28s1-2345-29	CCCGGAGAAGCCGGCGGGAGCCCCGGGGA	29	srRNA	Rn28s1	NR_003279.1	rRNA	Mus musculus 28S ribosomal RNA (Rn28s1), ribosomal RNA	2345	0	1	0	39	76	88	72	106	0	1.6523	0	57.2646	43.283	65.1016	62.9925	73.6343	0.425198	1	0.37127	1	0.918787	1
srR-1386	srRNA-Rn28s1-2977-19	GCGGCGACTCTGGACGCGA	19	srRNA	Rn28s1	NR_003279.1	rRNA	Mus musculus 28S ribosomal RNA (Rn28s1), ribosomal RNA	2977	17	43	28	7	4	7	8	5	31.2196	71.049	54.9501	10.2783	2.27805	5.17853	6.99917	3.47332	0.997724	1	1.41768	1	0.741301	1
srR-1387	srRNA-Rn28s1-1981-25	CGCGCCGGGTTTCGCCCCCGCGGCG	25	srRNA	Rn28s1	NR_003279.1	rRNA	Mus musculus 28S ribosomal RNA (Rn28s1), ribosomal RNA	1981	21	22	12	15	29	44	42	60	38.5654	36.3507	23.5501	22.0248	16.5159	32.5508	36.7456	41.6798	0.81292	1	0.980693	1	1.4844	0.189393
srR-1388	srRNA-Rn28s1-2824-27	CCCCCTCCTTCTTCCCGTCGGGGGGCG	27	srRNA	Rn28s1	NR_003279.1	rRNA	Mus musculus 28S ribosomal RNA (Rn28s1), ribosomal RNA	2824	26	47	26	1	2	0	0	0	47.7477	77.6582	51.0251	1.46832	1.13903	0	0	0	-3.99055	1	-3.89305	1	-3.89693	1
srR-1389	srRNA-Rn28s1-190-27	GGGGCCCAAGTCCTTCTGATCGAGGCC	27	srRNA	Rn28s1	NR_003279.1	rRNA	Mus musculus 28S ribosomal RNA (Rn28s1), ribosomal RNA	190	33	33	30	0	2	10	2	4	60.6028	54.526	58.8751	0	1.13903	7.39791	1.74979	2.77865	2.45913	1	0.423642	1	1.37759	1
srR-1390	srRNA-Rn28s1-890-26	CCCCGTCCGCCTCCCGGGCGGGCGTG	26	srRNA	Rn28s1	NR_003279.1	rRNA	Mus musculus 28S ribosomal RNA (Rn28s1), ribosomal RNA	890	33	43	24	0	0	0	0	0	60.6028	71.049	47.1001	0	0	0	0	0	-	-	-	-	-	-
srR-1391	srRNA-Rn18s-60-28	AAGTACGCACGGCCGGTACAGTGAAACT	28	srRNA	Rn18s	NR_003278.3	rRNA	Mus musculus 18S ribosomal RNA (Rn18s), ribosomal RNA	60	19	56	26	0	0	0	0	0	34.8925	92.5289	51.0251	0	0	0	0	0	-	-	-	-	-	-
srR-1392	srRNA-Rn28s1-505-24	CCGGCGGATCTTTCCCGCTCCCCG	24	srRNA	Rn28s1	NR_003279.1	rRNA	Mus musculus 28S ribosomal RNA (Rn28s1), ribosomal RNA	505	10	23	19	19	28	40	20	74	18.3645	38.003	37.2876	27.8981	15.9464	29.5916	17.4979	51.4051	0.726184	1	-0.035348	1	1.83685	0.00320859
srR-1393	srRNA-Rn28s1-3221-24	CCGCGCGGCGCCTCGCCTCGGCCG	24	srRNA	Rn28s1	NR_003279.1	rRNA	Mus musculus 28S ribosomal RNA (Rn28s1), ribosomal RNA	3221	0	4	2	28	105	68	89	137	0	6.60921	3.92501	41.113	59.7989	50.3058	77.8657	95.1689	-0.411829	1	0.211112	1	0.823007	1
srR-1394	srRNA-Rn28s1-1213-20	GGGCCCCGCCCGGGGGCCCG	20	srRNA	Rn28s1	NR_003279.1	rRNA	Mus musculus 28S ribosomal RNA (Rn28s1), ribosomal RNA	1213	1	0	0	22	230	40	95	139	1.83645	0	0	32.3031	130.988	29.5916	83.1151	96.5582	-2.30589	3.05089e-09	-0.825041	1	-0.286271	1
srR-1395	srRNA-Rn28s1-4658-26	AGCAGAGCAGCTCCCTCGCTGCGATC	26	srRNA	Rn28s1	NR_003279.1	rRNA	Mus musculus 28S ribosomal RNA (Rn28s1), ribosomal RNA	4658	23	38	33	1	3	17	0	2	42.2383	62.7875	64.7626	1.46832	1.70854	12.5764	0	1.38933	2.66347	1	-4.44527	1	-0.137922	1
srR-1396	srRNA-Rn28s1-4700-16	TCGACACAAGGGTTTG	16	srRNA	Rn28s1	NR_003279.1	rRNA	Mus musculus 28S ribosomal RNA (Rn28s1), ribosomal RNA	4700	21	48	16	7	16	4	9	20	38.5654	79.3105	31.4001	10.2783	9.11221	2.95916	7.87406	13.8933	-1.75656	1	-0.376297	1	0.756721	1
srR-1397	srRNA-Rn28s1-503-26	TCCCGGCGGATCTTTCCCGCTCCCCG	26	srRNA	Rn28s1	NR_003279.1	rRNA	Mus musculus 28S ribosomal RNA (Rn28s1), ribosomal RNA	503	13	9	15	27	61	35	36	58	23.8738	14.8707	29.4376	39.6447	34.7403	25.8927	31.4963	40.2905	-0.58552	1	-0.310099	1	0.36656	1
srR-1398	srRNA-Rn28s1-1315-24	GAGCGTACGCGTTAGGACCCGAAA	24	srRNA	Rn28s1	NR_003279.1	rRNA	Mus musculus 28S ribosomal RNA (Rn28s1), ribosomal RNA	1315	3	3	2	41	43	108	43	74	5.50935	4.95691	3.92501	60.2012	24.4891	79.8974	37.6205	51.4051	1.54001	0.0271509	0.448601	1	1.22051	0.627992
srR-1399	srRNA-Rn28s1-3771-24	GGCGCCAAGCGTCCGTCCCGCGCG	24	srRNA	Rn28s1	NR_003279.1	rRNA	Mus musculus 28S ribosomal RNA (Rn28s1), ribosomal RNA	3771	0	0	0	24	138	131	70	136	0	0	0	35.2398	78.5928	96.9126	61.2427	94.4742	0.139114	1	-0.528679	1	0.41864	1
srR-1400	srRNA-Rn18s-397-20	TGACCACGGGTGACGGGGAA	20	srRNA	Rn18s	NR_003278.3	rRNA	Mus musculus 18S ribosomal RNA (Rn18s), ribosomal RNA	397	2	3	1	19	80	159	117	96	3.6729	4.95691	1.9625	27.8981	45.5611	117.627	102.363	66.6877	1.20393	0.196574	0.997033	1	0.702115	1
srR-1401	srRNA-Rn28s1-662-30	CCCCGGCCGGCGACCGGCCGCCGCCGGGCG	30	srRNA	Rn28s1	NR_003279.1	rRNA	Mus musculus 28S ribosomal RNA (Rn28s1), ribosomal RNA	662	1	13	3	12	82	87	104	175	1.83645	21.4799	5.88751	17.6199	46.7001	64.3618	90.9892	121.566	0.299293	1	0.79171	1	1.53208	0.000255218
srR-1402	srRNA-Rn18s-1267-18	CCGGCCCGGACACGGACA	18	srRNA	Rn18s	NR_003278.3	rRNA	Mus musculus 18S ribosomal RNA (Rn18s), ribosomal RNA	1267	2	0	2	32	123	74	60	123	3.6729	0	3.92501	46.9863	70.0501	54.7445	52.4938	85.4436	-0.518037	1	-0.584883	1	0.439637	1
srR-1403	srRNA-Rn28s1-3923-22	AGAAGGGCAAAAGCTCGCTTGA	22	srRNA	Rn28s1	NR_003279.1	rRNA	Mus musculus 28S ribosomal RNA (Rn28s1), ribosomal RNA	3923	5	17	3	41	31	38	35	53	9.18225	28.0891	5.88751	60.2012	17.6549	28.112	30.6214	36.8172	0.506227	1	0.622629	1	1.21001	1
srR-1404	srRNA-Rn18s-608-23	TCTGGTGCCAGCAGCCGCGGTAA	23	srRNA	Rn18s	NR_003278.3	rRNA	Mus musculus 18S ribosomal RNA (Rn18s), ribosomal RNA	608	0	1	0	12	77	213	112	136	0	1.6523	0	17.6199	43.8525	157.575	97.9884	94.4742	1.68054	3.82132e-05	0.989121	1	1.25919	0.0405866
srR-1405	srRNA-Rn28s1-4484-22	CCCCCGCCGGGCGTCGGGACCG	22	srRNA	Rn28s1	NR_003279.1	rRNA	Mus musculus 28S ribosomal RNA (Rn28s1), ribosomal RNA	4484	7	10	5	17	92	97	69	115	12.8551	16.523	9.81252	24.9615	52.3952	71.7597	60.3678	79.8863	0.290311	1	0.0348029	1	0.761083	1
srR-1406	srRNA-Rn18s-776-20	GAGTGTCCCGCGGGGCCCGA	20	srRNA	Rn18s	NR_003278.3	rRNA	Mus musculus 18S ribosomal RNA (Rn18s), ribosomal RNA	776	2	1	5	36	163	46	54	61	3.6729	1.6523	9.81252	52.8596	92.8307	34.0304	47.2444	42.3745	-1.60838	0.00294097	-1.1424	0.34778	-0.976677	1
srR-1407	srRNA-Rn28s1-1809-19	GTAACAACTCACCTGCCGA	19	srRNA	Rn28s1	NR_003279.1	rRNA	Mus musculus 28S ribosomal RNA (Rn28s1), ribosomal RNA	1809	32	14	35	5	8	12	19	10	58.7664	23.1322	68.6877	7.34162	4.55611	8.87749	16.623	6.94663	0.789141	1	1.68003	1	0.751509	1
srR-1408	srRNA-n-R5s149-97-24-2	GGGGAATACCGGGTGCTGTAGGCT	24	srRNA	n-R5s149	NR_046156.1	rRNA	Mus musculus nuclear encoded rRNA 5S 149 (n-R5s149), ribosomal RNA	97	14	15	9	35	32	29	32	18	25.7103	24.7845	17.6625	51.3913	18.2244	21.4539	27.9967	12.5039	0.0720303	1	0.448158	1	-0.387991	1
srR-1409	srRNA-Rn28s1-1201-21	AATGAAGGTGAAGGGCCCCGC	21	srRNA	Rn28s1	NR_003279.1	rRNA	Mus musculus 28S ribosomal RNA (Rn28s1), ribosomal RNA	1201	25	28	33	3	8	2	12	21	45.9112	46.2645	64.7626	4.40497	4.55611	1.47958	10.4988	14.5879	-1.72851	1	1.02171	1	1.81394	1
srR-1410	srRNA-Rn28s1-3314-20	CGCGAAGGCCCGCGGCGGGT	20	srRNA	Rn28s1	NR_003279.1	rRNA	Mus musculus 28S ribosomal RNA (Rn28s1), ribosomal RNA	3314	1	2	0	48	100	141	5	8	1.83645	3.30461	0	70.4795	56.9513	104.31	4.37448	5.55731	0.709287	1	-3.84394	4.21651e-10	-3.18685	6.82727e-08
srR-1411	srRNA-Rn18s-1451-29	GACAAGTGGCGTTCAGCCACCCGAGATTG	29	srRNA	Rn18s	NR_003278.3	rRNA	Mus musculus 18S ribosomal RNA (Rn18s), ribosomal RNA	1451	14	34	47	0	0	2	0	1	25.7103	56.1783	92.2377	0	0	1.47958	0	0.694663	4.19231	1	-	-	3.38221	1
srR-1412	srRNA-Rn18s-389-28	TACCATGGTGACCACGGGTGACGGGGAA	28	srRNA	Rn18s	NR_003278.3	rRNA	Mus musculus 18S ribosomal RNA (Rn18s), ribosomal RNA	389	0	0	0	23	97	194	83	86	0	0	0	33.7714	55.2428	143.519	72.6164	59.7411	1.21321	0.0711425	0.224711	1	0.266072	1
srR-1413	srRNA-Rn28s1-4626-21	ACGACCTGCTTCTGGGTCGGG	21	srRNA	Rn28s1	NR_003279.1	rRNA	Mus musculus 28S ribosomal RNA (Rn28s1), ribosomal RNA	4626	21	29	10	10	50	49	30	48	38.5654	47.9168	19.625	14.6832	28.4757	36.2497	26.2469	33.3438	0.184732	1	-0.286157	1	0.380225	1
srR-1414	srRNA-Rn28s1-984-22	GGGCCCGGTGGGGGGCGGGGCG	22	srRNA	Rn28s1	NR_003279.1	rRNA	Mus musculus 28S ribosomal RNA (Rn28s1), ribosomal RNA	984	1	2	2	40	116	40	61	83	1.83645	3.30461	3.92501	58.7329	66.0636	29.5916	53.3687	57.6571	-1.31921	0.451012	-0.476646	1	-0.0428074	1
srR-1415	srRNA-Rn28s1-1289-23	CCCGCCGCGCCGGGGAGGTGGAG	23	srRNA	Rn28s1	NR_003279.1	rRNA	Mus musculus 28S ribosomal RNA (Rn28s1), ribosomal RNA	1289	1	0	0	7	85	102	192	184	1.83645	0	0	10.2783	48.4086	75.4586	167.98	127.818	0.476737	1	1.62381	2.77969e-05	1.55264	0.000103133
srR-1416	srRNA-Rn18s-749-22	CTCGGCGCCCCCTCGATGCTCT	22	srRNA	Rn18s	NR_003278.3	rRNA	Mus musculus 18S ribosomal RNA (Rn18s), ribosomal RNA	749	3	7	9	18	109	138	40	98	5.50935	11.5661	17.6625	26.4298	62.077	102.091	34.9958	68.077	0.554118	1	-0.994465	1	0.286263	1
srR-1417	srRNA-Rn28s1-713-18	CCGCGACCGGCTCCGGGA	18	srRNA	Rn28s1	NR_003279.1	rRNA	Mus musculus 28S ribosomal RNA (Rn28s1), ribosomal RNA	713	13	15	10	17	88	21	79	70	23.8738	24.7845	19.625	24.9615	50.1172	15.5356	69.1168	48.6264	-1.84704	0.0202745	0.293808	1	0.109759	1
srR-1418	srRNA-Rn28s1-2072-17	CGCGGGCCCGGGTGGAG	17	srRNA	Rn28s1	NR_003279.1	rRNA	Mus musculus 28S ribosomal RNA (Rn28s1), ribosomal RNA	2072	1	0	0	39	50	30	46	202	1.83645	0	0	57.2646	28.4757	22.1937	40.2452	140.322	-0.520936	1	0.328752	1	2.45105	3.15019e-12
srR-1419	srRNA-Rn28s1-2263-16	TCGAAAGGGAGTCGGG	16	srRNA	Rn28s1	NR_003279.1	rRNA	Mus musculus 28S ribosomal RNA (Rn28s1), ribosomal RNA	2263	0	1	0	30	145	88	53	130	0	1.6523	0	44.0497	82.5794	65.1016	46.3695	90.3062	-0.505573	1	-1.00066	1	0.282285	1
srR-1420	srRNA-Rn28s1-3156-16	CGCGTGTGGGGGGAAC	16	srRNA	Rn28s1	NR_003279.1	rRNA	Mus musculus 28S ribosomal RNA (Rn28s1), ribosomal RNA	3156	13	49	35	0	1	0	1	1	23.8738	80.9628	68.6877	0	0.569513	0	0.874896	0.694663	-3.07857	1	0.400302	1	0.391554	1
srR-1421	srRNA-Rn28s1-1990-18	TTTCGCCCCCGCGGCGTC	18	srRNA	Rn28s1	NR_003279.1	rRNA	Mus musculus 28S ribosomal RNA (Rn28s1), ribosomal RNA	1990	38	38	21	0	1	0	0	0	69.7851	62.7875	41.2126	0	0.569513	0	0	0	-3.07857	1	-2.98703	1	-2.99066	1
srR-1422	srRNA-Rn28s1-1388-19	AGGTCCGTAGCGGTCCTGA	19	srRNA	Rn28s1	NR_003279.1	rRNA	Mus musculus 28S ribosomal RNA (Rn28s1), ribosomal RNA	1388	1	3	0	33	152	45	85	83	1.83645	4.95691	0	48.4547	86.566	33.2906	74.3662	57.6571	-1.5393	0.0101174	-0.388219	1	-0.43233	1
srR-1423	srRNA-Rn28s1-1673-18	AGAACTGGCGCTGCGGGA	18	srRNA	Rn28s1	NR_003279.1	rRNA	Mus musculus 28S ribosomal RNA (Rn28s1), ribosomal RNA	1673	2	3	0	19	79	140	79	160	3.6729	4.95691	0	27.8981	44.9916	103.571	69.1168	111.146	1.03859	1	0.449189	1	1.45656	0.00108286
srR-1424	srRNA-Rn28s1-2855-23	GGGGGTCGGCGCGCGGCGCGGGC	23	srRNA	Rn28s1	NR_003279.1	rRNA	Mus musculus 28S ribosomal RNA (Rn28s1), ribosomal RNA	2855	15	5	9	19	88	47	80	78	27.5467	8.26151	17.6625	27.8981	50.1172	34.7702	69.9917	54.1837	-0.68915	1	0.311931	1	0.265654	1
srR-1425	srRNA-Rn28s1-3893-29	CTCAGGGAGGACAGAAACCTCCCGTGGAG	29	srRNA	Rn28s1	NR_003279.1	rRNA	Mus musculus 28S ribosomal RNA (Rn28s1), ribosomal RNA	3893	28	43	26	0	0	0	0	0	51.4206	71.049	51.0251	0	0	0	0	0	-	-	-	-	-	-
srR-1426	srRNA-Rn28s1-2640-17	TGGCTCTAAGGGCTGGG	17	srRNA	Rn28s1	NR_003279.1	rRNA	Mus musculus 28S ribosomal RNA (Rn28s1), ribosomal RNA	2640	9	20	15	21	50	43	36	53	16.528	33.0461	29.4376	30.8348	28.4757	31.811	31.4963	36.8172	-0.00323862	1	-0.0239671	1	0.522883	1
srR-1427	srRNA-Rs5-8s1-138-21	GCCTGTCTGAGCGTCGCTTGA	21	srRNA	Rs5-8s1	NR_003280.2	rRNA	Mus musculus 5.8S ribosomal RNA (Rs5-8s1), ribosomal RNA	138	13	30	23	20	14	13	2	13	23.8738	49.5691	45.1376	29.3665	7.97319	9.61728	1.74979	9.03062	0.106445	1	-2.29798	1	0.330135	1
srR-1428	srRNA-Rn18s-192-22	CCCCCCTTCCCGGGGGGGGGGA	22	srRNA	Rn18s	ENSMUST00000240377.1	rRNA	ncrna chromosome:GRCm39:17:40157244:40159092:1 gene:ENSMUSG00000119584.1 gene_biotype:rRNA transcript_biotype:rRNA gene_symbol:Rn18s description:18S ribosomal RNA [Source:NCBI gene (formerly Entrezgene);Acc:19791]	192	0	0	0	36	134	52	113	53	0	0	0	52.8596	76.3148	38.4691	98.8632	36.8172	-1.14954	1	0.203779	1	-0.896752	1
srR-1429	srRNA-Rn18s-922-18	GAGGGACGGCCGGGGGCA	18	srRNA	Rn18s	NR_003278.3	rRNA	Mus musculus 18S ribosomal RNA (Rn18s), ribosomal RNA	922	3	2	16	31	67	61	44	71	5.50935	3.30461	31.4001	45.518	38.1574	45.1272	38.4954	49.3211	0.0788385	1	-0.156407	1	0.522796	1
srR-1430	srRNA-Rn28s1-4451-29-20	CCCCGCGTCGTCCCCGCGGCGGCGCGCGG	29	srRNA	Rn28s1	NR_003279.1	rRNA	Mus musculus 28S ribosomal RNA (Rn28s1), ribosomal RNA	4451	6	2	2	27	90	53	90	120	11.0187	3.30461	3.92501	39.6447	51.2562	39.2089	78.7406	83.3596	-0.548592	1	0.449275	1	0.854087	1
srR-1431	srRNA-Rn28s1-1875-24	CCGGCCGTCGCCGGCAGTCGGAAC	24	srRNA	Rn28s1	NR_003279.1	rRNA	Mus musculus 28S ribosomal RNA (Rn28s1), ribosomal RNA	1875	11	16	18	21	54	51	26	38	20.2009	26.4368	35.3251	30.8348	30.7537	37.7293	22.7473	26.3972	0.131569	1	-0.602553	1	-0.0666978	1
srR-1432	srRNA-Rn28s1-3620-30	TAAGTGGGAGGCCCCCGGCGCCCGGCCCCG	30	srRNA	Rn28s1	NR_003279.1	rRNA	Mus musculus 28S ribosomal RNA (Rn28s1), ribosomal RNA	3620	3	4	8	17	90	75	83	152	5.50935	6.60921	15.7	24.9615	51.2562	55.4843	72.6164	105.589	-0.0486165	1	0.332604	1	1.19486	0.0522334
srR-1433	srRNA-Rn28s1-4624-24	AGACGACCTGCTTCTGGGTCGGGG	24	srRNA	Rn28s1	NR_003279.1	rRNA	Mus musculus 28S ribosomal RNA (Rn28s1), ribosomal RNA	4624	17	38	13	14	13	39	11	17	31.2196	62.7875	25.5126	20.5565	7.40367	28.8518	9.62386	11.8093	1.78876	1	0.206749	1	0.820194	1
srR-1434	srRNA-Rn28s1-3815-18	TCCGGGGACAGTGCCAGG	18	srRNA	Rn28s1	NR_003279.1	rRNA	Mus musculus 28S ribosomal RNA (Rn28s1), ribosomal RNA	3815	4	7	4	17	117	60	88	142	7.3458	11.5661	7.85002	24.9615	66.6331	44.3874	76.9908	98.6422	-0.748005	1	0.0389138	1	0.718766	1
srR-1435	srRNA-Rn28s1-1193-30-3	CGTGGCGCAATGAAGGTGAAGGGCCCCGTT	30	srRNA	Rn28s1	NR_003279.1	rRNA	Mus musculus 28S ribosomal RNA (Rn28s1), ribosomal RNA	1193	34	28	32	0	0	0	0	0	62.4393	46.2645	62.8001	0	0	0	0	0	-	-	-	-	-	-
srR-1436	srRNA-Rn28s1-3658-22	TCGGGGTCGGGGCACGCCGGCC	22	srRNA	Rn28s1	NR_003279.1	rRNA	Mus musculus 28S ribosomal RNA (Rn28s1), ribosomal RNA	3658	6	0	2	14	113	123	115	114	11.0187	0	3.92501	20.5565	64.355	90.9942	100.613	79.1916	0.336323	1	0.474689	1	0.452297	1
srR-1437	srRNA-Rn28s1-965-29	CCCTCCGTCGCCTCTCTCGGGGCCCGGTG	29	srRNA	Rn28s1	NR_003279.1	rRNA	Mus musculus 28S ribosomal RNA (Rn28s1), ribosomal RNA	965	21	47	28	0	0	0	0	0	38.5654	77.6582	54.9501	0	0	0	0	0	-	-	-	-	-	-
srR-1438	srRNA-Rn28s1-3106-27	CCCCATCGCCTCTCCCGAGGTGCGTGG	27	srRNA	Rn28s1	NR_003279.1	rRNA	Mus musculus 28S ribosomal RNA (Rn28s1), ribosomal RNA	3106	33	36	26	0	0	0	0	0	60.6028	59.4829	51.0251	0	0	0	0	0	-	-	-	-	-	-
srR-1439	srRNA-Rn28s1-3784-19	CGTCCCGCGCGTGCGGGCG	19	srRNA	Rn28s1	NR_003279.1	rRNA	Mus musculus 28S ribosomal RNA (Rn28s1), ribosomal RNA	3784	24	47	25	0	0	0	0	0	44.0748	77.6582	49.0626	0	0	0	0	0	-	-	-	-	-	-
srR-1440	srRNA-Rn28s1-830-30	AGCTTTCGCCGAATCCCGGGGCCGAGGAAG	30	srRNA	Rn28s1	NR_003279.1	rRNA	Mus musculus 28S ribosomal RNA (Rn28s1), ribosomal RNA	830	25	30	37	0	2	2	2	4	45.9112	49.5691	72.6127	0	1.13903	1.47958	1.74979	2.77865	0.201759	1	0.423642	1	1.37759	1
srR-1441	srRNA-Rn18s-893-22	TTGGTTTTCGGAACTGAGGCCA	22	srRNA	Rn18s	NR_003278.3	rRNA	Mus musculus 18S ribosomal RNA (Rn18s), ribosomal RNA	893	1	17	7	36	55	61	32	32	1.83645	28.0891	13.7375	52.8596	31.3232	45.1272	27.9967	22.2292	0.362939	1	-0.33049	1	-0.340275	1
srR-1442	srRNA-Rn28s1-3366-29	GAATGTCAAAGTGAAGAAATTCAATGAAG	29	srRNA	Rn28s1	NR_003279.1	rRNA	Mus musculus 28S ribosomal RNA (Rn28s1), ribosomal RNA	3366	23	49	24	0	0	0	0	0	42.2383	80.9628	47.1001	0	0	0	0	0	-	-	-	-	-	-
srR-1443	srRNA-Rs5-8s1-123-28	TCCTCCCGGGGCTACGCCTGTCTGAGCG	28	srRNA	Rs5-8s1	NR_003280.2	rRNA	Mus musculus 5.8S ribosomal RNA (Rs5-8s1), ribosomal RNA	123	35	28	18	6	9	6	7	20	64.2757	46.2645	35.3251	8.80994	5.12562	4.43874	6.12427	13.8933	-0.36442	1	0.0859862	1	1.57683	1
srR-1444	srRNA-Rn28s1-2782-23	CGCGGGGCCCCGTCGTCCCCCGC	23	srRNA	Rn28s1	NR_003279.1	rRNA	Mus musculus 28S ribosomal RNA (Rn28s1), ribosomal RNA	2782	34	13	23	8	23	19	17	29	62.4393	21.4799	45.1376	11.7466	13.0988	14.056	14.8732	20.1452	-0.060927	1	0.0137096	1	0.770768	1
srR-1445	srRNA-Rn28s1-4451-29-21	CCCTGCGTCGTCCCCGCGGCGGCGCGGGG	29	srRNA	Rn28s1	NR_003279.1	rRNA	Mus musculus 28S ribosomal RNA (Rn28s1), ribosomal RNA	4451	9	13	20	20	42	36	34	71	16.528	21.4799	39.2501	29.3665	23.9196	26.6325	29.7465	49.3211	-0.0080226	1	0.144567	1	1.19473	0.898264
srR-1446	srRNA-Rn28s1-3879-27	TGTCCTAAGGCGAGCTCAGGGAGGACA	27	srRNA	Rn28s1	NR_003279.1	rRNA	Mus musculus 28S ribosomal RNA (Rn28s1), ribosomal RNA	3879	1	0	3	11	78	126	128	170	1.83645	0	5.88751	16.1516	44.422	93.2136	111.987	118.093	0.905065	1	1.16302	0.138989	1.56231	0.000163163
srR-1447	srRNA-Rn28s1-2327-27	TGCGGTAACGCGACCGATCCCGGAGAA	27	srRNA	Rn28s1	NR_003279.1	rRNA	Mus musculus 28S ribosomal RNA (Rn28s1), ribosomal RNA	2327	5	12	5	11	59	79	152	86	9.18225	19.8276	9.81252	16.1516	33.6013	58.4435	132.984	59.7411	0.634314	1	1.81266	9.11327e-06	0.981966	1
srR-1448	srRNA-Rn28s1-2006-15	CGGGCCCCGCGGACG	15	srRNA	Rn28s1	NR_003279.1	rRNA	Mus musculus 28S ribosomal RNA (Rn28s1), ribosomal RNA	2006	1	5	7	11	119	109	61	177	1.83645	8.26151	13.7375	16.1516	67.7721	80.6372	53.3687	122.955	0.0876148	1	-0.513438	1	1.01199	0.30137
srR-1449	srRNA-Rn28s1-356-27	TCAACAAGTACCGTAAGGGAAAGTTGA	27	srRNA	Rn28s1	NR_003279.1	rRNA	Mus musculus 28S ribosomal RNA (Rn28s1), ribosomal RNA	356	10	1	40	21	28	27	18	21	18.3645	1.6523	78.5002	30.8348	15.9464	19.9743	15.7481	14.5879	0.161146	1	-0.186509	1	0.0249158	1
srR-1450	srRNA-Rn45s-697-29	AAGCCGCGCCAGGCGAGGGACGGACATTC	29	srRNA	Rn45s	NR_046233.2	rRNA	Mus musculus 45S pre-ribosomal RNA (Rn45s), ribosomal RNA	697	2	7	8	38	51	50	53	49	3.6729	11.5661	15.7	55.7963	29.0452	36.9895	46.3695	34.0385	0.185317	1	0.504186	1	0.381419	1
srR-1451	srRNA-Rn18s-749-16	CTCGGCGCCCCCTCGA	16	srRNA	Rn18s	NR_003278.3	rRNA	Mus musculus 18S ribosomal RNA (Rn18s), ribosomal RNA	749	5	4	16	24	126	58	45	45	9.18225	6.60921	31.4001	35.2398	71.7587	42.9079	39.3703	31.2599	-0.903616	1	-1.0338	1	-1.0436	1
srR-1452	srRNA-n-R5s149-92-28-3	CGCCTGGGAATACCGGGTGTTGTAGGCT	28	srRNA	n-R5s149	NR_046156.1	rRNA	Mus musculus nuclear encoded rRNA 5S 149 (n-R5s149), ribosomal RNA	92	22	11	9	22	29	53	49	30	40.4019	18.1753	17.6625	32.3031	16.5159	39.2089	42.8699	20.8399	1.08077	1	1.20257	1	0.48694	1
srR-1453	srRNA-Rn28s1-2884-24	GCGGCGGGTCCAACCCCGCGGGGG	24	srRNA	Rn28s1	NR_003279.1	rRNA	Mus musculus 28S ribosomal RNA (Rn28s1), ribosomal RNA	2884	7	9	21	12	30	107	38	98	12.8551	14.8707	41.2126	17.6199	17.0854	79.1576	33.246	68.077	2.04404	0.000111592	0.788013	1	2.14256	5.4011e-06
srR-1454	srRNA-Rn18s-972-22	GACCGGCGCAAGACGGACCAGA	22	srRNA	Rn18s	NR_003278.3	rRNA	Mus musculus 18S ribosomal RNA (Rn18s), ribosomal RNA	972	1	0	1	30	85	125	76	83	1.83645	0	1.9625	44.0497	48.4086	92.4738	66.4921	57.6571	0.769795	1	0.287988	1	0.405131	1
[truncated: 11,689 more rows]

## Sheet: tsRNA-OH
Supplementary Data 3. 15-30 nt sRNA-OHs identified by TANT-seq in mouse livers or Hepa 1-6 cells.																										Hepa 1-6 AKO vs Hepa 1-6 NC		Hepa 1-6 RKO vs Hepa 1-6 NC		Hepa 1-6 DKO vs Hepa 1-6 NC
[truncated: 3,562 more rows]

[truncated: 11 more sheets: miRNA-OH, snoRNA-OH, snRNA-OH, sinRNA-OH, sgmRNA-OH, smRNA-OH, slncRNA-OH, piRNA-OH, smcRNA-OH, srpRNA-OH, Others]
