# Supplementary material for: Discovery of the major 15–30 nt mammalian small RNAs, their biogenesis and function
Source: Nat Commun. 2023 Sep 18;14:5796. doi: 10.1038/s41467-023-41554-6 (PMC10507107; doi:10.1038/s41467-023-41554-6)
Supplement: Supplementary file 7 — Supplementary Data 4 [file 41467_2023_41554_MOESM7_ESM.xlsx]

## Sheet: srRNA-cP
Supplementary Data 4. 15-30 nt sRNA-cPs identified by TANT-seq in mouse liver or Hepa 1-6 cells.																										Hepa 1-6 AKO vs Hepa 1-6 NC		Hepa 1-6 RKO vs Hepa 1-6 NC		Hepa 1-6 DKO vs Hepa 1-6 NC
Rank name	Full name	Sequence	Length	Biotype	Subject name	Subject ID	Subject biotype	Subject description	Subject start	Mouse liver 1_reads	Mouse liver 2_reads	Mouse liver 3_reads	Hepa 1-6_reads	Hepa 1-6 NC_reads	Hepa 1-6 AKO_reads	Hepa 1-6 RKO_reads	Hepa 1-6 DKO_reads	Mouse liver 1_RPM	Mouse liver 2_RPM	Mouse liver 3_RPM	Hepa 1-6_RPM	Hepa 1-6 NC_RPM	Hepa 1-6 AKO_RPM	Hepa 1-6 RKO_RPM	Hepa 1-6 DKO_RPM	Log2(FC)	Adjusted P-value	Log2(FC)	Adjusted P-value	Log2(FC)	Adjusted P-value
srR-1-cP	srRNA-Rs5-8s1-90-17-cP	ATCGACACTTCGAACGC	17	srRNA	Rs5-8s1	NR_003280.2	rRNA	Mus musculus 5.8S ribosomal RNA (Rs5-8s1), ribosomal RNA	90	32492	39112	50630	107239	41855	43393	55141	28410	11305.6	18813.6	18499	33534.1	8276.09	11398	22281	12344	0.266406	1	0.847618	0.0892514	-0.11892	1
srR-2-cP	srRNA-n-R5s149-5-22-cP	ACGGCCATACCACCCTGAACGC	22	srRNA	n-R5s149	NR_046156.1	rRNA	Mus musculus nuclear encoded rRNA 5S 149 (n-R5s149), ribosomal RNA	5	39696	25729	43618	43715	24716	24748	24784	11646	13812.2	12376.1	15937	13669.9	4887.16	6500.55	10014.6	5060.13	0.21621	1	0.453856	1	-0.645526	1
srR-3-cP	srRNA-n-R5s149-11-16-cP	ATACCACCCTGAACGC	16	srRNA	n-R5s149	NR_046156.1	rRNA	Mus musculus nuclear encoded rRNA 5S 149 (n-R5s149), ribosomal RNA	11	44337	20758	37512	36384	29094	19571	15713	7487	15427	9984.98	13706	11377.4	5752.83	5140.71	6349.21	3253.07	-0.357658	1	-0.438866	1	-1.51817	3.63186e-09
srR-4-cP	srRNA-n-R5s149-5-20-cP	ACGGCCATACCACCCTGAAC	20	srRNA	n-R5s149	NR_046156.1	rRNA	Mus musculus nuclear encoded rRNA 5S 149 (n-R5s149), ribosomal RNA	5	30374	15286	28877	32851	14056	15358	17391	10349	10568.6	7352.85	10551	10272.7	2779.33	4034.08	7027.24	4496.59	0.342145	1	0.757043	0.436976	-0.00161445	1
srR-5-cP	srRNA-n-R5s149-13-18-cP	ACCACCCTGAACGCGCCC	18	srRNA	n-R5s149	NR_046156.1	rRNA	Mus musculus nuclear encoded rRNA 5S 149 (n-R5s149), ribosomal RNA	13	36267	19093	26447	28435	13303	11582	11991	5465	12619.1	9184.09	9663.11	8891.75	2630.43	3042.24	4845.24	2374.52	0.0144767	1	0.300092	1	-0.843366	0.0905835
srR-6-cP	srRNA-n-R5s149-1-24-cP	GTCTACGGCCATACCACCCTGAAC	24	srRNA	n-R5s149	NR_046156.1	rRNA	Mus musculus nuclear encoded rRNA 5S 149 (n-R5s149), ribosomal RNA	1	23324	12678	21663	29344	21235	23300	21702	17413	8115.56	6098.35	7915.15	9176	4198.85	6120.21	8769.2	7565.87	0.348228	1	0.481275	1	0.1538	1
srR-7-cP	srRNA-n-R5s149-1-26-cP	GTCTACGGCCATACCACCCTGAACGC	26	srRNA	n-R5s149	NR_046156.1	rRNA	Mus musculus nuclear encoded rRNA 5S 149 (n-R5s149), ribosomal RNA	1	24495	14193	24456	23934	17388	19683	17663	11911	8523.01	6827.1	8935.64	7484.27	3438.17	5170.13	7137.15	5175.28	0.3932	1	0.472529	1	-0.105716	1
srR-8-cP	srRNA-n-R5s149-11-20-cP	ATACCACCCTGAACGCGCCC	20	srRNA	n-R5s149	NR_046156.1	rRNA	Mus musculus nuclear encoded rRNA 5S 149 (n-R5s149), ribosomal RNA	11	33920	17533	23547	20164	11163	10725	9056	4588	11802.4	8433.7	8603.52	6305.37	2207.29	2817.13	3659.29	1993.47	0.156595	1	0.148114	1	-0.842692	0.0929168
srR-9-cP	srRNA-n-R5s149-1-20-cP	GTCTACGGCCATACCACCCT	20	srRNA	n-R5s149	NR_046156.1	rRNA	Mus musculus nuclear encoded rRNA 5S 149 (n-R5s149), ribosomal RNA	1	23212	9338	17112	20318	11236	10780	11897	7885	8076.59	4491.75	6252.32	6353.53	2221.72	2831.58	4807.26	3426	0.154571	1	0.532358	1	-0.0708647	1
srR-10-cP	srRNA-Rs5-8s1-83-24-cP	ATTGATCATCGACACTTCGAACGC	24	srRNA	Rs5-8s1	NR_003280.2	rRNA	Mus musculus 5.8S ribosomal RNA (Rs5-8s1), ribosomal RNA	83	8338	9607	12842	22715	24642	24880	12101	13606	2901.2	4621.14	4692.16	7103.08	4872.52	6535.22	4889.69	5911.75	0.22821	1	-0.576095	1	-0.416793	1
srR-11-cP	srRNA-n-R5s149-13-17-cP	ACCACCCTGAACGCGCC	17	srRNA	n-R5s149	NR_046156.1	rRNA	Mus musculus nuclear encoded rRNA 5S 149 (n-R5s149), ribosomal RNA	13	17433	8422	13775	17989	11822	8725	9248	4618	6065.8	4051.14	5033.06	5625.24	2337.59	2291.79	3736.87	2006.5	-0.2239	1	0.0956324	1	-0.916038	0.0231134
srR-12-cP	srRNA-n-R5s149-16-21-cP	ACCCTGAACGCGCCCGATCTC	21	srRNA	n-R5s149	NR_046156.1	rRNA	Mus musculus nuclear encoded rRNA 5S 149 (n-R5s149), ribosomal RNA	16	20152	12901	13835	11891	10913	9136	6422	2988	7011.87	6205.62	5054.98	3718.37	2157.85	2399.75	2594.96	1298.27	-0.0420686	1	-0.315054	1	-1.42868	7.38874e-08
srR-13-cP	srRNA-n-R5s149-13-16-cP	ACCACCCTGAACGCGC	16	srRNA	n-R5s149	NR_046156.1	rRNA	Mus musculus nuclear encoded rRNA 5S 149 (n-R5s149), ribosomal RNA	13	16056	8048	13008	18169	11489	7856	7725	4139	5586.67	3871.24	4752.82	5681.53	2271.75	2063.53	3121.47	1798.38	-0.334038	1	-0.12275	1	-1.0328	0.00213181
srR-14-cP	srRNA-n-R5s149-13-24-cP	ACCACCCTGAACGCGCCCGATCTC	24	srRNA	n-R5s149	NR_046156.1	rRNA	Mus musculus nuclear encoded rRNA 5S 149 (n-R5s149), ribosomal RNA	13	16096	11619	14435	11127	10563	9187	7388	3508	5600.59	5588.95	5274.21	3479.46	2088.65	2413.15	2985.29	1524.21	0.01299	1	-0.0658686	1	-1.15019	0.000147371
srR-15-cP	srRNA-Rs5-8s1-1-18-cP	GACTCTTAGCGGTGGATC	18	srRNA	Rs5-8s1	NR_003280.2	rRNA	Mus musculus 5.8S ribosomal RNA (Rs5-8s1), ribosomal RNA	1	4968	6033	10089	22641	16089	12019	12349	8375	1728.61	2901.98	3686.28	7079.94	3181.32	3157.03	4989.9	3638.9	-0.206412	1	0.0682133	1	-0.501828	1
srR-16-cP	srRNA-n-R5s149-1-15-cP	GTCTACGGCCATACC	15	srRNA	n-R5s149	NR_046156.1	rRNA	Mus musculus nuclear encoded rRNA 5S 149 (n-R5s149), ribosomal RNA	1	24075	7655	8065	14912	6034	4141	5391	4781	8376.87	3682.2	2946.76	4663.05	1193.12	1087.72	2178.36	2077.32	-0.328783	1	0.287326	1	0.104276	1
srR-17-cP	srRNA-Rn45s-6877-19-cP	CGACTCTTAGCGGTGGATC	19	srRNA	Rn45s	NR_046233.2	rRNA	Mus musculus 45S pre-ribosomal RNA (Rn45s), ribosomal RNA	6877	6778	9542	9541	18771	11092	9587	11594	8690	2358.4	4589.88	3486.06	5869.77	2193.25	2518.22	4684.83	3775.77	0.00397588	1	0.513748	1	0.0879877	1
srR-18-cP	srRNA-n-R5s149-54-20-cP	AAGCAGGGTCGGGCCTGGTT	20	srRNA	n-R5s149	NR_046156.1	rRNA	Mus musculus nuclear encoded rRNA 5S 149 (n-R5s149), ribosomal RNA	54	16217	11074	11679	12032	6509	5420	6893	4613	5642.69	5326.8	4267.23	3762.46	1287.04	1423.67	2785.28	2004.33	-0.0497979	1	0.532581	1	-0.0566491	1
srR-19-cP	srRNA-n-R5s149-11-18-cP	ATACCACCCTGAACGCGC	18	srRNA	n-R5s149	NR_046156.1	rRNA	Mus musculus nuclear encoded rRNA 5S 149 (n-R5s149), ribosomal RNA	11	16667	8310	12952	13253	10310	7828	5582	3107	5799.27	3997.26	4732.35	4144.27	2038.62	2056.18	2255.54	1349.98	-0.182982	1	-0.435289	1	-1.29034	4.02096e-06
srR-20-cP	srRNA-Rn18s-1378-18-cP	AACGAACGAGACTCTGGC	18	srRNA	Rn18s	NR_003278.3	rRNA	Mus musculus 18S ribosomal RNA (Rn18s), ribosomal RNA	1378	1123	3015	3883	9851	66113	38065	8292	21122	390.747	1450.27	1418.76	3080.45	13072.7	9998.53	3350.58	9177.41	-0.582123	1	-2.54523	3.04205e-27	-1.2061	2.95478e-05
srR-21-cP	srRNA-n-R5s149-11-19-cP	ATACCACCCTGAACGCGCC	19	srRNA	n-R5s149	NR_046156.1	rRNA	Mus musculus nuclear encoded rRNA 5S 149 (n-R5s149), ribosomal RNA	11	13036	7025	10436	9462	6897	5791	4325	2513	4535.86	3379.16	3813.07	2958.81	1363.76	1521.12	1747.62	1091.89	-0.0378116	1	-0.223369	1	-1.01645	0.00338414
srR-22-cP	srRNA-n-R5s149-5-16-cP	ACGGCCATACCACCCT	16	srRNA	n-R5s149	NR_046156.1	rRNA	Mus musculus nuclear encoded rRNA 5S 149 (n-R5s149), ribosomal RNA	5	14997	5720	7632	11988	3898	3411	4154	2273	5218.19	2751.43	2788.55	3748.7	770.761	895.967	1678.52	987.608	0.021804	1	0.541645	1	-0.338042	1
srR-23-cP	srRNA-n-R5s149-1-23-cP	GTCTACGGCCATACCACCCTGAA	23	srRNA	n-R5s149	NR_046156.1	rRNA	Mus musculus nuclear encoded rRNA 5S 149 (n-R5s149), ribosomal RNA	1	9085	4979	9072	8187	9451	11509	9245	6330	3161.12	2394.99	3314.69	2560.11	1868.77	3023.07	3735.66	2750.36	0.498562	1	0.418095	1	-0.138179	1
srR-24-cP	srRNA-Rs5-8s1-8-15-cP	AGCGGTGGATCACTC	15	srRNA	Rs5-8s1	NR_003280.2	rRNA	Mus musculus 5.8S ribosomal RNA (Rs5-8s1), ribosomal RNA	8	3640	6748	8114	13880	7955	6135	7116	3676	1266.53	3245.91	2964.66	4340.34	1572.96	1611.48	2875.39	1597.21	-0.160452	1	0.289094	1	-0.673629	1
srR-25-cP	srRNA-n-R5s149-11-26-cP	ATACCACCCTGAACGCGCCCGATCTC	26	srRNA	n-R5s149	NR_046156.1	rRNA	Mus musculus nuclear encoded rRNA 5S 149 (n-R5s149), ribosomal RNA	11	11002	7372	9943	6816	5606	4977	4144	2569	3828.14	3546.07	3632.94	2131.39	1108.49	1307.31	1674.48	1116.22	0.0426477	1	0.0139462	1	-0.685662	1
srR-26-cP	srRNA-Rs5-8s1-96-17-cP	ACTTCGAACGCACTTGC	17	srRNA	Rs5-8s1	NR_003280.2	rRNA	Mus musculus 5.8S ribosomal RNA (Rs5-8s1), ribosomal RNA	96	2813	3505	6669	15924	9991	8338	5944	3255	978.781	1685.97	2436.69	4979.51	1975.54	2190.14	2401.81	1414.28	-0.046583	1	-0.299296	1	-1.17787	7.60144e-05
srR-27-cP	srRNA-n-R5s149-5-24-cP	ACGGCCATACCACCCTGAACGCGC	24	srRNA	n-R5s149	NR_046156.1	rRNA	Mus musculus nuclear encoded rRNA 5S 149 (n-R5s149), ribosomal RNA	5	8036	5322	8377	10080	5259	5530	5041	2735	2796.12	2559.98	3060.76	3152.06	1039.87	1452.56	2036.93	1188.35	0.286828	1	0.388806	1	-0.503151	1
srR-28-cP	srRNA-n-R5s149-16-15-cP	ACCCTGAACGCGCCC	15	srRNA	n-R5s149	NR_046156.1	rRNA	Mus musculus nuclear encoded rRNA 5S 149 (n-R5s149), ribosomal RNA	16	12488	5853	6627	7066	3647	2350	3040	1450	4345.19	2815.4	2421.35	2209.57	721.13	617.274	1228.38	630.018	-0.419687	1	0.187248	1	-0.890528	0.0491952
srR-29-cP	srRNA-n-R5s149-13-27-cP	ACCACCCTGAACGCGCCCGATCTCGTC	27	srRNA	n-R5s149	NR_046156.1	rRNA	Mus musculus nuclear encoded rRNA 5S 149 (n-R5s149), ribosomal RNA	13	7471	6873	9226	6091	7937	4365	2903	2001	2599.53	3306.04	3370.96	1904.68	1569.4	1146.55	1173.03	869.425	-0.648254	1	-1.00113	0.00519129	-1.54774	2.21475e-09
srR-30-cP	srRNA-Rs5-8s1-81-26-cP	ACATTGATCATCGACACTTCGAACGC	26	srRNA	Rs5-8s1	NR_003280.2	rRNA	Mus musculus 5.8S ribosomal RNA (Rs5-8s1), ribosomal RNA	81	3993	4604	6086	8057	10420	11217	5350	5928	1389.36	2214.61	2223.68	2519.46	2060.37	2946.37	2161.79	2575.69	0.320672	1	-0.511842	1	-0.373652	1
srR-31-cP	srRNA-Rn18s-79-20-cP	AGTGAAACTGCGAATGGCTC	20	srRNA	Rn18s	NR_003278.3	rRNA	Mus musculus 18S ribosomal RNA (Rn18s), ribosomal RNA	79	1944	2540	3507	4411	24975	17981	8742	17866	676.413	1221.79	1281.37	1379.34	4938.37	4723.07	3532.41	7762.7	-0.259666	1	-1.06455	0.00107907	-0.0431875	1
srR-32-cP	srRNA-Rn45s-6872-16-cP	CGATACGACTCTTAGC	16	srRNA	Rn45s	NR_046233.2	rRNA	Mus musculus 45S pre-ribosomal RNA (Rn45s), ribosomal RNA	6872	2764	3361	6201	9909	6971	7972	4959	3305	961.731	1616.7	2265.7	3098.59	1378.39	2094	2003.8	1436.01	0.407913	1	-0.0414212	1	-0.636619	1
srR-33-cP	srRNA-Rn18s-1369-27-cP	AATTCCGATAACGAACGAGACTCTGGC	27	srRNA	Rn18s	NR_003278.3	rRNA	Mus musculus 18S ribosomal RNA (Rn18s), ribosomal RNA	1369	898	2638	2667	4292	16665	17095	5997	15562	312.458	1268.93	974.459	1342.13	3295.21	4490.34	2423.23	6761.62	0.251095	1	-1.0246	0.00275097	0.341284	1
srR-34-cP	srRNA-n-R5s149-13-26-cP	ACCACCCTGAACGCGCCCGATCTCGT	26	srRNA	n-R5s149	NR_046156.1	rRNA	Mus musculus nuclear encoded rRNA 5S 149 (n-R5s149), ribosomal RNA	13	5485	5412	6684	5223	4708	3673	2913	1933	1908.5	2603.27	2442.18	1633.26	930.924	964.786	1177.07	839.88	-0.143807	1	-0.242706	1	-0.844157	0.103216
srR-35-cP	srRNA-n-R5s149-11-29-cP	ATACCACCCTGAACGCGCCCGATCTCGTC	29	srRNA	n-R5s149	NR_046156.1	rRNA	Mus musculus nuclear encoded rRNA 5S 149 (n-R5s149), ribosomal RNA	11	5836	6313	8492	2284	5999	2871	2196	1829	2030.63	3036.67	3102.78	714.217	1186.2	754.125	887.345	794.692	-0.848799	0.284885	-0.999915	0.00575747	-1.27354	7.85597e-06
srR-36-cP	srRNA-n-R5s149-1-25-cP	GTCTACGGCCATACCACCCTGAACG	25	srRNA	n-R5s149	NR_046156.1	rRNA	Mus musculus nuclear encoded rRNA 5S 149 (n-R5s149), ribosomal RNA	1	5346	2398	5848	5590	6818	6493	6095	4003	1860.14	1153.48	2136.72	1748.02	1348.14	1705.52	2462.83	1739.29	0.143878	1	0.288166	1	-0.328179	1
srR-37-cP	srRNA-n-R5s149-1-21-cP	GTCTACGGCCATACCACCCTG	21	srRNA	n-R5s149	NR_046156.1	rRNA	Mus musculus nuclear encoded rRNA 5S 149 (n-R5s149), ribosomal RNA	1	6002	3176	6472	4211	5698	4761	5173	3066	2088.39	1527.71	2364.72	1316.8	1126.68	1250.57	2090.27	1332.16	-0.0448458	1	0.310433	1	-0.454004	1
srR-38-cP	srRNA-Rs5-8s1-90-23-cP	ATCGACACTTCGAACGCACTTGC	23	srRNA	Rs5-8s1	NR_003280.2	rRNA	Mus musculus 5.8S ribosomal RNA (Rs5-8s1), ribosomal RNA	90	1935	2219	4647	9019	5257	5504	5613	3082	673.281	1067.38	1697.9	2820.28	1039.48	1445.73	2268.06	1339.12	0.280578	1	0.544414	1	-0.330282	1
srR-39-cP	srRNA-n-R5s149-7-20-cP	GGCCATACCACCCTGAACGC	20	srRNA	n-R5s149	NR_046156.1	rRNA	Mus musculus nuclear encoded rRNA 5S 149 (n-R5s149), ribosomal RNA	7	5951	3416	5967	4881	2876	2777	2962	1023	2070.64	1643.16	2180.2	1526.31	568.679	729.434	1196.87	444.489	0.1638	1	0.492381	1	-1.0511	0.00233096
srR-40-cP	srRNA-Rn18s-1381-15-cP	GAACGAGACTCTGGC	15	srRNA	Rn18s	NR_003278.3	rRNA	Mus musculus 18S ribosomal RNA (Rn18s), ribosomal RNA	1381	391	1254	1821	3217	35370	19179	2918	6963	136.048	603.197	665.35	1005.97	6993.8	5037.74	1179.09	3025.39	-0.668651	1	-3.14953	2.09315e-40	-1.90465	3.99985e-15
srR-41-cP	srRNA-n-R5s149-1-28-cP	GTCTACGGCCATACCACCCTGAACGCGC	28	srRNA	n-R5s149	NR_046156.1	rRNA	Mus musculus nuclear encoded rRNA 5S 149 (n-R5s149), ribosomal RNA	1	4281	2813	4749	5800	3411	4054	3500	2778	1489.57	1353.11	1735.17	1813.69	674.465	1064.86	1414.26	1207.03	0.46348	1	0.487037	1	0.143926	1
srR-42-cP	srRNA-n-R5s149-13-28-cP	ACCACCCTGAACGCGCCCGATCTCGTCT	28	srRNA	n-R5s149	NR_046156.1	rRNA	Mus musculus nuclear encoded rRNA 5S 149 (n-R5s149), ribosomal RNA	13	5006	3897	4534	5428	2943	2983	2388	1382	1741.83	1874.53	1656.62	1697.36	581.927	783.544	964.927	600.473	0.233811	1	0.148403	1	-0.650409	1
srR-43-cP	srRNA-Rn28s1-3280-18-cP	AGGGGAATCCGACTGTTT	18	srRNA	Rn28s1	NR_003279.1	rRNA	Mus musculus 28S ribosomal RNA (Rn28s1), ribosomal RNA	3280	425	1508	1752	1011	52701	18871	3114	2992	147.878	725.376	640.139	316.144	10420.7	4956.84	1258.28	1300.01	-1.26731	2.88511e-05	-3.63105	4.94531e-52	-3.69852	6.08738e-54
srR-44-cP	srRNA-n-R5s149-19-18-cP	CTGAACGCGCCCGATCTC	18	srRNA	n-R5s149	NR_046156.1	rRNA	Mus musculus nuclear encoded rRNA 5S 149 (n-R5s149), ribosomal RNA	19	5298	2888	4610	5187	2808	2450	2292	1018	1843.43	1389.18	1684.38	1622	555.233	643.541	926.136	442.316	0.0175821	1	0.156951	1	-1.02365	0.00421665
srR-45-cP	srRNA-n-R5s149-77-18-cP	ACTTGGATGGGAGACCGC	18	srRNA	n-R5s149	NR_046156.1	rRNA	Mus musculus nuclear encoded rRNA 5S 149 (n-R5s149), ribosomal RNA	77	4433	2855	4718	5328	4537	3005	2271	1130	1542.46	1373.31	1723.85	1666.09	897.112	789.323	917.651	490.98	-0.380017	1	-0.548495	1	-1.56525	2.00826e-09
srR-46-cP	srRNA-Rs5-8s1-19-16-cP	ACTCGGCTCGTGCGTC	16	srRNA	Rs5-8s1	NR_003280.2	rRNA	Mus musculus 5.8S ribosomal RNA (Rs5-8s1), ribosomal RNA	19	2394	3503	3404	6524	3785	2779	3356	1818	832.99	1685.01	1243.74	2040.08	748.417	729.959	1356.07	789.913	-0.231374	1	0.276334	1	-0.617832	1
srR-47-cP	srRNA-n-R5s149-54-23-cP	AAGCAGGGTCGGGCCTGGTTAGT	23	srRNA	n-R5s149	NR_046156.1	rRNA	Mus musculus nuclear encoded rRNA 5S 149 (n-R5s149), ribosomal RNA	54	4336	3588	4789	4335	2456	2441	2828	1647	1508.71	1725.89	1749.79	1355.57	485.631	641.177	1142.72	715.614	0.205495	1	0.653335	1	-0.136381	1
srR-48-cP	srRNA-n-R5s149-13-23-cP	ACCACCCTGAACGCGCCCGATCT	23	srRNA	n-R5s149	NR_046156.1	rRNA	Mus musculus nuclear encoded rRNA 5S 149 (n-R5s149), ribosomal RNA	13	5370	3818	4240	3523	2747	2647	2507	1199	1868.49	1836.53	1549.2	1101.66	543.171	695.287	1013.01	520.96	0.160838	1	0.317984	1	-0.755893	0.514473
srR-49-cP	srRNA-Rn18s-1598-21-cP	GTGATGGGGATCGGGGATTGC	21	srRNA	Rn18s	NR_003278.3	rRNA	Mus musculus 18S ribosomal RNA (Rn18s), ribosomal RNA	1598	500	1075	940	3703	11742	7332	5509	15951	173.975	517.095	343.454	1157.94	2321.77	1925.9	2226.04	6930.64	-0.465049	1	-0.641912	1	0.882041	0.0419374
srR-50-cP	srRNA-n-R5s149-77-16-cP	ACTTGGATGGGAGACC	16	srRNA	n-R5s149	NR_046156.1	rRNA	Mus musculus nuclear encoded rRNA 5S 149 (n-R5s149), ribosomal RNA	77	3943	2231	3530	5762	4698	2830	1984	1172	1371.96	1073.15	1289.78	1801.8	928.947	743.356	801.682	509.229	-0.516883	1	-0.793708	0.285261	-1.56291	2.07911e-09
srR-51-cP	srRNA-n-R5s149-1-22-cP	GTCTACGGCCATACCACCCTGA	22	srRNA	n-R5s149	NR_046156.1	rRNA	Mus musculus nuclear encoded rRNA 5S 149 (n-R5s149), ribosomal RNA	1	3326	2014	3810	3699	6258	6575	4371	2994	1157.28	968.771	1392.08	1156.69	1237.41	1727.05	1766.2	1300.88	0.285628	1	-0.0678424	1	-0.623529	1
srR-52-cP	srRNA-Rn18s-1506-16-cP	AGATGTCCGGGGCTGC	16	srRNA	Rn18s	NR_003278.3	rRNA	Mus musculus 18S ribosomal RNA (Rn18s), ribosomal RNA	1506	428	1743	1697	3142	28162	12189	2740	3581	148.922	838.415	620.044	982.517	5568.54	3201.68	1107.16	1555.93	-0.993819	0.0172246	-2.91156	6.36167e-35	-2.5352	6.10497e-27
srR-53-cP	srRNA-n-R5s149-1-18-cP	GTCTACGGCCATACCACC	18	srRNA	n-R5s149	NR_046156.1	rRNA	Mus musculus nuclear encoded rRNA 5S 149 (n-R5s149), ribosomal RNA	1	6268	2451	2829	4518	1913	1787	2040	1180	2180.94	1178.98	1033.65	1412.8	378.262	469.391	824.31	512.705	0.116039	1	0.542592	1	-0.256949	1
srR-54-cP	srRNA-n-R5s149-11-28-cP	ATACCACCCTGAACGCGCCCGATCTCGT	28	srRNA	n-R5s149	NR_046156.1	rRNA	Mus musculus nuclear encoded rRNA 5S 149 (n-R5s149), ribosomal RNA	11	4071	3989	5253	2511	2453	1845	1819	1054	1416.5	1918.78	1919.32	785.201	485.038	484.626	735.009	457.958	-0.196571	1	0.0184915	1	-0.778532	0.382217
srR-55-cP	srRNA-Rs5-8s1-64-19-cP	AATGTGAATTGCAGGACAC	19	srRNA	Rs5-8s1	NR_003280.2	rRNA	Mus musculus 5.8S ribosomal RNA (Rs5-8s1), ribosomal RNA	64	1554	2719	3663	5079	5096	4989	3625	1469	540.713	1307.89	1338.37	1588.23	1007.64	1310.46	1464.77	638.274	0.183725	1	-0.0414888	1	-1.35439	9.59717e-07
srR-56-cP	srRNA-Rs5-8s1-69-21-cP	GAATTGCAGGACACATTGATC	21	srRNA	Rs5-8s1	NR_003280.2	rRNA	Mus musculus 5.8S ribosomal RNA (Rs5-8s1), ribosomal RNA	69	1630	2607	2777	4686	6999	6315	3456	1936	567.157	1254.02	1014.65	1465.33	1383.93	1658.76	1396.48	841.183	0.0659768	1	-0.568137	1	-1.41394	1.41734e-07
srR-57-cP	srRNA-n-R5s149-10-17-cP	CATACCACCCTGAACGC	17	srRNA	n-R5s149	NR_046156.1	rRNA	Mus musculus nuclear encoded rRNA 5S 149 (n-R5s149), ribosomal RNA	10	5054	2043	4249	3945	2822	2242	1905	857	1758.53	982.721	1552.48	1233.62	558.001	588.906	769.76	372.363	-0.117582	1	-0.117026	1	-1.27917	1.19626e-05
srR-58-cP	srRNA-Rn45s-6877-23-cP	CGACTCTTAGCGGTGGATCACTC	23	srRNA	Rn45s	NR_046233.2	rRNA	Mus musculus 45S pre-ribosomal RNA (Rn45s), ribosomal RNA	6877	1389	2375	3074	4778	3422	3112	3524	1844	483.301	1142.42	1123.17	1494.1	676.64	817.428	1423.95	801.21	0.0773435	1	0.492251	1	-0.451899	1
srR-59-cP	srRNA-n-R5s149-16-23-cP	ACCCTGAACGCGCCCGATCTCGT	23	srRNA	n-R5s149	NR_046156.1	rRNA	Mus musculus nuclear encoded rRNA 5S 149 (n-R5s149), ribosomal RNA	16	3878	2888	3195	3563	2656	2388	1415	903	1349.35	1389.18	1167.38	1114.17	525.177	627.256	571.764	392.349	0.0608888	1	-0.458529	1	-1.11629	0.000609335
srR-60-cP	srRNA-Rn45s-6876-20-cP	ACGACTCTTAGCGGTGGATC	20	srRNA	Rn45s	NR_046233.2	rRNA	Mus musculus 45S pre-ribosomal RNA (Rn45s), ribosomal RNA	6876	1905	2351	3228	4646	2946	2617	2725	2002	662.843	1130.87	1179.43	1452.82	582.52	687.407	1101.1	869.86	0.0434986	1	0.337378	1	-0.117229	1
srR-61-cP	srRNA-n-R5s149-74-19-cP	AGTACTTGGATGGGAGACC	19	srRNA	n-R5s149	NR_046156.1	rRNA	Mus musculus nuclear encoded rRNA 5S 149 (n-R5s149), ribosomal RNA	74	3271	2171	3062	4018	3769	3044	2188	1411	1138.14	1044.29	1118.78	1256.45	745.254	799.567	884.113	613.073	-0.0938659	1	-0.33466	1	-0.97733	0.00940284
srR-62-cP	srRNA-n-R5s149-1-19-cP	GTCTACGGCCATACCACCC	19	srRNA	n-R5s149	NR_046156.1	rRNA	Mus musculus nuclear encoded rRNA 5S 149 (n-R5s149), ribosomal RNA	1	3996	1311	2668	4036	3149	1970	2755	1674	1390.4	630.615	974.824	1262.08	622.659	517.46	1113.22	727.345	-0.462331	1	0.257042	1	-0.471488	1
srR-63-cP	srRNA-Rs5-8s1-92-15-cP	CGACACTTCGAACGC	15	srRNA	Rs5-8s1	NR_003280.2	rRNA	Mus musculus 5.8S ribosomal RNA (Rs5-8s1), ribosomal RNA	92	1922	2802	2517	4343	2071	1732	2465	1323	668.758	1347.81	919.652	1358.08	409.504	454.944	996.041	574.837	-0.0435417	1	0.701116	1	-0.206419	1
srR-64-cP	srRNA-n-R5s149-11-30-cP	ATACCACCCTGAACGCGCCCGATCTCGTCT	30	srRNA	n-R5s149	NR_046156.1	rRNA	Mus musculus nuclear encoded rRNA 5S 149 (n-R5s149), ribosomal RNA	11	3895	2575	3330	2501	1907	1937	1503	807	1355.26	1238.62	1216.7	782.074	377.076	508.791	607.322	350.638	0.236848	1	0.106427	1	-0.800503	0.30137
srR-65-cP	srRNA-Rn28s1-814-16-cP	ACAGCCCTCCGGCCGC	16	srRNA	Rn28s1	NR_003279.1	rRNA	Mus musculus 28S ribosomal RNA (Rn28s1), ribosomal RNA	814	4624	4295	3444	583	561	426	429	997	1608.92	2065.97	1258.36	182.307	110.928	111.897	173.347	433.192	-0.182757	1	0.0628554	1	1.26946	4.08826e-05
srR-66-cP	srRNA-Rn28s1-469-15-cP	AACCCGGCGGCGCGC	15	srRNA	Rn28s1	NR_003279.1	rRNA	Mus musculus 28S ribosomal RNA (Rn28s1), ribosomal RNA	469	2560	3550	3652	981	5981	2939	937	1258	890.75	1707.62	1334.35	306.763	1182.64	771.987	378.617	546.595	-0.810693	0.522093	-2.22424	3.8284e-20	-1.80909	3.91068e-13
srR-67-cP	srRNA-Rn28s1-51-18-cP	AGCGGAGGAAAAGAAACT	18	srRNA	Rn28s1	NR_003279.1	rRNA	Mus musculus 28S ribosomal RNA (Rn28s1), ribosomal RNA	51	2629	2371	2702	1180	10171	5659	982	1548	914.758	1140.49	987.247	368.991	2011.14	1486.45	396.8	672.599	-0.631488	1	-2.92257	1.26962e-34	-2.27583	1.7785e-21
srR-68-cP	srRNA-n-R5s149-16-20-cP	ACCCTGAACGCGCCCGATCT	20	srRNA	n-R5s149	NR_046156.1	rRNA	Mus musculus nuclear encoded rRNA 5S 149 (n-R5s149), ribosomal RNA	16	4144	2396	2431	2508	1652	1594	1370	543	1441.9	1152.52	888.23	784.263	326.654	418.696	553.581	235.931	0.16277	1	0.179842	1	-1.16495	0.000368798
srR-69-cP	srRNA-n-R5s149-27-20-cP	GCCCGATCTCGTCTGATCTC	20	srRNA	n-R5s149	NR_046156.1	rRNA	Mus musculus nuclear encoded rRNA 5S 149 (n-R5s149), ribosomal RNA	27	2811	1830	3184	3358	1444	1345	1599	943	978.085	880.264	1163.36	1050.06	285.526	353.291	646.113	409.729	0.11187	1	0.596945	1	-0.174642	1
srR-70-cP	srRNA-n-R5s149-13-21-cP	ACCACCCTGAACGCGCCCGAT	21	srRNA	n-R5s149	NR_046156.1	rRNA	Mus musculus nuclear encoded rRNA 5S 149 (n-R5s149), ribosomal RNA	13	2986	2044	2280	2593	3118	2827	1689	1071	1038.98	983.202	833.058	810.843	616.53	742.568	682.48	465.345	0.072992	1	-0.434534	1	-1.10151	0.000755677
srR-71-cP	srRNA-Rn18s-82-17-cP	GAAACTGCGAATGGCTC	17	srRNA	Rn18s	NR_003278.3	rRNA	Mus musculus 18S ribosomal RNA (Rn18s), ribosomal RNA	82	814	881	1522	1701	20442	8073	2200	1763	283.231	423.777	556.103	531.91	4042.05	2120.53	888.961	766.016	-1.126	0.00104942	-2.76601	1.22399e-31	-3.09528	4.81898e-39
srR-72-cP	srRNA-Rn45s-4007-18-cP	TACCTGGTTGATCCTGCC	18	srRNA	Rn45s	NR_046233.2	rRNA	Mus musculus 45S pre-ribosomal RNA (Rn45s), ribosomal RNA	4007	1513	1735	2619	2671	2707	2557	2722	3369	526.447	834.567	956.921	835.234	535.262	671.647	1099.89	1463.82	0.132095	1	0.457846	1	0.755675	0.452988
srR-73-cP	srRNA-Rn45s-6872-24-cP	CGATACGACTCTTAGCGGTGGATC	24	srRNA	Rn45s	NR_046233.2	rRNA	Mus musculus 45S pre-ribosomal RNA (Rn45s), ribosomal RNA	6872	928	1197	2092	4287	2716	3017	2519	2633	322.897	575.779	764.367	1340.56	537.041	792.475	1017.86	1144.03	0.365959	1	0.341246	1	0.395286	1
srR-74-cP	srRNA-Rn28s1-2129-23-cP	AAACGAGAACTTTGAAGGCCGAA	23	srRNA	Rn28s1	NR_003279.1	rRNA	Mus musculus 28S ribosomal RNA (Rn28s1), ribosomal RNA	2129	1633	1608	2224	926	4883	4002	2203	7399	568.201	773.478	812.597	289.564	965.528	1051.2	890.174	3214.83	-0.0727005	1	-0.698377	1	1.03962	0.00183835
srR-75-cP	srRNA-Rn18s-77-22-cP	ACAGTGAAACTGCGAATGGCTC	22	srRNA	Rn18s	NR_003278.3	rRNA	Mus musculus 18S ribosomal RNA (Rn18s), ribosomal RNA	77	1076	1347	2264	2017	3842	5344	3012	4096	374.393	647.932	827.212	630.725	759.688	1403.71	1217.07	1779.69	0.690387	1	0.098755	1	0.532422	1
srR-76-cP	srRNA-n-R5s149-77-15-cP	ACTTGGATGGGAGAC	15	srRNA	n-R5s149	NR_046156.1	rRNA	Mus musculus nuclear encoded rRNA 5S 149 (n-R5s149), ribosomal RNA	77	2322	1422	1776	3970	2654	1781	1043	966	807.938	684.008	648.908	1241.44	524.782	467.815	421.449	419.723	-0.361116	1	-0.897467	0.0581102	-1.01791	0.0049334
srR-77-cP	srRNA-Rn18s-1506-27-cP	AGATGTCCGGGGCTGCACGCGCGCTAC	27	srRNA	Rn18s	NR_003278.3	rRNA	Mus musculus 18S ribosomal RNA (Rn18s), ribosomal RNA	1506	305	894	979	2784	5548	5443	3078	6595	106.124	430.031	357.703	870.569	1097.02	1429.71	1243.74	2865.5	0.186774	1	-0.400068	1	0.689471	1
srR-78-cP	srRNA-Rs5-8s1-11-21-cP	GGTGGATCACTCGGCTCGTGC	21	srRNA	Rs5-8s1	NR_003280.2	rRNA	Mus musculus 5.8S ribosomal RNA (Rs5-8s1), ribosomal RNA	11	748	1584	1990	3917	2657	2354	2365	1113	260.266	761.933	727.099	1224.86	525.375	618.325	955.634	483.593	0.0396582	1	0.281922	1	-0.815205	0.205308
srR-79-cP	srRNA-n-R5s149-16-24-cP	ACCCTGAACGCGCCCGATCTCGTC	24	srRNA	n-R5s149	NR_046156.1	rRNA	Mus musculus nuclear encoded rRNA 5S 149 (n-R5s149), ribosomal RNA	16	2575	1420	1906	3312	3151	2072	920	868	895.969	683.046	696.407	1035.68	623.055	544.252	371.748	377.142	-0.390423	1	-1.32611	3.3276e-06	-1.41985	2.32299e-07
srR-80-cP	srRNA-Rs5-8s1-67-16-cP	GTGAATTGCAGGACAC	16	srRNA	Rs5-8s1	NR_003280.2	rRNA	Mus musculus 5.8S ribosomal RNA (Rs5-8s1), ribosomal RNA	67	1041	1619	2381	3078	3678	3131	2379	770	362.215	778.769	869.961	962.504	727.26	822.419	961.291	334.562	-0.0179532	1	-0.178664	1	-1.81577	6.15883e-13
srR-81-cP	srRNA-n-R5s149-16-25-cP	ACCCTGAACGCGCCCGATCTCGTCT	25	srRNA	n-R5s149	NR_046156.1	rRNA	Mus musculus nuclear encoded rRNA 5S 149 (n-R5s149), ribosomal RNA	16	2896	1968	2522	2472	1130	1221	1071	568	1007.66	946.644	921.479	773.005	223.438	320.72	432.763	246.793	0.32605	1	0.372488	1	-0.552194	1
srR-82-cP	srRNA-n-R5s149-1-17-cP	GTCTACGGCCATACCAC	17	srRNA	n-R5s149	NR_046156.1	rRNA	Mus musculus nuclear encoded rRNA 5S 149 (n-R5s149), ribosomal RNA	1	3830	1446	1707	2645	1216	1231	1398	743	1332.64	695.553	623.697	827.103	240.443	323.347	564.895	322.83	0.232008	1	0.651053	1	-0.270594	1
srR-83-cP	srRNA-Rn18s-1465-18-cP	AGCCACCCGAGATTGAGC	18	srRNA	Rn18s	NR_003278.3	rRNA	Mus musculus 18S ribosomal RNA (Rn18s), ribosomal RNA	1465	175	294	539	2119	12370	5853	2798	6684	60.8911	141.419	196.938	662.621	2445.95	1537.41	1130.6	2904.17	-0.86524	0.195683	-1.69445	1.33095e-11	-0.447975	1
srR-84-cP	srRNA-Rs5-8s1-1-22-cP	GACTCTTAGCGGTGGATCACTC	22	srRNA	Rs5-8s1	NR_003280.2	rRNA	Mus musculus 5.8S ribosomal RNA (Rs5-8s1), ribosomal RNA	1	827	1672	1863	3368	2878	2585	2341	1264	287.754	804.263	680.696	1053.19	569.074	679.001	945.936	549.202	0.0594391	1	0.151945	1	-0.746941	0.580388
srR-85-cP	srRNA-Rn28s1-546-19-cP	ACCCGCGCGTCGTTCCCCT	19	srRNA	Rn28s1	NR_003279.1	rRNA	Mus musculus 28S ribosomal RNA (Rn28s1), ribosomal RNA	546	2529	2487	4481	237	2482	1862	433	304	879.963	1196.29	1637.25	74.111	490.772	489.091	174.964	132.087	-0.200294	1	-2.0689	3.60856e-16	-2.58886	6.501e-25
srR-86-cP	srRNA-Rs5-8s1-8-24-cP	AGCGGTGGATCACTCGGCTCGTGC	24	srRNA	Rs5-8s1	NR_003280.2	rRNA	Mus musculus 5.8S ribosomal RNA (Rs5-8s1), ribosomal RNA	8	899	1652	2334	3283	2017	1980	1970	1005	312.806	794.643	852.788	1026.61	398.826	520.086	796.025	436.668	0.187622	1	0.415853	1	-0.564886	1
srR-87-cP	srRNA-n-R5s149-18-19-cP	CCTGAACGCGCCCGATCTC	19	srRNA	n-R5s149	NR_046156.1	rRNA	Mus musculus nuclear encoded rRNA 5S 149 (n-R5s149), ribosomal RNA	18	3042	1594	2381	2469	1379	1116	1043	490	1058.46	766.744	869.961	772.067	272.673	293.14	421.449	212.903	-0.0909322	1	0.0470062	1	-1.05253	0.00470257
srR-88-cP	srRNA-n-R5s149-74-18-cP	AGTACTTGGATGGGAGAC	18	srRNA	n-R5s149	NR_046156.1	rRNA	Mus musculus nuclear encoded rRNA 5S 149 (n-R5s149), ribosomal RNA	74	2045	1176	1880	3060	2853	1944	1375	1250	711.556	565.678	686.908	956.876	564.131	510.63	555.601	543.119	-0.339089	1	-0.603116	1	-0.750422	0.549221
srR-89-cP	srRNA-n-R5s149-25-22-cP	GCGCCCGATCTCGTCTGATCTC	22	srRNA	n-R5s149	NR_046156.1	rRNA	Mus musculus nuclear encoded rRNA 5S 149 (n-R5s149), ribosomal RNA	25	2036	1463	2451	2725	1632	1435	1379	816	708.424	703.73	895.537	852.12	322.699	376.931	557.217	354.548	0.0287514	1	0.206859	1	-0.559859	1
srR-90-cP	srRNA-n-R5s149-58-16-cP	AGGGTCGGGCCTGGTT	16	srRNA	n-R5s149	NR_046156.1	rRNA	Mus musculus nuclear encoded rRNA 5S 149 (n-R5s149), ribosomal RNA	58	2449	1573	2254	2565	1716	1209	1013	508	852.127	756.642	823.558	802.087	339.309	317.568	409.326	220.724	-0.290866	1	-0.310492	1	-1.31589	1.08401e-05
srR-91-cP	srRNA-Rn28s1-4165-20-cP	AGGGAACGTGAGCTGGGTTT	20	srRNA	Rn28s1	NR_003279.1	rRNA	Mus musculus 28S ribosomal RNA (Rn28s1), ribosomal RNA	4165	1159	1888	1872	1186	6751	3582	1099	2755	403.273	908.163	683.985	370.867	1334.89	940.883	444.077	1197.04	-0.699974	1	-2.16891	3.12521e-19	-0.852944	0.0831826
srR-92-cP	srRNA-Rn28s1-942-19-cP	ACGGCGCGACCGCTCTCCC	19	srRNA	Rn28s1	NR_003279.1	rRNA	Mus musculus 28S ribosomal RNA (Rn28s1), ribosomal RNA	942	3234	3043	2729	200	1398	1185	380	290	1125.27	1463.74	997.112	62.5409	276.43	311.264	153.548	126.004	-0.0241309	1	-1.42915	9.96096e-07	-1.82878	1.1486e-11
srR-93-cP	srRNA-Rn28s1-4129-30-cP	AGAATTCACCAAGCGTTGGATTGTTCACCC	30	srRNA	Rn28s1	NR_003279.1	rRNA	Mus musculus 28S ribosomal RNA (Rn28s1), ribosomal RNA	4129	304	600	648	1075	5117	3114	3450	9588	105.777	288.611	236.764	336.157	1011.8	817.954	1394.05	4165.94	-0.502169	1	-0.118804	1	1.34599	7.69092e-07
srR-94-cP	srRNA-Rs5-8s1-67-23-cP	GTGAATTGCAGGACACATTGATC	23	srRNA	Rs5-8s1	NR_003280.2	rRNA	Mus musculus 5.8S ribosomal RNA (Rs5-8s1), ribosomal RNA	67	889	1339	1856	2752	2775	2954	1813	1135	309.327	644.084	678.139	860.563	548.708	775.927	732.585	493.152	0.304513	1	-0.164205	1	-0.849655	0.112144
srR-95-cP	srRNA-n-R5s149-74-21-cP	AGTACTTGGATGGGAGACCGC	21	srRNA	n-R5s149	NR_046156.1	rRNA	Mus musculus nuclear encoded rRNA 5S 149 (n-R5s149), ribosomal RNA	74	2661	1554	1592	2205	1811	1485	936	602	925.892	747.503	581.679	689.513	358.093	390.065	378.213	261.566	-0.071974	1	-0.502264	1	-1.14873	0.000471288
srR-96-cP	srRNA-n-R5s149-77-29-cP	ACTTGGATGGGAGACCGCCTGGGAATACC	29	srRNA	n-R5s149	NR_046156.1	rRNA	Mus musculus nuclear encoded rRNA 5S 149 (n-R5s149), ribosomal RNA	77	2032	1565	2405	1904	1446	1166	1391	577	707.032	752.794	878.73	595.389	285.921	306.273	562.066	250.704	-0.0961464	1	0.393915	1	-0.885222	0.0934318
srR-97-cP	srRNA-n-R5s149-11-25-cP	ATACCACCCTGAACGCGCCCGATCT	25	srRNA	n-R5s149	NR_046156.1	rRNA	Mus musculus nuclear encoded rRNA 5S 149 (n-R5s149), ribosomal RNA	11	2787	1691	2185	1417	1293	1034	1268	699	969.734	813.402	798.347	443.102	255.668	271.601	512.365	303.712	-0.10813	1	0.421686	1	-0.447219	1
srR-98-cP	srRNA-Rn28s1-940-21-cP	CCACGGCGCGACCGCTCTCCC	21	srRNA	Rn28s1	NR_003279.1	rRNA	Mus musculus 28S ribosomal RNA (Rn28s1), ribosomal RNA	940	2881	2812	2836	158	824	688	359	248	1002.44	1352.62	1036.21	49.4073	162.932	180.717	145.062	107.755	-0.0458841	1	-0.748594	1	-1.29186	9.29546e-05
srR-99-cP	srRNA-Rs5-8s1-11-17-cP	GGTGGATCACTCGGCTC	17	srRNA	Rs5-8s1	NR_003280.2	rRNA	Mus musculus 5.8S ribosomal RNA (Rs5-8s1), ribosomal RNA	11	739	1251	1735	3149	1499	1505	1818	806	257.134	601.754	633.928	984.706	296.401	395.318	734.605	350.203	0.220089	1	0.728191	0.907522	-0.455017	1
srR-100-cP	srRNA-Rn45s-6877-22-cP	CGACTCTTAGCGGTGGATCACT	22	srRNA	Rn45s	NR_046233.2	rRNA	Mus musculus 45S pre-ribosomal RNA (Rn45s), ribosomal RNA	6877	812	1499	1701	2621	1903	1648	1916	946	282.535	721.047	621.505	819.598	376.285	432.88	774.205	411.033	0.00678431	1	0.459686	1	-0.568231	1
srR-101-cP	srRNA-Rn28s1-47-22-cP	AGTCAGCGGAGGAAAAGAAACT	22	srRNA	Rn28s1	NR_003279.1	rRNA	Mus musculus 28S ribosomal RNA (Rn28s1), ribosomal RNA	47	2222	1915	1966	1008	2612	1823	823	1330	773.143	921.15	718.33	315.206	516.477	478.847	332.552	577.879	-0.304479	1	-1.21619	6.80905e-05	-0.533613	1
srR-102-cP	srRNA-Rn18s-1465-24-cP	AGCCACCCGAGATTGAGCAATAAC	24	srRNA	Rn18s	NR_003278.3	rRNA	Mus musculus 18S ribosomal RNA (Rn18s), ribosomal RNA	1465	102	181	307	1205	5502	4762	3064	8729	35.4908	87.0644	112.171	376.809	1087.92	1250.83	1238.08	3792.71	0.00595544	1	-0.394634	1	1.10592	0.0004027
srR-103-cP	srRNA-n-R5s149-15-22-cP	CACCCTGAACGCGCCCGATCTC	22	srRNA	n-R5s149	NR_046156.1	rRNA	Mus musculus nuclear encoded rRNA 5S 149 (n-R5s149), ribosomal RNA	15	2514	1513	1787	1849	928	996	931	527	874.744	727.781	652.928	578.19	183.496	261.619	376.192	228.979	0.316324	1	0.45449	1	-0.376175	1
srR-104-cP	srRNA-Rn18s-1071-16-cP	AGTTCCGACCATAAAC	16	srRNA	Rn18s	NR_003278.3	rRNA	Mus musculus 18S ribosomal RNA (Rn18s), ribosomal RNA	1071	228	841	1602	1819	3013	4093	2457	3156	79.3324	404.537	585.333	568.809	595.768	1075.11	992.808	1371.27	0.656279	1	0.155584	1	0.506956	1
srR-105-cP	srRNA-Rn18s-1507-26-cP	GATGTCCGGGGCTGCACGCGCGCTAC	26	srRNA	Rn18s	NR_003278.3	rRNA	Mus musculus 18S ribosomal RNA (Rn18s), ribosomal RNA	1507	606	996	1740	1698	2792	2922	1774	3264	210.857	479.094	635.755	530.972	552.069	767.521	716.826	1418.19	0.279989	1	-0.204387	1	0.665395	1
srR-106-cP	srRNA-Rn18s -1-24-cP	TACCTGGTTGATCCTGCCAGTAGC	24	srRNA	Rn18s	ENSMUST00000240377.1	rRNA	ncrna chromosome:GRCm39:17:40157244:40159092:1 gene:ENSMUSG00000119584.1 gene_biotype:rRNA transcript_biotype:rRNA gene_symbol:Rn18s description:18S ribosomal RNA [Source:NCBI gene (formerly Entrezgene);Acc:19791]	1	490	473	793	1778	2140	2327	2697	6570	170.495	227.522	289.743	555.988	423.147	611.233	1089.79	2854.64	0.335186	1	0.783598	0.34778	2.05829	1.58506e-17
srR-107-cP	srRNA-Rn18s-1009-19-cP	AAGAATGTTTTCATTAATC	19	srRNA	Rn18s	NR_003278.3	rRNA	Mus musculus 18S ribosomal RNA (Rn18s), ribosomal RNA	1009	203	257	424	1666	4518	3523	2370	6948	70.6337	123.622	154.92	520.966	893.355	925.386	957.654	3018.87	-0.144531	1	-0.480885	1	1.06097	0.00116273
srR-108-cP	srRNA-Rn28s1-134-17-cP	GTCGCGGCGTGGGAAAT	17	srRNA	Rn28s1	NR_003279.1	rRNA	Mus musculus 28S ribosomal RNA (Rn28s1), ribosomal RNA	134	309	531	538	299	17610	11420	806	238	107.516	255.421	196.572	93.4986	3482.07	2999.69	325.683	103.41	-0.410485	1	-3.9994	1.50326e-60	-5.76858	3.26362e-103
srR-109-cP	srRNA-Rn28s1-4129-26-cP	AGAATTCACCAAGCGTTGGATTGTTC	26	srRNA	Rn28s1	NR_003279.1	rRNA	Mus musculus 28S ribosomal RNA (Rn28s1), ribosomal RNA	4129	230	523	598	780	5939	3111	2943	7208	80.0283	251.573	218.495	243.909	1174.33	817.166	1189.19	3131.84	-0.718476	1	-0.563021	1	0.719446	0.703291
srR-110-cP	srRNA-Rn18s-865-22-cP	AATGGAATAGGACCGCGGTTCT	22	srRNA	Rn18s	NR_003278.3	rRNA	Mus musculus 18S ribosomal RNA (Rn18s), ribosomal RNA	865	165	480	876	1459	7167	6601	1738	3201	57.4116	230.889	320.07	456.236	1417.15	1733.88	702.28	1390.82	0.0956576	1	-1.59399	5.46926e-10	-0.722748	0.69332
srR-111-cP	srRNA-Rn28s1-1603-16-cP	AAGAAGCCCGGCTCGC	16	srRNA	Rn28s1	NR_003279.1	rRNA	Mus musculus 28S ribosomal RNA (Rn28s1), ribosomal RNA	1603	464	706	731	614	16057	7368	796	954	161.448	339.599	267.09	192.001	3174.99	1935.35	321.642	414.509	-0.909503	0.0894724	-3.88422	1.36672e-57	-3.63284	1.09833e-51
srR-112-cP	srRNA-Rs5-8s1-96-15-cP	ACTTCGAACGCACTT	15	srRNA	Rs5-8s1	NR_003280.2	rRNA	Mus musculus 5.8S ribosomal RNA (Rs5-8s1), ribosomal RNA	96	684	877	1579	2988	2327	1345	1210	694	237.997	421.853	576.929	934.361	460.123	353.291	488.929	301.54	-0.57648	1	-0.493533	1	-1.30525	8.34783e-06
srR-113-cP	srRNA-Rn28s1-530-16-cP	TCCTCCCGACCCCTCC	16	srRNA	Rn28s1	NR_003279.1	rRNA	Mus musculus 28S ribosomal RNA (Rn28s1), ribosomal RNA	530	2352	2033	2697	287	1270	726	451	423	818.376	977.911	985.42	89.7462	251.12	190.698	182.237	183.792	-0.592365	1	-1.04356	0.00751833	-1.14582	0.0007954
srR-114-cP	srRNA-Rn28s1-3307-20-cP	AAAGCATCGCGAAGGCCCGC	20	srRNA	Rn28s1	NR_003279.1	rRNA	Mus musculus 28S ribosomal RNA (Rn28s1), ribosomal RNA	3307	61	260	165	987	18681	8871	989	594	21.2249	125.065	60.2871	308.639	3693.84	2330.14	399.629	258.09	-0.86005	0.207551	-3.78942	1.97716e-55	-4.53464	2.86252e-73
srR-115-cP	srRNA-Rn28s1-861-16-cP	AGATACCCGTCGCCGC	16	srRNA	Rn28s1	NR_003279.1	rRNA	Mus musculus 28S ribosomal RNA (Rn28s1), ribosomal RNA	861	1451	1782	3369	419	1204	588	453	619	504.874	857.175	1230.95	131.023	238.07	154.45	183.045	268.953	-0.81948	0.795925	-0.960195	0.0366925	-0.519669	1
srR-116-cP	srRNA-n-R5s149-10-21-cP	CATACCACCCTGAACGCGCCC	21	srRNA	n-R5s149	NR_046156.1	rRNA	Mus musculus nuclear encoded rRNA 5S 149 (n-R5s149), ribosomal RNA	10	2511	1190	1850	1425	784	832	764	360	873.7	572.412	675.946	445.604	155.022	218.541	308.712	156.418	0.300028	1	0.412547	1	-0.682616	1
srR-117-cP	srRNA-Rn28s1-1147-24-cP	AAGGAGTCTAACGCGTGCGCGAGT	24	srRNA	Rn28s1	NR_003279.1	rRNA	Mus musculus 28S ribosomal RNA (Rn28s1), ribosomal RNA	1147	89	182	145	331	20802	11139	510	279	30.9675	87.5454	52.9796	103.505	4113.23	2925.88	206.077	121.224	-0.686753	1	-4.8999	4.56176e-82	-5.77969	2.24668e-104
srR-118-cP	srRNA-Rn28s1-4139-16-cP	AAGCGTTGGATTGTTC	16	srRNA	Rn28s1	NR_003279.1	rRNA	Mus musculus 28S ribosomal RNA (Rn28s1), ribosomal RNA	4139	348	529	543	641	13631	4406	1106	2840	121.086	254.459	198.399	200.444	2695.29	1157.32	446.905	1233.97	-1.41498	5.8898e-07	-3.17345	1.76116e-40	-1.82281	1.23695e-13
srR-119-cP	srRNA-Rs5-8s1-83-18-cP	ATTGATCATCGACACTTC	18	srRNA	Rs5-8s1	NR_003280.2	rRNA	Mus musculus 5.8S ribosomal RNA (Rs5-8s1), ribosomal RNA	83	770	897	1296	2432	1980	1780	1034	789	267.921	431.474	473.528	760.497	391.51	467.552	417.812	342.817	0.0607169	1	-0.487328	1	-0.887234	0.0692685
srR-120-cP	srRNA-n-R5s149-19-20-cP	CTGAACGCGCCCGATCTCGT	20	srRNA	n-R5s149	NR_046156.1	rRNA	Mus musculus nuclear encoded rRNA 5S 149 (n-R5s149), ribosomal RNA	19	1402	976	1605	2104	917	808	762	408	487.825	469.474	586.429	657.93	181.321	212.237	307.904	177.274	0.0317731	1	0.182737	1	-0.728124	1
srR-121-cP	srRNA-n-R5s149-13-22-cP	ACCACCCTGAACGCGCCCGATC	22	srRNA	n-R5s149	NR_046156.1	rRNA	Mus musculus nuclear encoded rRNA 5S 149 (n-R5s149), ribosomal RNA	13	1144	821	925	1740	2314	2880	1613	910	398.054	394.916	337.973	544.106	457.553	756.489	651.77	395.391	0.529998	1	-0.0707436	1	-0.906292	0.0453319
srR-122-cP	srRNA-Rn28s1-4336-16-cP	ATGACTGAACGCCTCT	16	srRNA	Rn28s1	NR_003279.1	rRNA	Mus musculus 28S ribosomal RNA (Rn28s1), ribosomal RNA	4336	545	1270	2222	475	4595	2665	828	1323	189.632	610.894	811.866	148.535	908.581	700.015	334.573	574.837	-0.571565	1	-2.02233	2.05873e-16	-1.3561	9.86011e-07
srR-123-cP	srRNA-Rn18s-1265-19-cP	ACCCGGCCCGGACACGGAC	19	srRNA	Rn18s	NR_003278.3	rRNA	Mus musculus 18S ribosomal RNA (Rn18s), ribosomal RNA	1265	274	743	882	1393	4594	2734	2026	2653	95.338	357.397	322.262	435.597	908.383	718.139	818.653	1152.72	-0.534375	1	-0.731192	0.748639	-0.352033	1
srR-124-cP	srRNA-Rn18s-826-29-cP	AAAGCAGGCCCGAGCCGCCTGGATACCGC	29	srRNA	Rn18s	NR_003278.3	rRNA	Mus musculus 18S ribosomal RNA (Rn18s), ribosomal RNA	826	337	918	1155	1018	1590	1882	2082	3943	117.259	441.575	422.01	318.333	314.395	494.345	841.281	1713.22	0.457551	1	0.83878	0.151814	1.75026	3.01334e-12
srR-125-cP	srRNA-n-R5s149-31-23-cP	GATCTCGTCTGATCTCGGAAGCT	23	srRNA	n-R5s149	NR_046156.1	rRNA	Mus musculus nuclear encoded rRNA 5S 149 (n-R5s149), ribosomal RNA	31	1552	1155	1588	1375	1026	918	864	309	540.017	555.576	580.218	429.969	202.873	241.131	349.119	134.259	0.0538725	1	0.20194	1	-1.29098	5.64894e-05
srR-126-cP	srRNA-Rs5-8s1-89-18-cP	CATCGACACTTCGAACGC	18	srRNA	Rs5-8s1	NR_003280.2	rRNA	Mus musculus 5.8S ribosomal RNA (Rs5-8s1), ribosomal RNA	89	842	687	1154	2441	933	988	1303	646	292.973	330.46	421.644	763.312	184.484	259.518	526.508	280.684	0.296939	1	0.931676	0.03889	-0.0902483	1
srR-127-cP	srRNA-n-R5s149-20-17-cP	TGAACGCGCCCGATCTC	17	srRNA	n-R5s149	NR_046156.1	rRNA	Mus musculus nuclear encoded rRNA 5S 149 (n-R5s149), ribosomal RNA	20	1719	943	1384	1636	1169	789	747	347	598.124	453.6	505.681	511.584	231.149	207.246	301.843	150.77	-0.352788	1	-0.196175	1	-1.31192	2.5857e-05
srR-128-cP	srRNA-Rn28s1-530-15-cP	TCCTCCCGACCCCTC	15	srRNA	Rn28s1	NR_003279.1	rRNA	Mus musculus 28S ribosomal RNA (Rn28s1), ribosomal RNA	530	1795	1749	2190	176	2052	709	274	268	624.569	841.301	800.174	55.036	405.747	186.233	110.716	116.445	-1.31869	3.01787e-05	-2.45443	6.32425e-22	-2.49618	9.76962e-23
srR-129-cP	srRNA-n-R5s149-5-25-cP	ACGGCCATACCACCCTGAACGCGCC	25	srRNA	n-R5s149	NR_046156.1	rRNA	Mus musculus nuclear encoded rRNA 5S 149 (n-R5s149), ribosomal RNA	5	1216	839	1731	1657	813	842	930	479	423.106	403.575	632.466	518.151	160.756	221.168	375.788	208.123	0.264869	1	0.643777	1	-0.323085	1
srR-130-cP	srRNA-Rn28s1-546-20-cP	ACCCGCGCGTCGTTCCCCTC	20	srRNA	Rn28s1	NR_003279.1	rRNA	Mus musculus 28S ribosomal RNA (Rn28s1), ribosomal RNA	546	1377	1382	2566	159	2303	1700	287	255	479.126	664.768	937.556	49.72	455.378	446.539	115.969	110.796	-0.223621	1	-2.55406	5.59631e-24	-2.73436	3.24175e-27
srR-131-cP	srRNA-Rn18s-1454-29-cP	AAGTGGCGTTCAGCCACCCGAGATTGAGC	29	srRNA	Rn18s	NR_003278.3	rRNA	Mus musculus 18S ribosomal RNA (Rn18s), ribosomal RNA	1454	230	633	1051	1202	2552	2930	2152	2674	80.0283	304.485	384.011	375.871	504.613	769.623	869.566	1161.84	0.413598	1	0.203933	1	0.507427	1
srR-132-cP	srRNA-Rs5-8s1-90-21-cP	ATCGACACTTCGAACGCACTT	21	srRNA	Rs5-8s1	NR_003280.2	rRNA	Mus musculus 5.8S ribosomal RNA (Rs5-8s1), ribosomal RNA	90	580	655	1304	2127	1261	1298	1417	798	201.81	315.067	476.451	665.122	249.341	340.945	572.572	346.727	0.256041	1	0.618108	1	-0.22	1
srR-133-cP	srRNA-n-R5s149-19-22-cP	CTGAACGCGCCCGATCTCGTCT	22	srRNA	n-R5s149	NR_046156.1	rRNA	Mus musculus nuclear encoded rRNA 5S 149 (n-R5s149), ribosomal RNA	19	1375	872	1441	1647	572	589	691	461	478.43	419.448	526.507	515.024	113.103	154.713	279.215	200.302	0.256541	1	0.722421	1	0.128801	1
srR-134-cP	srRNA-Rn28s1-546-22-cP	ACCCGCGCGTCGTTCCCCTCTT	22	srRNA	Rn28s1	NR_003279.1	rRNA	Mus musculus 28S ribosomal RNA (Rn28s1), ribosomal RNA	546	1500	1627	2470	85	1109	886	212	162	521.924	782.617	902.48	26.5799	219.285	232.725	85.6636	70.3883	-0.109523	1	-1.9367	1.49828e-12	-2.33436	6.35029e-18
srR-135-cP	srRNA-Rn28s1-1603-17-cP	AAGAAGCCCGGCTCGCT	17	srRNA	Rn28s1	NR_003279.1	rRNA	Mus musculus 28S ribosomal RNA (Rn28s1), ribosomal RNA	1603	586	855	1047	360	9400	4562	513	485	203.898	411.271	382.549	112.574	1858.68	1198.3	207.29	210.73	-0.828634	0.371345	-3.74546	3.07746e-52	-3.83623	1.47779e-54
srR-136-cP	srRNA-n-R5s149-21-26-cP	GAACGCGCCCGATCTCGTCTGATCTC	26	srRNA	n-R5s149	NR_046156.1	rRNA	Mus musculus nuclear encoded rRNA 5S 149 (n-R5s149), ribosomal RNA	21	1212	851	1159	1969	701	701	445	378	421.714	409.347	423.471	615.715	138.61	184.132	179.813	164.239	0.214306	1	-0.205669	1	-0.450839	1
srR-137-cP	srRNA-Rn18s-1600-19-cP	GATGGGGATCGGGGATTGC	19	srRNA	Rn18s	NR_003278.3	rRNA	Mus musculus 18S ribosomal RNA (Rn18s), ribosomal RNA	1600	231	562	494	1344	5622	2678	1297	2291	80.3762	270.332	180.496	420.275	1111.65	703.43	524.083	995.429	-0.855555	0.257774	-1.66593	6.22319e-11	-0.854996	0.0831826
srR-138-cP	srRNA-n-R5s149-11-23-cP	ATACCACCCTGAACGCGCCCGAT	23	srRNA	n-R5s149	NR_046156.1	rRNA	Mus musculus nuclear encoded rRNA 5S 149 (n-R5s149), ribosomal RNA	11	1696	953	1149	1137	1020	718	881	647	590.122	458.411	419.817	355.545	201.687	188.597	355.989	281.119	-0.292127	1	0.238508	1	-0.216618	1
srR-139-cP	srRNA-Rn28s1-469-18-cP	AACCCGGCGGCGCGCGTC	18	srRNA	Rn28s1	NR_003279.1	rRNA	Mus musculus 28S ribosomal RNA (Rn28s1), ribosomal RNA	469	1478	1675	1941	291	747	411	319	370	514.269	805.706	709.195	90.997	147.706	107.957	128.899	160.763	-0.647479	1	-0.777458	0.969807	-0.573367	1
srR-140-cP	srRNA-Rn28s1-546-21-cP	ACCCGCGCGTCGTTCCCCTCT	21	srRNA	Rn28s1	NR_003279.1	rRNA	Mus musculus 28S ribosomal RNA (Rn28s1), ribosomal RNA	546	1350	1378	2435	122	1452	1143	284	154	469.731	662.844	889.691	38.1499	287.108	300.232	114.757	66.9123	-0.130859	1	-1.90379	1.10489e-12	-2.79611	3.63897e-26
srR-141-cP	srRNA-Rn18s-1768-27-cP	ACGGCCCTGGCGGAGCGCTGAGAAGAC	27	srRNA	Rn18s	NR_003278.3	rRNA	Mus musculus 18S ribosomal RNA (Rn18s), ribosomal RNA	1768	637	866	1279	895	2336	2816	1544	895	221.644	416.562	467.316	279.87	461.903	739.678	623.889	388.873	0.483928	1	-0.147464	1	-0.943918	0.0223061
srR-142-cP	srRNA-Rn28s1-47-26-cP	AGTCAGCGGAGGAAAAGAAACTAACC	26	srRNA	Rn28s1	NR_003279.1	rRNA	Mus musculus 28S ribosomal RNA (Rn28s1), ribosomal RNA	47	1370	1359	1465	525	1314	962	538	943	476.69	653.704	535.276	164.17	259.82	252.688	217.391	409.729	-0.235486	1	-0.838268	0.251058	-0.0385511	1
srR-143-cP	srRNA-Rn28s1-717-19-cP	GACCGGCTCCGGGACGGCC	19	srRNA	Rn28s1	NR_003279.1	rRNA	Mus musculus 28S ribosomal RNA (Rn28s1), ribosomal RNA	717	1967	1723	1650	142	461	326	245	246	684.416	828.795	602.871	44.404	91.1547	85.6304	98.998	106.886	-0.285459	1	-0.46192	1	-0.465857	1
srR-144-cP	srRNA-Rs5-8s1-1-21-cP	GACTCTTAGCGGTGGATCACT	21	srRNA	Rs5-8s1	NR_003280.2	rRNA	Mus musculus 5.8S ribosomal RNA (Rs5-8s1), ribosomal RNA	1	426	827	1022	1824	1462	1421	1290	627	148.226	397.802	373.415	570.373	289.085	373.254	521.255	272.429	0.173292	1	0.269298	1	-0.781224	0.475975
srR-145-cP	srRNA-Rs5-8s1-93-20-cP	GACACTTCGAACGCACTTGC	20	srRNA	Rs5-8s1	NR_003280.2	rRNA	Mus musculus 5.8S ribosomal RNA (Rs5-8s1), ribosomal RNA	93	414	645	1142	1974	1573	1474	1092	562	144.051	310.257	417.26	617.279	311.033	387.175	441.248	244.186	0.120552	1	-0.0766443	1	-1.04466	0.00468194
srR-146-cP	srRNA-Rn28s1-469-19-cP	AACCCGGCGGCGCGCGTCC	19	srRNA	Rn28s1	NR_003279.1	rRNA	Mus musculus 28S ribosomal RNA (Rn28s1), ribosomal RNA	469	1561	1456	2063	252	623	424	295	339	543.148	700.363	753.771	78.8015	123.187	111.372	119.202	147.294	-0.340741	1	-0.62844	1	-0.437748	1
srR-147-cP	srRNA-n-R5s149-47-27-cP	GGAAGCTAAGCAGGGTCGGGCCTGGTT	27	srRNA	n-R5s149	NR_046156.1	rRNA	Mus musculus nuclear encoded rRNA 5S 149 (n-R5s149), ribosomal RNA	47	1087	922	1645	1156	947	854	777	388	378.221	443.499	601.044	361.486	187.253	224.32	313.965	168.584	0.0652067	1	0.164421	1	-0.847052	0.252715
srR-148-cP	srRNA-Rn28s1-942-18-cP	ACGGCGCGACCGCTCTCC	18	srRNA	Rn28s1	NR_003279.1	rRNA	Mus musculus 28S ribosomal RNA (Rn28s1), ribosomal RNA	942	1833	1671	1546	99	1015	844	253	165	637.791	803.782	564.872	30.9577	200.698	221.693	102.231	71.6918	-0.0518137	1	-1.55398	1.12057e-07	-2.18014	1.76855e-15
srR-149-cP	srRNA-n-R5s149-58-19-cP	AGGGTCGGGCCTGGTTAGT	19	srRNA	n-R5s149	NR_046156.1	rRNA	Mus musculus nuclear encoded rRNA 5S 149 (n-R5s149), ribosomal RNA	58	1164	863	1491	1173	1123	960	613	429	405.013	415.119	544.776	366.802	222.054	252.163	247.697	186.399	-0.0119061	1	-0.423441	1	-0.948056	0.0408437
srR-150-cP	srRNA-n-R5s149-7-18-cP	GGCCATACCACCCTGAAC	18	srRNA	n-R5s149	NR_046156.1	rRNA	Mus musculus nuclear encoded rRNA 5S 149 (n-R5s149), ribosomal RNA	7	1738	668	1286	1299	634	552	662	250	604.735	321.32	469.874	406.203	125.362	144.994	267.497	108.624	0.0145265	1	0.512145	1	-0.90219	0.179105
srR-151-cP	srRNA-Rn28s1-4572-18-cP	GCCCGTCACGTTGAACGC	18	srRNA	Rn28s1	NR_003279.1	rRNA	Mus musculus 28S ribosomal RNA (Rn28s1), ribosomal RNA	4572	896	952	1905	502	1726	1151	743	1069	311.762	457.93	696.042	156.978	341.286	302.333	300.227	464.476	-0.370168	1	-0.76602	0.608404	-0.251067	1
srR-152-cP	srRNA-Rn28s1-1-28-cP	CGCGACCTCAGATCAGACGTGGCGACCC	28	srRNA	Rn28s1	NR_003279.1	rRNA	Mus musculus 28S ribosomal RNA (Rn28s1), ribosomal RNA	1	1479	1482	1463	480	284	339	497	565	514.617	712.869	534.546	150.098	56.156	89.0451	200.824	245.49	0.469549	1	1.25682	0.000307187	1.43198	3.72444e-06
srR-153-cP	srRNA-n-R5s149-1-29-cP	GTCTACGGCCATACCACCCTGAACGCGCC	29	srRNA	n-R5s149	NR_046156.1	rRNA	Mus musculus nuclear encoded rRNA 5S 149 (n-R5s149), ribosomal RNA	1	1130	743	1309	1251	771	809	806	658	393.182	357.397	478.278	391.193	152.452	212.5	325.683	285.898	0.283708	1	0.513862	1	0.2114	1
srR-154-cP	srRNA-Rn45s-6871-25-cP	CCGATACGACTCTTAGCGGTGGATC	25	srRNA	Rn45s	NR_046233.2	rRNA	Mus musculus 45S pre-ribosomal RNA (Rn45s), ribosomal RNA	6871	376	643	893	1728	1442	1192	1229	1128	130.829	309.295	326.281	540.353	285.13	313.102	496.606	490.111	-0.0603371	1	0.219288	1	0.0857678	1
srR-155-cP	srRNA-Rn28s1-73-28-cP	AGGATTCCCTCAGTAACGGCGAGTGAAC	28	srRNA	Rn28s1	NR_003279.1	rRNA	Mus musculus 28S ribosomal RNA (Rn28s1), ribosomal RNA	73	911	871	1982	403	1118	1044	630	1153	316.982	418.967	724.176	126.02	221.065	274.227	254.566	500.973	0.115532	1	-0.377546	1	0.4845	1
srR-156-cP	srRNA-n-R5s149-19-28-cP	CTGAACGCGCCCGATCTCGTCTGATCTC	28	srRNA	n-R5s149	NR_046156.1	rRNA	Mus musculus nuclear encoded rRNA 5S 149 (n-R5s149), ribosomal RNA	19	1223	813	1234	1322	531	535	539	284	425.542	391.068	450.874	413.395	104.996	140.528	217.796	123.397	0.225118	1	0.471358	1	-0.462593	1
srR-157-cP	srRNA-Rn28s1-546-17-cP	ACCCGCGCGTCGTTCCC	17	srRNA	Rn28s1	NR_003279.1	rRNA	Mus musculus 28S ribosomal RNA (Rn28s1), ribosomal RNA	546	1120	1243	2396	171	433	399	216	187	389.703	597.906	875.442	53.4725	85.6181	104.805	87.2799	81.2507	0.0963369	1	-0.553217	1	-0.77091	1
srR-158-cP	srRNA-n-R5s149-10-19-cP	CATACCACCCTGAACGCGC	19	srRNA	n-R5s149	NR_046156.1	rRNA	Mus musculus nuclear encoded rRNA 5S 149 (n-R5s149), ribosomal RNA	10	1462	718	1163	1062	770	771	528	337	508.702	345.371	424.933	332.092	152.254	202.518	213.351	146.425	0.216182	1	-0.0944079	1	-0.751845	1
srR-159-cP	srRNA-Rn18s-45-15-cP	AAGCCATGCATGTCT	15	srRNA	Rn18s	NR_003278.3	rRNA	Mus musculus 18S ribosomal RNA (Rn18s), ribosomal RNA	45	454	457	926	1738	1215	1073	701	1239	157.969	219.825	338.339	543.48	240.245	281.845	283.255	538.34	0.035034	1	-0.34353	1	0.468253	1
srR-160-cP	srRNA-n-R5s149-19-21-cP	CTGAACGCGCCCGATCTCGTC	21	srRNA	n-R5s149	NR_046156.1	rRNA	Mus musculus nuclear encoded rRNA 5S 149 (n-R5s149), ribosomal RNA	19	1058	665	1025	1594	613	485	446	387	368.13	319.877	374.511	498.451	121.21	127.395	180.217	168.15	-0.12353	1	-0.00894694	1	-0.223417	1
srR-161-cP	srRNA-Rn18s-1375-21-cP	GATAACGAACGAGACTCTGGC	21	srRNA	Rn18s	NR_003278.3	rRNA	Mus musculus 18S ribosomal RNA (Rn18s), ribosomal RNA	1375	174	485	482	852	2376	2729	924	3406	60.5431	233.294	176.111	266.424	469.812	716.826	373.364	1479.89	0.414161	1	-0.912598	0.0461185	0.959581	0.0116871
srR-162-cP	srRNA-Rn28s1-432-19-cP	AAACGGGTGGGGTCCGCGC	19	srRNA	Rn28s1	NR_003279.1	rRNA	Mus musculus 28S ribosomal RNA (Rn28s1), ribosomal RNA	432	383	483	835	389	8098	4406	387	329	133.264	232.332	305.089	121.642	1601.24	1157.32	156.376	142.949	-0.663738	1	-3.9369	3.84022e-56	-4.18089	6.08874e-62
srR-163-cP	srRNA-n-R5s149-15-16-cP	CACCCTGAACGCGCCC	16	srRNA	n-R5s149	NR_046156.1	rRNA	Mus musculus nuclear encoded rRNA 5S 149 (n-R5s149), ribosomal RNA	15	1661	694	964	1194	327	336	527	212	577.943	333.827	352.223	373.369	64.6585	88.2571	212.947	92.113	0.253419	1	1.13806	0.00282432	-0.185059	1
srR-164-cP	srRNA-Rn28s1-51-22-cP	AGCGGAGGAAAAGAAACTAACC	22	srRNA	Rn28s1	NR_003279.1	rRNA	Mus musculus 28S ribosomal RNA (Rn28s1), ribosomal RNA	51	1162	1152	1224	407	1264	969	416	851	404.317	554.133	447.221	127.271	249.934	254.527	168.095	369.756	-0.169065	1	-1.15325	0.000812942	-0.13067	1
srR-165-cP	srRNA-n-R5s149-37-21-cP	GTCTGATCTCGGAAGCTAAGC	21	srRNA	n-R5s149	NR_046156.1	rRNA	Mus musculus nuclear encoded rRNA 5S 149 (n-R5s149), ribosomal RNA	37	1082	783	1213	1066	897	764	621	327	376.481	376.638	443.202	333.343	177.366	200.68	250.93	142.08	-0.0171887	1	-0.0806071	1	-1.0155	0.0169333
srR-166-cP	srRNA-n-R5s149-103-18-cP	ACCGGGTGCTGTAGGCTT	18	srRNA	n-R5s149	NR_046156.1	rRNA	Mus musculus nuclear encoded rRNA 5S 149 (n-R5s149), ribosomal RNA	103	854	322	700	2162	963	500	400	442	297.148	154.888	255.763	676.067	190.416	131.335	161.629	192.047	-0.731131	1	-0.817477	0.433414	-0.683279	1
srR-167-cP	srRNA-Rn28s1-2911-16-cP	CGGAGCGGGAGGAACC	16	srRNA	Rn28s1	NR_003279.1	rRNA	Mus musculus 28S ribosomal RNA (Rn28s1), ribosomal RNA	2911	858	1348	1178	83	3287	1924	346	327	298.54	648.413	430.413	25.9545	649.947	505.377	139.809	142.08	-0.558291	1	-2.79766	1.98803e-29	-2.88892	2.80141e-31
srR-168-cP	srRNA-Rn28s1-3683-25-cP	CGGGCCGCCGGTGAAATACCACTAC	25	srRNA	Rn28s1	NR_003279.1	rRNA	Mus musculus 28S ribosomal RNA (Rn28s1), ribosomal RNA	3683	9	20	68	739	4985	1466	4198	2497	3.13154	9.62037	24.8456	231.089	985.696	385.074	1696.3	1084.94	-1.55129	1.59347e-08	0.201998	1	-0.557298	1
srR-169-cP	srRNA-Rn18s-1278-15-cP	ACGGACAGGATTGAC	15	srRNA	Rn18s	NR_003278.3	rRNA	Mus musculus 18S ribosomal RNA (Rn18s), ribosomal RNA	1278	102	387	616	1355	2957	1961	753	2020	35.4908	186.154	225.072	423.715	584.695	515.096	304.267	877.681	-0.378181	1	-1.52339	1.52268e-08	-0.109693	1
srR-170-cP	srRNA-n-R5s149-39-19-cP	CTGATCTCGGAAGCTAAGC	19	srRNA	n-R5s149	NR_046156.1	rRNA	Mus musculus nuclear encoded rRNA 5S 149 (n-R5s149), ribosomal RNA	39	1035	649	1120	1181	975	807	518	398	360.127	312.181	409.222	369.304	192.789	211.975	209.31	172.929	-0.0584812	1	-0.462475	1	-0.852382	0.230096
srR-171-cP	srRNA-Rn28s1-942-17-cP	ACGGCGCGACCGCTCTC	17	srRNA	Rn28s1	NR_003279.1	rRNA	Mus musculus 28S ribosomal RNA (Rn28s1), ribosomal RNA	942	1359	1380	1143	85	1999	1246	212	175	472.863	663.806	417.625	26.5799	395.267	327.287	85.6636	76.0367	-0.467593	1	-2.78663	1.65509e-27	-3.073	1.37849e-32
srR-172-cP	srRNA-Rn28s1-939-22-cP	CCCACGGCGCGACCGCTCTCCC	22	srRNA	Rn28s1	NR_003279.1	rRNA	Mus musculus 28S ribosomal RNA (Rn28s1), ribosomal RNA	939	1295	1416	1225	104	1552	1286	227	121	450.594	681.122	447.586	32.5213	306.881	337.793	91.7247	52.574	-0.0568888	1	-2.32293	5.2814e-19	-3.23984	7.16222e-34
srR-173-cP	srRNA-Rn18s-1378-23-cP	AACGAACGAGACTCTGGCATGCT	23	srRNA	Rn18s	NR_003278.3	rRNA	Mus musculus 18S ribosomal RNA (Rn18s), ribosomal RNA	1378	165	397	409	1105	2901	2792	861	2296	57.4116	190.964	149.439	345.538	573.622	733.374	347.907	997.602	0.159086	1	-1.30247	6.8134e-06	0.102648	1
srR-174-cP	srRNA-Rn28s1-1147-25-cP	AAGGAGTCTAACGCGTGCGCGAGTC	25	srRNA	Rn28s1	NR_003279.1	rRNA	Mus musculus 28S ribosomal RNA (Rn28s1), ribosomal RNA	1147	268	385	451	266	10165	3946	444	682	93.2503	185.192	164.785	83.1794	2009.95	1036.5	179.409	296.326	-1.15078	0.000657138	-4.06669	8.87413e-60	-3.45741	4.00687e-46
srR-175-cP	srRNA-Rn28s1-2912-15-cP	GGAGCGGGAGGAACC	15	srRNA	Rn28s1	NR_003279.1	rRNA	Mus musculus 28S ribosomal RNA (Rn28s1), ribosomal RNA	2912	958	1473	1383	98	1581	906	195	269	333.335	708.54	505.315	30.645	312.615	237.979	78.7943	116.879	-0.588849	1	-2.56875	6.41226e-23	-2.11464	5.96411e-16
srR-176-cP	srRNA-Rn28s1-2910-17-cP	CCGGAGCGGGAGGAACC	17	srRNA	Rn28s1	NR_003279.1	rRNA	Mus musculus 28S ribosomal RNA (Rn28s1), ribosomal RNA	2910	845	1240	1401	116	2263	1592	243	247	294.017	596.463	511.892	36.2737	447.469	418.17	98.1898	107.32	-0.293033	1	-2.76878	1.2629e-27	-2.75505	1.71624e-27
srR-177-cP	srRNA-Rs5-8s1-8-27-cP	AGCGGTGGATCACTCGGCTCGTGCGTC	27	srRNA	Rs5-8s1	NR_003280.2	rRNA	Mus musculus 5.8S ribosomal RNA (Rs5-8s1), ribosomal RNA	8	324	646	1057	1497	983	908	777	396	112.735	310.738	386.203	468.119	194.371	238.504	313.965	172.06	0.0998318	1	0.110602	1	-0.871436	0.163946
srR-178-cP	srRNA-mt-Rnr2-1-23-cP	ACTAATCCTAGCCCTAGCCCTAC	23	srRNA	mt-Rnr2	NC_005089.1:1094-2675	MT rRNA	Mus musculus 16S mitochondrial ribosomal RNA	1	904	683	984	602	1162	947	826	1577	314.546	328.536	359.53	188.248	229.765	248.748	333.765	685.199	-0.08082	1	-0.0424967	1	0.880571	0.07166
srR-179-cP	srRNA-Rn18s-111-30-cP	ATGGTTCCTTTGGTCGCTCGCTCCTCTCCT	30	srRNA	Rn18s	NR_003278.3	rRNA	Mus musculus 18S ribosomal RNA (Rn18s), ribosomal RNA	111	398	625	950	639	2590	2356	1048	1085	138.484	300.637	347.108	199.818	512.127	618.85	423.469	471.428	0.0777276	1	-0.855354	0.120271	-0.815116	0.207971
srR-180-cP	srRNA-Rn45s-6871-17-cP	CCGATACGACTCTTAGC	17	srRNA	Rn45s	NR_046233.2	rRNA	Mus musculus 45S pre-ribosomal RNA (Rn45s), ribosomal RNA	6871	398	521	937	1437	1272	1224	969	466	138.484	250.611	342.358	449.356	251.516	321.508	391.547	202.475	0.158833	1	0.0573578	1	-1.00845	0.0118424
srR-181-cP	srRNA-n-R5s149-10-15-cP	CATACCACCCTGAAC	15	srRNA	n-R5s149	NR_046156.1	rRNA	Mus musculus nuclear encoded rRNA 5S 149 (n-R5s149), ribosomal RNA	10	1473	521	899	1171	748	360	430	252	512.529	250.611	328.473	366.177	147.904	94.5611	173.752	109.493	-0.840492	0.90799	-0.348731	1	-1.1292	0.00319112
srR-182-cP	srRNA-n-R5s149-21-16-cP	GAACGCGCCCGATCTC	16	srRNA	n-R5s149	NR_046156.1	rRNA	Mus musculus nuclear encoded rRNA 5S 149 (n-R5s149), ribosomal RNA	21	963	587	851	1296	1574	876	394	225	335.075	282.358	310.935	405.265	311.231	230.099	159.205	97.7615	-0.631021	1	-1.54802	3.12935e-08	-2.36581	9.53087e-20
srR-183-cP	srRNA-Rs5-8s1-83-30-cP	ATTGATCATCGACACTTCGAACGCACTTGC	30	srRNA	Rs5-8s1	NR_003280.2	rRNA	Mus musculus 5.8S ribosomal RNA (Rs5-8s1), ribosomal RNA	83	505	502	835	1298	1333	1464	799	650	175.714	241.471	305.089	405.89	263.577	384.549	322.855	282.422	0.349552	1	-0.28848	1	-0.596005	1
srR-184-cP	srRNA-Rn18s-1250-15-cP	AACACGGGAAACCTC	15	srRNA	Rn18s	NR_003278.3	rRNA	Mus musculus 18S ribosomal RNA (Rn18s), ribosomal RNA	1250	154	499	767	954	1880	1435	1196	1913	53.5842	240.028	280.244	298.32	371.737	376.931	483.272	831.19	-0.175325	1	-0.202604	1	0.465154	1
srR-185-cP	srRNA-Rn45s-6873-15-cP	GATACGACTCTTAGC	15	srRNA	Rn45s	NR_046233.2	rRNA	Mus musculus 45S pre-ribosomal RNA (Rn45s), ribosomal RNA	6873	465	674	970	1328	1153	947	489	464	161.796	324.206	354.415	415.271	227.986	248.748	197.592	201.606	-0.0696038	1	-0.787461	0.589735	-0.872966	0.135112
srR-186-cP	srRNA-Rn18s-79-23-cP	AGTGAAACTGCGAATGGCTCATT	23	srRNA	Rn18s	NR_003278.3	rRNA	Mus musculus 18S ribosomal RNA (Rn18s), ribosomal RNA	79	321	341	673	894	1782	1648	1138	2343	111.692	164.027	245.898	279.558	352.359	432.88	459.836	1018.02	0.101556	1	-0.197085	1	0.834889	0.135172
srR-187-cP	srRNA-n-R5s149-7-22-cP	GGCCATACCACCCTGAACGCGC	22	srRNA	n-R5s149	NR_046156.1	rRNA	Mus musculus nuclear encoded rRNA 5S 149 (n-R5s149), ribosomal RNA	7	1161	684	988	1040	549	519	524	222	403.969	329.017	360.992	325.213	108.555	136.326	211.734	96.458	0.133241	1	0.382567	1	-0.865855	0.363301
srR-188-cP	srRNA-n-R5s149-77-28-cP	ACTTGGATGGGAGACCGCCTGGGAATAC	28	srRNA	n-R5s149	NR_046156.1	rRNA	Mus musculus nuclear encoded rRNA 5S 149 (n-R5s149), ribosomal RNA	77	863	710	1067	1028	790	477	696	280	300.28	341.523	389.857	321.46	156.209	125.294	281.235	121.659	-0.513414	1	0.267084	1	-1.05606	0.0103165
srR-189-cP	srRNA-n-R5s149-31-27-cP	GATCTCGTCTGATCTCGGAAGCTAAGC	27	srRNA	n-R5s149	NR_046156.1	rRNA	Mus musculus nuclear encoded rRNA 5S 149 (n-R5s149), ribosomal RNA	31	1058	890	1059	841	548	592	404	198	368.13	428.106	386.934	262.984	108.357	155.501	163.246	86.0301	0.325694	1	0.0100711	1	-1.0282	0.035764
srR-190-cP	srRNA-n-R5s149-5-26-cP	ACGGCCATACCACCCTGAACGCGCCC	26	srRNA	n-R5s149	NR_046156.1	rRNA	Mus musculus nuclear encoded rRNA 5S 149 (n-R5s149), ribosomal RNA	5	1037	705	1250	916	413	430	433	265	360.823	339.118	456.72	286.437	81.6635	112.948	174.964	115.141	0.272458	1	0.517967	1	-0.199994	1
srR-191-cP	srRNA-Rn28s1-937-24-cP	CTCCCACGGCGCGACCGCTCTCCC	24	srRNA	Rn28s1	NR_003279.1	rRNA	Mus musculus 28S ribosomal RNA (Rn28s1), ribosomal RNA	937	1132	1078	1642	106	978	798	237	111	393.878	518.538	599.948	33.1467	193.382	209.611	95.7654	48.229	-0.0790904	1	-1.59462	4.45414e-08	-2.69803	1.42947e-22
srR-192-cP	srRNA-Rn28s1-3683-30-cP	CGGGCCGCCGGTGAAATACCACTACTCTCA	30	srRNA	Rn28s1	NR_003279.1	rRNA	Mus musculus 28S ribosomal RNA (Rn28s1), ribosomal RNA	3683	9	8	25	308	2205	2290	4488	3294	3.13154	3.84815	9.13441	96.313	436	601.514	1813.48	1431.23	0.268898	1	1.47513	2.41744e-08	1.01909	0.00358799
srR-193-cP	srRNA-n-R5s149-77-26-cP	ACTTGGATGGGAGACCGCCTGGGAAT	26	srRNA	n-R5s149	NR_046156.1	rRNA	Mus musculus nuclear encoded rRNA 5S 149 (n-R5s149), ribosomal RNA	77	765	812	903	1141	627	508	591	332	266.181	390.587	329.935	356.796	123.978	133.436	238.807	144.252	-0.0892731	1	0.364513	1	-0.477072	1
srR-194-cP	srRNA-Rn28s1-2911-15-cP	CGGAGCGGGAGGAAC	15	srRNA	Rn28s1	NR_003279.1	rRNA	Mus musculus 28S ribosomal RNA (Rn28s1), ribosomal RNA	2911	343	510	436	137	7746	4641	498	220	119.347	245.319	159.304	42.8405	1531.64	1219.05	201.229	95.589	-0.524661	1	-3.50906	1.97437e-46	-4.69713	2.24726e-73
srR-195-cP	srRNA-Rs5-8s1-8-20-cP	AGCGGTGGATCACTCGGCTC	20	srRNA	Rs5-8s1	NR_003280.2	rRNA	Mus musculus 5.8S ribosomal RNA (Rs5-8s1), ribosomal RNA	8	405	688	915	1276	675	634	892	354	140.919	330.941	334.319	399.011	133.469	166.533	360.433	153.811	0.123916	1	0.851913	0.202202	-0.490933	1
srR-196-cP	srRNA-Rs5-8s1-64-26-cP	AATGTGAATTGCAGGACACATTGATC	26	srRNA	Rs5-8s1	NR_003280.2	rRNA	Mus musculus 5.8S ribosomal RNA (Rs5-8s1), ribosomal RNA	64	351	440	807	1527	956	887	785	530	122.13	211.648	294.859	477.5	189.032	232.988	317.198	230.283	0.106253	1	0.165553	1	-0.410866	1
srR-197-cP	srRNA-Rs5-8s1-11-24-cP	GGTGGATCACTCGGCTCGTGCGTC	24	srRNA	Rs5-8s1	NR_003280.2	rRNA	Mus musculus 5.8S ribosomal RNA (Rs5-8s1), ribosomal RNA	11	370	602	785	1482	835	651	702	463	128.741	289.573	286.82	463.428	165.107	170.998	283.66	201.171	-0.14475	1	0.199557	1	-0.410602	1
srR-198-cP	srRNA-n-R5s149-19-17-cP	CTGAACGCGCCCGATCT	17	srRNA	n-R5s149	NR_046156.1	rRNA	Mus musculus nuclear encoded rRNA 5S 149 (n-R5s149), ribosomal RNA	19	1165	550	829	1153	458	417	414	216	405.361	264.56	302.897	360.548	90.5615	109.533	167.286	93.851	0.0790213	1	0.304091	1	-0.643981	1
srR-199-cP	srRNA-n-R5s149-16-18-cP	ACCCTGAACGCGCCCGAT	18	srRNA	n-R5s149	NR_046156.1	rRNA	Mus musculus nuclear encoded rRNA 5S 149 (n-R5s149), ribosomal RNA	16	1278	700	639	899	893	852	412	227	444.679	336.713	233.475	281.121	176.575	223.795	166.478	98.6305	0.146516	1	-0.665985	1	-1.53545	2.54176e-07
srR-200-cP	srRNA-Rn18s-1083-20-cP	AAACGATGCCGACTGGCGAT	20	srRNA	Rn18s	NR_003278.3	rRNA	Mus musculus 18S ribosomal RNA (Rn18s), ribosomal RNA	1083	111	301	466	1228	2602	1676	932	1525	38.6223	144.787	170.265	384.001	514.5	440.235	376.596	662.606	-0.42023	1	-1.03124	0.00443722	-0.330711	1
srR-201-cP	srRNA-Rn18s-785-18-cP	GCGGGGCCCGAAGCGTTT	18	srRNA	Rn18s	NR_003278.3	rRNA	Mus musculus 18S ribosomal RNA (Rn18s), ribosomal RNA	785	231	492	675	1185	611	961	849	1721	80.3762	236.661	246.629	370.555	120.815	252.426	343.058	747.767	0.867565	0.41965	0.924325	0.0644887	1.93383	3.17213e-14
srR-202-cP	srRNA-Rn18s-490-23-cP	ACCCACTCCCGACCCGGGGAGGT	23	srRNA	Rn18s	NR_003278.3	rRNA	Mus musculus 18S ribosomal RNA (Rn18s), ribosomal RNA	490	247	505	387	1206	1571	2067	738	1092	85.9434	242.914	141.401	377.122	310.638	542.939	298.206	474.469	0.610157	1	-0.640022	1	-0.0846221	1
srR-203-cP	srRNA-Rs5-8s1-86-21-cP	GATCATCGACACTTCGAACGC	21	srRNA	Rs5-8s1	NR_003280.2	rRNA	Mus musculus 5.8S ribosomal RNA (Rs5-8s1), ribosomal RNA	86	421	466	804	1241	1216	1338	652	471	146.487	224.155	293.763	388.066	240.443	351.452	263.456	204.647	0.352244	1	-0.449242	1	-0.92811	0.0534581
srR-204-cP	srRNA-Rs5-8s1-85-22-cP	TGATCATCGACACTTCGAACGC	22	srRNA	Rs5-8s1	NR_003280.2	rRNA	Mus musculus 5.8S ribosomal RNA (Rs5-8s1), ribosomal RNA	85	1134	660	1297	485	580	644	394	390	394.574	317.472	473.893	151.662	114.685	169.159	159.205	169.453	0.365277	1	-0.107935	1	-0.132464	1
srR-205-cP	srRNA-Rn45s-6874-22-cP	ATACGACTCTTAGCGGTGGATC	22	srRNA	Rn45s	NR_046233.2	rRNA	Mus musculus 45S pre-ribosomal RNA (Rn45s), ribosomal RNA	6874	357	413	770	1282	1215	1056	854	629	124.218	198.661	281.34	400.887	240.245	277.379	345.079	273.298	0.0119963	1	-0.0587469	1	-0.509672	1
srR-206-cP	srRNA-n-R5s149-18-21-cP	CCTGAACGCGCCCGATCTCGT	21	srRNA	n-R5s149	NR_046156.1	rRNA	Mus musculus nuclear encoded rRNA 5S 149 (n-R5s149), ribosomal RNA	18	874	657	841	1069	454	467	402	215	304.107	316.029	307.282	334.281	89.7705	122.667	162.437	93.4165	0.255005	1	0.274318	1	-0.638021	1
srR-207-cP	srRNA-Rn28s1-531-15-cP	CCTCCCGACCCCTCC	15	srRNA	Rn28s1	NR_003279.1	rRNA	Mus musculus 28S ribosomal RNA (Rn28s1), ribosomal RNA	531	1042	1207	1104	170	779	299	179	340	362.563	580.589	403.375	53.1598	154.034	78.5383	72.3291	147.728	-1.16682	0.00456756	-1.67119	1.72477e-08	-0.755825	1
srR-208-cP	srRNA-Rn18s-1594-25-cP	ATTCGTGATGGGGATCGGGGATTGC	25	srRNA	Rn18s	NR_003278.3	rRNA	Mus musculus 18S ribosomal RNA (Rn18s), ribosomal RNA	1594	114	359	235	785	1984	1230	1372	2780	39.6662	172.686	85.8634	245.473	392.301	323.084	554.389	1207.9	-0.475371	1	-0.0822311	1	0.926704	0.0237343
srR-209-cP	srRNA-Rn28s1-940-19-cP	CCACGGCGCGACCGCTCTC	19	srRNA	Rn28s1	NR_003279.1	rRNA	Mus musculus 28S ribosomal RNA (Rn28s1), ribosomal RNA	940	1261	1230	1053	68	733	468	171	101	438.764	591.653	384.741	21.2639	144.938	122.929	69.0965	43.884	-0.432868	1	-1.64932	4.61074e-08	-2.41815	3.30886e-17
srR-210-cP	srRNA-Rn28s1-54-15-cP	GGAGGAAAAGAAACT	15	srRNA	Rn28s1	NR_003279.1	rRNA	Mus musculus 28S ribosomal RNA (Rn28s1), ribosomal RNA	54	728	775	1116	285	2215	1510	269	397	253.307	372.789	407.76	89.1208	437.977	396.631	108.696	172.495	-0.338391	1	-2.59126	1.74663e-24	-2.03972	1.50896e-15
srR-211-cP	srRNA-Rn18s-461-16-cP	ATCCAAGGAAGGCAGC	16	srRNA	Rn18s	NR_003278.3	rRNA	Mus musculus 18S ribosomal RNA (Rn18s), ribosomal RNA	461	186	418	834	754	1715	1729	947	1278	64.7185	201.066	304.724	235.779	339.111	454.156	382.657	555.285	0.226057	1	-0.406838	1	0.0157582	1
srR-212-cP	srRNA-Rn18s-1678-19-cP	AAGTCCCTGCCCTTTGTAC	19	srRNA	Rn18s	NR_003278.3	rRNA	Mus musculus 18S ribosomal RNA (Rn18s), ribosomal RNA	1678	182	260	382	851	1394	1490	785	2921	63.3267	125.065	139.574	266.111	275.639	391.378	317.198	1269.16	0.310399	1	-0.378527	1	1.50722	1.21559e-08
srR-213-cP	srRNA-Rn28s1-782-20-cP	AGGGCGCGCCGAACCACCTC	20	srRNA	Rn28s1	NR_003279.1	rRNA	Mus musculus 28S ribosomal RNA (Rn28s1), ribosomal RNA	782	513	289	562	125	6789	3667	416	340	178.498	139.014	205.342	39.0881	1342.41	963.21	168.095	147.728	-0.674238	1	-3.57831	1.3733e-47	-3.87909	1.94949e-54
srR-214-cP	srRNA-n-R5s149-3-24-cP	CTACGGCCATACCACCCTGAACGC	24	srRNA	n-R5s149	NR_046156.1	rRNA	Mus musculus nuclear encoded rRNA 5S 149 (n-R5s149), ribosomal RNA	3	859	515	860	1037	486	524	511	291	298.888	247.725	314.224	324.274	96.098	137.639	206.481	126.438	0.322875	1	0.522131	1	-0.299758	1
srR-215-cP	srRNA-Rn45s-6873-23-cP	GATACGACTCTTAGCGGTGGATC	23	srRNA	Rn45s	NR_046233.2	rRNA	Mus musculus 45S pre-ribosomal RNA (Rn45s), ribosomal RNA	6873	383	470	757	1210	835	672	664	758	133.264	226.079	276.59	378.372	165.107	176.514	268.305	329.348	-0.0989544	1	0.119282	1	0.300455	1
srR-216-cP	srRNA-Rn28s1-281-18-cP	CGGGTTGCTTGGGAATGC	18	srRNA	Rn28s1	NR_003279.1	rRNA	Mus musculus 28S ribosomal RNA (Rn28s1), ribosomal RNA	281	573	887	1078	338	1685	956	427	563	199.375	426.663	393.876	105.694	333.179	251.112	172.539	244.621	-0.603262	1	-1.53031	4.07347e-08	-1.14131	0.000588708
srR-217-cP	srRNA-Rn18s-1597-22-cP	CGTGATGGGGATCGGGGATTGC	22	srRNA	Rn18s	NR_003278.3	rRNA	Mus musculus 18S ribosomal RNA (Rn18s), ribosomal RNA	1597	169	340	263	887	1578	1455	1127	2346	58.8034	163.546	96.094	277.369	312.022	382.185	455.391	1019.33	0.0972581	1	-0.0357121	1	1.01212	0.00476149
srR-218-cP	srRNA-Rn28s1-1637-15-cP	GGAATGCGAGTGCCT	15	srRNA	Rn28s1	NR_003279.1	rRNA	Mus musculus 28S ribosomal RNA (Rn28s1), ribosomal RNA	1637	149	266	308	69	10341	3978	338	68	51.8444	127.951	112.536	21.5766	2044.75	1044.9	136.577	29.5457	-1.16389	0.000477866	-4.48488	1.76938e-69	-6.80632	2.02884e-119
srR-219-cP	srRNA-Rn45s-6876-24-cP	ACGACTCTTAGCGGTGGATCACTC	24	srRNA	Rn45s	NR_046233.2	rRNA	Mus musculus 45S pre-ribosomal RNA (Rn45s), ribosomal RNA	6876	426	532	960	1026	863	783	654	394	148.226	255.902	350.761	320.835	170.643	205.67	264.264	171.191	0.0739846	1	0.0498162	1	-0.690937	1
srR-220-cP	srRNA-Rn28s1-276-23-cP	GGAGTCGGGTTGCTTGGGAATGC	23	srRNA	Rn28s1	NR_003279.1	rRNA	Mus musculus 28S ribosomal RNA (Rn28s1), ribosomal RNA	276	642	972	830	250	2575	1066	308	391	223.383	467.55	303.262	78.1761	509.161	280.006	124.455	169.888	-1.05794	0.00817395	-2.61326	2.22243e-25	-2.27894	1.2332e-19
srR-221-cP	srRNA-Rn28s1-15-23-cP	AGACGTGGCGACCCGCTGAATTT	23	srRNA	Rn28s1	NR_003279.1	rRNA	Mus musculus 28S ribosomal RNA (Rn28s1), ribosomal RNA	15	705	619	1375	383	1327	768	431	322	245.304	297.75	502.392	119.766	262.391	201.73	174.156	139.908	-0.574575	1	-1.17232	0.000482518	-1.60264	1.02398e-08
srR-222-cP	srRNA-Rn18s-1507-15-cP	GATGTCCGGGGCTGC	15	srRNA	Rn18s	NR_003278.3	rRNA	Mus musculus 18S ribosomal RNA (Rn18s), ribosomal RNA	1507	290	694	978	677	2352	1115	392	341	100.905	333.827	357.338	211.701	465.067	292.877	158.397	148.163	-0.862433	0.295497	-2.13477	4.05892e-17	-2.3456	1.39381e-20
srR-223-cP	srRNA-Rn28s1-3592-22-cP	ACGGTGAAGAGACATGAGAGGT	22	srRNA	Rn28s1	NR_003279.1	rRNA	Mus musculus 28S ribosomal RNA (Rn28s1), ribosomal RNA	3592	31	71	79	93	9255	6236	388	146	10.7864	34.1523	28.8647	29.0815	1830.01	1638.01	156.78	63.4363	-0.355262	1	-4.12584	7.27147e-61	-5.54509	2.62429e-93
srR-224-cP	srRNA-Rn18s-1522-23-cP	ACGCGCGCTACACTGACTGGCTC	23	srRNA	Rn18s	NR_003278.3	rRNA	Mus musculus 18S ribosomal RNA (Rn18s), ribosomal RNA	1522	88	200	429	768	2613	1714	902	2167	30.6195	96.2037	156.746	240.157	516.675	450.216	364.474	941.552	-0.393973	1	-1.08452	0.00140477	0.170063	1
srR-225-cP	srRNA-Rn28s1-44-25-cP	ATTAGTCAGCGGAGGAAAAGAAACT	25	srRNA	Rn28s1	NR_003279.1	rRNA	Mus musculus 28S ribosomal RNA (Rn28s1), ribosomal RNA	44	932	804	946	379	673	634	290	573	324.289	386.739	345.646	118.515	133.074	166.533	117.181	248.966	0.128196	1	-0.764443	1	0.207967	1
srR-226-cP	srRNA-Rn28s1-3264-30-cP	AGAACTGGTGCGGACCAGGGGAATCCGACT	30	srRNA	Rn28s1	NR_003279.1	rRNA	Mus musculus 28S ribosomal RNA (Rn28s1), ribosomal RNA	3264	31	111	110	341	9419	4339	312	212	10.7864	53.3931	40.1914	106.632	1862.44	1139.72	126.071	92.113	-0.903849	0.10588	-4.4656	1.2367e-68	-5.03266	3.78654e-82
srR-227-cP	srRNA-Rn18s-1678-15-cP	AAGTCCCTGCCCTTT	15	srRNA	Rn18s	NR_003278.3	rRNA	Mus musculus 18S ribosomal RNA (Rn18s), ribosomal RNA	1678	41	182	86	153	10468	3988	346	191	14.2659	87.5454	31.4224	47.8438	2069.86	1047.53	139.809	82.9886	-1.17788	0.000342652	-4.46876	3.22793e-69	-5.33541	9.82573e-90
srR-228-cP	srRNA-Rn28s1-4139-20-cP	AAGCGTTGGATTGTTCACCC	20	srRNA	Rn28s1	NR_003279.1	rRNA	Mus musculus 28S ribosomal RNA (Rn28s1), ribosomal RNA	4139	138	231	261	351	3826	1661	701	2959	48.017	111.115	95.3632	109.759	756.524	436.295	283.255	1285.67	-0.989391	0.0260923	-1.99829	1.18472e-15	0.0693505	1
srR-229-cP	srRNA-n-R5s149-1-30-cP	GTCTACGGCCATACCACCCTGAACGCGCCC	30	srRNA	n-R5s149	NR_046156.1	rRNA	Mus musculus nuclear encoded rRNA 5S 149 (n-R5s149), ribosomal RNA	1	904	532	870	705	496	576	434	360	314.546	255.902	317.877	220.457	98.0753	151.298	175.368	156.418	0.429972	1	0.257181	1	-0.0222564	1
srR-230-cP	srRNA-Rs5-8s1-19-28-cP	ACTCGGCTCGTGCGTCGATGAAGAACGC	28	srRNA	Rs5-8s1	NR_003280.2	rRNA	Mus musculus 5.8S ribosomal RNA (Rs5-8s1), ribosomal RNA	19	302	363	547	1160	1376	975	694	607	105.081	174.61	199.861	362.737	272.08	256.103	280.427	263.739	-0.282632	1	-0.53751	1	-0.740531	0.849043
srR-231-cP	srRNA-n-R5s149-10-20-cP	CATACCACCCTGAACGCGCC	20	srRNA	n-R5s149	NR_046156.1	rRNA	Mus musculus nuclear encoded rRNA 5S 149 (n-R5s149), ribosomal RNA	10	1012	504	811	708	449	489	375	189	352.124	242.433	296.32	221.395	88.7819	128.446	151.528	82.1196	0.337373	1	0.190012	1	-0.807902	1
srR-232-cP	srRNA-Rs5-8s1-76-25-cP	AGGACACATTGATCATCGACACTTC	25	srRNA	Rs5-8s1	NR_003280.2	rRNA	Mus musculus 5.8S ribosomal RNA (Rs5-8s1), ribosomal RNA	76	420	462	628	867	1162	1029	503	711	146.139	222.231	229.456	271.115	229.765	270.287	203.249	308.926	0.0389726	1	-0.757962	0.890011	-0.268572	1
srR-233-cP	srRNA-n-R5s149-25-16-cP	GCGCCCGATCTCGTCT	16	srRNA	n-R5s149	NR_046156.1	rRNA	Mus musculus nuclear encoded rRNA 5S 149 (n-R5s149), ribosomal RNA	25	782	399	646	1091	402	259	405	296	272.096	191.926	236.033	341.161	79.4884	68.0315	163.65	128.611	-0.419737	1	0.460479	1	-0.00151753	1
srR-234-cP	srRNA-Rn28s1-3584-30-cP	AGTCTGGCACGGTGAAGAGACATGAGAGGT	30	srRNA	Rn28s1	NR_003279.1	rRNA	Mus musculus 28S ribosomal RNA (Rn28s1), ribosomal RNA	3584	16	52	40	84	9718	5215	236	103	5.56718	25.013	14.6151	26.2672	1921.56	1369.82	95.3613	44.753	-0.683636	1	-4.91328	4.54303e-79	-6.1184	1.18034e-105
srR-235-cP	srRNA-Rn18s-1378-27-cP	AACGAACGAGACTCTGGCATGCTAACT	27	srRNA	Rn18s	NR_003278.3	rRNA	Mus musculus 18S ribosomal RNA (Rn18s), ribosomal RNA	1378	131	340	265	781	1545	1882	719	1672	45.5813	163.546	96.8247	244.222	305.497	494.345	290.529	726.476	0.498967	1	-0.653572	1	0.554005	1
srR-236-cP	srRNA-n-R5s149-16-19-cP	ACCCTGAACGCGCCCGATC	19	srRNA	n-R5s149	NR_046156.1	rRNA	Mus musculus nuclear encoded rRNA 5S 149 (n-R5s149), ribosomal RNA	16	735	443	394	844	1070	1184	577	334	255.743	213.091	143.958	263.923	211.574	311.001	233.15	145.121	0.360362	1	-0.441004	1	-1.23935	0.000162772
srR-237-cP	srRNA-Rn28s1-3280-22-cP	AGGGGAATCCGACTGTTTAATT	22	srRNA	Rn28s1	NR_003279.1	rRNA	Mus musculus 28S ribosomal RNA (Rn28s1), ribosomal RNA	3280	169	351	498	289	2705	1434	728	2112	58.8034	168.838	181.957	90.3716	534.866	376.669	294.165	917.654	-0.701195	1	-1.44359	1.788e-07	0.0830572	1
srR-238-cP	srRNA-Rn28s1-101-17-cP	AGGGAAGAGCCCAGCGC	17	srRNA	Rn28s1	NR_003279.1	rRNA	Mus musculus 28S ribosomal RNA (Rn28s1), ribosomal RNA	101	550	881	1007	278	758	629	302	336	191.372	423.777	367.934	86.9318	149.881	165.219	122.03	145.99	-0.0547838	1	-0.877525	0.240991	-0.733475	1
srR-239-cP	srRNA-Rn28s1-158-15-cP	ACGGAAGACCCACTC	15	srRNA	Rn28s1	NR_003279.1	rRNA	Mus musculus 28S ribosomal RNA (Rn28s1), ribosomal RNA	158	601	836	1079	135	1370	672	354	249	209.117	402.131	394.241	42.2151	270.893	176.514	143.042	108.189	-0.813192	0.819074	-1.50218	1.61212e-07	-2.01942	3.51846e-14
srR-240-cP	srRNA-Rn18s-1731-17-cP	AGTGAGGCCCTCGGATC	17	srRNA	Rn18s	NR_003278.3	rRNA	Mus musculus 18S ribosomal RNA (Rn18s), ribosomal RNA	1731	189	317	420	1117	820	1290	601	914	65.7624	152.483	153.458	349.291	162.141	338.844	242.848	397.129	0.867913	0.336417	0.0016351	1	0.596565	1
srR-241-cP	srRNA-Rn28s1-2759-18-cP	CGGGCCCGCCCTCCCCTC	18	srRNA	Rn28s1	NR_003279.1	rRNA	Mus musculus 28S ribosomal RNA (Rn28s1), ribosomal RNA	2759	867	1241	706	45	544	434	131	221	301.672	596.944	257.956	14.0717	107.566	113.999	52.9336	96.0235	-0.111539	1	-1.60337	7.01269e-07	-0.859169	0.403238
srR-242-cP	srRNA-Rn18s-402-17-cP	ACGGGTGACGGGGAATC	17	srRNA	Rn18s	NR_003278.3	rRNA	Mus musculus 18S ribosomal RNA (Rn18s), ribosomal RNA	402	104	359	311	384	4765	2312	761	700	36.1867	172.686	113.632	120.079	942.195	607.293	307.5	304.147	-0.828959	0.4098	-2.19646	3.43537e-19	-2.32679	1.55709e-21
srR-243-cP	srRNA-Rn28s1-15-27-cP	AGACGTGGCGACCCGCTGAATTTAAGC	27	srRNA	Rn28s1	NR_003279.1	rRNA	Mus musculus 28S ribosomal RNA (Rn28s1), ribosomal RNA	15	577	647	886	431	593	520	363	735	200.767	311.219	323.723	134.776	117.255	136.588	146.679	319.354	0.0248181	1	-0.258099	1	0.749651	0.883095
srR-244-cP	srRNA-n-R5s149-97-24-cP	GGGAATACCGGGTGCTGTAGGCTT	24	srRNA	n-R5s149	NR_046156.1	rRNA	Mus musculus nuclear encoded rRNA 5S 149 (n-R5s149), ribosomal RNA	97	724	635	669	639	679	499	440	244	251.915	305.447	244.437	199.818	134.26	131.072	177.792	106.017	-0.229978	1	-0.175974	1	-1.03613	0.0187795
srR-245-cP	srRNA-Rn18s-570-25-cP	ACTTTAAATCCTTTAACGAGGATCC	25	srRNA	Rn18s	NR_003278.3	rRNA	Mus musculus 18S ribosomal RNA (Rn18s), ribosomal RNA	570	134	170	492	538	1147	1170	901	2463	46.6252	81.7731	179.765	168.235	226.799	307.324	364.07	1070.16	0.242961	1	0.101616	1	1.54251	4.94887e-09
srR-246-cP	srRNA-Rn18s-1182-25-cP	AAAGCTGAAACTTAAAGGAATTGAC	25	srRNA	Rn18s	NR_003278.3	rRNA	Mus musculus 18S ribosomal RNA (Rn18s), ribosomal RNA	1182	99	309	345	468	1514	1888	788	2152	34.447	148.635	126.055	146.346	299.367	495.921	318.41	935.034	0.532798	1	-0.492147	1	0.947327	0.0179287
srR-247-cP	srRNA-Rn18s-1374-22-cP	CGATAACGAACGAGACTCTGGC	22	srRNA	Rn18s	NR_003278.3	rRNA	Mus musculus 18S ribosomal RNA (Rn18s), ribosomal RNA	1374	93	194	231	565	1633	1625	683	2676	32.3593	93.3176	84.4019	176.678	322.897	426.838	275.982	1162.71	0.207243	1	-0.807577	0.34778	1.15256	0.000204692
srR-248-cP	srRNA-Rs5-8s1-74-16-cP	GCAGGACACATTGATC	16	srRNA	Rs5-8s1	NR_003280.2	rRNA	Mus musculus 5.8S ribosomal RNA (Rs5-8s1), ribosomal RNA	74	216	319	460	1424	614	652	362	324	75.157	153.445	168.073	445.291	121.408	171.261	146.275	140.777	0.300918	1	-0.312273	1	-0.48203	1
srR-249-cP	srRNA-Rn28s1-84-17-cP	AGTAACGGCGAGTGAAC	17	srRNA	Rn28s1	NR_003279.1	rRNA	Mus musculus 28S ribosomal RNA (Rn28s1), ribosomal RNA	84	695	626	1006	310	634	498	304	514	241.825	301.118	367.569	96.9384	125.362	130.81	122.838	223.331	-0.133963	1	-0.610344	1	0.137336	1
srR-250-cP	srRNA-Rs5-8s1-90-15-cP	ATCGACACTTCGAAC	15	srRNA	Rs5-8s1	NR_003280.2	rRNA	Mus musculus 5.8S ribosomal RNA (Rs5-8s1), ribosomal RNA	90	390	563	548	1045	429	358	427	307	135.7	270.813	200.226	326.776	84.8272	94.0358	172.539	133.39	-0.0466591	1	0.443024	1	-0.0426442	1
srR-251-cP	srRNA-Rn18s-1420-18-cP	GAGCGGTCGGCGTCCCCC	18	srRNA	Rn18s	NR_003278.3	rRNA	Mus musculus 18S ribosomal RNA (Rn18s), ribosomal RNA	1420	77	286	287	777	3187	1902	555	717	26.7921	137.571	104.863	242.971	630.173	499.598	224.261	311.533	-0.530311	1	-2.07154	1.37261e-16	-1.71193	3.77304e-11
srR-252-cP	srRNA-n-R5s149-30-24-cP	CGATCTCGTCTGATCTCGGAAGCT	24	srRNA	n-R5s149	NR_046156.1	rRNA	Mus musculus nuclear encoded rRNA 5S 149 (n-R5s149), ribosomal RNA	30	653	529	765	612	505	508	538	250	227.211	254.459	279.513	191.375	99.8549	133.436	217.391	108.624	0.222834	1	0.541088	1	-0.574074	1
srR-253-cP	srRNA-Rn18s-1120-29-cP	ATGACCCGCCGGGCAGCTTCCGGGAAACC	29	srRNA	Rn18s	NR_003278.3	rRNA	Mus musculus 18S ribosomal RNA (Rn18s), ribosomal RNA	1120	105	201	352	543	1794	1538	1111	1699	36.5347	96.6847	128.612	169.799	354.732	403.986	448.926	738.208	-0.0077797	1	-0.241406	1	0.361561	1
srR-254-cP	srRNA-Rn18s-393-26-cP	ATGGTGACCACGGGTGACGGGGAATC	26	srRNA	Rn18s	NR_003278.3	rRNA	Mus musculus 18S ribosomal RNA (Rn18s), ribosomal RNA	393	91	180	260	504	1991	1578	943	2146	31.6634	86.5833	94.9979	157.603	393.685	414.493	381.041	932.427	-0.121043	1	-0.628212	1	0.548204	1
srR-255-cP	srRNA-Rn28s1-3686-22-cP	GCCGCCGGTGAAATACCACTAC	22	srRNA	Rn28s1	NR_003279.1	rRNA	Mus musculus 28S ribosomal RNA (Rn28s1), ribosomal RNA	3686	6	5	7	137	4023	1562	3045	1587	2.08769	2.40509	2.55763	42.8405	795.478	410.29	1230.4	689.544	-1.15047	0.000900946	0.0480631	1	-0.901845	0.0380659
srR-256-cP	srRNA-Rn28s1-1067-19-cP	ACGCGTCTCCCGACGAAGC	19	srRNA	Rn28s1	NR_003279.1	rRNA	Mus musculus 28S ribosomal RNA (Rn28s1), ribosomal RNA	1067	886	752	880	112	996	546	175	236	308.283	361.726	321.531	35.0229	196.942	143.418	70.7128	102.541	-0.652789	1	-2.05823	8.36133e-14	-1.63684	1.31039e-08
srR-257-cP	srRNA-Rn18s -2-23-cP	ACCTGGTTGATCCTGCCAGTAGC	23	srRNA	Rn18s	ENSMUST00000240377.1	rRNA	ncrna chromosome:GRCm39:17:40157244:40159092:1 gene:ENSMUSG00000119584.1 gene_biotype:rRNA transcript_biotype:rRNA gene_symbol:Rn18s description:18S ribosomal RNA [Source:NCBI gene (formerly Entrezgene);Acc:19791]	2	237	213	317	1071	476	598	622	1490	82.4639	102.457	115.824	334.906	94.1206	157.077	251.334	647.398	0.5434	1	0.835655	0.362272	2.08603	2.42456e-16
srR-258-cP	srRNA-Rn28s1-4417-15-cP	AGCCGGGTCCCCGTC	15	srRNA	Rn28s1	NR_003279.1	rRNA	Mus musculus 28S ribosomal RNA (Rn28s1), ribosomal RNA	4417	472	799	699	137	2379	997	264	281	164.232	384.334	255.398	42.8405	470.405	261.882	106.675	122.093	-1.04026	0.0121757	-2.72136	5.09252e-27	-2.64118	1.23087e-25
srR-259-cP	srRNA-n-R5s149-5-15-cP	ACGGCCATACCACCC	15	srRNA	n-R5s149	NR_046156.1	rRNA	Mus musculus nuclear encoded rRNA 5S 149 (n-R5s149), ribosomal RNA	5	969	417	548	781	431	248	248	177	337.163	200.585	200.226	244.222	85.2227	65.1421	100.21	76.9057	-0.58278	1	-0.347322	1	-0.843476	0.70633
srR-260-cP	srRNA-Rn28s1-797-19-cP	ACCTCACCCCGAGTGTTAC	19	srRNA	Rn28s1	NR_003279.1	rRNA	Mus musculus 28S ribosomal RNA (Rn28s1), ribosomal RNA	797	843	594	1388	104	246	163	149	184	293.321	285.725	507.142	32.5213	48.6422	42.8152	60.2069	79.9472	-0.379206	1	-0.273275	1	0.0211154	1
srR-261-cP	srRNA-Rs5-8s1-19-15-cP	ACTCGGCTCGTGCGT	15	srRNA	Rs5-8s1	NR_003280.2	rRNA	Mus musculus 5.8S ribosomal RNA (Rs5-8s1), ribosomal RNA	19	275	449	555	913	1253	678	436	280	95.686	215.977	202.784	285.499	247.759	178.09	176.176	121.659	-0.671593	1	-1.07291	0.00426512	-1.72143	4.4582e-10
srR-262-cP	srRNA-Rs5-8s1-90-19-cP	ATCGACACTTCGAACGCAC	19	srRNA	Rs5-8s1	NR_003280.2	rRNA	Mus musculus 5.8S ribosomal RNA (Rs5-8s1), ribosomal RNA	90	266	294	545	986	546	551	719	666	92.5544	141.419	199.13	308.327	107.962	144.731	290.529	289.374	0.227444	1	0.846816	0.25884	0.726551	1
srR-263-cP	srRNA-Rn28s1-327-27-cP	AAGGCTAAATACCGGCACGAGACCGAT	27	srRNA	Rn28s1	NR_003279.1	rRNA	Mus musculus 28S ribosomal RNA (Rn28s1), ribosomal RNA	327	540	705	995	258	601	484	278	359	187.892	339.118	363.549	80.6777	118.837	127.132	112.332	155.984	-0.0979912	1	-0.662184	1	-0.30322	1
srR-264-cP	srRNA-Rn28s1-940-20-cP	CCACGGCGCGACCGCTCTCC	20	srRNA	Rn28s1	NR_003279.1	rRNA	Mus musculus 28S ribosomal RNA (Rn28s1), ribosomal RNA	940	961	967	831	52	272	198	118	94	334.379	465.145	303.628	16.2606	53.7832	52.0086	47.6807	40.8426	-0.243631	1	-0.7544	1	-1.09193	0.0863528
srR-265-cP	srRNA-n-R5s149-12-23-cP	TACCACCCTGAACGCGCCCGATC	23	srRNA	n-R5s149	NR_046156.1	rRNA	Mus musculus nuclear encoded rRNA 5S 149 (n-R5s149), ribosomal RNA	12	31	13	27	405	1566	3868	2202	906	10.7864	6.25324	9.86516	126.645	309.649	1016.01	889.77	393.653	1.51877	4.55163e-08	0.941561	0.0229541	-0.349385	1
srR-266-cP	srRNA-n-R5s149-20-19-cP	TGAACGCGCCCGATCTCGT	19	srRNA	n-R5s149	NR_046156.1	rRNA	Mus musculus nuclear encoded rRNA 5S 149 (n-R5s149), ribosomal RNA	20	663	424	617	836	459	375	308	155	230.69	203.952	225.437	261.421	90.7592	98.5012	124.455	67.3468	-0.0772362	1	-0.125628	1	-1.12561	0.01165
srR-267-cP	srRNA-n-R5s149-3-22-cP	CTACGGCCATACCACCCTGAAC	22	srRNA	n-R5s149	NR_046156.1	rRNA	Mus musculus nuclear encoded rRNA 5S 149 (n-R5s149), ribosomal RNA	3	705	290	658	830	298	401	401	355	245.304	139.495	240.418	259.545	58.9243	105.331	162.033	154.246	0.6424	1	0.877866	0.321866	0.692321	1
srR-268-cP	srRNA-Rn28s1-171-15-cP	TCCCCGGCGCCGCTC	15	srRNA	Rn28s1	NR_003279.1	rRNA	Mus musculus 28S ribosomal RNA (Rn28s1), ribosomal RNA	171	498	765	668	159	1833	1069	327	234	173.279	367.979	244.071	49.72	362.444	280.794	132.132	101.672	-0.56355	1	-2.0366	4.18238e-15	-2.52901	7.38438e-23
srR-269-cP	srRNA-Rn28s1-101-15-cP	AGGGAAGAGCCCAGC	15	srRNA	Rn28s1	NR_003279.1	rRNA	Mus musculus 28S ribosomal RNA (Rn28s1), ribosomal RNA	101	514	884	852	182	819	442	173	253	178.846	425.22	311.301	56.9122	161.943	116.1	69.9047	109.927	-0.675332	1	-1.79257	5.49174e-10	-1.25429	0.000211934
srR-270-cP	srRNA-n-R5s149-27-27-cP	GCCCGATCTCGTCTGATCTCGGAAGCT	27	srRNA	n-R5s149	NR_046156.1	rRNA	Mus musculus nuclear encoded rRNA 5S 149 (n-R5s149), ribosomal RNA	27	558	587	646	619	333	292	448	243	194.156	282.358	236.033	193.564	65.8449	76.6996	181.025	105.582	0.0247804	1	0.877586	0.287685	-0.0144793	1
srR-271-cP	srRNA-Rn18s-1579-15-cP	AACCCGTTGAACCCC	15	srRNA	Rn18s	NR_003278.3	rRNA	Mus musculus 18S ribosomal RNA (Rn18s), ribosomal RNA	1579	38	90	93	120	9132	2933	165	130	13.2221	43.2917	33.98	37.5245	1805.69	770.411	66.6721	56.4844	-1.42417	5.12713e-07	-5.3396	4.55358e-88	-5.69311	2.06539e-96
srR-272-cP	srRNA-Rn45s-6877-21-cP	CGACTCTTAGCGGTGGATCAC	21	srRNA	Rn45s	NR_046233.2	rRNA	Mus musculus 45S pre-ribosomal RNA (Rn45s), ribosomal RNA	6877	192	339	426	727	959	1320	933	548	66.8062	163.065	155.65	227.336	189.625	346.724	377	238.104	0.675204	1	0.410187	1	-0.367212	1
srR-273-cP	srRNA-n-R5s149-64-28-cP	GGGCCTGGTTAGTACTTGGATGGGAGAC	28	srRNA	n-R5s149	NR_046156.1	rRNA	Mus musculus nuclear encoded rRNA 5S 149 (n-R5s149), ribosomal RNA	64	454	472	584	604	888	748	544	286	157.969	227.041	213.38	188.873	175.586	196.477	219.816	124.266	-0.0331722	1	-0.257013	1	-1.19416	0.000618203
srR-274-cP	srRNA-Rn18s-750-21-cP	TCGGCGCCCCCTCGATGCTCT	21	srRNA	Rn18s	NR_003278.3	rRNA	Mus musculus 18S ribosomal RNA (Rn18s), ribosomal RNA	750	44	21	27	1048	1415	708	1474	1367	15.3098	10.1014	9.86516	327.714	279.791	185.97	595.604	593.955	-0.784538	1	0.508785	1	0.390257	1
srR-275-cP	srRNA-Rn18s-149-21-cP	AACTGTGGTAATTCTAGAGCT	21	srRNA	Rn18s	NR_003278.3	rRNA	Mus musculus 18S ribosomal RNA (Rn18s), ribosomal RNA	149	205	305	393	495	1275	1471	636	1321	71.3296	146.711	143.593	154.789	252.109	386.387	256.991	573.969	0.420606	1	-0.553428	1	0.491166	1
srR-276-cP	srRNA-n-R5s149-18-23-cP	CCTGAACGCGCCCGATCTCGTCT	23	srRNA	n-R5s149	NR_046156.1	rRNA	Mus musculus nuclear encoded rRNA 5S 149 (n-R5s149), ribosomal RNA	18	616	372	652	826	286	258	323	180	214.337	178.939	238.225	258.294	56.5515	67.7688	130.516	78.2092	0.0656699	1	0.625157	1	-0.227814	1
srR-277-cP	srRNA-Rn45s-6877-28-cP	CGACTCTTAGCGGTGGATCACTCGGCTC	28	srRNA	Rn45s	NR_046233.2	rRNA	Mus musculus 45S pre-ribosomal RNA (Rn45s), ribosomal RNA	6877	241	458	651	745	735	719	499	307	83.8557	220.306	237.86	232.965	145.333	188.86	201.633	133.39	0.18256	1	-0.108788	1	-0.819209	0.476399
srR-278-cP	srRNA-Rn28s1-4165-19-cP	AGGGAACGTGAGCTGGGTT	19	srRNA	Rn28s1	NR_003279.1	rRNA	Mus musculus 28S ribosomal RNA (Rn28s1), ribosomal RNA	4165	339	478	606	339	1805	961	377	780	117.955	229.927	221.418	106.007	356.907	252.426	152.336	338.906	-0.69498	1	-1.80918	7.96568e-12	-0.770291	0.496339
srR-279-cP	srRNA-Rn28s1-3402-17-cP	AAACGGCGGGAGTAACT	17	srRNA	Rn28s1	NR_003279.1	rRNA	Mus musculus 28S ribosomal RNA (Rn28s1), ribosomal RNA	3402	114	239	222	365	5145	2076	430	493	39.6662	114.963	81.1136	114.137	1017.33	545.303	173.752	214.206	-1.09498	0.0027754	-3.13055	2.8126e-37	-2.94316	1.59659e-33
srR-280-cP	srRNA-Rn18s-1381-20-cP	GAACGAGACTCTGGCATGCT	20	srRNA	Rn18s	NR_003278.3	rRNA	Mus musculus 18S ribosomal RNA (Rn18s), ribosomal RNA	1381	89	231	222	700	1527	1489	529	1433	30.9675	111.115	81.1136	218.893	301.937	391.115	213.755	622.632	0.177973	1	-1.07931	0.00283227	0.34839	1
srR-281-cP	srRNA-Rn18s-348-16-cP	GAACGTCTGCCCTATC	16	srRNA	Rn18s	NR_003278.3	rRNA	Mus musculus 18S ribosomal RNA (Rn18s), ribosomal RNA	348	144	343	451	556	1535	1352	643	856	50.1047	164.989	164.785	173.864	303.519	355.13	259.819	371.928	0.0311979	1	-0.805352	0.365544	-0.402432	1
srR-282-cP	srRNA-Rn28s1-3535-15-cP	GGGCTTGGCGGAATC	15	srRNA	Rn28s1	NR_003279.1	rRNA	Mus musculus 28S ribosomal RNA (Rn28s1), ribosomal RNA	3535	30	123	97	114	7063	3231	336	429	10.4385	59.1653	35.4415	35.6483	1396.58	848.686	135.769	186.399	-0.913932	0.0912157	-3.94343	9.70538e-56	-3.60082	2.15606e-48
srR-283-cP	srRNA-Rn28s1-1-30-cP	CGCGACCTCAGATCAGACGTGGCGACCCGC	30	srRNA	Rn28s1	NR_003279.1	rRNA	Mus musculus 28S ribosomal RNA (Rn28s1), ribosomal RNA	1	419	489	617	364	595	505	698	831	145.791	235.218	225.437	113.824	117.651	132.648	282.043	361.066	-0.0222571	1	0.6801	1	0.921874	0.0583957
srR-284-cP	srRNA-Rn28s1-158-18-cP	ACGGAAGACCCACTCCCC	18	srRNA	Rn28s1	NR_003279.1	rRNA	Mus musculus 28S ribosomal RNA (Rn28s1), ribosomal RNA	158	946	768	595	111	733	552	147	78	329.16	369.422	217.399	34.7102	144.938	144.994	59.3988	33.8906	-0.194763	1	-1.86735	1.58729e-10	-2.79051	7.88719e-22
srR-285-cP	srRNA-Rn18s-1699-16-cP	ACCGCCCGTCGCTACT	16	srRNA	Rn18s	NR_003278.3	rRNA	Mus musculus 18S ribosomal RNA (Rn18s), ribosomal RNA	1699	243	409	372	708	525	522	639	1047	84.5516	196.737	135.92	221.395	103.81	137.114	258.203	454.917	0.206027	1	0.733235	1	1.4357	5.83261e-07
srR-286-cP	srRNA-Rn18s-859-28-cP	AGGAATAATGGAATAGGACCGCGGTTCT	28	srRNA	Rn18s	NR_003278.3	rRNA	Mus musculus 18S ribosomal RNA (Rn18s), ribosomal RNA	859	74	321	427	481	1189	1346	774	1269	25.7482	154.407	156.016	150.411	235.104	353.554	312.753	551.375	0.393235	1	-0.169427	1	0.53397	1
srR-287-cP	srRNA-Rs5-8s1-81-20-cP	ACATTGATCATCGACACTTC	20	srRNA	Rs5-8s1	NR_003280.2	rRNA	Mus musculus 5.8S ribosomal RNA (Rs5-8s1), ribosomal RNA	81	301	393	566	691	772	814	499	422	104.733	189.04	206.803	216.079	152.649	213.813	201.633	183.357	0.290726	1	-0.179631	1	-0.431184	1
srR-288-cP	srRNA-n-R5s149-11-24-cP	ATACCACCCTGAACGCGCCCGATC	24	srRNA	n-R5s149	NR_046156.1	rRNA	Mus musculus nuclear encoded rRNA 5S 149 (n-R5s149), ribosomal RNA	11	564	327	410	565	759	941	733	478	196.243	157.293	149.804	176.678	150.079	247.172	296.186	207.689	0.524361	1	0.399541	1	-0.226962	1
srR-289-cP	srRNA-Rn28s1-4251-27-cP	AGTACGAGAGGAACCGCAGGTTCAGAC	27	srRNA	Rn28s1	NR_003279.1	rRNA	Mus musculus 28S ribosomal RNA (Rn28s1), ribosomal RNA	4251	152	262	463	182	1785	1125	631	2043	52.8883	126.027	169.169	56.9122	352.952	295.504	254.97	887.674	-0.451615	1	-1.05019	0.00430804	0.634804	1
srR-290-cP	srRNA-n-R5s149-85-18-cP	GGGAGACCGCCTGGGAAT	18	srRNA	n-R5s149	NR_046156.1	rRNA	Mus musculus nuclear encoded rRNA 5S 149 (n-R5s149), ribosomal RNA	85	507	337	511	657	1193	1015	290	164	176.41	162.103	186.707	205.447	235.895	266.61	117.181	71.2573	-0.0187681	1	-1.59022	2.30069e-08	-2.42199	1.4859e-19
srR-291-cP	srRNA-Rs5-8s1-76-20-cP	AGGACACATTGATCATCGAC	20	srRNA	Rs5-8s1	NR_003280.2	rRNA	Mus musculus 5.8S ribosomal RNA (Rs5-8s1), ribosomal RNA	76	230	415	413	767	1020	765	471	473	80.0283	199.623	150.9	239.844	201.687	200.942	190.319	205.516	-0.200665	1	-0.664756	1	-0.668457	1
srR-292-cP	srRNA-n-R5s149-15-24-cP	CACCCTGAACGCGCCCGATCTCGT	24	srRNA	n-R5s149	NR_046156.1	rRNA	Mus musculus nuclear encoded rRNA 5S 149 (n-R5s149), ribosomal RNA	15	620	444	547	733	231	246	259	204	215.728	213.572	199.861	229.212	45.6762	64.6168	104.655	88.6371	0.30495	1	0.614641	1	0.260608	1
srR-293-cP	srRNA-n-R5s149-15-25-cP	CACCCTGAACGCGCCCGATCTCGTC	25	srRNA	n-R5s149	NR_046156.1	rRNA	Mus musculus nuclear encoded rRNA 5S 149 (n-R5s149), ribosomal RNA	15	580	377	475	897	285	218	187	204	201.81	181.344	173.554	280.496	56.3537	57.262	75.5617	88.6371	-0.172204	1	-0.157945	1	-0.0422908	1
srR-294-cP	srRNA-Rn28s1-546-16-cP	ACCCGCGCGTCGTTCC	16	srRNA	Rn28s1	NR_003279.1	rRNA	Mus musculus 28S ribosomal RNA (Rn28s1), ribosomal RNA	546	511	690	1253	76	287	248	115	92	177.802	331.903	457.817	23.7655	56.7492	65.1421	46.4684	39.9736	0.00363179	1	-0.868923	1	-1.20033	0.0171896
srR-295-cP	srRNA-Rn28s1-3682-30-cP	GCGGGCCGCCGGTGAAATACCACTACTCTC	30	srRNA	Rn28s1	NR_003279.1	rRNA	Mus musculus 28S ribosomal RNA (Rn28s1), ribosomal RNA	3682	140	188	289	414	1468	1013	1527	1198	48.7129	90.4315	105.594	129.46	290.271	266.085	617.02	520.526	-0.320841	1	0.5067	1	0.146843	1
srR-296-cP	srRNA-Rn18s-575-20-cP	AAATCCTTTAACGAGGATCC	20	srRNA	Rn18s	NR_003278.3	rRNA	Mus musculus 18S ribosomal RNA (Rn18s), ribosomal RNA	575	215	240	334	623	648	471	688	1657	74.809	115.444	122.036	194.815	128.131	123.717	278.002	719.959	-0.245867	1	0.536209	1	1.79436	4.20206e-12
srR-297-cP	srRNA-n-R5s149-18-22-cP	CCTGAACGCGCCCGATCTCGTC	22	srRNA	n-R5s149	NR_046156.1	rRNA	Mus musculus nuclear encoded rRNA 5S 149 (n-R5s149), ribosomal RNA	18	606	328	524	822	358	285	209	210	210.857	157.774	191.457	257.043	70.7882	74.8609	84.4513	91.244	-0.114609	1	-0.326415	1	-0.329341	1
srR-298-cP	srRNA-Rn28s1-134-19-cP	GTCGCGGCGTGGGAAATGT	19	srRNA	Rn28s1	NR_003279.1	rRNA	Mus musculus 28S ribosomal RNA (Rn28s1), ribosomal RNA	134	156	217	232	157	4962	2872	287	210	54.2801	104.381	84.7673	49.0946	981.148	754.388	115.969	91.244	-0.574503	1	-3.66142	3.299e-48	-4.12169	3.15225e-58
srR-299-cP	srRNA-Rs5-8s1-76-17-cP	AGGACACATTGATCATC	17	srRNA	Rs5-8s1	NR_003280.2	rRNA	Mus musculus 5.8S ribosomal RNA (Rs5-8s1), ribosomal RNA	76	241	265	444	1028	528	555	362	241	83.8557	127.47	162.227	321.46	104.403	145.782	146.275	104.713	0.286228	1	-0.0946272	1	-0.691183	1
srR-300-cP	srRNA-Rn28s1-343-18-cP	ACGAGACCGATAGTCAAC	18	srRNA	Rn28s1	NR_003279.1	rRNA	Mus musculus 28S ribosomal RNA (Rn28s1), ribosomal RNA	343	408	513	1179	172	312	314	296	206	141.963	246.763	430.779	53.7852	61.6925	82.4783	119.606	89.5061	0.223474	1	0.373793	1	-0.158744	1
srR-301-cP	srRNA-n-R5s149-18-29-cP	CCTGAACGCGCCCGATCTCGTCTGATCTC	29	srRNA	n-R5s149	NR_046156.1	rRNA	Mus musculus nuclear encoded rRNA 5S 149 (n-R5s149), ribosomal RNA	18	638	345	568	699	262	302	213	136	221.991	165.951	207.534	218.58	51.8059	79.3263	86.0676	59.0914	0.419139	1	0.151102	1	-0.505547	1
srR-302-cP	srRNA-Rn28s1-469-17-cP	AACCCGGCGGCGCGCGT	17	srRNA	Rn28s1	NR_003279.1	rRNA	Mus musculus 28S ribosomal RNA (Rn28s1), ribosomal RNA	469	594	656	768	150	728	470	150	168	206.682	315.548	280.609	46.9057	143.949	123.455	60.611	72.9952	-0.416844	1	-1.82835	5.49978e-10	-1.67477	2.42506e-08
srR-303-cP	srRNA-Rn18s-393-18-cP	ATGGTGACCACGGGTGAC	18	srRNA	Rn18s	NR_003278.3	rRNA	Mus musculus 18S ribosomal RNA (Rn18s), ribosomal RNA	393	90	289	398	596	840	802	745	1051	31.3154	139.014	145.42	186.372	166.095	210.661	301.035	456.655	0.147535	1	0.276702	1	0.76328	0.60233
srR-304-cP	srRNA-Rs5-8s1-8-22-cP	AGCGGTGGATCACTCGGCTCGT	22	srRNA	Rs5-8s1	NR_003280.2	rRNA	Mus musculus 5.8S ribosomal RNA (Rs5-8s1), ribosomal RNA	8	177	379	527	758	595	544	598	239	61.587	182.306	192.553	237.03	117.651	142.892	241.636	103.844	0.0850425	1	0.457055	1	-0.875508	0.283282
srR-305-cP	srRNA-Rn28s1-4100-19-cP	GATGTCGGCTCTTCCTATC	19	srRNA	Rn28s1	NR_003279.1	rRNA	Mus musculus 28S ribosomal RNA (Rn28s1), ribosomal RNA	4100	151	176	279	265	1383	840	481	2424	52.5403	84.6593	101.94	82.8667	273.464	220.643	194.359	1053.22	-0.504937	1	-1.07363	0.00364484	1.24958	2.02639e-05
srR-306-cP	srRNA-Rn18s-1405-15-cP	AGTTACGCGACCCCC	15	srRNA	Rn18s	NR_003278.3	rRNA	Mus musculus 18S ribosomal RNA (Rn18s), ribosomal RNA	1405	104	251	296	754	2217	822	289	659	36.1867	120.736	108.151	235.779	438.373	215.915	116.777	286.333	-1.21694	0.000326601	-2.48914	8.98244e-23	-1.31004	8.2911e-06
srR-307-cP	srRNA-n-R5s149-20-20-cP	TGAACGCGCCCGATCTCGTC	20	srRNA	n-R5s149	NR_046156.1	rRNA	Mus musculus nuclear encoded rRNA 5S 149 (n-R5s149), ribosomal RNA	20	563	335	481	755	420	255	230	225	195.895	161.141	175.746	236.092	83.0476	66.9808	92.9369	97.7615	-0.505354	1	-0.418694	1	-0.460198	1
srR-308-cP	srRNA-Rn28s1-3605-20-cP	ATGAGAGGTGTAGAATAAGT	20	srRNA	Rn28s1	NR_003279.1	rRNA	Mus musculus 28S ribosomal RNA (Rn28s1), ribosomal RNA	3605	317	661	460	134	823	739	421	933	110.3	317.953	168.073	41.9024	162.734	194.113	170.115	405.384	0.0590166	1	-0.517069	1	0.620977	1
srR-309-cP	srRNA-Rn28s1-24-18-cP	GACCCGCTGAATTTAAGC	18	srRNA	Rn28s1	NR_003279.1	rRNA	Mus musculus 28S ribosomal RNA (Rn28s1), ribosomal RNA	24	534	487	728	274	549	403	264	385	185.805	234.256	265.994	85.681	108.555	105.856	106.675	167.281	-0.231621	1	-0.606176	1	-0.0718481	1
srR-310-cP	srRNA-Rn18s-38-22-cP	AAAGATTAAGCCATGCATGTCT	22	srRNA	Rn18s	NR_003278.3	rRNA	Mus musculus 18S ribosomal RNA (Rn18s), ribosomal RNA	38	237	209	334	605	959	884	534	1036	82.4639	100.533	122.036	189.186	189.625	232.2	215.775	450.137	0.0968465	1	-0.394728	1	0.551433	1
srR-311-cP	srRNA-mt-Rnr2-1-25-cP	ACTAATCCTAGCCCTAGCCCTACAC	25	srRNA	mt-Rnr2	NC_005089.1:1094-2675	MT rRNA	Mus musculus 16S mitochondrial ribosomal RNA	1	495	349	608	312	625	484	482	725	172.235	167.875	222.149	97.5638	123.583	127.132	194.763	315.009	-0.15447	1	0.0750544	1	0.654084	1
srR-312-cP	srRNA-Rn28s1-4136-23-cP	ACCAAGCGTTGGATTGTTCACCC	23	srRNA	Rn28s1	NR_003279.1	rRNA	Mus musculus 28S ribosomal RNA (Rn28s1), ribosomal RNA	4136	77	145	127	230	1490	935	725	2610	26.7921	69.7477	46.4028	71.922	294.621	245.596	292.953	1134.03	-0.457881	1	-0.589295	1	1.24874	1.9575e-05
srR-313-cP	srRNA-Rn28s1-3312-15-cP	ATCGCGAAGGCCCGC	15	srRNA	Rn28s1	NR_003279.1	rRNA	Mus musculus 28S ribosomal RNA (Rn28s1), ribosomal RNA	3312	23	55	69	135	6981	2971	206	142	8.00283	26.456	25.211	42.2151	1380.37	780.392	83.2391	61.6984	-1.01811	0.0123603	-4.63211	1.2887e-70	-5.17834	4.79441e-83
srR-314-cP	srRNA-Rs5-8s1-73-17-cP	TGCAGGACACATTGATC	17	srRNA	Rs5-8s1	NR_003280.2	rRNA	Mus musculus 5.8S ribosomal RNA (Rs5-8s1), ribosomal RNA	73	180	130	308	993	993	800	523	317	62.6308	62.5324	112.536	310.515	196.348	210.136	211.33	137.735	-0.097436	1	-0.475007	1	-1.20696	0.000372809
srR-315-cP	srRNA-Rn28s1-54-19-cP	GGAGGAAAAGAAACTAACC	19	srRNA	Rn28s1	NR_003279.1	rRNA	Mus musculus 28S ribosomal RNA (Rn28s1), ribosomal RNA	54	536	509	832	190	521	453	213	285	186.501	244.838	303.993	59.4138	103.019	118.989	86.0676	123.831	0.0125686	1	-0.84022	0.677149	-0.430103	1
srR-316-cP	srRNA-Rn45s-4007-17-cP	TACCTGGTTGATCCTGC	17	srRNA	Rn45s	NR_046233.2	rRNA	Mus musculus 45S pre-ribosomal RNA (Rn45s), ribosomal RNA	4007	305	423	529	569	354	503	419	471	106.124	203.471	193.284	177.929	69.9973	132.123	169.307	204.647	0.720938	1	0.692871	1	0.851796	0.323763
srR-317-cP	srRNA-Rn18s-1059-22-cP	AGATACCGTCGTAGTTCCGACC	22	srRNA	Rn18s	NR_003278.3	rRNA	Mus musculus 18S ribosomal RNA (Rn18s), ribosomal RNA	1059	40	77	126	331	1662	1270	541	2431	13.918	37.0384	46.0374	103.505	328.631	333.591	218.604	1056.26	-0.173733	1	-1.16917	0.000373675	0.988648	0.00755803
srR-318-cP	srRNA-n-R5s149-77-20-cP	ACTTGGATGGGAGACCGCCT	20	srRNA	n-R5s149	NR_046156.1	rRNA	Mus musculus nuclear encoded rRNA 5S 149 (n-R5s149), ribosomal RNA	77	544	372	542	575	368	319	302	207	189.284	178.939	198.034	179.805	72.7655	83.7917	122.03	89.9406	0.00819178	1	0.164676	1	-0.38982	1
srR-319-cP	srRNA-n-R5s149-10-27-cP	CATACCACCCTGAACGCGCCCGATCTC	27	srRNA	n-R5s149	NR_046156.1	rRNA	Mus musculus nuclear encoded rRNA 5S 149 (n-R5s149), ribosomal RNA	10	721	429	569	442	251	257	217	150	250.871	206.357	207.899	138.215	49.6308	67.5061	87.6839	65.1743	0.248303	1	0.239775	1	-0.302452	1
srR-320-cP	srRNA-Rn18s-1511-19-cP	TCCGGGGCTGCACGCGCGC	19	srRNA	Rn18s	NR_003278.3	rRNA	Mus musculus 18S ribosomal RNA (Rn18s), ribosomal RNA	1511	9	6	11	326	949	1192	1617	2260	3.13154	2.88611	4.01914	101.942	187.648	313.102	653.387	981.96	0.543184	1	1.21861	7.63016e-05	1.69177	6.22912e-11
srR-321-cP	srRNA-Rn28s1-1140-21-cP	ACGGACCAAGGAGTCTAACGC	21	srRNA	Rn28s1	NR_003279.1	rRNA	Mus musculus 28S ribosomal RNA (Rn28s1), ribosomal RNA	1140	460	372	982	274	265	216	203	389	160.057	178.939	358.8	85.681	52.3991	56.7367	82.0269	169.019	-0.080575	1	0.0653469	1	0.993468	0.0560462
srR-322-cP	srRNA-Rn18s-1678-17-cP	AAGTCCCTGCCCTTTGT	17	srRNA	Rn18s	NR_003278.3	rRNA	Mus musculus 18S ribosomal RNA (Rn18s), ribosomal RNA	1678	98	232	321	582	2215	1112	380	566	34.099	111.596	117.286	181.994	437.977	292.089	153.548	245.924	-0.779743	1	-2.09303	2.39311e-16	-1.52818	2.25747e-08
srR-323-cP	srRNA-Rn28s1-939-20-cP	CCCACGGCGCGACCGCTCTC	20	srRNA	Rn28s1	NR_003279.1	rRNA	Mus musculus 28S ribosomal RNA (Rn28s1), ribosomal RNA	939	629	614	524	33	1517	957	134	55	218.86	295.345	191.457	10.3192	299.96	251.375	54.1458	23.8973	-0.450239	1	-3.05002	1.85765e-30	-4.34292	5.57242e-51
srR-324-cP	srRNA-Rn28s1-1709-22-cP	AAGGCGCCCGATGCCGACGCTC	22	srRNA	Rn28s1	NR_003279.1	rRNA	Mus musculus 28S ribosomal RNA (Rn28s1), ribosomal RNA	1709	286	324	302	224	2888	1967	219	265	99.5134	155.85	110.344	70.0458	571.051	516.672	88.4921	115.141	-0.339712	1	-3.27055	7.30596e-38	-3.00542	5.18288e-33
srR-325-cP	srRNA-Rn28s1-4254-24-cP	ACGAGAGGAACCGCAGGTTCAGAC	24	srRNA	Rn28s1	NR_003279.1	rRNA	Mus musculus 28S ribosomal RNA (Rn28s1), ribosomal RNA	4254	157	292	528	324	913	1060	470	1051	54.628	140.457	192.919	101.316	180.53	278.43	189.914	456.655	0.429667	1	-0.507964	1	0.643074	1
srR-326-cP	srRNA-n-R5s149-21-20-cP	GAACGCGCCCGATCTCGTCT	20	srRNA	n-R5s149	NR_046156.1	rRNA	Mus musculus nuclear encoded rRNA 5S 149 (n-R5s149), ribosomal RNA	21	461	292	612	645	330	278	324	146	160.405	140.457	223.61	201.694	65.2517	73.0222	130.92	63.4363	-0.0330234	1	0.423262	1	-0.735999	1
srR-327-cP	srRNA-Rn18s-1715-16-cP	ACCGATTGGATGGTTT	16	srRNA	Rn18s	NR_003278.3	rRNA	Mus musculus 18S ribosomal RNA (Rn18s), ribosomal RNA	1715	142	237	380	726	668	734	436	690	49.4088	114.001	138.843	227.023	132.085	192.8	176.176	299.802	0.350214	1	-0.165588	1	0.48674	1
srR-328-cP	srRNA-Rn28s1-42-27-cP	ATATTAGTCAGCGGAGGAAAAGAAACT	27	srRNA	Rn28s1	NR_003279.1	rRNA	Mus musculus 28S ribosomal RNA (Rn28s1), ribosomal RNA	42	571	464	622	188	404	473	228	574	198.679	223.193	227.264	58.7884	79.8839	124.243	92.1287	249.4	0.441703	1	-0.375274	1	0.946528	0.0601304
srR-329-cP	srRNA-n-R5s149-18-21-2-cP	ATCCTGAACGCGCCCGATCTC	21	srRNA	n-R5s149	NR_046156.1	rRNA	Mus musculus nuclear encoded rRNA 5S 149 (n-R5s149), ribosomal RNA	18	573	360	434	639	318	289	258	121	199.375	173.167	158.573	199.818	62.8789	75.9116	104.251	52.574	0.0763554	1	0.148175	1	-0.953328	0.334308
srR-330-cP	srRNA-Rn28s1-3684-24-cP	GGGCCGCCGGTGAAATACCACTAC	24	srRNA	Rn28s1	NR_003279.1	rRNA	Mus musculus 28S ribosomal RNA (Rn28s1), ribosomal RNA	3684	12	5	10	327	3117	1164	1692	1077	4.17539	2.40509	3.65376	102.254	616.332	305.748	683.692	467.952	-1.20664	0.000284854	-0.431511	1	-1.09298	0.000907816
srR-331-cP	srRNA-n-R5s149-37-17-cP	GTCTGATCTCGGAAGCT	17	srRNA	n-R5s149	NR_046156.1	rRNA	Mus musculus nuclear encoded rRNA 5S 149 (n-R5s149), ribosomal RNA	37	513	294	518	689	295	234	246	161	178.498	141.419	189.265	215.453	58.3311	61.4647	99.4021	69.9538	-0.119805	1	0.187752	1	-0.433327	1
srR-332-cP	srRNA-Rs5-8s1-76-29-cP	AGGACACATTGATCATCGACACTTCGAAC	29	srRNA	Rs5-8s1	NR_003280.2	rRNA	Mus musculus 5.8S ribosomal RNA (Rs5-8s1), ribosomal RNA	76	245	367	458	515	794	826	414	368	85.2475	176.534	167.342	161.043	157	216.965	167.286	159.894	0.271305	1	-0.489508	1	-0.669199	1
srR-333-cP	srRNA-Rs5-8s1-1-20-cP	GACTCTTAGCGGTGGATCAC	20	srRNA	Rs5-8s1	NR_003280.2	rRNA	Mus musculus 5.8S ribosomal RNA (Rs5-8s1), ribosomal RNA	1	164	195	313	609	1044	1257	687	458	57.0636	93.7986	114.363	190.437	206.433	330.176	277.598	198.999	0.482154	1	-0.153823	1	-0.748487	0.88262
srR-334-cP	srRNA-Rn28s1-1898-16-cP	GGAACGGGACGGGAGC	16	srRNA	Rn28s1	NR_003279.1	rRNA	Mus musculus 28S ribosomal RNA (Rn28s1), ribosomal RNA	1898	185	274	254	109	3917	2427	228	135	64.3706	131.799	92.8056	34.0848	774.518	637.5	92.1287	58.6569	-0.476212	1	-3.65213	6.13753e-47	-4.41756	1.71787e-62
srR-335-cP	srRNA-Rn18s-620-21-cP	AGCCGCGGTAATTCCAGCTCC	21	srRNA	Rn18s	NR_003278.3	rRNA	Mus musculus 18S ribosomal RNA (Rn18s), ribosomal RNA	620	79	128	259	428	2355	1311	532	963	27.488	61.5704	94.6325	133.837	465.66	344.36	214.967	418.419	-0.63067	1	-1.69614	1.20973e-10	-0.849968	0.120339
srR-336-cP	srRNA-Rn28s1-87-24-cP	AACGGCGAGTGAACAGGGAAGAGC	24	srRNA	Rn28s1	NR_003279.1	rRNA	Mus musculus 28S ribosomal RNA (Rn28s1), ribosomal RNA	87	502	605	664	157	351	344	217	272	174.67	291.016	242.61	49.0946	69.4041	90.3584	87.6839	118.183	0.185215	1	-0.243772	1	0.072187	1
srR-337-cP	srRNA-Rn18s-837-18-cP	GAGCCGCCTGGATACCGC	18	srRNA	Rn18s	NR_003278.3	rRNA	Mus musculus 18S ribosomal RNA (Rn18s), ribosomal RNA	837	111	199	347	441	1778	986	562	839	38.6223	95.7227	126.786	137.903	351.568	258.992	227.089	364.542	-0.636191	1	-1.21156	0.000134949	-0.643367	1
srR-338-cP	srRNA-Rn18s-1598-25-cP	GTGATGGGGATCGGGGATTGCAATT	25	srRNA	Rn18s	NR_003278.3	rRNA	Mus musculus 18S ribosomal RNA (Rn18s), ribosomal RNA	1598	84	175	157	550	820	956	580	1517	29.2277	84.1782	57.3641	171.987	162.141	251.112	234.363	659.13	0.435669	1	-0.0496678	1	1.32745	4.91001e-06
srR-339-cP	srRNA-Rn28s1-1625-19-cP	GGAGCCGGGCGTGGAATGC	19	srRNA	Rn28s1	NR_003279.1	rRNA	Mus musculus 28S ribosomal RNA (Rn28s1), ribosomal RNA	1625	346	476	810	133	751	473	261	405	120.39	228.965	295.955	41.5897	148.497	124.243	105.463	175.971	-0.452534	1	-1.07456	0.00931939	-0.450709	1
srR-340-cP	srRNA-Rn18s-1134-15-cP	AGCTTCCGGGAAACC	15	srRNA	Rn18s	NR_003278.3	rRNA	Mus musculus 18S ribosomal RNA (Rn18s), ribosomal RNA	1134	117	286	312	262	3171	1434	380	391	40.71	137.571	113.997	81.9286	627.01	376.669	153.548	169.888	-0.930493	0.0837997	-2.61064	7.43644e-26	-2.57929	2.30107e-25
srR-341-cP	srRNA-n-R5s149-1-27-cP	GTCTACGGCCATACCACCCTGAACGCG	27	srRNA	n-R5s149	NR_046156.1	rRNA	Mus musculus nuclear encoded rRNA 5S 149 (n-R5s149), ribosomal RNA	1	316	256	472	403	686	939	689	413	109.952	123.141	172.458	126.02	135.644	246.647	278.407	179.447	0.667156	1	0.456107	1	-0.291919	1
srR-342-cP	srRNA-Rn18s-1409-29-cP	ACGCGACCCCCGAGCGGTCGGCGTCCCCC	29	srRNA	Rn18s	NR_003278.3	rRNA	Mus musculus 18S ribosomal RNA (Rn18s), ribosomal RNA	1409	132	294	262	493	615	860	551	1101	45.9293	141.419	95.7286	154.163	121.605	225.896	222.644	478.38	0.697974	1	0.291298	1	1.28004	2.79901e-05
srR-343-cP	srRNA-Rn28s1-842-22-cP	TCCCGGGGCCGAGGAAGCCAGA	22	srRNA	Rn28s1	NR_003279.1	rRNA	Mus musculus 28S ribosomal RNA (Rn28s1), ribosomal RNA	842	8	3	9	219	1052	1077	1776	2102	2.78359	1.44306	3.28839	68.4823	208.015	282.895	717.634	913.309	0.248199	1	1.20528	9.59548e-05	1.43858	1.50301e-07
srR-344-cP	srRNA-Rn18s-38-16-cP	AAAGATTAAGCCATGC	16	srRNA	Rn18s	NR_003278.3	rRNA	Mus musculus 18S ribosomal RNA (Rn18s), ribosomal RNA	38	204	182	270	756	573	773	351	748	70.9816	87.5454	98.6516	236.405	113.301	203.044	141.83	325.003	0.646155	1	-0.257099	1	0.824426	0.305167
srR-345-cP	srRNA-Rs5-8s1-90-17-2-cP	ATTGACACTTCGAACGC	17	srRNA	Rs5-8s1	NR_003280.2	rRNA	Mus musculus 5.8S ribosomal RNA (Rs5-8s1), ribosomal RNA	90	196	283	327	863	340	366	512	227	68.198	136.128	119.478	269.864	67.229	96.1372	206.886	98.6305	0.32054	1	1.04019	0.0176723	-0.142699	1
srR-346-cP	srRNA-Rn28s1-3495-17-cP	GTCCCTACCTACTATCC	17	srRNA	Rn28s1	NR_003279.1	rRNA	Mus musculus 28S ribosomal RNA (Rn28s1), ribosomal RNA	3495	12	136	49	44	6665	2533	265	73	4.17539	65.4185	17.9034	13.759	1317.89	665.343	107.079	31.7182	-1.18138	0.00035683	-4.2021	4.33133e-61	-6.07042	3.89892e-100
srR-347-cP	srRNA-n-R5s149-1-16-cP	GTCTACGGCCATACCT	16	srRNA	n-R5s149	NR_046156.1	rRNA	Mus musculus nuclear encoded rRNA 5S 149 (n-R5s149), ribosomal RNA	1	615	216	382	613	329	288	419	254	213.989	103.9	139.574	191.688	65.054	75.6489	169.307	110.362	0.0223163	1	0.798488	0.911777	0.0667926	1
srR-348-cP	srRNA-Rn45s-6876-23-cP	ACGACTCTTAGCGGTGGATCACT	23	srRNA	Rn45s	NR_046233.2	rRNA	Mus musculus 45S pre-ribosomal RNA (Rn45s), ribosomal RNA	6876	302	357	491	606	421	383	408	185	105.081	171.724	179.4	189.499	83.2454	100.603	164.862	80.3817	0.0778441	1	0.404522	1	-0.745881	1
srR-349-cP	srRNA-n-R5s149-1-24-2-cP	GTCTACGGCCATACCACTTTGAAC	24	srRNA	n-R5s149	NR_046156.1	rRNA	Mus musculus nuclear encoded rRNA 5S 149 (n-R5s149), ribosomal RNA	1	366	156	390	636	575	620	574	412	127.349	75.0389	142.497	198.88	113.696	162.855	231.938	179.012	0.322983	1	0.447287	1	-0.040827	1
srR-350-cP	srRNA-n-R5s149-5-20-2-cP	ACGGTTATACCACCCTGAAC	20	srRNA	n-R5s149	NR_046156.1	rRNA	Mus musculus nuclear encoded rRNA 5S 149 (n-R5s149), ribosomal RNA	5	493	269	433	649	265	292	365	198	171.539	129.394	158.208	202.945	52.3991	76.6996	147.487	86.0301	0.354161	1	0.91143	0.232363	0.0195778	1
srR-351-cP	srRNA-n-R5s149-18-18-cP	CCTGAACGCGCCCGATCT	18	srRNA	n-R5s149	NR_046156.1	rRNA	Mus musculus nuclear encoded rRNA 5S 149 (n-R5s149), ribosomal RNA	18	660	334	410	559	242	227	253	74	229.646	160.66	149.804	174.802	47.8513	59.626	102.231	32.1527	0.121964	1	0.513767	1	-1.26812	0.0125204
srR-352-cP	srRNA-Rn18s-1506-25-cP	AGATGTCCGGGGCTGCACGCGCGCT	25	srRNA	Rn18s	NR_003278.3	rRNA	Mus musculus 18S ribosomal RNA (Rn18s), ribosomal RNA	1506	57	192	233	498	1744	1505	424	721	19.8331	92.3556	85.1327	155.727	344.845	395.318	171.327	313.271	0.00170742	1	-1.59013	6.93703e-09	-0.834155	0.189396
srR-353-cP	srRNA-Rn18s-155-15-cP	GGTAATTCTAGAGCT	15	srRNA	Rn18s	NR_003278.3	rRNA	Mus musculus 18S ribosomal RNA (Rn18s), ribosomal RNA	155	160	288	360	337	1529	1152	446	685	55.6718	138.533	131.535	105.381	302.333	302.596	180.217	297.629	-0.194085	1	-1.32737	1.0584e-05	-0.718245	1
srR-354-cP	srRNA-n-R5s149-41-17-cP	GATCTCGGAAGCTAAGC	17	srRNA	n-R5s149	NR_046156.1	rRNA	Mus musculus nuclear encoded rRNA 5S 149 (n-R5s149), ribosomal RNA	41	538	325	387	564	590	396	229	129	187.197	156.331	141.401	176.365	116.662	104.017	92.5328	56.0499	-0.360777	1	-0.91516	0.199117	-1.75243	1.14279e-08
srR-355-cP	srRNA-Rn18s-555-20-cP	AATTGGAATGAGTCCACTTT	20	srRNA	Rn18s	NR_003278.3	rRNA	Mus musculus 18S ribosomal RNA (Rn18s), ribosomal RNA	555	111	145	304	555	660	851	523	1124	38.6223	69.7477	111.074	173.551	130.503	223.532	211.33	488.373	0.58094	1	0.114215	1	1.20801	0.000139037
srR-356-cP	srRNA-Rn28s1-2152-23-cP	GTGGAGAAGGGTTCCATGTGAAC	23	srRNA	Rn28s1	NR_003279.1	rRNA	Mus musculus 28S ribosomal RNA (Rn28s1), ribosomal RNA	2152	251	318	476	159	952	647	459	1115	87.3352	152.964	173.919	49.72	188.241	169.947	185.47	484.462	-0.342797	1	-0.60246	1	0.66801	1
srR-357-cP	srRNA-Rn18s-1381-24-cP	GAACGAGACTCTGGCATGCTAACT	24	srRNA	Rn18s	NR_003278.3	rRNA	Mus musculus 18S ribosomal RNA (Rn18s), ribosomal RNA	1381	51	208	189	476	1086	1185	428	1236	17.7454	100.052	69.0561	148.847	214.737	311.264	172.943	537.036	0.34017	1	-0.893283	0.119393	0.626668	1
srR-358-cP	srRNA-Rn18s-1149-25-cP	AAAGTCTTTGGGTTCCGGGGGGAGT	25	srRNA	Rn18s	NR_003278.3	rRNA	Mus musculus 18S ribosomal RNA (Rn18s), ribosomal RNA	1149	70	176	158	458	1512	1121	351	1315	24.3564	84.6593	57.7295	143.219	298.971	294.453	141.83	571.362	-0.217307	1	-1.65672	1.63021e-09	0.238664	1
srR-359-cP	srRNA-Rn28s1-4498-19-cP	CGGGACCGGGGTCCGGTGC	19	srRNA	Rn28s1	NR_003279.1	rRNA	Mus musculus 28S ribosomal RNA (Rn28s1), ribosomal RNA	4498	561	613	531	122	371	284	158	303	195.199	294.864	194.015	38.1499	73.3587	74.5982	63.8436	131.652	-0.171118	1	-0.781197	1	0.147924	1
srR-360-cP	srRNA-Rn28s1-1-23-cP	CGCGACCTCAGATCAGACGTGGC	23	srRNA	Rn28s1	NR_003279.1	rRNA	Mus musculus 28S ribosomal RNA (Rn28s1), ribosomal RNA	1	441	371	610	292	411	285	364	376	153.446	178.458	222.88	91.3097	81.268	74.8609	147.083	163.37	-0.313718	1	0.274607	1	0.311576	1
srR-361-cP	srRNA-n-R5s149-20-21-cP	TGAACGCGCCCGATCTCGTCT	21	srRNA	n-R5s149	NR_046156.1	rRNA	Mus musculus nuclear encoded rRNA 5S 149 (n-R5s149), ribosomal RNA	20	470	317	440	615	206	238	228	148	163.536	152.483	160.766	192.313	40.7329	62.5154	92.1287	64.3053	0.422423	1	0.595942	1	-0.0369408	1
srR-362-cP	srRNA-Rn28s1-546-23-cP	ACCCGCGCGTCGTTCCCCTCTTC	23	srRNA	Rn28s1	NR_003279.1	rRNA	Mus musculus 28S ribosomal RNA (Rn28s1), ribosomal RNA	546	545	572	869	24	343	253	69	45	189.632	275.143	317.512	7.50491	67.8222	66.4555	27.8811	19.5523	-0.224632	1	-1.86205	8.41096e-08	-2.48734	2.29713e-13
srR-363-cP	srRNA-Rn28s1-1673-24-cP	AGAACTGGCGCTGCGGGATGAACC	24	srRNA	Rn28s1	NR_003279.1	rRNA	Mus musculus 28S ribosomal RNA (Rn28s1), ribosomal RNA	1673	238	384	368	60	2963	1179	207	387	82.8119	184.711	134.458	18.7623	585.881	309.688	83.6432	168.15	-1.11507	0.00234392	-3.3888	2.90848e-40	-2.49625	1.00656e-23
srR-364-cP	srRNA-Rn28s1-84-27-cP	AGTAACGGCGAGTGAACAGGGAAGAGC	27	srRNA	Rn28s1	NR_003279.1	rRNA	Mus musculus 28S ribosomal RNA (Rn28s1), ribosomal RNA	84	469	546	631	157	371	311	204	245	163.188	262.636	230.552	49.0946	73.3587	81.6903	82.431	106.451	-0.0401458	1	-0.41277	1	-0.158492	1
srR-365-cP	srRNA-Rn28s1-937-22-cP	CTCCCACGGCGCGACCGCTCTC	22	srRNA	Rn28s1	NR_003279.1	rRNA	Mus musculus 28S ribosomal RNA (Rn28s1), ribosomal RNA	937	506	455	671	57	1171	595	191	90	176.062	218.863	245.168	17.8242	231.545	156.289	77.178	39.1046	-0.76232	1	-2.16558	9.09856e-16	-3.26007	4.94656e-32
srR-366-cP	srRNA-Rn18s-595-25-cP	ATTGGAGGGCAAGTCTGGTGCCAGC	25	srRNA	Rn18s	NR_003278.3	rRNA	Mus musculus 18S ribosomal RNA (Rn18s), ribosomal RNA	595	77	192	259	424	986	936	409	1308	26.7921	92.3556	94.6325	132.587	194.964	245.859	165.266	568.32	0.139247	1	-0.819431	0.428251	0.84769	0.146108
srR-367-cP	srRNA-Rn28s1-4139-26-cP	AAGCGTTGGATTGTTCACCCACTAAT	26	srRNA	Rn28s1	NR_003279.1	rRNA	Mus musculus 28S ribosomal RNA (Rn28s1), ribosomal RNA	4139	107	241	284	163	1145	846	462	1724	37.2305	115.925	103.767	50.9708	226.404	222.219	186.682	749.07	-0.222246	1	-0.85934	0.200232	1.0304	0.00392348
srR-368-cP	srRNA-Rn18s-64-15-cP	ACGCACGGCCGGTAC	15	srRNA	Rn18s	NR_003278.3	rRNA	Mus musculus 18S ribosomal RNA (Rn18s), ribosomal RNA	64	218	352	399	472	308	407	419	695	75.8529	169.319	145.785	147.596	60.9016	106.907	169.307	301.974	0.616224	1	0.893602	0.248981	1.61371	1.92112e-08
srR-369-cP	srRNA-Rn18s-1083-22-cP	AAACGATGCCGACTGGCGATGC	22	srRNA	Rn18s	NR_003278.3	rRNA	Mus musculus 18S ribosomal RNA (Rn18s), ribosomal RNA	1083	71	280	323	578	656	577	470	765	24.7044	134.685	118.017	180.743	129.712	151.56	189.914	332.389	0.0292137	1	-0.0311338	1	0.661728	1
srR-370-cP	srRNA-Rs5-8s1-92-21-cP	CGACACTTCGAACGCACTTGC	21	srRNA	Rs5-8s1	NR_003280.2	rRNA	Mus musculus 5.8S ribosomal RNA (Rs5-8s1), ribosomal RNA	92	188	231	384	734	379	365	490	251	65.4144	111.115	140.305	229.525	74.9406	95.8745	197.996	109.058	0.159989	1	0.82024	0.587789	-0.154368	1
srR-371-cP	srRNA-n-R5s149-92-29-cP	CGCCTGGGAATACCGGGTGCTGTAGGCTT	29	srRNA	n-R5s149	NR_046156.1	rRNA	Mus musculus nuclear encoded rRNA 5S 149 (n-R5s149), ribosomal RNA	92	418	455	354	466	280	218	331	190	145.443	218.863	129.343	145.72	55.3651	57.262	133.748	82.5541	-0.146681	1	0.691016	1	-0.119283	1
srR-372-cP	srRNA-Rn28s1-3347-19-cP	GATTTCTGCCCAGTGCTCT	19	srRNA	Rn28s1	NR_003279.1	rRNA	Mus musculus 28S ribosomal RNA (Rn28s1), ribosomal RNA	3347	69	75	97	91	5483	2443	206	111	24.0085	36.0764	35.4415	28.4561	1084.17	641.702	83.2391	48.229	-0.951934	0.0479872	-4.28365	9.84866e-62	-5.18491	7.51157e-81
srR-373-cP	srRNA-n-R5s149-1-16-2-cP	GTCTACGGCCATACCA	16	srRNA	n-R5s149	NR_046156.1	rRNA	Mus musculus nuclear encoded rRNA 5S 149 (n-R5s149), ribosomal RNA	1	428	371	384	346	444	433	514	298	148.922	178.458	140.305	108.196	87.7932	113.736	207.694	129.48	0.178101	1	0.660931	1	-0.135121	1
srR-374-cP	srRNA-Rs5-8s1-84-23-cP	TTGATCATCGACACTTCGAACGC	23	srRNA	Rs5-8s1	NR_003280.2	rRNA	Mus musculus 5.8S ribosomal RNA (Rs5-8s1), ribosomal RNA	84	529	382	557	206	411	470	264	290	184.065	183.749	203.515	64.4171	81.268	123.455	106.675	126.004	0.40775	1	-0.188635	1	-0.0629827	1
srR-375-cP	srRNA-Rn18s-153-17-cP	GTGGTAATTCTAGAGCT	17	srRNA	Rn18s	NR_003278.3	rRNA	Mus musculus 18S ribosomal RNA (Rn18s), ribosomal RNA	153	138	219	253	328	2301	1176	455	462	48.017	105.343	92.4402	102.567	454.982	308.9	183.853	200.737	-0.753971	1	-1.88818	2.73705e-13	-1.87597	3.89542e-13
srR-376-cP	srRNA-n-R5s149-39-15-cP	CTGATCTCGGAAGCT	15	srRNA	n-R5s149	NR_046156.1	rRNA	Mus musculus nuclear encoded rRNA 5S 149 (n-R5s149), ribosomal RNA	39	505	207	389	674	282	190	199	113	175.714	99.5708	142.131	210.763	55.7605	49.9073	80.4106	49.098	-0.35516	1	-0.0530048	1	-0.878674	0.983123
srR-377-cP	srRNA-Rn28s1-172-16-cP	CCCCGGCGCCGCTCGT	16	srRNA	Rn28s1	NR_003279.1	rRNA	Mus musculus 28S ribosomal RNA (Rn28s1), ribosomal RNA	172	455	641	469	183	160	107	154	315	158.317	308.333	171.362	57.2249	31.6372	28.1057	62.2273	136.866	-0.365768	1	0.394441	1	1.41655	5.89614e-05
srR-378-cP	srRNA-n-R5s149-12-15-cP	TACCACCCTGAACGC	15	srRNA	n-R5s149	NR_046156.1	rRNA	Mus musculus nuclear encoded rRNA 5S 149 (n-R5s149), ribosomal RNA	12	529	186	327	495	629	555	377	216	184.065	89.4694	119.478	154.789	124.374	145.782	152.336	93.851	0.0337647	1	-0.288528	1	-1.10157	0.00770599
srR-379-cP	srRNA-n-R5s149-4-23-cP	TACGGCCATACCACCCTGAACGC	23	srRNA	n-R5s149	NR_046156.1	rRNA	Mus musculus nuclear encoded rRNA 5S 149 (n-R5s149), ribosomal RNA	4	489	254	446	469	330	311	305	212	170.147	122.179	162.958	146.658	65.2517	81.6903	123.242	92.113	0.128743	1	0.336106	1	-0.198229	1
srR-380-cP	srRNA-Rn28s1-1181-22-cP	TCCGAAAGCCGCCGTGGCGCAA	22	srRNA	Rn28s1	NR_003279.1	rRNA	Mus musculus 28S ribosomal RNA (Rn28s1), ribosomal RNA	1181	16	15	49	491	1244	534	1293	1248	5.56718	7.21528	17.9034	153.538	245.979	140.266	522.467	542.25	-1.00557	0.0422189	0.505581	1	0.444667	1
srR-381-cP	srRNA-Rs5-8s1-51-25-cP	AGCTGCGAGAATTAATGTGAATTGC	25	srRNA	Rs5-8s1	NR_003280.2	rRNA	Mus musculus 5.8S ribosomal RNA (Rs5-8s1), ribosomal RNA	51	196	256	260	588	743	685	396	368	68.198	123.141	94.9979	183.87	146.915	179.929	160.013	159.894	0.0970689	1	-0.457863	1	-0.57344	1
srR-382-cP	srRNA-Rn45s-6875-21-cP	TACGACTCTTAGCGGTGGATC	21	srRNA	Rn45s	NR_046233.2	rRNA	Mus musculus 45S pre-ribosomal RNA (Rn45s), ribosomal RNA	6875	215	258	399	563	489	486	401	313	74.809	124.103	145.785	176.053	96.6912	127.658	162.033	135.997	0.205413	1	0.163616	1	-0.203527	1
srR-383-cP	srRNA-Rn28s1-158-28-cP	ACGGAAGACCCACTCCCCGGCGCCGCTC	28	srRNA	Rn28s1	NR_003279.1	rRNA	Mus musculus 28S ribosomal RNA (Rn28s1), ribosomal RNA	158	181	337	255	161	2823	1556	129	176	62.9788	162.103	93.171	50.3454	558.199	408.714	52.1255	76.4712	-0.645004	1	-4.00078	1.7402e-51	-3.56271	1.786e-43
srR-384-cP	srRNA-n-R5s149-5-19-cP	ACGGCCATACCACCCTGAA	19	srRNA	n-R5s149	NR_046156.1	rRNA	Mus musculus nuclear encoded rRNA 5S 149 (n-R5s149), ribosomal RNA	5	443	207	405	606	226	273	253	191	154.141	99.5708	147.977	189.499	44.6875	71.7089	102.231	82.9886	0.486677	1	0.61239	1	0.197213	1
srR-385-cP	srRNA-Rn28s1-1107-23-cP	GATGTCGGCTACCCACCCGACCC	23	srRNA	Rn28s1	NR_003279.1	rRNA	Mus musculus 28S ribosomal RNA (Rn28s1), ribosomal RNA	1107	541	430	445	136	928	431	133	250	188.24	206.838	162.592	42.5278	183.496	113.211	53.7418	108.624	-0.891914	0.346273	-2.35188	1.88039e-17	-1.45173	1.75927e-06
srR-386-cP	srRNA-Rs5-8s1-83-22-cP	ATTGATCATCGACACTTCGAAC	22	srRNA	Rs5-8s1	NR_003280.2	rRNA	Mus musculus 5.8S ribosomal RNA (Rs5-8s1), ribosomal RNA	83	234	300	311	586	493	576	256	290	81.4201	144.306	113.632	183.245	97.4821	151.298	103.443	126.004	0.438722	1	-0.495376	1	-0.325348	1
srR-387-cP	srRNA-Rn28s1-940-18-cP	CCACGGCGCGACCGCTCT	18	srRNA	Rn28s1	NR_003279.1	rRNA	Mus musculus 28S ribosomal RNA (Rn28s1), ribosomal RNA	940	649	610	479	52	358	275	64	48	225.819	293.421	175.015	16.2606	70.7882	72.2342	25.8607	20.8558	-0.166118	1	-2.03212	2.42527e-09	-2.45617	2.89618e-13
srR-388-cP	srRNA-Rn18s-111-15-cP	ATGGTTCCTTTGGTC	15	srRNA	Rn18s	NR_003278.3	rRNA	Mus musculus 18S ribosomal RNA (Rn18s), ribosomal RNA	111	108	240	280	381	1176	897	369	755	37.5785	115.444	102.305	119.14	232.533	235.615	149.103	328.044	-0.176343	1	-1.22207	0.000210302	-0.199233	1
srR-389-cP	srRNA-Rn28s1-211-23-cP	GAGGCCCAGCCCGTGGACGGTGT	23	srRNA	Rn28s1	NR_003279.1	rRNA	Mus musculus 28S ribosomal RNA (Rn28s1), ribosomal RNA	211	358	508	701	113	280	274	199	194	124.566	244.357	256.129	35.3356	55.3651	71.9715	80.4106	84.2921	0.183011	1	-0.0427417	1	-0.0892426	1
srR-390-cP	srRNA-Rn28s1-2129-19-cP	AAACGAGAACTTTGAAGGC	19	srRNA	Rn28s1	NR_003279.1	rRNA	Mus musculus 28S ribosomal RNA (Rn28s1), ribosomal RNA	2129	95	181	174	194	1577	761	342	1632	33.0552	87.0644	63.5755	60.6647	311.824	199.892	138.193	709.097	-0.836774	0.539971	-1.75491	7.02606e-11	0.489501	1
srR-391-cP	srRNA-Rn18s-1697-18-cP	ACACCGCCCGTCGCTACT	18	srRNA	Rn18s	NR_003278.3	rRNA	Mus musculus 18S ribosomal RNA (Rn18s), ribosomal RNA	1697	128	206	284	608	266	300	432	825	44.5375	99.0898	103.767	190.124	52.5968	78.8009	174.56	358.459	0.387709	1	1.14907	0.00384305	2.07245	8.94506e-15
srR-392-cP	srRNA-Rn28s1-2471-22-cP	TCCGGTGAGCTCTCGCTGGCCC	22	srRNA	Rn28s1	NR_003279.1	rRNA	Mus musculus 28S ribosomal RNA (Rn28s1), ribosomal RNA	2471	7	10	7	469	938	637	1237	1419	2.43564	4.81019	2.55763	146.658	185.473	167.321	499.839	616.549	-0.343895	1	0.848981	0.170646	1.03718	0.0041157
srR-393-cP	srRNA-Rn28s1-4139-23-cP	AAGCGTTGGATTGTTCACCCACT	23	srRNA	Rn28s1	NR_003279.1	rRNA	Mus musculus 28S ribosomal RNA (Rn28s1), ribosomal RNA	4139	83	159	161	225	1550	838	445	1468	28.8798	76.4819	58.8256	70.3585	306.485	220.117	179.813	637.839	-0.672828	1	-1.35029	5.90081e-06	0.361634	1
srR-394-cP	srRNA-n-R5s149-19-20-2-cP	ATCTGAACGCGCCCGATCTC	20	srRNA	n-R5s149	NR_046156.1	rRNA	Mus musculus nuclear encoded rRNA 5S 149 (n-R5s149), ribosomal RNA	19	450	270	388	511	261	259	251	129	156.577	129.875	141.766	159.792	51.6082	68.0315	101.422	56.0499	0.203149	1	0.393341	1	-0.576208	1
srR-395-cP	srRNA-Rn28s1-1396-16-cP	AGCGGTCCTGACGTGC	16	srRNA	Rn28s1	NR_003279.1	rRNA	Mus musculus 28S ribosomal RNA (Rn28s1), ribosomal RNA	1396	145	345	702	112	1323	581	236	337	50.4526	165.951	256.494	35.0229	261.6	152.611	95.3613	146.425	-0.972718	0.0714018	-2.03657	2.71582e-14	-1.53262	7.40962e-08
srR-396-cP	srRNA-n-R5s149-21-18-cP	GAACGCGCCCGATCTCGT	18	srRNA	n-R5s149	NR_046156.1	rRNA	Mus musculus nuclear encoded rRNA 5S 149 (n-R5s149), ribosomal RNA	21	331	228	362	600	621	440	175	74	115.171	109.672	132.266	187.623	122.792	115.575	70.7128	32.1527	-0.282678	1	-1.37681	4.5861e-05	-2.62718	1.08552e-18
srR-397-cP	srRNA-n-R5s149-15-15-cP	CACCCTGAACGCGCC	15	srRNA	n-R5s149	NR_046156.1	rRNA	Mus musculus nuclear encoded rRNA 5S 149 (n-R5s149), ribosomal RNA	15	562	248	402	493	181	121	189	102	195.547	119.293	146.881	154.163	35.7896	31.783	76.3699	44.3185	-0.366329	1	0.511947	1	-0.386987	1
srR-398-cP	srRNA-Rn18s-1464-19-cP	CAGCCACCCGAGATTGAGC	19	srRNA	Rn18s	NR_003278.3	rRNA	Mus musculus 18S ribosomal RNA (Rn18s), ribosomal RNA	1464	129	165	325	479	489	490	457	867	44.8854	79.3681	118.747	149.785	96.6912	128.708	184.662	376.708	0.217236	1	0.352162	1	1.26603	5.55902e-05
srR-399-cP	srRNA-Rn18s-1371-25-cP	TTCCGATAACGAACGAGACTCTGGC	25	srRNA	Rn18s	NR_003278.3	rRNA	Mus musculus 18S ribosomal RNA (Rn18s), ribosomal RNA	1371	36	69	69	287	929	1590	687	1388	12.5262	33.1903	25.211	89.7462	183.693	417.645	277.598	603.08	0.989517	0.0386052	0.0145236	1	1.01922	0.00621747
srR-400-cP	srRNA-Rn28s1-2133-19-cP	GAGAACTTTGAAGGCCGAA	19	srRNA	Rn28s1	NR_003279.1	rRNA	Mus musculus 28S ribosomal RNA (Rn28s1), ribosomal RNA	2133	313	320	480	159	717	499	252	621	108.908	153.926	175.381	49.72	141.774	131.072	101.826	269.822	-0.308525	1	-1.05834	0.0141863	0.232657	1
srR-401-cP	srRNA-n-R5s149-15-21-cP	CACCCTGAACGCGCCCGATCT	21	srRNA	n-R5s149	NR_046156.1	rRNA	Mus musculus nuclear encoded rRNA 5S 149 (n-R5s149), ribosomal RNA	15	606	281	313	448	157	185	216	113	210.857	135.166	114.363	140.092	31.044	48.5939	87.2799	49.098	0.450774	1	0.909541	0.648194	-0.0343297	1
srR-402-cP	srRNA-Rn28s1-1814-17-cP	AACTCACCTGCCGAATC	17	srRNA	Rn28s1	NR_003279.1	rRNA	Mus musculus 28S ribosomal RNA (Rn28s1), ribosomal RNA	1814	129	133	236	108	3782	1817	140	145	44.8854	63.9755	86.2288	33.7721	747.824	477.271	56.5703	63.0018	-0.843206	0.339533	-4.30472	1.04677e-59	-4.26394	3.86139e-59
srR-403-cP	srRNA-Rs5-8s1-4-15-cP	TCTTAGCGGTGGATC	15	srRNA	Rs5-8s1	NR_003280.2	rRNA	Mus musculus 5.8S ribosomal RNA (Rs5-8s1), ribosomal RNA	4	161	212	379	610	561	490	304	171	56.0198	101.976	138.478	190.75	110.928	128.708	122.838	74.2987	0.0191205	1	-0.433905	1	-1.2734	0.00049094
srR-404-cP	srRNA-Rs5-8s1-125-19-cP	CTCCCGGGGCTACGCCTGT	19	srRNA	Rs5-8s1	NR_003280.2	rRNA	Mus musculus 5.8S ribosomal RNA (Rs5-8s1), ribosomal RNA	125	205	184	161	849	308	226	198	297	71.3296	88.5074	58.8256	265.486	60.9016	59.3634	80.0065	129.045	-0.232154	1	-0.187442	1	0.387454	1
srR-405-cP	srRNA-Rn28s1-119-15-cP	GAATCCCCGCCGCGC	15	srRNA	Rn28s1	NR_003279.1	rRNA	Mus musculus 28S ribosomal RNA (Rn28s1), ribosomal RNA	119	87	140	146	146	4285	1617	131	138	30.2716	67.3426	53.3449	45.6548	847.284	424.737	52.9336	59.9604	-1.19157	0.000336877	-4.58065	4.63702e-66	-4.51541	2.83216e-65
srR-406-cP	srRNA-Rn28s1-3768-26-cP	TCTGGCGCCAAGCGTCCGTCCCGCGC	26	srRNA	Rn28s1	NR_003279.1	rRNA	Mus musculus 28S ribosomal RNA (Rn28s1), ribosomal RNA	3768	25	20	17	267	1064	808	1238	1465	8.69873	9.62037	6.2114	83.4921	210.387	212.237	500.243	636.536	-0.182702	1	0.668335	1	0.901392	0.0520951
srR-407-cP	srRNA-Rn18s-1787-22-cP	GAGAAGACGGTCGAACTTGACT	22	srRNA	Rn18s	NR_003278.3	rRNA	Mus musculus 18S ribosomal RNA (Rn18s), ribosomal RNA	1787	105	217	236	345	1126	1461	295	425	36.5347	104.381	86.2288	107.883	222.647	383.761	119.202	184.661	0.590036	1	-1.48219	4.82226e-07	-0.965416	0.0295758
srR-408-cP	srRNA-n-R5s149-11-15-cP	ATACCACCCTGAACG	15	srRNA	n-R5s149	NR_046156.1	rRNA	Mus musculus nuclear encoded rRNA 5S 149 (n-R5s149), ribosomal RNA	11	389	256	340	497	594	228	142	162	135.352	123.141	124.228	155.414	117.453	59.8887	57.3784	70.3883	-1.16668	0.00843767	-1.61396	3.37525e-07	-1.43379	1.43477e-05
srR-409-cP	srRNA-Rn28s1-10-19-cP	AGATCAGACGTGGCGACCC	19	srRNA	Rn28s1	NR_003279.1	rRNA	Mus musculus 28S ribosomal RNA (Rn28s1), ribosomal RNA	10	366	442	688	133	162	199	166	117	127.349	212.61	251.379	41.5897	32.0327	52.2713	67.0762	50.836	0.510762	1	0.484717	1	-0.0293787	1
srR-410-cP	srRNA-n-R5s149-13-18-2-cP	ACCACCCTGAACGCGTCC	18	srRNA	n-R5s149	NR_046156.1	rRNA	Mus musculus nuclear encoded rRNA 5S 149 (n-R5s149), ribosomal RNA	13	420	236	395	521	256	212	173	79	146.139	113.52	144.324	162.919	50.6195	55.686	69.9047	34.3251	-0.0577046	1	-0.11541	1	-1.25501	0.0122292
srR-411-cP	srRNA-Rn28s1-1551-26-cP	AGAGGTCTTGGGGCCGAAACGATCTC	26	srRNA	Rn28s1	NR_003279.1	rRNA	Mus musculus 28S ribosomal RNA (Rn28s1), ribosomal RNA	1551	186	313	657	98	1032	560	189	397	64.7185	150.559	240.052	30.645	204.06	147.095	76.3699	172.495	-0.66749	1	-1.99849	4.40445e-13	-0.937968	0.0549617
srR-412-cP	srRNA-Rn28s1-44-29-cP	ATTAGTCAGCGGAGGAAAAGAAACTAACC	29	srRNA	Rn28s1	NR_003279.1	rRNA	Mus musculus 28S ribosomal RNA (Rn28s1), ribosomal RNA	44	390	350	570	145	331	264	221	380	135.7	168.356	208.265	45.3421	65.4494	69.3448	89.3002	165.108	-0.111902	1	-0.13283	1	0.639024	1
srR-413-cP	srRNA-n-R5s149-7-24-cP	GGCCATACCACCCTGAACGCGCCC	24	srRNA	n-R5s149	NR_046156.1	rRNA	Mus musculus nuclear encoded rRNA 5S 149 (n-R5s149), ribosomal RNA	7	555	296	469	330	150	136	202	46	193.112	142.381	171.362	103.192	29.6599	35.7231	81.6228	19.9868	0.0729246	1	0.878654	1	-1.26324	0.113533
srR-414-cP	srRNA-n-R5s149-46-28-cP	CGGAAGCTAAGCAGGGTCGGGCCTGGTT	28	srRNA	n-R5s149	NR_046156.1	rRNA	Mus musculus nuclear encoded rRNA 5S 149 (n-R5s149), ribosomal RNA	46	293	271	519	403	245	222	334	139	101.949	130.356	189.63	126.02	48.4444	58.3127	134.961	60.3949	0.0720835	1	0.896567	0.34778	-0.377363	1
srR-415-cP	srRNA-n-R5s149-29-25-cP	CCGATCTCGTCTGATCTCGGAAGCT	25	srRNA	n-R5s149	NR_046156.1	rRNA	Mus musculus nuclear encoded rRNA 5S 149 (n-R5s149), ribosomal RNA	29	556	426	341	263	135	170	204	123	193.46	204.914	124.593	82.2413	26.6939	44.6539	82.431	53.4429	0.546467	1	1.04471	0.148527	0.305486	1
srR-416-cP	srRNA-Rn18s-1081-22-cP	ATAAACGATGCCGACTGGCGAT	22	srRNA	Rn18s	NR_003278.3	rRNA	Mus musculus 18S ribosomal RNA (Rn18s), ribosomal RNA	1081	49	152	250	414	515	695	515	992	17.0495	73.1148	91.3441	129.46	101.832	182.556	208.098	431.02	0.646649	1	0.449786	1	1.3856	2.51998e-06
srR-417-cP	srRNA-Rn28s1-1140-25-cP	ACGGACCAAGGAGTCTAACGCGTGC	25	srRNA	Rn28s1	NR_003279.1	rRNA	Mus musculus 28S ribosomal RNA (Rn28s1), ribosomal RNA	1140	382	299	710	134	279	327	144	273	132.917	143.825	259.417	41.9024	55.1674	85.893	58.1866	118.617	0.443186	1	-0.50399	1	0.408533	1
srR-418-cP	srRNA-Rn28s1-1525-18-cP	AGTTTTATCCGGTAAAGC	18	srRNA	Rn28s1	NR_003279.1	rRNA	Mus musculus 28S ribosomal RNA (Rn28s1), ribosomal RNA	1525	249	286	467	138	1074	408	294	565	86.6393	137.571	170.631	43.1532	212.365	107.169	118.798	245.49	-1.18178	0.00193939	-1.41889	2.83754e-06	-0.486513	1
srR-419-cP	srRNA-Rs5-8s1-1-27-cP	GACTCTTAGCGGTGGATCACTCGGCTC	27	srRNA	Rs5-8s1	NR_003280.2	rRNA	Mus musculus 5.8S ribosomal RNA (Rs5-8s1), ribosomal RNA	1	151	281	394	482	585	504	233	169	52.5403	135.166	143.958	150.724	115.673	132.386	94.1491	73.4297	-0.00066863	1	-0.877914	0.338457	-1.35078	8.41174e-05
srR-420-cP	srRNA-Rn28s1-3905-18-cP	AGAAACCTCCCGTGGAGC	18	srRNA	Rn28s1	NR_003279.1	rRNA	Mus musculus 28S ribosomal RNA (Rn28s1), ribosomal RNA	3905	39	85	151	265	2319	801	461	974	13.57	40.8866	55.1718	82.8667	458.542	210.399	186.278	423.199	-1.31916	2.60313e-05	-1.88053	3.49112e-13	-0.811361	0.232617
srR-421-cP	srRNA-Rs5-8s1-113-27-cP	GGCCCCGGGTTCCTCCCGGGGCTACGC	27	srRNA	Rs5-8s1	NR_003280.2	rRNA	Mus musculus 5.8S ribosomal RNA (Rs5-8s1), ribosomal RNA	113	221	401	272	517	248	193	268	120	76.8967	192.888	99.3824	161.668	49.0376	50.6953	108.292	52.1395	-0.147311	1	0.561517	1	-0.606788	1
srR-422-cP	srRNA-Rn18s -1227-15-cP	AGGAGTGGAGCCTGC	15	srRNA	Rn18s	ENSMUST00000240377.1	rRNA	ncrna chromosome:GRCm39:17:40157244:40159092:1 gene:ENSMUSG00000119584.1 gene_biotype:rRNA transcript_biotype:rRNA gene_symbol:Rn18s description:18S ribosomal RNA [Source:NCBI gene (formerly Entrezgene);Acc:19791]	1227	119	188	167	238	2242	1319	262	411	41.4059	90.4315	61.0179	74.4237	443.316	346.461	105.867	178.578	-0.550957	1	-2.64676	1.85168e-25	-2.00722	4.92564e-15
srR-423-cP	srRNA-Rn28s1-1073-20-cP	CTCCCGACGAAGCCGAGCGC	20	srRNA	Rn28s1	NR_003279.1	rRNA	Mus musculus 28S ribosomal RNA (Rn28s1), ribosomal RNA	1073	105	141	166	508	1437	1581	145	102	36.5347	67.8236	60.6525	158.854	284.142	415.281	58.5906	44.3185	0.352092	1	-2.85813	4.6872e-27	-3.37498	1.91496e-35
srR-424-cP	srRNA-n-R5s149-4-21-cP	TACGGCCATACCACCCTGAAC	21	srRNA	n-R5s149	NR_046156.1	rRNA	Mus musculus nuclear encoded rRNA 5S 149 (n-R5s149), ribosomal RNA	4	343	202	386	462	227	282	283	248	119.347	97.1657	141.035	144.469	44.8853	74.0729	114.353	107.755	0.527086	1	0.767626	1	0.567431	1
srR-425-cP	srRNA-Rn28s1-941-20-cP	CACGGCGCGACCGCTCTCCC	20	srRNA	Rn28s1	NR_003279.1	rRNA	Mus musculus 28S ribosomal RNA (Rn28s1), ribosomal RNA	941	542	528	572	38	79	65	72	58	188.588	253.978	208.995	11.8828	15.6209	17.0735	29.0933	25.2007	-0.0669523	1	0.315521	1	-0.00570907	1
srR-426-cP	srRNA-Rs5-8s1-8-26-cP	AGCGGTGGATCACTCGGCTCGTGCGT	26	srRNA	Rs5-8s1	NR_003280.2	rRNA	Mus musculus 5.8S ribosomal RNA (Rs5-8s1), ribosomal RNA	8	148	296	370	511	369	321	334	131	51.4965	142.381	135.189	159.792	72.9633	84.317	134.961	56.9189	0.0132918	1	0.306014	1	-1.05337	0.0557189
srR-427-cP	srRNA-n-R5s149-5-22-2-cP	ACGGCCATACCATTCTGAACGC	22	srRNA	n-R5s149	NR_046156.1	rRNA	Mus musculus nuclear encoded rRNA 5S 149 (n-R5s149), ribosomal RNA	5	305	216	370	489	246	293	330	150	106.124	103.9	135.189	152.912	48.6422	76.9623	133.344	65.1743	0.466369	1	0.873318	0.474661	-0.273439	1
srR-428-cP	srRNA-Rn28s1-4136-26-cP	ACCAAGCGTTGGATTGTTCACCCACT	26	srRNA	Rn28s1	NR_003279.1	rRNA	Mus musculus 28S ribosomal RNA (Rn28s1), ribosomal RNA	4136	54	109	147	195	1068	746	415	1583	18.7892	52.431	53.7103	60.9774	211.178	195.952	167.69	687.806	-0.303278	1	-0.913662	0.0886192	1.00773	0.00664576
srR-429-cP	srRNA-Rn28s1-1-27-cP	CGCGACCTCAGATCAGACGTGGCGACC	27	srRNA	Rn28s1	NR_003279.1	rRNA	Mus musculus 28S ribosomal RNA (Rn28s1), ribosomal RNA	1	441	415	410	208	99	150	191	226	153.446	199.623	149.804	65.0425	19.5755	39.4005	77.178	98.196	0.812964	1	1.39666	0.00115396	1.62948	7.83013e-06
srR-430-cP	srRNA-Rn18s-1002-26-cP	ATTTGCCAAGAATGTTTTCATTAATC	26	srRNA	Rn18s	NR_003278.3	rRNA	Mus musculus 18S ribosomal RNA (Rn18s), ribosomal RNA	1002	58	71	114	182	975	848	483	1698	20.181	34.1523	41.6529	56.9122	192.789	222.744	195.167	737.773	0.0130044	1	-0.563383	1	1.24032	3.94188e-05
srR-431-cP	srRNA-Rn18s-513-16-cP	AGTGACGAAAAATAAC	16	srRNA	Rn18s	NR_003278.3	rRNA	Mus musculus 18S ribosomal RNA (Rn18s), ribosomal RNA	513	109	244	279	318	524	570	303	851	37.9264	117.369	101.94	99.44	103.612	149.722	122.434	369.756	0.335662	1	-0.340249	1	1.13946	0.000971077
srR-432-cP	srRNA-n-R5s149-92-23-cP	CGCCTGGGAATACCGGGTGCTGT	23	srRNA	n-R5s149	NR_046156.1	rRNA	Mus musculus nuclear encoded rRNA 5S 149 (n-R5s149), ribosomal RNA	92	517	365	224	363	118	123	248	122	179.89	175.572	81.8443	113.512	23.3324	32.3084	100.21	53.0084	0.273932	1	1.5203	3.36879e-05	0.48767	1
srR-433-cP	srRNA-Rn28s1-3683-29-cP	CGGGCCGCCGGTGAAATACCACTACTCTC	29	srRNA	Rn28s1	NR_003279.1	rRNA	Mus musculus 28S ribosomal RNA (Rn28s1), ribosomal RNA	3683	9	33	70	262	722	674	1402	1140	3.13154	15.8736	25.5763	81.9286	142.763	177.039	566.511	495.325	0.115073	1	1.40713	7.20976e-07	1.09889	0.00147508
srR-434-cP	srRNA-n-R5s149-1-24-3-cP	GTCTACGGCCATACCATTCTGAAC	24	srRNA	n-R5s149	NR_046156.1	rRNA	Mus musculus nuclear encoded rRNA 5S 149 (n-R5s149), ribosomal RNA	1	297	137	278	462	376	426	463	354	103.341	65.8995	101.575	144.469	74.3474	111.897	187.086	153.811	0.394342	1	0.749949	1	0.352977	1
srR-435-cP	srRNA-Rn28s1-1147-20-cP	AAGGAGTCTAACGCGTGCGC	20	srRNA	Rn28s1	NR_003279.1	rRNA	Mus musculus 28S ribosomal RNA (Rn28s1), ribosomal RNA	1147	140	168	239	63	3080	1712	136	125	48.7129	80.8111	87.3249	19.7004	609.016	449.691	54.954	54.3119	-0.632869	1	-4.0503	4.17732e-53	-4.18169	5.61828e-56
srR-436-cP	srRNA-Rn18s-1002-19-cP	ATTTGCCAAGAATGTTTTC	19	srRNA	Rn18s	NR_003278.3	rRNA	Mus musculus 18S ribosomal RNA (Rn18s), ribosomal RNA	1002	38	62	113	235	1146	774	623	1420	13.2221	29.8231	41.2875	73.4855	226.601	203.306	251.738	616.984	-0.351811	1	-0.429346	1	0.749291	0.62272
srR-437-cP	srRNA-Rn18s-831-28-cP	AGGCCCGAGCCGCCTGGATACCGCAGCT	28	srRNA	Rn18s	NR_003278.3	rRNA	Mus musculus 18S ribosomal RNA (Rn18s), ribosomal RNA	831	71	201	375	243	779	748	454	659	24.7044	96.6847	137.016	75.9872	154.034	196.477	183.449	286.333	0.155734	1	-0.328968	1	0.198701	1
srR-438-cP	srRNA-Rn28s1-1709-25-cP	AAGGCGCCCGATGCCGACGCTCATC	25	srRNA	Rn28s1	NR_003279.1	rRNA	Mus musculus 28S ribosomal RNA (Rn28s1), ribosomal RNA	1709	248	365	364	139	963	620	200	349	86.2914	175.572	132.997	43.4659	190.416	162.855	80.8147	151.639	-0.420855	1	-1.8171	1.10479e-10	-1.02401	0.0131857
srR-439-cP	srRNA-Rn28s1-3172-15-cP	CTCCGCGTCGGTGTT	15	srRNA	Rn28s1	NR_003279.1	rRNA	Mus musculus 28S ribosomal RNA (Rn28s1), ribosomal RNA	3172	267	476	453	34	1103	517	115	143	92.9024	228.965	165.515	10.632	218.099	135.8	46.4684	62.1329	-0.878705	0.372266	-2.8107	9.36092e-25	-2.50638	1.77659e-20
srR-440-cP	srRNA-Rn28s1-1140-27-cP	ACGGACCAAGGAGTCTAACGCGTGCGC	27	srRNA	Rn28s1	NR_003279.1	rRNA	Mus musculus 28S ribosomal RNA (Rn28s1), ribosomal RNA	1140	312	266	651	156	427	317	132	272	108.56	127.951	237.86	48.7819	84.4318	83.2663	53.3377	118.183	-0.215336	1	-1.24314	0.00249488	-0.210473	1
srR-441-cP	srRNA-Rn28s1-136-15-cP	CGCGGCGTGGGAAAT	15	srRNA	Rn28s1	NR_003279.1	rRNA	Mus musculus 28S ribosomal RNA (Rn28s1), ribosomal RNA	136	118	191	172	81	2681	2115	137	77	41.058	91.8745	62.8447	25.3291	530.121	555.547	55.3581	33.4562	-0.127763	1	-3.83959	4.13042e-48	-4.67978	1.74469e-63
srR-442-cP	srRNA-n-R5s149-13-25-cP	ACCACCCTGAACGCGCCCGATCTCG	25	srRNA	n-R5s149	NR_046156.1	rRNA	Mus musculus nuclear encoded rRNA 5S 149 (n-R5s149), ribosomal RNA	13	266	172	195	514	505	515	344	279	92.5544	82.7352	71.2484	160.73	99.8549	135.275	139.001	121.224	0.242574	1	-0.10395	1	-0.415801	1
srR-443-cP	srRNA-Rn18s-111-20-cP	ATGGTTCCTTTGGTCGCTCG	20	srRNA	Rn18s	NR_003278.3	rRNA	Mus musculus 18S ribosomal RNA (Rn18s), ribosomal RNA	111	391	397	472	176	263	215	189	135	136.048	190.964	172.458	55.036	52.0036	56.474	76.3699	58.6569	-0.076342	1	-0.0267674	1	-0.521679	1
srR-444-cP	srRNA-Rn28s1-2129-20-cP	AAACGAGAACTTTGAAGGCC	20	srRNA	Rn28s1	NR_003279.1	rRNA	Mus musculus 28S ribosomal RNA (Rn28s1), ribosomal RNA	2129	106	207	256	113	1316	645	234	1187	36.8826	99.5708	93.5363	35.3356	260.216	169.422	94.5532	515.746	-0.814333	0.827195	-2.04119	2.15798e-14	0.291212	1
srR-445-cP	srRNA-Rs5-8s1-14-18-cP	GGATCACTCGGCTCGTGC	18	srRNA	Rs5-8s1	NR_003280.2	rRNA	Mus musculus 5.8S ribosomal RNA (Rs5-8s1), ribosomal RNA	14	4	28	29	979	490	418	509	206	1.3918	13.4685	10.5959	306.138	96.8889	109.796	205.673	89.5061	-0.0149306	1	0.504653	1	-0.809738	0.889327
srR-446-cP	srRNA-Rn28s1-938-23-cP	TCCCACGGCGCGACCGCTCTCCC	23	srRNA	Rn28s1	NR_003279.1	rRNA	Mus musculus 28S ribosomal RNA (Rn28s1), ribosomal RNA	938	395	435	528	26	625	451	154	42	137.44	209.243	192.919	8.13032	123.583	118.464	62.2273	18.2488	-0.256324	1	-1.57038	6.64866e-07	-3.45201	3.10364e-28
srR-447-cP	srRNA-Rn28s1-2125-27-cP	ATTCAAACGAGAACTTTGAAGGCCGAA	27	srRNA	Rn28s1	NR_003279.1	rRNA	Mus musculus 28S ribosomal RNA (Rn28s1), ribosomal RNA	2125	271	322	536	173	285	338	224	355	94.2942	154.888	195.842	54.0979	56.3537	88.7824	90.5124	154.246	0.46022	1	0.102381	1	0.75664	1
srR-448-cP	srRNA-Rn18s-113-28-cP	GGTTCCTTTGGTCGCTCGCTCCTCTCCT	28	srRNA	Rn18s	NR_003278.3	rRNA	Mus musculus 18S ribosomal RNA (Rn18s), ribosomal RNA	113	62	155	165	129	2590	1968	226	199	21.5728	74.5579	60.2871	40.3389	512.127	516.934	91.3206	86.4646	-0.181868	1	-3.06807	1.37327e-33	-3.26134	2.39867e-37
srR-449-cP	srRNA-Rn18s -10-15-cP	GATCCTGCCAGTAGC	15	srRNA	Rn18s	ENSMUST00000240377.1	rRNA	ncrna chromosome:GRCm39:17:40157244:40159092:1 gene:ENSMUSG00000119584.1 gene_biotype:rRNA transcript_biotype:rRNA gene_symbol:Rn18s description:18S ribosomal RNA [Source:NCBI gene (formerly Entrezgene);Acc:19791]	10	116	102	145	649	238	343	213	817	40.3621	49.0639	52.9796	202.945	47.0603	90.0957	86.0676	354.983	0.741264	1	0.289627	1	2.21877	7.6046e-17
srR-450-cP	srRNA-Rn28s1-243-24-cP	AGCGGCCCCCGGCGCGCCGGGCTC	24	srRNA	Rn28s1	NR_003279.1	rRNA	Mus musculus 28S ribosomal RNA (Rn28s1), ribosomal RNA	243	438	454	291	106	664	436	128	149	152.402	218.382	106.325	33.1467	131.294	114.524	51.7214	64.7398	-0.39242	1	-1.92427	7.92811e-11	-1.71508	1.5933e-08
srR-451-cP	srRNA-n-R5s149-5-18-cP	ACGGCCATACCACCCTGA	18	srRNA	n-R5s149	NR_046156.1	rRNA	Mus musculus nuclear encoded rRNA 5S 149 (n-R5s149), ribosomal RNA	5	359	155	263	569	320	273	178	134	124.914	74.5579	96.094	177.929	63.2744	71.7089	71.9251	58.2224	-0.0148206	1	-0.396095	1	-0.815266	1
srR-452-cP	srRNA-Rn45s-6872-28-cP	CGATACGACTCTTAGCGGTGGATCACTC	28	srRNA	Rn45s	NR_046233.2	rRNA	Mus musculus 45S pre-ribosomal RNA (Rn45s), ribosomal RNA	6872	196	323	292	431	252	320	291	214	68.198	155.369	106.69	134.776	49.8286	84.0543	117.585	92.982	0.558745	1	0.657187	1	0.204159	1
srR-453-cP	srRNA-Rn18s-1695-20-cP	ACACACCGCCCGTCGCTACT	20	srRNA	Rn18s	NR_003278.3	rRNA	Mus musculus 18S ribosomal RNA (Rn18s), ribosomal RNA	1695	108	149	288	539	161	360	382	539	37.5785	71.6718	105.228	168.548	31.8349	94.5611	154.356	234.193	1.37454	0.000523142	1.69551	5.16911e-08	2.1823	8.16855e-15
srR-454-cP	srRNA-Rn28s1-1272-23-cP	ACCACCGGCCCGTCTCGCCCGCC	23	srRNA	Rn28s1	NR_003279.1	rRNA	Mus musculus 28S ribosomal RNA (Rn28s1), ribosomal RNA	1272	6	39	30	86	4180	2195	281	109	2.08769	18.7597	10.9613	26.8926	826.522	576.56	113.545	47.36	-0.714908	1	-3.44447	5.33229e-43	-4.81967	7.25047e-71
srR-455-cP	srRNA-Rn18s-962-19-cP	GAAATTCTTGGACCGGCGC	19	srRNA	Rn18s	NR_003278.3	rRNA	Mus musculus 18S ribosomal RNA (Rn18s), ribosomal RNA	962	28	66	84	148	3764	1939	148	145	9.74257	31.7472	30.6916	46.2803	744.265	509.317	59.8029	63.0018	-0.742575	1	-4.21773	7.51425e-58	-4.25706	5.72417e-59
srR-456-cP	srRNA-n-R5s149-11-20-2-cP	ATACCACCCTGAACGCGTCC	20	srRNA	n-R5s149	NR_046156.1	rRNA	Mus musculus nuclear encoded rRNA 5S 149 (n-R5s149), ribosomal RNA	11	456	273	352	364	184	208	132	81	158.665	131.318	128.612	113.824	36.3828	54.6353	53.3377	35.1941	0.390972	1	-0.0292504	1	-0.742871	1
srR-457-cP	srRNA-Rn28s1-2692-15-cP	GCGCCGCGGCTGGAC	15	srRNA	Rn28s1	NR_003279.1	rRNA	Mus musculus 28S ribosomal RNA (Rn28s1), ribosomal RNA	2692	389	546	387	37	535	291	71	108	135.352	262.636	141.401	11.5701	105.787	76.4369	28.6892	46.9255	-0.663964	1	-2.462	6.00954e-16	-1.8674	1.85625e-09
srR-458-cP	srRNA-Rn28s1-69-15-cP	AACCAGGATTCCCTC	15	srRNA	Rn28s1	NR_003279.1	rRNA	Mus musculus 28S ribosomal RNA (Rn28s1), ribosomal RNA	69	326	319	569	101	728	275	156	158	113.431	153.445	207.899	31.5831	143.949	72.2342	63.0354	68.6503	-1.18982	0.00338701	-1.77181	2.38412e-09	-1.76325	2.43361e-09
srR-459-cP	srRNA-Rn18s-237-15-cP	AACCCGGTGAGCTCC	15	srRNA	Rn18s	NR_003278.3	rRNA	Mus musculus 18S ribosomal RNA (Rn18s), ribosomal RNA	237	117	201	339	280	889	717	324	424	40.71	96.6847	123.863	87.5572	175.784	188.334	130.92	184.226	-0.0958512	1	-1.00606	0.0236931	-0.627912	1
srR-460-cP	srRNA-Rn28s1-1077-16-cP	CGACGAAGCCGAGCGC	16	srRNA	Rn28s1	NR_003279.1	rRNA	Mus musculus 28S ribosomal RNA (Rn28s1), ribosomal RNA	1077	205	298	249	164	2017	890	124	52	71.3296	143.344	90.9787	51.2835	398.826	233.776	50.1051	22.5938	-0.965898	0.0559739	-3.57278	3.78901e-41	-4.83464	5.15675e-62
srR-461-cP	srRNA-Rn28s1-546-18-cP	ACCCGCGCGTCGTTCCCC	18	srRNA	Rn28s1	NR_003279.1	rRNA	Mus musculus 28S ribosomal RNA (Rn28s1), ribosomal RNA	546	281	309	564	102	754	513	119	122	97.7737	148.635	206.072	31.8959	149.09	134.75	48.0847	53.0084	-0.341193	1	-2.2127	1.1344e-14	-2.18662	2.27171e-14
srR-462-cP	srRNA-Rn28s1-93-20-cP	GAGTGAACAGGGAAGAGCCC	20	srRNA	Rn28s1	NR_003279.1	rRNA	Mus musculus 28S ribosomal RNA (Rn28s1), ribosomal RNA	93	302	358	439	132	728	355	153	199	105.081	172.205	160.4	41.277	143.949	93.2478	61.8232	86.4646	-0.821571	1	-1.7998	1.03907e-09	-1.43061	7.61099e-06
srR-463-cP	srRNA-Rn28s1-343-15-cP	ACGAGACCGATAGTC	15	srRNA	Rn28s1	NR_003279.1	rRNA	Mus musculus 28S ribosomal RNA (Rn28s1), ribosomal RNA	343	234	374	684	113	250	192	117	149	81.4201	179.901	249.917	35.3356	49.4331	50.4326	47.2766	64.7398	-0.166383	1	-0.645056	1	-0.306339	1
srR-464-cP	srRNA-Rn18s-1510-23-cP	GTCCGGGGCTGCACGCGCGCTAC	23	srRNA	Rn18s	NR_003278.3	rRNA	Mus musculus 18S ribosomal RNA (Rn18s), ribosomal RNA	1510	50	103	137	437	1105	693	347	717	17.3975	49.5449	50.0566	136.652	218.494	182.03	140.213	311.533	-0.458709	1	-1.22089	0.00024231	-0.183896	1
srR-465-cP	srRNA-Rn18s-1122-27-cP	GACCCGCCGGGCAGCTTCCGGGAAACC	27	srRNA	Rn18s	NR_003278.3	rRNA	Mus musculus 18S ribosomal RNA (Rn18s), ribosomal RNA	1122	45	73	135	614	742	1387	184	206	15.6577	35.1144	49.3258	192.001	146.717	364.323	74.3495	89.5061	1.11668	0.00380091	-1.56127	3.49265e-07	-1.40823	1.14879e-05
srR-466-cP	srRNA-n-R5s149-21-19-cP	GAACGCGCCCGATCTCGTC	19	srRNA	n-R5s149	NR_046156.1	rRNA	Mus musculus nuclear encoded rRNA 5S 149 (n-R5s149), ribosomal RNA	21	283	150	281	573	538	295	106	78	98.4696	72.1528	102.671	179.18	106.38	77.4876	42.8318	33.8906	-0.652341	1	-1.8926	9.11562e-10	-2.34441	1.11707e-14
srR-467-cP	srRNA-Rn28s1-4574-16-cP	CCGTCACGTTGAACGC	16	srRNA	Rn28s1	NR_003279.1	rRNA	Mus musculus 28S ribosomal RNA (Rn28s1), ribosomal RNA	4574	274	383	561	122	297	181	156	205	95.338	184.23	204.976	38.1499	58.7265	47.5432	63.0354	89.0716	-0.499859	1	-0.478747	1	-0.0947113	1
srR-468-cP	srRNA-Rn18s-83-16-cP	AAACTGCGAATGGCTC	16	srRNA	Rn18s	NR_003278.3	rRNA	Mus musculus 18S ribosomal RNA (Rn18s), ribosomal RNA	83	134	140	90	136	3132	1376	204	177	46.6252	67.3426	32.8839	42.5278	619.298	361.434	82.431	76.9057	-0.9722	0.0396183	-3.48987	1.58784e-42	-3.70438	7.08152e-47
srR-469-cP	srRNA-Rs5-8s1-69-24-cP	GAATTGCAGGACACATTGATCATC	24	srRNA	Rs5-8s1	NR_003280.2	rRNA	Mus musculus 5.8S ribosomal RNA (Rs5-8s1), ribosomal RNA	69	173	212	284	441	556	515	243	217	60.1952	101.976	103.767	137.903	109.939	135.275	98.1898	94.2855	0.103807	1	-0.743982	1	-0.916978	0.184517
srR-470-cP	srRNA-n-R5s149-13-29-cP	ACCACCCTGAACGCGCCCGATCTCGTCTG	29	srRNA	n-R5s149	NR_046156.1	rRNA	Mus musculus nuclear encoded rRNA 5S 149 (n-R5s149), ribosomal RNA	13	362	210	262	482	262	256	169	79	125.958	101.014	95.7286	150.724	51.8059	67.2435	68.2884	34.3251	0.180834	1	-0.182542	1	-1.28842	0.00716487
srR-471-cP	srRNA-Rn28s1-3682-26-cP	GCGGGCCGCCGGTGAAATACCACTAC	26	srRNA	Rn28s1	NR_003279.1	rRNA	Mus musculus 28S ribosomal RNA (Rn28s1), ribosomal RNA	3682	15	15	74	474	1367	417	978	483	5.21924	7.21528	27.0379	148.222	270.3	109.533	395.184	209.861	-1.49829	7.13063e-07	-0.033209	1	-1.06067	0.00404951
srR-472-cP	srRNA-Rn18s-1519-26-cP	TGCACGCGCGCTACACTGACTGGCTC	26	srRNA	Rn18s	NR_003278.3	rRNA	Mus musculus 18S ribosomal RNA (Rn18s), ribosomal RNA	1519	118	185	265	307	538	548	377	662	41.058	88.9884	96.8247	96.0003	106.38	143.943	152.336	287.636	0.240858	1	-0.06313	1	0.739151	1
srR-473-cP	srRNA-Rn28s1-406-19-cP	AAGAGGGCGTGAAACCGTT	19	srRNA	Rn28s1	NR_003279.1	rRNA	Mus musculus 28S ribosomal RNA (Rn28s1), ribosomal RNA	406	237	257	583	164	484	315	133	282	82.4639	123.622	213.014	51.2835	95.7025	82.741	53.7418	122.528	-0.405181	1	-1.41297	6.38459e-05	-0.339118	1
srR-474-cP	srRNA-Rn28s1-327-24-cP	AAGGCTAAATACCGGCACGAGACC	24	srRNA	Rn28s1	NR_003279.1	rRNA	Mus musculus 28S ribosomal RNA (Rn28s1), ribosomal RNA	327	272	266	597	157	322	294	188	198	94.6421	127.951	218.13	49.0946	63.6698	77.2249	75.9658	86.0301	0.0830659	1	-0.32627	1	-0.261352	1
srR-475-cP	srRNA-Rn18s-1379-17-cP	ACGAACGAGACTCTGGC	17	srRNA	Rn18s	NR_003278.3	rRNA	Mus musculus 18S ribosomal RNA (Rn18s), ribosomal RNA	1379	34	54	69	287	2479	1291	270	464	11.8303	25.975	25.211	89.7462	490.179	339.107	109.1	201.606	-0.726874	1	-2.74835	1.24452e-27	-1.97724	8.94506e-15
srR-476-cP	srRNA-Rn18s-107-19-cP	AGTTATGGTTCCTTTGGTC	19	srRNA	Rn18s	NR_003278.3	rRNA	Mus musculus 18S ribosomal RNA (Rn18s), ribosomal RNA	107	107	140	273	297	588	639	301	780	37.2305	67.3426	99.7477	92.8732	116.267	167.846	121.626	338.906	0.334276	1	-0.516006	1	0.847581	0.211618
srR-477-cP	srRNA-Rn18s-81-18-cP	TGAAACTGCGAATGGCTC	18	srRNA	Rn18s	NR_003278.3	rRNA	Mus musculus 18S ribosomal RNA (Rn18s), ribosomal RNA	81	153	80	157	234	1233	866	601	587	53.2362	38.4815	57.3641	73.1728	243.804	227.472	242.848	255.049	-0.295354	1	-0.586757	1	-0.630568	1
srR-478-cP	srRNA-Rn28s1-1577-18-cP	AACCTATTCTCAAACTTT	18	srRNA	Rn28s1	NR_003279.1	rRNA	Mus musculus 28S ribosomal RNA (Rn28s1), ribosomal RNA	1577	260	246	530	101	706	322	206	347	90.4668	118.331	193.649	31.5831	139.599	84.5797	83.2391	150.77	-0.918019	0.334748	-1.32668	7.96794e-05	-0.584505	1
srR-479-cP	srRNA-Rn28s1-546-15-cP	ACCCGCGCGTCGTTC	15	srRNA	Rn28s1	NR_003279.1	rRNA	Mus musculus 28S ribosomal RNA (Rn28s1), ribosomal RNA	546	280	369	701	48	377	202	62	61	97.4257	177.496	256.129	15.0098	74.5451	53.0593	25.0525	26.5042	-0.685553	1	-2.15243	7.51681e-11	-2.18565	4.18828e-11
srR-480-cP	srRNA-Rn18s-149-15-cP	AACTGTGGTAATTCT	15	srRNA	Rn18s	NR_003278.3	rRNA	Mus musculus 18S ribosomal RNA (Rn18s), ribosomal RNA	149	108	157	223	254	924	805	312	675	37.5785	75.5199	81.4789	79.4269	182.705	211.449	126.071	293.284	0.0154378	1	-1.11619	0.00292299	-0.0129231	1
srR-481-cP	srRNA-Rn18s-1274-19-cP	GGACACGGACAGGATTGAC	19	srRNA	Rn18s	NR_003278.3	rRNA	Mus musculus 18S ribosomal RNA (Rn18s), ribosomal RNA	1274	67	155	136	354	753	727	427	693	23.3126	74.5579	49.6912	110.697	148.893	190.961	172.539	301.105	0.163622	1	-0.368439	1	0.320231	1
srR-482-cP	srRNA-n-R5s149-40-18-cP	TGATCTCGGAAGCTAAGC	18	srRNA	n-R5s149	NR_046156.1	rRNA	Mus musculus nuclear encoded rRNA 5S 149 (n-R5s149), ribosomal RNA	40	316	193	258	427	586	307	136	158	109.952	92.8366	94.2671	133.525	115.871	80.6396	54.954	68.6503	-0.718105	1	-1.65663	1.39576e-07	-1.45028	1.21115e-05
srR-483-cP	srRNA-n-R5s149-1-24-4-cP	GTCTACGGCCATACCACCTTGAAC	24	srRNA	n-R5s149	NR_046156.1	rRNA	Mus musculus nuclear encoded rRNA 5S 149 (n-R5s149), ribosomal RNA	1	240	95	199	489	444	471	363	301	83.5078	45.6968	72.7099	152.912	87.7932	123.717	146.679	130.783	0.29943	1	0.159255	1	-0.120675	1
srR-484-cP	srRNA-Rn28s1-506-25-cP	CGGCGGATCTTTCCCGCTCCCCGTT	25	srRNA	Rn28s1	NR_003279.1	rRNA	Mus musculus 28S ribosomal RNA (Rn28s1), ribosomal RNA	506	545	448	394	65	98	86	45	76	189.632	215.496	143.958	20.3258	19.3778	22.5896	18.1833	33.0217	0.0258639	1	-0.671702	1	0.0731931	1
srR-485-cP	srRNA-Rn28s1-1652-21-cP	AGTGGGCCACTTTTGGTAAGC	21	srRNA	Rn28s1	NR_003279.1	rRNA	Mus musculus 28S ribosomal RNA (Rn28s1), ribosomal RNA	1652	214	276	366	97	751	390	223	613	74.4611	132.761	133.728	30.3323	148.497	102.441	90.1084	266.346	-0.730825	1	-1.30147	0.000115228	0.147128	1
srR-486-cP	srRNA-n-R5s149-13-23-2-cP	ACCACCTGAACGCGCCCGATCTC	23	srRNA	n-R5s149	NR_046156.1	rRNA	Mus musculus nuclear encoded rRNA 5S 149 (n-R5s149), ribosomal RNA	13	332	235	333	345	256	274	232	115	115.519	113.039	121.67	107.883	50.6195	71.9715	93.745	49.967	0.312229	1	0.307719	1	-0.71391	1
srR-487-cP	srRNA-Rn18s-920-19-cP	AAGAGGGACGGCCGGGGGC	19	srRNA	Rn18s	NR_003278.3	rRNA	Mus musculus 18S ribosomal RNA (Rn18s), ribosomal RNA	920	30	49	51	460	1527	969	191	646	10.4385	23.5699	18.6342	143.844	301.937	254.527	77.178	280.684	-0.441742	1	-2.5485	1.76867e-22	-0.800913	0.337486
srR-488-cP	srRNA-Rn28s1-1-20-cP	CGCGACCTCAGATCAGACGT	20	srRNA	Rn28s1	NR_003279.1	rRNA	Mus musculus 28S ribosomal RNA (Rn28s1), ribosomal RNA	1	250	232	391	197	741	541	220	208	86.9873	111.596	142.862	61.6028	146.52	142.104	88.8961	90.3751	-0.239454	1	-1.30166	0.000123635	-1.39235	1.57459e-05
srR-489-cP	srRNA-Rn18s-1678-21-cP	AAGTCCCTGCCCTTTGTACAC	21	srRNA	Rn18s	NR_003278.3	rRNA	Mus musculus 18S ribosomal RNA (Rn18s), ribosomal RNA	1678	104	153	192	343	418	573	300	825	36.1867	73.5958	70.1523	107.258	82.6522	150.51	121.222	358.459	0.669204	1	-0.0286361	1	1.42066	1.56783e-06
srR-490-cP	srRNA-Rn28s1-3680-28-cP	TCGCGGGCCGCCGGTGAAATACCACTAC	28	srRNA	Rn28s1	NR_003279.1	rRNA	Mus musculus 28S ribosomal RNA (Rn28s1), ribosomal RNA	3680	52	39	272	180	838	750	869	732	18.0934	18.7597	99.3824	56.2868	165.7	197.002	351.14	318.051	0.0542759	1	0.502227	1	0.244935	1
srR-491-cP	srRNA-Rn18s-344-20-cP	ATTCGAACGTCTGCCCTATC	20	srRNA	Rn18s	NR_003278.3	rRNA	Mus musculus 18S ribosomal RNA (Rn18s), ribosomal RNA	344	102	148	174	269	1030	607	302	788	35.4908	71.1907	63.5755	84.1175	203.664	159.441	122.03	342.382	-0.548445	1	-1.31983	3.27996e-05	0.0536961	1
srR-492-cP	srRNA-Rs5-8s1-91-16-cP	TCGACACTTCGAACGC	16	srRNA	Rs5-8s1	NR_003280.2	rRNA	Mus musculus 5.8S ribosomal RNA (Rs5-8s1), ribosomal RNA	91	150	177	168	539	281	362	396	237	52.1924	85.1403	61.3832	168.548	55.5628	95.0865	160.013	102.975	0.579536	1	0.944469	0.128958	0.194304	1
srR-493-cP	srRNA-n-R5s149-13-24-2-cP	ACCATTCTGAACGCGCCCGATCTC	24	srRNA	n-R5s149	NR_046156.1	rRNA	Mus musculus nuclear encoded rRNA 5S 149 (n-R5s149), ribosomal RNA	13	334	275	296	327	242	247	220	112	116.215	132.28	108.151	102.254	47.8513	64.8794	88.8961	48.6635	0.243724	1	0.312223	1	-0.67092	1
srR-494-cP	srRNA-Rn18s-1378-22-cP	AACGAACGAGACTCTGGCATGC	22	srRNA	Rn18s	NR_003278.3	rRNA	Mus musculus 18S ribosomal RNA (Rn18s), ribosomal RNA	1378	36	97	81	314	1359	831	353	806	12.5262	46.6588	29.5955	98.1892	268.718	218.279	142.638	350.203	-0.495223	1	-1.49463	2.01999e-07	-0.313576	1
srR-495-cP	srRNA-Rn28s1-1682-15-cP	GCTGCGGGATGAACC	15	srRNA	Rn28s1	NR_003279.1	rRNA	Mus musculus 28S ribosomal RNA (Rn28s1), ribosomal RNA	1682	234	372	466	89	683	328	115	159	81.4201	178.939	170.265	27.8307	135.051	86.1557	46.4684	69.0848	-0.84362	0.915399	-2.11934	3.79451e-13	-1.66212	4.37074e-08
srR-496-cP	srRNA-Rn28s1-2588-18-cP	AATGTAGGTAAGGGAAGT	18	srRNA	Rn28s1	NR_003279.1	rRNA	Mus musculus 28S ribosomal RNA (Rn28s1), ribosomal RNA	2588	16	71	25	60	3922	1975	118	94	5.56718	34.1523	9.13441	18.7623	775.507	518.773	47.6807	40.8426	-0.775358	0.930022	-4.6036	1.12359e-65	-4.94113	1.33842e-72
srR-497-cP	srRNA-Rn18s-152-18-cP	TGTGGTAATTCTAGAGCT	18	srRNA	Rn18s	NR_003278.3	rRNA	Mus musculus 18S ribosomal RNA (Rn18s), ribosomal RNA	152	57	76	104	350	999	996	444	597	19.8331	36.5574	37.9991	109.447	197.535	261.619	179.409	259.394	0.209979	1	-0.719896	1	-0.302625	1
srR-498-cP	srRNA-Rn28s1-4092-27-cP	GATCCTTCGATGTCGGCTCTTCCTATC	27	srRNA	Rn28s1	NR_003279.1	rRNA	Mus musculus 28S ribosomal RNA (Rn28s1), ribosomal RNA	4092	77	173	154	161	1170	613	433	862	26.7921	83.2162	56.268	50.3454	231.347	161.017	174.964	374.535	-0.718099	1	-0.984001	0.023781	-0.000668416	1
srR-499-cP	srRNA-n-R5s149-13-17-2-cP	ACCACCTGAACGCGCCC	17	srRNA	n-R5s149	NR_046156.1	rRNA	Mus musculus nuclear encoded rRNA 5S 149 (n-R5s149), ribosomal RNA	13	363	191	327	393	189	178	188	78	126.306	91.8745	119.478	122.893	37.3714	46.7552	75.9658	33.8906	0.127748	1	0.44195	1	-0.835897	1
srR-500-cP	srRNA-Rn18s-584-21-cP	AACGAGGATCCATTGGAGGGC	21	srRNA	Rn18s	NR_003278.3	rRNA	Mus musculus 18S ribosomal RNA (Rn18s), ribosomal RNA	584	56	133	128	263	1166	831	302	775	19.4851	63.9755	46.7682	82.2413	230.556	218.279	122.03	336.734	-0.274269	1	-1.49873	2.79633e-07	-0.1492	1
srR-501-cP	srRNA-Rn28s1-939-21-cP	CCCACGGCGCGACCGCTCTCC	21	srRNA	Rn28s1	NR_003279.1	rRNA	Mus musculus 28S ribosomal RNA (Rn28s1), ribosomal RNA	939	391	426	381	28	579	400	67	39	136.048	204.914	139.208	8.75572	114.487	105.068	27.0729	16.9453	-0.319136	1	-2.65952	1.54155e-18	-3.44838	1.6635e-27
srR-502-cP	srRNA-Rn18s-1506-22-cP	AGATGTCCGGGGCTGCACGCGC	22	srRNA	Rn18s	NR_003278.3	rRNA	Mus musculus 18S ribosomal RNA (Rn18s), ribosomal RNA	1506	51	157	182	357	873	788	312	461	17.7454	75.5199	66.4985	111.635	172.62	206.984	126.071	200.302	0.0665481	1	-1.03429	0.0152809	-0.481041	1
srR-503-cP	srRNA-Rn28s1-4624-30-cP	AGACGACCTGCTTCTGGGTCGGGGTTTCGT	30	srRNA	Rn28s1	NR_003279.1	rRNA	Mus musculus 28S ribosomal RNA (Rn28s1), ribosomal RNA	4624	150	281	459	172	421	398	279	262	52.1924	135.166	167.708	53.7852	83.2454	104.543	112.736	113.838	0.133252	1	-0.143609	1	-0.244082	1
srR-504-cP	srRNA-Rs5-8s1-2-17-cP	ACTCTTAGCGGTGGATC	17	srRNA	Rs5-8s1	NR_003280.2	rRNA	Mus musculus 5.8S ribosomal RNA (Rs5-8s1), ribosomal RNA	2	117	133	243	490	589	430	320	195	40.71	63.9755	88.7865	153.225	116.464	112.948	129.303	84.7266	-0.239527	1	-0.430179	1	-1.15428	0.00333667
srR-505-cP	srRNA-Rn28s1-936-25-cP	CCTCCCACGGCGCGACCGCTCTCCC	25	srRNA	Rn28s1	NR_003279.1	rRNA	Mus musculus 28S ribosomal RNA (Rn28s1), ribosomal RNA	936	360	382	557	24	302	262	68	42	125.262	183.749	203.515	7.50491	59.7152	68.8195	27.477	18.2488	0.00935822	1	-1.6995	5.39895e-06	-2.40306	1.30171e-11
srR-506-cP	srRNA-Rn18s-831-24-cP	AGGCCCGAGCCGCCTGGATACCGC	24	srRNA	Rn18s	NR_003278.3	rRNA	Mus musculus 18S ribosomal RNA (Rn18s), ribosomal RNA	831	112	220	204	207	700	426	453	673	38.9703	105.824	74.5368	64.7298	138.413	111.897	183.045	292.415	-0.502042	1	-0.177911	1	0.383263	1
srR-507-cP	srRNA-Rn28s1-677-16-cP	GGCCGCCGCCGGGCGC	16	srRNA	Rn28s1	NR_003279.1	rRNA	Mus musculus 28S ribosomal RNA (Rn28s1), ribosomal RNA	677	556	403	361	58	180	63	65	76	193.46	193.85	131.901	18.1369	35.5918	16.5482	26.2648	33.0217	-1.29866	0.0814855	-1.0184	0.763527	-0.802986	1
srR-508-cP	srRNA-Rn18s-45-23-cP	AAGCCATGCATGTCTAAGTACGC	23	srRNA	Rn18s	NR_003278.3	rRNA	Mus musculus 18S ribosomal RNA (Rn18s), ribosomal RNA	45	165	155	264	251	435	594	371	581	57.4116	74.5579	96.4594	78.4888	86.0136	156.026	149.911	252.442	0.663627	1	0.22023	1	0.857389	0.243604
srR-509-cP	srRNA-Rn28s1-113-21-cP	AGCGCCGAATCCCCGCCGCGC	21	srRNA	Rn28s1	NR_003279.1	rRNA	Mus musculus 28S ribosomal RNA (Rn28s1), ribosomal RNA	113	154	193	125	243	1665	925	122	298	53.5842	92.8366	45.672	75.9872	329.225	242.97	49.297	129.48	-0.633589	1	-3.31955	1.64383e-35	-2.04167	5.58862e-15
srR-510-cP	srRNA-n-R5s149-97-18-cP	GGGAATACCGGGTGCTGT	18	srRNA	n-R5s149	NR_046156.1	rRNA	Mus musculus nuclear encoded rRNA 5S 149 (n-R5s149), ribosomal RNA	97	342	252	298	330	384	226	135	73	118.999	121.217	108.882	103.192	75.9293	59.3634	54.5499	31.7182	-0.550205	1	-1.05767	0.0653461	-1.9535	4.67195e-09
srR-511-cP	srRNA-n-R5s149-12-19-cP	TACCACCCTGAACGCGCCC	19	srRNA	n-R5s149	NR_046156.1	rRNA	Mus musculus nuclear encoded rRNA 5S 149 (n-R5s149), ribosomal RNA	12	308	173	227	339	312	525	345	161	107.168	83.2162	82.9404	106.007	61.6925	137.902	139.405	69.9538	0.964813	0.198686	0.594719	1	-0.51412	1
srR-512-cP	srRNA-Rn18s-77-25-cP	ACAGTGAAACTGCGAATGGCTCATT	25	srRNA	Rn18s	NR_003278.3	rRNA	Mus musculus 18S ribosomal RNA (Rn18s), ribosomal RNA	77	179	112	327	347	299	619	249	407	62.2829	53.8741	119.478	108.508	59.122	162.593	100.614	176.84	1.26376	0.000742784	0.18581	1	0.884645	0.259753
srR-513-cP	srRNA-Rs5-8s1-64-17-cP	AATGTGAATTGCAGGAC	17	srRNA	Rs5-8s1	NR_003280.2	rRNA	Mus musculus 5.8S ribosomal RNA (Rs5-8s1), ribosomal RNA	64	127	179	252	485	384	426	305	102	44.1895	86.1023	92.0748	151.662	75.9293	111.897	123.242	44.3185	0.363979	1	0.117555	1	-1.4715	5.80692e-05
srR-514-cP	srRNA-Rn28s1-158-17-cP	ACGGAAGACCCACTCCC	17	srRNA	Rn28s1	NR_003279.1	rRNA	Mus musculus 28S ribosomal RNA (Rn28s1), ribosomal RNA	158	539	356	349	59	373	226	71	51	187.545	171.243	127.516	18.4496	73.7542	59.3634	28.6892	22.1593	-0.508289	1	-1.9418	9.22253e-09	-2.42809	2.12956e-13
srR-515-cP	srRNA-Rn28s1-1571-17-cP	GATCTCAACCTATTCTC	17	srRNA	Rn28s1	NR_003279.1	rRNA	Mus musculus 28S ribosomal RNA (Rn28s1), ribosomal RNA	1571	240	237	508	76	1054	393	93	197	83.5078	114.001	185.611	23.7655	208.41	103.229	37.5788	85.5956	-1.20869	0.00114901	-3.05117	5.42314e-28	-1.97895	5.79823e-13
srR-516-cP	srRNA-Rs5-8s1-1-29-cP	GACTCTTAGCGGTGGATCACTCGGCTCGT	29	srRNA	Rs5-8s1	NR_003280.2	rRNA	Mus musculus 5.8S ribosomal RNA (Rs5-8s1), ribosomal RNA	1	152	247	281	312	611	545	250	145	52.8883	118.812	102.671	97.5638	120.815	143.155	101.018	63.0018	0.0494173	1	-0.839081	0.550171	-1.63432	1.71895e-07
srR-517-cP	srRNA-Rs5-8s1-93-18-cP	GACACTTCGAACGCACTT	18	srRNA	Rs5-8s1	NR_003280.2	rRNA	Mus musculus 5.8S ribosomal RNA (Rs5-8s1), ribosomal RNA	93	121	126	272	558	340	332	231	149	42.1018	60.6083	99.3824	174.489	67.229	87.2064	93.341	64.7398	0.179926	1	-0.1077	1	-0.749726	1
srR-518-cP	srRNA-Rn18s-1473-16-cP	GAGATTGAGCAATAAC	16	srRNA	Rn18s	NR_003278.3	rRNA	Mus musculus 18S ribosomal RNA (Rn18s), ribosomal RNA	1473	62	152	226	257	568	869	369	605	21.5728	73.1148	82.5751	80.365	112.312	228.26	149.103	262.87	0.82766	0.783623	-0.172329	1	0.531012	1
srR-519-cP	srRNA-Rs5-8s1-82-25-cP	CATTGATCATCGACACTTCGAACGC	25	srRNA	Rs5-8s1	NR_003280.2	rRNA	Mus musculus 5.8S ribosomal RNA (Rs5-8s1), ribosomal RNA	82	466	206	451	138	215	231	123	187	162.144	99.0898	164.785	43.1532	42.5125	60.6767	49.701	81.2507	0.317722	1	-0.355513	1	0.238635	1
srR-520-cP	srRNA-Rn28s1-865-17-cP	ACCCGTCGCCGCGCTCT	17	srRNA	Rn28s1	NR_003279.1	rRNA	Mus musculus 28S ribosomal RNA (Rn28s1), ribosomal RNA	865	189	169	264	61	1701	1436	191	59	65.7624	81.2921	96.4594	19.075	336.343	377.194	77.178	25.6352	-0.0299809	1	-2.70417	2.40163e-25	-4.40697	2.24108e-53
srR-521-cP	srRNA-n-R5s149-13-15-cP	ACCACCCTGAACGCG	15	srRNA	n-R5s149	NR_046156.1	rRNA	Mus musculus nuclear encoded rRNA 5S 149 (n-R5s149), ribosomal RNA	13	273	151	273	422	504	294	178	120	94.9901	72.6338	99.7477	131.961	99.6572	77.2249	71.9251	52.1395	-0.56308	1	-1.05121	0.0338694	-1.62945	6.41539e-07
srR-522-cP	srRNA-n-R5s149-15-26-cP	CACCCTGAACGCGCCCGATCTCGTCT	26	srRNA	n-R5s149	NR_046156.1	rRNA	Mus musculus nuclear encoded rRNA 5S 149 (n-R5s149), ribosomal RNA	15	336	220	319	387	112	128	150	83	116.911	105.824	116.555	121.017	22.146	33.6217	60.611	36.0631	0.406565	1	0.870516	1	0.00775483	1
srR-523-cP	srRNA-Rn28s1-545-20-cP	CACCCGCGCGTCGTTCCCCT	20	srRNA	Rn28s1	NR_003279.1	rRNA	Mus musculus 28S ribosomal RNA (Rn28s1), ribosomal RNA	545	340	344	707	31	49	47	35	37	118.303	165.47	258.321	9.69384	9.68889	12.3455	14.1426	16.0763	0.153823	1	-0.0354269	1	0.034723	1
srR-524-cP	srRNA-Rn28s1-425-21-cP	AAGAGGTAAACGGGTGGGGTC	21	srRNA	Rn28s1	NR_003279.1	rRNA	Mus musculus 28S ribosomal RNA (Rn28s1), ribosomal RNA	425	367	411	446	72	140	82	100	122	127.697	197.699	162.958	22.5147	27.6825	21.5389	40.4073	53.0084	-0.556735	1	-0.0354955	1	0.241306	1
srR-525-cP	srRNA-n-R5s149-25-15-cP	GCGCCCGATCTCGTC	15	srRNA	n-R5s149	NR_046156.1	rRNA	Mus musculus nuclear encoded rRNA 5S 149 (n-R5s149), ribosomal RNA	25	225	171	154	589	356	160	123	115	78.2885	82.2542	56.268	184.183	70.3928	42.0272	49.701	49.967	-0.938962	0.71868	-1.08267	0.0566645	-1.18942	0.00905302
srR-526-cP	srRNA-n-R5s149-20-27-cP	TGAACGCGCCCGATCTCGTCTGATCTC	27	srRNA	n-R5s149	NR_046156.1	rRNA	Mus musculus nuclear encoded rRNA 5S 149 (n-R5s149), ribosomal RNA	20	295	174	284	456	180	165	153	85	102.645	83.6972	103.767	142.593	35.5918	43.3405	61.8232	36.9321	0.088749	1	0.215269	1	-0.641736	1
srR-527-cP	srRNA-n-R5s149-18-20-cP	ACCTGAACGCGCCCGATCTC	20	srRNA	n-R5s149	NR_046156.1	rRNA	Mus musculus nuclear encoded rRNA 5S 149 (n-R5s149), ribosomal RNA	18	329	215	298	332	239	222	189	116	114.475	103.419	108.882	103.818	47.2581	58.3127	76.3699	50.4015	0.107835	1	0.111205	1	-0.602355	1
srR-528-cP	srRNA-mt-Rnr2-1-21-cP	ACTAATCCTAGCCCTAGCCCT	21	srRNA	mt-Rnr2	NC_005089.1:1094-2675	MT rRNA	Mus musculus 16S mitochondrial ribosomal RNA	1	324	235	438	207	219	169	170	172	112.735	113.039	160.035	64.7298	43.3034	44.3912	68.6925	74.7332	-0.15946	1	0.0844441	1	0.0914997	1
srR-529-cP	srRNA-Rn18s-1600-23-cP	GATGGGGATCGGGGATTGCAATT	23	srRNA	Rn18s	NR_003278.3	rRNA	Mus musculus 18S ribosomal RNA (Rn18s), ribosomal RNA	1600	107	154	125	402	398	653	366	457	37.2305	74.0769	45.672	125.707	78.6975	171.523	147.891	198.564	0.928428	0.257774	0.328863	1	0.639319	1
srR-530-cP	srRNA-n-R5s149-3-18-cP	CTACGGCCATACCACCCT	18	srRNA	n-R5s149	NR_046156.1	rRNA	Mus musculus nuclear encoded rRNA 5S 149 (n-R5s149), ribosomal RNA	3	387	135	258	459	154	158	132	80	134.656	64.9375	94.2671	143.531	30.4508	41.5018	53.3377	34.7596	0.251137	1	0.227305	1	-0.504214	1
srR-531-cP	srRNA-Rn28s1-4136-19-cP	ACCAAGCGTTGGATTGTTC	19	srRNA	Rn28s1	NR_003279.1	rRNA	Mus musculus 28S ribosomal RNA (Rn28s1), ribosomal RNA	4136	21	66	124	167	1095	529	427	1278	7.30693	31.7472	45.3067	52.2216	216.517	138.952	172.539	555.285	-0.835108	0.695458	-0.908562	0.0943979	0.662967	1
srR-532-cP	srRNA-Rn28s1-937-23-cP	CTCCCACGGCGCGACCGCTCTCC	23	srRNA	Rn28s1	NR_003279.1	rRNA	Mus musculus 28S ribosomal RNA (Rn28s1), ribosomal RNA	937	363	333	522	26	387	279	94	55	126.306	160.179	190.726	8.13032	76.5225	73.2849	37.9829	23.8973	-0.257626	1	-1.59062	6.09198e-06	-2.37251	4.91007e-13
srR-533-cP	srRNA-Rs5-8s1-107-18-cP	ACTTGCGGCCCCGGGTTC	18	srRNA	Rs5-8s1	NR_003280.2	rRNA	Mus musculus 5.8S ribosomal RNA (Rs5-8s1), ribosomal RNA	107	109	147	184	553	432	231	219	279	37.9264	70.7097	67.2292	172.926	85.4204	60.6767	88.4921	121.224	-0.68852	1	-0.529992	1	-0.190618	1
srR-534-cP	srRNA-n-R5s149-7-23-cP	GGCCATACCACCCTGAACGCGCC	23	srRNA	n-R5s149	NR_046156.1	rRNA	Mus musculus nuclear encoded rRNA 5S 149 (n-R5s149), ribosomal RNA	7	401	232	345	265	127	160	173	81	139.528	111.596	126.055	82.8667	25.112	42.0272	69.9047	35.1941	0.547106	1	0.89508	1	-0.2085	1
srR-535-cP	srRNA-Rn28s1-1781-19-cP	ATGGAAGTCGGAATCCGCT	19	srRNA	Rn28s1	NR_003279.1	rRNA	Mus musculus 28S ribosomal RNA (Rn28s1), ribosomal RNA	1781	193	219	451	112	801	418	146	319	67.1542	105.343	164.785	35.0229	158.384	109.796	58.9947	138.604	-0.723798	1	-2.00516	2.05406e-12	-0.887945	0.165526
srR-536-cP	srRNA-n-R5s149-20-16-cP	TGAACGCGCCCGATCT	16	srRNA	n-R5s149	NR_046156.1	rRNA	Mus musculus nuclear encoded rRNA 5S 149 (n-R5s149), ribosomal RNA	20	340	188	248	437	168	144	142	62	118.303	90.4315	90.6133	136.652	33.2191	37.8245	57.3784	26.9387	-0.00804187	1	0.207158	1	-0.99681	1
srR-537-cP	srRNA-Rn28s1-939-19-cP	CCCACGGCGCGACCGCTCT	19	srRNA	Rn28s1	NR_003279.1	rRNA	Mus musculus 28S ribosomal RNA (Rn28s1), ribosomal RNA	939	355	313	254	77	1021	625	104	40	123.522	150.559	92.8056	24.0782	201.885	164.169	42.0236	17.3798	-0.493633	1	-2.84417	9.59485e-25	-4.23014	1.00819e-43
srR-538-cP	srRNA-n-R5s149-30-28-cP	CGATCTCGTCTGATCTCGGAAGCTAAGC	28	srRNA	n-R5s149	NR_046156.1	rRNA	Mus musculus nuclear encoded rRNA 5S 149 (n-R5s149), ribosomal RNA	30	332	248	392	253	203	196	145	54	115.519	119.293	143.228	79.1142	40.1397	51.4833	58.5906	23.4628	0.163616	1	-0.035507	1	-1.46856	0.00248769
srR-539-cP	srRNA-n-R5s149-5-21-cP	ACGGCCATACCACCCTGAACG	21	srRNA	n-R5s149	NR_046156.1	rRNA	Mus musculus nuclear encoded rRNA 5S 149 (n-R5s149), ribosomal RNA	5	326	136	270	442	160	195	166	123	113.431	65.4185	98.6516	138.215	31.6372	51.2206	67.0762	53.4429	0.499392	1	0.502623	1	0.0606133	1
srR-540-cP	srRNA-Rn28s1-4136-29-cP	ACCAAGCGTTGGATTGTTCACCCACTAAT	29	srRNA	Rn28s1	NR_003279.1	rRNA	Mus musculus 28S ribosomal RNA (Rn28s1), ribosomal RNA	4136	49	141	172	85	820	552	372	1231	17.0495	67.8236	62.8447	26.5799	162.141	144.994	150.315	534.864	-0.356545	1	-0.690271	1	1.02609	0.00597448
srR-541-cP	srRNA-Rn28s1-2910-16-cP	CCGGAGCGGGAGGAAC	16	srRNA	Rn28s1	NR_003279.1	rRNA	Mus musculus 28S ribosomal RNA (Rn28s1), ribosomal RNA	2910	102	174	162	36	2202	1717	135	67	35.4908	83.6972	59.191	11.2574	435.407	451.004	54.5499	29.1112	-0.144571	1	-3.57685	5.32813e-42	-4.59624	9.77171e-60
srR-542-cP	srRNA-Rn28s1-1109-21-cP	TGTCGGCTACCCACCCGACCC	21	srRNA	Rn28s1	NR_003279.1	rRNA	Mus musculus 28S ribosomal RNA (Rn28s1), ribosomal RNA	1109	538	218	284	187	220	161	128	142	187.197	104.862	103.767	58.4757	43.5011	42.2898	51.7214	61.6984	-0.235942	1	-0.331221	1	-0.191398	1
srR-543-cP	srRNA-mt-Rnr1-348-19-cP	ATTGTTAGGACCTAAACTC	19	srRNA	mt-Rnr1	NC_005089.1:70-1024	MT rRNA	Mus musculus mitochondrion, MT-RNR1 mitochondrially encoded 12S RNA (12S rRNA), ribosomal RNA	348	56	43	80	191	1036	636	406	1207	19.4851	20.6838	29.2301	59.7265	204.851	167.058	164.054	524.436	-0.489506	1	-0.901404	0.115783	0.660408	1
srR-544-cP	srRNA-Rs5-8s1-125-21-cP	CTCCCGGGGCTACGCCTGTCT	21	srRNA	Rs5-8s1	NR_003280.2	rRNA	Mus musculus 5.8S ribosomal RNA (Rs5-8s1), ribosomal RNA	125	184	199	179	434	237	218	235	320	64.0226	95.7227	65.4024	135.714	46.8626	57.262	94.9572	139.039	0.0937338	1	0.437438	1	0.872867	0.442803
srR-545-cP	srRNA-Rn18s-1508-25-cP	ATGTCCGGGGCTGCACGCGCGCTAC	25	srRNA	Rn18s	NR_003278.3	rRNA	Mus musculus 18S ribosomal RNA (Rn18s), ribosomal RNA	1508	104	160	269	280	500	406	288	539	36.1867	76.963	98.2862	87.5572	98.8662	106.644	116.373	234.193	-0.0860804	1	-0.345852	1	0.548306	1
srR-546-cP	srRNA-Rs5-8s1-1-18-2-cP	GACTTTTAGCGGTGGATC	18	srRNA	Rs5-8s1	NR_003280.2	rRNA	Mus musculus 5.8S ribosomal RNA (Rs5-8s1), ribosomal RNA	1	66	106	203	554	391	285	354	197	22.9646	50.988	74.1714	173.238	77.3134	74.8609	143.042	85.5956	-0.241772	1	0.306373	1	-0.548647	1
srR-547-cP	srRNA-Rn28s1-3492-20-cP	ACTGTCCCTACCTACTATCC	20	srRNA	Rn28s1	NR_003279.1	rRNA	Mus musculus 28S ribosomal RNA (Rn28s1), ribosomal RNA	3492	39	167	203	78	1656	848	283	593	13.57	80.3301	74.1714	24.3909	327.445	222.744	114.353	257.656	-0.751142	1	-2.09852	9.30916e-16	-1.04139	0.00473298
srR-548-cP	srRNA-Rn18s-377-16-cP	AGTCGCCGTGCCTACC	16	srRNA	Rn18s	NR_003278.3	rRNA	Mus musculus 18S ribosomal RNA (Rn18s), ribosomal RNA	377	94	190	279	302	307	288	315	511	32.7072	91.3935	101.94	94.4367	60.7039	75.6489	127.283	222.027	0.122123	1	0.486813	1	1.17479	0.00137643
srR-549-cP	srRNA-Rn28s1-337-21-cP	ACCGGCACGAGACCGATAGTC	21	srRNA	Rn28s1	NR_003279.1	rRNA	Mus musculus 28S ribosomal RNA (Rn28s1), ribosomal RNA	337	215	257	573	107	312	175	120	200	74.809	123.622	209.361	33.4594	61.6925	45.9672	48.4888	86.8991	-0.619514	1	-0.928015	0.576667	-0.201366	1
srR-550-cP	srRNA-mt-Rnr2-76-21-cP	ATTGGAGAAAGAAATTCGTAC	21	srRNA	mt-Rnr2	NC_005089.1:1094-2675	MT rRNA	Mus musculus 16S mitochondrial ribosomal RNA	76	324	287	307	152	363	274	104	276	112.735	138.052	112.171	47.5311	71.7769	71.9715	42.0236	119.921	-0.191374	1	-1.3526	0.000737777	0.0447615	1
srR-551-cP	srRNA-Rn28s1-299-24-cP	AGCCCAAAGCGGGTGGTAAACTCC	24	srRNA	Rn28s1	NR_003279.1	rRNA	Mus musculus 28S ribosomal RNA (Rn28s1), ribosomal RNA	299	279	276	426	89	290	203	179	322	97.0778	132.761	155.65	27.8307	57.3424	53.322	72.3291	139.908	-0.300075	1	-0.246065	1	0.590847	1
srR-552-cP	srRNA-AC141881.15-54-20-cP	AAGCAGGGACGGGCCTGGTT	20	srRNA	AC141881.15	ENSMUST00000239668.1	rRNA	ncrna chromosome:GRCm39:8:124275695:124275813:-1 gene:ENSMUSG00000119730.1 gene_biotype:rRNA transcript_biotype:rRNA gene_symbol:AC141881.15	54	538	443	394	0	20	17	4	0	187.197	213.091	143.958	0	3.95465	4.46539	1.61629	0	-0.019986	1	-1.84479	1	-7.12895	0.0337931
srR-553-cP	srRNA-Rn18s-1293-19-cP	AGATTGATAGCTCTTTCTC	19	srRNA	Rn18s	NR_003278.3	rRNA	Mus musculus 18S ribosomal RNA (Rn18s), ribosomal RNA	1293	53	126	214	294	362	335	316	885	18.4413	60.6083	78.1905	91.9351	71.5791	87.9944	127.687	384.528	0.102479	1	0.253736	1	1.72937	2.72446e-10
srR-554-cP	srRNA-Rs5-8s1-90-20-cP	ATCGACACTTCGAACGCACT	20	srRNA	Rs5-8s1	NR_003280.2	rRNA	Mus musculus 5.8S ribosomal RNA (Rs5-8s1), ribosomal RNA	90	97	124	224	403	293	433	355	393	33.7511	59.6463	81.8443	126.02	57.9356	113.736	143.446	170.757	0.777535	1	0.726532	1	0.86339	0.363809
srR-555-cP	srRNA-Rs5-8s1-64-22-cP	AATGTGAATTGCAGGACACATT	22	srRNA	Rs5-8s1	NR_003280.2	rRNA	Mus musculus 5.8S ribosomal RNA (Rs5-8s1), ribosomal RNA	64	107	161	245	454	355	320	304	151	37.2305	77.444	89.5172	141.968	70.195	84.0543	122.838	65.6088	0.0645731	1	0.226062	1	-0.792762	1
srR-556-cP	srRNA-Rn18s-141-23-cP	ACTTGGATAACTGTGGTAATTCT	23	srRNA	Rn18s	NR_003278.3	rRNA	Mus musculus 18S ribosomal RNA (Rn18s), ribosomal RNA	141	143	152	226	232	392	702	284	547	49.7567	73.1148	82.5751	72.5474	77.5111	184.394	114.757	237.669	1.05471	0.0294662	-0.0150628	1	0.920518	0.100265
srR-557-cP	srRNA-Rn18s-1068-19-cP	CGTAGTTCCGACCATAAAC	19	srRNA	Rn18s	NR_003278.3	rRNA	Mus musculus 18S ribosomal RNA (Rn18s), ribosomal RNA	1068	35	123	253	312	346	546	423	538	12.1782	59.1653	92.4402	97.5638	68.4154	143.418	170.923	233.759	0.872219	0.664703	0.739539	1	1.0766	0.00713354
srR-558-cP	srRNA-Rn28s1-51-17-cP	AGCGGAGGAAAAGAAAC	17	srRNA	Rn28s1	NR_003279.1	rRNA	Mus musculus 28S ribosomal RNA (Rn28s1), ribosomal RNA	51	48	77	52	64	3285	1787	70	45	16.7016	37.0384	18.9996	20.0131	649.551	469.391	28.2851	19.5523	-0.663975	1	-5.10039	1.23282e-72	-5.74641	2.7157e-83
srR-559-cP	srRNA-Rn18s-1269-24-cP	GGCCCGGACACGGACAGGATTGAC	24	srRNA	Rn18s	NR_003278.3	rRNA	Mus musculus 18S ribosomal RNA (Rn18s), ribosomal RNA	1269	50	153	293	254	402	697	326	460	17.3975	73.5958	107.055	79.4269	79.4884	183.081	131.728	199.868	1.00807	0.0644998	0.14752	1	0.634335	1
srR-560-cP	srRNA-Rn28s1-3605-16-cP	ATGAGAGGTGTAGAAT	16	srRNA	Rn28s1	NR_003279.1	rRNA	Mus musculus 28S ribosomal RNA (Rn28s1), ribosomal RNA	3605	148	332	274	82	572	454	178	461	51.4965	159.698	100.113	25.6418	113.103	119.252	71.9251	200.302	-0.11895	1	-1.23375	0.000967253	0.128801	1
srR-561-cP	srRNA-Rn28s1-1394-18-cP	GTAGCGGTCCTGACGTGC	18	srRNA	Rn28s1	NR_003279.1	rRNA	Mus musculus 28S ribosomal RNA (Rn28s1), ribosomal RNA	1394	158	260	426	96	378	233	144	517	54.9759	125.065	155.65	30.0196	74.7429	61.2021	58.1866	224.634	-0.483508	1	-0.941916	0.306279	0.891605	0.170677
srR-562-cP	srRNA-Rs5-8s1-32-15-cP	GTCGATGAAGAACGC	15	srRNA	Rs5-8s1	NR_003280.2	rRNA	Mus musculus 5.8S ribosomal RNA (Rs5-8s1), ribosomal RNA	32	131	198	210	503	298	257	128	106	45.5813	95.2417	76.729	157.29	58.9243	67.5061	51.7214	46.0565	0.000799776	1	-0.768782	1	-1.05042	0.114549
srR-563-cP	srRNA-Rn28s1-4251-17-cP	AGTACGAGAGGAACCGC	17	srRNA	Rn28s1	NR_003279.1	rRNA	Mus musculus 28S ribosomal RNA (Rn28s1), ribosomal RNA	4251	151	184	270	153	1111	497	266	325	52.5403	88.5074	98.6516	47.8438	219.681	130.547	107.484	141.211	-0.946035	0.129821	-1.61208	1.66084e-08	-1.33298	1.69529e-05
srR-564-cP	srRNA-Rn28s1-1624-20-cP	TGGAGCCGGGCGTGGAATGC	20	srRNA	Rn28s1	NR_003279.1	rRNA	Mus musculus 28S ribosomal RNA (Rn28s1), ribosomal RNA	1624	368	317	461	55	123	157	93	135	128.045	152.483	168.438	17.1987	24.3211	41.2392	37.5788	58.6569	0.565939	1	0.0464849	1	0.573827	1
srR-565-cP	srRNA-Rn28s1-3337-15-cP	GACGCGATGTGATTT	15	srRNA	Rn28s1	NR_003279.1	rRNA	Mus musculus 28S ribosomal RNA (Rn28s1), ribosomal RNA	3337	17	63	80	55	3700	1272	107	165	5.91513	30.3042	29.2301	17.1987	731.61	334.116	43.2359	71.6918	-1.326	1.24996e-05	-4.66058	3.79639e-66	-4.04604	1.08231e-54
srR-566-cP	srRNA-Rs5-8s1-125-20-cP	CTCCCGGGGCTACGCCTGTC	20	srRNA	Rs5-8s1	NR_003280.2	rRNA	Mus musculus 5.8S ribosomal RNA (Rs5-8s1), ribosomal RNA	125	167	137	126	500	273	183	226	344	58.1075	65.8995	46.0374	156.352	53.981	48.0686	91.3206	149.466	-0.36251	1	0.177228	1	0.773272	1
srR-567-cP	srRNA-Rn18s-1712-19-cP	ACTACCGATTGGATGGTTT	19	srRNA	Rn18s	NR_003278.3	rRNA	Mus musculus 18S ribosomal RNA (Rn18s), ribosomal RNA	1712	83	160	194	416	246	350	260	422	28.8798	76.963	70.883	130.085	48.6422	91.9344	105.059	183.357	0.72273	1	0.529488	1	1.21818	0.000907816
srR-568-cP	srRNA-n-R5s149-99-16-cP	GAATACCGGGTGCTGT	16	srRNA	n-R5s149	NR_046156.1	rRNA	Mus musculus nuclear encoded rRNA 5S 149 (n-R5s149), ribosomal RNA	99	345	198	186	267	445	344	219	147	120.042	95.2417	67.96	83.4921	87.9909	90.3584	88.4921	63.8708	-0.157003	1	-0.572752	1	-1.15733	0.00707399
srR-569-cP	srRNA-Rn28s1-865-16-cP	ACCCGTCGCCGCGCTC	16	srRNA	Rn28s1	NR_003279.1	rRNA	Mus musculus 28S ribosomal RNA (Rn28s1), ribosomal RNA	865	199	186	227	49	1535	1093	186	111	69.2419	89.4694	82.9404	15.3225	303.519	287.098	75.1576	48.229	-0.275575	1	-2.59429	3.87166e-23	-3.34828	1.9536e-35
srR-570-cP	srRNA-Rn18s-1174-21-cP	ATGGTTGCAAAGCTGAAACTT	21	srRNA	Rn18s	NR_003278.3	rRNA	Mus musculus 18S ribosomal RNA (Rn18s), ribosomal RNA	1174	73	191	183	291	290	446	346	572	25.4003	91.8745	66.8639	90.997	57.3424	117.151	139.809	248.531	0.835041	1	0.704336	1	1.41959	5.39622e-06
srR-571-cP	srRNA-Rn18s-649-16-cP	ATATTAAAGTTGCTGC	16	srRNA	Rn18s	NR_003278.3	rRNA	Mus musculus 18S ribosomal RNA (Rn18s), ribosomal RNA	649	66	144	260	285	362	590	242	541	22.9646	69.2667	94.9979	89.1208	71.5791	154.975	97.7858	235.062	0.918817	0.320914	-0.131034	1	1.01943	0.0193695
srR-572-cP	srRNA-Rn18s-1344-19-cP	AGTTGGTGGAGCGATTTGT	19	srRNA	Rn18s	NR_003278.3	rRNA	Mus musculus 18S ribosomal RNA (Rn18s), ribosomal RNA	1344	56	118	151	338	591	650	295	539	19.4851	56.7602	55.1718	105.694	116.86	170.735	119.202	234.193	0.351555	1	-0.552384	1	0.30714	1
srR-573-cP	srRNA-Rn45s-6877-30-cP	CGACTCTTAGCGGTGGATCACTCGGCTCGT	30	srRNA	Rn45s	NR_046233.2	rRNA	Mus musculus 45S pre-ribosomal RNA (Rn45s), ribosomal RNA	6877	118	214	322	311	427	323	239	131	41.058	102.938	117.651	97.2511	84.4318	84.8423	96.5735	56.9189	-0.188295	1	-0.387181	1	-1.26391	0.00145856
srR-574-cP	srRNA-Rn18s-1506-20-cP	AGATGTCCGGGGCTGCACGC	20	srRNA	Rn18s	NR_003278.3	rRNA	Mus musculus 18S ribosomal RNA (Rn18s), ribosomal RNA	1506	48	184	143	299	860	637	284	371	16.7016	88.5074	52.2488	93.4986	170.05	167.321	114.757	161.198	-0.218662	1	-1.14826	0.00178214	-0.772666	0.788734
srR-575-cP	srRNA-Rn18s-170-20-cP	AATACATGCCGACGGGCGCT	20	srRNA	Rn18s	NR_003278.3	rRNA	Mus musculus 18S ribosomal RNA (Rn18s), ribosomal RNA	170	105	168	236	351	275	315	226	440	36.5347	80.8111	86.2288	109.759	54.3764	82.741	91.3206	191.178	0.41009	1	0.166703	1	1.11775	0.00521533
srR-576-cP	srRNA-Rn18s-1579-19-cP	AACCCGTTGAACCCCATTC	19	srRNA	Rn18s	NR_003278.3	rRNA	Mus musculus 18S ribosomal RNA (Rn18s), ribosomal RNA	1579	34	76	49	216	2875	946	134	185	11.8303	36.5574	17.9034	67.5442	568.481	248.486	54.1458	80.3817	-1.3892	2.97032e-06	-3.9723	3.05381e-51	-3.51713	9.1191e-43
srR-577-cP	srRNA-Rn18s-302-17-cP	AACCTCGGGCCGATCGC	17	srRNA	Rn18s	NR_003278.3	rRNA	Mus musculus 18S ribosomal RNA (Rn18s), ribosomal RNA	302	38	89	115	226	2063	1044	219	192	13.2221	42.8106	42.0183	70.6712	407.922	274.227	88.4921	83.4231	-0.768212	1	-2.78525	1.27471e-27	-2.98479	3.62015e-31
srR-578-cP	srRNA-Rs5-8s1-83-24-2-cP	ATTGATCATCGACATTTCGAACGC	24	srRNA	Rs5-8s1	NR_003280.2	rRNA	Mus musculus 5.8S ribosomal RNA (Rs5-8s1), ribosomal RNA	83	103	140	184	428	442	472	237	231	35.8388	67.3426	67.2292	133.837	87.3977	123.98	95.7654	100.368	0.309	1	-0.449093	1	-0.495881	1
srR-579-cP	srRNA-Rn28s1-93-18-cP	GAGTGAACAGGGAAGAGC	18	srRNA	Rn28s1	NR_003279.1	rRNA	Mus musculus 28S ribosomal RNA (Rn28s1), ribosomal RNA	93	250	207	310	144	1013	450	90	143	86.9873	99.5708	113.267	45.0294	200.303	118.201	36.3666	62.1329	-0.956113	0.121667	-3.04118	1.19727e-27	-2.3836	2.41266e-18
srR-580-cP	srRNA-Rs5-8s1-67-19-cP	GTGAATTGCAGGACACATT	19	srRNA	Rs5-8s1	NR_003280.2	rRNA	Mus musculus 5.8S ribosomal RNA (Rs5-8s1), ribosomal RNA	67	111	170	310	406	235	257	241	119	38.6223	81.7731	113.267	126.958	46.4671	67.5061	97.3817	51.705	0.343277	1	0.486013	1	-0.541217	1
srR-581-cP	srRNA-Rn28s1-865-18-cP	ACCCGTCGCCGCGCTCTC	18	srRNA	Rn28s1	NR_003279.1	rRNA	Mus musculus 28S ribosomal RNA (Rn28s1), ribosomal RNA	865	201	181	328	78	1148	917	148	68	69.9378	87.0644	119.843	24.3909	226.997	240.868	59.8029	29.5457	-0.109772	1	-2.50471	1.54552e-20	-3.6353	1.96392e-37
srR-582-cP	srRNA-n-R5s149-13-18-3-cP	ACCACTTTGAACGCGCCC	18	srRNA	n-R5s149	NR_046156.1	rRNA	Mus musculus nuclear encoded rRNA 5S 149 (n-R5s149), ribosomal RNA	13	322	142	288	353	208	166	200	52	112.04	68.3046	105.228	110.385	41.1283	43.6032	80.8147	22.5938	-0.110982	1	0.393072	1	-1.55798	0.000650175
srR-583-cP	srRNA-Rs5-8s1-83-28-cP	ATTGATCATCGACACTTCGAACGCACTT	28	srRNA	Rs5-8s1	NR_003280.2	rRNA	Mus musculus 5.8S ribosomal RNA (Rs5-8s1), ribosomal RNA	83	129	129	260	395	377	473	190	189	44.8854	62.0514	94.9979	123.518	74.5451	124.243	76.7739	82.1196	0.541459	1	-0.538421	1	-0.555839	1
srR-584-cP	srRNA-Rn28s1-830-17-cP	AGCTTTCGCCGAATCCC	17	srRNA	Rn28s1	NR_003279.1	rRNA	Mus musculus 28S ribosomal RNA (Rn28s1), ribosomal RNA	830	281	304	533	62	267	149	58	62	97.7737	146.23	194.746	19.3877	52.7946	39.1378	23.4363	26.9387	-0.626788	1	-1.75097	5.43803e-06	-1.66473	2.01701e-05
srR-585-cP	srRNA-Rn28s1-2647-28-cP	AAGGGCTGGGTCGGTCGGGCTGGGGCGC	28	srRNA	Rn28s1	NR_003279.1	rRNA	Mus musculus 28S ribosomal RNA (Rn28s1), ribosomal RNA	2647	23	68	91	68	2342	1778	162	234	8.00283	32.7093	33.2492	21.2639	463.089	467.027	65.4599	101.672	-0.18313	1	-3.40293	3.0513e-39	-2.88252	6.87989e-30
srR-586-cP	srRNA-Rn28s1-169-17-cP	ACTCCCCGGCGCCGCTC	17	srRNA	Rn28s1	NR_003279.1	rRNA	Mus musculus 28S ribosomal RNA (Rn28s1), ribosomal RNA	169	183	157	230	109	1389	1085	150	59	63.6747	75.5199	84.0366	34.0848	274.65	284.997	60.611	25.6352	-0.141993	1	-2.76025	2.82341e-25	-4.11467	1.92157e-46
srR-587-cP	srRNA-Rn28s1-1652-17-cP	AGTGGGCCACTTTTGGT	17	srRNA	Rn28s1	NR_003279.1	rRNA	Mus musculus 28S ribosomal RNA (Rn28s1), ribosomal RNA	1652	129	189	243	119	1794	618	96	158	44.8854	90.9125	88.7865	37.2118	354.732	162.33	38.791	68.6503	-1.32299	3.34554e-05	-3.77264	1.40353e-43	-3.06425	7.1885e-32
srR-588-cP	srRNA-Rn28s1-1172-29-cP	AGGGGCTCGTCCGAAAGCCGCCGTGGCGC	29	srRNA	Rn28s1	NR_003279.1	rRNA	Mus musculus 28S ribosomal RNA (Rn28s1), ribosomal RNA	1172	90	110	225	131	923	465	199	869	31.3154	52.912	82.2097	40.9643	182.507	122.141	80.4106	377.577	-0.774607	1	-1.76313	6.82338e-10	0.353057	1
srR-589-cP	srRNA-Rn28s1-2517-19-cP	AAATCTCGCGCCGGGCCGT	19	srRNA	Rn28s1	NR_003279.1	rRNA	Mus musculus 28S ribosomal RNA (Rn28s1), ribosomal RNA	2517	18	56	67	53	3036	1734	141	78	6.26308	26.937	24.4802	16.5733	600.316	455.469	56.9743	33.8906	-0.593691	1	-3.9775	1.25354e-51	-4.84058	7.87629e-68
srR-590-cP	srRNA-Rn18s-60-19-cP	AAGTACGCACGGCCGGTAC	19	srRNA	Rn18s	NR_003278.3	rRNA	Mus musculus 18S ribosomal RNA (Rn18s), ribosomal RNA	60	60	64	157	383	267	284	234	848	20.8769	30.7852	57.3641	119.766	52.7946	74.5982	94.5532	368.452	0.303258	1	0.259435	1	2.10671	2.51829e-15
srR-591-cP	srRNA-Rn18s-1520-25-cP	GCACGCGCGCTACACTGACTGGCTC	25	srRNA	Rn18s	NR_003278.3	rRNA	Mus musculus 18S ribosomal RNA (Rn18s), ribosomal RNA	1520	49	128	161	164	1900	748	256	258	17.0495	61.5704	58.8256	51.2835	375.692	196.477	103.443	112.1	-1.13042	0.00255626	-2.4414	1.53622e-21	-2.43999	1.65749e-21
srR-592-cP	srRNA-Rn28s1-865-19-cP	ACCCGTCGCCGCGCTCTCC	19	srRNA	Rn28s1	NR_003279.1	rRNA	Mus musculus 28S ribosomal RNA (Rn28s1), ribosomal RNA	865	269	218	470	70	387	476	135	65	93.5983	104.862	171.727	21.8893	76.5225	125.031	54.5499	28.2422	0.512822	1	-1.06889	0.0521861	-2.13193	1.20181e-10
srR-593-cP	srRNA-Rn28s1-3706-28-cP	ACTCTCATCGTTTTTTCACTGACCCGGT	28	srRNA	Rn28s1	NR_003279.1	rRNA	Mus musculus 28S ribosomal RNA (Rn28s1), ribosomal RNA	3706	7	20	25	35	2897	2362	126	32	2.43564	9.62037	9.13441	10.9447	572.831	620.426	50.9132	13.9039	-0.0802028	1	-4.07203	4.55657e-53	-6.05556	5.59612e-85
srR-594-cP	srRNA-Rs5-8s1-69-17-cP	GAATTGCAGGACACATT	17	srRNA	Rs5-8s1	NR_003280.2	rRNA	Mus musculus 5.8S ribosomal RNA (Rs5-8s1), ribosomal RNA	69	128	186	184	390	441	408	218	114	44.5375	89.4694	67.2292	121.955	87.2	107.169	88.088	49.5325	0.102105	1	-0.566329	1	-1.51079	1.30933e-05
srR-595-cP	srRNA-Rn28s1-2129-15-cP	AAACGAGAACTTTGA	15	srRNA	Rn28s1	NR_003279.1	rRNA	Mus musculus 28S ribosomal RNA (Rn28s1), ribosomal RNA	2129	204	156	110	81	1916	509	223	358	70.9816	75.0389	40.1914	25.3291	378.855	133.699	90.1084	155.549	-1.69779	1.00229e-09	-2.65251	5.05107e-25	-1.97967	2.37924e-14
srR-596-cP	srRNA-Rn18s-459-18-cP	ACATCCAAGGAAGGCAGC	18	srRNA	Rn18s	NR_003278.3	rRNA	Mus musculus 18S ribosomal RNA (Rn18s), ribosomal RNA	459	75	127	226	233	454	555	311	567	26.0962	61.0894	82.5751	72.8601	89.7705	145.782	125.667	246.359	0.504014	1	-0.0958519	1	0.760549	0.89262
srR-597-cP	srRNA-Rn28s1-2203-15-cP	GAGAGATGGGCGAGT	15	srRNA	Rn28s1	NR_003279.1	rRNA	Mus musculus 28S ribosomal RNA (Rn28s1), ribosomal RNA	2203	22	50	18	33	3446	1834	90	18	7.65488	24.0509	6.57677	10.3192	681.386	481.736	36.3666	7.82092	-0.69555	1	-4.80733	4.37622e-68	-7.13228	2.70628e-101
srR-598-cP	srRNA-Rs5-8s1-11-23-cP	GGTGGATCACTCGGCTCGTGCGT	23	srRNA	Rs5-8s1	NR_003280.2	rRNA	Mus musculus 5.8S ribosomal RNA (Rs5-8s1), ribosomal RNA	11	105	255	223	379	231	168	236	109	36.5347	122.66	81.4789	118.515	45.6762	44.1285	95.3613	47.36	-0.244932	1	0.480533	1	-0.64298	1
srR-599-cP	srRNA-Rn45s-6874-26-cP	ATACGACTCTTAGCGGTGGATCACTC	26	srRNA	Rn45s	NR_046233.2	rRNA	Mus musculus 45S pre-ribosomal RNA (Rn45s), ribosomal RNA	6874	145	137	270	377	371	329	209	130	50.4526	65.8995	98.6516	117.89	73.3587	86.4184	84.4513	56.4844	0.0409979	1	-0.377854	1	-1.07221	0.0447821
srR-600-cP	srRNA-Rn28s1-3685-23-cP	GGCCGCCGGTGAAATACCACTAC	23	srRNA	Rn28s1	NR_003279.1	rRNA	Mus musculus 28S ribosomal RNA (Rn28s1), ribosomal RNA	3685	1	8	5	89	1654	593	1059	700	0.347949	3.84815	1.82688	27.8307	327.049	155.763	427.914	304.147	-1.26535	0.000151779	-0.193344	1	-0.800359	0.326186
srR-601-cP	srRNA-mt-Rnr2-1470-22-cP	AGTACGAAAGGACAAGAGAAAT	22	srRNA	mt-Rnr2	NC_005089.1:1094-2675	MT rRNA	Mus musculus 16S mitochondrial ribosomal RNA	1470	299	284	276	169	224	247	97	159	104.037	136.609	100.844	52.847	44.2921	64.8794	39.1951	69.0848	0.355168	1	-0.756906	1	-0.0543561	1
srR-602-cP	srRNA-Rn28s1-4119-24-cP	ATTGTGAAGCAGAATTCACCAAGC	24	srRNA	Rn28s1	NR_003279.1	rRNA	Mus musculus 28S ribosomal RNA (Rn28s1), ribosomal RNA	4119	32	62	106	209	510	445	362	1153	11.1344	29.8231	38.7299	65.3552	100.844	116.888	146.275	500.973	0.0176476	1	-0.0446004	1	1.61663	2.99168e-09
srR-603-cP	srRNA-Rn28s1-4386-17-cP	AGCGCCGAAGGAGCCTC	17	srRNA	Rn28s1	NR_003279.1	rRNA	Mus musculus 28S ribosomal RNA (Rn28s1), ribosomal RNA	4386	296	266	240	60	979	535	103	82	102.993	127.951	87.6903	18.7623	193.58	140.528	41.6196	35.6286	-0.657312	1	-2.7975	6.08237e-24	-3.13588	1.26277e-28
srR-604-cP	srRNA-Rn18s-1469-20-cP	ACCCGAGATTGAGCAATAAC	20	srRNA	Rn18s	NR_003278.3	rRNA	Mus musculus 18S ribosomal RNA (Rn18s), ribosomal RNA	1469	45	62	72	198	743	575	383	1019	15.6577	29.8231	26.3071	61.9155	146.915	151.035	154.76	442.751	-0.155426	1	-0.506006	1	0.895671	0.0751748
srR-605-cP	srRNA-Rn28s1-937-21-cP	CTCCCACGGCGCGACCGCTCT	21	srRNA	Rn28s1	NR_003279.1	rRNA	Mus musculus 28S ribosomal RNA (Rn28s1), ribosomal RNA	937	313	296	289	39	670	489	98	61	108.908	142.381	105.594	12.1955	132.481	128.446	39.5992	26.5042	-0.23993	1	-2.32217	1.6788e-15	-3.015	6.12352e-24
srR-606-cP	srRNA-Rn28s1-3683-27-cP	CGGGCCGCCGGTGAAATACCACTACTC	27	srRNA	Rn28s1	NR_003279.1	rRNA	Mus musculus 28S ribosomal RNA (Rn28s1), ribosomal RNA	3683	3	3	4	108	949	544	1199	843	1.04385	1.44306	1.46151	33.7721	187.648	142.892	484.484	366.28	-0.588355	1	0.787154	0.453815	0.269168	1
srR-607-cP	srRNA-Rn28s1-3280-16-cP	AGGGGAATCCGACTGT	16	srRNA	Rn28s1	NR_003279.1	rRNA	Mus musculus 28S ribosomal RNA (Rn28s1), ribosomal RNA	3280	54	59	31	45	3471	1326	142	47	18.7892	28.3801	11.3267	14.0717	686.329	348.3	57.3784	20.4213	-1.17386	0.000574523	-4.16048	3.84022e-56	-5.76327	1.21904e-84
srR-608-cP	srRNA-Rn18s-141-29-cP	ACTTGGATAACTGTGGTAATTCTAGAGCT	29	srRNA	Rn18s	NR_003278.3	rRNA	Mus musculus 18S ribosomal RNA (Rn18s), ribosomal RNA	141	111	151	277	243	266	439	262	411	38.6223	72.6338	101.209	75.9872	52.5968	115.312	105.867	178.578	0.936791	0.373743	0.427834	1	1.06738	0.0155926
srR-609-cP	srRNA-Rn28s1-2517-23-cP	AAATCTCGCGCCGGGCCGTACCC	23	srRNA	Rn28s1	NR_003279.1	rRNA	Mus musculus 28S ribosomal RNA (Rn28s1), ribosomal RNA	2517	31	82	103	65	2641	1001	180	340	10.7864	39.4435	37.6338	20.3258	522.211	262.932	72.7332	147.728	-1.1852	0.000535265	-3.42435	2.33475e-40	-2.51703	8.26132e-24
srR-610-cP	srRNA-Rn28s1-101-18-cP	AGGGAAGAGCCCAGCGCC	18	srRNA	Rn28s1	NR_003279.1	rRNA	Mus musculus 28S ribosomal RNA (Rn28s1), ribosomal RNA	101	214	276	382	121	366	242	99	141	74.4611	132.761	139.574	37.8372	72.3701	63.5661	40.0033	61.2639	-0.382332	1	-1.43548	0.000174457	-0.93555	0.30137
srR-611-cP	srRNA-Rn18s-74-25-cP	GGTACAGTGAAACTGCGAATGGCTC	25	srRNA	Rn18s	NR_003278.3	rRNA	Mus musculus 18S ribosomal RNA (Rn18s), ribosomal RNA	74	159	152	236	227	283	440	244	427	55.3239	73.1148	86.2288	70.9839	55.9583	115.575	98.5939	185.53	0.850741	1	0.235862	1	1.03314	0.0234818
srR-612-cP	srRNA-n-R5s149-5-20-3-cP	ACGGCCATACCACTTTGAAC	20	srRNA	n-R5s149	NR_046156.1	rRNA	Mus musculus nuclear encoded rRNA 5S 149 (n-R5s149), ribosomal RNA	5	231	112	225	410	205	218	201	98	80.3762	53.8741	82.2097	128.209	40.5352	57.262	81.2187	42.5806	0.302869	1	0.421209	1	-0.624142	1
srR-613-cP	srRNA-Rs5-8s1-11-19-cP	GGTGGATCACTCGGCTCGT	19	srRNA	Rs5-8s1	NR_003280.2	rRNA	Mus musculus 5.8S ribosomal RNA (Rs5-8s1), ribosomal RNA	11	83	153	239	436	229	228	239	134	28.8798	73.5958	87.3249	136.339	45.2807	59.8887	96.5735	58.2224	0.207917	1	0.511286	1	-0.332799	1
srR-614-cP	srRNA-Rn18s-868-19-cP	GGAATAGGACCGCGGTTCT	19	srRNA	Rn18s	NR_003278.3	rRNA	Mus musculus 18S ribosomal RNA (Rn18s), ribosomal RNA	868	29	88	136	219	1554	1047	223	207	10.0905	42.3296	49.6912	68.4823	307.276	275.015	90.1084	89.9406	-0.355346	1	-2.35043	2.22943e-19	-2.4676	2.60372e-21
srR-615-cP	srRNA-Rn28s1-156-16-cP	GTACGGAAGACCCACT	16	srRNA	Rn28s1	NR_003279.1	rRNA	Mus musculus 28S ribosomal RNA (Rn28s1), ribosomal RNA	156	168	236	533	92	204	207	144	140	58.4554	113.52	194.746	28.7688	40.3374	54.3727	58.1866	60.8294	0.235263	1	-0.0525682	1	-0.102987	1
srR-616-cP	srRNA-Rn28s1-4571-19-cP	CGCCCGTCACGTTGAACGC	19	srRNA	Rn28s1	NR_003279.1	rRNA	Mus musculus 28S ribosomal RNA (Rn28s1), ribosomal RNA	4571	184	199	394	112	421	288	203	265	64.0226	95.7227	143.958	35.0229	83.2454	75.6489	82.0269	115.141	-0.333288	1	-0.60219	1	-0.227663	1
srR-617-cP	srRNA-n-R5s149-7-30-cP	GGCCATACCACCCTGAACGCGCCCGATCTC	30	srRNA	n-R5s149	NR_046156.1	rRNA	Mus musculus nuclear encoded rRNA 5S 149 (n-R5s149), ribosomal RNA	7	252	152	360	307	96	139	155	56	87.6832	73.1148	131.535	96.0003	18.9823	36.5111	62.6314	24.3317	0.747507	1	1.13987	0.113487	-0.336958	1
srR-618-cP	srRNA-n-R5s149-16-22-cP	ACCCTGAACGCGCCCGATCTCG	22	srRNA	n-R5s149	NR_046156.1	rRNA	Mus musculus nuclear encoded rRNA 5S 149 (n-R5s149), ribosomal RNA	16	247	138	210	341	281	272	219	121	85.9434	66.3806	76.729	106.632	55.5628	71.4462	88.4921	52.574	0.167305	1	0.0902101	1	-0.774957	1
srR-619-cP	srRNA-Rn18s-1265-28-cP	ACCCGGCCCGGACACGGACAGGATTGAC	28	srRNA	Rn18s	NR_003278.3	rRNA	Mus musculus 18S ribosomal RNA (Rn18s), ribosomal RNA	1265	46	81	175	243	409	394	340	826	16.0057	38.9625	63.9409	75.9872	80.8726	103.492	137.385	358.893	0.160389	1	0.183267	1	1.4538	7.02422e-07
srR-620-cP	srRNA-Rn28s1-1858-28-cP	GAGCGTCGGGCCCATACCCGGCCGTCGC	28	srRNA	Rn28s1	NR_003279.1	rRNA	Mus musculus 28S ribosomal RNA (Rn28s1), ribosomal RNA	1858	722	253	220	39	9	20	30	54	251.219	121.698	80.3828	12.1955	1.77959	5.2534	12.1222	23.4628	1.35331	1	2.16898	0.225295	3.00499	8.78937e-06
srR-621-cP	srRNA-n-R5s149-5-22-3-cP	ACGGCCATACCACTTTGAACGC	22	srRNA	n-R5s149	NR_046156.1	rRNA	Mus musculus nuclear encoded rRNA 5S 149 (n-R5s149), ribosomal RNA	5	235	147	228	367	217	181	187	101	81.768	70.7097	83.3058	114.763	42.9079	47.5432	75.5617	43.884	-0.0473315	1	0.235093	1	-0.662702	1
srR-622-cP	srRNA-n-R5s149-13-24-3-cP	ACCACTTTGAACGCGCCCGATCTC	24	srRNA	n-R5s149	NR_046156.1	rRNA	Mus musculus nuclear encoded rRNA 5S 149 (n-R5s149), ribosomal RNA	13	278	196	238	302	205	145	149	87	96.7298	94.2796	86.9596	94.4367	40.5352	38.0871	60.2069	37.8011	-0.28502	1	-0.0104099	1	-0.795711	1
srR-623-cP	srRNA-Rn28s1-337-17-cP	ACCGGCACGAGACCGAT	17	srRNA	Rn28s1	NR_003279.1	rRNA	Mus musculus 28S ribosomal RNA (Rn28s1), ribosomal RNA	337	294	273	253	76	750	354	109	104	102.297	131.318	92.4402	23.7655	148.299	92.9851	44.044	45.1875	-0.868584	0.608808	-2.33155	3.47769e-16	-2.40903	3.75878e-17
srR-624-cP	srRNA-Rn18s-1377-19-cP	TAACGAACGAGACTCTGGC	19	srRNA	Rn18s	NR_003278.3	rRNA	Mus musculus 18S ribosomal RNA (Rn18s), ribosomal RNA	1377	29	47	39	213	604	894	365	922	10.0905	22.6079	14.2497	66.606	119.43	234.827	147.487	400.605	0.779936	1	-0.276685	1	1.05012	0.00525092
srR-625-cP	srRNA-Rn28s1-333-18-cP	AAATACCGGCACGAGACC	18	srRNA	Rn28s1	NR_003279.1	rRNA	Mus musculus 28S ribosomal RNA (Rn28s1), ribosomal RNA	333	224	242	338	106	597	396	116	99	77.9406	116.406	123.497	33.1467	118.046	104.017	46.8725	43.0151	-0.377789	1	-1.91275	2.65809e-10	-2.15095	6.20421e-13
srR-626-cP	srRNA-Rn28s1-171-17-cP	TCCCCGGCGCCGCTCGT	17	srRNA	Rn28s1	NR_003279.1	rRNA	Mus musculus 28S ribosomal RNA (Rn28s1), ribosomal RNA	171	296	343	263	109	138	109	114	179	102.993	164.989	96.094	34.0848	27.2871	28.631	46.0644	77.7747	-0.125868	1	0.174088	1	0.814723	1
srR-627-cP	srRNA-Rs5-8s1-96-29-cP	ACTTCGAACGCACTTGCGGCCCCGGGTTC	29	srRNA	Rs5-8s1	NR_003280.2	rRNA	Mus musculus 5.8S ribosomal RNA (Rs5-8s1), ribosomal RNA	96	41	89	127	486	332	206	204	461	14.2659	42.8106	46.4028	151.974	65.6472	54.11	82.431	200.302	-0.473968	1	-0.2526	1	0.91337	0.136597
srR-628-cP	srRNA-Rn18s-981-15-cP	AAGACGGACCAGAGC	15	srRNA	Rn18s	NR_003278.3	rRNA	Mus musculus 18S ribosomal RNA (Rn18s), ribosomal RNA	981	39	109	142	330	841	618	180	357	13.57	52.431	51.8834	103.192	166.293	162.33	72.7332	155.115	-0.230115	1	-1.77362	8.98338e-10	-0.79592	0.589397
srR-629-cP	srRNA-Rn18s-1457-28-cP	TGGCGTTCAGCCACCCGAGATTGAGCAA	28	srRNA	Rn18s	NR_003278.3	rRNA	Mus musculus 18S ribosomal RNA (Rn18s), ribosomal RNA	1457	0	4	4	149	503	1234	819	753	0	1.92407	1.46151	46.593	99.4594	324.135	330.936	327.175	1.50881	4.32634e-07	1.15297	0.000850746	1.02196	0.0112723
srR-630-cP	srRNA-Rn18s-751-20-cP	CGGCGCCCCCTCGATGCTCT	20	srRNA	Rn18s	NR_003278.3	rRNA	Mus musculus 18S ribosomal RNA (Rn18s), ribosomal RNA	751	7	5	10	352	584	335	781	679	2.43564	2.40509	3.65376	110.072	115.476	87.9944	315.581	295.022	-0.587297	1	0.869087	0.171279	0.657393	1
srR-631-cP	srRNA-Rn28s1-2333-15-cP	AACGCGACCGATCCC	15	srRNA	Rn28s1	NR_003279.1	rRNA	Mus musculus 28S ribosomal RNA (Rn28s1), ribosomal RNA	2333	37	94	144	47	2788	1189	71	66	12.8741	45.2157	52.6142	14.6971	551.278	312.314	28.6892	28.6767	-1.01507	0.0183683	-4.8433	4.34402e-66	-4.9583	1.07557e-68
srR-632-cP	srRNA-Rn28s1-802-28-cP	ACCCCGAGTGTTACAGCCCTCCGGCCGC	28	srRNA	Rn28s1	NR_003279.1	rRNA	Mus musculus 28S ribosomal RNA (Rn28s1), ribosomal RNA	802	261	311	256	139	211	90	69	268	90.8147	149.597	93.5363	43.4659	41.7215	23.6403	27.8811	116.445	-1.01397	0.976033	-1.16146	0.099735	0.784658	1
srR-633-cP	srRNA-n-R5s149-13-18-4-cP	ACCACCTTGAACGCGCCC	18	srRNA	n-R5s149	NR_046156.1	rRNA	Mus musculus nuclear encoded rRNA 5S 149 (n-R5s149), ribosomal RNA	13	227	143	222	381	183	157	185	73	78.9844	68.7856	81.1136	119.14	36.185	41.2392	74.7536	31.7182	-0.00673003	1	0.465262	1	-0.884834	1
srR-634-cP	srRNA-Rn28s1-1-18-cP	CGCGACCTCAGATCAGAC	18	srRNA	Rn28s1	NR_003279.1	rRNA	Mus musculus 28S ribosomal RNA (Rn28s1), ribosomal RNA	1	274	197	360	161	220	157	123	172	95.338	94.7606	131.535	50.3454	43.5011	41.2392	49.701	74.7332	-0.272212	1	-0.388658	1	0.0849313	1
srR-635-cP	srRNA-Rn18s-1040-23-cP	CGGAGGTTCGAAGACGATCAGAT	23	srRNA	Rn18s	NR_003278.3	rRNA	Mus musculus 18S ribosomal RNA (Rn18s), ribosomal RNA	1040	32	142	174	291	230	560	313	467	11.1344	68.3046	63.5755	90.997	45.4785	147.095	126.475	202.909	1.49759	6.22767e-06	0.894005	0.384321	1.46129	4.10783e-06
srR-636-cP	srRNA-n-R5s149-47-17-cP	GGAAGCTAAGCAGGGTC	17	srRNA	n-R5s149	NR_046156.1	rRNA	Mus musculus nuclear encoded rRNA 5S 149 (n-R5s149), ribosomal RNA	47	264	91	245	345	366	198	145	118	91.8585	43.7727	89.5172	107.883	72.3701	52.0086	58.5906	51.2705	-0.671685	1	-0.885414	0.630964	-1.19225	0.00753024
srR-637-cP	srRNA-mt-Rnr2-1450-20-cP	ATCTATTTACGATTTCTCCC	20	srRNA	mt-Rnr2	NC_005089.1:1094-2675	MT rRNA	Mus musculus 16S mitochondrial ribosomal RNA	1450	327	275	347	59	203	185	123	132	113.779	132.28	126.786	18.4496	40.1397	48.5939	49.701	57.3534	0.080338	1	-0.272714	1	-0.180725	1
srR-638-cP	srRNA-Rn28s1-281-28-cP	CGGGTTGCTTGGGAATGCAGCCCAAAGC	28	srRNA	Rn28s1	NR_003279.1	rRNA	Mus musculus 28S ribosomal RNA (Rn28s1), ribosomal RNA	281	262	371	318	84	105	89	85	115	91.1627	178.458	116.19	26.2672	20.7619	23.3776	34.3462	49.967	-0.0241369	1	0.14485	1	0.570679	1
srR-639-cP	srRNA-Rn28s1-1272-22-cP	ACCACCGGCCCGTCTCGCCCGC	22	srRNA	Rn28s1	NR_003279.1	rRNA	Mus musculus 28S ribosomal RNA (Rn28s1), ribosomal RNA	1272	14	38	67	72	2918	1347	167	103	4.87129	18.2787	24.4802	22.5147	576.983	353.816	67.4803	44.753	-0.900828	0.144171	-3.67632	1.14377e-45	-4.38277	4.54934e-59
srR-640-cP	srRNA-n-R5s149-11-20-3-cP	ATACCACTTTGAACGCGCCC	20	srRNA	n-R5s149	NR_046156.1	rRNA	Mus musculus nuclear encoded rRNA 5S 149 (n-R5s149), ribosomal RNA	11	295	150	264	299	173	154	120	80	102.645	72.1528	96.4594	93.4986	34.2077	40.4512	48.4888	34.7596	0.0464669	1	-0.0777767	1	-0.671908	1
srR-641-cP	srRNA-Rn28s1-3402-28-cP	AAACGGCGGGAGTAACTATGACTCTCTT	28	srRNA	Rn28s1	NR_003279.1	rRNA	Mus musculus 28S ribosomal RNA (Rn28s1), ribosomal RNA	3402	41	144	216	203	578	487	225	537	14.2659	69.2667	78.9213	63.479	114.289	127.92	90.9165	233.324	-0.0327959	1	-0.910933	0.217235	0.333859	1
srR-642-cP	srRNA-Rn28s1-3264-29-cP	AGAACTGGTGCGGACCAGGGGAATCCGAC	29	srRNA	Rn28s1	NR_003279.1	rRNA	Mus musculus 28S ribosomal RNA (Rn28s1), ribosomal RNA	3264	5	26	56	106	2438	1110	358	242	1.73975	12.5065	20.4611	33.1467	482.072	291.563	144.658	105.148	-0.920723	0.112236	-2.31743	4.072e-20	-2.89199	2.99997e-30
srR-643-cP	srRNA-Rs5-8s1-67-26-cP	GTGAATTGCAGGACACATTGATCATC	26	srRNA	Rs5-8s1	NR_003280.2	rRNA	Mus musculus 5.8S ribosomal RNA (Rs5-8s1), ribosomal RNA	67	132	196	236	319	228	272	164	129	45.9293	94.2796	86.2288	99.7527	45.083	71.4462	66.268	56.0499	0.468681	1	-0.0254275	1	-0.381307	1
srR-644-cP	srRNA-Rn28s1-1673-23-cP	AGAACTGGCGCTGCGGGATGAAC	23	srRNA	Rn28s1	NR_003279.1	rRNA	Mus musculus 28S ribosomal RNA (Rn28s1), ribosomal RNA	1673	55	96	129	59	2076	965	113	362	19.1372	46.1778	47.1335	18.4496	410.493	253.476	45.6603	157.287	-0.890782	0.195466	-3.74827	1.9348e-44	-2.07934	5.34803e-16
srR-645-cP	srRNA-Rn28s1-4165-20-2-cP	AGGGAACGTGAGCTGGGGTT	20	srRNA	Rn28s1	NR_003279.1	rRNA	Mus musculus 28S ribosomal RNA (Rn28s1), ribosomal RNA	4165	129	223	211	141	742	385	134	347	44.8854	107.267	77.0944	44.0913	146.717	101.128	54.1458	150.77	-0.732044	1	-2.01844	2.5645e-12	-0.656242	1
srR-646-cP	srRNA-n-R5s149-13-18-5-cP	ACCATTCTGAACGCGCCC	18	srRNA	n-R5s149	NR_046156.1	rRNA	Mus musculus nuclear encoded rRNA 5S 149 (n-R5s149), ribosomal RNA	13	246	148	259	339	125	112	179	44	85.5955	71.1907	94.6325	106.007	24.7166	29.419	72.3291	19.1178	0.0558559	1	0.967112	0.585719	-1.06446	1
srR-647-cP	srRNA-Rs5-8s1-66-24-cP	TGTGAATTGCAGGACACATTGATC	24	srRNA	Rs5-8s1	NR_003280.2	rRNA	Mus musculus 5.8S ribosomal RNA (Rs5-8s1), ribosomal RNA	66	55	49	120	198	770	1117	423	327	19.1372	23.5699	43.8452	61.9155	152.254	293.402	170.923	142.08	0.750941	1	-0.414217	1	-0.795289	0.637739
srR-648-cP	srRNA-Rn28s1-27-15-cP	CCGCTGAATTTAAGC	15	srRNA	Rn28s1	NR_003279.1	rRNA	Mus musculus 28S ribosomal RNA (Rn28s1), ribosomal RNA	27	250	174	398	172	129	94	110	190	86.9873	83.6972	145.42	53.7852	25.5075	24.691	44.4481	82.5541	-0.24202	1	0.219799	1	0.997905	0.272903
srR-649-cP	srRNA-Rs5-8s1-68-22-cP	TGAATTGCAGGACACATTGATC	22	srRNA	Rs5-8s1	NR_003280.2	rRNA	Mus musculus 5.8S ribosomal RNA (Rs5-8s1), ribosomal RNA	68	74	118	131	239	727	657	337	308	25.7482	56.7602	47.8643	74.7364	143.751	172.574	136.173	133.825	0.0682698	1	-0.659147	1	-0.798734	0.654051
srR-650-cP	srRNA-Rn28s1-69-28-cP	AACCAGGATTCCCTCAGTAACGGCGAGT	28	srRNA	Rn28s1	NR_003279.1	rRNA	Mus musculus 28S ribosomal RNA (Rn28s1), ribosomal RNA	69	277	271	384	72	200	155	116	85	96.3819	130.356	140.305	22.5147	39.5465	40.7138	46.8725	36.9321	-0.153279	1	-0.335708	1	-0.793623	1
srR-651-cP	srRNA-n-R5s149-29-29-cP	CCGATCTCGTCTGATCTCGGAAGCTAAGC	29	srRNA	n-R5s149	NR_046156.1	rRNA	Mus musculus nuclear encoded rRNA 5S 149 (n-R5s149), ribosomal RNA	29	269	190	308	248	86	113	120	74	93.5983	91.3935	112.536	77.5507	17.005	29.6817	48.4888	32.1527	0.607484	1	0.929371	1	0.222923	1
srR-652-cP	srRNA-Rn18s-1533-21-cP	ACTGACTGGCTCAGCGTGTGC	21	srRNA	Rn18s	NR_003278.3	rRNA	Mus musculus 18S ribosomal RNA (Rn18s), ribosomal RNA	1533	42	77	131	263	329	329	428	712	14.6139	37.0384	47.8643	82.2413	65.054	86.4184	172.943	309.361	0.214263	1	0.829141	0.596347	1.55345	8.36173e-08
srR-653-cP	srRNA-Rn28s1-4119-20-cP	ATTGTGAAGCAGAATTCACC	20	srRNA	Rn28s1	NR_003279.1	rRNA	Mus musculus 28S ribosomal RNA (Rn28s1), ribosomal RNA	4119	19	39	84	113	636	301	410	1304	6.61103	18.7597	30.6916	35.3356	125.758	79.0636	165.67	566.582	-0.864669	0.775274	-0.183464	1	1.47572	1.18973e-07
srR-654-cP	srRNA-Rn28s1-942-16-cP	ACGGCGCGACCGCTCT	16	srRNA	Rn28s1	NR_003279.1	rRNA	Mus musculus 28S ribosomal RNA (Rn28s1), ribosomal RNA	942	351	316	206	33	538	376	48	51	122.13	152.002	75.2675	10.3192	106.38	98.7638	19.3955	22.1593	-0.302445	1	-3.03382	4.18083e-22	-2.95634	2.20167e-21
srR-655-cP	srRNA-Rs5-8s1-126-18-cP	TCCCGGGGCTACGCCTGT	18	srRNA	Rs5-8s1	NR_003280.2	rRNA	Mus musculus 5.8S ribosomal RNA (Rs5-8s1), ribosomal RNA	126	176	133	170	346	240	211	264	178	61.239	63.9755	62.114	108.196	47.4558	55.4233	106.675	77.3402	0.0285369	1	0.587108	1	0.00891776	1
srR-656-cP	srRNA-Rn28s1-4381-22-cP	ACGGCAGCGCCGAAGGAGCCTC	22	srRNA	Rn28s1	NR_003279.1	rRNA	Mus musculus 28S ribosomal RNA (Rn28s1), ribosomal RNA	4381	99	252	269	112	749	375	156	210	34.447	121.217	98.2862	35.0229	148.102	98.5012	63.0354	91.244	-0.783544	1	-1.81283	6.78265e-10	-1.39404	1.39128e-05
srR-657-cP	srRNA-Rs5-8s1-88-19-cP	TCATCGACACTTCGAACGC	19	srRNA	Rs5-8s1	NR_003280.2	rRNA	Mus musculus 5.8S ribosomal RNA (Rs5-8s1), ribosomal RNA	88	78	33	80	338	405	622	449	400	27.14	15.8736	29.2301	105.694	80.0816	163.381	181.429	173.798	0.833127	0.960871	0.598513	1	0.422028	1
srR-658-cP	srRNA-n-R5s149-19-15-cP	CTGAACGCGCCCGAT	15	srRNA	n-R5s149	NR_046156.1	rRNA	Mus musculus nuclear encoded rRNA 5S 149 (n-R5s149), ribosomal RNA	19	290	129	186	356	220	158	99	63	100.905	62.0514	67.96	111.323	43.5011	41.5018	40.0033	27.3732	-0.263059	1	-0.701516	1	-1.36252	0.00546844
srR-659-cP	srRNA-Rn28s1-4598-15-cP	GTGGAACCTGGCGCT	15	srRNA	Rn28s1	NR_003279.1	rRNA	Mus musculus 28S ribosomal RNA (Rn28s1), ribosomal RNA	4598	94	125	160	74	1913	945	91	119	32.7072	60.1273	58.4602	23.1401	378.262	248.223	36.7707	51.705	-0.803031	0.783623	-3.94237	4.86549e-47	-3.56555	7.13383e-41
srR-660-cP	srRNA-Rn28s1-3684-28-cP	GGGCCGCCGGTGAAATACCACTACTCTC	28	srRNA	Rn28s1	NR_003279.1	rRNA	Mus musculus 28S ribosomal RNA (Rn28s1), ribosomal RNA	3684	68	121	166	95	506	459	622	550	23.6605	58.2032	60.6525	29.7069	100.053	120.565	251.334	238.973	0.0736818	1	0.747505	1	0.560242	1
srR-661-cP	srRNA-Rn28s1-1328-22-cP	AGGACCCGAAAGATGGTGAACT	22	srRNA	Rn28s1	NR_003279.1	rRNA	Mus musculus 28S ribosomal RNA (Rn28s1), ribosomal RNA	1328	98	251	318	102	481	323	139	283	34.099	120.736	116.19	31.8959	95.1093	84.8423	56.1662	122.962	-0.360044	1	-1.34039	0.000271981	-0.325045	1
srR-662-cP	srRNA-Rn18s-1081-24-cP	ATAAACGATGCCGACTGGCGATGC	24	srRNA	Rn18s	NR_003278.3	rRNA	Mus musculus 18S ribosomal RNA (Rn18s), ribosomal RNA	1081	43	138	154	260	294	328	314	565	14.9618	66.3806	56.268	81.3032	58.1333	86.1557	126.879	245.49	0.372074	1	0.54462	1	1.38208	1.25231e-05
srR-663-cP	srRNA-Rn28s1-69-18-cP	AACCAGGATTCCCTCAGT	18	srRNA	Rn28s1	NR_003279.1	rRNA	Mus musculus 28S ribosomal RNA (Rn28s1), ribosomal RNA	69	211	178	387	145	294	259	122	115	73.4172	85.6213	141.401	45.3421	58.1333	68.0315	49.297	49.967	0.0314658	1	-0.8185	1	-0.913478	0.648452
srR-664-cP	srRNA-Rn28s1-1315-27-cP	GAGCGTACGCGTTAGGACCCGAAAGAT	27	srRNA	Rn28s1	NR_003279.1	rRNA	Mus musculus 28S ribosomal RNA (Rn28s1), ribosomal RNA	1315	3	17	10	58	3138	1616	103	32	1.04385	8.17731	3.65376	18.1369	620.484	424.474	41.6196	13.9039	-0.743032	1	-4.47782	3.42479e-61	-6.17084	4.06929e-88
srR-665-cP	srRNA-Rn18s-1699-19-cP	ACCGCCCGTCGCTACTACC	19	srRNA	Rn18s	NR_003278.3	rRNA	Mus musculus 18S ribosomal RNA (Rn18s), ribosomal RNA	1699	84	121	210	292	167	268	271	429	29.2277	58.2032	76.729	91.3097	33.0213	70.3955	109.504	186.399	0.896192	1	1.14766	0.0143036	1.80032	2.07177e-09
srR-666-cP	srRNA-n-R5s149-27-19-cP	GCCCGATCTCGTCTGATCT	19	srRNA	n-R5s149	NR_046156.1	rRNA	Mus musculus nuclear encoded rRNA 5S 149 (n-R5s149), ribosomal RNA	27	250	139	240	314	133	117	151	102	86.9873	66.8616	87.6903	98.1892	26.2984	30.7324	61.0151	44.3185	0.029397	1	0.632461	1	0.0571625	1
srR-667-cP	srRNA-n-R5s149-5-30-cP	ACGGCCATACCACCCTGAACGCGCCCGATC	30	srRNA	n-R5s149	NR_046156.1	rRNA	Mus musculus nuclear encoded rRNA 5S 149 (n-R5s149), ribosomal RNA	5	142	84	204	354	195	410	261	152	49.4088	40.4056	74.5368	110.697	38.5578	107.695	105.463	66.0433	1.28591	0.00172138	0.869986	0.709025	0.0806196	1
srR-668-cP	srRNA-Rn28s1-406-15-cP	AAGAGGGCGTGAAAC	15	srRNA	Rn28s1	NR_003279.1	rRNA	Mus musculus 28S ribosomal RNA (Rn28s1), ribosomal RNA	406	184	248	341	59	668	397	69	91	64.0226	119.293	124.593	18.4496	132.085	104.28	27.8811	39.5391	-0.536234	1	-2.82339	1.22073e-21	-2.43446	8.81245e-17
srR-669-cP	srRNA-Rn28s1-134-16-cP	GTCGCGGCGTGGGAAA	16	srRNA	Rn28s1	NR_003279.1	rRNA	Mus musculus 28S ribosomal RNA (Rn28s1), ribosomal RNA	134	13	32	26	151	1989	1304	219	219	4.52334	15.3926	9.49979	47.2184	393.29	342.521	88.4921	95.1545	-0.394725	1	-2.73255	1.44071e-26	-2.74237	8.28712e-27
srR-670-cP	srRNA-Rn28s1-2759-17-cP	CGGGCCCGCCCTCCCCT	17	srRNA	Rn28s1	NR_003279.1	rRNA	Mus musculus 28S ribosomal RNA (Rn28s1), ribosomal RNA	2759	351	426	242	8	113	80	18	40	122.13	204.914	88.4211	2.50164	22.3438	21.0136	7.27332	17.3798	-0.283534	1	-2.19376	0.00010631	-1.05619	1
srR-671-cP	srRNA-Rn18s-1-17-cP	ACCTGGTTGATCCTGCC	17	srRNA	Rn18s	NR_003278.3	rRNA	Mus musculus 18S ribosomal RNA (Rn18s), ribosomal RNA	1	113	164	306	224	295	304	194	167	39.3182	78.887	111.805	70.0458	58.3311	79.8516	78.3902	72.5607	0.257593	1	-0.154684	1	-0.380574	1
srR-672-cP	srRNA-Rn18s-1369-29-cP	AATTCCGATAACGAACGAGACTCTGGCAT	29	srRNA	Rn18s	NR_003278.3	rRNA	Mus musculus 18S ribosomal RNA (Rn18s), ribosomal RNA	1369	67	116	124	199	594	737	261	426	23.3126	55.7981	45.3067	62.2282	117.453	193.588	105.463	185.095	0.525446	1	-0.736285	1	-0.0395195	1
srR-673-cP	srRNA-n-R5s149-1-24-5-cP	GTCTACGGCCATATTACCCTGAAC	24	srRNA	n-R5s149	NR_046156.1	rRNA	Mus musculus nuclear encoded rRNA 5S 149 (n-R5s149), ribosomal RNA	1	186	120	192	327	185	235	204	168	64.7185	57.7222	70.1523	102.254	36.5805	61.7274	82.431	72.9952	0.559143	1	0.59056	1	0.300805	1
srR-674-cP	srRNA-Rn18s-158-25-cP	AATTCTAGAGCTAATACATGCCGAC	25	srRNA	Rn18s	NR_003278.3	rRNA	Mus musculus 18S ribosomal RNA (Rn18s), ribosomal RNA	158	112	126	176	180	433	514	238	452	38.9703	60.6083	64.3062	56.2868	85.6181	135.012	96.1695	196.392	0.461623	1	-0.413352	1	0.501895	1
srR-675-cP	srRNA-Rn28s1-299-28-cP	AGCCCAAAGCGGGTGGTAAACTCCATCT	28	srRNA	Rn28s1	NR_003279.1	rRNA	Mus musculus 28S ribosomal RNA (Rn28s1), ribosomal RNA	299	200	214	449	75	160	157	112	150	69.5898	102.938	164.054	23.4528	31.6372	41.2392	45.2562	65.1743	0.18689	1	-0.0646192	1	0.346694	1
srR-676-cP	srRNA-n-R5s149-36-22-cP	CGTCTGATCTCGGAAGCTAAGC	22	srRNA	n-R5s149	NR_046156.1	rRNA	Mus musculus nuclear encoded rRNA 5S 149 (n-R5s149), ribosomal RNA	36	274	181	263	215	130	141	145	86	95.338	87.0644	96.094	67.2315	25.7052	37.0364	58.5906	37.3666	0.331222	1	0.606886	1	-0.155841	1
srR-677-cP	srRNA-Rs5-8s1-47-29-cP	AGCTAGCTGCGAGAATTAATGTGAATTGC	29	srRNA	Rs5-8s1	NR_003280.2	rRNA	Mus musculus 5.8S ribosomal RNA (Rs5-8s1), ribosomal RNA	47	96	93	109	338	432	430	245	307	33.4031	44.7347	39.826	105.694	85.4204	112.948	98.998	133.39	0.207589	1	-0.368215	1	-0.0526945	1
srR-678-cP	srRNA-Rn28s1-218-16-cP	AGCCCGTGGACGGTGT	16	srRNA	Rn28s1	NR_003279.1	rRNA	Mus musculus 28S ribosomal RNA (Rn28s1), ribosomal RNA	218	177	318	275	74	446	200	114	111	61.587	152.964	100.478	23.1401	88.1887	52.534	46.0644	48.229	-0.942299	0.45372	-1.51725	1.33684e-05	-1.56549	4.29495e-06
srR-679-cP	srRNA-Rn28s1-4236-15-cP	ATGGTAATCCTGCTC	15	srRNA	Rn28s1	NR_003279.1	rRNA	Mus musculus 28S ribosomal RNA (Rn28s1), ribosomal RNA	4236	78	233	408	82	308	209	142	278	27.14	112.077	149.074	25.6418	60.9016	54.898	57.3784	120.79	-0.344913	1	-0.666748	1	0.292111	1
srR-680-cP	srRNA-Rn28s1-158-16-cP	ACGGAAGACCCACTCC	16	srRNA	Rn28s1	NR_003279.1	rRNA	Mus musculus 28S ribosomal RNA (Rn28s1), ribosomal RNA	158	330	228	283	61	443	289	73	42	114.823	109.672	103.402	19.075	87.5955	75.9116	29.4974	18.2488	-0.401753	1	-2.14983	1.35855e-11	-2.95559	9.99763e-20
srR-681-cP	srRNA-Rn18s-1599-20-cP	TGATGGGGATCGGGGATTGC	20	srRNA	Rn18s	NR_003278.3	rRNA	Mus musculus 18S ribosomal RNA (Rn18s), ribosomal RNA	1599	34	90	54	210	611	595	374	611	11.8303	43.2917	19.7303	65.6679	120.815	156.289	151.123	265.477	0.176025	1	-0.258173	1	0.439991	1
srR-682-cP	srRNA-Rn28s1-97-16-cP	GAACAGGGAAGAGCCC	16	srRNA	Rn28s1	NR_003279.1	rRNA	Mus musculus 28S ribosomal RNA (Rn28s1), ribosomal RNA	97	171	189	490	82	216	179	97	95	59.4993	90.9125	179.034	25.6418	42.7102	47.0179	39.1951	41.2771	-0.0566917	1	-0.704473	1	-0.744302	1
srR-683-cP	srRNA-Rn28s1-337-24-cP	ACCGGCACGAGACCGATAGTCAAC	24	srRNA	Rn28s1	NR_003279.1	rRNA	Mus musculus 28S ribosomal RNA (Rn28s1), ribosomal RNA	337	158	205	453	99	154	162	102	143	54.9759	98.6088	165.515	30.9577	30.4508	42.5525	41.2155	62.1329	0.287181	1	-0.144325	1	0.332887	1
srR-684-cP	srRNA-n-R5s149-12-28-cP	TACCACCCTGAACGCGCCCGATCTCGTC	28	srRNA	n-R5s149	NR_046156.1	rRNA	Mus musculus nuclear encoded rRNA 5S 149 (n-R5s149), ribosomal RNA	12	144	138	153	168	468	631	320	215	50.1047	66.3806	55.9026	52.5343	92.5388	165.745	129.303	93.4165	0.645326	1	-0.0985109	1	-0.681824	1
srR-685-cP	srRNA-mt-Rnr2-1454-16-cP	ATTTACGATTTCTCCC	16	srRNA	mt-Rnr2	NC_005089.1:1094-2675	MT rRNA	Mus musculus 16S mitochondrial ribosomal RNA	1454	333	201	305	85	259	189	98	92	115.867	96.6847	111.44	26.5799	51.2127	49.6446	39.5992	39.9736	-0.240086	1	-0.951453	0.61567	-1.0523	0.172566
srR-686-cP	srRNA-n-R5s149-4-17-cP	TACGGCCATACCACCCT	17	srRNA	n-R5s149	NR_046156.1	rRNA	Mus musculus nuclear encoded rRNA 5S 149 (n-R5s149), ribosomal RNA	4	311	118	203	285	131	115	157	85	108.212	56.7602	74.1714	89.1208	25.903	30.207	63.4395	36.9321	0.0263844	1	0.710474	1	-0.183737	1
srR-687-cP	srRNA-mt-Rnr2-1450-23-cP	ATCTATTTACGATTTCTCCCAGT	23	srRNA	mt-Rnr2	NC_005089.1:1094-2675	MT rRNA	Mus musculus 16S mitochondrial ribosomal RNA	1450	283	250	326	64	204	204	79	95	98.4696	120.255	119.113	20.0131	40.3374	53.5846	31.9218	41.2771	0.214213	1	-0.917842	1	-0.661897	1
srR-688-cP	srRNA-Rn18s-1378-26-cP	AACGAACGAGACTCTGGCATGCTAAC	26	srRNA	Rn18s	NR_003278.3	rRNA	Mus musculus 18S ribosomal RNA (Rn18s), ribosomal RNA	1378	70	100	106	222	531	525	195	577	24.3564	48.1019	38.7299	69.4204	104.996	137.902	78.7943	250.704	0.197903	1	-0.994954	0.0726219	0.559814	1
srR-689-cP	srRNA-Rn28s1-316-17-cP	AAACTCCATCTAAGGCT	17	srRNA	Rn28s1	NR_003279.1	rRNA	Mus musculus 28S ribosomal RNA (Rn28s1), ribosomal RNA	316	193	183	314	107	771	342	64	57	67.1542	88.0264	114.728	33.4594	152.452	89.8331	25.8607	24.7662	-0.958154	0.157719	-3.13858	1.44031e-26	-3.3152	4.6476e-29
srR-690-cP	srRNA-n-R5s149-11-17-cP	ATACCACCCTGAACGCG	17	srRNA	n-R5s149	NR_046156.1	rRNA	Mus musculus nuclear encoded rRNA 5S 149 (n-R5s149), ribosomal RNA	11	267	139	226	251	297	173	118	77	92.9024	66.8616	82.5751	78.4888	58.7265	45.4419	47.6807	33.4562	-0.565034	1	-0.881191	0.940572	-1.50617	0.000149686
srR-691-cP	srRNA-Rs5-8s1-1-19-cP	CGACTTTTAGCGGTGGATC	19	srRNA	Rs5-8s1	NR_003280.2	rRNA	Mus musculus 5.8S ribosomal RNA (Rs5-8s1), ribosomal RNA	1	93	123	156	369	263	218	242	176	32.3593	59.1653	56.9987	115.388	52.0036	57.262	97.7858	76.4712	-0.0563612	1	0.329677	1	-0.139327	1
srR-692-cP	srRNA-Rn28s1-4417-20-cP	AGCCGGGTCCCCGTCCGTCC	20	srRNA	Rn28s1	NR_003279.1	rRNA	Mus musculus 28S ribosomal RNA (Rn28s1), ribosomal RNA	4417	186	321	244	115	84	90	61	252	64.7185	154.407	89.1518	35.961	16.6095	23.6403	24.6485	109.493	0.31343	1	-0.0116657	1	2.02318	1.17643e-09
srR-693-cP	srRNA-Rn18s-1284-17-cP	AGGATTGACAGATTGAT	17	srRNA	Rn18s	NR_003278.3	rRNA	Mus musculus 18S ribosomal RNA (Rn18s), ribosomal RNA	1284	44	96	152	243	568	496	273	385	15.3098	46.1778	55.5372	75.9872	112.312	130.284	110.312	167.281	0.0187889	1	-0.606904	1	-0.12092	1
srR-694-cP	srRNA-Rn18s-1069-18-cP	GTAGTTCCGACCATAAAC	18	srRNA	Rn18s	NR_003278.3	rRNA	Mus musculus 18S ribosomal RNA (Rn18s), ribosomal RNA	1069	33	95	169	264	318	330	349	456	11.4823	45.6968	61.7486	82.554	62.8789	86.681	141.022	198.13	0.26768	1	0.583877	1	0.95977	0.0673544
srR-695-cP	srRNA-Rn18s-38-30-cP	AAAGATTAAGCCATGCATGTCTAAGTACGC	30	srRNA	Rn18s	NR_003278.3	rRNA	Mus musculus 18S ribosomal RNA (Rn18s), ribosomal RNA	38	119	113	144	127	368	455	307	610	41.4059	54.3551	52.6142	39.7135	72.7655	119.515	124.051	265.042	0.520346	1	0.188358	1	1.16887	0.000965705
srR-696-cP	srRNA-Rn28s1-797-17-cP	ACCTCACCCCGAGTGTT	17	srRNA	Rn28s1	NR_003279.1	rRNA	Mus musculus 28S ribosomal RNA (Rn28s1), ribosomal RNA	797	321	297	330	11	241	146	47	31	111.692	142.863	120.574	3.43975	47.6535	38.3498	18.9914	13.4694	-0.508381	1	-1.90603	9.43826e-07	-2.51455	5.46203e-11
srR-697-cP	srRNA-n-R5s149-14-17-cP	CCACCCTGAACGCGCCC	17	srRNA	n-R5s149	NR_046156.1	rRNA	Mus musculus nuclear encoded rRNA 5S 149 (n-R5s149), ribosomal RNA	14	320	173	209	210	157	173	101	53	111.344	83.2162	76.3637	65.6679	31.044	45.4419	40.8114	23.0283	0.354083	1	-0.186332	1	-1.12506	0.367712
srR-698-cP	srRNA-Rn18s-1381-19-cP	GAACGAGACTCTGGCATGC	19	srRNA	Rn18s	NR_003278.3	rRNA	Mus musculus 18S ribosomal RNA (Rn18s), ribosomal RNA	1381	17	70	61	205	1003	619	193	603	5.91513	33.6713	22.288	64.1044	198.326	162.593	77.9862	262.001	-0.48189	1	-1.92717	3.89728e-12	-0.293965	1
srR-699-cP	srRNA-Rn28s1-4328-20-cP	GTGGGATTATGACTGAACGC	20	srRNA	Rn28s1	NR_003279.1	rRNA	Mus musculus 28S ribosomal RNA (Rn28s1), ribosomal RNA	4328	36	75	88	50	2555	933	95	121	12.5262	36.0764	32.1531	15.6352	505.206	245.071	38.387	52.574	-1.23893	0.000154702	-4.29784	6.28482e-56	-3.95898	4.03105e-50
srR-700-cP	srRNA-Rn18s-190-29-cP	GACCCCCCTTCCCGGGGGGGGATGCGTGC	29	srRNA	Rn18s	NR_003278.3	rRNA	Mus musculus 18S ribosomal RNA (Rn18s), ribosomal RNA	190	102	268	240	155	127	209	197	206	35.4908	128.913	87.6903	48.4692	25.112	54.898	79.6025	89.5061	0.932293	1	1.0824	0.0974371	1.137	0.0317542
srR-701-cP	srRNA-Rs5-8s1-98-17-cP	ATTTCGAACGCACTTGC	17	srRNA	Rs5-8s1	NR_003280.2	rRNA	Mus musculus 5.8S ribosomal RNA (Rs5-8s1), ribosomal RNA	98	87	94	109	465	224	182	211	112	30.2716	45.2157	39.826	145.408	44.2921	47.8059	85.2595	48.6635	-0.0851636	1	0.363432	1	-0.559481	1
srR-702-cP	srRNA-Rn28s1-1108-22-cP	ATGTCGGCTACCCACCCGACCC	22	srRNA	Rn28s1	NR_003279.1	rRNA	Mus musculus 28S ribosomal RNA (Rn28s1), ribosomal RNA	1108	397	264	229	27	352	175	38	36	138.136	126.989	83.6712	8.44302	69.6018	45.9672	15.3548	15.6418	-0.793473	1	-2.7582	5.84047e-16	-2.84577	1.23544e-16
srR-703-cP	srRNA-Rs5-8s1-98-15-cP	TTCGAACGCACTTGC	15	srRNA	Rs5-8s1	NR_003280.2	rRNA	Mus musculus 5.8S ribosomal RNA (Rs5-8s1), ribosomal RNA	98	82	97	169	431	259	177	163	97	28.5318	46.6588	61.7486	134.776	51.2127	46.4926	65.864	42.1461	-0.334663	1	-0.218055	1	-0.97604	0.433942
srR-704-cP	srRNA-Rn18s-617-24-cP	AGCAGCCGCGGTAATTCCAGCTCC	24	srRNA	Rn18s	NR_003278.3	rRNA	Mus musculus 18S ribosomal RNA (Rn18s), ribosomal RNA	617	63	52	147	210	556	371	355	522	21.9208	25.013	53.7103	65.6679	109.939	97.4505	143.446	226.807	-0.36922	1	-0.197317	1	0.348965	1
srR-705-cP	srRNA-n-R5s149-1-23-2-cP	GTCTACGGCCATACCACTTTGAA	23	srRNA	n-R5s149	NR_046156.1	rRNA	Mus musculus nuclear encoded rRNA 5S 149 (n-R5s149), ribosomal RNA	1	176	93	165	232	319	409	314	171	61.239	44.7347	60.2871	72.5474	63.0766	107.432	126.879	74.2987	0.57269	1	0.426935	1	-0.459236	1
srR-706-cP	srRNA-Rn18s-1507-24-cP	GATGTCCGGGGCTGCACGCGCGCT	24	srRNA	Rn18s	NR_003278.3	rRNA	Mus musculus 18S ribosomal RNA (Rn18s), ribosomal RNA	1507	101	130	257	260	300	278	124	193	35.1429	62.5324	93.9017	81.3032	59.3197	73.0222	50.1051	83.8576	0.104421	1	-0.824193	1	-0.196181	1
srR-707-cP	srRNA-Rn18s-1513-20-cP	CGGGGCTGCACGCGCGCTAC	20	srRNA	Rn18s	NR_003278.3	rRNA	Mus musculus 18S ribosomal RNA (Rn18s), ribosomal RNA	1513	66	131	127	228	183	205	242	636	22.9646	63.0134	46.4028	71.2966	36.185	53.8473	97.7858	276.339	0.37788	1	0.85255	0.969807	2.23637	3.61772e-16
srR-708-cP	srRNA-Rn28s1-4638-16-cP	TGGGTCGGGGTTTCGT	16	srRNA	Rn28s1	NR_003279.1	rRNA	Mus musculus 28S ribosomal RNA (Rn28s1), ribosomal RNA	4638	146	155	148	246	572	234	161	167	50.8006	74.5579	54.0757	76.9253	113.103	61.4647	65.0558	72.5607	-1.07479	0.0427309	-1.37848	6.55971e-05	-1.33553	0.00012862
srR-709-cP	srRNA-Rn18s-298-21-cP	AGATAACCTCGGGCCGATCGC	21	srRNA	Rn18s	NR_003278.3	rRNA	Mus musculus 18S ribosomal RNA (Rn18s), ribosomal RNA	298	63	106	165	195	388	359	304	470	21.9208	50.988	60.2871	60.9774	76.7202	94.2985	122.838	204.213	0.102237	1	0.0978738	1	0.716475	1
srR-710-cP	srRNA-Rn18s-1312-20-cP	GATTCCGTGGGTGGTGGTGC	20	srRNA	Rn18s	NR_003278.3	rRNA	Mus musculus 18S ribosomal RNA (Rn18s), ribosomal RNA	1312	13	77	64	156	1086	728	303	460	4.52334	37.0384	23.3841	48.7819	214.737	191.224	122.434	199.868	-0.362619	1	-1.39143	5.12441e-06	-0.799097	0.460477
srR-711-cP	srRNA-Rn18s-82-16-cP	GAAACTGCGAATGGCT	16	srRNA	Rn18s	NR_003278.3	rRNA	Mus musculus 18S ribosomal RNA (Rn18s), ribosomal RNA	82	57	57	63	99	2278	919	127	82	19.8331	27.4181	23.0187	30.9577	450.435	241.394	51.3173	35.6286	-1.09519	0.0042016	-3.71386	1.23241e-44	-4.35415	4.8694e-56
srR-712-cP	srRNA-Rn18s-158-21-cP	AATTCTAGAGCTAATACATGC	21	srRNA	Rn18s	NR_003278.3	rRNA	Mus musculus 18S ribosomal RNA (Rn18s), ribosomal RNA	158	74	157	146	151	444	411	191	489	25.7482	75.5199	53.3449	47.2184	87.7932	107.957	77.178	212.468	0.102893	1	-0.766764	1	0.5792	1
srR-713-cP	srRNA-Rn18s-111-28-cP	ATGGTTCCTTTGGTCGCTCGCTCCTCTC	28	srRNA	Rn18s	NR_003278.3	rRNA	Mus musculus 18S ribosomal RNA (Rn18s), ribosomal RNA	111	56	138	168	152	818	584	196	243	19.4851	66.3806	61.3832	47.5311	161.745	153.399	79.1984	105.582	-0.271739	1	-1.61083	6.5561e-08	-1.31069	6.88852e-05
srR-714-cP	srRNA-Rn28s1-1623-21-cP	GTGGAGCCGGGCGTGGAATGC	21	srRNA	Rn28s1	NR_003279.1	rRNA	Mus musculus 28S ribosomal RNA (Rn28s1), ribosomal RNA	1623	133	241	232	73	593	291	99	228	46.2772	115.925	84.7673	22.8274	117.255	76.4369	40.0033	99.065	-0.812422	1	-2.13145	1.02526e-12	-0.938597	0.120675
srR-715-cP	srRNA-Rn18s -1-25-cP	TACCTGGTTGATCCTGCCAGTAGCA	25	srRNA	Rn18s	ENSMUST00000240377.1	rRNA	ncrna chromosome:GRCm39:17:40157244:40159092:1 gene:ENSMUSG00000119584.1 gene_biotype:rRNA transcript_biotype:rRNA gene_symbol:Rn18s description:18S ribosomal RNA [Source:NCBI gene (formerly Entrezgene);Acc:19791]	1	52	55	91	170	391	626	459	541	18.0934	26.456	33.2492	53.1598	77.3134	164.431	185.47	235.062	0.89311	0.440594	0.681019	1	0.908292	0.120761
srR-716-cP	srRNA-Rn28s1-505-26-cP	CCGGCGGATCTTTCCCGCTCCCCGTT	26	srRNA	Rn28s1	NR_003279.1	rRNA	Mus musculus 28S ribosomal RNA (Rn28s1), ribosomal RNA	505	339	295	274	41	86	54	28	59	117.955	141.9	100.113	12.8209	17.005	14.1842	11.3141	25.6352	-0.456195	1	-1.166	1	-0.103362	1
srR-717-cP	srRNA-Rn28s1-4336-15-cP	ATGACTGAACGCCTC	15	srRNA	Rn28s1	NR_003279.1	rRNA	Mus musculus 28S ribosomal RNA (Rn28s1), ribosomal RNA	4336	112	154	145	86	1378	580	118	129	38.9703	74.0769	52.9796	26.8926	272.475	152.348	47.6807	56.0499	-1.03396	0.0227811	-3.09468	1.34937e-30	-2.97602	7.58953e-29
srR-718-cP	srRNA-Rn18s-64-26-cP	ACGCACGGCCGGTACAGTGAAACTGC	26	srRNA	Rn18s	NR_003278.3	rRNA	Mus musculus 18S ribosomal RNA (Rn18s), ribosomal RNA	64	117	110	201	223	204	371	233	279	40.71	52.912	73.4406	69.7331	40.3374	97.4505	94.1491	121.224	1.07669	0.0731859	0.641289	1	0.891307	0.464608
srR-719-cP	srRNA-Rn45s-6877-17-cP	CGACTCTTAGCGGTGGA	17	srRNA	Rn45s	NR_046233.2	rRNA	Mus musculus 45S pre-ribosomal RNA (Rn45s), ribosomal RNA	6877	62	38	57	383	477	307	415	214	21.5728	18.2787	20.8265	119.766	94.3184	80.6396	167.69	92.982	-0.421269	1	0.248947	1	-0.716018	1
srR-720-cP	srRNA-n-R5s149-25-21-cP	GCGCCCGATCTCGTCTGATCT	21	srRNA	n-R5s149	NR_046156.1	rRNA	Mus musculus nuclear encoded rRNA 5S 149 (n-R5s149), ribosomal RNA	25	196	141	221	267	112	140	159	88	68.198	67.8236	80.7482	83.4921	22.146	36.7738	64.2477	38.2356	0.535736	1	0.954523	0.875892	0.0920424	1
srR-721-cP	srRNA-Rn28s1-2186-24-cP	ATGGGTCAGTCGGTCCTGAGAGAT	24	srRNA	Rn28s1	NR_003279.1	rRNA	Mus musculus 28S ribosomal RNA (Rn28s1), ribosomal RNA	2186	50	118	125	85	1396	793	148	233	17.3975	56.7602	45.672	26.5799	276.034	208.297	59.8029	101.237	-0.60149	1	-2.78686	8.29816e-26	-2.14231	5.05358e-16
srR-722-cP	srRNA-Rn28s1-4090-29-cP	TTGATCCTTCGATGTCGGCTCTTCCTATC	29	srRNA	Rn28s1	NR_003279.1	rRNA	Mus musculus 28S ribosomal RNA (Rn28s1), ribosomal RNA	4090	29	48	53	71	698	845	428	708	10.0905	23.0889	19.3649	22.202	138.017	221.956	172.943	307.623	0.489988	1	-0.255664	1	0.460521	1
srR-723-cP	srRNA-Rn18s-1506-18-cP	AGATGTCCGGGGCTGCAC	18	srRNA	Rn18s	NR_003278.3	rRNA	Mus musculus 18S ribosomal RNA (Rn18s), ribosomal RNA	1506	28	97	118	298	486	427	189	337	9.74257	46.6588	43.1144	93.1859	96.098	112.16	76.3699	146.425	0.0276163	1	-0.912298	0.279881	-0.0881006	1
srR-724-cP	srRNA-Rn18s-111-23-cP	ATGGTTCCTTTGGTCGCTCGCTC	23	srRNA	Rn18s	NR_003278.3	rRNA	Mus musculus 18S ribosomal RNA (Rn18s), ribosomal RNA	111	125	114	171	139	1008	413	202	177	43.4936	54.8361	62.4794	43.4659	199.314	108.483	81.6228	76.9057	-1.07273	0.0164854	-1.86863	2.28089e-11	-2.06894	5.71877e-14
srR-725-cP	srRNA-Rn18s-1378-18-2-cP	AACGAACGAGACTTTGGC	18	srRNA	Rn18s	NR_003278.3	rRNA	Mus musculus 18S ribosomal RNA (Rn18s), ribosomal RNA	1378	15	49	98	223	822	570	218	497	5.21924	23.5699	35.8069	69.7331	162.536	149.722	88.088	215.944	-0.313775	1	-1.46447	2.4083e-06	-0.285757	1
srR-726-cP	srRNA-Rn18s-1623-27-cP	ATTCCCCATGAACGAGGAATTCCCAGT	27	srRNA	Rn18s	NR_003278.3	rRNA	Mus musculus 18S ribosomal RNA (Rn18s), ribosomal RNA	1623	53	95	198	193	400	469	287	327	18.4413	45.6968	72.3445	60.352	79.093	123.192	115.969	142.08	0.443804	1	-0.0290444	1	0.14932	1
srR-727-cP	srRNA-Rn28s1-545-21-cP	CACCCGCGCGTCGTTCCCCTC	21	srRNA	Rn28s1	NR_003279.1	rRNA	Mus musculus 28S ribosomal RNA (Rn28s1), ribosomal RNA	545	256	253	437	24	42	46	29	35	89.075	121.698	159.669	7.50491	8.30476	12.0828	11.7181	15.2073	0.344609	1	-0.0841443	1	0.176477	1
srR-728-cP	srRNA-Rn28s1-1076-17-cP	CCGACGAAGCCGAGCGC	17	srRNA	Rn28s1	NR_003279.1	rRNA	Mus musculus 28S ribosomal RNA (Rn28s1), ribosomal RNA	1076	122	154	152	137	1161	634	62	30	42.4498	74.0769	55.5372	42.8405	229.567	166.533	25.0525	13.0349	-0.658373	1	-3.77478	3.20232e-39	-4.82927	5.16887e-53
srR-729-cP	srRNA-Rn28s1-528-18-cP	GTTCCTCCCGACCCCTCC	18	srRNA	Rn28s1	NR_003279.1	rRNA	Mus musculus 28S ribosomal RNA (Rn28s1), ribosomal RNA	528	258	211	386	44	230	155	44	39	89.7709	101.495	141.035	13.759	45.4785	40.7138	17.7792	16.9453	-0.354787	1	-1.93361	1.33119e-06	-2.11699	6.11988e-08
srR-730-cP	srRNA-n-R5s149-85-30-cP	GGGAGACCGCCTGGGAATACCGGGTGCTGT	30	srRNA	n-R5s149	NR_046156.1	rRNA	Mus musculus nuclear encoded rRNA 5S 149 (n-R5s149), ribosomal RNA	85	171	192	217	246	111	132	111	79	59.4993	92.3556	79.2867	76.9253	21.9483	34.6724	44.8521	34.3251	0.463843	1	0.449392	1	-0.0504882	1
srR-731-cP	srRNA-Rn18s-1377-20-cP	TAACGAACGAGACTCTGGCA	20	srRNA	Rn18s	NR_003278.3	rRNA	Mus musculus 18S ribosomal RNA (Rn18s), ribosomal RNA	1377	5	2	3	90	570	741	403	1073	1.73975	0.962037	1.09613	28.1434	112.707	194.638	162.842	466.214	0.592741	1	-0.0502748	1	1.35247	4.88262e-06
srR-732-cP	srRNA-Rn18s-1446-19-cP	AGAGGGACAAGTGGCGTTC	19	srRNA	Rn18s	NR_003278.3	rRNA	Mus musculus 18S ribosomal RNA (Rn18s), ribosomal RNA	1446	15	41	42	297	753	452	139	584	5.21924	19.7218	15.3458	92.8732	148.893	118.727	56.1662	253.745	-0.521871	1	-1.98685	5.78558e-12	0.0733851	1
srR-733-cP	srRNA-mt-Rnr2-1-15-cP	ACTAATCCTAGCCCT	15	srRNA	mt-Rnr2	NC_005089.1:1094-2675	MT rRNA	Mus musculus 16S mitochondrial ribosomal RNA	1	247	152	244	199	93	83	45	200	85.9434	73.1148	89.1518	62.2282	18.3891	21.8016	18.1833	86.8991	0.0501536	1	-0.596265	1	1.54331	8.10905e-05
srR-734-cP	srRNA-Rn18s-245-28-cP	GAGCTCCCTCCCGGCTCCGGCCGGGGGT	28	srRNA	Rn18s	NR_003278.3	rRNA	Mus musculus 18S ribosomal RNA (Rn18s), ribosomal RNA	245	109	154	125	210	356	368	199	288	37.9264	74.0769	45.672	65.6679	70.3928	96.6625	80.4106	125.135	0.262082	1	-0.389033	1	0.13422	1
srR-735-cP	srRNA-Rn28s1-1766-15-cP	AGCAGGACGGTGGCC	15	srRNA	Rn28s1	NR_003279.1	rRNA	Mus musculus 28S ribosomal RNA (Rn28s1), ribosomal RNA	1766	129	179	278	55	957	344	84	118	44.8854	86.1023	101.575	17.1987	189.23	90.3584	33.9422	51.2705	-1.26148	0.000459323	-3.05857	1.87699e-27	-2.57857	8.86305e-21
srR-736-cP	srRNA-Rn18s-1509-21-cP	TGTCCGGGGCTGCACGCGCGC	21	srRNA	Rn18s	NR_003278.3	rRNA	Mus musculus 18S ribosomal RNA (Rn18s), ribosomal RNA	1509	2	2	6	131	485	554	619	890	0.695898	0.962037	2.19226	40.9643	95.9002	145.519	250.121	386.701	0.406147	1	0.801666	0.590069	1.31564	1.7803e-05
srR-737-cP	srRNA-Rn28s1-2265-17-cP	GAAAGGGAGTCGGGTTC	17	srRNA	Rn28s1	NR_003279.1	rRNA	Mus musculus 28S ribosomal RNA (Rn28s1), ribosomal RNA	2265	38	52	53	57	2198	913	127	231	13.2221	25.013	19.3649	17.8242	434.616	239.818	51.3173	100.368	-1.05307	0.0100443	-3.66229	1.87331e-43	-2.80958	2.27405e-28
srR-738-cP	srRNA-Rn18s-459-15-cP	ACATCCAAGGAAGGC	15	srRNA	Rn18s	NR_003278.3	rRNA	Mus musculus 18S ribosomal RNA (Rn18s), ribosomal RNA	459	42	139	220	197	454	315	188	286	14.6139	66.8616	80.3828	61.6028	89.7705	82.741	75.9658	124.266	-0.312893	1	-0.821713	0.969807	-0.226519	1
srR-739-cP	srRNA-Rn18s-344-17-cP	ATTCGAACGTCTGCCCT	17	srRNA	Rn18s	NR_003278.3	rRNA	Mus musculus 18S ribosomal RNA (Rn18s), ribosomal RNA	344	71	109	120	216	949	460	135	215	24.7044	52.431	43.8452	67.5442	187.648	120.828	54.5499	93.4165	-0.830271	0.815931	-2.36265	1.27958e-17	-1.7015	3.06434e-09
srR-740-cP	srRNA-Rn28s1-3885-20-cP	AAGGCGAGCTCAGGGAGGAC	20	srRNA	Rn28s1	NR_003279.1	rRNA	Mus musculus 28S ribosomal RNA (Rn28s1), ribosomal RNA	3885	16	65	53	120	1636	720	152	378	5.56718	31.2662	19.3649	37.5245	323.49	189.122	61.4192	164.239	-0.969646	0.0637979	-2.97726	1.02727e-29	-1.67336	7.30716e-10
srR-741-cP	srRNA-Rn18s-750-20-cP	TCGGCGCCCCCTCGATGCTC	20	srRNA	Rn18s	NR_003278.3	rRNA	Mus musculus 18S ribosomal RNA (Rn18s), ribosomal RNA	750	19	19	51	435	467	150	322	320	6.61103	9.13935	18.6342	136.026	92.3411	39.4005	130.112	139.039	-1.42342	0.000166626	-0.08644	1	-0.105237	1
srR-742-cP	srRNA-Rn28s1-243-23-cP	AGCGGCCCCCGGCGCGCCGGGCT	23	srRNA	Rn28s1	NR_003279.1	rRNA	Mus musculus 28S ribosomal RNA (Rn28s1), ribosomal RNA	243	235	312	189	64	152	122	84	133	81.768	150.078	69.0561	20.0131	30.0553	32.0457	33.9422	57.7879	-0.102752	1	-0.405271	1	0.24722	1
srR-743-cP	srRNA-Rn28s1-4357-21-cP	AGAATCCCGCCCAGGCGGAAC	21	srRNA	Rn28s1	NR_003279.1	rRNA	Mus musculus 28S ribosomal RNA (Rn28s1), ribosomal RNA	4357	66	214	197	61	810	584	129	150	22.9646	102.938	71.9791	19.075	160.163	153.399	52.1255	65.1743	-0.257563	1	-2.19973	6.63728e-15	-1.99212	2.53211e-12
srR-744-cP	srRNA-Rn28s1-1111-22-cP	TCGGCTACCCACCCGACCCGTC	22	srRNA	Rn28s1	NR_003279.1	rRNA	Mus musculus 28S ribosomal RNA (Rn28s1), ribosomal RNA	1111	10	4	5	190	215	164	295	1315	3.47949	1.92407	1.82688	59.4138	42.5125	43.0778	119.202	571.362	-0.17618	1	0.905821	0.356783	3.05189	2.07036e-32
srR-745-cP	srRNA-Rn28s1-528-17-cP	GTTCCTCCCGACCCCTC	17	srRNA	Rn28s1	NR_003279.1	rRNA	Mus musculus 28S ribosomal RNA (Rn28s1), ribosomal RNA	528	205	207	314	56	471	302	38	31	71.3296	99.5708	114.728	17.5114	93.132	79.3263	15.3548	13.4694	-0.426693	1	-3.1782	2.48393e-22	-3.48082	2.98389e-25
srR-746-cP	srRNA-Rn28s1-3347-18-cP	GATTTCTGCCCAGTGCTC	18	srRNA	Rn28s1	NR_003279.1	rRNA	Mus musculus 28S ribosomal RNA (Rn28s1), ribosomal RNA	3347	8	14	14	30	2872	1287	77	41	2.78359	6.73426	5.11527	9.38113	567.888	338.056	31.1137	17.8143	-0.943637	0.0693478	-4.76925	2.6335e-65	-5.68655	2.98329e-80
srR-747-cP	srRNA-Rn18s-1293-24-cP	AGATTGATAGCTCTTTCTCGATTC	24	srRNA	Rn18s	NR_003278.3	rRNA	Mus musculus 18S ribosomal RNA (Rn18s), ribosomal RNA	1293	40	61	99	155	482	417	296	689	13.918	29.3421	36.1723	48.4692	95.307	109.533	119.606	299.367	0.00535686	1	-0.253459	1	0.955342	0.0409416
srR-748-cP	srRNA-mt-Rnr1-367-22-cP	AATAACGAAAGTAATTCTAGTC	22	srRNA	mt-Rnr1	NC_005089.1:70-1024	MT rRNA	Mus musculus mitochondrion, MT-RNR1 mitochondrially encoded 12S RNA (12S rRNA), ribosomal RNA	367	41	77	74	115	378	440	287	850	14.2659	37.0384	27.0379	35.961	74.7429	115.575	115.969	369.321	0.433328	1	0.0525391	1	1.60879	1.03258e-08
srR-749-cP	srRNA-n-R5s149-18-15-cP	ATCCTGAACGCGCCC	15	srRNA	n-R5s149	NR_046156.1	rRNA	Mus musculus nuclear encoded rRNA 5S 149 (n-R5s149), ribosomal RNA	18	316	145	123	270	91	55	92	48	109.952	69.7477	44.9413	84.4302	17.9937	14.4468	37.1748	20.8558	-0.511185	1	0.465031	1	-0.481847	1
srR-750-cP	srRNA-Rn28s1-941-19-cP	CACGGCGCGACCGCTCTCC	19	srRNA	Rn28s1	NR_003279.1	rRNA	Mus musculus 28S ribosomal RNA (Rn28s1), ribosomal RNA	941	346	278	264	29	51	53	24	42	120.39	133.723	96.4594	9.06843	10.0844	13.9215	9.69776	18.2488	0.269193	1	-0.635308	1	0.159546	1
srR-751-cP	srRNA-Rn28s1-3834-18-cP	GGGGAGTTTGACTGGGGC	18	srRNA	Rn28s1	NR_003279.1	rRNA	Mus musculus 28S ribosomal RNA (Rn28s1), ribosomal RNA	3834	66	129	120	101	797	529	195	408	22.9646	62.0514	43.8452	31.5831	157.593	138.952	78.7943	177.274	-0.376895	1	-1.58069	1.59624e-07	-0.525816	1
srR-752-cP	srRNA-Rn18s-456-21-cP	ACCACATCCAAGGAAGGCAGC	21	srRNA	Rn18s	NR_003278.3	rRNA	Mus musculus 18S ribosomal RNA (Rn18s), ribosomal RNA	456	51	86	167	200	302	636	210	323	17.7454	41.3676	61.0179	62.5409	59.7152	167.058	84.8554	140.342	1.28844	0.000416495	-0.0742285	1	0.536852	1
srR-753-cP	srRNA-Rn28s1-545-23-cP	CACCCGCGCGTCGTTCCCCTCTT	23	srRNA	Rn28s1	NR_003279.1	rRNA	Mus musculus 28S ribosomal RNA (Rn28s1), ribosomal RNA	545	248	242	442	20	18	27	25	12	86.2914	116.406	161.496	6.25409	3.55918	7.09208	10.1018	5.21395	0.794756	1	0.918388	1	-0.143674	1
srR-754-cP	srRNA-Rn28s1-3706-25-cP	ACTCTCATCGTTTTTTCACTGACCC	25	srRNA	Rn28s1	NR_003279.1	rRNA	Mus musculus 28S ribosomal RNA (Rn28s1), ribosomal RNA	3706	11	33	32	27	2289	1506	77	49	3.82744	15.8736	11.692	8.44302	452.61	395.581	31.1137	21.2903	-0.389625	1	-4.44193	4.49782e-57	-5.10268	4.11491e-68
srR-755-cP	srRNA-Rn18s-749-22-cP	CTCGGCGCCCCCTCGATGCTCT	22	srRNA	Rn18s	NR_003278.3	rRNA	Mus musculus 18S ribosomal RNA (Rn18s), ribosomal RNA	749	15	16	11	318	523	226	472	505	5.21924	7.6963	4.01914	99.44	103.414	59.3634	190.723	219.42	-0.995776	0.159292	0.301795	1	0.389459	1
srR-756-cP	srRNA-Rn18s-1396-24-cP	ATGCTAACTAGTTACGCGACCCCC	24	srRNA	Rn18s	NR_003278.3	rRNA	Mus musculus 18S ribosomal RNA (Rn18s), ribosomal RNA	1396	40	61	95	179	501	396	257	637	13.918	29.3421	34.7108	55.9741	99.064	104.017	103.847	276.774	-0.124931	1	-0.51297	1	0.786389	0.619481
srR-757-cP	srRNA-Rn18s-347-17-cP	CGAACGTCTGCCCTATC	17	srRNA	Rn18s	NR_003278.3	rRNA	Mus musculus 18S ribosomal RNA (Rn18s), ribosomal RNA	347	61	79	131	240	517	409	215	301	21.2249	38.0005	47.8643	75.0491	102.228	107.432	86.8758	130.783	-0.123686	1	-0.815627	0.903393	-0.340214	1
srR-758-cP	srRNA-Rn28s1-1147-18-cP	AAGGAGTCTAACGCGTGC	18	srRNA	Rn28s1	NR_003279.1	rRNA	Mus musculus 28S ribosomal RNA (Rn28s1), ribosomal RNA	1147	152	162	222	45	1011	491	81	61	52.8883	77.925	81.1136	14.0717	199.908	128.971	32.7299	26.5042	-0.827496	0.818092	-3.19015	1.27325e-29	-3.60845	1.22558e-35
srR-759-cP	srRNA-Rn28s1-1078-15-cP	GACGAAGCCGAGCGC	15	srRNA	Rn28s1	NR_003279.1	rRNA	Mus musculus 28S ribosomal RNA (Rn28s1), ribosomal RNA	1078	108	159	221	57	1228	489	73	41	37.5785	76.4819	80.7482	17.8242	242.815	128.446	29.4974	17.8143	-1.11388	0.00590948	-3.62046	1.50744e-37	-4.4609	1.91419e-49
srR-760-cP	srRNA-Rn28s1-865-15-cP	ACCCGTCGCCGCGCT	15	srRNA	Rn28s1	NR_003279.1	rRNA	Mus musculus 28S ribosomal RNA (Rn28s1), ribosomal RNA	865	161	221	213	44	690	462	71	63	56.0198	106.305	77.8252	13.759	136.435	121.353	28.6892	27.3732	-0.364279	1	-2.82897	7.99878e-22	-3.01097	3.19082e-24
srR-761-cP	srRNA-Rn28s1-3527-23-cP	AAGGGAACGGGCTTGGCGGAATC	23	srRNA	Rn28s1	NR_003279.1	rRNA	Mus musculus 28S ribosomal RNA (Rn28s1), ribosomal RNA	3527	15	51	35	50	2017	1079	151	206	5.21924	24.5319	12.7882	15.6352	398.826	283.421	61.0151	89.5061	-0.688113	1	-3.28879	2.75619e-36	-2.85077	1.00423e-28
srR-762-cP	srRNA-Rn28s1-3388-18-cP	AATGAAGCGCGGGTAAAC	18	srRNA	Rn28s1	NR_003279.1	rRNA	Mus musculus 28S ribosomal RNA (Rn28s1), ribosomal RNA	3388	50	153	155	60	851	412	221	396	17.3975	73.5958	56.6333	18.7623	168.27	108.22	89.3002	172.06	-0.831993	0.889308	-1.49477	9.37974e-07	-0.663436	1
srR-763-cP	srRNA-Rn18s-1632-29-cP	GAACGAGGAATTCCCAGTAAGTGCGGGTC	29	srRNA	Rn18s	NR_003278.3	rRNA	Mus musculus 18S ribosomal RNA (Rn18s), ribosomal RNA	1632	47	54	111	206	645	495	234	400	16.3536	25.975	40.5568	64.4171	127.537	130.022	94.5532	173.798	-0.16749	1	-1.01257	0.038516	-0.249158	1
srR-764-cP	srRNA-Rn28s1-19-19-cP	GTGGCGACCCGCTGAATTT	19	srRNA	Rn28s1	NR_003279.1	rRNA	Mus musculus 28S ribosomal RNA (Rn28s1), ribosomal RNA	19	228	213	320	56	175	104	106	63	79.3324	102.457	116.92	17.5114	34.6032	27.3177	42.8318	27.3732	-0.535929	1	-0.273148	1	-1.03261	0.631698
srR-765-cP	srRNA-n-R5s149-13-20-cP	ACCACCCTGAACGCGCCCGA	20	srRNA	n-R5s149	NR_046156.1	rRNA	Mus musculus nuclear encoded rRNA 5S 149 (n-R5s149), ribosomal RNA	13	86	75	103	217	442	447	266	318	29.9236	36.0764	37.6338	67.8569	87.3977	117.413	107.484	138.17	0.230508	1	-0.282624	1	-0.0349278	1
srR-766-cP	srRNA-Rn28s1-282-17-cP	GGGTTGCTTGGGAATGC	17	srRNA	Rn28s1	NR_003279.1	rRNA	Mus musculus 28S ribosomal RNA (Rn28s1), ribosomal RNA	282	216	223	243	72	311	169	110	75	75.157	107.267	88.7865	22.5147	61.4948	44.3912	44.4481	32.5872	-0.665182	1	-1.0488	0.113346	-1.6105	2.09535e-05
srR-767-cP	srRNA-Rn18s-1787-26-cP	GAGAAGACGGTCGAACTTGACTATCT	26	srRNA	Rn18s	NR_003278.3	rRNA	Mus musculus 18S ribosomal RNA (Rn18s), ribosomal RNA	1787	57	98	162	266	227	315	205	267	19.8331	47.1398	59.191	83.1794	44.8853	82.741	82.835	116.01	0.68668	1	0.302652	1	0.673886	1
srR-768-cP	srRNA-Rn28s1-3592-24-cP	ACGGTGAAGAGACATGAGAGGTGT	24	srRNA	Rn28s1	NR_003279.1	rRNA	Mus musculus 28S ribosomal RNA (Rn28s1), ribosomal RNA	3592	48	152	90	35	1619	687	129	162	16.7016	73.1148	32.8839	10.9447	320.129	180.454	52.1255	70.3883	-1.02225	0.0243131	-3.19871	2.28513e-33	-2.88014	3.95207e-28
srR-769-cP	srRNA-n-R5s149-58-23-cP	AGGGTCGGGCCTGGTTAGTACTT	23	srRNA	n-R5s149	NR_046156.1	rRNA	Mus musculus nuclear encoded rRNA 5S 149 (n-R5s149), ribosomal RNA	58	230	148	239	174	186	177	95	36	80.0283	71.1907	87.3249	54.4106	36.7782	46.4926	38.387	15.6418	0.142693	1	-0.518924	1	-1.92602	9.00941e-06
srR-770-cP	srRNA-n-R5s149-1-24-6-cP	GTCTACGGTTATACCACCCTGAAC	24	srRNA	n-R5s149	NR_046156.1	rRNA	Mus musculus nuclear encoded rRNA 5S 149 (n-R5s149), ribosomal RNA	1	166	99	161	267	161	183	187	139	57.7595	47.6208	58.8256	83.4921	31.8349	48.0686	75.5617	60.3949	0.398836	1	0.665394	1	0.227916	1
srR-771-cP	srRNA-Rn28s1-4598-20-cP	GTGGAACCTGGCGCTAAACC	20	srRNA	Rn28s1	NR_003279.1	rRNA	Mus musculus 28S ribosomal RNA (Rn28s1), ribosomal RNA	4598	118	108	206	113	844	444	111	156	41.058	51.95	75.2675	35.3356	166.886	116.625	44.8521	67.7813	-0.712193	1	-2.47566	1.54155e-18	-1.99488	1.74199e-12
srR-772-cP	srRNA-Rn18s-1378-19-cP	AACGAACGAGACTCTGGCA	19	srRNA	Rn18s	NR_003278.3	rRNA	Mus musculus 18S ribosomal RNA (Rn18s), ribosomal RNA	1378	14	12	18	220	653	834	212	530	4.87129	5.77222	6.57677	68.795	129.119	219.067	85.6636	230.283	0.567212	1	-1.17272	0.00218052	0.13896	1
srR-773-cP	srRNA-Rn28s1-4575-15-cP	CGTCACGTTGAACGC	15	srRNA	Rn28s1	NR_003279.1	rRNA	Mus musculus 28S ribosomal RNA (Rn28s1), ribosomal RNA	4575	115	218	325	98	178	136	80	126	40.0141	104.862	118.747	30.645	35.1964	35.7231	32.3259	54.7464	-0.173787	1	-0.703176	1	-0.0583251	1
srR-774-cP	srRNA-Rn18s-1619-28-cP	AATTATTCCCCATGAACGAGGAATTCCC	28	srRNA	Rn18s	NR_003278.3	rRNA	Mus musculus 18S ribosomal RNA (Rn18s), ribosomal RNA	1619	16	41	110	225	341	384	319	529	5.56718	19.7218	40.1914	70.3585	67.4268	100.865	128.899	229.848	0.385545	1	0.353546	1	1.07326	0.00790458
srR-775-cP	srRNA-mt-Rnr1-770-17-cP	AAGGAGGATTTAGTAGT	17	srRNA	mt-Rnr1	NC_005089.1:70-1024	MT rRNA	Mus musculus mitochondrion, MT-RNR1 mitochondrially encoded 12S RNA (12S rRNA), ribosomal RNA	770	122	99	97	189	427	354	211	343	42.4498	47.6208	35.4415	59.1011	84.4318	92.9851	85.2595	149.032	-0.0561246	1	-0.566864	1	0.124013	1
srR-776-cP	srRNA-Rs5-8s1-72-16-cP	TTGCAGGACACATTGA	16	srRNA	Rs5-8s1	NR_003280.2	rRNA	Mus musculus 5.8S ribosomal RNA (Rs5-8s1), ribosomal RNA	72	15	11	15	165	577	1256	427	269	5.21924	5.2912	5.48065	51.5962	114.092	329.913	172.539	116.879	1.33633	3.08905e-05	0.0155552	1	-0.660676	1
srR-777-cP	srRNA-Rn28s1-545-22-cP	CACCCGCGCGTCGTTCCCCTCT	22	srRNA	Rn28s1	NR_003279.1	rRNA	Mus musculus 28S ribosomal RNA (Rn28s1), ribosomal RNA	545	229	259	395	14	26	25	22	34	79.6803	124.584	144.324	4.37786	5.14104	6.56675	8.88961	14.7728	0.156993	1	0.207812	1	0.823634	1
srR-778-cP	srRNA-Rn45s-6877-20-cP	CGACTCTTAGCGGTGGATCA	20	srRNA	Rn45s	NR_046233.2	rRNA	Mus musculus 45S pre-ribosomal RNA (Rn45s), ribosomal RNA	6877	71	129	134	241	338	236	262	194	24.7044	62.0514	48.9604	75.3618	66.8336	61.9901	105.867	84.2921	-0.303758	1	0.0824037	1	-0.360712	1
srR-779-cP	srRNA-Rn18s-1344-17-cP	AGTTGGTGGAGCGATTT	17	srRNA	Rn18s	NR_003278.3	rRNA	Mus musculus 18S ribosomal RNA (Rn18s), ribosomal RNA	1344	13	49	41	145	1786	761	126	183	4.52334	23.5699	14.9804	45.3421	353.15	199.892	50.9132	79.5127	-1.01631	0.0251708	-3.37425	6.58008e-37	-2.84602	4.26489e-28
srR-780-cP	srRNA-Rn28s1-4143-16-cP	GTTGGATTGTTCACCC	16	srRNA	Rn28s1	NR_003279.1	rRNA	Mus musculus 28S ribosomal RNA (Rn28s1), ribosomal RNA	4143	83	91	125	122	877	338	177	401	28.8798	43.7727	45.672	38.1499	173.411	88.7824	71.521	174.233	-1.16094	0.00403354	-1.85831	6.22257e-11	-0.688749	1
srR-781-cP	srRNA-Rn18s-1438-27-cP	AACTTCTTAGAGGGACAAGTGGCGTTC	27	srRNA	Rn18s	NR_003278.3	rRNA	Mus musculus 18S ribosomal RNA (Rn18s), ribosomal RNA	1438	14	44	43	146	586	544	259	731	4.87129	21.1648	15.7112	45.6548	115.871	142.892	104.655	317.616	0.107026	1	-0.727821	1	0.758906	0.813074
srR-782-cP	srRNA-n-R5s149-3-26-cP	CTACGGCCATACCACCCTGAACGCGC	26	srRNA	n-R5s149	NR_046156.1	rRNA	Mus musculus nuclear encoded rRNA 5S 149 (n-R5s149), ribosomal RNA	3	191	110	213	263	98	130	105	55	66.4583	52.912	77.8252	82.2413	19.3778	34.1471	42.4277	23.8973	0.621311	1	0.548758	1	-0.392607	1
srR-783-cP	srRNA-Rn28s1-1121-26-cP	ACCCGACCCGTCTTGAAACACGGACC	26	srRNA	Rn28s1	NR_003279.1	rRNA	Mus musculus 28S ribosomal RNA (Rn28s1), ribosomal RNA	1121	172	160	374	56	151	104	89	189	59.8472	76.963	136.651	17.5114	29.8576	27.3177	35.9625	82.1196	-0.323299	1	-0.312444	1	0.763353	1
srR-784-cP	srRNA-Rn28s1-158-24-cP	ACGGAAGACCCACTCCCCGGCGCC	24	srRNA	Rn28s1	NR_003279.1	rRNA	Mus musculus 28S ribosomal RNA (Rn28s1), ribosomal RNA	158	92	187	200	99	747	460	56	90	32.0113	89.9505	73.0753	30.9577	147.706	120.828	22.6281	39.1046	-0.485027	1	-3.28527	2.74391e-28	-2.61161	1.10938e-19
srR-785-cP	srRNA-Rn18s-1489-17-cP	AGGTCTGTGATGCCCTT	17	srRNA	Rn18s	NR_003278.3	rRNA	Mus musculus 18S ribosomal RNA (Rn18s), ribosomal RNA	1489	56	94	138	214	511	380	181	287	19.4851	45.2157	50.4219	66.9187	101.041	99.8145	73.1373	124.7	-0.212919	1	-1.047	0.0370756	-0.392065	1
srR-786-cP	srRNA-Rn18s-1301-19-cP	AGCTCTTTCTCGATTCCGT	19	srRNA	Rn18s	NR_003278.3	rRNA	Mus musculus 18S ribosomal RNA (Rn18s), ribosomal RNA	1301	21	66	78	79	1579	947	129	185	7.30693	31.7472	28.4994	24.7037	312.22	248.748	52.1255	80.3817	-0.523177	1	-3.16262	1.38591e-32	-2.65264	2.92911e-24
srR-787-cP	srRNA-n-R5s149-1-26-2-cP	GTCTACGGCCATACCATTCTGAACGC	26	srRNA	n-R5s149	NR_046156.1	rRNA	Mus musculus nuclear encoded rRNA 5S 149 (n-R5s149), ribosomal RNA	1	113	84	164	286	256	207	195	133	39.3182	40.4056	59.9217	89.4335	50.6195	54.3727	78.7943	57.7879	-0.092119	1	0.057193	1	-0.504298	1
srR-788-cP	srRNA-n-R5s149-11-20-4-cP	ATACCACCTTGAACGCGCCC	20	srRNA	n-R5s149	NR_046156.1	rRNA	Mus musculus nuclear encoded rRNA 5S 149 (n-R5s149), ribosomal RNA	11	256	102	172	220	164	138	145	74	89.075	49.0639	62.8447	68.795	32.4281	36.2484	58.5906	32.1527	-0.0346547	1	0.272033	1	-0.707217	1
srR-789-cP	srRNA-Rn28s1-15-16-cP	AGACGTGGCGACCCGC	16	srRNA	Rn28s1	NR_003279.1	rRNA	Mus musculus 28S ribosomal RNA (Rn28s1), ribosomal RNA	15	190	247	226	72	183	139	95	127	66.1103	118.812	82.5751	22.5147	36.185	36.5111	38.387	55.1809	-0.182272	1	-0.495484	1	-0.0868645	1
srR-790-cP	srRNA-Rn28s1-938-21-cP	TCCCACGGCGCGACCGCTCTC	21	srRNA	Rn28s1	NR_003279.1	rRNA	Mus musculus 28S ribosomal RNA (Rn28s1), ribosomal RNA	938	177	226	220	15	687	360	87	37	61.587	108.71	80.3828	4.69057	135.842	94.5611	35.1544	16.0763	-0.717787	1	-2.52988	3.21453e-18	-3.7708	5.13928e-33
srR-791-cP	srRNA-n-R5s149-54-27-cP	AAGCAGGGTCGGGCCTGGTTAGTACTT	27	srRNA	n-R5s149	NR_046156.1	rRNA	Mus musculus nuclear encoded rRNA 5S 149 (n-R5s149), ribosomal RNA	54	151	149	281	168	157	163	122	70	52.5403	71.6718	102.671	52.5343	31.044	42.8152	49.297	30.4147	0.268242	1	0.0859342	1	-0.724395	1
srR-792-cP	srRNA-Rn28s1-973-17-cP	CGCCTCTCTCGGGGCCC	17	srRNA	Rn28s1	NR_003279.1	rRNA	Mus musculus 28S ribosomal RNA (Rn28s1), ribosomal RNA	973	307	270	252	24	51	24	45	61	106.82	129.875	92.0748	7.50491	10.0844	6.30408	18.1833	26.5042	-0.869972	1	0.268629	1	0.696834	1
srR-793-cP	srRNA-Rn18s-148-24-cP	TAACTGTGGTAATTCTAGAGCTAA	24	srRNA	Rn18s	NR_003278.3	rRNA	Mus musculus 18S ribosomal RNA (Rn18s), ribosomal RNA	148	7	8	17	180	515	603	460	603	2.43564	3.84815	6.2114	56.2868	101.832	158.39	185.874	262.001	0.44183	1	0.286883	1	0.667516	1
srR-794-cP	srRNA-n-R5s149-19-16-cP	CTGAACGCGCCCGATC	16	srRNA	n-R5s149	NR_046156.1	rRNA	Mus musculus nuclear encoded rRNA 5S 149 (n-R5s149), ribosomal RNA	19	147	77	101	325	225	281	163	88	51.1485	37.0384	36.903	101.629	44.4898	73.8102	65.864	38.2356	0.534723	1	-0.015149	1	-0.913454	1
srR-795-cP	srRNA-Rn28s1-51-15-cP	AGCGGAGGAAAAGAA	15	srRNA	Rn28s1	NR_003279.1	rRNA	Mus musculus 28S ribosomal RNA (Rn28s1), ribosomal RNA	51	28	34	26	16	2664	1074	55	36	9.74257	16.3546	9.49979	5.00327	526.759	282.107	22.224	15.6418	-1.09617	0.0037143	-5.14543	3.20297e-70	-5.76521	5.33881e-80
srR-796-cP	srRNA-Rn28s1-2779-24-cP	CCCCGCGGGGCCCCGTCGTCCCCC	24	srRNA	Rn28s1	NR_003279.1	rRNA	Mus musculus 28S ribosomal RNA (Rn28s1), ribosomal RNA	2779	4	6	3	207	273	143	497	908	1.3918	2.88611	1.09613	64.7298	53.981	37.5618	200.824	394.522	-0.718084	1	1.31378	8.90515e-05	2.17328	1.65329e-16
srR-797-cP	srRNA-mt-Rnr2-124-19-cP	AAGGGAAAGATGAAAGACT	19	srRNA	mt-Rnr2	NC_005089.1:1094-2675	MT rRNA	Mus musculus 16S mitochondrial ribosomal RNA	124	222	183	165	127	235	239	49	162	77.2447	88.0264	60.2871	39.7135	46.4671	62.7781	19.7996	70.3883	0.238568	1	-1.80969	8.49908e-06	-0.0965255	1
srR-798-cP	srRNA-Rn28s1-4091-28-cP	TGATCCTTCGATGTCGGCTCTTCCTATC	28	srRNA	Rn28s1	NR_003279.1	rRNA	Mus musculus 28S ribosomal RNA (Rn28s1), ribosomal RNA	4091	43	53	62	88	460	480	393	700	14.9618	25.494	22.6533	27.518	90.9569	126.082	158.801	304.147	0.275671	1	0.222725	1	1.04557	0.00804805
srR-799-cP	srRNA-Rn18s-1787-17-cP	GAGAAGACGGTCGAACT	17	srRNA	Rn18s	NR_003278.3	rRNA	Mus musculus 18S ribosomal RNA (Rn18s), ribosomal RNA	1787	49	64	80	160	1220	898	90	90	17.0495	30.7852	29.2301	50.0327	241.234	235.877	36.3666	39.1046	-0.227723	1	-3.3094	4.5359e-33	-3.3192	2.98192e-33
srR-800-cP	srRNA-Rn18s-1465-21-cP	AGCCACCCGAGATTGAGCAAT	21	srRNA	Rn18s	NR_003278.3	rRNA	Mus musculus 18S ribosomal RNA (Rn18s), ribosomal RNA	1465	14	16	43	208	722	422	263	597	4.87129	7.6963	15.7112	65.0425	142.763	110.847	106.271	259.394	-0.560284	1	-1.00675	0.0342948	0.165781	1
srR-801-cP	srRNA-Rn28s1-3201-21-cP	GCCCCCCGGGCCGCGGTTTTC	21	srRNA	Rn28s1	NR_003279.1	rRNA	Mus musculus 28S ribosomal RNA (Rn28s1), ribosomal RNA	3201	56	61	54	9	2266	921	111	59	19.4851	29.3421	19.7303	2.81434	448.062	241.919	44.8521	25.6352	-1.08443	0.0052681	-3.90034	5.91125e-48	-4.82071	1.46101e-63
srR-802-cP	srRNA-Rn28s1-1769-20-cP	AGGACGGTGGCCATGGAAGT	20	srRNA	Rn28s1	NR_003279.1	rRNA	Mus musculus 28S ribosomal RNA (Rn28s1), ribosomal RNA	1769	102	135	161	81	993	499	91	147	35.4908	64.9375	58.8256	25.3291	196.348	131.072	36.7707	63.8708	-0.77827	1	-2.9965	6.66875e-27	-2.31507	2.88589e-17
srR-803-cP	srRNA-mt-Rnr2-1454-19-cP	ATTTACGATTTCTCCCAGT	19	srRNA	mt-Rnr2	NC_005089.1:1094-2675	MT rRNA	Mus musculus 16S mitochondrial ribosomal RNA	1454	209	201	269	71	210	163	61	97	72.7214	96.6847	98.2862	22.202	41.5238	42.8152	24.6485	42.1461	-0.151071	1	-1.33211	0.013709	-0.673664	1
srR-804-cP	srRNA-n-R5s149-12-17-cP	TACCACCCTGAACGCGC	17	srRNA	n-R5s149	NR_046156.1	rRNA	Mus musculus nuclear encoded rRNA 5S 149 (n-R5s149), ribosomal RNA	12	183	92	106	236	266	307	188	131	63.6747	44.2537	38.7299	73.7982	52.5968	80.6396	75.9658	56.9189	0.420972	1	-0.0507712	1	-0.581392	1
srR-805-cP	srRNA-n-R5s149-21-15-cP	GAACGCGCCCGATCT	15	srRNA	n-R5s149	NR_046156.1	rRNA	Mus musculus nuclear encoded rRNA 5S 149 (n-R5s149), ribosomal RNA	21	203	125	131	265	259	142	81	53	70.6337	60.1273	47.8643	82.8667	51.2127	37.2991	32.7299	23.0283	-0.652289	1	-1.22599	0.0240931	-1.84672	1.28918e-06
srR-806-cP	srRNA-Rn28s1-1766-24-cP	AGCAGGACGGTGGCCATGGAAGTC	24	srRNA	Rn28s1	NR_003279.1	rRNA	Mus musculus 28S ribosomal RNA (Rn28s1), ribosomal RNA	1766	135	148	218	76	454	260	98	301	46.9731	71.1907	79.652	23.7655	89.7705	68.2942	39.5992	130.783	-0.589621	1	-1.76085	6.7694e-08	-0.152797	1
srR-807-cP	srRNA-Rn45s-8122-15-cP	CCGCGACCTCAGATC	15	srRNA	Rn45s	NR_046233.2	rRNA	Mus musculus 45S pre-ribosomal RNA (Rn45s), ribosomal RNA	8122	50	130	103	198	509	272	195	319	17.3975	62.5324	37.6338	61.9155	100.646	71.4462	78.7943	138.604	-0.689482	1	-0.933925	0.198542	-0.233957	1
srR-808-cP	srRNA-Rn28s1-3594-20-cP	GGTGAAGAGACATGAGAGGT	20	srRNA	Rn28s1	NR_003279.1	rRNA	Mus musculus 28S ribosomal RNA (Rn28s1), ribosomal RNA	3594	13	16	30	23	1834	1693	87	38	4.52334	7.6963	10.9613	7.1922	362.641	444.7	35.1544	16.5108	0.0989254	1	-3.9463	9.44943e-47	-5.14886	1.10987e-64
srR-809-cP	srRNA-Rn28s1-3347-26-cP	GATTTCTGCCCAGTGCTCTGAATGTC	26	srRNA	Rn28s1	NR_003279.1	rRNA	Mus musculus 28S ribosomal RNA (Rn28s1), ribosomal RNA	3347	54	184	159	92	464	242	190	362	18.7892	88.5074	58.0948	28.7688	91.7479	63.5661	76.7739	157.287	-0.724501	1	-0.837878	0.786547	0.0819204	1
srR-810-cP	srRNA-Rn28s1-942-15-cP	ACGGCGCGACCGCTC	15	srRNA	Rn28s1	NR_003279.1	rRNA	Mus musculus 28S ribosomal RNA (Rn28s1), ribosomal RNA	942	129	161	143	31	1264	541	67	47	44.8854	77.444	52.2488	9.69384	249.934	142.104	27.0729	20.4213	-1.0098	0.038877	-3.78569	2.82367e-40	-4.30602	7.36153e-48
srR-811-cP	srRNA-Rn18s-1370-26-cP	ATTCCGATAACGAACGAGACTCTGGC	26	srRNA	Rn18s	NR_003278.3	rRNA	Mus musculus 18S ribosomal RNA (Rn18s), ribosomal RNA	1370	41	65	80	147	660	603	242	399	14.2659	31.2662	29.2301	45.9676	130.503	158.39	97.7858	173.364	0.0840195	1	-0.99725	0.0446837	-0.285928	1
srR-812-cP	srRNA-Rn28s1-1295-18-cP	GCGCCGGGGAGGTGGAGC	18	srRNA	Rn28s1	NR_003279.1	rRNA	Mus musculus 28S ribosomal RNA (Rn28s1), ribosomal RNA	1295	6	36	17	37	2422	1138	80	42	2.08769	17.3167	6.2114	11.5701	478.908	298.918	32.3259	18.2488	-0.875287	0.237138	-4.46834	2.71983e-58	-5.40603	2.45576e-73
srR-813-cP	srRNA-Rs5-8s1-81-24-cP	ACATTGATCATCGACACTTCGAAC	24	srRNA	Rs5-8s1	NR_003280.2	rRNA	Mus musculus 5.8S ribosomal RNA (Rs5-8s1), ribosomal RNA	81	109	117	165	227	254	295	161	124	37.9264	56.2792	60.2871	70.9839	50.224	77.4876	65.0558	53.8774	0.430034	1	-0.207747	1	-0.593992	1
srR-814-cP	srRNA-Rn18s-1411-27-cP	GCGACCCCCGAGCGGTCGGCGTCCCCC	27	srRNA	Rn18s	NR_003278.3	rRNA	Mus musculus 18S ribosomal RNA (Rn18s), ribosomal RNA	1411	40	131	77	170	347	346	200	477	13.918	63.0134	28.134	53.1598	68.6132	90.8838	80.8147	207.254	0.210105	1	-0.344879	1	0.898856	0.168746
srR-815-cP	srRNA-Rn28s1-1393-19-cP	CGTAGCGGTCCTGACGTGC	19	srRNA	Rn28s1	NR_003279.1	rRNA	Mus musculus 28S ribosomal RNA (Rn28s1), ribosomal RNA	1393	86	133	242	72	276	173	145	472	29.9236	63.9755	88.4211	22.5147	54.5742	45.4419	58.5906	205.082	-0.459289	1	-0.478424	1	1.21377	0.000758053
srR-816-cP	srRNA-n-R5s149-11-26-2-cP	ATACCATTCTGAACGCGCCCGATCTC	26	srRNA	n-R5s149	NR_046156.1	rRNA	Mus musculus nuclear encoded rRNA 5S 149 (n-R5s149), ribosomal RNA	11	201	150	193	192	140	117	107	68	69.9378	72.1528	70.5176	60.0393	27.6825	30.7324	43.2359	29.5457	-0.0445308	1	0.0620157	1	-0.600973	1
srR-817-cP	srRNA-Rn18s-895-19-cP	GGTTTTCGGAACTGAGGCC	19	srRNA	Rn18s	NR_003278.3	rRNA	Mus musculus 18S ribosomal RNA (Rn18s), ribosomal RNA	895	33	58	107	105	1092	686	237	243	11.4823	27.8991	39.0953	32.834	215.924	180.191	95.7654	105.582	-0.456282	1	-1.75367	3.40536e-10	-1.72742	6.91862e-10
srR-818-cP	srRNA-Rn18s-1636-25-cP	GAGGAATTCCCAGTAAGTGCGGGTC	25	srRNA	Rn18s	NR_003278.3	rRNA	Mus musculus 18S ribosomal RNA (Rn18s), ribosomal RNA	1636	44	92	123	109	592	545	272	350	15.3098	44.2537	44.9413	34.0848	117.058	143.155	109.908	152.073	0.0949823	1	-0.671888	1	-0.318075	1
srR-819-cP	srRNA-Rn28s1-116-18-cP	GCCGAATCCCCGCCGCGC	18	srRNA	Rn28s1	NR_003279.1	rRNA	Mus musculus 28S ribosomal RNA (Rn28s1), ribosomal RNA	116	82	82	65	182	1052	588	109	132	28.5318	39.4435	23.7495	56.9122	208.015	154.45	44.044	57.3534	-0.624803	1	-2.81964	1.41233e-24	-2.55348	7.69405e-21
srR-820-cP	srRNA-n-R5s149-12-18-cP	TACCACCCTGAACGCGCC	18	srRNA	n-R5s149	NR_046156.1	rRNA	Mus musculus nuclear encoded rRNA 5S 149 (n-R5s149), ribosomal RNA	12	177	65	101	231	246	388	225	129	61.587	31.2662	36.903	72.2347	48.6422	101.916	90.9165	56.0499	0.871385	1	0.320992	1	-0.490865	1
srR-821-cP	srRNA-n-R5s1 -16-16-cP	ACCCTGAACGCGCCCC	16	srRNA	n-R5s1	ENSMUST00000101925.2	rRNA	ncrna chromosome:GRCm39:Y:991630:991748:-1 gene:ENSMUSG00000075874.2 gene_biotype:rRNA transcript_biotype:rRNA gene_symbol:n-R5s1 description:nuclear encoded rRNA 5S 1 [Source:MGI Symbol;Acc:MGI:4421733]	16	234	134	181	196	148	117	107	43	81.4201	64.4565	66.1331	61.2901	29.2644	30.7324	43.2359	18.6833	-0.124626	1	-0.0180743	1	-1.34096	0.0567471
srR-822-cP	srRNA-Rn18s-826-15-cP	AAAGCAGGCCCGAGC	15	srRNA	Rn18s	NR_003278.3	rRNA	Mus musculus 18S ribosomal RNA (Rn18s), ribosomal RNA	826	45	103	172	197	287	260	184	331	15.6577	49.5449	62.8447	61.6028	56.7492	68.2942	74.3495	143.818	0.0717722	1	-0.191348	1	0.6456	1
srR-823-cP	srRNA-Rn18s-1512-21-cP	CCGGGGCTGCACGCGCGCTAC	21	srRNA	Rn18s	NR_003278.3	rRNA	Mus musculus 18S ribosomal RNA (Rn18s), ribosomal RNA	1512	31	118	89	226	173	168	241	473	10.7864	56.7602	32.5185	70.6712	34.2077	44.1285	97.3817	205.516	0.171908	1	0.927585	0.443491	1.89027	1.00847e-10
srR-824-cP	srRNA-Rn28s1-50-19-cP	CAGCGGAGGAAAAGAAACT	19	srRNA	Rn28s1	NR_003279.1	rRNA	Mus musculus 28S ribosomal RNA (Rn28s1), ribosomal RNA	50	161	174	169	148	216	338	51	128	56.0198	83.6972	61.7486	46.2803	42.7102	88.7824	20.6077	55.6154	0.859933	1	-1.63055	0.00021539	-0.314573	1
srR-825-cP	srRNA-n-R5s149-13-18-6-cP	ACCACCCTGAACGCGCTT	18	srRNA	n-R5s149	NR_046156.1	rRNA	Mus musculus nuclear encoded rRNA 5S 149 (n-R5s149), ribosomal RNA	13	237	126	201	193	117	97	88	59	82.4639	60.6083	73.4406	60.352	23.1347	25.479	35.5585	25.6352	-0.0560422	1	0.0389138	1	-0.546823	1
srR-826-cP	srRNA-Rs5-8s1-126-20-cP	TCCCGGGGCTACGCCTGTCT	20	srRNA	Rs5-8s1	NR_003280.2	rRNA	Mus musculus 5.8S ribosomal RNA (Rs5-8s1), ribosomal RNA	126	129	125	143	247	156	139	177	138	44.8854	60.1273	52.2488	77.238	30.8463	36.5111	71.521	59.9604	0.0478425	1	0.631624	1	0.262981	1
srR-827-cP	srRNA-Rn18s-1063-20-cP	ACCGTCGTAGTTCCGACCAT	20	srRNA	Rn18s	NR_003278.3	rRNA	Mus musculus 18S ribosomal RNA (Rn18s), ribosomal RNA	1063	44	70	144	226	173	274	230	400	15.3098	33.6713	52.6142	70.6712	34.2077	71.9715	92.9369	173.798	0.877238	1	0.860216	1	1.64849	1.23493e-07
srR-828-cP	srRNA-Rn18s-1378-20-cP	AACGAACGAGACTCTGGCAT	20	srRNA	Rn18s	NR_003278.3	rRNA	Mus musculus 18S ribosomal RNA (Rn18s), ribosomal RNA	1378	20	62	37	183	895	892	119	238	6.95898	29.8231	13.5189	57.2249	176.971	234.301	48.0847	103.41	0.209471	1	-2.45998	1.07244e-18	-1.47043	1.32385e-06
srR-829-cP	srRNA-Rn45s-6876-22-cP	ACGACTCTTAGCGGTGGATCAC	22	srRNA	Rn45s	NR_046233.2	rRNA	Mus musculus 45S pre-ribosomal RNA (Rn45s), ribosomal RNA	6876	74	103	140	230	260	326	260	133	25.7482	49.5449	51.1527	71.922	51.4104	85.6304	105.059	57.7879	0.540472	1	0.44968	1	-0.526653	1
srR-830-cP	srRNA-Rn28s1-3681-27-cP	CGCGGGCCGCCGGTGAAATACCACTAC	27	srRNA	Rn28s1	NR_003279.1	rRNA	Mus musculus 28S ribosomal RNA (Rn28s1), ribosomal RNA	3681	12	19	84	202	680	264	549	295	4.17539	9.13935	30.6916	63.1663	134.458	69.3448	221.836	128.176	-1.15031	0.0079658	0.141137	1	-0.764526	1
srR-831-cP	srRNA-Rn28s1-936-23-cP	CCTCCCACGGCGCGACCGCTCTC	23	srRNA	Rn28s1	NR_003279.1	rRNA	Mus musculus 28S ribosomal RNA (Rn28s1), ribosomal RNA	936	189	197	267	23	462	282	64	31	65.7624	94.7606	97.5555	7.1922	91.3524	74.0729	25.8607	13.4694	-0.497681	1	-2.39993	2.61182e-14	-3.45299	4.08397e-25
srR-832-cP	srRNA-Rn18s-1381-23-cP	GAACGAGACTCTGGCATGCTAAC	23	srRNA	Rn18s	NR_003278.3	rRNA	Mus musculus 18S ribosomal RNA (Rn18s), ribosomal RNA	1381	44	64	85	148	534	434	203	526	15.3098	30.7852	31.057	46.2803	105.589	113.999	82.0269	228.545	-0.0847786	1	-0.945105	0.143473	0.418205	1
srR-833-cP	srRNA-Rn18s-1590-29-cP	CCCCATTCGTGATGGGGATCGGGGATTGC	29	srRNA	Rn18s	NR_003278.3	rRNA	Mus musculus 18S ribosomal RNA (Rn18s), ribosomal RNA	1590	83	172	119	115	280	285	222	329	28.8798	82.7352	43.4798	35.961	55.3651	74.8609	89.7043	142.949	0.239773	1	0.11497	1	0.672465	1
srR-834-cP	srRNA-Rs5-8s1-69-27-cP	GAATTGCAGGACACATTGATCATCGAC	27	srRNA	Rs5-8s1	NR_003280.2	rRNA	Mus musculus 5.8S ribosomal RNA (Rs5-8s1), ribosomal RNA	69	98	161	161	201	351	266	104	75	34.099	77.444	58.8256	62.8536	69.4041	69.8702	42.0236	32.5872	-0.185625	1	-1.30412	0.00205673	-1.78498	3.0355e-07
srR-835-cP	srRNA-Rn28s1-3172-16-cP	CTCCGCGTCGGTGTTC	16	srRNA	Rn28s1	NR_003279.1	rRNA	Mus musculus 28S ribosomal RNA (Rn28s1), ribosomal RNA	3172	113	186	232	10	947	391	64	50	39.3182	89.4694	84.7673	3.12704	187.253	102.704	25.8607	21.7248	-1.06163	0.0220151	-3.43517	1.99959e-32	-3.80045	1.70628e-37
srR-836-cP	srRNA-n-R5s149-13-24-4-cP	ACCACCCTGAACGCGTTCGATCTC	24	srRNA	n-R5s149	NR_046156.1	rRNA	Mus musculus nuclear encoded rRNA 5S 149 (n-R5s149), ribosomal RNA	13	142	119	174	245	147	123	148	74	49.4088	57.2412	63.5755	76.6126	29.0667	32.3084	59.8029	32.1527	-0.0427741	1	0.459289	1	-0.549484	1
srR-837-cP	srRNA-Rs5-8s1-90-17-3-cP	ATCGACACTTCGAACGT	17	srRNA	Rs5-8s1	NR_003280.2	rRNA	Mus musculus 5.8S ribosomal RNA (Rs5-8s1), ribosomal RNA	90	104	105	130	325	125	88	118	112	36.1867	50.5069	47.4989	101.629	24.7166	23.1149	47.6807	48.6635	-0.291661	1	0.36638	1	0.281357	1
srR-838-cP	srRNA-Rn28s1-3684-29-cP	GGGCCGCCGGTGAAATACCACTACTCTCA	29	srRNA	Rn28s1	NR_003279.1	rRNA	Mus musculus 28S ribosomal RNA (Rn28s1), ribosomal RNA	3684	7	4	3	64	345	642	740	633	2.43564	1.92407	1.09613	20.0131	68.2177	168.634	299.014	275.036	1.11002	0.0126862	1.55043	7.82665e-08	1.31533	4.13574e-05
srR-839-cP	srRNA-n-R5s149-36-18-cP	CGTCTGATCTCGGAAGCT	18	srRNA	n-R5s149	NR_046156.1	rRNA	Mus musculus nuclear encoded rRNA 5S 149 (n-R5s149), ribosomal RNA	36	213	95	179	240	100	89	101	63	74.1131	45.6968	65.4024	75.0491	19.7732	23.3776	40.8114	27.3732	0.0461604	1	0.463677	1	-0.226144	1
srR-840-cP	srRNA-Rn18s-1317-15-cP	CGTGGGTGGTGGTGC	15	srRNA	Rn18s	NR_003278.3	rRNA	Mus musculus 18S ribosomal RNA (Rn18s), ribosomal RNA	1317	27	114	113	214	442	289	130	322	9.39462	54.8361	41.2875	66.9187	87.3977	75.9116	52.5295	139.908	-0.398493	1	-1.31494	0.000591504	-0.0168999	1
srR-841-cP	srRNA-Rn18s-1697-23-cP	ACACCGCCCGTCGCTACTACCGA	23	srRNA	Rn18s	NR_003278.3	rRNA	Mus musculus 18S ribosomal RNA (Rn18s), ribosomal RNA	1697	2	4	3	149	310	774	367	675	0.695898	1.92407	1.09613	46.593	61.2971	203.306	148.295	293.284	1.534	8.01335e-07	0.69315	1	1.56226	8.45389e-08
srR-842-cP	srRNA-Rn28s1-1109-24-cP	TGTCGGCTACCCACCCGACCCGTC	24	srRNA	Rn28s1	NR_003279.1	rRNA	Mus musculus 28S ribosomal RNA (Rn28s1), ribosomal RNA	1109	15	9	10	213	215	234	244	909	5.21924	4.32917	3.65376	66.606	42.5125	61.4647	98.5939	394.956	0.336329	1	0.632095	1	2.51923	8.82182e-22
srR-843-cP	srRNA-Rn28s1-693-17-cP	ACTTCCACCGTGGCGGT	17	srRNA	Rn28s1	NR_003279.1	rRNA	Mus musculus 28S ribosomal RNA (Rn28s1), ribosomal RNA	693	74	97	74	22	1840	823	48	16	25.7482	46.6588	27.0379	6.8795	363.828	216.177	19.3955	6.95193	-0.9463	0.0870529	-4.80757	1.04677e-59	-6.39599	2.41776e-78
srR-844-cP	srRNA-Rn28s1-2133-16-cP	GAGAACTTTGAAGGCC	16	srRNA	Rn28s1	NR_003279.1	rRNA	Mus musculus 28S ribosomal RNA (Rn28s1), ribosomal RNA	2133	42	112	223	50	992	428	66	229	14.6139	53.8741	81.4789	15.6352	196.151	112.423	26.6688	99.4995	-0.99819	0.0629335	-3.45781	2.61324e-33	-1.67445	4.87703e-09
srR-845-cP	srRNA-Rn28s1-2129-22-cP	AAACGAGAACTTTGAAGGCCGA	22	srRNA	Rn28s1	NR_003279.1	rRNA	Mus musculus 28S ribosomal RNA (Rn28s1), ribosomal RNA	2129	63	59	90	64	847	387	129	629	21.9208	28.3801	32.8839	20.0131	167.479	101.653	52.1255	273.298	-0.915482	0.284289	-2.26416	6.20784e-16	0.0107765	1
srR-846-cP	srRNA-mt-Rnr1-1-26-cP	AAAGGTTTGGTCCTGGCCTTATAATT	26	srRNA	mt-Rnr1	NC_005089.1:70-1024	MT rRNA	Mus musculus mitochondrion, MT-RNR1 mitochondrially encoded 12S RNA (12S rRNA), ribosomal RNA	1	157	106	174	129	245	267	161	229	54.628	50.988	63.5755	40.3389	48.4444	70.1328	65.0558	99.4995	0.338237	1	-0.15573	1	0.342467	1
srR-847-cP	srRNA-Rn18s-1464-25-cP	CAGCCACCCGAGATTGAGCAATAAC	25	srRNA	Rn18s	NR_003278.3	rRNA	Mus musculus 18S ribosomal RNA (Rn18s), ribosomal RNA	1464	42	54	115	135	290	358	247	562	14.6139	25.975	42.0183	42.2151	57.3424	94.0358	99.8061	244.186	0.518049	1	0.218252	1	1.39415	1.05398e-05
srR-848-cP	srRNA-Rn28s1-2472-21-cP	CCGGTGAGCTCTCGCTGGCCC	21	srRNA	Rn28s1	NR_003279.1	rRNA	Mus musculus 28S ribosomal RNA (Rn28s1), ribosomal RNA	2472	0	1	4	201	703	510	354	481	0	0.481019	1.46151	62.8536	139.006	133.962	143.042	208.992	-0.248632	1	-0.539747	1	-0.107385	1
srR-849-cP	srRNA-Rn28s1-1184-17-cP	GAAAGCCGCCGTGGCGC	17	srRNA	Rn28s1	NR_003279.1	rRNA	Mus musculus 28S ribosomal RNA (Rn28s1), ribosomal RNA	1184	74	117	121	50	1226	612	97	91	25.7482	56.2792	44.2105	15.6352	242.42	160.754	39.1951	39.5391	-0.787897	1	-3.20854	2.07468e-31	-3.31036	3.45056e-33
srR-850-cP	srRNA-Rn28s1-1069-17-cP	GCGTCTCCCGACGAAGC	17	srRNA	Rn28s1	NR_003279.1	rRNA	Mus musculus 28S ribosomal RNA (Rn28s1), ribosomal RNA	1069	275	195	202	22	279	189	61	50	95.686	93.7986	73.806	6.8795	55.1674	49.6446	24.6485	21.7248	-0.347346	1	-1.74174	5.44001e-06	-2.03787	2.73202e-08
srR-851-cP	srRNA-Rn18s-485-28-cP	AAATTACCCACTCCCGACCCGGGGAGGT	28	srRNA	Rn18s	NR_003278.3	rRNA	Mus musculus 18S ribosomal RNA (Rn18s), ribosomal RNA	485	29	63	122	159	376	383	198	457	10.0905	30.3042	44.5759	49.72	74.3474	100.603	80.0065	198.564	0.240877	1	-0.475122	1	0.721325	1
srR-852-cP	srRNA-Rn28s1-3337-17-cP	GACGCGATGTGATTTCT	17	srRNA	Rn28s1	NR_003279.1	rRNA	Mus musculus 28S ribosomal RNA (Rn28s1), ribosomal RNA	3337	25	41	49	54	2107	675	77	143	8.69873	19.7218	17.9034	16.886	416.622	177.302	31.1137	62.1329	-1.42773	1.90231e-06	-4.32241	3.26902e-54	-3.44005	2.26175e-39
srR-853-cP	srRNA-Rn18s-111-19-cP	ATGGTTCCTTTGGTCGCTC	19	srRNA	Rn18s	NR_003278.3	rRNA	Mus musculus 18S ribosomal RNA (Rn18s), ribosomal RNA	111	67	121	159	121	438	328	224	210	23.3126	58.2032	58.0948	37.8372	86.6068	86.1557	90.5124	91.244	-0.202824	1	-0.517333	1	-0.620207	1
srR-854-cP	srRNA-Rn18s-1768-26-cP	ACGGCCCTGGCGGAGCGCTGAGAAGA	26	srRNA	Rn18s	NR_003278.3	rRNA	Mus musculus 18S ribosomal RNA (Rn18s), ribosomal RNA	1768	123	176	200	69	635	337	60	43	42.7977	84.6593	73.0753	21.5766	125.56	88.5197	24.2444	18.6833	-0.699474	1	-2.95162	1.14587e-22	-3.44104	2.27405e-28
srR-855-cP	srRNA-Rs5-8s1-38-29-cP	GAAGAACGCAGCTAGCTGCGAGAATTAAT	29	srRNA	Rs5-8s1	NR_003280.2	rRNA	Mus musculus 5.8S ribosomal RNA (Rs5-8s1), ribosomal RNA	38	91	123	217	200	186	185	124	83	31.6634	59.1653	79.2867	62.5409	36.7782	48.5939	50.1051	36.0631	0.206428	1	-0.134958	1	-0.723312	1
srR-856-cP	srRNA-Rs5-8s1-63-20-cP	TAATGTGAATTGCAGGACAC	20	srRNA	Rs5-8s1	NR_003280.2	rRNA	Mus musculus 5.8S ribosomal RNA (Rs5-8s1), ribosomal RNA	63	70	76	115	220	278	378	251	159	24.3564	36.5574	42.0183	68.795	54.9696	99.2892	101.422	69.0848	0.65739	1	0.302355	1	-0.365762	1
srR-857-cP	srRNA-Rn18s-462-26-cP	TCCAAGGAAGGCAGCAGGCGCGCAAA	26	srRNA	Rn18s	NR_003278.3	rRNA	Mus musculus 18S ribosomal RNA (Rn18s), ribosomal RNA	462	1	3	2	63	698	675	458	661	0.347949	1.44306	0.730753	19.7004	138.017	177.302	185.066	287.202	0.165974	1	-0.157951	1	0.361438	1
srR-858-cP	srRNA-n-R5s149-5-20-4-cP	ACGGCCATACCACCTTGAAC	20	srRNA	n-R5s149	NR_046156.1	rRNA	Mus musculus nuclear encoded rRNA 5S 149 (n-R5s149), ribosomal RNA	5	154	50	122	294	136	168	173	88	53.5842	24.0509	44.5759	91.9351	26.8916	44.1285	69.9047	38.2356	0.518769	1	0.79641	1	-0.187739	1
srR-859-cP	srRNA-Rn18s-79-19-cP	AGTGAAACTGCGAATGGCT	19	srRNA	Rn18s	NR_003278.3	rRNA	Mus musculus 18S ribosomal RNA (Rn18s), ribosomal RNA	79	55	70	104	191	481	337	172	315	19.1372	33.6713	37.9991	59.7265	95.1093	88.5197	69.5006	136.866	-0.298852	1	-1.03328	0.0507734	-0.170551	1
srR-860-cP	srRNA-Rn18s-1158-16-cP	GGGTTCCGGGGGGAGT	16	srRNA	Rn18s	NR_003278.3	rRNA	Mus musculus 18S ribosomal RNA (Rn18s), ribosomal RNA	1158	17	48	64	108	1242	870	114	173	5.91513	23.0889	23.3841	33.7721	245.584	228.523	46.0644	75.1677	-0.299198	1	-2.9945	3.06357e-28	-2.40302	1.71628e-19
srR-861-cP	srRNA-n-R5s149-98-17-cP	GGAATACCGGGTGCTGT	17	srRNA	n-R5s149	NR_046156.1	rRNA	Mus musculus nuclear encoded rRNA 5S 149 (n-R5s149), ribosomal RNA	98	218	128	142	153	304	169	112	51	75.8529	61.5704	51.8834	47.8438	60.1107	44.3912	45.2562	22.1593	-0.632353	1	-0.990003	0.280615	-2.13311	1.50136e-09
srR-862-cP	srRNA-Rn28s1-4074-26-cP	ATAGCGACGTCGCTTTTTGATCCTTC	26	srRNA	Rn28s1	NR_003279.1	rRNA	Mus musculus 28S ribosomal RNA (Rn28s1), ribosomal RNA	4074	17	79	111	71	623	346	213	583	5.91513	38.0005	40.5568	22.202	123.187	90.8838	86.0676	253.311	-0.633944	1	-1.0981	0.00951441	0.344273	1
srR-863-cP	srRNA-Rn28s1-3268-30-cP	CTGGTGCGGACCAGGGGAATCCGACTGTTT	30	srRNA	Rn28s1	NR_003279.1	rRNA	Mus musculus 28S ribosomal RNA (Rn28s1), ribosomal RNA	3268	46	143	88	47	928	584	195	185	16.0057	68.7856	32.1531	14.6971	183.496	153.399	78.7943	80.3817	-0.453735	1	-1.8002	2.13851e-10	-1.88592	2.09267e-11
srR-864-cP	srRNA-Rn18s-920-25-cP	AAGAGGGACGGCCGGGGGCATTCGT	25	srRNA	Rn18s	NR_003278.3	rRNA	Mus musculus 18S ribosomal RNA (Rn18s), ribosomal RNA	920	15	83	99	181	538	466	145	312	5.21924	39.9245	36.1723	56.5995	106.38	122.404	58.5906	135.563	0.00706613	1	-1.441	2.24515e-05	-0.345875	1
srR-865-cP	srRNA-Rn18s-60-17-cP	AAGTACGCACGGCCGGT	17	srRNA	Rn18s	NR_003278.3	rRNA	Mus musculus 18S ribosomal RNA (Rn18s), ribosomal RNA	60	78	44	93	372	133	142	85	190	27.14	21.1648	33.98	116.326	26.2984	37.2991	34.3462	82.5541	0.308528	1	-0.19577	1	0.953898	0.458216
srR-866-cP	srRNA-Rn28s1-10-18-cP	AGATCAGACGTGGCGACC	18	srRNA	Rn28s1	NR_003279.1	rRNA	Mus musculus 28S ribosomal RNA (Rn28s1), ribosomal RNA	10	177	174	305	74	74	86	71	49	61.587	83.6972	111.44	23.1401	14.6322	22.5896	28.6892	21.2903	0.43048	1	0.389522	1	-0.154346	1
srR-867-cP	srRNA-Rn28s1-3589-16-cP	GGCACGGTGAAGAGAC	16	srRNA	Rn28s1	NR_003279.1	rRNA	Mus musculus 28S ribosomal RNA (Rn28s1), ribosomal RNA	3589	54	78	82	19	1580	813	83	112	18.7892	37.5194	29.9609	5.94138	312.417	213.551	33.5381	48.6635	-0.74417	1	-3.79907	5.67191e-43	-3.37704	3.56811e-36
srR-868-cP	srRNA-mt-Rnr2-247-19-cP	AAACGAGCTACCTAAAAAC	19	srRNA	mt-Rnr2	NC_005089.1:1094-2675	MT rRNA	Mus musculus 16S mitochondrial ribosomal RNA	247	209	89	165	99	333	241	98	230	72.7214	42.8106	60.2871	30.9577	65.8449	63.3034	39.5992	99.934	-0.252034	1	-1.31384	0.00214884	-0.0937662	1
srR-869-cP	srRNA-n-R5s149-12-25-cP	TACCACCCTGAACGCGCCCGATCTC	25	srRNA	n-R5s149	NR_046156.1	rRNA	Mus musculus nuclear encoded rRNA 5S 149 (n-R5s149), ribosomal RNA	12	148	91	86	168	229	483	220	112	51.4965	43.7727	31.4224	52.5343	45.2807	126.87	88.8961	48.6635	1.29052	0.000974996	0.391834	1	-0.591309	1
srR-870-cP	srRNA-Rn18s-1195-20-cP	AAAGGAATTGACGGAAGGGC	20	srRNA	Rn18s	NR_003278.3	rRNA	Mus musculus 18S ribosomal RNA (Rn18s), ribosomal RNA	1195	13	39	35	87	1625	755	110	202	4.52334	18.7597	12.7882	27.2053	321.315	198.316	44.4481	87.7681	-0.891445	0.225642	-3.43371	3.15345e-37	-2.5673	4.31849e-23
srR-871-cP	srRNA-Rn28s1-4517-24-cP	GGAGAGCCGTTCGTCTTGGGAAAC	24	srRNA	Rn28s1	NR_003279.1	rRNA	Mus musculus 28S ribosomal RNA (Rn28s1), ribosomal RNA	4517	122	208	291	42	203	175	82	48	42.4498	100.052	106.325	13.1336	40.1397	45.9672	33.134	20.8558	0.000219157	1	-0.857057	1	-1.63813	0.000260006
srR-872-cP	srRNA-Rn28s1-93-19-cP	GAGTGAACAGGGAAGAGCC	19	srRNA	Rn28s1	NR_003279.1	rRNA	Mus musculus 28S ribosomal RNA (Rn28s1), ribosomal RNA	93	156	178	169	86	455	211	63	87	54.2801	85.6213	61.7486	26.8926	89.9683	55.4233	25.4566	37.8011	-0.893914	0.831515	-2.40059	3.44656e-14	-1.9454	9.96413e-10
srR-873-cP	srRNA-Rn18s-745-27-cP	GCCTCTCGGCGCCCCCTCGATGCTCTT	27	srRNA	Rn18s	NR_003278.3	rRNA	Mus musculus 18S ribosomal RNA (Rn18s), ribosomal RNA	745	54	65	49	126	1466	615	79	72	18.7892	31.2662	17.9034	39.4008	289.876	161.542	31.9218	31.2837	-1.03874	0.0201429	-3.76221	1.73681e-41	-3.90568	5.29323e-44
srR-874-cP	srRNA-n-R5s149-64-17-cP	GGGCCTGGTTAGTACTT	17	srRNA	n-R5s149	NR_046156.1	rRNA	Mus musculus nuclear encoded rRNA 5S 149 (n-R5s149), ribosomal RNA	64	165	90	180	212	178	101	126	70	57.4116	43.2917	65.7677	66.2933	35.1964	26.5297	50.9132	30.4147	-0.602614	1	-0.0485192	1	-0.905351	1
srR-875-cP	srRNA-Rn18s-1784-29-cP	GCTGAGAAGACGGTCGAACTTGACTATCT	29	srRNA	Rn18s	NR_003278.3	rRNA	Mus musculus 18S ribosomal RNA (Rn18s), ribosomal RNA	1784	196	127	248	110	123	123	81	83	68.198	61.0894	90.6133	34.3975	24.3211	32.3084	32.7299	36.0631	0.214127	1	-0.152581	1	-0.127239	1
srR-876-cP	srRNA-Rn28s1-861-19-cP	AGATACCCGTCGCCGCGCT	19	srRNA	Rn28s1	NR_003279.1	rRNA	Mus musculus 28S ribosomal RNA (Rn28s1), ribosomal RNA	861	146	158	344	44	177	137	48	68	50.8006	76.0009	125.689	13.759	34.9986	35.9858	19.3955	29.5457	-0.155105	1	-1.43075	0.01024	-0.938986	1
srR-877-cP	srRNA-n-R5s149-31-16-cP	GATCTCGTCTGATCTC	16	srRNA	n-R5s149	NR_046156.1	rRNA	Mus musculus nuclear encoded rRNA 5S 149 (n-R5s149), ribosomal RNA	31	271	132	140	180	47	40	70	40	94.2942	63.4944	51.1527	56.2868	9.29342	10.5068	28.2851	17.3798	-0.0182641	1	1.02234	1	0.20683	1
srR-878-cP	srRNA-n-R5s149-29-18-cP	CCGATCTCGTCTGATCTC	18	srRNA	n-R5s149	NR_046156.1	rRNA	Mus musculus nuclear encoded rRNA 5S 149 (n-R5s149), ribosomal RNA	29	252	118	131	206	63	48	81	44	87.6832	56.7602	47.8643	64.4171	12.4571	12.6082	32.7299	19.1178	-0.177571	1	0.811044	1	-0.0775859	1
srR-879-cP	srRNA-Rn28s1-3584-21-cP	AGTCTGGCACGGTGAAGAGAC	21	srRNA	Rn28s1	NR_003279.1	rRNA	Mus musculus 28S ribosomal RNA (Rn28s1), ribosomal RNA	3584	26	58	48	35	1626	848	91	175	9.04668	27.8991	17.5381	10.9447	321.513	222.744	36.7707	76.0367	-0.724769	1	-3.70788	1.19343e-41	-2.77507	1.94017e-26
srR-880-cP	srRNA-Rn18s-1603-16-cP	GGGGATCGGGGATTGC	16	srRNA	Rn18s	NR_003278.3	rRNA	Mus musculus 18S ribosomal RNA (Rn18s), ribosomal RNA	1603	20	42	44	128	1559	582	140	122	6.95898	20.2028	16.0766	40.0262	308.265	152.874	56.5703	53.0084	-1.20702	0.000614821	-3.02627	3.08908e-30	-3.23447	7.65454e-34
srR-881-cP	srRNA-Rn28s1-1112-21-cP	CGGCTACCCACCCGACCCGTC	21	srRNA	Rn28s1	NR_003279.1	rRNA	Mus musculus 28S ribosomal RNA (Rn28s1), ribosomal RNA	1112	5	8	5	115	263	188	246	1107	1.73975	3.84815	1.82688	35.961	52.0036	49.3819	99.4021	480.986	-0.269835	1	0.353318	1	2.51295	1.80802e-22
srR-882-cP	srRNA-Rn28s1-796-20-cP	CACCTCACCCCGAGTGTTAC	20	srRNA	Rn28s1	NR_003279.1	rRNA	Mus musculus 28S ribosomal RNA (Rn28s1), ribosomal RNA	796	236	158	313	34	36	43	40	95	82.116	76.0009	114.363	10.632	7.11837	11.2948	16.1629	41.2771	0.469191	1	0.599931	1	1.83586	0.000241125
srR-883-cP	srRNA-Rn28s1-1075-18-cP	CCCGACGAAGCCGAGCGC	18	srRNA	Rn28s1	NR_003279.1	rRNA	Mus musculus 28S ribosomal RNA (Rn28s1), ribosomal RNA	1075	64	89	74	245	665	414	56	62	22.2687	42.8106	27.0379	76.6126	131.492	108.745	22.6281	26.9387	-0.469267	1	-3.11755	3.81585e-25	-2.98078	1.81525e-23
srR-884-cP	srRNA-Rn28s1-4451-17-cP	CCCCGCGTCGTCCCCGC	17	srRNA	Rn28s1	NR_003279.1	rRNA	Mus musculus 28S ribosomal RNA (Rn28s1), ribosomal RNA	4451	16	32	16	191	232	196	271	741	5.56718	15.3926	5.84602	59.7265	45.8739	51.4833	109.504	321.961	-0.0289101	1	0.673728	1	2.11474	5.06125e-15
srR-885-cP	srRNA-Rn18s-1401-19-cP	AACTAGTTACGCGACCCCC	19	srRNA	Rn18s	NR_003278.3	rRNA	Mus musculus 18S ribosomal RNA (Rn18s), ribosomal RNA	1401	22	49	72	207	723	410	154	260	7.65488	23.5699	26.3071	64.7298	142.961	107.695	62.2273	112.969	-0.603888	1	-1.78047	1.70178e-09	-1.0351	0.0172627
srR-886-cP	srRNA-Rn28s1-941-18-cP	CACGGCGCGACCGCTCTC	18	srRNA	Rn28s1	NR_003279.1	rRNA	Mus musculus 28S ribosomal RNA (Rn28s1), ribosomal RNA	941	277	248	194	16	62	52	39	28	96.3819	119.293	70.883	5.00327	12.2594	13.6588	15.7589	12.1659	-0.0393261	1	-0.218351	1	-0.704651	1
srR-887-cP	srRNA-Rn28s1-2495-22-cP	GAAAATCCGGGGGAGAGGGTGT	22	srRNA	Rn28s1	NR_003279.1	rRNA	Mus musculus 28S ribosomal RNA (Rn28s1), ribosomal RNA	2495	17	39	25	52	1983	858	78	72	5.91513	18.7597	9.13441	16.2606	392.103	225.371	31.5177	31.2837	-0.994194	0.0337353	-4.21632	7.26659e-52	-4.34144	2.46104e-54
srR-888-cP	srRNA-Rn18s-1041-22-cP	GGAGGTTCGAAGACGATCAGAT	22	srRNA	Rn18s	NR_003278.3	rRNA	Mus musculus 18S ribosomal RNA (Rn18s), ribosomal RNA	1041	28	116	134	167	125	226	222	339	9.74257	55.7981	48.9604	52.2216	24.7166	59.3634	89.7043	147.294	1.06793	0.257872	1.27755	0.00365462	1.87823	1.88767e-09
srR-889-cP	srRNA-Rn28s1-1463-17-cP	AGTAGCTGGTTCCCTCC	17	srRNA	Rn28s1	NR_003279.1	rRNA	Mus musculus 28S ribosomal RNA (Rn28s1), ribosomal RNA	1463	101	118	234	107	288	173	117	181	35.1429	56.7602	85.4981	33.4594	56.9469	45.4419	47.2766	78.6437	-0.52066	1	-0.849086	1	-0.229874	1
srR-890-cP	srRNA-Rn28s1-3279-19-cP	CAGGGGAATCCGACTGTTT	19	srRNA	Rn28s1	NR_003279.1	rRNA	Mus musculus 28S ribosomal RNA (Rn28s1), ribosomal RNA	3279	94	172	197	54	309	181	144	229	32.7072	82.7352	71.9791	16.886	61.0993	47.5432	58.1866	99.4995	-0.556978	1	-0.651259	1	0.00781739	1
srR-891-cP	srRNA-Rn28s1-1811-20-cP	AACAACTCACCTGCCGAATC	20	srRNA	Rn28s1	NR_003279.1	rRNA	Mus musculus 28S ribosomal RNA (Rn28s1), ribosomal RNA	1811	124	102	200	75	369	288	95	255	43.1457	49.0639	73.0753	23.4528	72.9633	75.6489	38.387	110.796	-0.143153	1	-1.50669	4.07829e-05	-0.0930058	1
srR-892-cP	srRNA-Rn18s-60-30-cP	AAGTACGCACGGCCGGTACAGTGAAACTGC	30	srRNA	Rn18s	NR_003278.3	rRNA	Mus musculus 18S ribosomal RNA (Rn18s), ribosomal RNA	60	62	80	128	173	245	334	169	287	21.5728	38.4815	46.7682	54.0979	48.4444	87.7317	68.2884	124.7	0.66112	1	-0.0858121	1	0.668035	1
srR-893-cP	srRNA-Rn28s1-4371-18-cP	GCGGAACGATACGGCAGC	18	srRNA	Rn28s1	NR_003279.1	rRNA	Mus musculus 28S ribosomal RNA (Rn28s1), ribosomal RNA	4371	203	186	345	28	20	23	23	28	70.6337	89.4694	126.055	8.75572	3.95465	6.04141	9.29369	12.1659	0.413566	1	0.647767	1	0.920618	1
srR-894-cP	srRNA-Rn18s-1293-25-cP	AGATTGATAGCTCTTTCTCGATTCC	25	srRNA	Rn18s	NR_003278.3	rRNA	Mus musculus 18S ribosomal RNA (Rn18s), ribosomal RNA	1293	30	82	123	122	254	390	227	413	10.4385	39.4435	44.9413	38.1499	50.224	102.441	91.7247	179.447	0.832655	1	0.28761	1	1.14095	0.00414123
srR-895-cP	srRNA-Rn28s1-409-23-cP	AGGGCGTGAAACCGTTAAGAGGT	23	srRNA	Rn28s1	NR_003279.1	rRNA	Mus musculus 28S ribosomal RNA (Rn28s1), ribosomal RNA	409	208	204	224	40	139	95	56	70	72.3734	98.1278	81.8443	12.5082	27.4848	24.9536	22.6281	30.4147	-0.334378	1	-0.860469	1	-0.548886	1
srR-896-cP	srRNA-Rn18s-1240-25-cP	AATTTGACCCAACACGGGAAACCTC	25	srRNA	Rn18s	NR_003278.3	rRNA	Mus musculus 18S ribosomal RNA (Rn18s), ribosomal RNA	1240	28	65	116	142	336	419	203	390	9.74257	31.2662	42.3837	44.404	66.4381	110.059	82.0269	169.453	0.532655	1	-0.276956	1	0.654868	1
srR-897-cP	srRNA-Rn28s1-1777-23-cP	GGCCATGGAAGTCGGAATCCGCT	23	srRNA	Rn28s1	NR_003279.1	rRNA	Mus musculus 28S ribosomal RNA (Rn28s1), ribosomal RNA	1777	126	137	201	38	738	315	82	68	43.8416	65.8995	73.4406	11.8828	145.927	82.741	33.134	29.5457	-1.01366	0.0714018	-2.71845	6.80094e-21	-2.99797	1.39007e-24
srR-898-cP	srRNA-Rn18s-82-20-cP	GAAACTGCGAATGGCTCATT	20	srRNA	Rn18s	NR_003278.3	rRNA	Mus musculus 18S ribosomal RNA (Rn18s), ribosomal RNA	82	85	78	113	178	351	399	177	160	29.5757	37.5194	41.2875	55.6614	69.4041	104.805	71.521	69.5193	0.399128	1	-0.537559	1	-0.692954	1
srR-899-cP	srRNA-Rn18s-126-15-cP	GCTCGCTCCTCTCCT	15	srRNA	Rn18s	NR_003278.3	rRNA	Mus musculus 18S ribosomal RNA (Rn18s), ribosomal RNA	126	72	138	165	127	233	192	171	225	25.0523	66.3806	60.2871	39.7135	46.0717	50.4326	69.0965	97.7615	-0.0648413	1	0.00355847	1	0.389464	1
srR-900-cP	srRNA-Rn28s1-1112-18-cP	CGGCTACCCACCCGACCC	18	srRNA	Rn28s1	NR_003279.1	rRNA	Mus musculus 28S ribosomal RNA (Rn28s1), ribosomal RNA	1112	173	137	178	33	574	304	69	123	60.1952	65.8995	65.037	10.3192	113.498	79.8516	27.8811	53.4429	-0.702424	1	-2.60464	6.20524e-18	-1.78143	7.0781e-09
srR-901-cP	srRNA-n-R5s149-103-19-cP	ACCGGGTGCTGTAGGCTTT	19	srRNA	n-R5s149	NR_046156.1	rRNA	Mus musculus nuclear encoded rRNA 5S 149 (n-R5s149), ribosomal RNA	103	74	56	82	396	155	107	71	48	25.7482	26.937	29.9609	123.831	30.6485	28.1057	28.6892	20.8558	-0.320003	1	-0.67568	1	-1.24924	0.108248
srR-902-cP	srRNA-Rn28s1-4129-29-cP	AGAATTCACCAAGCGTTGGATTGTTCACC	29	srRNA	Rn28s1	NR_003279.1	rRNA	Mus musculus 28S ribosomal RNA (Rn28s1), ribosomal RNA	4129	34	63	40	111	371	221	234	705	11.8303	30.3042	14.6151	34.7102	73.3587	58.05	94.5532	306.319	-0.532795	1	-0.214926	1	1.36594	9.20048e-06
srR-903-cP	srRNA-Rn18s-1344-20-cP	AGTTGGTGGAGCGATTTGTC	20	srRNA	Rn18s	NR_003278.3	rRNA	Mus musculus 18S ribosomal RNA (Rn18s), ribosomal RNA	1344	23	75	78	137	533	408	161	414	8.00283	36.0764	28.4994	42.8405	105.391	107.169	65.0558	179.881	-0.171176	1	-1.27662	0.000647778	0.0755556	1
srR-904-cP	srRNA-Rn28s1-1067-20-cP	ACGCGTCTCCCGACGAAGCC	20	srRNA	Rn28s1	NR_003279.1	rRNA	Mus musculus 28S ribosomal RNA (Rn28s1), ribosomal RNA	1067	219	209	242	14	212	106	21	45	76.2008	100.533	88.4211	4.37786	41.9193	27.843	8.48554	19.5523	-0.784995	1	-2.87945	1.81736e-12	-1.79357	2.30019e-05
srR-905-cP	srRNA-Rn18s-76-23-cP	TACAGTGAAACTGCGAATGGCTC	23	srRNA	Rn18s	NR_003278.3	rRNA	Mus musculus 18S ribosomal RNA (Rn18s), ribosomal RNA	76	23	24	36	85	408	702	326	531	8.00283	11.5444	13.1535	26.5799	80.6748	184.394	131.728	230.717	0.997009	0.0787542	0.126154	1	0.820002	0.464263
srR-906-cP	srRNA-Rn28s1-4637-24-cP	CTGGGTCGGGGTTTCGTACGTAGC	24	srRNA	Rn28s1	NR_003279.1	rRNA	Mus musculus 28S ribosomal RNA (Rn28s1), ribosomal RNA	4637	87	130	157	136	224	162	150	237	30.2716	62.5324	57.3641	42.5278	44.2921	42.5525	60.611	102.975	-0.252995	1	-0.128555	1	0.521188	1
srR-907-cP	srRNA-Rn28s1-1783-17-cP	GGAAGTCGGAATCCGCT	17	srRNA	Rn28s1	NR_003279.1	rRNA	Mus musculus 28S ribosomal RNA (Rn28s1), ribosomal RNA	1783	46	69	75	49	1650	730	46	42	16.0057	33.1903	27.4032	15.3225	326.259	191.749	18.5874	18.2488	-0.962042	0.0701296	-4.71161	6.06294e-57	-4.85234	2.83024e-59
srR-908-cP	srRNA-n-R5s149-11-26-3-cP	ATACCACTTTGAACGCGCCCGATCTC	26	srRNA	n-R5s149	NR_046156.1	rRNA	Mus musculus nuclear encoded rRNA 5S 149 (n-R5s149), ribosomal RNA	11	168	155	162	153	113	100	90	72	58.4554	74.5579	59.191	47.8438	22.3438	26.267	36.3666	31.2837	0.0379768	1	0.12142	1	-0.209886	1
srR-909-cP	srRNA-n-R5s149-96-25-cP	TGGGAATACCGGGTGCTGTAGGCTT	25	srRNA	n-R5s149	NR_046156.1	rRNA	Mus musculus nuclear encoded rRNA 5S 149 (n-R5s149), ribosomal RNA	96	142	113	103	181	297	168	164	107	49.4088	54.3551	37.6338	56.5995	58.7265	44.1285	66.268	46.491	-0.607316	1	-0.406645	1	-1.03204	0.134334
srR-910-cP	srRNA-Rn18s-73-26-cP	CGGTACAGTGAAACTGCGAATGGCTC	26	srRNA	Rn18s	NR_003278.3	rRNA	Mus musculus 18S ribosomal RNA (Rn18s), ribosomal RNA	73	58	69	176	155	184	217	180	334	20.181	33.1903	64.3062	48.4692	36.3828	56.9993	72.7332	145.121	0.45205	1	0.417901	1	1.29955	0.000465704
srR-911-cP	srRNA-Rn18s-176-23-cP	TGCCGACGGGCGCTGACCCCCCT	23	srRNA	Rn18s	NR_003278.3	rRNA	Mus musculus 18S ribosomal RNA (Rn18s), ribosomal RNA	176	7	6	4	122	217	359	415	787	2.43564	2.88611	1.46151	38.1499	42.9079	94.2985	167.69	341.948	0.940206	0.519887	1.38472	3.64187e-05	2.29799	7.15534e-18
srR-912-cP	srRNA-Rn28s1-1602-17-cP	TAAGAAGCCCGGCTCGC	17	srRNA	Rn28s1	NR_003279.1	rRNA	Mus musculus 28S ribosomal RNA (Rn28s1), ribosomal RNA	1602	9	2	5	89	140	139	462	1011	3.13154	0.962037	1.82688	27.8307	27.6825	36.5111	186.682	439.275	0.20382	1	2.1712	5.64848e-14	3.29103	4.51252e-35
srR-913-cP	srRNA-Rn28s1-935-26-cP	CCCTCCCACGGCGCGACCGCTCTCCC	26	srRNA	Rn28s1	NR_003279.1	rRNA	Mus musculus 28S ribosomal RNA (Rn28s1), ribosomal RNA	935	172	217	263	20	171	136	40	26	59.8472	104.381	96.094	6.25409	33.8122	35.7231	16.1629	11.2969	-0.115951	1	-1.64344	0.00103981	-2.27267	1.72235e-07
srR-914-cP	srRNA-n-R5s149-11-20-5-cP	ATACCATTCTGAACGCGCCC	20	srRNA	n-R5s149	NR_046156.1	rRNA	Mus musculus nuclear encoded rRNA 5S 149 (n-R5s149), ribosomal RNA	11	207	98	140	207	118	94	78	54	72.0255	47.1398	51.1527	64.7298	23.3324	24.691	31.5177	23.4628	-0.113576	1	-0.147157	1	-0.686602	1
srR-915-cP	srRNA-Rn28s1-3275-23-cP	GGACCAGGGGAATCCGACTGTTT	23	srRNA	Rn28s1	NR_003279.1	rRNA	Mus musculus 28S ribosomal RNA (Rn28s1), ribosomal RNA	3275	13	67	73	73	1352	578	129	193	4.52334	32.2282	26.6725	22.8274	267.334	151.823	52.1255	83.8576	-1.01146	0.035888	-2.93873	5.28675e-28	-2.3677	3.27514e-19
srR-916-cP	srRNA-n-R5s149-74-29-cP	AGTACTTGGATGGGAGACCGCCTGGGAAT	29	srRNA	n-R5s149	NR_046156.1	rRNA	Mus musculus nuclear encoded rRNA 5S 149 (n-R5s149), ribosomal RNA	74	117	83	164	261	118	100	100	54	40.71	39.9245	59.9217	81.6159	23.3324	26.267	40.4073	23.4628	-0.0244147	1	0.210868	1	-0.686602	1
srR-917-cP	srRNA-Rn18s-624-17-cP	GCGGTAATTCCAGCTCC	17	srRNA	Rn18s	NR_003278.3	rRNA	Mus musculus 18S ribosomal RNA (Rn18s), ribosomal RNA	624	63	79	117	172	290	227	197	297	21.9208	38.0005	42.749	53.7852	57.3424	59.626	79.6025	129.045	-0.138949	1	-0.107907	1	0.47429	1
srR-918-cP	srRNA-Rn28s1-2446-17-cP	GGAAAGCGTCGCGGTTC	17	srRNA	Rn28s1	NR_003279.1	rRNA	Mus musculus 28S ribosomal RNA (Rn28s1), ribosomal RNA	2446	9	29	15	17	2148	1029	71	20	3.13154	13.9495	5.48065	5.31598	424.729	270.287	28.6892	8.68991	-0.847335	0.38765	-4.46709	9.9799e-57	-6.29923	1.11447e-81
srR-919-cP	srRNA-Rn18s-1372-24-cP	TCCGATAACGAACGAGACTCTGGC	24	srRNA	Rn18s	NR_003278.3	rRNA	Mus musculus 18S ribosomal RNA (Rn18s), ribosomal RNA	1372	18	26	40	127	413	653	229	505	6.26308	12.5065	14.6151	39.7135	81.6635	171.523	92.5328	219.42	0.875072	0.549869	-0.400738	1	0.730022	1
srR-920-cP	srRNA-n-R5s149-10-29-cP	CATACCACCCTGAACGCGCCCGATCTCGT	29	srRNA	n-R5s149	NR_046156.1	rRNA	Mus musculus nuclear encoded rRNA 5S 149 (n-R5s149), ribosomal RNA	10	195	120	184	169	87	83	74	40	67.8501	57.7222	67.2292	52.847	17.2027	21.8016	29.9014	17.3798	0.146225	1	0.216071	1	-0.679499	1
srR-921-cP	srRNA-Rn28s1-830-16-cP	AGCTTTCGCCGAATCC	16	srRNA	Rn28s1	NR_003279.1	rRNA	Mus musculus 28S ribosomal RNA (Rn28s1), ribosomal RNA	830	170	179	258	51	256	135	27	28	59.1513	86.1023	94.2671	15.9479	50.6195	35.4604	10.91	12.1659	-0.708361	1	-2.7904	1.59033e-13	-2.74792	2.68114e-13
srR-922-cP	srRNA-Rn28s1-1784-16-cP	GAAGTCGGAATCCGCT	16	srRNA	Rn28s1	NR_003279.1	rRNA	Mus musculus 28S ribosomal RNA (Rn28s1), ribosomal RNA	1784	46	52	55	31	1762	796	74	49	16.0057	25.013	20.0957	9.69384	348.405	209.085	29.9014	21.2903	-0.93193	0.112395	-4.12171	4.42678e-49	-4.72521	1.30457e-58
srR-923-cP	srRNA-Rn28s1-620-29-cP	GGCGCGCGGGCGGGGCCGGGGGTGGGGTC	29	srRNA	Rn28s1	NR_003279.1	rRNA	Mus musculus 28S ribosomal RNA (Rn28s1), ribosomal RNA	620	182	253	186	61	59	38	26	60	63.3267	121.698	67.96	19.075	11.6662	9.98145	10.5059	26.0697	-0.419264	1	-0.729983	1	0.463361	1
srR-924-cP	srRNA-n-R5s149-95-26-cP	CTGGGAATACCGGGTGCTGTAGGCTT	26	srRNA	n-R5s149	NR_046156.1	rRNA	Mus musculus nuclear encoded rRNA 5S 149 (n-R5s149), ribosomal RNA	95	154	171	162	160	72	64	84	54	53.5842	82.2542	59.191	50.0327	14.2367	16.8109	33.9422	23.4628	0.0443377	1	0.671211	1	0.0249932	1
srR-925-cP	srRNA-Rs5-8s1-74-19-cP	GCAGGACACATTGATCATC	19	srRNA	Rs5-8s1	NR_003280.2	rRNA	Mus musculus 5.8S ribosomal RNA (Rs5-8s1), ribosomal RNA	74	92	107	136	211	189	213	141	89	32.0113	51.469	49.6912	65.9806	37.3714	55.9487	56.9743	38.6701	0.38657	1	0.0271827	1	-0.645808	1
srR-926-cP	srRNA-Rn28s1-961-20-cP	ACCCCCCTCCGTCGCCTCTC	20	srRNA	Rn28s1	NR_003279.1	rRNA	Mus musculus 28S ribosomal RNA (Rn28s1), ribosomal RNA	961	21	18	28	49	1688	1022	119	60	7.30693	8.65833	10.2305	15.3225	333.772	268.449	48.0847	26.0697	-0.509527	1	-3.37523	1.77865e-36	-4.3717	8.72018e-53
srR-927-cP	srRNA-Rn18s-302-15-cP	AACCTCGGGCCGATC	15	srRNA	Rn18s	NR_003278.3	rRNA	Mus musculus 18S ribosomal RNA (Rn18s), ribosomal RNA	302	10	32	40	47	1934	825	89	54	3.47949	15.3926	14.6151	14.6971	382.415	216.703	35.9625	23.4628	-1.01468	0.0242942	-3.99014	7.49589e-48	-4.71968	8.07686e-60
srR-928-cP	srRNA-Rn28s1-1321-29-cP	ACGCGTTAGGACCCGAAAGATGGTGAACT	29	srRNA	Rn28s1	NR_003279.1	rRNA	Mus musculus 28S ribosomal RNA (Rn28s1), ribosomal RNA	1321	66	156	211	41	352	217	108	271	22.9646	75.0389	77.0944	12.8209	69.6018	56.9993	43.6399	117.748	-0.483317	1	-1.25383	0.00402636	0.0627726	1
srR-929-cP	srRNA-mt-Rnr1-27-24-cP	AATTAGAGGTAAAATTACACATGC	24	srRNA	mt-Rnr1	NC_005089.1:70-1024	MT rRNA	Mus musculus mitochondrion, MT-RNR1 mitochondrially encoded 12S RNA (12S rRNA), ribosomal RNA	27	134	98	118	99	255	275	145	312	46.6252	47.1398	43.1144	30.9577	50.4218	72.2342	58.5906	135.563	0.323126	1	-0.364315	1	0.730805	1
srR-930-cP	srRNA-Rn28s1-4162-23-cP	AATAGGGAACGTGAGCTGGGTTT	23	srRNA	Rn28s1	NR_003279.1	rRNA	Mus musculus 28S ribosomal RNA (Rn28s1), ribosomal RNA	4162	30	59	70	103	614	325	150	547	10.4385	28.3801	25.5763	32.2086	121.408	85.3677	60.611	237.669	-0.703257	1	-1.58271	5.42586e-07	0.273324	1
srR-931-cP	srRNA-Rn28s1-15-17-cP	AGACGTGGCGACCCGCT	17	srRNA	Rn28s1	NR_003279.1	rRNA	Mus musculus 28S ribosomal RNA (Rn28s1), ribosomal RNA	15	217	161	185	80	120	116	51	98	75.5049	77.444	67.5946	25.0164	23.7279	30.4697	20.6077	42.5806	0.16526	1	-0.783319	1	0.147731	1
srR-932-cP	srRNA-Rn28s1-4618-17-cP	ATTCGTAGACGACCTGC	17	srRNA	Rn28s1	NR_003279.1	rRNA	Mus musculus 28S ribosomal RNA (Rn28s1), ribosomal RNA	4618	112	103	127	101	759	309	78	130	38.9703	49.5449	46.4028	31.5831	150.079	81.165	31.5177	56.4844	-1.08186	0.0220964	-2.83098	1.32653e-22	-2.1046	2.02758e-13
srR-933-cP	srRNA-Rs5-8s1-1-18-3-cP	GATTCTTAGCGGTGGATC	18	srRNA	Rs5-8s1	NR_003280.2	rRNA	Mus musculus 5.8S ribosomal RNA (Rs5-8s1), ribosomal RNA	1	45	42	86	334	211	188	167	113	15.6577	20.2028	31.4224	104.443	41.7215	49.3819	67.4803	49.098	0.0478038	1	0.112425	1	-0.46047	1
srR-934-cP	srRNA-n-R5s149-79-18-cP	ATTTGGATGGGAGACCGC	18	srRNA	n-R5s149	NR_046156.1	rRNA	Mus musculus nuclear encoded rRNA 5S 149 (n-R5s149), ribosomal RNA	79	125	102	130	241	158	103	96	75	43.4936	49.0639	47.4989	75.3618	31.2417	27.055	38.791	32.5872	-0.402541	1	-0.268654	1	-0.634156	1
srR-935-cP	srRNA-Rn28s1-3597-19-cP	GAAGAGACATGAGAGGTGT	19	srRNA	Rn28s1	NR_003279.1	rRNA	Mus musculus 28S ribosomal RNA (Rn28s1), ribosomal RNA	3597	44	127	126	44	941	426	100	191	15.3098	61.0894	46.0374	13.759	186.066	111.897	40.4073	82.9886	-0.928811	0.198187	-2.783	2.0646e-23	-1.85996	4.07424e-11
srR-936-cP	srRNA-Rn18s-680-17-cP	AGTTGGATCTTGGGAGC	17	srRNA	Rn18s	NR_003278.3	rRNA	Mus musculus 18S ribosomal RNA (Rn18s), ribosomal RNA	680	73	105	92	147	498	331	116	213	25.4003	50.5069	33.6146	45.9676	98.4708	86.9437	46.8725	92.5475	-0.374855	1	-1.65123	3.69544e-07	-0.784911	1
srR-937-cP	srRNA-Rs5-8s1-80-27-cP	CACATTGATCATCGACACTTCGAACGC	27	srRNA	Rs5-8s1	NR_003280.2	rRNA	Mus musculus 5.8S ribosomal RNA (Rs5-8s1), ribosomal RNA	80	131	159	171	100	212	194	95	119	45.5813	76.4819	62.4794	31.2704	41.9193	50.9579	38.387	51.705	0.0862835	1	-0.707549	1	-0.392716	1
srR-938-cP	srRNA-Rn18s-80-19-cP	GTGAAACTGCGAATGGCTC	19	srRNA	Rn18s	NR_003278.3	rRNA	Mus musculus 18S ribosomal RNA (Rn18s), ribosomal RNA	80	67	76	70	108	607	463	202	257	23.3126	36.5574	25.5763	33.7721	120.024	121.616	81.6228	111.665	-0.176299	1	-1.13704	0.00481948	-0.799595	0.77043
srR-939-cP	srRNA-n-R5s149-53-21-cP	TAAGCAGGGTCGGGCCTGGTT	21	srRNA	n-R5s149	NR_046156.1	rRNA	Mus musculus nuclear encoded rRNA 5S 149 (n-R5s149), ribosomal RNA	53	231	160	126	131	71	66	93	52	80.3762	76.963	46.0374	40.9643	14.039	17.3362	37.5788	22.5938	0.108793	1	0.838014	1	-0.00920842	1
srR-940-cP	srRNA-Rn18s-1506-24-cP	AGATGTCCGGGGCTGCACGCGCGC	24	srRNA	Rn18s	NR_003278.3	rRNA	Mus musculus 18S ribosomal RNA (Rn18s), ribosomal RNA	1506	6	36	29	150	937	599	194	249	2.08769	17.3167	10.5959	46.9057	185.275	157.339	78.3902	108.189	-0.431077	1	-1.82153	1.19642e-10	-1.47143	1.11699e-06
srR-941-cP	srRNA-Rn28s1-4165-15-cP	AGGGAACGTGAGCTG	15	srRNA	Rn28s1	NR_003279.1	rRNA	Mus musculus 28S ribosomal RNA (Rn28s1), ribosomal RNA	4165	111	101	97	72	819	363	156	136	38.6223	48.5829	35.4415	22.5147	161.943	95.3491	63.0354	59.0914	-0.959326	0.149072	-1.9417	1.12019e-11	-2.14931	2.73922e-14
srR-942-cP	srRNA-Rn28s1-1117-18-cP	ACCCACCCGACCCGTCTT	18	srRNA	Rn28s1	NR_003279.1	rRNA	Mus musculus 28S ribosomal RNA (Rn28s1), ribosomal RNA	1117	38	39	52	69	1426	933	66	47	13.2221	18.7597	18.9996	21.5766	281.966	245.071	26.6688	20.4213	-0.397638	1	-3.98131	1.9348e-44	-4.47998	6.29492e-52
srR-943-cP	srRNA-Rn28s1-4636-25-cP	TCTGGGTCGGGGTTTCGTACGTAGC	25	srRNA	Rn28s1	NR_003279.1	rRNA	Mus musculus 28S ribosomal RNA (Rn28s1), ribosomal RNA	4636	124	172	147	90	144	158	164	158	43.1457	82.7352	53.7103	28.1434	28.4735	41.5018	66.268	68.6503	0.347912	1	0.637005	1	0.573463	1
srR-944-cP	srRNA-n-R5s149-14-26-cP	CCACCCTGAACGCGCCCGATCTCGTC	26	srRNA	n-R5s149	NR_046156.1	rRNA	Mus musculus nuclear encoded rRNA 5S 149 (n-R5s149), ribosomal RNA	14	164	156	158	83	383	173	88	63	57.0636	75.0389	57.7295	25.9545	75.7315	45.4419	35.5585	27.3732	-0.931769	0.695458	-1.67069	1.4381e-06	-2.16196	5.11114e-11
srR-945-cP	srRNA-Rn18s-1697-21-cP	ACACCGCCCGTCGCTACTACC	21	srRNA	Rn18s	NR_003278.3	rRNA	Mus musculus 18S ribosomal RNA (Rn18s), ribosomal RNA	1697	39	67	134	181	92	185	182	401	13.57	32.2282	48.9604	56.5995	18.1914	48.5939	73.5414	174.233	1.22096	0.0905656	1.4327	0.000905857	2.5621	4.94203e-18
srR-946-cP	srRNA-Rn28s1-861-23-cP	AGATACCCGTCGCCGCGCTCTCC	23	srRNA	Rn28s1	NR_003279.1	rRNA	Mus musculus 28S ribosomal RNA (Rn28s1), ribosomal RNA	861	143	152	325	29	139	131	75	47	49.7567	73.1148	118.747	9.06843	27.4848	34.4097	30.3055	20.4213	0.128707	1	-0.439694	1	-1.12251	0.527637
srR-947-cP	srRNA-Rn18s-1165-17-cP	GGGGGGAGTATGGTTGC	17	srRNA	Rn18s	NR_003278.3	rRNA	Mus musculus 18S ribosomal RNA (Rn18s), ribosomal RNA	1165	38	181	124	92	234	218	191	245	13.2221	87.0644	45.3067	28.7688	46.2694	57.262	77.178	106.451	0.112102	1	0.156867	1	0.506091	1
srR-948-cP	srRNA-Rs5-8s1-125-30-cP	CTCCCGGGGCTACGCCTGTCTGAGCGTCGC	30	srRNA	Rs5-8s1	NR_003280.2	rRNA	Mus musculus 5.8S ribosomal RNA (Rs5-8s1), ribosomal RNA	125	110	125	75	202	167	98	163	177	38.2744	60.1273	27.4032	63.1663	33.0213	25.7416	65.864	76.9057	-0.554107	1	0.414607	1	0.523603	1
srR-949-cP	srRNA-mt-Rnr2-198-30-cP	AACTAGAAAACTTCTAACTAAAAGAATTAC	30	srRNA	mt-Rnr2	NC_005089.1:1094-2675	MT rRNA	Mus musculus 16S mitochondrial ribosomal RNA	198	170	200	192	51	141	124	64	86	59.1513	96.2037	70.1523	15.9479	27.8803	32.5711	25.8607	37.3666	0.0289618	1	-0.688753	1	-0.2729	1
srR-950-cP	srRNA-Rn18s-1465-20-cP	AGCCACCCGAGATTGAGCAA	20	srRNA	Rn18s	NR_003278.3	rRNA	Mus musculus 18S ribosomal RNA (Rn18s), ribosomal RNA	1465	9	16	18	179	322	431	257	543	3.13154	7.6963	6.57677	55.9741	63.6698	113.211	103.847	235.931	0.634757	1	0.124548	1	1.19361	0.000733798
srR-951-cP	srRNA-Rn28s1-3396-23-cP	GCGGGTAAACGGCGGGAGTAACT	23	srRNA	Rn28s1	NR_003279.1	rRNA	Mus musculus 28S ribosomal RNA (Rn28s1), ribosomal RNA	3396	65	129	103	105	368	225	136	319	22.6167	62.0514	37.6338	32.834	72.7655	59.1007	54.954	138.604	-0.495221	1	-0.98565	0.181766	0.233846	1
srR-952-cP	srRNA-Rn18s-1369-22-cP	AATTCCGATAACGAACGAGACT	22	srRNA	Rn18s	NR_003278.3	rRNA	Mus musculus 18S ribosomal RNA (Rn18s), ribosomal RNA	1369	19	69	88	152	302	392	168	392	6.61103	33.1903	32.1531	47.5311	59.7152	102.967	67.8843	170.322	0.590434	1	-0.395975	1	0.816088	0.686092
srR-953-cP	srRNA-Rn28s1-1067-26-cP	ACGCGTCTCCCGACGAAGCCGAGCGC	26	srRNA	Rn28s1	NR_003279.1	rRNA	Mus musculus 28S ribosomal RNA (Rn28s1), ribosomal RNA	1067	124	160	219	32	433	269	57	68	43.1457	76.963	80.0174	10.0065	85.6181	70.6582	23.0322	29.5457	-0.472243	1	-2.47325	1.35468e-14	-2.22891	2.73144e-12
srR-954-cP	srRNA-n-R5s149-16-30-cP	ACCCTGAACGCGCCCGATCTCGTCTGATCT	30	srRNA	n-R5s149	NR_046156.1	rRNA	Mus musculus nuclear encoded rRNA 5S 149 (n-R5s149), ribosomal RNA	16	198	117	180	155	49	67	83	33	68.8939	56.2792	65.7677	48.4692	9.68889	17.5989	33.5381	14.3384	0.664265	1	1.20782	0.511523	-0.129836	1
srR-955-cP	srRNA-Rn28s1-4096-23-cP	CTTCGATGTCGGCTCTTCCTATC	23	srRNA	Rn28s1	NR_003279.1	rRNA	Mus musculus 28S ribosomal RNA (Rn28s1), ribosomal RNA	4096	61	81	88	48	402	253	208	552	21.2249	38.9625	32.1531	15.0098	79.4884	66.4555	84.0473	239.841	-0.453536	1	-0.500503	1	0.897314	0.135982
srR-956-cP	srRNA-Rs5-8s1-125-15-cP	CTCCCGGGGCTACGC	15	srRNA	Rs5-8s1	NR_003280.2	rRNA	Mus musculus 5.8S ribosomal RNA (Rs5-8s1), ribosomal RNA	125	98	163	112	196	212	68	87	59	34.099	78.406	40.9222	61.2901	41.9193	17.8615	35.1544	25.6352	-1.42457	0.00682838	-0.834313	1	-1.40358	0.00463442
srR-957-cP	srRNA-Rn28s1-3086-24-cP	CGCGGGGCCTCGCTCCACCCCCCC	24	srRNA	Rn28s1	NR_003279.1	rRNA	Mus musculus 28S ribosomal RNA (Rn28s1), ribosomal RNA	3086	191	230	149	68	69	37	48	67	66.4583	110.634	54.4411	21.2639	13.6435	9.71878	19.3955	29.1112	-0.683026	1	-0.0735099	1	0.396921	1
srR-958-cP	srRNA-Rn18s-244-28-cP	TGAGCTCCCTCCCGGCTCCGGCCGGGGG	28	srRNA	Rn18s	NR_003278.3	rRNA	Mus musculus 18S ribosomal RNA (Rn18s), ribosomal RNA	244	18	12	9	76	186	294	563	682	6.26308	5.77222	3.28839	23.7655	36.7782	77.2249	227.493	296.326	0.874384	1	2.04688	3.17784e-13	2.31366	1.41205e-17
srR-959-cP	srRNA-Rn28s1-2133-15-cP	GAGAACTTTGAAGGC	15	srRNA	Rn28s1	NR_003279.1	rRNA	Mus musculus 28S ribosomal RNA (Rn28s1), ribosomal RNA	2133	33	69	102	61	1167	467	69	217	11.4823	33.1903	37.2684	19.075	230.754	122.667	27.8811	94.2855	-1.10677	0.00699027	-3.62814	3.15345e-37	-1.98643	2.29896e-13
srR-960-cP	srRNA-n-R5s149-1-26-3-cP	GTCTACGGCCATATTACCCTGAACGC	26	srRNA	n-R5s149	NR_046156.1	rRNA	Mus musculus nuclear encoded rRNA 5S 149 (n-R5s149), ribosomal RNA	1	183	109	129	150	119	122	124	94	63.6747	52.431	47.1335	46.9057	23.5302	32.0457	50.1051	40.8426	0.250005	1	0.508753	1	0.0997348	1
srR-961-cP	srRNA-n-R5s149-13-15-2-cP	ACCACCTGAACGCGC	15	srRNA	n-R5s149	NR_046156.1	rRNA	Mus musculus nuclear encoded rRNA 5S 149 (n-R5s149), ribosomal RNA	13	171	75	107	228	113	94	122	63	59.4993	36.0764	39.0953	71.2966	22.3438	24.691	49.297	27.3732	-0.0511841	1	0.55986	1	-0.402228	1
srR-962-cP	srRNA-Rn28s1-2536-15-cP	ACCCATATCCGCAGC	15	srRNA	Rn28s1	NR_003279.1	rRNA	Mus musculus 28S ribosomal RNA (Rn28s1), ribosomal RNA	2536	56	77	166	50	982	290	112	178	19.4851	37.0384	60.6525	15.6352	194.173	76.1742	45.2562	77.3402	-1.54495	5.8699e-07	-2.68118	2.99483e-22	-2.02312	2.60719e-13
srR-963-cP	srRNA-n-R5s149-11-20-6-cP	ATACCACCCTGAACGCGCTT	20	srRNA	n-R5s149	NR_046156.1	rRNA	Mus musculus nuclear encoded rRNA 5S 149 (n-R5s149), ribosomal RNA	11	210	129	173	140	63	78	36	36	73.0693	62.0514	63.2101	43.7786	12.4571	20.4882	14.5466	15.6418	0.521534	1	-0.356534	1	-0.366322	1
srR-964-cP	srRNA-Rn28s1-19-23-cP	GTGGCGACCCGCTGAATTTAAGC	23	srRNA	Rn28s1	NR_003279.1	rRNA	Mus musculus 28S ribosomal RNA (Rn28s1), ribosomal RNA	19	169	143	249	61	114	72	63	93	58.8034	68.7856	90.9787	19.075	22.5415	18.9122	25.4566	40.4081	-0.448002	1	-0.405123	1	0.146174	1
srR-965-cP	srRNA-Rn18s-149-30-cP	AACTGTGGTAATTCTAGAGCTAATACATGC	30	srRNA	Rn18s	NR_003278.3	rRNA	Mus musculus 18S ribosomal RNA (Rn18s), ribosomal RNA	149	48	72	101	123	249	325	182	388	16.7016	34.6333	36.903	38.4626	49.2354	85.3677	73.5414	168.584	0.598374	1	-0.00231164	1	1.07955	0.0133349
srR-966-cP	srRNA-Rn28s1-1315-26-cP	GAGCGTACGCGTTAGGACCCGAAAGA	26	srRNA	Rn28s1	NR_003279.1	rRNA	Mus musculus 28S ribosomal RNA (Rn28s1), ribosomal RNA	1315	0	13	9	34	1603	805	221	182	0	6.25324	3.28839	10.632	316.965	211.449	89.3002	79.0782	-0.779283	1	-2.4082	1.93816e-20	-2.69797	3.95829e-25
srR-967-cP	srRNA-Rn28s1-4590-23-cP	ACGTTCGTGTGGAACCTGGCGCT	23	srRNA	Rn28s1	NR_003279.1	rRNA	Mus musculus 28S ribosomal RNA (Rn28s1), ribosomal RNA	4590	58	87	134	97	510	295	144	254	20.181	41.8486	48.9604	30.3323	100.844	77.4876	58.1866	110.362	-0.575252	1	-1.37388	0.000113096	-0.565393	1
srR-968-cP	srRNA-mt-Rnr2-108-16-cP	ATAGAACTAGTACCGC	16	srRNA	mt-Rnr2	NC_005089.1:1094-2675	MT rRNA	Mus musculus 16S mitochondrial ribosomal RNA	108	159	147	162	119	146	140	78	54	55.3239	70.7097	59.191	37.2118	28.8689	36.7738	31.5177	23.4628	0.153669	1	-0.454	1	-0.993447	1
srR-969-cP	srRNA-Rn28s1-1316-25-cP	AGCGTACGCGTTAGGACCCGAAAGA	25	srRNA	Rn28s1	NR_003279.1	rRNA	Mus musculus 28S ribosomal RNA (Rn28s1), ribosomal RNA	1316	0	2	2	29	676	597	407	616	0	0.962037	0.730753	9.06843	133.667	156.814	164.458	267.649	0.0350449	1	-0.282034	1	0.305929	1
srR-970-cP	srRNA-Rn18s-1596-23-cP	TCGTGATGGGGATCGGGGATTGC	23	srRNA	Rn18s	NR_003278.3	rRNA	Mus musculus 18S ribosomal RNA (Rn18s), ribosomal RNA	1596	16	44	29	131	390	476	254	448	5.56718	21.1648	10.5959	40.9643	77.1157	125.031	102.635	194.654	0.501686	1	-0.168685	1	0.639914	1
srR-971-cP	srRNA-Rn18s -290-15-cP	GGCTTTGGTGACTCT	15	srRNA	Rn18s	ENSMUST00000240377.1	rRNA	ncrna chromosome:GRCm39:17:40157244:40159092:1 gene:ENSMUSG00000119584.1 gene_biotype:rRNA transcript_biotype:rRNA gene_symbol:Rn18s description:18S ribosomal RNA [Source:NCBI gene (formerly Entrezgene);Acc:19791]	290	52	113	133	153	128	215	129	253	18.0934	54.3551	48.5951	47.8438	25.3098	56.474	52.1255	109.927	0.961801	1	0.460677	1	1.42206	0.000167364
srR-972-cP	srRNA-Rn18s-1378-17-cP	AACGAACGAGACTCTGG	17	srRNA	Rn18s	NR_003278.3	rRNA	Mus musculus 18S ribosomal RNA (Rn18s), ribosomal RNA	1378	12	35	27	80	1531	716	45	148	4.17539	16.8356	9.86516	25.0164	302.728	188.072	18.1833	64.3053	-0.881992	0.279052	-4.63526	9.38938e-55	-2.92983	1.29133e-28
srR-973-cP	srRNA-Rn28s1-3267-30-cP	ACTGGTGCGGACCAGGGGAATCCGACTGTT	30	srRNA	Rn28s1	NR_003279.1	rRNA	Mus musculus 28S ribosomal RNA (Rn28s1), ribosomal RNA	3267	1	9	12	74	421	424	598	464	0.347949	4.32917	4.38452	23.1401	83.2454	111.372	241.636	201.606	0.224522	1	0.95598	0.0545035	0.580222	1
srR-974-cP	srRNA-Rn28s1-2588-22-cP	AATGTAGGTAAGGGAAGTCGGC	22	srRNA	Rn28s1	NR_003279.1	rRNA	Mus musculus 28S ribosomal RNA (Rn28s1), ribosomal RNA	2588	12	39	19	31	1922	587	78	160	4.17539	18.7597	6.94215	9.69384	380.042	154.187	31.5177	69.5193	-1.49665	3.4743e-07	-4.17125	8.35081e-51	-3.14554	1.4485e-33
srR-975-cP	srRNA-Rn28s1-3560-21-cP	GAAGACCCTGTTGAGCTTGAC	21	srRNA	Rn28s1	NR_003279.1	rRNA	Mus musculus 28S ribosomal RNA (Rn28s1), ribosomal RNA	3560	21	18	11	184	480	335	373	311	7.30693	8.65833	4.01914	57.5376	94.9116	87.9944	150.719	135.128	-0.304434	1	0.0860104	1	-0.18598	1
srR-976-cP	srRNA-Rn28s1-1762-19-cP	AGACAGCAGGACGGTGGCC	19	srRNA	Rn28s1	NR_003279.1	rRNA	Mus musculus 28S ribosomal RNA (Rn28s1), ribosomal RNA	1762	106	133	202	65	246	150	84	189	36.8826	63.9755	73.806	20.3258	48.6422	39.4005	33.9422	82.1196	-0.499026	1	-1.09934	0.131939	0.0597739	1
srR-977-cP	srRNA-n-R5s149-15-19-cP	CACCCTGAACGCGCCCGAT	19	srRNA	n-R5s149	NR_046156.1	rRNA	Mus musculus nuclear encoded rRNA 5S 149 (n-R5s149), ribosomal RNA	15	206	112	103	194	43	73	72	36	71.6775	53.8741	37.6338	60.6647	8.5025	19.1749	29.0933	15.6418	0.975691	1	1.19084	0.977217	0.183165	1
srR-978-cP	srRNA-Rn18s-1373-23-cP	CCGATAACGAACGAGACTCTGGC	23	srRNA	Rn18s	NR_003278.3	rRNA	Mus musculus 18S ribosomal RNA (Rn18s), ribosomal RNA	1373	15	53	64	141	301	373	174	464	5.21924	25.494	23.3841	44.0913	59.5175	97.9758	70.3088	201.606	0.52356	1	-0.340598	1	1.06408	0.0124253
srR-979-cP	srRNA-Rn18s-84-15-cP	AACTGCGAATGGCTC	15	srRNA	Rn18s	NR_003278.3	rRNA	Mus musculus 18S ribosomal RNA (Rn18s), ribosomal RNA	84	57	96	65	74	1062	406	95	145	19.8331	46.1778	23.7495	23.1401	209.992	106.644	38.387	63.0018	-1.17266	0.00239405	-3.03141	7.81238e-28	-2.43172	3.71188e-19
srR-980-cP	srRNA-Rn18s-555-15-cP	AATTGGAATGAGTCC	15	srRNA	Rn18s	NR_003278.3	rRNA	Mus musculus 18S ribosomal RNA (Rn18s), ribosomal RNA	555	27	95	123	116	338	303	145	305	9.39462	45.6968	44.9413	36.2737	66.8336	79.589	58.5906	132.521	0.0566166	1	-0.770641	1	0.291754	1
srR-981-cP	srRNA-Rn28s1-54-30-cP	GGAGGAAAAGAAACTAACCAGGATTCCCTC	30	srRNA	Rn28s1	NR_003279.1	rRNA	Mus musculus 28S ribosomal RNA (Rn28s1), ribosomal RNA	54	137	113	239	66	226	141	97	92	47.669	54.3551	87.3249	20.6385	44.6875	37.0364	39.1951	39.9736	-0.465957	1	-0.769722	1	-0.855793	1
srR-982-cP	srRNA-Rn18s-1419-19-cP	CGAGCGGTCGGCGTCCCCC	19	srRNA	Rn18s	NR_003278.3	rRNA	Mus musculus 18S ribosomal RNA (Rn18s), ribosomal RNA	1419	16	76	52	202	340	257	153	312	5.56718	36.5574	18.9996	63.1663	67.229	67.5061	61.8232	135.563	-0.189342	1	-0.701725	1	0.315971	1
srR-983-cP	srRNA-Rn28s1-3988-26-cP	ACGATCCTTCTGACCTTTTGGGTTTT	26	srRNA	Rn28s1	NR_003279.1	rRNA	Mus musculus 28S ribosomal RNA (Rn28s1), ribosomal RNA	3988	17	69	64	47	1254	507	128	205	5.91513	33.1903	23.3841	14.6971	247.956	133.174	51.7214	89.0716	-1.09196	0.00850556	-2.8414	5.16878e-26	-2.17218	4.47285e-16
srR-984-cP	srRNA-Rs5-8s1-92-19-cP	CGACACTTCGAACGCACTT	19	srRNA	Rs5-8s1	NR_003280.2	rRNA	Mus musculus 5.8S ribosomal RNA (Rs5-8s1), ribosomal RNA	92	72	71	119	263	107	121	138	81	25.0523	34.1523	43.4798	82.2413	21.1574	31.783	55.7621	35.1941	0.39131	1	0.816111	1	0.0384123	1
srR-985-cP	srRNA-Rn18s -1-26-cP	TACCTGGTTGATCCTGCCAGTAGCAT	26	srRNA	Rn18s	ENSMUST00000240377.1	rRNA	ncrna chromosome:GRCm39:17:40157244:40159092:1 gene:ENSMUSG00000119584.1 gene_biotype:rRNA transcript_biotype:rRNA gene_symbol:Rn18s description:18S ribosomal RNA [Source:NCBI gene (formerly Entrezgene);Acc:19791]	1	43	62	112	179	149	229	165	315	14.9618	29.8231	40.9222	55.9741	29.4621	60.1514	66.6721	136.866	0.833809	1	0.596575	1	1.51921	8.49804e-06
srR-986-cP	srRNA-Rn18s-149-20-cP	AACTGTGGTAATTCTAGAGC	20	srRNA	Rn18s	NR_003278.3	rRNA	Mus musculus 18S ribosomal RNA (Rn18s), ribosomal RNA	149	42	59	75	108	534	374	144	368	14.6139	28.3801	27.4032	33.7721	105.589	98.2385	58.1866	159.894	-0.299374	1	-1.44021	2.35785e-05	-0.0970267	1
srR-987-cP	srRNA-Rn28s1-1535-16-cP	GGTAAAGCGAATGATT	16	srRNA	Rn28s1	NR_003279.1	rRNA	Mus musculus 28S ribosomal RNA (Rn28s1), ribosomal RNA	1535	168	147	224	40	159	112	47	118	58.4554	70.7097	81.8443	12.5082	31.4395	29.419	18.9914	51.2705	-0.290912	1	-1.30647	0.0698403	0.00983148	1
srR-988-cP	srRNA-mt-Rnr2-1058-25-cP	AAGACGAGAAGACCCTATGGAGCTT	25	srRNA	mt-Rnr2	NC_005089.1:1094-2675	MT rRNA	Mus musculus 16S mitochondrial ribosomal RNA	1058	69	105	167	107	425	249	84	148	24.0085	50.5069	61.0179	33.4594	84.0363	65.4048	33.9422	64.3053	-0.556758	1	-1.88778	7.47376e-09	-1.08124	0.0257312
srR-989-cP	srRNA-Rn28s1-316-29-cP	AAACTCCATCTAAGGCTAAATACCGGCAC	29	srRNA	Rn28s1	NR_003279.1	rRNA	Mus musculus 28S ribosomal RNA (Rn28s1), ribosomal RNA	316	132	106	168	127	196	131	85	124	45.9293	50.988	61.3832	39.7135	38.7556	34.4097	34.3462	53.8774	-0.366657	1	-0.754694	1	-0.220259	1
srR-990-cP	srRNA-Rn28s1-4417-19-cP	AGCCGGGTCCCCGTCCGTC	19	srRNA	Rn28s1	NR_003279.1	rRNA	Mus musculus 28S ribosomal RNA (Rn28s1), ribosomal RNA	4417	127	144	143	87	271	150	44	185	44.1895	69.2667	52.2488	27.2053	53.5855	39.4005	17.7792	80.3817	-0.638588	1	-2.17013	3.27927e-09	-0.110626	1
srR-991-cP	srRNA-Rn28s1-545-18-cP	CACCCGCGCGTCGTTCCC	18	srRNA	Rn28s1	NR_003279.1	rRNA	Mus musculus 28S ribosomal RNA (Rn28s1), ribosomal RNA	545	191	165	319	13	16	19	21	21	66.4583	79.3681	116.555	4.06516	3.16372	4.99073	8.48554	9.1244	0.458976	1	0.836497	1	0.826748	1
srR-992-cP	srRNA-Rn28s1-2175-18-cP	AGCAGTTGAACATGGGTC	18	srRNA	Rn28s1	NR_003279.1	rRNA	Mus musculus 28S ribosomal RNA (Rn28s1), ribosomal RNA	2175	49	80	73	34	1126	324	98	304	17.0495	38.4815	26.6725	10.632	222.647	85.105	39.5992	132.087	-1.58245	1.29943e-07	-3.07102	9.41124e-29	-1.44866	1.03045e-06
srR-993-cP	srRNA-Rn28s1-3967-28-cP	AGACCGTGAAAGCGGGGCCTCACGATCC	28	srRNA	Rn28s1	NR_003279.1	rRNA	Mus musculus 28S ribosomal RNA (Rn28s1), ribosomal RNA	3967	12	8	4	266	456	201	347	229	4.17539	3.84815	1.46151	83.1794	90.166	52.7966	140.213	99.4995	-0.967089	0.314236	0.0557788	1	-0.553393	1
srR-994-cP	srRNA-Rn28s1-4165-16-cP	AGGGAACGTGAGCTGG	16	srRNA	Rn28s1	NR_003279.1	rRNA	Mus musculus 28S ribosomal RNA (Rn28s1), ribosomal RNA	4165	86	97	75	98	773	330	137	105	29.9236	46.6588	27.4032	30.645	152.847	86.681	55.3581	45.622	-1.0134	0.0656014	-2.04556	1.01155e-12	-2.43881	9.96847e-18
srR-995-cP	srRNA-Rn28s1-4590-20-cP	ACGTTCGTGTGGAACCTGGC	20	srRNA	Rn28s1	NR_003279.1	rRNA	Mus musculus 28S ribosomal RNA (Rn28s1), ribosomal RNA	4590	72	73	138	75	476	280	115	311	25.0523	35.1144	50.4219	23.4528	94.1206	73.5475	46.4684	135.128	-0.551001	1	-1.59855	1.60233e-06	-0.173911	1
srR-996-cP	srRNA-Rs5-8s1-73-15-cP	TGCAGGACACATTGA	15	srRNA	Rs5-8s1	NR_003280.2	rRNA	Mus musculus 5.8S ribosomal RNA (Rs5-8s1), ribosomal RNA	73	23	22	10	139	414	794	307	204	8.00283	10.5824	3.65376	43.4659	81.8612	208.56	124.051	88.6371	1.15359	0.0038699	0.0184958	1	-0.580733	1
srR-997-cP	srRNA-n-R5s149-5-17-cP	ACGGCCATACCACCCTG	17	srRNA	n-R5s149	NR_046156.1	rRNA	Mus musculus nuclear encoded rRNA 5S 149 (n-R5s149), ribosomal RNA	5	136	88	141	215	142	99	65	24	47.3211	42.3296	51.5181	67.2315	28.078	26.0043	26.2648	10.4279	-0.305724	1	-0.676607	1	-2.1198	1.39903e-05
srR-998-cP	srRNA-Rn28s1-861-21-cP	AGATACCCGTCGCCGCGCTCT	21	srRNA	Rn28s1	NR_003279.1	rRNA	Mus musculus 28S ribosomal RNA (Rn28s1), ribosomal RNA	861	108	110	220	49	500	261	46	73	37.5785	52.912	80.3828	15.3225	98.8662	68.5568	18.5874	31.7182	-0.723282	1	-2.98943	4.19484e-21	-2.3342	3.60937e-14
srR-999-cP	srRNA-n-R5s149-11-16-2-cP	ATATCACCCTGAACGC	16	srRNA	n-R5s149	NR_046156.1	rRNA	Mus musculus nuclear encoded rRNA 5S 149 (n-R5s149), ribosomal RNA	11	190	109	144	159	93	49	91	26	66.1103	52.431	52.6142	49.72	18.3891	12.8708	36.7707	11.2969	-0.708783	1	0.417967	1	-1.395	0.250048
srR-1000-cP	srRNA-n-R5s149-13-18-7-cP	ACCACCCTGAACGCGCTC	18	srRNA	n-R5s149	NR_046156.1	rRNA	Mus musculus nuclear encoded rRNA 5S 149 (n-R5s149), ribosomal RNA	13	137	103	151	199	83	72	71	35	47.669	49.5449	55.1718	62.2282	16.4118	18.9122	28.6892	15.2073	0.00921482	1	0.224241	1	-0.80381	1
srR-1001-cP	srRNA-Rn18s-190-25-cP	GACCCCCCTTCCCGGGGGGGGATGC	25	srRNA	Rn18s	NR_003278.3	rRNA	Mus musculus 18S ribosomal RNA (Rn18s), ribosomal RNA	190	100	185	144	82	83	139	111	146	34.7949	88.9884	52.6142	25.6418	16.4118	36.5111	44.8521	63.4363	0.957114	1	0.868137	1	1.25341	0.0297175
srR-1002-cP	srRNA-Rn18s-748-23-cP	TCTCGGCGCCCCCTCGATGCTCT	23	srRNA	Rn18s	NR_003278.3	rRNA	Mus musculus 18S ribosomal RNA (Rn18s), ribosomal RNA	748	12	7	14	114	217	333	370	638	4.17539	3.36713	5.11527	35.6483	42.9079	87.469	149.507	277.208	0.83178	1	1.21918	0.00157789	1.99522	5.24517e-13
srR-1003-cP	srRNA-Rn28s1-4324-24-cP	ATCTGTGGGATTATGACTGAACGC	24	srRNA	Rn28s1	NR_003279.1	rRNA	Mus musculus 28S ribosomal RNA (Rn28s1), ribosomal RNA	4324	23	94	109	55	835	358	92	272	8.00283	45.2157	39.826	17.1987	165.107	94.0358	37.1748	118.183	-1.00724	0.0697048	-2.73077	5.06799e-22	-1.17778	0.000943388
srR-1004-cP	srRNA-Rn28s1-2909-18-cP	TCCGGAGCGGGAGGAACC	18	srRNA	Rn28s1	NR_003279.1	rRNA	Mus musculus 28S ribosomal RNA (Rn28s1), ribosomal RNA	2909	54	74	63	158	548	363	162	133	18.7892	35.5954	23.0187	49.4073	108.357	95.3491	65.4599	57.7879	-0.379756	1	-1.30773	0.000311866	-1.6019	6.70753e-07
srR-1005-cP	srRNA-Rn28s1-1785-15-cP	AAGTCGGAATCCGCT	15	srRNA	Rn28s1	NR_003279.1	rRNA	Mus musculus 28S ribosomal RNA (Rn28s1), ribosomal RNA	1785	73	67	52	34	1512	493	85	49	25.4003	32.2282	18.9996	10.632	298.971	129.496	34.3462	21.2903	-1.40224	6.16991e-06	-3.7013	7.04306e-41	-4.50447	2.97953e-53
srR-1006-cP	srRNA-Rn18s-1446-18-cP	AGAGGGACAAGTGGCGTT	18	srRNA	Rn18s	NR_003278.3	rRNA	Mus musculus 18S ribosomal RNA (Rn18s), ribosomal RNA	1446	66	74	84	190	353	190	70	243	22.9646	35.5954	30.6916	59.4138	69.7996	49.9073	28.2851	105.582	-0.678995	1	-1.88276	5.41679e-08	-0.09859	1
srR-1007-cP	srRNA-mt-Rnr2-583-19-cP	ACACCAACTTCCTAAACTT	19	srRNA	mt-Rnr2	NC_005089.1:1094-2675	MT rRNA	Mus musculus 16S mitochondrial ribosomal RNA	583	188	98	225	94	117	88	42	66	65.4144	47.1398	82.2097	29.3942	23.1347	23.1149	16.9711	28.6767	-0.196348	1	-1.02631	1	-0.385347	1
srR-1008-cP	srRNA-Rn18s-1273-20-cP	CGGACACGGACAGGATTGAC	20	srRNA	Rn18s	NR_003278.3	rRNA	Mus musculus 18S ribosomal RNA (Rn18s), ribosomal RNA	1273	39	64	58	151	297	275	151	396	13.57	30.7852	21.1918	47.2184	58.7265	72.2342	61.0151	172.06	0.103268	1	-0.525712	1	0.854805	0.400565
srR-1009-cP	srRNA-Rn28s1-1067-24-cP	ACGCGTCTCCCGACGAAGCCGAGC	24	srRNA	Rn28s1	NR_003279.1	rRNA	Mus musculus 28S ribosomal RNA (Rn28s1), ribosomal RNA	1067	100	105	191	39	590	414	49	46	34.7949	50.5069	69.7869	12.1955	116.662	108.745	19.7996	19.9868	-0.296665	1	-3.13721	3.83236e-24	-3.23796	1.90019e-25
srR-1010-cP	srRNA-Rn28s1-4373-16-cP	GGAACGATACGGCAGC	16	srRNA	Rn28s1	NR_003279.1	rRNA	Mus musculus 28S ribosomal RNA (Rn28s1), ribosomal RNA	4373	139	161	288	27	79	90	56	35	48.3649	77.444	105.228	8.44302	15.6209	23.6403	22.6281	15.2073	0.401821	1	-0.0464453	1	-0.732677	1
srR-1011-cP	srRNA-n-R5s149-64-29-cP	GGGCCTGGTTAGTACTTGGATGGGAGACC	29	srRNA	n-R5s149	NR_046156.1	rRNA	Mus musculus nuclear encoded rRNA 5S 149 (n-R5s149), ribosomal RNA	64	126	111	189	123	170	105	112	53	43.8416	53.3931	69.0561	38.4626	33.6145	27.5803	45.2562	23.0283	-0.480351	1	-0.152006	1	-1.23973	0.0844359
srR-1012-cP	srRNA-Rn28s1-3280-17-cP	AGGGGAATCCGACTGTT	17	srRNA	Rn28s1	NR_003279.1	rRNA	Mus musculus 28S ribosomal RNA (Rn28s1), ribosomal RNA	3280	9	24	24	23	1929	790	87	25	3.13154	11.5444	8.76903	7.1922	381.426	207.509	35.1544	10.8624	-1.07347	0.00771626	-4.01916	1.89759e-48	-5.8237	3.92066e-74
srR-1013-cP	srRNA-Rn28s1-1434-16-cP	ATAGGGGCGAAAGACT	16	srRNA	Rn28s1	NR_003279.1	rRNA	Mus musculus 28S ribosomal RNA (Rn28s1), ribosomal RNA	1434	58	109	160	98	527	255	62	132	20.181	52.431	58.4602	30.645	104.205	66.9808	25.0525	57.3534	-0.832675	1	-2.63551	1.18614e-17	-1.55642	1.88691e-06
srR-1014-cP	srRNA-Rn28s1-97-21-cP	GAACAGGGAAGAGCCCAGCGC	21	srRNA	Rn28s1	NR_003279.1	rRNA	Mus musculus 28S ribosomal RNA (Rn28s1), ribosomal RNA	97	83	130	243	103	148	141	46	72	28.8798	62.5324	88.7865	32.2086	29.2644	37.0364	18.5874	31.2837	0.144318	1	-1.23409	0.177123	-0.598726	1
srR-1015-cP	srRNA-Rn18s-1164-18-cP	CGGGGGGAGTATGGTTGC	18	srRNA	Rn18s	NR_003278.3	rRNA	Mus musculus 18S ribosomal RNA (Rn18s), ribosomal RNA	1164	50	112	81	116	220	242	155	325	17.3975	53.8741	29.5955	36.2737	43.5011	63.5661	62.6314	141.211	0.351657	1	-0.055304	1	1.00254	0.0690794
srR-1016-cP	srRNA-Rn28s1-1521-22-cP	ACGCAGTTTTATCCGGTAAAGC	22	srRNA	Rn28s1	NR_003279.1	rRNA	Mus musculus 28S ribosomal RNA (Rn28s1), ribosomal RNA	1521	99	110	201	64	231	194	121	162	34.447	52.912	73.4406	20.0131	45.6762	50.9579	48.8929	70.3883	-0.03747	1	-0.482633	1	-0.0717729	1
srR-1017-cP	srRNA-Rn18s-1008-20-cP	CAAGAATGTTTTCATTAATC	20	srRNA	Rn18s	NR_003278.3	rRNA	Mus musculus 18S ribosomal RNA (Rn18s), ribosomal RNA	1008	22	24	40	128	330	304	192	579	7.65488	11.5444	14.6151	40.0262	65.2517	79.8516	77.5821	251.573	0.0959117	1	-0.331303	1	1.25081	0.000211236
srR-1018-cP	srRNA-Rn28s1-861-20-cP	AGATACCCGTCGCCGCGCTC	20	srRNA	Rn28s1	NR_003279.1	rRNA	Mus musculus 28S ribosomal RNA (Rn28s1), ribosomal RNA	861	125	100	198	50	393	215	98	116	43.4936	48.1019	72.3445	15.6352	77.7089	56.474	39.5992	50.4015	-0.655565	1	-1.55276	1.26431e-05	-1.31953	0.000706996
srR-1019-cP	srRNA-Rn28s1-333-25-cP	AAATACCGGCACGAGACCGATAGTC	25	srRNA	Rn28s1	NR_003279.1	rRNA	Mus musculus 28S ribosomal RNA (Rn28s1), ribosomal RNA	333	105	96	313	59	136	116	61	96	36.5347	46.1778	114.363	18.4496	26.8916	30.4697	24.6485	41.7116	-0.0151227	1	-0.705865	1	-0.0623527	1
srR-1020-cP	srRNA-n-R5s149-5-22-4-cP	ACGGCCATATTACCCTGAACGC	22	srRNA	n-R5s149	NR_046156.1	rRNA	Mus musculus nuclear encoded rRNA 5S 149 (n-R5s149), ribosomal RNA	5	164	110	148	149	94	95	89	44	57.0636	52.912	54.0757	46.593	18.5868	24.9536	35.9625	19.1178	0.229308	1	0.370537	1	-0.65381	1
srR-1021-cP	srRNA-Rn28s1-1181-20-cP	TCCGAAAGCCGCCGTGGCGC	20	srRNA	Rn28s1	NR_003279.1	rRNA	Mus musculus 28S ribosomal RNA (Rn28s1), ribosomal RNA	1181	26	35	43	178	501	309	257	240	9.04668	16.8356	15.7112	55.6614	99.064	81.165	103.847	104.279	-0.482706	1	-0.51297	1	-0.621473	1
srR-1022-cP	srRNA-Rs5-8s1-83-24-3-cP	ATTGATCATTGACACTTCGAACGC	24	srRNA	Rs5-8s1	NR_003280.2	rRNA	Mus musculus 5.8S ribosomal RNA (Rs5-8s1), ribosomal RNA	83	49	61	88	221	261	274	163	106	17.0495	29.3421	32.1531	69.1077	51.6082	71.9715	65.864	46.0565	0.284337	1	-0.229146	1	-0.859258	1
srR-1023-cP	srRNA-Rn28s1-4685-22-cP	ATTGAAAGTCAGCCCTCGACAC	22	srRNA	Rn28s1	NR_003279.1	rRNA	Mus musculus 28S ribosomal RNA (Rn28s1), ribosomal RNA	4685	103	72	142	100	243	194	97	301	35.8388	34.6333	51.8834	31.2704	48.049	50.9579	39.1951	130.783	-0.110492	1	-0.874291	1	0.748542	1
srR-1024-cP	srRNA-Rn28s1-1819-16-cP	ACCTGCCGAATCAACT	16	srRNA	Rn28s1	NR_003279.1	rRNA	Mus musculus 28S ribosomal RNA (Rn28s1), ribosomal RNA	1819	95	132	288	34	271	151	45	65	33.0552	63.4944	105.228	10.632	53.5855	39.6631	18.1833	28.2422	-0.62901	1	-2.13779	5.41672e-09	-1.61811	4.19829e-05
srR-1025-cP	srRNA-Rn28s1-225-18-cP	GGACGGTGTGAGGCCGGT	18	srRNA	Rn28s1	NR_003279.1	rRNA	Mus musculus 28S ribosomal RNA (Rn28s1), ribosomal RNA	225	160	174	177	58	198	94	50	45	55.6718	83.6972	64.6716	18.1369	39.151	24.691	20.2037	19.5523	-0.859627	1	-1.53361	0.00123218	-1.69507	0.000112329
srR-1026-cP	srRNA-n-R5s149-98-23-cP	GGAATACCGGGTGCTGTAGGCTT	23	srRNA	n-R5s149	NR_046156.1	rRNA	Mus musculus nuclear encoded rRNA 5S 149 (n-R5s149), ribosomal RNA	98	122	112	176	110	207	109	127	73	42.4498	53.8741	64.3062	34.3975	40.9306	28.631	51.3173	31.7182	-0.710363	1	-0.254714	1	-1.06249	0.319022
srR-1027-cP	srRNA-Rn18s-111-25-cP	ATGGTTCCTTTGGTCGCTCGCTCCT	25	srRNA	Rn18s	NR_003278.3	rRNA	Mus musculus 18S ribosomal RNA (Rn18s), ribosomal RNA	111	97	95	134	97	336	335	121	117	33.7511	45.6968	48.9604	30.3323	66.4381	87.9944	48.8929	50.836	0.209966	1	-1.02292	0.135266	-1.08118	0.0536061
srR-1028-cP	srRNA-Rn18s-1695-17-cP	ACACACCGCCCGTCGCT	17	srRNA	Rn18s	NR_003278.3	rRNA	Mus musculus 18S ribosomal RNA (Rn18s), ribosomal RNA	1695	44	67	91	274	42	68	101	210	15.3098	32.2282	33.2492	85.681	8.30476	17.8615	40.8114	91.244	0.907338	1	1.71235	0.000749217	2.7578	3.76979e-15
srR-1029-cP	srRNA-n-R5s149-6-21-cP	CGGCCATACCACCCTGAACGC	21	srRNA	n-R5s149	NR_046156.1	rRNA	Mus musculus nuclear encoded rRNA 5S 149 (n-R5s149), ribosomal RNA	6	184	80	144	162	79	105	90	46	64.0226	38.4815	52.6142	50.6581	15.6209	27.5803	36.3666	19.9868	0.623948	1	0.637026	1	-0.339441	1
srR-1030-cP	srRNA-Rn45s-6873-27-cP	GATACGACTCTTAGCGGTGGATCACTC	27	srRNA	Rn45s	NR_046233.2	rRNA	Mus musculus 45S pre-ribosomal RNA (Rn45s), ribosomal RNA	6873	114	169	96	161	88	84	89	52	39.6662	81.2921	35.0761	50.3454	17.4005	22.0643	35.9625	22.5938	0.147017	1	0.465544	1	-0.318329	1
srR-1031-cP	srRNA-Rn18s-623-18-cP	CGCGGTAATTCCAGCTCC	18	srRNA	Rn18s	NR_003278.3	rRNA	Mus musculus 18S ribosomal RNA (Rn18s), ribosomal RNA	623	42	52	79	188	261	222	186	254	14.6139	25.013	28.8647	58.7884	51.6082	58.3127	75.1576	110.362	-0.0191361	1	-0.0388311	1	0.400666	1
srR-1032-cP	srRNA-mt-Rnr2-664-25-cP	AATTCTCCAGGCATACGCGTATAAC	25	srRNA	mt-Rnr2	NC_005089.1:1094-2675	MT rRNA	Mus musculus 16S mitochondrial ribosomal RNA	664	88	88	115	59	415	264	98	323	30.6195	42.3296	42.0183	18.4496	82.059	69.3448	39.5992	140.342	-0.438064	1	-1.63131	1.86462e-06	0.0784766	1
srR-1033-cP	srRNA-Rn28s1-72-29-cP	CAGGATTCCCTCAGTAACGGCGAGTGAAC	29	srRNA	Rn28s1	NR_003279.1	rRNA	Mus musculus 28S ribosomal RNA (Rn28s1), ribosomal RNA	72	121	97	249	40	173	130	108	160	42.1018	46.6588	90.9787	12.5082	34.2077	34.1471	43.6399	69.5193	-0.197752	1	-0.229639	1	0.327137	1
srR-1034-cP	srRNA-Rs5-8s1-83-26-cP	ATTGATCATCGACACTTCGAACGCAC	26	srRNA	Rs5-8s1	NR_003280.2	rRNA	Mus musculus 5.8S ribosomal RNA (Rs5-8s1), ribosomal RNA	83	71	75	121	164	217	226	106	184	24.7044	36.0764	44.2105	51.2835	42.9079	59.3634	42.8318	79.9472	0.272818	1	-0.583258	1	0.201966	1
srR-1035-cP	srRNA-Rn28s1-1073-18-cP	CTCCCGACGAAGCCGAGC	18	srRNA	Rn28s1	NR_003279.1	rRNA	Mus musculus 28S ribosomal RNA (Rn28s1), ribosomal RNA	1073	60	32	72	130	824	676	47	48	20.8769	15.3926	26.3071	40.6516	162.932	177.565	18.9914	20.8558	-0.0712651	1	-3.67903	4.63345e-34	-3.65852	6.11527e-34
srR-1036-cP	srRNA-Rs5-8s1-72-18-cP	TTGCAGGACACATTGATC	18	srRNA	Rs5-8s1	NR_003280.2	rRNA	Mus musculus 5.8S ribosomal RNA (Rs5-8s1), ribosomal RNA	72	14	19	31	227	496	409	158	204	4.87129	9.13935	11.3267	70.9839	98.0753	107.432	63.8436	88.6371	-0.0638775	1	-1.19998	0.00294698	-0.841359	0.589397
srR-1037-cP	srRNA-Rn18s-1510-20-cP	GTCCGGGGCTGCACGCGCGC	20	srRNA	Rn18s	NR_003278.3	rRNA	Mus musculus 18S ribosomal RNA (Rn18s), ribosomal RNA	1510	2	12	4	95	813	547	259	365	0.695898	5.77222	1.46151	29.7069	160.756	143.68	104.655	158.591	-0.357303	1	-1.20008	0.00073339	-0.715115	1
srR-1038-cP	srRNA-Rn28s1-4613-22-cP	AAACCATTCGTAGACGACCTGC	22	srRNA	Rn28s1	NR_003279.1	rRNA	Mus musculus 28S ribosomal RNA (Rn28s1), ribosomal RNA	4613	68	65	111	94	490	302	155	220	23.6605	31.2662	40.5568	29.3942	96.8889	79.3263	62.6314	95.589	-0.483732	1	-1.21006	0.0025666	-0.714926	1
srR-1039-cP	srRNA-Rn28s1-2728-30-cP	ACGTCCGGGGAGACCCCCCGTCCTTTCCGC	30	srRNA	Rn28s1	NR_003279.1	rRNA	Mus musculus 28S ribosomal RNA (Rn28s1), ribosomal RNA	2728	85	109	128	40	762	465	57	35	29.5757	52.431	46.7682	12.5082	150.672	122.141	23.0322	15.2073	-0.498111	1	-3.28846	2.62164e-28	-4.00019	8.12612e-37
srR-1040-cP	srRNA-Rn28s1-3221-19-cP	CCGCGCGGCGCCTCGCCTC	19	srRNA	Rn28s1	NR_003279.1	rRNA	Mus musculus 28S ribosomal RNA (Rn28s1), ribosomal RNA	3221	131	173	85	43	389	276	100	79	45.5813	83.2162	31.057	13.4463	76.9179	72.4969	40.4073	34.3251	-0.280651	1	-1.50889	3.03552e-05	-1.85836	3.0949e-08
srR-1041-cP	srRNA-Rn28s1-4590-28-cP	ACGTTCGTGTGGAACCTGGCGCTAAACC	28	srRNA	Rn28s1	NR_003279.1	rRNA	Mus musculus 28S ribosomal RNA (Rn28s1), ribosomal RNA	4590	52	60	107	75	353	205	135	466	18.0934	28.8611	39.0953	23.4528	69.7996	53.8473	54.5499	202.475	-0.569435	1	-0.936275	0.389563	0.840482	0.412534
srR-1042-cP	srRNA-Rn18s-1380-16-cP	CGAACGAGACTCTGGC	16	srRNA	Rn18s	NR_003278.3	rRNA	Mus musculus 18S ribosomal RNA (Rn18s), ribosomal RNA	1380	19	30	40	110	939	584	116	195	6.61103	14.4306	14.6151	34.3975	185.671	153.399	46.8725	84.7266	-0.470733	1	-2.56601	2.5049e-20	-1.82701	8.93238e-11
srR-1043-cP	srRNA-Rn28s1-265-26-cP	CGGGTCTTCCCGGAGTCGGGTTGCTT	26	srRNA	Rn28s1	NR_003279.1	rRNA	Mus musculus 28S ribosomal RNA (Rn28s1), ribosomal RNA	265	11	23	25	401	221	102	91	70	3.82744	11.0634	9.13441	125.394	43.6989	26.7923	36.7707	30.4147	-0.900373	1	-0.829481	1	-1.21729	0.0369304
srR-1044-cP	srRNA-n-R5s149-19-19-cP	CTGAACGCGCCCGATCTCG	19	srRNA	n-R5s149	NR_046156.1	rRNA	Mus musculus nuclear encoded rRNA 5S 149 (n-R5s149), ribosomal RNA	19	148	64	128	199	101	123	78	60	51.4965	30.7852	46.7682	62.2282	19.971	32.3084	31.5177	26.0697	0.498087	1	0.0769779	1	-0.310746	1
srR-1045-cP	srRNA-Rn18s-45-19-cP	AAGCCATGCATGTCTAAGT	19	srRNA	Rn18s	NR_003278.3	rRNA	Mus musculus 18S ribosomal RNA (Rn18s), ribosomal RNA	45	51	73	172	138	155	181	141	199	17.7454	35.1144	62.8447	43.1532	30.6485	47.5432	56.9743	86.4646	0.437739	1	0.313059	1	0.80001	1
srR-1046-cP	srRNA-Rn18s-245-29-cP	GAGCTCCCTCCCGGCTCCGGCCGGGGGTC	29	srRNA	Rn18s	NR_003278.3	rRNA	Mus musculus 18S ribosomal RNA (Rn18s), ribosomal RNA	245	68	130	92	91	490	272	92	145	23.6605	62.5324	33.6146	28.4561	96.8889	71.4462	37.1748	63.0018	-0.634613	1	-1.96195	4.94874e-10	-1.31602	0.000330154
srR-1047-cP	srRNA-Rn28s1-1237-18-cP	GGGATCCCGAGGCCTCTC	18	srRNA	Rn28s1	NR_003279.1	rRNA	Mus musculus 28S ribosomal RNA (Rn28s1), ribosomal RNA	1237	2	21	10	43	1662	885	96	22	0.695898	10.1014	3.65376	13.4463	328.631	232.463	38.791	9.5589	-0.694755	1	-3.66239	4.30803e-41	-5.79238	2.65059e-70
srR-1048-cP	srRNA-mt-Rnr2-578-24-cP	AATTTACACCAACTTCCTAAACTT	24	srRNA	mt-Rnr2	NC_005089.1:1094-2675	MT rRNA	Mus musculus 16S mitochondrial ribosomal RNA	578	195	127	168	61	109	65	53	132	67.8501	61.0894	61.3832	19.075	21.5528	17.0735	21.4159	57.3534	-0.530682	1	-0.589405	1	0.715545	1
srR-1049-cP	srRNA-Rn28s1-4639-15-cP	GGGTCGGGGTTTCGT	15	srRNA	Rn28s1	NR_003279.1	rRNA	Mus musculus 28S ribosomal RNA (Rn28s1), ribosomal RNA	4639	66	121	86	49	979	369	70	46	22.9646	58.2032	31.4224	15.3225	193.58	96.9252	28.2851	19.9868	-1.19309	0.00181256	-3.35402	1.15324e-31	-3.96841	7.16313e-40
srR-1050-cP	srRNA-Rn18s-1768-19-cP	ACGGCCCTGGCGGAGCGCT	19	srRNA	Rn18s	NR_003278.3	rRNA	Mus musculus 18S ribosomal RNA (Rn18s), ribosomal RNA	1768	89	139	100	119	211	219	124	100	30.9675	66.8616	36.5376	37.2118	41.7215	57.5247	50.1051	43.4495	0.267876	1	-0.316766	1	-0.636617	1
srR-1051-cP	srRNA-n-R5s149-5-22-5-cP	ACGGCCATACCACCTTGAACGC	22	srRNA	n-R5s149	NR_046156.1	rRNA	Mus musculus nuclear encoded rRNA 5S 149 (n-R5s149), ribosomal RNA	5	104	66	118	219	147	111	132	42	36.1867	31.7472	43.1144	68.4823	29.0667	29.1563	53.3377	18.2488	-0.190726	1	0.294355	1	-1.36505	0.0355021
srR-1052-cP	srRNA-Rn28s1-3682-28-cP	GCGGGCCGCCGGTGAAATACCACTACTC	28	srRNA	Rn28s1	NR_003279.1	rRNA	Mus musculus 28S ribosomal RNA (Rn28s1), ribosomal RNA	3682	11	8	14	95	631	258	530	319	3.82744	3.84815	5.11527	29.7069	124.769	67.7688	214.159	138.604	-1.07558	0.0348112	0.198204	1	-0.543853	1
srR-1053-cP	srRNA-Rn28s1-1121-19-cP	ACCCGACCCGTCTTGAAAC	19	srRNA	Rn28s1	NR_003279.1	rRNA	Mus musculus 28S ribosomal RNA (Rn28s1), ribosomal RNA	1121	171	121	229	33	116	84	59	114	59.4993	58.2032	83.6712	10.3192	22.937	22.0643	23.8403	49.5325	-0.251002	1	-0.524656	1	0.414542	1
srR-1054-cP	srRNA-Rn28s1-1297-16-cP	GCCGGGGAGGTGGAGC	16	srRNA	Rn28s1	NR_003279.1	rRNA	Mus musculus 28S ribosomal RNA (Rn28s1), ribosomal RNA	1297	7	21	13	24	1714	923	76	19	2.43564	10.1014	4.74989	7.50491	338.913	242.444	30.7096	8.25541	-0.678553	1	-4.04345	1.20302e-47	-6.04723	9.51483e-74
srR-1055-cP	srRNA-Rn18s-1511-22-cP	TCCGGGGCTGCACGCGCGCTAC	22	srRNA	Rn18s	NR_003278.3	rRNA	Mus musculus 18S ribosomal RNA (Rn18s), ribosomal RNA	1511	18	23	26	93	304	445	291	487	6.26308	11.0634	9.49979	29.0815	60.1107	116.888	117.585	211.599	0.763816	1	0.386681	1	1.11956	0.00395307
srR-1056-cP	srRNA-Rn28s1-4337-15-cP	TGACTGAACGCCTCT	15	srRNA	Rn28s1	NR_003279.1	rRNA	Mus musculus 28S ribosomal RNA (Rn28s1), ribosomal RNA	4337	67	78	60	87	477	323	212	226	23.3126	37.5194	21.9226	27.2053	94.3184	84.8423	85.6636	98.196	-0.348	1	-0.719748	1	-0.637344	1
srR-1057-cP	srRNA-Rn28s1-861-22-cP	AGATACCCGTCGCCGCGCTCTC	22	srRNA	Rn28s1	NR_003279.1	rRNA	Mus musculus 28S ribosomal RNA (Rn28s1), ribosomal RNA	861	110	132	227	41	268	161	55	70	38.2744	63.4944	82.9404	12.8209	52.9923	42.2898	22.224	30.4147	-0.520514	1	-1.83284	1.53808e-06	-1.49532	0.000350664
srR-1058-cP	srRNA-n-R5s149-6-19-cP	CGGCCATACCACCCTGAAC	19	srRNA	n-R5s149	NR_046156.1	rRNA	Mus musculus nuclear encoded rRNA 5S 149 (n-R5s149), ribosomal RNA	6	168	80	142	157	64	85	91	60	58.4554	38.4815	51.8834	49.0946	12.6549	22.3269	36.7707	26.0697	0.622674	1	0.956113	1	0.346279	1
srR-1059-cP	srRNA-Rn28s1-113-19-cP	AGCGCCGAATCCCCGCCGC	19	srRNA	Rn28s1	NR_003279.1	rRNA	Mus musculus 28S ribosomal RNA (Rn28s1), ribosomal RNA	113	17	17	10	151	938	790	67	80	5.91513	8.17731	3.65376	47.2184	185.473	207.509	27.0729	34.7596	-0.0333863	1	-3.35541	2.08928e-31	-3.10975	4.65743e-28
srR-1060-cP	srRNA-Rn28s1-514-17-cP	CTTTCCCGCTCCCCGTT	17	srRNA	Rn28s1	NR_003279.1	rRNA	Mus musculus 28S ribosomal RNA (Rn28s1), ribosomal RNA	514	175	139	226	57	64	56	33	41	60.8911	66.8616	82.5751	17.8242	12.6549	14.7095	13.3344	17.8143	0.0216539	1	-0.504349	1	-0.20188	1
srR-1061-cP	srRNA-Rn18s-237-16-cP	AACCCGGTGAGCTCCC	16	srRNA	Rn18s	NR_003278.3	rRNA	Mus musculus 18S ribosomal RNA (Rn18s), ribosomal RNA	237	18	84	143	98	365	359	137	186	6.26308	40.4056	52.2488	30.645	72.1723	94.2985	55.3581	80.8162	0.190366	1	-0.963284	0.251506	-0.53226	1
srR-1062-cP	srRNA-Rn28s1-2495-20-cP	GAAAATCCGGGGGAGAGGGT	20	srRNA	Rn28s1	NR_003279.1	rRNA	Mus musculus 28S ribosomal RNA (Rn28s1), ribosomal RNA	2495	4	14	9	37	1777	861	61	21	1.3918	6.73426	3.28839	11.5701	351.371	226.159	24.6485	9.1244	-0.83093	0.539056	-4.41222	1.3497e-53	-5.95568	2.45576e-73
srR-1063-cP	srRNA-mt-Rnr2-1473-19-cP	ACGAAAGGACAAGAGAAAT	19	srRNA	mt-Rnr2	NC_005089.1:1094-2675	MT rRNA	Mus musculus 16S mitochondrial ribosomal RNA	1473	151	138	181	67	127	123	59	67	52.5403	66.3806	66.1331	20.9512	25.112	32.3084	23.8403	29.1112	0.168006	1	-0.655205	1	-0.481867	1
srR-1064-cP	srRNA-Rn28s1-649-29-cP	GGCGGGGGACCGCCCCCCGGCCGGCGACC	29	srRNA	Rn28s1	NR_003279.1	rRNA	Mus musculus 28S ribosomal RNA (Rn28s1), ribosomal RNA	649	226	220	140	17	27	22	40	22	78.6365	105.824	51.1527	5.31598	5.33878	5.77874	16.1629	9.5589	-0.080699	1	1.01305	1	0.143895	1
srR-1065-cP	srRNA-Rn18s-1385-20-cP	GAGACTCTGGCATGCTAACT	20	srRNA	Rn18s	NR_003278.3	rRNA	Mus musculus 18S ribosomal RNA (Rn18s), ribosomal RNA	1385	18	48	79	154	246	336	170	305	6.26308	23.0889	28.8647	48.1565	48.6422	88.2571	68.6925	132.521	0.663857	1	-0.083179	1	0.749889	1
srR-1066-cP	srRNA-Rn18s-1671-26-cP	GTTGATTAAGTCCCTGCCCTTTGTAC	26	srRNA	Rn18s	NR_003278.3	rRNA	Mus musculus 18S ribosomal RNA (Rn18s), ribosomal RNA	1671	16	56	59	120	216	269	123	525	5.56718	26.937	21.5572	37.5245	42.7102	70.6582	49.701	228.11	0.530643	1	-0.362204	1	1.7207	4.40444e-09
srR-1067-cP	srRNA-Rn45s-6874-25-cP	ATACGACTCTTAGCGGTGGATCACT	25	srRNA	Rn45s	NR_046233.2	rRNA	Mus musculus 45S pre-ribosomal RNA (Rn45s), ribosomal RNA	6874	71	67	149	174	177	167	125	93	24.7044	32.2282	54.4411	54.4106	34.9986	43.8659	50.5092	40.4081	0.130348	1	-0.0518839	1	-0.487894	1
srR-1068-cP	srRNA-Rn18s-901-19-cP	CGGAACTGAGGCCATGATT	19	srRNA	Rn18s	NR_003278.3	rRNA	Mus musculus 18S ribosomal RNA (Rn18s), ribosomal RNA	901	15	34	97	167	263	240	203	290	5.21924	16.3546	35.4415	52.2216	52.0036	63.0408	82.0269	126.004	0.0822749	1	0.0762705	1	0.580809	1
srR-1069-cP	srRNA-Rn28s1-406-16-cP	AAGAGGGCGTGAAACC	16	srRNA	Rn28s1	NR_003279.1	rRNA	Mus musculus 28S ribosomal RNA (Rn28s1), ribosomal RNA	406	94	144	209	39	290	188	32	86	32.7072	69.2667	76.3637	12.1955	57.3424	49.3819	12.9303	37.3666	-0.410756	1	-2.72598	5.13981e-14	-1.3125	0.00310912
srR-1070-cP	srRNA-Rn18s-555-29-cP	AATTGGAATGAGTCCACTTTAAATCCTTT	29	srRNA	Rn18s	NR_003278.3	rRNA	Mus musculus 18S ribosomal RNA (Rn18s), ribosomal RNA	555	48	41	90	126	308	280	111	367	16.7016	19.7218	32.8839	39.4008	60.9016	73.5475	44.8521	159.46	0.076808	1	-1.02178	0.193619	0.692673	1
srR-1071-cP	srRNA-Rn28s1-2623-24-cP	AACTTCGGGATAAGGATTGGCTCT	24	srRNA	Rn28s1	NR_003279.1	rRNA	Mus musculus 28S ribosomal RNA (Rn28s1), ribosomal RNA	2623	23	72	97	25	982	437	94	214	8.00283	34.6333	35.4415	7.81761	194.173	114.787	37.9829	92.982	-0.953561	0.130856	-2.93369	8.22022e-26	-1.75753	5.88149e-10
srR-1072-cP	srRNA-n-R5s149-18-16-cP	CCTGAACGCGCCCGAT	16	srRNA	n-R5s149	NR_046156.1	rRNA	Mus musculus nuclear encoded rRNA 5S 149 (n-R5s149), ribosomal RNA	18	173	78	83	196	104	82	67	54	60.1952	37.5194	30.3262	61.2901	20.5642	21.5389	27.0729	23.4628	-0.12837	1	-0.184184	1	-0.504636	1
srR-1073-cP	srRNA-Rn18s-1697-15-cP	ACACCGCCCGTCGCT	15	srRNA	Rn18s	NR_003278.3	rRNA	Mus musculus 18S ribosomal RNA (Rn18s), ribosomal RNA	1697	42	78	69	222	72	77	80	295	14.6139	37.5194	25.211	69.4204	14.2367	20.2256	32.3259	128.176	0.310685	1	0.600913	1	2.47236	4.89099e-15
srR-1074-cP	srRNA-Rn18s-145-19-cP	GGATAACTGTGGTAATTCT	19	srRNA	Rn18s	NR_003278.3	rRNA	Mus musculus 18S ribosomal RNA (Rn18s), ribosomal RNA	145	57	108	129	106	138	191	150	209	19.8331	51.95	47.1335	33.1467	27.2871	50.1699	60.611	90.8096	0.682719	1	0.569696	1	1.03814	0.13333
srR-1075-cP	srRNA-Rn28s1-425-26-cP	AAGAGGTAAACGGGTGGGGTCCGCGC	26	srRNA	Rn28s1	NR_003279.1	rRNA	Mus musculus 28S ribosomal RNA (Rn28s1), ribosomal RNA	425	116	155	160	55	204	115	50	124	40.3621	74.5579	58.4602	17.1987	40.3374	30.207	20.2037	53.8774	-0.612089	1	-1.57665	0.000494996	-0.277933	1
srR-1076-cP	srRNA-Rn18s-1265-20-cP	ACCCGGCCCGGACACGGACA	20	srRNA	Rn18s	NR_003278.3	rRNA	Mus musculus 18S ribosomal RNA (Rn18s), ribosomal RNA	1265	17	7	24	153	341	231	381	354	5.91513	3.36713	8.76903	47.8438	67.4268	60.6767	153.952	153.811	-0.34738	1	0.609703	1	0.493881	1
srR-1077-cP	srRNA-Rn28s1-4357-29-cP	AGAATCCCGCCCAGGCGGAACGATACGGC	29	srRNA	Rn28s1	NR_003279.1	rRNA	Mus musculus 28S ribosomal RNA (Rn28s1), ribosomal RNA	4357	21	106	159	60	365	216	124	255	7.30693	50.988	58.0948	18.7623	72.1723	56.7367	50.1051	110.796	-0.542279	1	-1.107	0.0354139	-0.0772877	1
srR-1078-cP	srRNA-Rn28s1-2154-21-cP	GGAGAAGGGTTCCATGTGAAC	21	srRNA	Rn28s1	NR_003279.1	rRNA	Mus musculus 28S ribosomal RNA (Rn28s1), ribosomal RNA	2154	11	33	20	28	1793	595	49	83	3.82744	15.8736	7.30753	8.75572	354.534	156.289	19.7996	36.0631	-1.3769	8.6242e-06	-4.74056	2.05865e-58	-3.99131	1.76329e-47
srR-1079-cP	srRNA-Rn28s1-333-21-cP	AAATACCGGCACGAGACCGAT	21	srRNA	Rn28s1	NR_003279.1	rRNA	Mus musculus 28S ribosomal RNA (Rn28s1), ribosomal RNA	333	118	91	271	60	140	97	56	74	41.058	43.7727	99.017	18.7623	27.6825	25.479	22.6281	32.1527	-0.314689	1	-0.870801	1	-0.479165	1
srR-1080-cP	srRNA-Rn28s1-3967-21-cP	AGACCGTGAAAGCGGGGCCTC	21	srRNA	Rn28s1	NR_003279.1	rRNA	Mus musculus 28S ribosomal RNA (Rn28s1), ribosomal RNA	3967	49	122	80	49	524	266	110	262	17.0495	58.6843	29.2301	15.3225	103.612	69.8702	44.4481	113.838	-0.763539	1	-1.80118	1.1633e-08	-0.559732	1
srR-1081-cP	srRNA-n-R5s149-12-26-cP	TACCACCCTGAACGCGCCCGATCTCG	26	srRNA	n-R5s149	NR_046156.1	rRNA	Mus musculus nuclear encoded rRNA 5S 149 (n-R5s149), ribosomal RNA	12	8	2	12	103	299	658	348	343	2.78359	0.962037	4.38452	32.2086	59.122	172.837	140.618	149.032	1.35189	9.72891e-05	0.668578	1	0.637895	1
srR-1082-cP	srRNA-Rn28s1-1180-21-cP	GTCCGAAAGCCGCCGTGGCGC	21	srRNA	Rn28s1	NR_003279.1	rRNA	Mus musculus 28S ribosomal RNA (Rn28s1), ribosomal RNA	1180	54	78	98	46	773	416	95	157	18.7892	37.5194	35.8069	14.3844	152.847	109.271	38.387	68.2158	-0.67939	1	-2.57324	2.23681e-19	-1.85892	1.36488e-10
srR-1083-cP	srRNA-Rs5-8s1-72-19-cP	TTGCAGGACACATTGATCA	19	srRNA	Rs5-8s1	NR_003280.2	rRNA	Mus musculus 5.8S ribosomal RNA (Rs5-8s1), ribosomal RNA	72	1	8	0	62	567	1082	277	165	0.347949	3.84815	0	19.3877	112.114	284.209	111.928	71.6918	1.14644	0.00278481	-0.583385	1	-1.34024	0.000133583
srR-1084-cP	srRNA-Rn18s-485-19-cP	AAATTACCCACTCCCGACC	19	srRNA	Rn18s	NR_003278.3	rRNA	Mus musculus 18S ribosomal RNA (Rn18s), ribosomal RNA	485	49	30	41	240	142	97	92	353	17.0495	14.4306	14.9804	75.0491	28.078	25.479	37.1748	153.377	-0.335133	1	-0.1761	1	1.75283	2.04446e-08
srR-1085-cP	srRNA-Rn18s-1068-15-cP	CGTAGTTCCGACCAT	15	srRNA	Rn18s	NR_003278.3	rRNA	Mus musculus 18S ribosomal RNA (Rn18s), ribosomal RNA	1068	9	62	150	131	167	234	161	252	3.13154	29.8231	54.8065	40.9643	33.0213	61.4647	65.0558	109.493	0.700558	1	0.396807	1	1.03302	0.0886405
srR-1086-cP	srRNA-Rn28s1-158-23-cP	ACGGAAGACCCACTCCCCGGCGC	23	srRNA	Rn28s1	NR_003279.1	rRNA	Mus musculus 28S ribosomal RNA (Rn28s1), ribosomal RNA	158	69	131	78	72	600	386	25	89	24.0085	63.0134	28.4994	22.5147	118.639	101.391	10.1018	38.6701	-0.421908	1	-4.12933	1.40644e-34	-2.31163	7.39953e-15
srR-1087-cP	srRNA-Rn18s-461-24-cP	ATCCAAGGAAGGCAGCAGGCGCGC	24	srRNA	Rn18s	NR_003278.3	rRNA	Mus musculus 18S ribosomal RNA (Rn18s), ribosomal RNA	461	14	33	54	101	552	339	155	394	4.87129	15.8736	19.7303	31.5831	109.148	89.0451	62.6314	171.191	-0.488897	1	-1.3819	7.06984e-05	-0.0463801	1
srR-1088-cP	srRNA-mt-Rnr1-31-20-cP	AGAGGTAAAATTACACATGC	20	srRNA	mt-Rnr1	NC_005089.1:70-1024	MT rRNA	Mus musculus mitochondrion, MT-RNR1 mitochondrially encoded 12S RNA (12S rRNA), ribosomal RNA	31	88	87	129	123	139	165	92	195	30.6195	41.8486	47.1335	38.4626	27.4848	43.3405	37.1748	84.7266	0.461344	1	-0.145326	1	0.927761	0.597331
srR-1089-cP	srRNA-Rn18s-1509-24-cP	TGTCCGGGGCTGCACGCGCGCTAC	24	srRNA	Rn18s	NR_003278.3	rRNA	Mus musculus 18S ribosomal RNA (Rn18s), ribosomal RNA	1509	22	9	31	112	257	340	261	500	7.65488	4.32917	11.3267	35.0229	50.8172	89.3077	105.463	217.248	0.617848	1	0.47195	1	1.39974	1.26105e-05
srR-1090-cP	srRNA-n-R5s149-11-17-2-cP	ATACCACCCTGAACGCC	17	srRNA	n-R5s149	NR_046156.1	rRNA	Mus musculus nuclear encoded rRNA 5S 149 (n-R5s149), ribosomal RNA	11	214	63	160	125	99	80	49	30	74.4611	30.3042	58.4602	39.0881	19.5755	21.0136	19.7996	13.0349	-0.0929542	1	-0.563747	1	-1.27939	0.527637
srR-1091-cP	srRNA-Rn28s1-3505-16-cP	ACTATCCAGCGAAACC	16	srRNA	Rn28s1	NR_003279.1	rRNA	Mus musculus 28S ribosomal RNA (Rn28s1), ribosomal RNA	3505	20	57	105	70	442	241	199	349	6.95898	27.4181	38.3645	21.8893	87.3977	63.3034	80.4106	151.639	-0.660415	1	-0.701089	1	0.0992297	1
srR-1092-cP	srRNA-Rn28s1-432-15-cP	AAACGGGTGGGGTCC	15	srRNA	Rn28s1	NR_003279.1	rRNA	Mus musculus 28S ribosomal RNA (Rn28s1), ribosomal RNA	432	83	99	114	67	757	313	50	29	28.8798	47.6208	41.6529	20.9512	149.683	82.2157	20.2037	12.6004	-1.05951	0.0320772	-3.46763	1.11616e-30	-4.26109	1.67892e-39
srR-1093-cP	srRNA-Rn28s1-4330-18-cP	GGGATTATGACTGAACGC	18	srRNA	Rn28s1	NR_003279.1	rRNA	Mus musculus 28S ribosomal RNA (Rn28s1), ribosomal RNA	4330	68	87	104	38	851	364	86	95	23.6605	41.8486	37.9991	11.8828	168.27	95.6118	34.7503	41.2771	-1.01065	0.0623799	-2.85533	7.79661e-24	-2.72171	4.28182e-22
srR-1094-cP	srRNA-Rn18s-1497-25-cP	GATGCCCTTAGATGTCCGGGGCTGC	25	srRNA	Rn18s	NR_003278.3	rRNA	Mus musculus 18S ribosomal RNA (Rn18s), ribosomal RNA	1497	11	47	95	169	208	224	144	300	3.82744	22.6079	34.7108	52.847	41.1283	58.838	58.1866	130.349	0.321074	1	-0.0805629	1	0.967971	0.140912
srR-1095-cP	srRNA-mt-Rnr2-1473-30-cP	ACGAAAGGACAAGAGAAATAGAGCCACCTT	30	srRNA	mt-Rnr2	NC_005089.1:1094-2675	MT rRNA	Mus musculus 16S mitochondrial ribosomal RNA	1473	142	126	147	85	102	158	53	83	49.4088	60.6083	53.7103	26.5799	20.1687	41.5018	21.4159	36.0631	0.844858	1	-0.493777	1	0.142503	1
srR-1096-cP	srRNA-Rn28s1-406-26-cP	AAGAGGGCGTGAAACCGTTAAGAGGT	26	srRNA	Rn28s1	NR_003279.1	rRNA	Mus musculus 28S ribosomal RNA (Rn28s1), ribosomal RNA	406	63	117	136	34	612	356	64	86	21.9208	56.2792	49.6912	10.632	121.012	93.5105	25.8607	37.3666	-0.567158	1	-2.80545	8.84651e-21	-2.3896	8.90856e-16
srR-1097-cP	srRNA-Rn28s1-4635-19-cP	TTCTGGGTCGGGGTTTCGT	19	srRNA	Rn28s1	NR_003279.1	rRNA	Mus musculus 28S ribosomal RNA (Rn28s1), ribosomal RNA	4635	106	110	134	68	381	189	75	115	36.8826	52.912	48.9604	21.2639	75.3361	49.6446	30.3055	49.967	-0.796686	1	-1.89345	1.58991e-08	-1.28729	0.00150412
srR-1098-cP	srRNA-Rn18s-1059-28-cP	AGATACCGTCGTAGTTCCGACCATAAAC	28	srRNA	Rn18s	NR_003278.3	rRNA	Mus musculus 18S ribosomal RNA (Rn18s), ribosomal RNA	1059	18	29	46	114	290	347	140	491	6.26308	13.9495	16.8073	35.6483	57.3424	91.1464	56.5703	213.337	0.47304	1	-0.600361	1	1.19935	0.000902365
srR-1099-cP	srRNA-n-R5s149-1-26-4-cP	GTCTACGGCCATACCACTTTGAACGC	26	srRNA	n-R5s149	NR_046156.1	rRNA	Mus musculus nuclear encoded rRNA 5S 149 (n-R5s149), ribosomal RNA	1	74	52	119	169	159	206	166	100	25.7482	25.013	43.4798	52.847	31.4395	54.11	67.0762	43.4495	0.587554	1	0.51166	1	-0.228722	1
srR-1100-cP	srRNA-n-R5s149-1-20-2-cP	GTCTACGGCCATATTACCCT	20	srRNA	n-R5s149	NR_046156.1	rRNA	Mus musculus nuclear encoded rRNA 5S 149 (n-R5s149), ribosomal RNA	1	182	73	99	149	96	76	106	71	63.3267	35.1144	36.1723	46.593	18.9823	19.9629	42.8318	30.8492	-0.122512	1	0.592122	1	0.00485761	1
srR-1101-cP	srRNA-n-R5s149-14-23-cP	CCACCCTGAACGCGCCCGATCTC	23	srRNA	n-R5s149	NR_046156.1	rRNA	Mus musculus nuclear encoded rRNA 5S 149 (n-R5s149), ribosomal RNA	14	155	103	124	102	168	171	95	37	53.9321	49.5449	45.3067	31.8959	33.2191	44.9165	38.387	16.0763	0.239703	1	-0.372203	1	-1.73989	0.000272025
srR-1102-cP	srRNA-Rn28s1-4076-24-cP	AGCGACGTCGCTTTTTGATCCTTC	24	srRNA	Rn28s1	NR_003279.1	rRNA	Mus musculus 28S ribosomal RNA (Rn28s1), ribosomal RNA	4076	11	45	80	40	1169	516	78	141	3.82744	21.6458	29.2301	12.5082	231.149	135.538	31.5177	61.2639	-0.96533	0.0916411	-3.45399	7.56515e-35	-2.61052	2.86535e-22
srR-1103-cP	srRNA-Rn28s1-861-18-cP	AGATACCCGTCGCCGCGC	18	srRNA	Rn28s1	NR_003279.1	rRNA	Mus musculus 28S ribosomal RNA (Rn28s1), ribosomal RNA	861	135	97	207	61	190	96	53	95	46.9731	46.6588	75.6329	19.075	37.5692	25.2163	21.4159	41.2771	-0.76983	1	-1.39026	0.0120851	-0.559402	1
srR-1104-cP	srRNA-Rs5-8s1-76-16-cP	AGGACACATTGATCAT	16	srRNA	Rs5-8s1	NR_003280.2	rRNA	Mus musculus 5.8S ribosomal RNA (Rs5-8s1), ribosomal RNA	76	48	76	145	206	153	131	69	44	16.7016	36.5574	52.9796	64.4171	30.2531	34.4097	27.8811	19.1178	-0.00961227	1	-0.698122	1	-1.35576	0.0404137
srR-1105-cP	srRNA-Rn28s1-506-24-cP	CGGCGGATCTTTCCCGCTCCCCGT	24	srRNA	Rn28s1	NR_003279.1	rRNA	Mus musculus 28S ribosomal RNA (Rn28s1), ribosomal RNA	506	204	148	131	34	198	115	26	54	70.9816	71.1907	47.8643	10.632	39.151	30.207	10.5059	23.4628	-0.569049	1	-2.47422	2.3704e-09	-1.43261	0.0044058
srR-1106-cP	srRNA-Rs5-8s1-83-24-4-cP	ATTGATTATCGACACTTCGAACGC	24	srRNA	Rs5-8s1	NR_003280.2	rRNA	Mus musculus 5.8S ribosomal RNA (Rs5-8s1), ribosomal RNA	83	47	54	87	207	197	210	121	122	16.3536	25.975	31.7877	64.7298	38.9533	55.1607	48.8929	53.0084	0.30635	1	-0.253092	1	-0.251034	1
srR-1107-cP	srRNA-Rn28s1-87-26-cP	AACGGCGAGTGAACAGGGAAGAGCCC	26	srRNA	Rn28s1	NR_003279.1	rRNA	Mus musculus 28S ribosomal RNA (Rn28s1), ribosomal RNA	87	133	141	196	49	111	116	37	66	46.2772	67.8236	71.6138	15.3225	21.9483	30.4697	14.9507	28.6767	0.277604	1	-1.13283	1	-0.309494	1
srR-1108-cP	srRNA-mt-Rnr2-1354-23-cP	ATCCCAATGGTGTAGAAGCTATT	23	srRNA	mt-Rnr2	NC_005089.1:1094-2675	MT rRNA	Mus musculus 16S mitochondrial ribosomal RNA	1354	125	105	203	62	99	118	78	101	43.4936	50.5069	74.1714	19.3877	19.5755	30.995	31.5177	43.884	0.467089	1	0.105791	1	0.468354	1
srR-1109-cP	srRNA-Rn18s-1597-26-cP	CGTGATGGGGATCGGGGATTGCAATT	26	srRNA	Rn18s	NR_003278.3	rRNA	Mus musculus 18S ribosomal RNA (Rn18s), ribosomal RNA	1597	50	57	56	158	154	266	162	263	17.3975	27.4181	20.4611	49.4073	30.4508	69.8702	65.4599	114.272	1.00221	0.399	0.522547	1	1.21145	0.00452153
srR-1110-cP	srRNA-Rn28s1-1603-20-cP	AAGAAGCCCGGCTCGCTGGC	20	srRNA	Rn28s1	NR_003279.1	rRNA	Mus musculus 28S ribosomal RNA (Rn28s1), ribosomal RNA	1603	67	97	120	26	848	354	42	87	23.3126	46.6588	43.8452	8.13032	167.677	92.9851	16.9711	37.8011	-1.04573	0.0341519	-3.88233	6.06367e-37	-2.84338	1.11144e-23
srR-1111-cP	srRNA-Rn18s-1715-28-cP	ACCGATTGGATGGTTTAGTGAGGCCCTC	28	srRNA	Rn18s	NR_003278.3	rRNA	Mus musculus 18S ribosomal RNA (Rn18s), ribosomal RNA	1715	24	68	74	150	234	275	178	211	8.35078	32.7093	27.0379	46.9057	46.2694	72.2342	71.9251	91.6785	0.447047	1	0.0552296	1	0.290653	1
srR-1112-cP	srRNA-Rn28s1-1679-17-cP	GGCGCTGCGGGATGAAC	17	srRNA	Rn28s1	NR_003279.1	rRNA	Mus musculus 28S ribosomal RNA (Rn28s1), ribosomal RNA	1679	32	69	62	20	1196	657	68	23	11.1344	33.1903	22.6533	6.25409	236.488	172.574	27.477	9.9934	-0.649816	1	-3.68458	2.9645e-38	-5.25389	5.63181e-58
srR-1113-cP	srRNA-Rn18s-364-28-cP	AACTTTCGATGGTAGTCGCCGTGCCTAC	28	srRNA	Rn18s	NR_003278.3	rRNA	Mus musculus 18S ribosomal RNA (Rn18s), ribosomal RNA	364	9	14	33	98	487	353	152	499	3.13154	6.73426	12.0574	30.645	96.2957	92.7224	61.4192	216.813	-0.249834	1	-1.22938	0.00190582	0.475079	1
srR-1114-cP	srRNA-Rn28s1-3769-25-cP	CTGGCGCCAAGCGTCCGTCCCGCGC	25	srRNA	Rn28s1	NR_003279.1	rRNA	Mus musculus 28S ribosomal RNA (Rn28s1), ribosomal RNA	3769	11	12	11	76	900	638	188	217	3.82744	5.77222	4.01914	23.7655	177.959	167.583	75.9658	94.2855	-0.281978	1	-1.80872	2.08656e-10	-1.61168	3.90716e-08
srR-1115-cP	srRNA-n-R5s149-13-17-3-cP	ACCATTCTGAACGCGCC	17	srRNA	n-R5s149	NR_046156.1	rRNA	Mus musculus nuclear encoded rRNA 5S 149 (n-R5s149), ribosomal RNA	13	139	67	81	200	119	72	97	47	48.3649	32.2282	29.5955	62.5409	23.5302	18.9122	39.1951	20.4213	-0.509858	1	0.154811	1	-0.89864	1
srR-1116-cP	srRNA-Rn18s-1379-18-cP	ACGAACGAGACTCTGGCA	18	srRNA	Rn18s	NR_003278.3	rRNA	Mus musculus 18S ribosomal RNA (Rn18s), ribosomal RNA	1379	1	3	0	78	555	472	287	445	0.347949	1.44306	0	24.3909	109.742	123.98	115.969	193.35	-0.0193521	1	-0.501387	1	0.121368	1
srR-1117-cP	srRNA-Rn28s1-816-20-cP	AGCCCTCCGGCCGCAGCTTT	20	srRNA	Rn28s1	NR_003279.1	rRNA	Mus musculus 28S ribosomal RNA (Rn28s1), ribosomal RNA	816	200	148	172	25	129	86	22	30	69.5898	71.1907	62.8447	7.81761	25.5075	22.5896	8.88961	13.0349	-0.370179	1	-2.0966	4.1075e-05	-1.66077	0.00574739
srR-1118-cP	srRNA-Rn28s1-3700-23-cP	ACCACTACTCTCATCGTTTTTTC	23	srRNA	Rn28s1	NR_003279.1	rRNA	Mus musculus 28S ribosomal RNA (Rn28s1), ribosomal RNA	3700	54	126	100	41	368	269	102	227	18.7892	60.6083	36.5376	12.8209	72.7655	70.6582	41.2155	98.6305	-0.237661	1	-1.40031	0.000336427	-0.256823	1
srR-1119-cP	srRNA-Rs5-8s1-14-16-cP	GGATCACTCGGCTCGT	16	srRNA	Rs5-8s1	NR_003280.2	rRNA	Mus musculus 5.8S ribosomal RNA (Rs5-8s1), ribosomal RNA	14	5	11	7	318	196	203	225	85	1.73975	5.2912	2.55763	99.44	38.7556	53.322	90.9165	36.9321	0.264804	1	0.648581	1	-0.764498	1
srR-1120-cP	srRNA-Rn18s-1486-20-cP	AACAGGTCTGTGATGCCCTT	20	srRNA	Rn18s	NR_003278.3	rRNA	Mus musculus 18S ribosomal RNA (Rn18s), ribosomal RNA	1486	20	40	83	199	140	210	128	248	6.95898	19.2407	30.3262	62.2282	27.6825	55.1607	51.7214	107.755	0.798718	1	0.320315	1	1.26413	0.00250672
srR-1121-cP	srRNA-mt-Rnr1-1-22-cP	AAAGGTTTGGTCCTGGCCTTAT	22	srRNA	mt-Rnr1	NC_005089.1:70-1024	MT rRNA	Mus musculus mitochondrion, MT-RNR1 mitochondrially encoded 12S RNA (12S rRNA), ribosomal RNA	1	103	64	119	116	155	134	99	224	35.8388	30.7852	43.4798	36.2737	30.6485	35.1978	40.0033	97.327	0.00430517	1	-0.196677	1	0.970655	0.271357
srR-1122-cP	srRNA-n-R5s149-16-15-2-cP	ACCCTGAACGCGTCC	15	srRNA	n-R5s149	NR_046156.1	rRNA	Mus musculus nuclear encoded rRNA 5S 149 (n-R5s149), ribosomal RNA	16	172	95	88	171	74	44	39	38	59.8472	45.6968	32.1531	53.4725	14.6322	11.5575	15.7589	16.5108	-0.534503	1	-0.473064	1	-0.520227	1
srR-1123-cP	srRNA-Rn28s1-3267-29-cP	ACTGGTGCGGACCAGGGGAATCCGACTGT	29	srRNA	Rn28s1	NR_003279.1	rRNA	Mus musculus 28S ribosomal RNA (Rn28s1), ribosomal RNA	3267	8	8	6	45	420	495	442	386	2.78359	3.84815	2.19226	14.0717	83.0476	130.022	178.6	167.715	0.451259	1	0.523401	1	0.318194	1
srR-1124-cP	srRNA-n-R5s149-11-26-4-cP	ATACCACCCTGAACGCGTTCGATCTC	26	srRNA	n-R5s149	NR_046156.1	rRNA	Mus musculus nuclear encoded rRNA 5S 149 (n-R5s149), ribosomal RNA	11	119	76	165	121	115	136	90	56	41.4059	36.5574	60.2871	37.8372	22.7392	35.7231	36.3666	24.3317	0.455861	1	0.0961406	1	-0.597129	1
srR-1125-cP	srRNA-Rn28s1-676-17-cP	CGGCCGCCGCCGGGCGC	17	srRNA	Rn28s1	NR_003279.1	rRNA	Mus musculus 28S ribosomal RNA (Rn28s1), ribosomal RNA	676	162	184	182	34	37	18	12	37	56.3677	88.5074	66.4985	10.632	7.3161	4.72806	4.84888	16.0763	-0.821164	1	-1.16757	1	0.43861	1
srR-1126-cP	srRNA-Rn18s-390-21-cP	ACCATGGTGACCACGGGTGAC	21	srRNA	Rn18s	NR_003278.3	rRNA	Mus musculus 18S ribosomal RNA (Rn18s), ribosomal RNA	390	19	99	124	115	149	207	155	191	6.61103	47.6208	45.3067	35.961	29.4621	54.3727	62.6314	82.9886	0.688169	1	0.506437	1	0.797749	1
srR-1127-cP	srRNA-Rn18s-1293-27-cP	AGATTGATAGCTCTTTCTCGATTCCGT	27	srRNA	Rn18s	NR_003278.3	rRNA	Mus musculus 18S ribosomal RNA (Rn18s), ribosomal RNA	1293	21	73	114	103	132	208	192	293	7.30693	35.1144	41.6529	32.2086	26.1007	54.6353	77.5821	127.307	0.869725	1	0.98968	0.34778	1.58939	2.88204e-06
srR-1128-cP	srRNA-Rn28s1-1679-18-cP	GGCGCTGCGGGATGAACC	18	srRNA	Rn28s1	NR_003279.1	rRNA	Mus musculus 28S ribosomal RNA (Rn28s1), ribosomal RNA	1679	96	88	98	15	808	432	75	43	33.4031	42.3296	35.8069	4.69057	159.768	113.473	30.3055	18.6833	-0.688833	1	-2.97773	6.9366e-25	-3.78857	2.58167e-35
srR-1129-cP	srRNA-Rn28s1-1781-30-cP	ATGGAAGTCGGAATCCGCTAAGGAGTGTGT	30	srRNA	Rn28s1	NR_003279.1	rRNA	Mus musculus 28S ribosomal RNA (Rn28s1), ribosomal RNA	1781	100	132	119	35	216	153	63	247	34.7949	63.4944	43.4798	10.9447	42.7102	40.1885	25.4566	107.32	-0.282961	1	-1.32626	0.0106443	0.633219	1
srR-1130-cP	srRNA-Rn28s1-3586-19-cP	TCTGGCACGGTGAAGAGAC	19	srRNA	Rn28s1	NR_003279.1	rRNA	Mus musculus 28S ribosomal RNA (Rn28s1), ribosomal RNA	3586	30	27	44	61	720	434	126	339	10.4385	12.9875	16.0766	19.075	142.367	113.999	50.9132	147.294	-0.515842	1	-2.06376	1.06616e-12	-0.646468	1
srR-1131-cP	srRNA-Rn18s-1272-21-cP	CCGGACACGGACAGGATTGAC	21	srRNA	Rn18s	NR_003278.3	rRNA	Mus musculus 18S ribosomal RNA (Rn18s), ribosomal RNA	1272	39	76	137	109	162	164	128	243	13.57	36.5574	50.0566	34.0848	32.0327	43.0778	51.7214	105.582	0.231869	1	0.10995	1	1.02439	0.108176
srR-1132-cP	srRNA-Rn18s-1510-21-cP	GTCCGGGGCTGCACGCGCGCT	21	srRNA	Rn18s	NR_003278.3	rRNA	Mus musculus 18S ribosomal RNA (Rn18s), ribosomal RNA	1510	21	31	42	114	820	603	62	109	7.30693	14.9116	15.3458	35.6483	162.141	158.39	25.0525	47.36	-0.229081	1	-3.27319	4.58347e-29	-2.47007	2.17201e-18
srR-1133-cP	srRNA-Rn18s-4-15-cP	TTGGTTGATCCTGCC	15	srRNA	Rn18s	NR_003278.3	rRNA	Mus musculus 18S ribosomal RNA (Rn18s), ribosomal RNA	4	83	80	88	134	116	136	135	206	28.8798	38.4815	32.1531	41.9024	22.937	35.7231	54.5499	89.5061	0.443384	1	0.668064	1	1.26755	0.00524543
srR-1134-cP	srRNA-n-R5s149-14-15-cP	CCACCCTGAACGCGC	15	srRNA	n-R5s149	NR_046156.1	rRNA	Mus musculus nuclear encoded rRNA 5S 149 (n-R5s149), ribosomal RNA	14	176	76	97	142	120	95	96	34	61.239	36.5574	35.4415	44.404	23.7279	24.9536	38.791	14.7728	-0.122548	1	0.127819	1	-1.37658	0.111047
srR-1135-cP	srRNA-mt-Rnr2-689-27-cP	AACTCGGATAACCATTGTTAGTTAATC	27	srRNA	mt-Rnr2	NC_005089.1:1094-2675	MT rRNA	Mus musculus 16S mitochondrial ribosomal RNA	689	91	93	117	48	274	168	103	269	31.6634	44.7347	42.749	15.0098	54.1787	44.1285	41.6196	116.879	-0.491084	1	-0.960918	0.494631	0.413322	1
srR-1136-cP	srRNA-n-R5s149-13-19-cP	ACCACCCTGAACGCGCCCG	19	srRNA	n-R5s149	NR_046156.1	rRNA	Mus musculus nuclear encoded rRNA 5S 149 (n-R5s149), ribosomal RNA	13	121	47	108	125	283	237	117	80	42.1018	22.6079	39.4606	39.0881	55.9583	62.2527	47.2766	34.7596	-0.0415509	1	-0.823832	1	-1.38147	0.0012279
srR-1137-cP	srRNA-Rn28s1-118-16-cP	CGAATCCCCGCCGCGC	16	srRNA	Rn28s1	NR_003279.1	rRNA	Mus musculus 28S ribosomal RNA (Rn28s1), ribosomal RNA	118	64	79	89	113	632	262	30	88	22.2687	38.0005	32.5185	35.3356	124.967	68.8195	12.1222	38.2356	-1.05568	0.0464649	-3.94225	1.57303e-33	-2.40286	3.65368e-16
srR-1138-cP	srRNA-n-R5s149-16-21-2-cP	ACCCTGAACGCGCCCGATTTC	21	srRNA	n-R5s149	NR_046156.1	rRNA	Mus musculus nuclear encoded rRNA 5S 149 (n-R5s149), ribosomal RNA	16	173	85	104	136	98	108	70	33	60.1952	40.8866	37.9991	42.5278	19.3778	28.3683	28.2851	14.3384	0.354092	1	-0.0354796	1	-1.12772	1
srR-1139-cP	srRNA-Rn18s-158-17-cP	AATTCTAGAGCTAATAC	17	srRNA	Rn18s	NR_003278.3	rRNA	Mus musculus 18S ribosomal RNA (Rn18s), ribosomal RNA	158	181	83	68	91	195	129	125	124	62.9788	39.9245	24.8456	28.4561	38.5578	33.8844	50.5092	53.8774	-0.381458	1	-0.1915	1	-0.212884	1
srR-1140-cP	srRNA-n-R5s149-13-24-5-cP	ACCACCCTGAACGCGCCCGATTTC	24	srRNA	n-R5s149	NR_046156.1	rRNA	Mus musculus nuclear encoded rRNA 5S 149 (n-R5s149), ribosomal RNA	13	129	101	108	139	98	93	88	54	44.8854	48.5829	39.4606	43.4659	19.3778	24.4283	35.5585	23.4628	0.138612	1	0.294224	1	-0.419028	1
srR-1141-cP	srRNA-n-R5s149-13-16-2-cP	ACCACCTGAACGCGCC	16	srRNA	n-R5s149	NR_046156.1	rRNA	Mus musculus nuclear encoded rRNA 5S 149 (n-R5s149), ribosomal RNA	13	112	46	92	205	130	117	110	49	38.9703	22.1269	33.6146	64.1044	25.7052	30.7324	44.4481	21.2903	0.0622781	1	0.208671	1	-0.966054	1
srR-1142-cP	srRNA-Rn28s1-51-21-cP	AGCGGAGGAAAAGAAACTAAC	21	srRNA	Rn28s1	NR_003279.1	rRNA	Mus musculus 28S ribosomal RNA (Rn28s1), ribosomal RNA	51	117	110	144	67	275	131	68	94	40.71	52.912	52.6142	20.9512	54.3764	34.4097	27.477	40.8426	-0.854951	1	-1.56445	0.000104026	-1.10775	0.064062
srR-1143-cP	srRNA-n-R5s149-13-24-6-cP	ACCACCCTGAACGCGCTTGATCTC	24	srRNA	n-R5s149	NR_046156.1	rRNA	Mus musculus nuclear encoded rRNA 5S 149 (n-R5s149), ribosomal RNA	13	123	65	121	152	135	119	108	50	42.7977	31.2662	44.2105	47.5311	26.6939	31.2577	43.6399	21.7248	0.0323145	1	0.127835	1	-0.991359	1
srR-1144-cP	srRNA-mt-Rnr2-97-27-cP	ATCTAGGAGCTATAGAACTAGTACCGC	27	srRNA	mt-Rnr2	NC_005089.1:1094-2675	MT rRNA	Mus musculus 16S mitochondrial ribosomal RNA	97	74	74	146	89	145	126	101	251	25.7482	35.5954	53.3449	27.8307	28.6712	33.0964	40.8114	109.058	0.0117041	1	-0.0717301	1	1.23089	0.00447098
srR-1145-cP	srRNA-Rn28s1-3830-22-cP	AGGTGGGGAGTTTGACTGGGGC	22	srRNA	Rn28s1	NR_003279.1	rRNA	Mus musculus 28S ribosomal RNA (Rn28s1), ribosomal RNA	3830	10	99	87	78	274	200	143	333	3.47949	47.6208	31.7877	24.3909	54.1787	52.534	57.7825	144.687	-0.239704	1	-0.487961	1	0.721128	1
srR-1146-cP	srRNA-mt-Rnr2-576-26-cP	ATAATTTACACCAACTTCCTAAACTT	26	srRNA	mt-Rnr2	NC_005089.1:1094-2675	MT rRNA	Mus musculus 16S mitochondrial ribosomal RNA	576	145	130	116	45	137	118	64	167	50.4526	62.5324	42.3837	14.0717	27.0893	30.995	25.8607	72.5607	-0.0010439	1	-0.647277	1	0.725154	1
srR-1147-cP	srRNA-Rs5-8s1-90-16-cP	ATCGACACTTCGAACG	16	srRNA	Rs5-8s1	NR_003280.2	rRNA	Mus musculus 5.8S ribosomal RNA (Rs5-8s1), ribosomal RNA	90	68	65	108	212	96	84	86	76	23.6605	31.2662	39.4606	66.2933	18.9823	22.0643	34.7503	33.0217	0.0216689	1	0.290801	1	0.102896	1
srR-1148-cP	srRNA-Rs5-8s1-86-15-cP	GATCATCGACACTTC	15	srRNA	Rs5-8s1	NR_003280.2	rRNA	Mus musculus 5.8S ribosomal RNA (Rs5-8s1), ribosomal RNA	86	74	61	134	179	256	83	62	61	25.7482	29.3421	48.9604	55.9741	50.6195	21.8016	25.0525	26.5042	-1.40936	0.00311854	-1.59427	0.00011731	-1.62749	4.9885e-05
srR-1149-cP	srRNA-mt-Rnr2-300-15-cP	AGTGAGAAGATTTTT	15	srRNA	mt-Rnr2	NC_005089.1:1094-2675	MT rRNA	Mus musculus 16S mitochondrial ribosomal RNA	300	121	102	148	120	120	83	35	65	42.1018	49.0639	54.0757	37.5245	23.7279	21.8016	14.1426	28.2422	-0.31711	1	-1.3251	0.178788	-0.443819	1
srR-1150-cP	srRNA-Rn28s1-467-18-cP	TCAACCCGGCGGCGCGCG	18	srRNA	Rn28s1	NR_003279.1	rRNA	Mus musculus 28S ribosomal RNA (Rn28s1), ribosomal RNA	467	6	1	9	141	139	158	388	477	2.08769	0.481019	3.28839	44.0913	27.4848	41.5018	156.78	207.254	0.398847	1	1.92976	1.52146e-10	2.21781	8.75804e-15
srR-1151-cP	srRNA-Rn28s1-291-25-cP	GGGAATGCAGCCCAAAGCGGGTGGT	25	srRNA	Rn28s1	NR_003279.1	rRNA	Mus musculus 28S ribosomal RNA (Rn28s1), ribosomal RNA	291	33	31	84	205	497	278	63	45	11.4823	14.9116	30.6916	64.1044	98.273	73.0222	25.4566	19.5523	-0.623606	1	-2.52793	4.2418e-16	-3.02219	2.25147e-21
srR-1152-cP	srRNA-Rn18s-1083-19-cP	AAACGATGCCGACTGGCGA	19	srRNA	Rn18s	NR_003278.3	rRNA	Mus musculus 18S ribosomal RNA (Rn18s), ribosomal RNA	1083	20	34	30	173	630	317	109	147	6.95898	16.3546	10.9613	54.0979	124.571	83.2663	44.044	63.8708	-0.776306	1	-2.08006	2.28105e-12	-1.65874	7.19536e-08
srR-1153-cP	srRNA-Rn28s1-938-20-cP	TCCCACGGCGCGACCGCTCT	20	srRNA	Rn28s1	NR_003279.1	rRNA	Mus musculus 28S ribosomal RNA (Rn28s1), ribosomal RNA	938	139	116	110	30	374	334	70	25	48.3649	55.7981	40.1914	9.38113	73.9519	87.7317	28.2851	10.8624	0.0511359	1	-1.9661	5.6972e-09	-3.4574	1.39126e-22
srR-1154-cP	srRNA-Rn28s1-1525-26-cP	AGTTTTATCCGGTAAAGCGAATGATT	26	srRNA	Rn28s1	NR_003279.1	rRNA	Mus musculus 28S ribosomal RNA (Rn28s1), ribosomal RNA	1525	82	107	154	41	313	179	71	161	28.5318	51.469	56.268	12.8209	61.8903	47.0179	28.6892	69.9538	-0.591545	1	-1.6889	4.42828e-06	-0.518735	1
srR-1155-cP	srRNA-Rn18s-1601-18-cP	ATGGGGATCGGGGATTGC	18	srRNA	Rn18s	NR_003278.3	rRNA	Mus musculus 18S ribosomal RNA (Rn18s), ribosomal RNA	1601	48	60	23	81	672	273	175	234	16.7016	28.8611	8.40366	25.3291	132.876	71.7089	70.7128	101.672	-1.08489	0.025802	-1.49065	2.67139e-06	-1.08153	0.00949691
srR-1156-cP	srRNA-Rs5-8s1-5-18-cP	CTTAGCGGTGGATCACTC	18	srRNA	Rs5-8s1	NR_003280.2	rRNA	Mus musculus 5.8S ribosomal RNA (Rs5-8s1), ribosomal RNA	5	31	71	109	205	165	114	127	58	10.7864	34.1523	39.826	64.1044	32.6259	29.9444	51.3173	25.2007	-0.318798	1	0.0721952	1	-1.06688	0.555082
srR-1157-cP	srRNA-Rn28s1-3004-18-cP	CTTCCCGTGGACTGCCTC	18	srRNA	Rn28s1	NR_003279.1	rRNA	Mus musculus 28S ribosomal RNA (Rn28s1), ribosomal RNA	3004	163	110	104	80	88	88	127	82	56.7157	52.912	37.9991	25.0164	17.4005	23.1149	51.3173	35.6286	0.214041	1	0.977983	1	0.337708	1
srR-1158-cP	srRNA-Rn28s1-3943-24-cP	GATCTTGATTTTCAGTACGAATAC	24	srRNA	Rn28s1	NR_003279.1	rRNA	Mus musculus 28S ribosomal RNA (Rn28s1), ribosomal RNA	3943	53	73	91	54	433	247	134	270	18.4413	35.1144	33.2492	16.886	85.6181	64.8794	54.1458	117.314	-0.595283	1	-1.24158	0.00232488	-0.24124	1
srR-1159-cP	srRNA-n-R5s149-1-25-2-cP	GTCTACGGCCATACCATACCTGAAC	25	srRNA	n-R5s149	NR_046156.1	rRNA	Mus musculus nuclear encoded rRNA 5S 149 (n-R5s149), ribosomal RNA	1	59	29	98	194	164	167	175	99	20.529	13.9495	35.8069	60.6647	32.4281	43.8659	70.7128	43.0151	0.240315	1	0.543155	1	-0.287836	1
srR-1160-cP	srRNA-Rs5-8s1-81-26-2-cP	ACATTGATCATCGACATTTCGAACGC	26	srRNA	Rs5-8s1	NR_003280.2	rRNA	Mus musculus 5.8S ribosomal RNA (Rs5-8s1), ribosomal RNA	81	52	47	85	193	227	198	111	100	18.0934	22.6079	31.057	60.352	44.8853	52.0086	44.8521	43.4495	0.0171422	1	-0.581783	1	-0.741997	1
srR-1161-cP	srRNA-Rn28s1-3270-28-cP	GGTGCGGACCAGGGGAATCCGACTGTTT	28	srRNA	Rn28s1	NR_003279.1	rRNA	Mus musculus 28S ribosomal RNA (Rn28s1), ribosomal RNA	3270	27	75	60	95	569	413	88	144	9.39462	36.0764	21.9226	29.7069	112.51	108.483	35.5585	62.5673	-0.247879	1	-2.24159	8.4536e-14	-1.54158	1.75927e-06
srR-1162-cP	srRNA-Rn28s1-2133-21-cP	GAGAACTTTGAAGGCCGAAGT	21	srRNA	Rn28s1	NR_003279.1	rRNA	Mus musculus 28S ribosomal RNA (Rn28s1), ribosomal RNA	2133	5	20	34	37	1536	583	51	69	1.73975	9.62037	12.4228	11.5701	303.717	153.137	20.6077	29.9802	-1.18311	0.00105862	-4.45979	2.11266e-52	-4.03428	2.1568e-46
srR-1163-cP	srRNA-Rs5-8s1-5-17-cP	CTTAGCGGTGGATCACT	17	srRNA	Rs5-8s1	NR_003280.2	rRNA	Mus musculus 5.8S ribosomal RNA (Rs5-8s1), ribosomal RNA	5	69	60	82	225	138	109	98	39	24.0085	28.8611	29.9609	70.3585	27.2871	28.631	39.5992	16.9453	-0.125868	1	-0.0438737	1	-1.38063	0.051535
srR-1164-cP	srRNA-n-R5s149-5-20-5-cP	ACGGTCATACCACCCTGAAC	20	srRNA	n-R5s149	NR_046156.1	rRNA	Mus musculus nuclear encoded rRNA 5S 149 (n-R5s149), ribosomal RNA	5	134	62	109	167	64	89	75	66	46.6252	29.8231	39.826	52.2216	12.6549	23.3776	30.3055	28.6767	0.688929	1	0.677494	1	0.483551	1
srR-1165-cP	srRNA-Rn18s -1213-29-cP	GGAAGGGCACCACCAGGAGTGGAGCCTGC	29	srRNA	Rn18s	ENSMUST00000240377.1	rRNA	ncrna chromosome:GRCm39:17:40157244:40159092:1 gene:ENSMUSG00000119584.1 gene_biotype:rRNA transcript_biotype:rRNA gene_symbol:Rn18s description:18S ribosomal RNA [Source:NCBI gene (formerly Entrezgene);Acc:19791]	1213	23	108	84	139	62	136	127	228	8.00283	51.95	30.6916	43.4659	12.2594	35.7231	51.3173	99.065	1.34572	0.0669739	1.48223	0.00437039	2.3161	7.43447e-12
srR-1166-cP	srRNA-Rn28s1-3492-16-cP	ACTGTCCCTACCTACT	16	srRNA	Rn28s1	NR_003279.1	rRNA	Mus musculus 28S ribosomal RNA (Rn28s1), ribosomal RNA	3492	18	45	80	40	817	550	93	154	6.26308	21.6458	29.2301	12.5082	161.547	144.468	37.5788	66.9123	-0.356494	1	-2.68376	4.08427e-21	-1.96659	5.23993e-12
srR-1167-cP	srRNA-n-R5s149-15-20-cP	CACCCTGAACGCGCCCGATC	20	srRNA	n-R5s149	NR_046156.1	rRNA	Mus musculus nuclear encoded rRNA 5S 149 (n-R5s149), ribosomal RNA	15	113	56	77	161	88	180	147	82	39.3182	26.937	28.134	50.3454	17.4005	47.2806	59.3988	35.6286	1.24549	0.0674809	1.18881	0.0696104	0.337708	1
srR-1168-cP	srRNA-Rs5-8s1-1-19-2-cP	GACTCTTAGCGGTGGATCA	19	srRNA	Rs5-8s1	NR_003280.2	rRNA	Mus musculus 5.8S ribosomal RNA (Rs5-8s1), ribosomal RNA	1	38	35	94	165	272	264	180	88	13.2221	16.8356	34.3454	51.5962	53.7832	69.3448	72.7332	38.2356	0.171196	1	-0.145634	1	-1.18698	0.0238214
srR-1169-cP	srRNA-Rn28s1-3077-18-cP	TCCCCTCCCCGCGGGGCC	18	srRNA	Rn28s1	NR_003279.1	rRNA	Mus musculus 28S ribosomal RNA (Rn28s1), ribosomal RNA	3077	5	0	2	202	186	101	284	401	1.73975	0	0.730753	63.1663	36.7782	26.5297	114.757	174.233	-0.665992	1	1.0599	0.0431233	1.54765	1.12141e-06
srR-1170-cP	srRNA-Rn18s-102-29-cP	AAATCAGTTATGGTTCCTTTGGTCGCTCG	29	srRNA	Rn18s	NR_003278.3	rRNA	Mus musculus 18S ribosomal RNA (Rn18s), ribosomal RNA	102	151	154	119	61	85	104	46	43	52.5403	74.0769	43.4798	19.075	16.8073	27.3177	18.5874	18.6833	0.50472	1	-0.435072	1	-0.541932	1
srR-1171-cP	srRNA-Rn28s1-468-16-cP	CAACCCGGCGGCGCGC	16	srRNA	Rn28s1	NR_003279.1	rRNA	Mus musculus 28S ribosomal RNA (Rn28s1), ribosomal RNA	468	115	98	101	118	71	43	123	133	40.0141	47.1398	36.903	36.8991	14.039	11.2948	49.701	57.7879	-0.507986	1	1.24097	0.0681434	1.34384	0.0156109
srR-1172-cP	srRNA-Rn28s1-1604-15-cP	AGAAGCCCGGCTCGC	15	srRNA	Rn28s1	NR_003279.1	rRNA	Mus musculus 28S ribosomal RNA (Rn28s1), ribosomal RNA	1604	14	40	20	74	1029	509	91	139	4.87129	19.2407	7.30753	23.1401	203.467	133.699	36.7707	60.3949	-0.801022	1	-3.04787	1.11883e-27	-2.44711	3.08502e-19
srR-1173-cP	srRNA-n-R5s149-79-24-cP	TTGGATGGGAGACCGCCTGGGAAT	24	srRNA	n-R5s149	NR_046156.1	rRNA	Mus musculus nuclear encoded rRNA 5S 149 (n-R5s149), ribosomal RNA	79	54	30	77	226	198	170	125	65	18.7892	14.4306	28.134	70.6712	39.151	44.6539	50.5092	28.2422	-0.00561776	1	-0.21351	1	-1.1656	0.104612
srR-1174-cP	srRNA-Rn28s1-3273-25-cP	GCGGACCAGGGGAATCCGACTGTTT	25	srRNA	Rn28s1	NR_003279.1	rRNA	Mus musculus 28S ribosomal RNA (Rn28s1), ribosomal RNA	3273	17	44	63	76	671	578	102	123	5.91513	21.1648	23.0187	23.7655	132.678	151.823	41.2155	53.4429	-0.000898986	1	-2.26667	8.39985e-15	-2.00664	8.66323e-12
srR-1175-cP	srRNA-Rn28s1-2778-25-cP	TCCCCGCGGGGCCCCGTCGTCCCCC	25	srRNA	Rn28s1	NR_003279.1	rRNA	Mus musculus 28S ribosomal RNA (Rn28s1), ribosomal RNA	2778	18	3	5	220	216	176	266	253	6.26308	1.44306	1.82688	68.795	42.7102	46.2299	107.484	109.927	-0.0810599	1	0.749899	1	0.66783	1
srR-1176-cP	srRNA-Rn28s1-4638-23-cP	TGGGTCGGGGTTTCGTACGTAGC	23	srRNA	Rn28s1	NR_003279.1	rRNA	Mus musculus 28S ribosomal RNA (Rn28s1), ribosomal RNA	4638	69	80	110	92	199	181	133	176	24.0085	38.4815	40.1914	28.7688	39.3488	47.5432	53.7418	76.4712	0.0775145	1	-0.131348	1	0.262714	1
srR-1177-cP	srRNA-Rn28s1-2895-17-cP	AACCCCGCGGGGGTTCC	17	srRNA	Rn28s1	NR_003279.1	rRNA	Mus musculus 28S ribosomal RNA (Rn28s1), ribosomal RNA	2895	158	230	141	2	57	23	8	9	54.9759	110.634	51.5181	0.625409	11.2707	6.04141	3.23259	3.91046	-1.09114	1	-2.36771	0.0106535	-2.20962	0.0406414
srR-1178-cP	srRNA-Rn28s1-3337-19-cP	GACGCGATGTGATTTCTGC	19	srRNA	Rn28s1	NR_003279.1	rRNA	Mus musculus 28S ribosomal RNA (Rn28s1), ribosomal RNA	3337	16	73	102	54	486	316	98	252	5.56718	35.1144	37.2684	16.886	96.098	83.0037	39.5992	109.493	-0.406558	1	-1.85908	5.4782e-09	-0.507272	1
srR-1179-cP	srRNA-Rn18s-1366-30-cP	GTTAATTCCGATAACGAACGAGACTCTGGC	30	srRNA	Rn18s	NR_003278.3	rRNA	Mus musculus 18S ribosomal RNA (Rn18s), ribosomal RNA	1366	33	61	61	82	257	298	185	296	11.4823	29.3421	22.288	25.6418	50.8172	78.2756	74.7536	128.611	0.427695	1	-0.024335	1	0.643618	1
srR-1180-cP	srRNA-Rn28s1-1237-17-cP	GGGATCCCGAGGCCTCT	17	srRNA	Rn28s1	NR_003279.1	rRNA	Mus musculus 28S ribosomal RNA (Rn28s1), ribosomal RNA	1237	9	9	5	24	1234	1073	40	15	3.13154	4.32917	1.82688	7.50491	244.002	281.845	16.1629	6.51743	0.0126504	1	-4.49367	1.14016e-49	-5.91216	5.50796e-65
srR-1181-cP	srRNA-Rn28s1-1412-22-cP	AAATCGGTCGTCCGACCTGGGT	22	srRNA	Rn28s1	NR_003279.1	rRNA	Mus musculus 28S ribosomal RNA (Rn28s1), ribosomal RNA	1412	21	45	87	38	873	467	94	137	7.30693	21.6458	31.7877	11.8828	172.62	122.667	37.9829	59.5259	-0.688079	1	-2.76397	1.1616e-22	-2.23085	1.32864e-15
srR-1182-cP	srRNA-Rs5-8s1-66-18-cP	TGTGAATTGCAGGACACA	18	srRNA	Rs5-8s1	NR_003280.2	rRNA	Mus musculus 5.8S ribosomal RNA (Rs5-8s1), ribosomal RNA	66	7	1	6	130	366	562	356	140	2.43564	0.481019	2.19226	40.6516	72.3701	147.62	143.85	60.8294	0.832838	1	0.409787	1	-0.945811	0.272903
srR-1183-cP	srRNA-n-R5s149-11-27-cP	ATACCACCCTGAACGCGCCCGATCTCG	27	srRNA	n-R5s149	NR_046156.1	rRNA	Mus musculus nuclear encoded rRNA 5S 149 (n-R5s149), ribosomal RNA	11	117	83	109	125	134	150	68	68	40.71	39.9245	39.826	39.0881	26.4961	39.4005	27.477	29.5457	0.376741	1	-0.528045	1	-0.537846	1
srR-1184-cP	srRNA-n-R5s149-5-20-6-cP	ACGGCCATACCATTCTGAAC	20	srRNA	n-R5s149	NR_046156.1	rRNA	Mus musculus nuclear encoded rRNA 5S 149 (n-R5s149), ribosomal RNA	5	90	52	85	208	98	65	88	80	31.3154	25.013	31.057	65.0425	19.3778	17.0735	35.5585	34.7596	-0.377407	1	0.294224	1	0.147093	1
srR-1185-cP	srRNA-Rn18s-1528-17-cP	GCTACACTGACTGGCTC	17	srRNA	Rn18s	NR_003278.3	rRNA	Mus musculus 18S ribosomal RNA (Rn18s), ribosomal RNA	1528	35	120	105	97	80	147	147	173	12.1782	57.7222	38.3645	30.3323	15.8186	38.6125	59.3988	75.1677	1.0908	0.752359	1.32607	0.0121184	1.55107	0.000177653
srR-1186-cP	srRNA-Rn28s1-862-15-cP	GATACCCGTCGCCGC	15	srRNA	Rn28s1	NR_003279.1	rRNA	Mus musculus 28S ribosomal RNA (Rn28s1), ribosomal RNA	862	168	152	203	15	43	31	12	22	58.4554	73.1148	74.1714	4.69057	8.5025	8.14276	4.84888	9.5589	-0.256846	1	-1.38359	1	-0.524634	1
srR-1187-cP	srRNA-Rn45s-6871-29-cP	CCGATACGACTCTTAGCGGTGGATCACTC	29	srRNA	Rn45s	NR_046233.2	rRNA	Mus musculus 45S pre-ribosomal RNA (Rn45s), ribosomal RNA	6871	55	91	110	143	113	113	131	91	19.1372	43.7727	40.1914	44.7167	22.3438	29.6817	52.9336	39.5391	0.214108	1	0.66246	1	0.12754	1
srR-1188-cP	srRNA-Rn18s-1478-29-cP	TGAGCAATAACAGGTCTGTGATGCCCTTA	29	srRNA	Rn18s	NR_003278.3	rRNA	Mus musculus 18S ribosomal RNA (Rn18s), ribosomal RNA	1478	156	112	208	39	43	56	60	25	54.2801	53.8741	75.9983	12.1955	8.5025	14.7095	24.2444	10.8624	0.593915	1	0.928224	1	-0.34104	1
srR-1189-cP	srRNA-Rn45s-6875-25-cP	TACGACTCTTAGCGGTGGATCACTC	25	srRNA	Rn45s	NR_046233.2	rRNA	Mus musculus 45S pre-ribosomal RNA (Rn45s), ribosomal RNA	6875	61	72	135	163	113	129	88	49	21.2249	34.6333	49.3258	50.9708	22.3438	33.8844	35.5585	21.2903	0.404973	1	0.0890367	1	-0.764105	1
srR-1190-cP	srRNA-Rn28s1-533-22-cP	TCCCGACCCCTCCACCCGCGCG	22	srRNA	Rn28s1	NR_003279.1	rRNA	Mus musculus 28S ribosomal RNA (Rn28s1), ribosomal RNA	533	4	3	3	85	147	293	462	428	1.3918	1.44306	1.09613	26.5799	29.0667	76.9623	186.682	185.964	1.20868	0.0208324	2.10089	4.03684e-13	1.98082	1.70344e-11
srR-1191-cP	srRNA-Rn28s1-665-21-cP	CGGCCGGCGACCGGCCGCCGC	21	srRNA	Rn28s1	NR_003279.1	rRNA	Mus musculus 28S ribosomal RNA (Rn28s1), ribosomal RNA	665	218	190	125	8	4	7	28	7	75.8529	91.3935	45.672	2.50164	0.79093	1.83869	11.3141	3.04147	0.997724	1	3.21154	0.00770264	1.21814	1
srR-1192-cP	srRNA-Rn28s1-677-22-cP	GGCCGCCGCCGGGCGCACTTCC	22	srRNA	Rn28s1	NR_003279.1	rRNA	Mus musculus 28S ribosomal RNA (Rn28s1), ribosomal RNA	677	183	196	132	11	33	27	17	23	63.6747	94.2796	48.2297	3.43975	6.52517	7.09208	6.86925	9.9934	-0.0748499	1	-0.504394	1	-0.0803913	1
srR-1193-cP	srRNA-Rn28s1-47-25-cP	AGTCAGCGGAGGAAAAGAAACTAAC	25	srRNA	Rn28s1	NR_003279.1	rRNA	Mus musculus 28S ribosomal RNA (Rn28s1), ribosomal RNA	47	115	111	167	59	146	91	44	85	40.0141	53.3931	61.0179	18.4496	28.8689	23.903	17.7792	36.9321	-0.467178	1	-1.27846	0.137336	-0.339975	1
srR-1194-cP	srRNA-Rn18s-152-20-cP	TGTGGTAATTCTAGAGCTAA	20	srRNA	Rn18s	NR_003278.3	rRNA	Mus musculus 18S ribosomal RNA (Rn18s), ribosomal RNA	152	2	1	4	42	422	741	235	367	0.695898	0.481019	1.46151	13.1336	83.4431	194.638	94.9572	159.46	1.02634	0.0447879	-0.394533	1	0.238542	1
srR-1195-cP	srRNA-Rs5-8s1-87-20-cP	ATCATCGACACTTCGAACGC	20	srRNA	Rs5-8s1	NR_003280.2	rRNA	Mus musculus 5.8S ribosomal RNA (Rs5-8s1), ribosomal RNA	87	59	46	92	155	178	205	134	116	20.529	22.1269	33.6146	48.4692	35.1964	53.8473	54.1458	50.4015	0.417817	1	0.0402179	1	-0.177519	1
srR-1196-cP	srRNA-Rn28s1-4583-30-cP	TGAACGCACGTTCGTGTGGAACCTGGCGCT	30	srRNA	Rn28s1	NR_003279.1	rRNA	Mus musculus 28S ribosomal RNA (Rn28s1), ribosomal RNA	4583	66	117	147	94	73	83	107	90	22.9646	56.2792	53.7103	29.3942	14.4345	21.8016	43.2359	39.1046	0.398918	1	1.00011	1	0.740967	1
srR-1197-cP	srRNA-Rn18s-158-22-cP	AATTCTAGAGCTAATACATGCC	22	srRNA	Rn18s	NR_003278.3	rRNA	Mus musculus 18S ribosomal RNA (Rn18s), ribosomal RNA	158	58	71	79	97	215	254	94	230	20.181	34.1523	28.8647	30.3323	42.5125	66.7181	37.9829	99.934	0.454592	1	-0.743057	1	0.537077	1
srR-1198-cP	srRNA-Rn28s1-1117-16-cP	ACCCACCCGACCCGTC	16	srRNA	Rn28s1	NR_003279.1	rRNA	Mus musculus 28S ribosomal RNA (Rn28s1), ribosomal RNA	1117	14	8	12	73	1200	635	56	83	4.87129	3.84815	4.38452	22.8274	237.279	166.795	22.6281	36.0631	-0.70376	1	-3.96902	2.74904e-42	-3.41203	1.82352e-34
srR-1199-cP	srRNA-n-R5s149-11-20-7-cP	ATACCACCCTGAACGCGCTC	20	srRNA	n-R5s149	NR_046156.1	rRNA	Mus musculus nuclear encoded rRNA 5S 149 (n-R5s149), ribosomal RNA	11	159	77	123	130	57	80	46	20	55.3239	37.0384	44.9413	40.6516	11.2707	21.0136	18.5874	8.68991	0.702073	1	0.140228	1	-1.06689	1
srR-1200-cP	srRNA-n-R5s149-1-17-2-cP	GTCTACGGCCATACCTG	17	srRNA	n-R5s149	NR_046156.1	rRNA	Mus musculus nuclear encoded rRNA 5S 149 (n-R5s149), ribosomal RNA	1	128	77	103	103	135	127	133	62	44.5375	37.0384	37.6338	32.2086	26.6939	33.3591	53.7418	26.9387	0.126093	1	0.427965	1	-0.68161	1
srR-1201-cP	srRNA-Rn28s1-4028-20-cP	AGAAAAGTTACCACAGGGAT	20	srRNA	Rn28s1	NR_003279.1	rRNA	Mus musculus 28S ribosomal RNA (Rn28s1), ribosomal RNA	4028	13	59	36	42	856	258	65	342	4.52334	28.3801	13.1535	13.1336	169.259	67.7688	26.2648	148.597	-1.51547	1.89446e-06	-3.2671	3.09144e-29	-0.883329	0.156955
srR-1202-cP	srRNA-Rs5-8s1-66-17-cP	TGTGAATTGCAGGACAC	17	srRNA	Rs5-8s1	NR_003280.2	rRNA	Mus musculus 5.8S ribosomal RNA (Rs5-8s1), ribosomal RNA	66	46	39	56	163	260	280	210	60	16.0057	18.7597	20.4611	50.9708	51.4104	73.5475	84.8554	26.0697	0.321111	1	0.141697	1	-1.67365	2.34693e-05
srR-1203-cP	srRNA-mt-Rnr2-1349-28-cP	AGGACATCCCAATGGTGTAGAAGCTATT	28	srRNA	mt-Rnr2	NC_005089.1:1094-2675	MT rRNA	Mus musculus 16S mitochondrial ribosomal RNA	1349	100	114	175	59	84	97	65	81	34.7949	54.8361	63.9409	18.4496	16.6095	25.479	26.2648	35.1941	0.421356	1	0.0798113	1	0.387031	1
srR-1204-cP	srRNA-Rn28s1-4635-26-cP	TTCTGGGTCGGGGTTTCGTACGTAGC	26	srRNA	Rn28s1	NR_003279.1	rRNA	Mus musculus 28S ribosomal RNA (Rn28s1), ribosomal RNA	4635	63	131	132	55	176	116	88	143	21.9208	63.0134	48.2297	17.1987	34.8009	30.4697	35.5585	62.1329	-0.386768	1	-0.549557	1	0.140411	1
srR-1205-cP	srRNA-Rn28s1-3278-20-cP	CCAGGGGAATCCGACTGTTT	20	srRNA	Rn28s1	NR_003279.1	rRNA	Mus musculus 28S ribosomal RNA (Rn28s1), ribosomal RNA	3278	92	167	147	6	213	174	49	65	32.0113	80.3301	53.7103	1.87623	42.117	45.7045	19.7996	28.2422	-0.0773719	1	-1.66797	0.000117064	-1.27088	0.0191069
srR-1206-cP	srRNA-Rs5-8s1-89-24-cP	CATCGACACTTCGAACGCACTTGC	24	srRNA	Rs5-8s1	NR_003280.2	rRNA	Mus musculus 5.8S ribosomal RNA (Rs5-8s1), ribosomal RNA	89	26	49	99	207	108	132	135	76	9.04668	23.5699	36.1723	64.7298	21.3551	34.6724	54.5499	33.0217	0.503323	1	0.771024	1	-0.0667886	1
srR-1207-cP	srRNA-n-R5s149-14-16-cP	CCACCCTGAACGCGCC	16	srRNA	n-R5s149	NR_046156.1	rRNA	Mus musculus nuclear encoded rRNA 5S 149 (n-R5s149), ribosomal RNA	14	127	68	126	126	133	91	78	40	44.1895	32.7093	46.0374	39.4008	26.2984	23.903	31.5177	17.3798	-0.332766	1	-0.319598	1	-1.29101	0.134451
srR-1208-cP	srRNA-Rs5-8s1-51-18-cP	AGCTGCGAGAATTAATGT	18	srRNA	Rs5-8s1	NR_003280.2	rRNA	Mus musculus 5.8S ribosomal RNA (Rs5-8s1), ribosomal RNA	51	42	55	59	177	380	225	88	58	14.6139	26.456	21.5572	55.3487	75.1383	59.1007	35.5585	25.2007	-0.541498	1	-1.65935	1.79702e-06	-2.2697	5.34139e-12
srR-1209-cP	srRNA-Rn18s-1545-16-cP	AGCGTGTGCCTACCCT	16	srRNA	Rn18s	NR_003278.3	rRNA	Mus musculus 18S ribosomal RNA (Rn18s), ribosomal RNA	1545	26	88	110	117	208	146	82	184	9.04668	42.3296	40.1914	36.5864	41.1283	38.3498	33.134	79.9472	-0.296059	1	-0.892136	1	0.263036	1
srR-1210-cP	srRNA-Rn18s-1787-21-cP	GAGAAGACGGTCGAACTTGAC	21	srRNA	Rn18s	NR_003278.3	rRNA	Mus musculus 18S ribosomal RNA (Rn18s), ribosomal RNA	1787	7	11	21	66	1192	738	47	25	2.43564	5.2912	7.6729	20.6385	235.697	193.85	18.9914	10.8624	-0.477284	1	-4.21162	1.29267e-45	-5.1293	8.90962e-57
srR-1211-cP	srRNA-Rn28s1-3283-15-cP	GGAATCCGACTGTTT	15	srRNA	Rn28s1	NR_003279.1	rRNA	Mus musculus 28S ribosomal RNA (Rn28s1), ribosomal RNA	3283	44	68	56	12	1150	451	56	38	15.3098	32.7093	20.4611	3.75245	227.392	118.464	22.6281	16.5108	-1.13589	0.00413925	-3.90763	6.11161e-41	-4.47557	8.20512e-49
srR-1212-cP	srRNA-Rn18s-38-20-cP	AAAGATTAAGCCATGCATGT	20	srRNA	Rn18s	NR_003278.3	rRNA	Mus musculus 18S ribosomal RNA (Rn18s), ribosomal RNA	38	53	50	43	179	170	177	74	214	18.4413	24.0509	15.7112	55.9741	33.6145	46.4926	29.9014	92.982	0.272363	1	-0.749209	1	0.77165	1
srR-1213-cP	srRNA-Rn28s1-1258-28-cP	TCCGCCGAGGGCGCACCACCGGCCCGTC	28	srRNA	Rn28s1	NR_003279.1	rRNA	Mus musculus 28S ribosomal RNA (Rn28s1), ribosomal RNA	1258	0	3	4	65	139	124	310	707	0	1.44306	1.46151	20.3258	27.4848	32.5711	125.263	307.188	0.0495523	1	1.60607	1.67929e-06	2.78543	1.3329e-24
srR-1214-cP	srRNA-Rn28s1-1237-19-cP	GGGATCCCGAGGCCTCTCC	19	srRNA	Rn28s1	NR_003279.1	rRNA	Mus musculus 28S ribosomal RNA (Rn28s1), ribosomal RNA	1237	10	35	54	79	979	495	57	67	3.47949	16.8356	19.7303	24.7037	193.58	130.022	23.0322	29.1112	-0.769397	1	-3.64992	1.32752e-35	-3.42693	7.57492e-33
srR-1215-cP	srRNA-Rn28s1-803-27-cP	CCCCGAGTGTTACAGCCCTCCGGCCGC	27	srRNA	Rn28s1	NR_003279.1	rRNA	Mus musculus 28S ribosomal RNA (Rn28s1), ribosomal RNA	803	121	166	131	37	93	44	32	90	42.1018	79.8491	47.8643	11.5701	18.3891	11.5575	12.9303	39.1046	-0.863675	1	-1.08675	1	0.392243	1
srR-1216-cP	srRNA-Rn18s-1526-19-cP	GCGCTACACTGACTGGCTC	19	srRNA	Rn18s	NR_003278.3	rRNA	Mus musculus 18S ribosomal RNA (Rn18s), ribosomal RNA	1526	22	69	96	121	173	188	103	234	7.65488	33.1903	35.0761	37.8372	34.2077	49.3819	41.6196	101.672	0.334073	1	-0.297957	1	0.875271	0.716104
srR-1217-cP	srRNA-Rn28s1-514-16-cP	CTTTCCCGCTCCCCGT	16	srRNA	Rn28s1	NR_003279.1	rRNA	Mus musculus 28S ribosomal RNA (Rn28s1), ribosomal RNA	514	101	134	121	61	225	164	22	56	35.1429	64.4565	44.2105	19.075	44.4898	43.0778	8.88961	24.3317	-0.241728	1	-2.89847	3.68151e-13	-1.56454	0.000311963
srR-1218-cP	srRNA-Rn18s-1059-24-cP	AGATACCGTCGTAGTTCCGACCAT	24	srRNA	Rn18s	NR_003278.3	rRNA	Mus musculus 18S ribosomal RNA (Rn18s), ribosomal RNA	1059	13	37	42	114	223	261	116	407	4.52334	17.7977	15.3458	35.6483	44.0943	68.5568	46.8725	176.84	0.441121	1	-0.492644	1	1.30751	0.000182649
srR-1219-cP	srRNA-Rn28s1-3587-27-cP	CTGGCACGGTGAAGAGACATGAGAGGT	27	srRNA	Rn28s1	NR_003279.1	rRNA	Mus musculus 28S ribosomal RNA (Rn28s1), ribosomal RNA	3587	3	15	12	17	1338	880	42	27	1.04385	7.21528	4.38452	5.31598	264.566	231.149	16.9711	11.7314	-0.390114	1	-4.54018	1.17279e-51	-5.18539	2.55087e-59
srR-1220-cP	srRNA-Rn28s1-1117-30-cP	ACCCACCCGACCCGTCTTGAAACACGGACC	30	srRNA	Rn28s1	NR_003279.1	rRNA	Mus musculus 28S ribosomal RNA (Rn28s1), ribosomal RNA	1117	95	76	208	37	188	104	68	121	33.0552	36.5574	75.9983	11.5701	37.1737	27.3177	27.477	52.574	-0.63923	1	-1.0161	0.740588	-0.195485	1
srR-1221-cP	srRNA-mt-Rnr2-1354-20-cP	ATCCCAATGGTGTAGAAGCT	20	srRNA	mt-Rnr2	NC_005089.1:1094-2675	MT rRNA	Mus musculus 16S mitochondrial ribosomal RNA	1354	117	105	177	50	108	131	39	67	40.71	50.5069	64.6716	15.6352	21.3551	34.4097	15.7589	29.1112	0.492361	1	-1.01761	1	-0.248357	1
srR-1222-cP	srRNA-Rn18s-111-27-cP	ATGGTTCCTTTGGTCGCTCGCTCCTCT	27	srRNA	Rn18s	NR_003278.3	rRNA	Mus musculus 18S ribosomal RNA (Rn18s), ribosomal RNA	111	35	49	83	100	481	359	105	105	12.1782	23.5699	30.3262	31.2704	95.1093	94.2985	42.4277	45.622	-0.207647	1	-1.74473	7.84063e-08	-1.75454	4.6775e-08
srR-1223-cP	srRNA-n-R5s149-21-25-cP	GAACGCGCCCGATCTCGTCTGATCT	25	srRNA	n-R5s149	NR_046156.1	rRNA	Mus musculus nuclear encoded rRNA 5S 149 (n-R5s149), ribosomal RNA	21	108	50	97	206	56	67	34	43	37.5785	24.0509	35.4415	64.4171	11.073	17.5989	13.7385	18.6833	0.472113	1	-0.269235	1	0.0588419	1
srR-1224-cP	srRNA-Rn28s1-865-19-2-cP	ACCCGTCGCCGCGCTCTCT	19	srRNA	Rn28s1	NR_003279.1	rRNA	Mus musculus 28S ribosomal RNA (Rn28s1), ribosomal RNA	865	116	69	164	25	352	338	36	40	40.3621	33.1903	59.9217	7.81761	69.6018	88.7824	14.5466	17.3798	0.155736	1	-2.83598	1.48693e-16	-2.69419	3.39017e-15
srR-1225-cP	srRNA-Rn18s-1378-18-3-cP	AACGAACGAGATTCTGGC	18	srRNA	Rn18s	NR_003278.3	rRNA	Mus musculus 18S ribosomal RNA (Rn18s), ribosomal RNA	1378	6	21	46	151	454	303	88	244	2.08769	10.1014	16.8073	47.2184	89.7705	79.589	35.5585	106.017	-0.368906	1	-1.91595	2.40138e-09	-0.455561	1
srR-1226-cP	srRNA-mt-Rnr1-770-22-cP	AAGGAGGATTTAGTAGTAAATT	22	srRNA	mt-Rnr1	NC_005089.1:70-1024	MT rRNA	Mus musculus mitochondrion, MT-RNR1 mitochondrially encoded 12S RNA (12S rRNA), ribosomal RNA	770	51	83	53	66	275	270	134	252	17.7454	39.9245	19.3649	20.6385	54.3764	70.9208	54.1458	109.493	0.187786	1	-0.586924	1	0.313925	1
srR-1227-cP	srRNA-Rn28s1-2985-20-cP	TCTGGACGCGAGCCGGGCCC	20	srRNA	Rn28s1	NR_003279.1	rRNA	Mus musculus 28S ribosomal RNA (Rn28s1), ribosomal RNA	2985	3	2	5	154	249	137	262	420	1.04385	0.962037	1.82688	48.1565	49.2354	35.9858	105.867	182.488	-0.647185	1	0.523061	1	1.19385	0.00149014
srR-1228-cP	srRNA-Rn18s-443-16-cP	CTGAGAAACGGCTACC	16	srRNA	Rn18s	NR_003278.3	rRNA	Mus musculus 18S ribosomal RNA (Rn18s), ribosomal RNA	443	23	66	102	128	210	194	127	154	8.00283	31.7472	37.2684	40.0262	41.5238	50.9579	51.3173	66.9123	0.0999497	1	-0.275458	1	-0.00737365	1
srR-1229-cP	srRNA-Rn28s1-467-17-cP	TCAACCCGGCGGCGCGC	17	srRNA	Rn28s1	NR_003279.1	rRNA	Mus musculus 28S ribosomal RNA (Rn28s1), ribosomal RNA	467	17	11	13	190	92	110	218	370	5.91513	5.2912	4.74989	59.4138	18.1914	28.8937	88.088	160.763	0.471555	1	1.69295	3.3704e-06	2.44606	3.65368e-16
srR-1230-cP	srRNA-Rn45s-6872-23-cP	CGATACGACTCTTAGCGGTGGAT	23	srRNA	Rn45s	NR_046233.2	rRNA	Mus musculus 45S pre-ribosomal RNA (Rn45s), ribosomal RNA	6872	59	48	86	191	146	113	105	83	20.529	23.0889	31.4224	59.7265	28.8689	29.6817	42.4277	36.0631	-0.155151	1	-0.0256591	1	-0.374284	1
srR-1231-cP	srRNA-Rn18s-432-20-cP	GGAGAGGGAGCCTGAGAAAC	20	srRNA	Rn18s	NR_003278.3	rRNA	Mus musculus 18S ribosomal RNA (Rn18s), ribosomal RNA	432	24	46	46	72	756	397	145	107	8.35078	22.1269	16.8073	22.5147	149.486	104.28	58.5906	46.491	-0.714739	1	-1.93166	2.60354e-11	-2.37954	6.93753e-17
srR-1232-cP	srRNA-Rn18s-54-25-cP	ATGTCTAAGTACGCACGGCCGGTAC	25	srRNA	Rn18s	NR_003278.3	rRNA	Mus musculus 18S ribosomal RNA (Rn18s), ribosomal RNA	54	28	28	35	80	293	190	107	522	9.74257	13.4685	12.7882	25.0164	57.9356	49.9073	43.2359	226.807	-0.41034	1	-1.00268	0.272049	1.27281	0.000167042
srR-1233-cP	srRNA-Rn18s-1699-21-cP	ACCGCCCGTCGCTACTACCGA	21	srRNA	Rn18s	NR_003278.3	rRNA	Mus musculus 18S ribosomal RNA (Rn18s), ribosomal RNA	1699	5	9	4	85	224	461	250	416	1.73975	4.32917	1.46151	26.5799	44.2921	121.091	101.018	180.75	1.25511	0.00211829	0.608004	1	1.33261	0.000100476
srR-1234-cP	srRNA-Rn18s-1589-30-cP	ACCCCATTCGTGATGGGGATCGGGGATTGC	30	srRNA	Rn18s	NR_003278.3	rRNA	Mus musculus 18S ribosomal RNA (Rn18s), ribosomal RNA	1589	38	67	87	67	226	268	182	219	13.2221	32.2282	31.7877	20.9512	44.6875	70.3955	73.5414	95.1545	0.46002	1	0.137426	1	0.394469	1
srR-1235-cP	srRNA-Rs5-8s1-8-19-cP	AGCGGTGGATCACTCGGCT	19	srRNA	Rs5-8s1	NR_003280.2	rRNA	Mus musculus 5.8S ribosomal RNA (Rs5-8s1), ribosomal RNA	8	55	99	102	152	102	98	86	58	19.1372	47.6208	37.2684	47.5311	20.1687	25.7416	34.7503	25.2007	0.156433	1	0.203465	1	-0.373762	1
srR-1236-cP	srRNA-Rs5-8s1-76-15-cP	AGGACACATTGATCA	15	srRNA	Rs5-8s1	NR_003280.2	rRNA	Mus musculus 5.8S ribosomal RNA (Rs5-8s1), ribosomal RNA	76	24	50	56	149	298	347	128	97	8.35078	24.0509	20.4611	46.593	58.9243	91.1464	51.7214	42.1461	0.433799	1	-0.768782	1	-1.1783	0.019714
srR-1237-cP	srRNA-Rn28s1-936-22-cP	CCTCCCACGGCGCGACCGCTCT	22	srRNA	Rn28s1	NR_003279.1	rRNA	Mus musculus 28S ribosomal RNA (Rn28s1), ribosomal RNA	936	153	120	141	10	247	213	29	20	53.2362	57.7222	51.5181	3.12704	48.8399	55.9487	11.7181	8.68991	0.000686123	1	-2.63609	6.73968e-12	-3.17957	7.93992e-16
srR-1238-cP	srRNA-Rn28s1-2022-15-cP	TACGCCGCGACGAGT	15	srRNA	Rn28s1	NR_003279.1	rRNA	Mus musculus 28S ribosomal RNA (Rn28s1), ribosomal RNA	2022	42	102	97	22	710	277	94	64	14.6139	49.0639	35.4415	6.8795	140.39	72.7595	37.9829	27.8077	-1.14326	0.00819447	-2.46586	1.69642e-17	-3.0295	9.86318e-25
srR-1239-cP	srRNA-n-R5s149-1-23-3-cP	GTCTACGGCCATACCATTCTGAA	23	srRNA	n-R5s149	NR_046156.1	rRNA	Mus musculus nuclear encoded rRNA 5S 149 (n-R5s149), ribosomal RNA	1	114	54	95	99	200	172	148	79	39.6662	25.975	34.7108	30.9577	39.5465	45.1792	59.8029	34.3251	-0.00324515	1	0.0154804	1	-0.899097	1
srR-1240-cP	srRNA-Rn18s-1697-20-cP	ACACCGCCCGTCGCTACTAC	20	srRNA	Rn18s	NR_003278.3	rRNA	Mus musculus 18S ribosomal RNA (Rn18s), ribosomal RNA	1697	25	18	52	125	167	133	157	426	8.69873	8.65833	18.9996	39.0881	33.0213	34.9351	63.4395	185.095	-0.113982	1	0.360535	1	1.7902	2.90799e-09
srR-1241-cP	srRNA-Rn28s1-649-17-cP	GGCGGGGGACCGCCCCC	17	srRNA	Rn28s1	NR_003279.1	rRNA	Mus musculus 28S ribosomal RNA (Rn28s1), ribosomal RNA	649	174	176	146	12	26	18	16	20	60.5431	84.6593	53.3449	3.75245	5.14104	4.72806	6.46517	8.68991	-0.314356	1	-0.249036	1	0.0612368	1
srR-1242-cP	srRNA-Rn28s1-2526-25-cP	GCCGGGCCGTACCCATATCCGCAGC	25	srRNA	Rn28s1	NR_003279.1	rRNA	Mus musculus 28S ribosomal RNA (Rn28s1), ribosomal RNA	2526	59	63	206	45	134	113	86	197	20.529	30.3042	75.2675	14.0717	26.4961	29.6817	34.7503	85.5956	-0.0315342	1	-0.189712	1	0.995271	0.265732
srR-1243-cP	srRNA-Rn18s-1671-17-cP	GTTGATTAAGTCCCTGC	17	srRNA	Rn18s	NR_003278.3	rRNA	Mus musculus 18S ribosomal RNA (Rn18s), ribosomal RNA	1671	32	65	83	120	144	237	128	189	11.1344	31.2662	30.3262	37.5245	28.4735	62.2527	51.7214	82.1196	0.932522	1	0.279714	1	0.831766	1
srR-1244-cP	srRNA-Rn28s1-3269-29-cP	TGGTGCGGACCAGGGGAATCCGACTGTTT	29	srRNA	Rn28s1	NR_003279.1	rRNA	Mus musculus 28S ribosomal RNA (Rn28s1), ribosomal RNA	3269	17	70	62	73	323	198	172	286	5.91513	33.6713	22.6533	22.8274	63.8676	52.0086	69.5006	124.266	-0.491446	1	-0.45899	1	0.264454	1
srR-1245-cP	srRNA-Rn18s-1195-23-cP	AAAGGAATTGACGGAAGGGCACC	23	srRNA	Rn18s	NR_003278.3	rRNA	Mus musculus 18S ribosomal RNA (Rn18s), ribosomal RNA	1195	6	24	22	49	1121	469	100	144	2.08769	11.5444	8.03828	15.3225	221.658	123.192	40.4073	62.5673	-1.0426	0.0242987	-3.03548	3.06925e-28	-2.51969	1.17481e-20
srR-1246-cP	srRNA-Rn28s1-699-18-cP	ACCGTGGCGGTGCGCCGC	18	srRNA	Rn28s1	NR_003279.1	rRNA	Mus musculus 28S ribosomal RNA (Rn28s1), ribosomal RNA	699	159	174	142	10	93	35	23	18	55.3239	83.6972	51.8834	3.12704	18.3891	9.19344	9.29369	7.82092	-1.19285	1	-1.56133	0.0872012	-1.92291	0.00388669
srR-1247-cP	srRNA-Rn18s-1786-30-cP	TGAGAAGACGGTCGAACTTGACTATCTAGA	30	srRNA	Rn18s	NR_003278.3	rRNA	Mus musculus 18S ribosomal RNA (Rn18s), ribosomal RNA	1786	0	11	7	108	256	360	340	292	0	5.2912	2.55763	33.7721	50.6195	94.5611	137.385	126.873	0.705904	1	0.85892	0.591816	0.629618	1
srR-1248-cP	srRNA-n-R5s149-74-23-cP	AGTACTTGGATGGGAGACCGCCT	23	srRNA	n-R5s149	NR_046156.1	rRNA	Mus musculus nuclear encoded rRNA 5S 149 (n-R5s149), ribosomal RNA	74	124	113	106	101	103	90	48	27	43.1457	54.3551	38.7299	31.5831	20.3664	23.6403	19.3955	11.7314	0.0196712	1	-0.650492	1	-1.48789	0.0889406
srR-1249-cP	srRNA-n-R5s149-15-18-cP	ATCACCCTGAACGCGCCC	18	srRNA	n-R5s149	NR_046156.1	rRNA	Mus musculus nuclear encoded rRNA 5S 149 (n-R5s149), ribosomal RNA	15	150	81	96	135	51	35	71	26	52.1924	38.9625	35.0761	42.2151	10.0844	9.19344	28.6892	11.2969	-0.327829	1	0.925284	1	-0.530097	1
srR-1250-cP	srRNA-Rn28s1-158-30-cP	ACGGAAGACCCACTCCCCGGCGCCGCTCGT	30	srRNA	Rn28s1	NR_003279.1	rRNA	Mus musculus 28S ribosomal RNA (Rn28s1), ribosomal RNA	158	80	135	101	55	198	144	42	128	27.8359	64.9375	36.903	17.1987	39.151	37.8245	16.9711	55.6154	-0.244906	1	-1.78457	3.66548e-05	-0.189129	1
srR-1251-cP	srRNA-Rn18s-102-24-cP	AAATCAGTTATGGTTCCTTTGGTC	24	srRNA	Rn18s	NR_003278.3	rRNA	Mus musculus 18S ribosomal RNA (Rn18s), ribosomal RNA	102	41	51	91	133	109	175	121	205	14.2659	24.5319	33.2492	41.5897	21.5528	45.9672	48.8929	89.0716	0.896549	1	0.599923	1	1.35022	0.00166198
srR-1252-cP	srRNA-Rn28s1-3834-21-cP	GGGGAGTTTGACTGGGGCGGT	21	srRNA	Rn28s1	NR_003279.1	rRNA	Mus musculus 28S ribosomal RNA (Rn28s1), ribosomal RNA	3834	28	61	23	66	778	407	127	97	9.74257	29.3421	8.40366	20.6385	153.836	106.907	51.3173	42.1461	-0.720236	1	-2.16412	2.93788e-14	-2.56232	2.65537e-19
srR-1253-cP	srRNA-Rn18s-1813-21-cP	AGAGGAAGTAAAAGTCGTAAC	21	srRNA	Rn18s	NR_003278.3	rRNA	Mus musculus 18S ribosomal RNA (Rn18s), ribosomal RNA	1813	54	62	65	86	196	249	100	271	18.7892	29.8231	23.7495	26.8926	38.7556	65.4048	40.4073	117.748	0.559319	1	-0.520498	1	0.907025	0.385701
srR-1254-cP	srRNA-Rn28s1-936-24-cP	CCTCCCACGGCGCGACCGCTCTCC	24	srRNA	Rn28s1	NR_003279.1	rRNA	Mus musculus 28S ribosomal RNA (Rn28s1), ribosomal RNA	936	122	135	201	7	117	105	31	19	42.4498	64.9375	73.4406	2.18893	23.1347	27.5803	12.5263	8.25541	0.0581595	1	-1.46314	0.07878	-2.1761	6.65122e-05
srR-1255-cP	srRNA-Rn28s1-1076-15-cP	CCGACGAAGCCGAGC	15	srRNA	Rn28s1	NR_003279.1	rRNA	Mus musculus 28S ribosomal RNA (Rn28s1), ribosomal RNA	1076	52	88	70	32	808	402	29	35	18.0934	42.3296	25.5763	10.0065	159.768	105.593	11.7181	15.2073	-0.79264	1	-4.34535	2.56511e-41	-4.08474	1.27267e-38
srR-1256-cP	srRNA-Rn28s1-3280-18-2-cP	AGGGGAATCCGACTGTCT	18	srRNA	Rn28s1	NR_003279.1	rRNA	Mus musculus 28S ribosomal RNA (Rn28s1), ribosomal RNA	3280	138	103	65	76	129	99	135	81	48.017	49.5449	23.7495	23.7655	25.5075	26.0043	54.5499	35.1941	-0.167342	1	0.514998	1	-0.231017	1
srR-1257-cP	srRNA-Rn28s1-2758-19-cP	CCGGGCCCGCCCTCCCCTC	19	srRNA	Rn28s1	NR_003279.1	rRNA	Mus musculus 28S ribosomal RNA (Rn28s1), ribosomal RNA	2758	125	168	88	10	116	131	70	102	43.4936	80.8111	32.1531	3.12704	22.937	34.4097	28.2851	44.3185	0.389391	1	-0.278422	1	0.254235	1
srR-1258-cP	srRNA-Rn28s1-32-19-cP	GAATTTAAGCATATTAGTC	19	srRNA	Rn28s1	NR_003279.1	rRNA	Mus musculus 28S ribosomal RNA (Rn28s1), ribosomal RNA	32	132	132	165	22	100	98	40	41	45.9293	63.4944	60.2871	6.8795	19.7732	25.7416	16.1629	17.8143	0.184965	1	-0.870309	1	-0.844571	1
srR-1259-cP	srRNA-Rn28s1-2037-17-cP	AGGAGGGCCGCTGCGGT	17	srRNA	Rn28s1	NR_003279.1	rRNA	Mus musculus 28S ribosomal RNA (Rn28s1), ribosomal RNA	2037	2	15	19	34	1099	860	58	24	0.695898	7.21528	6.94215	10.632	217.308	225.896	23.4363	10.4279	-0.139421	1	-3.79166	6.46956e-39	-5.07076	1.65846e-54
srR-1260-cP	srRNA-Rn18s-605-15-cP	AAGTCTGGTGCCAGC	15	srRNA	Rn18s	NR_003278.3	rRNA	Mus musculus 18S ribosomal RNA (Rn18s), ribosomal RNA	605	30	60	75	98	470	220	68	183	10.4385	28.8611	27.4032	30.645	92.9342	57.7874	27.477	79.5127	-0.880466	0.936678	-2.33736	1.02458e-13	-0.920342	0.23376
srR-1261-cP	srRNA-Rn18s-465-20-cP	AAGGAAGGCAGCAGGCGCGC	20	srRNA	Rn18s	NR_003278.3	rRNA	Mus musculus 18S ribosomal RNA (Rn18s), ribosomal RNA	465	20	36	35	99	486	210	80	349	6.95898	17.3167	12.7882	30.9577	96.098	55.1607	32.3259	151.639	-0.995827	0.193026	-2.15151	6.0444e-12	-0.0376377	1
srR-1262-cP	srRNA-Rn18s-1505-28-cP	TAGATGTCCGGGGCTGCACGCGCGCTAC	28	srRNA	Rn18s	NR_003278.3	rRNA	Mus musculus 18S ribosomal RNA (Rn18s), ribosomal RNA	1505	11	13	17	107	209	368	220	351	3.82744	6.25324	6.2114	33.4594	41.3261	96.6625	88.8961	152.508	1.03007	0.143427	0.523592	1	1.18749	0.00308893
srR-1263-cP	srRNA-Rn28s1-939-16-cP	CCCACGGCGCGACCGC	16	srRNA	Rn28s1	NR_003279.1	rRNA	Mus musculus 28S ribosomal RNA (Rn28s1), ribosomal RNA	939	74	58	49	38	256	137	187	359	25.7482	27.8991	17.9034	11.8828	50.6195	35.9858	75.5617	155.984	-0.687162	1	-0.00320942	1	0.927536	0.171831
srR-1264-cP	srRNA-Rn28s1-4341-16-cP	TGAACGCCTCTAAGTC	16	srRNA	Rn28s1	NR_003279.1	rRNA	Mus musculus 28S ribosomal RNA (Rn28s1), ribosomal RNA	4341	119	76	122	48	202	146	94	122	41.4059	36.5574	44.5759	15.0098	39.942	38.3498	37.9829	53.0084	-0.253858	1	-0.653138	1	-0.287167	1
srR-1265-cP	srRNA-Rn18s-1375-26-cP	GATAACGAACGAGACTCTGGCATGCT	26	srRNA	Rn18s	NR_003278.3	rRNA	Mus musculus 18S ribosomal RNA (Rn18s), ribosomal RNA	1375	15	65	61	117	160	256	106	256	5.21924	31.2662	22.288	36.5864	31.6372	67.2435	42.8318	111.231	0.891858	1	-0.143977	1	1.11745	0.0238283
srR-1266-cP	srRNA-Rn28s1-171-16-cP	TCCCCGGCGCCGCTCG	16	srRNA	Rn28s1	NR_003279.1	rRNA	Mus musculus 28S ribosomal RNA (Rn28s1), ribosomal RNA	171	10	3	10	75	132	106	342	568	3.47949	1.44306	3.65376	23.4528	26.1007	27.843	138.193	246.793	-0.102022	1	1.82222	5.42089e-09	2.54413	6.97819e-20
srR-1267-cP	srRNA-n-R5s149-1-24-7-cP	GTTTACGGCCATACCACCCTGAAC	24	srRNA	n-R5s149	NR_046156.1	rRNA	Mus musculus nuclear encoded rRNA 5S 149 (n-R5s149), ribosomal RNA	1	97	40	68	164	107	106	121	103	33.7511	19.2407	24.8456	51.2835	21.1574	27.843	48.8929	44.753	0.200563	1	0.626605	1	0.38466	1
srR-1268-cP	srRNA-mt-Rnr1-836-19-cP	ACCGCCCGTCACCCTCCTC	19	srRNA	mt-Rnr1	NC_005089.1:70-1024	MT rRNA	Mus musculus mitochondrion, MT-RNR1 mitochondrially encoded 12S RNA (12S rRNA), ribosomal RNA	836	129	62	125	81	159	106	56	117	44.8854	29.8231	45.672	25.3291	31.4395	27.843	22.6281	50.836	-0.370262	1	-1.05422	0.883486	-0.00243577	1
srR-1269-cP	srRNA-Rn18s-751-19-cP	CGGCGCCCCCTCGATGCTC	19	srRNA	Rn18s	NR_003278.3	rRNA	Mus musculus 18S ribosomal RNA (Rn18s), ribosomal RNA	751	18	9	9	220	253	108	194	197	6.26308	4.32917	3.28839	68.795	50.0263	28.3683	78.3902	85.5956	-1.01298	0.606704	0.0667763	1	0.0790947	1
srR-1270-cP	srRNA-Rn28s1-1513-30-cP	CCCGACGTACGCAGTTTTATCCGGTAAAGC	30	srRNA	Rn28s1	NR_003279.1	rRNA	Mus musculus 28S ribosomal RNA (Rn28s1), ribosomal RNA	1513	61	105	138	58	85	150	86	147	21.2249	50.5069	50.4219	18.1369	16.8073	39.4005	34.7503	63.8708	1.03261	1	0.466092	1	1.22896	0.0424833
srR-1271-cP	srRNA-Rn28s1-316-21-cP	AAACTCCATCTAAGGCTAAAT	21	srRNA	Rn28s1	NR_003279.1	rRNA	Mus musculus 28S ribosomal RNA (Rn28s1), ribosomal RNA	316	83	81	146	52	354	184	48	61	28.8798	38.9625	53.3449	16.2606	69.9973	48.3312	19.3955	26.5042	-0.729339	1	-2.43016	6.26636e-13	-2.09487	6.13373e-10
srR-1272-cP	srRNA-Rn28s1-10-28-cP	AGATCAGACGTGGCGACCCGCTGAATTT	28	srRNA	Rn28s1	NR_003279.1	rRNA	Mus musculus 28S ribosomal RNA (Rn28s1), ribosomal RNA	10	93	92	176	79	112	65	45	47	32.3593	44.2537	64.3062	24.7037	22.146	17.0735	18.1833	20.4213	-0.569805	1	-0.864082	1	-0.811286	1
srR-1273-cP	srRNA-n-R5s149-70-22-cP	GGTTAGTACTTGGATGGGAGAC	22	srRNA	n-R5s149	NR_046156.1	rRNA	Mus musculus nuclear encoded rRNA 5S 149 (n-R5s149), ribosomal RNA	70	96	94	110	108	114	107	69	48	33.4031	45.2157	40.1914	33.7721	22.5415	28.1057	27.8811	20.8558	0.122782	1	-0.274089	1	-0.806483	1
srR-1274-cP	srRNA-Rn18s-141-17-cP	ACTTGGATAACTGTGGT	17	srRNA	Rn18s	NR_003278.3	rRNA	Mus musculus 18S ribosomal RNA (Rn18s), ribosomal RNA	141	37	60	112	94	208	216	107	165	12.8741	28.8611	40.9222	29.3942	41.1283	56.7367	43.2359	71.6918	0.268634	1	-0.508655	1	0.105892	1
srR-1275-cP	srRNA-Rn28s1-3587-18-cP	CTGGCACGGTGAAGAGAC	18	srRNA	Rn28s1	NR_003279.1	rRNA	Mus musculus 28S ribosomal RNA (Rn28s1), ribosomal RNA	3587	21	31	25	22	1048	708	51	59	7.30693	14.9116	9.13441	6.8795	207.224	185.97	20.6077	25.6352	-0.351422	1	-3.90832	7.76256e-40	-3.70831	2.51005e-37
srR-1276-cP	srRNA-Rn28s1-3273-21-cP	GCGGACCAGGGGAATCCGACT	21	srRNA	Rn28s1	NR_003279.1	rRNA	Mus musculus 28S ribosomal RNA (Rn28s1), ribosomal RNA	3273	3	7	12	172	458	740	28	36	1.04385	3.36713	4.38452	53.7852	90.5615	194.376	11.3141	15.6418	0.906325	0.296262	-3.57697	6.72784e-26	-3.22541	9.99102e-23
srR-1277-cP	srRNA-Rs5-8s1-124-20-cP	CCTCCCGGGGCTACGCCTGT	20	srRNA	Rs5-8s1	NR_003280.2	rRNA	Mus musculus 5.8S ribosomal RNA (Rs5-8s1), ribosomal RNA	124	49	49	54	260	45	34	47	63	17.0495	23.5699	19.7303	81.3032	8.89796	8.93077	18.9914	27.3732	-0.189442	1	0.51125	1	0.923328	1
srR-1278-cP	srRNA-n-R5s149-103-16-cP	ACCGGGTGCTGTAGGC	16	srRNA	n-R5s149	NR_046156.1	rRNA	Mus musculus nuclear encoded rRNA 5S 149 (n-R5s149), ribosomal RNA	103	76	30	37	279	78	51	23	40	26.4441	14.4306	13.5189	87.2445	15.4231	13.3962	9.29369	17.3798	-0.397844	1	-1.308	1	-0.522232	1
srR-1279-cP	srRNA-Rn28s1-87-29-cP	AACGGCGAGTGAACAGGGAAGAGCCCAGC	29	srRNA	Rn28s1	NR_003279.1	rRNA	Mus musculus 28S ribosomal RNA (Rn28s1), ribosomal RNA	87	98	118	151	45	100	117	49	73	34.099	56.7602	55.1718	14.0717	19.7732	30.7324	19.7996	31.7182	0.440343	1	-0.578225	1	-0.0139312	1
srR-1280-cP	srRNA-Rn28s1-3415-15-cP	AACTATGACTCTCTT	15	srRNA	Rn28s1	NR_003279.1	rRNA	Mus musculus 28S ribosomal RNA (Rn28s1), ribosomal RNA	3415	71	78	91	37	577	198	76	115	24.7044	37.5194	33.2492	11.5701	114.092	52.0086	30.7096	49.967	-1.32822	0.000437433	-2.47296	1.62512e-16	-1.88589	5.71266e-10
srR-1281-cP	srRNA-Rn28s1-486-19-cP	CCGGCCGTGCCGGTGGTCC	19	srRNA	Rn28s1	NR_003279.1	rRNA	Mus musculus 28S ribosomal RNA (Rn28s1), ribosomal RNA	486	169	172	142	8	18	5	23	17	58.8034	82.7352	51.8834	2.50164	3.55918	1.31335	9.29369	7.38642	-1.61136	1	0.798622	1	0.355104	1
srR-1282-cP	srRNA-Rn18s-461-29-cP	ATCCAAGGAAGGCAGCAGGCGCGCAAATT	29	srRNA	Rn18s	NR_003278.3	rRNA	Mus musculus 18S ribosomal RNA (Rn18s), ribosomal RNA	461	14	47	64	65	268	302	164	303	4.87129	22.6079	23.3841	20.3258	52.9923	79.3263	66.268	131.652	0.38649	1	-0.25849	1	0.616896	1
srR-1283-cP	srRNA-n-R5s149-18-20-2-cP	ATCCTGAACGCGCCCGATCT	20	srRNA	n-R5s149	NR_046156.1	rRNA	Mus musculus nuclear encoded rRNA 5S 149 (n-R5s149), ribosomal RNA	18	136	68	74	156	41	50	72	35	47.3211	32.7093	27.0379	48.7819	8.10703	13.1335	29.0933	15.2073	0.499267	1	1.25931	0.561216	0.211122	1
srR-1284-cP	srRNA-Rn28s1-4289-17-cP	GTGCTTGGCTGAGGAGC	17	srRNA	Rn28s1	NR_003279.1	rRNA	Mus musculus 28S ribosomal RNA (Rn28s1), ribosomal RNA	4289	17	14	9	23	1334	673	55	26	5.91513	6.73426	3.28839	7.1922	263.775	176.777	22.224	11.2969	-0.772633	1	-4.14768	5.06578e-46	-5.2353	3.46221e-60
srR-1285-cP	srRNA-Rs5-8s1-73-18-cP	TGCAGGACACATTGATCA	18	srRNA	Rs5-8s1	NR_003280.2	rRNA	Mus musculus 5.8S ribosomal RNA (Rs5-8s1), ribosomal RNA	73	0	1	2	94	488	702	205	139	0	0.481019	0.730753	29.3942	96.4934	184.394	82.835	60.3949	0.738775	1	-0.801046	1	-1.37104	0.00012228
srR-1286-cP	srRNA-Rn28s1-2037-19-cP	AGGAGGGCCGCTGCGGTGA	19	srRNA	Rn28s1	NR_003279.1	rRNA	Mus musculus 28S ribosomal RNA (Rn28s1), ribosomal RNA	2037	27	23	31	12	1217	615	63	40	9.39462	11.0634	11.3267	3.75245	240.64	161.542	25.4566	17.3798	-0.770214	1	-3.81969	1.9909e-40	-4.48345	1.53794e-49
srR-1287-cP	srRNA-Rn28s1-409-16-cP	AGGGCGTGAAACCGTT	16	srRNA	Rn28s1	NR_003279.1	rRNA	Mus musculus 28S ribosomal RNA (Rn28s1), ribosomal RNA	409	168	111	216	19	11	6	12	7	58.4554	53.3931	78.9213	5.94138	2.17506	1.57602	4.84888	3.04147	-0.650066	1	0.569266	1	-0.20905	1
srR-1288-cP	srRNA-Rn28s1-663-30-cP	CCCGGCCGGCGACCGGCCGCCGCCGGGCGC	30	srRNA	Rn28s1	NR_003279.1	rRNA	Mus musculus 28S ribosomal RNA (Rn28s1), ribosomal RNA	663	165	178	124	14	23	25	25	7	57.4116	85.6213	45.3067	4.37786	4.54785	6.56675	10.1018	3.04147	0.332904	1	0.567248	1	-1.26343	1
srR-1289-cP	srRNA-Rn28s1-932-29-cP	CGCCCCTCCCACGGCGCGACCGCTCTCCC	29	srRNA	Rn28s1	NR_003279.1	rRNA	Mus musculus 28S ribosomal RNA (Rn28s1), ribosomal RNA	932	161	145	108	32	115	77	19	29	56.0198	69.7477	39.4606	10.0065	22.7392	20.2256	7.67739	12.6004	-0.363876	1	-2.14148	0.000121825	-1.54397	0.0263592
srR-1290-cP	srRNA-Rn28s1-2985-21-cP	TCTGGACGCGAGCCGGGCCCT	21	srRNA	Rn28s1	NR_003279.1	rRNA	Mus musculus 28S ribosomal RNA (Rn28s1), ribosomal RNA	2985	4	7	4	98	215	116	355	431	1.3918	3.36713	1.46151	30.645	42.5125	30.4697	143.446	187.268	-0.67533	1	1.17284	0.0041522	1.44282	8.47417e-06
srR-1291-cP	srRNA-Rn18s-1381-28-cP	GAACGAGACTCTGGCATGCTAACTAGTT	28	srRNA	Rn18s	NR_003278.3	rRNA	Mus musculus 18S ribosomal RNA (Rn18s), ribosomal RNA	1381	4	44	30	104	280	289	109	340	1.3918	21.1648	10.9613	32.5213	55.3651	75.9116	44.044	147.728	0.259873	1	-0.91055	0.837463	0.719897	1
srR-1292-cP	srRNA-Rn28s1-1235-21-cP	GTGGGATCCCGAGGCCTCTCC	21	srRNA	Rn28s1	NR_003279.1	rRNA	Mus musculus 28S ribosomal RNA (Rn28s1), ribosomal RNA	1235	28	89	67	18	815	348	71	76	9.74257	42.8106	24.4802	5.62868	161.152	91.4091	28.6892	33.0217	-1.01313	0.0637979	-3.06912	3.2253e-26	-2.98089	3.06667e-25
srR-1293-cP	srRNA-Rn18s-1250-15-2-cP	AACACGGGAAAACTC	15	srRNA	Rn18s	NR_003278.3	rRNA	Mus musculus 18S ribosomal RNA (Rn18s), ribosomal RNA	1250	123	129	72	63	70	69	95	99	42.7977	62.0514	26.3071	19.7004	13.8413	18.1242	38.387	43.0151	0.193239	1	0.889099	1	0.938736	1
srR-1294-cP	srRNA-Rn18s-725-22-cP	ACCGCCCGTCCCCGCCCCTTGC	22	srRNA	Rn18s	NR_003278.3	rRNA	Mus musculus 18S ribosomal RNA (Rn18s), ribosomal RNA	725	62	105	110	84	92	115	91	120	21.5728	50.5069	40.1914	26.2672	18.1914	30.207	36.7707	52.1395	0.535619	1	0.43354	1	0.822429	1
srR-1295-cP	srRNA-n-R5s149-13-17-4-cP	ACCACCCTGAACGCGCG	17	srRNA	n-R5s149	NR_046156.1	rRNA	Mus musculus nuclear encoded rRNA 5S 149 (n-R5s149), ribosomal RNA	13	152	63	110	124	60	67	37	30	52.8883	30.3042	40.1914	38.7753	11.8639	17.5989	14.9507	13.0349	0.372808	1	-0.246895	1	-0.558284	1
srR-1296-cP	srRNA-Rn18s-1768-18-cP	ACGGCCCTGGCGGAGCGC	18	srRNA	Rn18s	NR_003278.3	rRNA	Mus musculus 18S ribosomal RNA (Rn18s), ribosomal RNA	1768	26	29	39	164	150	149	174	225	9.04668	13.9495	14.2497	51.2835	29.6599	39.1378	70.3088	97.7615	0.204523	1	0.663507	1	1.02434	0.120339
srR-1297-cP	srRNA-Rn28s1-270-29-cP	CTTCCCGGAGTCGGGTTGCTTGGGAATGC	29	srRNA	Rn28s1	NR_003279.1	rRNA	Mus musculus 28S ribosomal RNA (Rn28s1), ribosomal RNA	270	145	148	144	22	66	58	30	20	50.4526	71.1907	52.6142	6.8795	13.0503	15.2348	12.1222	8.68991	0.0278748	1	-0.685688	1	-1.2779	1
srR-1298-cP	srRNA-Rn28s1-3607-18-cP	GAGAGGTGTAGAATAAGT	18	srRNA	Rn28s1	NR_003279.1	rRNA	Mus musculus 28S ribosomal RNA (Rn28s1), ribosomal RNA	3607	112	126	105	22	132	139	77	120	38.9703	60.6083	38.3645	6.8795	26.1007	36.5111	31.1137	52.1395	0.288625	1	-0.327311	1	0.302279	1
srR-1299-cP	srRNA-n-R5s149-81-22-cP	GGATGGGAGACCGCCTGGGAAT	22	srRNA	n-R5s149	NR_046156.1	rRNA	Mus musculus nuclear encoded rRNA 5S 149 (n-R5s149), ribosomal RNA	81	89	60	55	138	370	202	58	13	30.9675	28.8611	20.0957	43.1532	73.161	53.0593	23.4363	5.64844	-0.658523	1	-2.22144	2.93006e-11	-4.3797	3.47342e-29
srR-1300-cP	srRNA-Rn18s-456-18-cP	ACCACATCCAAGGAAGGC	18	srRNA	Rn18s	NR_003278.3	rRNA	Mus musculus 18S ribosomal RNA (Rn18s), ribosomal RNA	456	28	33	65	138	317	291	117	114	9.74257	15.8736	23.7495	43.1532	62.6812	76.4369	47.2766	49.5325	0.0908431	1	-0.987434	0.234599	-1.03468	0.123647
srR-1301-cP	srRNA-Rn18s-504-25-cP	CGGGGAGGTAGTGACGAAAAATAAC	25	srRNA	Rn18s	NR_003278.3	rRNA	Mus musculus 18S ribosomal RNA (Rn18s), ribosomal RNA	504	68	52	63	75	148	156	101	330	23.6605	25.013	23.0187	23.4528	29.2644	40.9765	40.8114	143.384	0.290055	1	-0.101245	1	1.59601	1.33108e-06
srR-1302-cP	srRNA-Rn28s1-3282-20-cP	GGGAATCCGACTGTTTAATT	20	srRNA	Rn28s1	NR_003279.1	rRNA	Mus musculus 28S ribosomal RNA (Rn28s1), ribosomal RNA	3282	65	84	133	30	188	123	103	213	22.6167	40.4056	48.5951	9.38113	37.1737	32.3084	41.6196	92.5475	-0.397403	1	-0.417822	1	0.619815	1
srR-1303-cP	srRNA-Rn28s1-3439-16-cP	AAATGCCTCGTCATCT	16	srRNA	Rn28s1	NR_003279.1	rRNA	Mus musculus 28S ribosomal RNA (Rn28s1), ribosomal RNA	3439	64	54	62	71	681	226	44	113	22.2687	25.975	22.6533	22.202	134.656	59.3634	17.7792	49.098	-1.37653	9.95992e-05	-3.49903	7.43877e-30	-2.1502	1.52282e-13
srR-1304-cP	srRNA-Rs5-8s1-96-17-2-cP	ACTTCGAACGCATTTGC	17	srRNA	Rs5-8s1	NR_003280.2	rRNA	Mus musculus 5.8S ribosomal RNA (Rs5-8s1), ribosomal RNA	96	21	40	47	231	133	136	116	54	7.30693	19.2407	17.1727	72.2347	26.2984	35.7231	46.8725	23.4628	0.246296	1	0.252342	1	-0.859044	1
srR-1305-cP	srRNA-Rn28s1-84-29-cP	AGTAACGGCGAGTGAACAGGGAAGAGCCC	29	srRNA	Rn28s1	NR_003279.1	rRNA	Mus musculus 28S ribosomal RNA (Rn28s1), ribosomal RNA	84	103	110	184	19	83	69	61	87	35.8388	52.912	67.2292	5.94138	16.4118	18.1242	24.6485	37.8011	-0.0520851	1	0.00558252	1	0.507243	1
srR-1306-cP	srRNA-mt-Rnr2-76-25-cP	ATTGGAGAAAGAAATTCGTACATCT	25	srRNA	mt-Rnr2	NC_005089.1:1094-2675	MT rRNA	Mus musculus 16S mitochondrial ribosomal RNA	76	129	115	125	48	62	84	45	80	44.8854	55.3171	45.672	15.0098	12.2594	22.0643	18.1833	34.7596	0.651331	1	-0.0124199	1	0.806379	1
srR-1307-cP	srRNA-mt-Rnr2-1470-28-cP	AGTACGAAAGGACAAGAGAAATAGAGCC	28	srRNA	mt-Rnr2	NC_005089.1:1094-2675	MT rRNA	Mus musculus 16S mitochondrial ribosomal RNA	1470	118	119	111	57	96	94	49	69	41.058	57.2412	40.5568	17.8242	18.9823	24.691	19.7996	29.9802	0.183729	1	-0.519418	1	-0.0363027	1
srR-1308-cP	srRNA-Rn18s-1507-21-cP	GATGTCCGGGGCTGCACGCGC	21	srRNA	Rn18s	NR_003278.3	rRNA	Mus musculus 18S ribosomal RNA (Rn18s), ribosomal RNA	1507	50	64	150	92	174	134	111	70	17.3975	30.7852	54.8065	28.7688	34.4054	35.1978	44.8521	30.4147	-0.162378	1	-0.198457	1	-0.872588	1
srR-1309-cP	srRNA-Rn18s-1041-18-cP	GGAGGTTCGAAGACGATC	18	srRNA	Rn18s	NR_003278.3	rRNA	Mus musculus 18S ribosomal RNA (Rn18s), ribosomal RNA	1041	21	75	72	119	124	135	122	208	7.30693	36.0764	26.3071	37.2118	24.5188	35.4604	49.297	90.3751	0.336638	1	0.426006	1	1.18539	0.0176723
srR-1310-cP	srRNA-Rn28s1-4661-24-cP	AGAGCAGCTCCCTCGCTGCGATCT	24	srRNA	Rn28s1	NR_003279.1	rRNA	Mus musculus 28S ribosomal RNA (Rn28s1), ribosomal RNA	4661	84	131	76	87	51	49	62	130	29.2277	63.0134	27.7686	27.2053	10.0844	12.8708	25.0525	56.4844	0.156239	1	0.730045	1	1.78713	4.10731e-05
srR-1311-cP	srRNA-mt-Rnr2-1055-28-cP	AATAAGACGAGAAGACCCTATGGAGCTT	28	srRNA	mt-Rnr2	NC_005089.1:1094-2675	MT rRNA	Mus musculus 16S mitochondrial ribosomal RNA	1055	54	100	86	80	232	174	74	113	18.7892	48.1019	31.4224	25.0164	45.8739	45.7045	29.9014	49.098	-0.200569	1	-1.19747	0.0451946	-0.597263	1
srR-1312-cP	srRNA-Rn28s1-4499-18-cP	GGGACCGGGGTCCGGTGC	18	srRNA	Rn28s1	NR_003279.1	rRNA	Mus musculus 28S ribosomal RNA (Rn28s1), ribosomal RNA	4499	169	113	122	13	205	109	31	31	58.8034	54.3551	44.5759	4.06516	40.5352	28.631	12.5263	13.4694	-0.696365	1	-2.2715	3.0287e-08	-2.28129	1.59004e-08
srR-1313-cP	srRNA-Rn18s-1253-16-cP	ACGGGAAACCTCACCC	16	srRNA	Rn18s	NR_003278.3	rRNA	Mus musculus 18S ribosomal RNA (Rn18s), ribosomal RNA	1253	31	104	72	85	125	147	126	182	10.7864	50.0259	26.3071	26.5799	24.7166	38.6125	50.9132	79.0782	0.447819	1	0.460934	1	0.981271	0.382648
srR-1314-cP	srRNA-Rn18s-79-20-2-cP	AGTGAAATTGCGAATGGCTC	20	srRNA	Rn18s	NR_003278.3	rRNA	Mus musculus 18S ribosomal RNA (Rn18s), ribosomal RNA	79	29	18	44	75	309	296	106	375	10.0905	8.65833	16.0766	23.4528	61.0993	77.7503	42.8318	162.936	0.152272	1	-1.09288	0.0718792	0.7191	1
srR-1315-cP	srRNA-Rn28s1-1117-23-cP	ACCCACCCGACCCGTCTTGAAAC	23	srRNA	Rn28s1	NR_003279.1	rRNA	Mus musculus 28S ribosomal RNA (Rn28s1), ribosomal RNA	1117	119	99	118	27	248	148	42	92	41.4059	47.6208	43.1144	8.44302	49.0376	38.8751	16.9711	39.9736	-0.530052	1	-2.1092	3.52908e-08	-0.989729	0.424354
srR-1316-cP	srRNA-Rn18s-749-23-cP	CTCGGCGCCCCCTCGATGCTCTT	23	srRNA	Rn18s	NR_003278.3	rRNA	Mus musculus 18S ribosomal RNA (Rn18s), ribosomal RNA	749	55	64	102	101	186	146	110	121	19.1372	30.7852	37.2684	31.5831	36.7782	38.3498	44.4481	52.574	-0.134888	1	-0.307639	1	-0.180067	1
srR-1317-cP	srRNA-mt-Rnr2-228-19-cP	AGCTAGAAACCCCGAAACC	19	srRNA	mt-Rnr2	NC_005089.1:1094-2675	MT rRNA	Mus musculus 16S mitochondrial ribosomal RNA	228	99	62	80	81	274	132	57	157	34.447	29.8231	29.2301	25.3291	54.1787	34.6724	23.0322	68.2158	-0.838736	1	-1.81334	1.57969e-06	-0.363114	1
srR-1318-cP	srRNA-n-R5s149-55-19-cP	AGCAGGGTCGGGCCTGGTT	19	srRNA	n-R5s149	NR_046156.1	rRNA	Mus musculus nuclear encoded rRNA 5S 149 (n-R5s149), ribosomal RNA	55	97	34	59	166	112	103	121	77	33.7511	16.3546	21.5572	51.9089	22.146	27.055	48.8929	33.4562	0.0933813	1	0.560804	1	-0.100355	1
srR-1319-cP	srRNA-Rn28s1-938-22-cP	TCCCACGGCGCGACCGCTCTCC	22	srRNA	Rn28s1	NR_003279.1	rRNA	Mus musculus 28S ribosomal RNA (Rn28s1), ribosomal RNA	938	113	133	152	11	187	131	36	16	39.3182	63.9755	55.5372	3.43975	36.976	34.4097	14.5466	6.95193	-0.298889	1	-1.92396	9.69176e-06	-3.09839	1.13688e-12
srR-1320-cP	srRNA-Rn28s1-1531-20-cP	ATCCGGTAAAGCGAATGATT	20	srRNA	Rn28s1	NR_003279.1	rRNA	Mus musculus 28S ribosomal RNA (Rn28s1), ribosomal RNA	1531	76	95	177	35	169	97	36	109	26.4441	45.6968	64.6716	10.9447	33.4168	25.479	14.5466	47.36	-0.586048	1	-1.77806	0.000162746	-0.19244	1
srR-1321-cP	srRNA-Rn18s-1507-23-cP	GATGTCCGGGGCTGCACGCGCGC	23	srRNA	Rn18s	NR_003278.3	rRNA	Mus musculus 18S ribosomal RNA (Rn18s), ribosomal RNA	1507	16	44	70	107	229	299	178	138	5.56718	21.1648	25.5763	33.4594	45.2807	78.5383	71.9251	59.9604	0.598855	1	0.0863711	1	-0.290397	1
srR-1322-cP	srRNA-Rn28s1-97-19-cP	GAACAGGGAAGAGCCCAGC	19	srRNA	Rn28s1	NR_003279.1	rRNA	Mus musculus 28S ribosomal RNA (Rn28s1), ribosomal RNA	97	60	80	178	69	143	156	64	35	20.8769	38.4815	65.037	21.5766	28.2757	40.9765	25.8607	15.2073	0.339591	1	-0.709052	1	-1.58759	0.00436265
srR-1323-cP	srRNA-Rs5-8s1-5-16-cP	GACTTAGCGGTGGATC	16	srRNA	Rs5-8s1	NR_003280.2	rRNA	Mus musculus 5.8S ribosomal RNA (Rs5-8s1), ribosomal RNA	5	31	35	70	205	147	127	101	61	10.7864	16.8356	25.5763	64.1044	29.0667	33.3591	40.8114	26.5042	0.00335339	1	-0.0914738	1	-0.82776	1
srR-1324-cP	srRNA-Rn18s-348-23-cP	GAACGTCTGCCCTATCAACTTTC	23	srRNA	Rn18s	NR_003278.3	rRNA	Mus musculus 18S ribosomal RNA (Rn18s), ribosomal RNA	348	49	48	77	117	160	183	118	166	17.0495	23.0889	28.134	36.5864	31.6372	48.0686	47.6807	72.1262	0.407818	1	0.0105997	1	0.492816	1
srR-1325-cP	srRNA-Rn18s-1702-16-cP	GCCCGTCGCTACTACC	16	srRNA	Rn18s	NR_003278.3	rRNA	Mus musculus 18S ribosomal RNA (Rn18s), ribosomal RNA	1702	62	90	79	116	33	91	107	136	21.5728	43.2917	28.8647	36.2737	6.52517	23.903	43.2359	59.0914	1.67372	0.0219316	2.14209	3.69304e-06	2.478	6.30357e-10
srR-1326-cP	srRNA-n-R5s149-18-17-cP	CCTGAACGCGCCCGATC	17	srRNA	n-R5s149	NR_046156.1	rRNA	Mus musculus nuclear encoded rRNA 5S 149 (n-R5s149), ribosomal RNA	18	93	57	55	175	107	127	70	29	32.3593	27.4181	20.0957	54.7233	21.1574	33.3591	28.2851	12.6004	0.461067	1	-0.162058	1	-1.44008	0.102668
srR-1327-cP	srRNA-n-R5s149-97-25-cP	GGGAATACCGGGTGCTGTAGGCTTT	25	srRNA	n-R5s149	NR_046156.1	rRNA	Mus musculus nuclear encoded rRNA 5S 149 (n-R5s149), ribosomal RNA	97	57	89	103	128	120	110	85	27	19.8331	42.8106	37.6338	40.0262	23.7279	28.8937	34.3462	11.7314	0.088717	1	-0.0475472	1	-1.70799	0.00413425
srR-1328-cP	srRNA-Rn28s1-957-24-cP	TCCCACCCCCCTCCGTCGCCTCTC	24	srRNA	Rn28s1	NR_003279.1	rRNA	Mus musculus 28S ribosomal RNA (Rn28s1), ribosomal RNA	957	8	4	10	188	336	126	210	194	2.78359	1.92407	3.65376	58.7884	66.4381	33.0964	84.8554	84.2921	-1.19995	0.0262232	-0.228071	1	-0.352153	1
srR-1329-cP	srRNA-Rn18s-113-26-cP	GGTTCCTTTGGTCGCTCGCTCCTCTC	26	srRNA	Rn18s	NR_003278.3	rRNA	Mus musculus 18S ribosomal RNA (Rn18s), ribosomal RNA	113	16	25	15	24	1077	651	80	41	5.56718	12.0255	5.48065	7.50491	212.958	170.998	32.3259	17.8143	-0.511868	1	-3.29927	1.0608e-31	-4.27164	4.50183e-45
srR-1330-cP	srRNA-Rn18s-1278-23-cP	ACGGACAGGATTGACAGATTGAT	23	srRNA	Rn18s	NR_003278.3	rRNA	Mus musculus 18S ribosomal RNA (Rn18s), ribosomal RNA	1278	16	46	42	99	223	224	109	321	5.56718	22.1269	15.3458	30.9577	44.0943	58.838	44.044	139.473	0.220676	1	-0.582357	1	0.965156	0.123962
srR-1331-cP	srRNA-Rn28s1-169-15-cP	ACTCCCCGGCGCCGC	15	srRNA	Rn28s1	NR_003279.1	rRNA	Mus musculus 28S ribosomal RNA (Rn28s1), ribosomal RNA	169	45	35	58	45	792	531	45	23	15.6577	16.8356	21.1918	14.0717	156.604	139.478	18.1833	9.9934	-0.362375	1	-3.68449	1.48896e-33	-4.65934	3.29257e-44
srR-1332-cP	srRNA-Rs5-8s1-136-19-cP	ACGCCTGTCTGAGCGTCGC	19	srRNA	Rs5-8s1	NR_003280.2	rRNA	Mus musculus 5.8S ribosomal RNA (Rs5-8s1), ribosomal RNA	136	103	65	65	145	114	89	81	49	35.8388	31.2662	23.7495	45.3421	22.5415	23.3776	32.7299	21.2903	-0.142636	1	-0.0430903	1	-0.7768	1
srR-1333-cP	srRNA-Rn18s-1369-28-cP	AATTCCGATAACGAACGAGACTCTGGCA	28	srRNA	Rn18s	NR_003278.3	rRNA	Mus musculus 18S ribosomal RNA (Rn18s), ribosomal RNA	1369	13	26	21	51	282	503	205	281	4.52334	12.5065	7.6729	15.9479	55.7605	132.123	82.835	122.093	1.04885	0.0579784	-0.0101717	1	0.434764	1
srR-1334-cP	srRNA-Rn28s1-73-24-cP	AGGATTCCCTCAGTAACGGCGAGT	24	srRNA	Rn28s1	NR_003279.1	rRNA	Mus musculus 28S ribosomal RNA (Rn28s1), ribosomal RNA	73	110	84	197	26	123	102	53	36	38.2744	40.4056	71.9791	8.13032	24.3211	26.7923	21.4159	15.6418	-0.0556831	1	-0.763518	1	-1.32995	0.127159
srR-1335-cP	srRNA-Rn28s1-3347-17-cP	GATTTCTGCCCAGTGCT	17	srRNA	Rn28s1	NR_003279.1	rRNA	Mus musculus 28S ribosomal RNA (Rn28s1), ribosomal RNA	3347	10	18	23	20	1157	694	44	31	3.47949	8.65833	8.40366	6.25409	228.776	182.293	17.7792	13.4694	-0.522964	1	-4.26357	1.10797e-45	-4.77715	2.05758e-52
srR-1336-cP	srRNA-Rn28s1-97-15-cP	GAACAGGGAAGAGCC	15	srRNA	Rn28s1	NR_003279.1	rRNA	Mus musculus 28S ribosomal RNA (Rn28s1), ribosomal RNA	97	79	123	152	25	223	137	37	38	27.488	59.1653	55.5372	7.81761	44.0943	35.9858	14.9507	16.5108	-0.488174	1	-2.13837	8.28267e-08	-2.1098	1.07584e-07
srR-1337-cP	srRNA-Rn28s1-3354-19-cP	GCCCAGTGCTCTGAATGTC	19	srRNA	Rn28s1	NR_003279.1	rRNA	Mus musculus 28S ribosomal RNA (Rn28s1), ribosomal RNA	3354	25	80	114	21	635	197	78	115	8.69873	38.4815	41.6529	6.56679	125.56	51.746	31.5177	49.967	-1.47367	1.43788e-05	-2.57369	3.81209e-18	-2.02404	7.4494e-12
srR-1338-cP	srRNA-Rn18s-201-25-cP	CCGGGGGGGGATGCGTGCATTTATC	25	srRNA	Rn18s	NR_003278.3	rRNA	Mus musculus 18S ribosomal RNA (Rn18s), ribosomal RNA	201	27	44	74	91	117	154	130	317	9.39462	21.1648	27.0379	28.4561	23.1347	40.4512	52.5295	137.735	0.610195	1	0.601291	1	1.87676	3.02466e-09
srR-1339-cP	srRNA-Rn18s-1378-18-4-cP	AACGAACGAGACTCTAGC	18	srRNA	Rn18s	NR_003278.3	rRNA	Mus musculus 18S ribosomal RNA (Rn18s), ribosomal RNA	1378	120	95	57	43	76	74	73	264	41.7539	45.6968	20.8265	13.4463	15.0277	19.4376	29.4974	114.707	0.175578	1	0.391141	1	2.2344	6.3568e-12
srR-1340-cP	srRNA-Rn28s1-4572-16-cP	GCCCGTCACGTTGAAC	16	srRNA	Rn28s1	NR_003279.1	rRNA	Mus musculus 28S ribosomal RNA (Rn28s1), ribosomal RNA	4572	74	80	121	44	399	208	41	61	25.7482	38.4815	44.2105	13.759	78.8952	54.6353	16.567	26.5042	-0.725144	1	-2.82961	1.61449e-17	-2.26744	3.38978e-12
srR-1341-cP	srRNA-mt-Rnr1-312-22-cP	AAATAGAATTAAAATCCAACTT	22	srRNA	mt-Rnr1	NC_005089.1:70-1024	MT rRNA	Mus musculus mitochondrion, MT-RNR1 mitochondrially encoded 12S RNA (12S rRNA), ribosomal RNA	312	120	83	100	63	135	117	35	127	41.7539	39.9245	36.5376	19.7004	26.6939	30.7324	14.1426	55.1809	0.00788541	1	-1.49483	0.0183827	0.351617	1
srR-1342-cP	srRNA-Rn28s1-736-22-cP	GGGAAGGCCCGGTGGGGAAGGT	22	srRNA	Rn28s1	NR_003279.1	rRNA	Mus musculus 28S ribosomal RNA (Rn28s1), ribosomal RNA	736	103	127	136	19	271	121	20	23	35.8388	61.0894	49.6912	5.94138	53.5855	31.783	8.08147	9.9934	-0.948277	1	-3.30349	1.17867e-17	-3.11263	3.64428e-16
srR-1343-cP	srRNA-Rn18s-398-21-cP	GACCACGGGTGACGGGGAATC	21	srRNA	Rn18s	NR_003278.3	rRNA	Mus musculus 18S ribosomal RNA (Rn18s), ribosomal RNA	398	15	29	48	67	707	336	110	146	5.21924	13.9495	17.5381	20.9512	139.797	88.2571	44.4481	63.4363	-0.858682	0.753583	-2.23322	1.05056e-14	-1.83491	4.66784e-10
srR-1344-cP	srRNA-Rn28s1-1466-26-cP	AGCTGGTTCCCTCCGAAGTTTCCCTC	26	srRNA	Rn28s1	NR_003279.1	rRNA	Mus musculus 28S ribosomal RNA (Rn28s1), ribosomal RNA	1466	8	17	24	25	1365	471	39	55	2.78359	8.17731	8.76903	7.81761	269.905	123.717	15.7589	23.8973	-1.32055	5.74634e-05	-4.67564	1.81912e-53	-4.19062	1.96484e-47
srR-1345-cP	srRNA-Rn28s1-1466-22-cP	AGCTGGTTCCCTCCGAAGTTTC	22	srRNA	Rn28s1	NR_003279.1	rRNA	Mus musculus 28S ribosomal RNA (Rn28s1), ribosomal RNA	1466	16	38	19	28	1200	473	50	42	5.56718	18.2787	6.94215	8.75572	237.279	124.243	20.2037	18.2488	-1.12859	0.00463441	-4.1322	1.6973e-44	-4.39295	2.65722e-48
srR-1346-cP	srRNA-Rs5-8s1-107-29-cP	ACTTGCGGCCCCGGGTTCCTCCCGGGGCT	29	srRNA	Rs5-8s1	NR_003280.2	rRNA	Mus musculus 5.8S ribosomal RNA (Rs5-8s1), ribosomal RNA	107	97	77	70	150	43	58	51	63	33.7511	37.0384	25.5763	46.9057	8.5025	15.2348	20.6077	27.3732	0.644438	1	0.694206	1	0.988702	1
srR-1347-cP	srRNA-Rn28s1-3771-23-cP	GGCGCCAAGCGTCCGTCCCGCGC	23	srRNA	Rn28s1	NR_003279.1	rRNA	Mus musculus 28S ribosomal RNA (Rn28s1), ribosomal RNA	3771	20	10	8	102	751	530	97	52	6.95898	4.81019	2.92301	31.8959	148.497	139.215	39.1951	22.5938	-0.288419	1	-2.50157	2.40614e-18	-3.40949	5.07081e-30
srR-1348-cP	srRNA-n-R5s149-10-30-cP	CATACCACCCTGAACGCGCCCGATCTCGTC	30	srRNA	n-R5s149	NR_046156.1	rRNA	Mus musculus nuclear encoded rRNA 5S 149 (n-R5s149), ribosomal RNA	10	114	42	138	131	43	61	49	32	39.6662	20.2028	50.4219	40.9643	8.5025	16.0229	19.7996	13.9039	0.717053	1	0.636613	1	0.0137696	1
srR-1349-cP	srRNA-Rn18s-111-22-cP	ATGGTTCCTTTGGTCGCTCGCT	22	srRNA	Rn18s	NR_003278.3	rRNA	Mus musculus 18S ribosomal RNA (Rn18s), ribosomal RNA	111	66	60	93	98	302	147	85	73	22.9646	28.8611	33.98	30.645	59.7152	38.6125	34.3462	31.7182	-0.823894	1	-1.37802	0.00136918	-1.60709	2.05237e-05
srR-1350-cP	srRNA-Rn28s1-799-17-cP	CTCACCCCGAGTGTTAC	17	srRNA	Rn28s1	NR_003279.1	rRNA	Mus musculus 28S ribosomal RNA (Rn28s1), ribosomal RNA	799	138	102	194	23	22	36	30	27	48.017	49.0639	70.883	7.1922	4.35011	9.45611	12.1222	11.7314	0.92069	1	0.892992	1	0.731786	1
srR-1351-cP	srRNA-Rn28s1-3492-29-cP	ACTGTCCCTACCTACTATCCAGCGAAACC	29	srRNA	Rn28s1	NR_003279.1	rRNA	Mus musculus 28S ribosomal RNA (Rn28s1), ribosomal RNA	3492	14	28	72	32	456	228	164	317	4.87129	13.4685	26.3071	10.0065	90.166	59.8887	66.268	137.735	-0.785349	1	-1.02497	0.0671631	-0.0844433	1
srR-1352-cP	srRNA-Rn18s-125-16-cP	CGCTCGCTCCTCTCCT	16	srRNA	Rn18s	NR_003278.3	rRNA	Mus musculus 18S ribosomal RNA (Rn18s), ribosomal RNA	125	54	67	94	89	102	145	114	159	18.7892	32.2282	34.3454	27.8307	20.1687	38.0871	46.0644	69.0848	0.721081	1	0.609656	1	1.07947	0.174311
srR-1353-cP	srRNA-Rn18s-1081-21-cP	ATAAACGATGCCGACTGGCGA	21	srRNA	Rn18s	NR_003278.3	rRNA	Mus musculus 18S ribosomal RNA (Rn18s), ribosomal RNA	1081	14	24	19	86	237	253	196	345	4.87129	11.5444	6.94215	26.8926	46.8626	66.4555	79.1984	149.901	0.308437	1	0.17576	1	0.981357	0.0848313
srR-1354-cP	srRNA-Rn18s-38-26-cP	AAAGATTAAGCCATGCATGTCTAAGT	26	srRNA	Rn18s	NR_003278.3	rRNA	Mus musculus 18S ribosomal RNA (Rn18s), ribosomal RNA	38	46	70	73	91	140	200	83	186	16.0057	33.6713	26.6725	28.4561	27.6825	52.534	33.5381	80.8162	0.728369	1	-0.304	1	0.849296	1
srR-1355-cP	srRNA-Rs5-8s1-78-29-cP	GACACATTGATCATCGACACTTCGAACGC	29	srRNA	Rs5-8s1	NR_003280.2	rRNA	Mus musculus 5.8S ribosomal RNA (Rs5-8s1), ribosomal RNA	78	37	61	82	113	152	196	117	113	12.8741	29.3421	29.9609	35.3356	30.0553	51.4833	47.2766	49.098	0.580704	1	0.0722646	1	0.0123201	1
srR-1356-cP	srRNA-Rn28s1-3967-30-cP	AGACCGTGAAAGCGGGGCCTCACGATCCTT	30	srRNA	Rn28s1	NR_003279.1	rRNA	Mus musculus 28S ribosomal RNA (Rn28s1), ribosomal RNA	3967	10	14	20	96	817	263	104	166	3.47949	6.73426	7.30753	30.0196	161.547	69.0822	42.0236	72.1262	-1.42053	2.14523e-05	-2.52265	4.24086e-19	-1.85841	1.04532e-10
srR-1357-cP	srRNA-Rn28s1-2193-16-cP	AGTCGGTCCTGAGAGA	16	srRNA	Rn28s1	NR_003279.1	rRNA	Mus musculus 28S ribosomal RNA (Rn28s1), ribosomal RNA	2193	44	37	14	27	1121	410	58	53	15.3098	17.7977	5.11527	8.44302	221.658	107.695	23.4363	23.0283	-1.23651	0.000567556	-3.82026	1.51989e-39	-3.95987	1.4369e-41
[truncated: 29,997 more rows]

## Sheet: tsRNA-cP
Supplementary Data 4. 15-30 nt sRNA-cPs identified by TANT-seq in mouse livers or Hepa 1-6 cells.																										Hepa 1-6 AKO vs Hepa 1-6 NC		Hepa 1-6 RKO vs Hepa 1-6 NC		Hepa 1-6 DKO vs Hepa 1-6 NC
[truncated: 16,337 more rows]

## Sheet: miRNA-cP
Supplementary Data 4. 15-30 nt sRNA-cPs identified by TANT-seq in mouse livers or Hepa 1-6 cells.																										Hepa 1-6 AKO vs Hepa 1-6 NC		Hepa 1-6 RKO vs Hepa 1-6 NC		Hepa 1-6 DKO vs Hepa 1-6 NC
[truncated: 302 more rows]

[truncated: 10 more sheets: snoRNA-cP, snRNA-cP, sinRNA-cP, sgmRNA-cP, smRNA-cP, slncRNA-cP, piRNA-cP, smcRNA-cP, srpRNA-cP, Others]
