# Supplementary material for: Discovery of the major 15–30 nt mammalian small RNAs, their biogenesis and function
Source: Nat Commun. 2023 Sep 18;14:5796. doi: 10.1038/s41467-023-41554-6 (PMC10507107; doi:10.1038/s41467-023-41554-6)
Supplement: Supplementary file 8 — Supplementary Data 5 [file 41467_2023_41554_MOESM8_ESM.xlsx]

## Sheet: srRNA-OH
Supplementary Data 5. 15-30 nt sRNA-OHs identified by TANT-seq in human Hep G2 cells.
Rank name	Full name	Sequence	Length	Biotype	Subject name	SubjectID	Subject biotype	Subject description	Subject start	Hep G2_reads	Hep G2_RPM
srR-1	srRNA-RNA5-8SN1-137-20	ACGCCTGTCTGAGCGTCGCT	20	srRNA	RNA5-8SN1	NR_145821.1	rRNA	Homo sapiens RNA, 5.8S ribosomal N1 (RNA5-8SN1), ribosomal RNA	137	14163	25808.9
srR-2	srRNA-RNA5S1-103-18	ACCGGGTGCTGTAGGCTT	18	srRNA	RNA5S1	NR_023363.1	rRNA	Homo sapiens RNA, 5S ribosomal 1 (RNA5S1), ribosomal RNA	103	9676	17632.3
srR-3	srRNA-RNA5S1-103-19	ACCGGGTGCTGTAGGCTTT	19	srRNA	RNA5S1	NR_023363.1	rRNA	Homo sapiens RNA, 5S ribosomal 1 (RNA5S1), ribosomal RNA	103	9100	16582.7
srR-4	srRNA-RNA5-8SN1-141-16	CTGTCTGAGCGTCGCT	16	srRNA	RNA5-8SN1	NR_145821.1	rRNA	Homo sapiens RNA, 5.8S ribosomal N1 (RNA5-8SN1), ribosomal RNA	141	4881	8894.52
srR-5	srRNA-RNA5S1-92-28	CGCCTGGGAATACCGGGTGCTGTAGGCT	28	srRNA	RNA5S1	NR_023363.1	rRNA	Homo sapiens RNA, 5S ribosomal 1 (RNA5S1), ribosomal RNA	92	4863	8861.72
srR-6	srRNA-RNA5S1-103-17	ACCGGGTGCTGTAGGCT	17	srRNA	RNA5S1	NR_023363.1	rRNA	Homo sapiens RNA, 5S ribosomal 1 (RNA5S1), ribosomal RNA	103	4189	7633.5
srR-7	srRNA-RNA5-8SN1-139-18	GCCTGTCTGAGCGTCGCT	18	srRNA	RNA5-8SN1	NR_145821.1	rRNA	Homo sapiens RNA, 5.8S ribosomal N1 (RNA5-8SN1), ribosomal RNA	139	3410	6213.95
srR-8	srRNA-RNA5-8SN1-137-21	ACGCCTGTCTGAGCGTCGCTT	21	srRNA	RNA5-8SN1	NR_145821.1	rRNA	Homo sapiens RNA, 5.8S ribosomal N1 (RNA5-8SN1), ribosomal RNA	137	3130	5703.72
srR-9	srRNA-RNA5S1-92-29	CGCCTGGGAATACCGGGTGCTGTAGGCTT	29	srRNA	RNA5S1	NR_023363.1	rRNA	Homo sapiens RNA, 5S ribosomal 1 (RNA5S1), ribosomal RNA	92	2230	4063.67
srR-10	srRNA-RNA5-8SN1-143-15	GTCTGAGCGTCGCTT	15	srRNA	RNA5-8SN1	NR_145821.1	rRNA	Homo sapiens RNA, 5.8S ribosomal N1 (RNA5-8SN1), ribosomal RNA	143	2012	3666.41
srR-11	srRNA-RNA28SN5-1552-26	GAAGCCAGAGGAAACTCTGGTGGAGG	26	srRNA	RNA28SN5	NR_003287.4	rRNA	Homo sapiens RNA, 28S ribosomal N5 (RNA28SN5), ribosomal RNA	1552	1918	3495.12
srR-12	srRNA-RNA5-8SN1-141-17	CTGTCTGAGCGTCGCTT	17	srRNA	RNA5-8SN1	NR_145821.1	rRNA	Homo sapiens RNA, 5.8S ribosomal N1 (RNA5-8SN1), ribosomal RNA	141	1488	2711.54
srR-13	srRNA-RNA5S1-92-30	CGCCTGGGAATACCGGGTGCTGTAGGCTTT	30	srRNA	RNA5S1	NR_023363.1	rRNA	Homo sapiens RNA, 5S ribosomal 1 (RNA5S1), ribosomal RNA	92	1439	2622.25
srR-14	srRNA-RNA5S1-90-30	ACCGCCTGGGAATACCGGGTGCTGTAGGCT	30	srRNA	RNA5S1	NR_023363.1	rRNA	Homo sapiens RNA, 5S ribosomal 1 (RNA5S1), ribosomal RNA	90	1384	2522.03
srR-15	srRNA-RNA5S1-93-27	GCCTGGGAATACCGGGTGCTGTAGGCT	27	srRNA	RNA5S1	NR_023363.1	rRNA	Homo sapiens RNA, 5S ribosomal 1 (RNA5S1), ribosomal RNA	93	1281	2334.33
srR-16	srRNA-RNA28SN5-135-15	GCGGGGCGCGGGACA	15	srRNA	RNA28SN5	NR_003287.4	rRNA	Homo sapiens RNA, 28S ribosomal N5 (RNA28SN5), ribosomal RNA	135	1072	1953.48
srR-17	srRNA-RNA28SN5-4315-17	AGACCGTGAAAGCGGGG	17	srRNA	RNA28SN5	NR_003287.4	rRNA	Homo sapiens RNA, 28S ribosomal N5 (RNA28SN5), ribosomal RNA	4315	1063	1937.08
srR-18	srRNA-RNA28SN5-1033-22	CCCCCGCGGGGGCGCGCCGGCG	22	srRNA	RNA28SN5	NR_003287.4	rRNA	Homo sapiens RNA, 28S ribosomal N5 (RNA28SN5), ribosomal RNA	1033	999	1820.45
srR-19	srRNA-RNA28SN5-3987-28	CCCCGGTGTCCCCGCGAGGGGCCCGGGG	28	srRNA	RNA28SN5	NR_003287.4	rRNA	Homo sapiens RNA, 28S ribosomal N5 (RNA28SN5), ribosomal RNA	3987	995	1813.16
srR-20	srRNA-RNA5-8SN1-127-30	TCCCGGGGCTACGCCTGTCTGAGCGTCGCT	30	srRNA	RNA5-8SN1	NR_145821.1	rRNA	Homo sapiens RNA, 5.8S ribosomal N1 (RNA5-8SN1), ribosomal RNA	127	953	1736.63
srR-21	srRNA-RNA28SN5-1552-25	GAAGCCAGAGGAAACTCTGGTGGAG	25	srRNA	RNA28SN5	NR_003287.4	rRNA	Homo sapiens RNA, 28S ribosomal N5 (RNA28SN5), ribosomal RNA	1552	936	1705.65
srR-22	srRNA-RNA28SN5-1034-21	CCCCGCGGGGGCGCGCCGGCG	21	srRNA	RNA28SN5	NR_003287.4	rRNA	Homo sapiens RNA, 28S ribosomal N5 (RNA28SN5), ribosomal RNA	1034	878	1599.96
srR-23	srRNA-RNA28SN5-3303-20	CCCCGGGGAGCCCGGCGGGC	20	srRNA	RNA28SN5	NR_003287.4	rRNA	Homo sapiens RNA, 28S ribosomal N5 (RNA28SN5), ribosomal RNA	3303	874	1592.67
srR-24	srRNA-RNA28SN5-5055-15	GACACAAGGGTTTGT	15	srRNA	RNA28SN5	NR_003287.4	rRNA	Homo sapiens RNA, 28S ribosomal N5 (RNA28SN5), ribosomal RNA	5055	856	1559.87
srR-25	srRNA-RNA5-8SN1-128-29	CCCGGGGCTACGCCTGTCTGAGCGTCGCT	29	srRNA	RNA5-8SN1	NR_145821.1	rRNA	Homo sapiens RNA, 5.8S ribosomal N1 (RNA5-8SN1), ribosomal RNA	128	842	1534.35
srR-26	srRNA-RNA5S1-93-28	GCCTGGGAATACCGGGTGCTGTAGGCTT	28	srRNA	RNA5S1	NR_023363.1	rRNA	Homo sapiens RNA, 5S ribosomal 1 (RNA5S1), ribosomal RNA	93	816	1486.98
srR-27	srRNA-RNA5-8SN1-138-19	CGCCTGTCTGAGCGTCGCT	19	srRNA	RNA5-8SN1	NR_145821.1	rRNA	Homo sapiens RNA, 5.8S ribosomal N1 (RNA5-8SN1), ribosomal RNA	138	811	1477.86
srR-28	srRNA-RNA5-8SN1-139-19	GCCTGTCTGAGCGTCGCTT	19	srRNA	RNA5-8SN1	NR_145821.1	rRNA	Homo sapiens RNA, 5.8S ribosomal N1 (RNA5-8SN1), ribosomal RNA	139	790	1439.6
srR-29	srRNA-RNA28SN5-4032-27	GCGGGCCGCCGGTGAAATACCACTACT	27	srRNA	RNA28SN5	NR_003287.4	rRNA	Homo sapiens RNA, 28S ribosomal N5 (RNA28SN5), ribosomal RNA	4032	779	1419.55
srR-30	srRNA-RNA28SN5-5041-29	GAAAGTCAGCCCTCGACACAAGGGTTTGT	29	srRNA	RNA28SN5	NR_003287.4	rRNA	Homo sapiens RNA, 28S ribosomal N5 (RNA28SN5), ribosomal RNA	5041	776	1414.08
srR-31	srRNA-RNA28SN5-665-20	CGACCGGCCGCCGCCGGGCG	20	srRNA	RNA28SN5	NR_003287.4	rRNA	Homo sapiens RNA, 28S ribosomal N5 (RNA28SN5), ribosomal RNA	665	769	1401.33
srR-32	srRNA-RNA28SN5-3196-20	CCGCGAGGGGGGCCCGGGCA	20	srRNA	RNA28SN5	NR_003287.4	rRNA	Homo sapiens RNA, 28S ribosomal N5 (RNA28SN5), ribosomal RNA	3196	743	1353.95
srR-33	srRNA-RNA5S1-97-24	GGGAATACCGGGTGCTGTAGGCTT	24	srRNA	RNA5S1	NR_023363.1	rRNA	Homo sapiens RNA, 5S ribosomal 1 (RNA5S1), ribosomal RNA	97	714	1301.1
srR-34	srRNA-RNA28SN5-3303-19	CCCCGGGGAGCCCGGCGGG	19	srRNA	RNA28SN5	NR_003287.4	rRNA	Homo sapiens RNA, 28S ribosomal N5 (RNA28SN5), ribosomal RNA	3303	660	1202.7
srR-35	srRNA-RNA5-8SN1-142-15	TGTCTGAGCGTCGCT	15	srRNA	RNA5-8SN1	NR_145821.1	rRNA	Homo sapiens RNA, 5.8S ribosomal N1 (RNA5-8SN1), ribosomal RNA	142	660	1202.7
srR-36	srRNA-RNA5S1-95-25	CTGGGAATACCGGGTGCTGTAGGCT	25	srRNA	RNA5S1	NR_023363.1	rRNA	Homo sapiens RNA, 5S ribosomal 1 (RNA5S1), ribosomal RNA	95	635	1157.14
srR-37	srRNA-RNA5S1-97-23	GGGAATACCGGGTGCTGTAGGCT	23	srRNA	RNA5S1	NR_023363.1	rRNA	Homo sapiens RNA, 5S ribosomal 1 (RNA5S1), ribosomal RNA	97	631	1149.85
srR-38	srRNA-RNA5S1-106-15	GGGTGCTGTAGGCTT	15	srRNA	RNA5S1	NR_023363.1	rRNA	Homo sapiens RNA, 5S ribosomal 1 (RNA5S1), ribosomal RNA	106	607	1106.12
srR-39	srRNA-RNA5S1-103-18-2	ACCGGGTGCTGTAGGCTA	18	srRNA	RNA5S1	NR_023363.1	rRNA	Homo sapiens RNA, 5S ribosomal 1 (RNA5S1), ribosomal RNA	103	567	1033.23
srR-40	srRNA-RNA5S1-93-29	GCCTGGGAATACCGGGTGCTGTAGGCTTT	29	srRNA	RNA5S1	NR_023363.1	rRNA	Homo sapiens RNA, 5S ribosomal 1 (RNA5S1), ribosomal RNA	93	547	996.784
srR-41	srRNA-RNA28SN5-3188-26	ACGGTCCCCCGCGAGGGGGGCCCGGG	26	srRNA	RNA28SN5	NR_003287.4	rRNA	Homo sapiens RNA, 28S ribosomal N5 (RNA28SN5), ribosomal RNA	3188	526	958.516
srR-42	srRNA-RNA5S1-95-26	CTGGGAATACCGGGTGCTGTAGGCTT	26	srRNA	RNA5S1	NR_023363.1	rRNA	Homo sapiens RNA, 5S ribosomal 1 (RNA5S1), ribosomal RNA	95	519	945.76
srR-43	srRNA-RNA28SN5-3220-17	GGGGGCCGGCGGCGGCG	17	srRNA	RNA28SN5	NR_003287.4	rRNA	Homo sapiens RNA, 28S ribosomal N5 (RNA28SN5), ribosomal RNA	3220	514	936.649
srR-44	srRNA-RNA28SN5-122-28	TCCCCGCCCCGCGGCGGGGCGCGGGACA	28	srRNA	RNA28SN5	NR_003287.4	rRNA	Homo sapiens RNA, 28S ribosomal N5 (RNA28SN5), ribosomal RNA	122	499	909.315
srR-45	srRNA-RNA28SN5-3195-21	CCCGCGAGGGGGGCCCGGGCA	21	srRNA	RNA28SN5	NR_003287.4	rRNA	Homo sapiens RNA, 28S ribosomal N5 (RNA28SN5), ribosomal RNA	3195	483	880.158
srR-46	srRNA-RNA5S1-106-16	GGGTGCTGTAGGCTTT	16	srRNA	RNA5S1	NR_023363.1	rRNA	Homo sapiens RNA, 5S ribosomal 1 (RNA5S1), ribosomal RNA	106	478	871.047
srR-47	srRNA-RNA28SN5-1244-24	GCGTCCCCCGAAGAGGGGGACGGC	24	srRNA	RNA28SN5	NR_003287.4	rRNA	Homo sapiens RNA, 28S ribosomal N5 (RNA28SN5), ribosomal RNA	1244	474	863.758
srR-48	srRNA-RNA28SN5-672-15	CCGCCGCCGGGCGCA	15	srRNA	RNA28SN5	NR_003287.4	rRNA	Homo sapiens RNA, 28S ribosomal N5 (RNA28SN5), ribosomal RNA	672	469	854.646
srR-49	srRNA-RNA28SN5-991-22	CCGGCGCCCACCCCCGCGGGGA	22	srRNA	RNA28SN5	NR_003287.4	rRNA	Homo sapiens RNA, 28S ribosomal N5 (RNA28SN5), ribosomal RNA	991	466	849.18
srR-50	srRNA-RNA28SN5-1034-20	CCCCGCGGGGGCGCGCCGGC	20	srRNA	RNA28SN5	NR_003287.4	rRNA	Homo sapiens RNA, 28S ribosomal N5 (RNA28SN5), ribosomal RNA	1034	460	838.246
srR-51	srRNA-RNA5S1-97-25	GGGAATACCGGGTGCTGTAGGCTTT	25	srRNA	RNA5S1	NR_023363.1	rRNA	Homo sapiens RNA, 5S ribosomal 1 (RNA5S1), ribosomal RNA	97	457	832.779
srR-52	srRNA-RNA28SN5-991-23	CCGGCGCCCACCCCCGCGGGGAA	23	srRNA	RNA28SN5	NR_003287.4	rRNA	Homo sapiens RNA, 28S ribosomal N5 (RNA28SN5), ribosomal RNA	991	402	732.554
srR-53	srRNA-RNA5S1-92-27	CGCCTGGGAATACCGGGTGCTGTAGGC	27	srRNA	RNA5S1	NR_023363.1	rRNA	Homo sapiens RNA, 5S ribosomal 1 (RNA5S1), ribosomal RNA	92	399	727.087
srR-54	srRNA-RNA28SN5-2602-20	GCCGGCGGGAGCCCCGGGGA	20	srRNA	RNA28SN5	NR_003287.4	rRNA	Homo sapiens RNA, 28S ribosomal N5 (RNA28SN5), ribosomal RNA	2602	394	717.976
srR-55	srRNA-RNA28SN5-3988-26	CCCGGTGTCCCCGCGAGGGGCCCGGG	26	srRNA	RNA28SN5	NR_003287.4	rRNA	Homo sapiens RNA, 28S ribosomal N5 (RNA28SN5), ribosomal RNA	3988	390	710.687
srR-56	srRNA-RNA28SN5-4808-23	CCACGCGCCCCGCGCGCGCGGGA	23	srRNA	RNA28SN5	NR_003287.4	rRNA	Homo sapiens RNA, 28S ribosomal N5 (RNA28SN5), ribosomal RNA	4808	381	694.286
srR-57	srRNA-RNA5S1-103-16	ACCGGGTGCTGTAGGC	16	srRNA	RNA5S1	NR_023363.1	rRNA	Homo sapiens RNA, 5S ribosomal 1 (RNA5S1), ribosomal RNA	103	380	692.464
srR-58	srRNA-RNA28SN5-1246-20	GTCCCCCGAAGAGGGGGACG	20	srRNA	RNA28SN5	NR_003287.4	rRNA	Homo sapiens RNA, 28S ribosomal N5 (RNA28SN5), ribosomal RNA	1246	370	674.241
srR-59	srRNA-RNA28SN5-1033-21	CCCCCGCGGGGGCGCGCCGGC	21	srRNA	RNA28SN5	NR_003287.4	rRNA	Homo sapiens RNA, 28S ribosomal N5 (RNA28SN5), ribosomal RNA	1033	370	674.241
srR-60	srRNA-RNA28SN5-3303-18	CCCCGGGGAGCCCGGCGG	18	srRNA	RNA28SN5	NR_003287.4	rRNA	Homo sapiens RNA, 28S ribosomal N5 (RNA28SN5), ribosomal RNA	3303	355	646.907
srR-61	srRNA-RNA5-8SN1-142-16	TGTCTGAGCGTCGCTT	16	srRNA	RNA5-8SN1	NR_145821.1	rRNA	Homo sapiens RNA, 5.8S ribosomal N1 (RNA5-8SN1), ribosomal RNA	142	347	632.329
srR-62	srRNA-RNA28SN5-1555-21	GCCAGAGGAAACTCTGGTGGA	21	srRNA	RNA28SN5	NR_003287.4	rRNA	Homo sapiens RNA, 28S ribosomal N5 (RNA28SN5), ribosomal RNA	1555	344	626.862
srR-63	srRNA-RNA5-8SN1-128-30	CCCGGGGCTACGCCTGTCTGAGCGTCGCTT	30	srRNA	RNA5-8SN1	NR_145821.1	rRNA	Homo sapiens RNA, 5.8S ribosomal N1 (RNA5-8SN1), ribosomal RNA	128	343	625.04
srR-64	srRNA-RNA28SN5-816-24	CGCGTCCTCCCTCGGGAGGGCGCG	24	srRNA	RNA28SN5	NR_003287.4	rRNA	Homo sapiens RNA, 28S ribosomal N5 (RNA28SN5), ribosomal RNA	816	342	623.218
srR-65	srRNA-RNA28SN5-5048-22	AGCCCTCGACACAAGGGTTTGT	22	srRNA	RNA28SN5	NR_003287.4	rRNA	Homo sapiens RNA, 28S ribosomal N5 (RNA28SN5), ribosomal RNA	5048	340	619.573
srR-66	srRNA-MT-RNR2-1393-21	GATCTGAGTTCAGACCGGAGT	21	srRNA	MT-RNR2	NC_012920.1:1671-3229	MT rRNA	Homo sapiens mitochondrion, MT-RNR2 mitochondrially encoded 16S RNA (16S rRNA), ribosomal RNA	1393	335	610.462	MT-RNR2
srR-67	srRNA-RNA28SN5-2602-16	GCCGGCGGGAGCCCCG	16	srRNA	RNA28SN5	NR_003287.4	rRNA	Homo sapiens RNA, 28S ribosomal N5 (RNA28SN5), ribosomal RNA	2602	333	606.817
srR-68	srRNA-RNA28SN5-134-15	GGCGGGGCGCGGGAC	15	srRNA	RNA28SN5	NR_003287.4	rRNA	Homo sapiens RNA, 28S ribosomal N5 (RNA28SN5), ribosomal RNA	134	332	604.995
srR-69	srRNA-RNA28SN5-1244-23	GCGTCCCCCGAAGAGGGGGACGG	23	srRNA	RNA28SN5	NR_003287.4	rRNA	Homo sapiens RNA, 28S ribosomal N5 (RNA28SN5), ribosomal RNA	1244	326	594.061
srR-70	srRNA-RNA28SN5-3188-27	ACGGTCCCCCGCGAGGGGGGCCCGGGC	27	srRNA	RNA28SN5	NR_003287.4	rRNA	Homo sapiens RNA, 28S ribosomal N5 (RNA28SN5), ribosomal RNA	3188	324	590.417
srR-71	srRNA-RNA5-8SN1-131-26	GGGGCTACGCCTGTCTGAGCGTCGCT	26	srRNA	RNA5-8SN1	NR_145821.1	rRNA	Homo sapiens RNA, 5.8S ribosomal N1 (RNA5-8SN1), ribosomal RNA	131	322	586.772
srR-72	srRNA-RNA28SN5-2719-18	CCGGTGAGCTCTCGCTGG	18	srRNA	RNA28SN5	NR_003287.4	rRNA	Homo sapiens RNA, 28S ribosomal N5 (RNA28SN5), ribosomal RNA	2719	318	579.483
srR-73	srRNA-MT-RNR2-1132-17	AAAATTTCGGTTGGGAA	17	srRNA	MT-RNR2	NC_012920.1:1671-3229	MT rRNA	Homo sapiens mitochondrion, MT-RNR2 mitochondrially encoded 16S RNA (16S rRNA), ribosomal RNA	1132	317	577.661
srR-74	srRNA-RNA5S1-105-16	CGGGTGCTGTAGGCTT	16	srRNA	RNA5S1	NR_023363.1	rRNA	Homo sapiens RNA, 5S ribosomal 1 (RNA5S1), ribosomal RNA	105	312	568.549
srR-75	srRNA-RNA28SN5-3987-29	CCCCGGTGTCCCCGCGAGGGGCCCGGGGC	29	srRNA	RNA28SN5	NR_003287.4	rRNA	Homo sapiens RNA, 28S ribosomal N5 (RNA28SN5), ribosomal RNA	3987	310	564.905
srR-76	srRNA-RNA5S1-91-29	CCGCCTGGGAATACCGGGTGCTGTAGGCT	29	srRNA	RNA5S1	NR_023363.1	rRNA	Homo sapiens RNA, 5S ribosomal 1 (RNA5S1), ribosomal RNA	91	303	552.149
srR-77	srRNA-MT-RNR2-1134-15	AATTTCGGTTGGGAA	15	srRNA	MT-RNR2	NC_012920.1:1671-3229	MT rRNA	Homo sapiens mitochondrion, MT-RNR2 mitochondrially encoded 16S RNA (16S rRNA), ribosomal RNA	1134	302	550.327
srR-78	srRNA-RNA5-8SN1-129-29	CCGGGGCTACGCCTGTCTGAGCGTCGCTT	29	srRNA	RNA5-8SN1	NR_145821.1	rRNA	Homo sapiens RNA, 5.8S ribosomal N1 (RNA5-8SN1), ribosomal RNA	129	279	508.414
srR-79	srRNA-RNA28SN5-3188-29	ACGGTCCCCCGCGAGGGGGGCCCGGGCAC	29	srRNA	RNA28SN5	NR_003287.4	rRNA	Homo sapiens RNA, 28S ribosomal N5 (RNA28SN5), ribosomal RNA	3188	274	499.303
srR-80	srRNA-RNA28SN5-15-21	AGACGTGGCGACCCGCTGAAT	21	srRNA	RNA28SN5	NR_003287.4	rRNA	Homo sapiens RNA, 28S ribosomal N5 (RNA28SN5), ribosomal RNA	15	273	497.481
srR-81	srRNA-RNA28SN5-1552-27	GAAGCCAGAGGAAACTCTGGTGGAGGT	27	srRNA	RNA28SN5	NR_003287.4	rRNA	Homo sapiens RNA, 28S ribosomal N5 (RNA28SN5), ribosomal RNA	1552	269	490.192
srR-82	srRNA-RNA28SN5-1122-22	CCCCCGCCCCGGCGACGGGGGG	22	srRNA	RNA28SN5	NR_003287.4	rRNA	Homo sapiens RNA, 28S ribosomal N5 (RNA28SN5), ribosomal RNA	1122	267	486.547
srR-83	srRNA-RNA28SN5-2647-15	AGGGCGCCCTGGAAT	15	srRNA	RNA28SN5	NR_003287.4	rRNA	Homo sapiens RNA, 28S ribosomal N5 (RNA28SN5), ribosomal RNA	2647	266	484.725
srR-84	srRNA-RNA28SN5-4315-16	AGACCGTGAAAGCGGG	16	srRNA	RNA28SN5	NR_003287.4	rRNA	Homo sapiens RNA, 28S ribosomal N5 (RNA28SN5), ribosomal RNA	4315	262	477.436
srR-85	srRNA-RNA28SN5-1034-18	CCCCGCGGGGGCGCGCCG	18	srRNA	RNA28SN5	NR_003287.4	rRNA	Homo sapiens RNA, 28S ribosomal N5 (RNA28SN5), ribosomal RNA	1034	258	470.147
srR-86	srRNA-RNA5-8SN1-136-21	TACGCCTGTCTGAGCGTCGCT	21	srRNA	RNA5-8SN1	NR_145821.1	rRNA	Homo sapiens RNA, 5.8S ribosomal N1 (RNA5-8SN1), ribosomal RNA	136	258	470.147
srR-87	srRNA-RNA5S1-105-17	CGGGTGCTGTAGGCTTT	17	srRNA	RNA5S1	NR_023363.1	rRNA	Homo sapiens RNA, 5S ribosomal 1 (RNA5S1), ribosomal RNA	105	257	468.324
srR-88	srRNA-RNA18SN2-1768-18	ACGGCCCTGGCGGAGCGC	18	srRNA	RNA18SN2	NR_146146.1	rRNA	Homo sapiens RNA, 18S ribosomal N2 (RNA18SN2), ribosomal RNA	1768	253	461.035
srR-89	srRNA-RNA28SN5-665-22	CGACCGGCCGCCGCCGGGCGCA	22	srRNA	RNA28SN5	NR_003287.4	rRNA	Homo sapiens RNA, 28S ribosomal N5 (RNA28SN5), ribosomal RNA	665	251	457.391
srR-90	srRNA-RNA28SN5-5040-30	TGAAAGTCAGCCCTCGACACAAGGGTTTGT	30	srRNA	RNA28SN5	NR_003287.4	rRNA	Homo sapiens RNA, 28S ribosomal N5 (RNA28SN5), ribosomal RNA	5040	249	453.746
srR-91	srRNA-RNA28SN5-841-16	GGGTCGGGGCGGCGGC	16	srRNA	RNA28SN5	NR_003287.4	rRNA	Homo sapiens RNA, 28S ribosomal N5 (RNA28SN5), ribosomal RNA	841	247	450.102
srR-92	srRNA-RNA28SN5-5047-23	CAGCCCTCGACACAAGGGTTTGT	23	srRNA	RNA28SN5	NR_003287.4	rRNA	Homo sapiens RNA, 28S ribosomal N5 (RNA28SN5), ribosomal RNA	5047	245	446.457
srR-93	srRNA-RNA28SN5-3188-28	ACGGTCCCCCGCGAGGGGGGCCCGGGCA	28	srRNA	RNA28SN5	NR_003287.4	rRNA	Homo sapiens RNA, 28S ribosomal N5 (RNA28SN5), ribosomal RNA	3188	241	439.168
srR-94	srRNA-RNA28SN5-1801-16	AAGAAGCCCGGCTCGC	16	srRNA	RNA28SN5	NR_003287.4	rRNA	Homo sapiens RNA, 28S ribosomal N5 (RNA28SN5), ribosomal RNA	1801	239	435.523
srR-95	srRNA-RNA5S1-95-27	CTGGGAATACCGGGTGCTGTAGGCTTT	27	srRNA	RNA5S1	NR_023363.1	rRNA	Homo sapiens RNA, 5S ribosomal 1 (RNA5S1), ribosomal RNA	95	239	435.523
srR-96	srRNA-RNA28SN5-1552-22	GAAGCCAGAGGAAACTCTGGTG	22	srRNA	RNA28SN5	NR_003287.4	rRNA	Homo sapiens RNA, 28S ribosomal N5 (RNA28SN5), ribosomal RNA	1552	238	433.701
srR-97	srRNA-RNA28SN5-4145-27	CGGCCGGGCGCGACCCGCTCCGGGGAC	27	srRNA	RNA28SN5	NR_003287.4	rRNA	Homo sapiens RNA, 28S ribosomal N5 (RNA28SN5), ribosomal RNA	4145	237	431.879
srR-98	srRNA-RNA28SN5-3373-15	GGGGGCGGGGAGCGG	15	srRNA	RNA28SN5	NR_003287.4	rRNA	Homo sapiens RNA, 28S ribosomal N5 (RNA28SN5), ribosomal RNA	3373	234	426.412
srR-99	srRNA-RNA28SN5-3373-16	GGGGGCGGGGAGCGGT	16	srRNA	RNA28SN5	NR_003287.4	rRNA	Homo sapiens RNA, 28S ribosomal N5 (RNA28SN5), ribosomal RNA	3373	230	419.123
srR-100	srRNA-RNA18SN2-1849-21	GAACCTGCGGAAGGATCATTA	21	srRNA	RNA18SN2	NR_146146.1	rRNA	Homo sapiens RNA, 18S ribosomal N2 (RNA18SN2), ribosomal RNA	1849	227	413.656
srR-101	srRNA-RNA28SN5-2602-19	GCCGGCGGGAGCCCCGGGG	19	srRNA	RNA28SN5	NR_003287.4	rRNA	Homo sapiens RNA, 28S ribosomal N5 (RNA28SN5), ribosomal RNA	2602	225	410.012
srR-102	srRNA-RNA5S1-100-21	AATACCGGGTGCTGTAGGCTT	21	srRNA	RNA5S1	NR_023363.1	rRNA	Homo sapiens RNA, 5S ribosomal 1 (RNA5S1), ribosomal RNA	100	208	379.033
srR-103	srRNA-RNA5S1-91-30	CCGCCTGGGAATACCGGGTGCTGTAGGCTT	30	srRNA	RNA5S1	NR_023363.1	rRNA	Homo sapiens RNA, 5S ribosomal 1 (RNA5S1), ribosomal RNA	91	207	377.211
srR-104	srRNA-RNA5S1-96-25	TGGGAATACCGGGTGCTGTAGGCTT	25	srRNA	RNA5S1	NR_023363.1	rRNA	Homo sapiens RNA, 5S ribosomal 1 (RNA5S1), ribosomal RNA	96	201	366.277
srR-105	srRNA-RNA28SN5-4895-15	CGGGGCGCGGCCGGA	15	srRNA	RNA28SN5	NR_003287.4	rRNA	Homo sapiens RNA, 28S ribosomal N5 (RNA28SN5), ribosomal RNA	4895	199	362.632
srR-106	srRNA-RNA28SN5-663-22	GGCGACCGGCCGCCGCCGGGCG	22	srRNA	RNA28SN5	NR_003287.4	rRNA	Homo sapiens RNA, 28S ribosomal N5 (RNA28SN5), ribosomal RNA	663	196	357.166
srR-107	srRNA-RNA28SN5-841-21	GGGTCGGGGCGGCGGCGGCGG	21	srRNA	RNA28SN5	NR_003287.4	rRNA	Homo sapiens RNA, 28S ribosomal N5 (RNA28SN5), ribosomal RNA	841	195	355.343
srR-108	srRNA-RNA18SN2-1840-30	TCCGTAGGTGAACCTGCGGAAGGATCATTA	30	srRNA	RNA18SN2	NR_146146.1	rRNA	Homo sapiens RNA, 18S ribosomal N2 (RNA18SN2), ribosomal RNA	1840	193	351.699
srR-109	srRNA-RNA28SN5-3273-20	CGCCCCAGCTGCGGCGGGCG	20	srRNA	RNA28SN5	NR_003287.4	rRNA	Homo sapiens RNA, 28S ribosomal N5 (RNA28SN5), ribosomal RNA	3273	191	348.054
srR-110	srRNA-RNA28SN5-841-22	GGGTCGGGGCGGCGGCGGCGGC	22	srRNA	RNA28SN5	NR_003287.4	rRNA	Homo sapiens RNA, 28S ribosomal N5 (RNA28SN5), ribosomal RNA	841	190	346.232
srR-111	srRNA-RNA28SN5-710-19	GACCGGCTCCGGGACGGCT	19	srRNA	RNA28SN5	NR_003287.4	rRNA	Homo sapiens RNA, 28S ribosomal N5 (RNA28SN5), ribosomal RNA	710	188	342.587
srR-112	srRNA-RNA28SN5-1244-22	GCGTCCCCCGAAGAGGGGGACG	22	srRNA	RNA28SN5	NR_003287.4	rRNA	Homo sapiens RNA, 28S ribosomal N5 (RNA28SN5), ribosomal RNA	1244	187	340.765
srR-113	srRNA-MT-RNR2-1131-18	AAAAATTTCGGTTGGGAA	18	srRNA	MT-RNR2	NC_012920.1:1671-3229	MT rRNA	Homo sapiens mitochondrion, MT-RNR2 mitochondrially encoded 16S RNA (16S rRNA), ribosomal RNA	1131	185	337.121
srR-114	srRNA-RNA28SN5-2463-20	GCCGTTCCGAAGGGACGGGC	20	srRNA	RNA28SN5	NR_003287.4	rRNA	Homo sapiens RNA, 28S ribosomal N5 (RNA28SN5), ribosomal RNA	2463	185	337.121
srR-115	srRNA-RNA5-8SN1-138-20	CGCCTGTCTGAGCGTCGCTT	20	srRNA	RNA5-8SN1	NR_145821.1	rRNA	Homo sapiens RNA, 5.8S ribosomal N1 (RNA5-8SN1), ribosomal RNA	138	180	328.009
srR-116	srRNA-RNA28SN5-5042-28	AAAGTCAGCCCTCGACACAAGGGTTTGT	28	srRNA	RNA28SN5	NR_003287.4	rRNA	Homo sapiens RNA, 28S ribosomal N5 (RNA28SN5), ribosomal RNA	5042	179	326.187
srR-117	srRNA-RNA5-8SN1-131-27	GGGGCTACGCCTGTCTGAGCGTCGCTT	27	srRNA	RNA5-8SN1	NR_145821.1	rRNA	Homo sapiens RNA, 5.8S ribosomal N1 (RNA5-8SN1), ribosomal RNA	131	179	326.187
srR-118	srRNA-RNA5-8SN1-129-28	CCGGGGCTACGCCTGTCTGAGCGTCGCT	28	srRNA	RNA5-8SN1	NR_145821.1	rRNA	Homo sapiens RNA, 5.8S ribosomal N1 (RNA5-8SN1), ribosomal RNA	129	179	326.187
srR-119	srRNA-RNA28SN5-2603-19	CCGGCGGGAGCCCCGGGGA	19	srRNA	RNA28SN5	NR_003287.4	rRNA	Homo sapiens RNA, 28S ribosomal N5 (RNA28SN5), ribosomal RNA	2603	178	324.365
srR-120	srRNA-RNA5S1-54-20	AAGCAGGGTCGGGCCTGGTT	20	srRNA	RNA5S1	NR_023363.1	rRNA	Homo sapiens RNA, 5S ribosomal 1 (RNA5S1), ribosomal RNA	54	177	322.542
srR-121	srRNA-RNA28SN5-658-27	CGACCGGCGACCGGCCGCCGCCGGGCG	27	srRNA	RNA28SN5	NR_003287.4	rRNA	Homo sapiens RNA, 28S ribosomal N5 (RNA28SN5), ribosomal RNA	658	175	318.898
srR-122	srRNA-RNA28SN5-1122-23	CCCCCGCCCCGGCGACGGGGGGG	23	srRNA	RNA28SN5	NR_003287.4	rRNA	Homo sapiens RNA, 28S ribosomal N5 (RNA28SN5), ribosomal RNA	1122	175	318.898
srR-123	srRNA-RNA5S1-100-22	AATACCGGGTGCTGTAGGCTTT	22	srRNA	RNA5S1	NR_023363.1	rRNA	Homo sapiens RNA, 5S ribosomal 1 (RNA5S1), ribosomal RNA	100	173	315.253
srR-124	srRNA-RNA28SN5-3986-29	CCCCCGGTGTCCCCGCGAGGGGCCCGGGG	29	srRNA	RNA28SN5	NR_003287.4	rRNA	Homo sapiens RNA, 28S ribosomal N5 (RNA28SN5), ribosomal RNA	3986	170	309.787
srR-125	srRNA-RNA28SN5-5054-16	CGACACAAGGGTTTGT	16	srRNA	RNA28SN5	NR_003287.4	rRNA	Homo sapiens RNA, 28S ribosomal N5 (RNA28SN5), ribosomal RNA	5054	170	309.787
srR-126	srRNA-RNA28SN5-4894-16	ACGGGGCGCGGCCGGA	16	srRNA	RNA28SN5	NR_003287.4	rRNA	Homo sapiens RNA, 28S ribosomal N5 (RNA28SN5), ribosomal RNA	4894	169	307.964
srR-127	srRNA-RNA28SN5-4145-26	CGGCCGGGCGCGACCCGCTCCGGGGA	26	srRNA	RNA28SN5	NR_003287.4	rRNA	Homo sapiens RNA, 28S ribosomal N5 (RNA28SN5), ribosomal RNA	4145	169	307.964
srR-128	srRNA-RNA28SN5-4021-23	CCGCCGGCCCTGCGGGCCGCCGG	23	srRNA	RNA28SN5	NR_003287.4	rRNA	Homo sapiens RNA, 28S ribosomal N5 (RNA28SN5), ribosomal RNA	4021	168	306.142
srR-129	srRNA-RNA28SN5-4130-27	CGCCCGGCCGCGCGCCGGCCGGGCGCG	27	srRNA	RNA28SN5	NR_003287.4	rRNA	Homo sapiens RNA, 28S ribosomal N5 (RNA28SN5), ribosomal RNA	4130	168	306.142
srR-130	srRNA-RNA28SN5-134-30	GGCGGGGCGCGGGACATGTGGCGTACGGAA	30	srRNA	RNA28SN5	NR_003287.4	rRNA	Homo sapiens RNA, 28S ribosomal N5 (RNA28SN5), ribosomal RNA	134	166	302.497
srR-131	srRNA-RNA5-8SN1-140-17	CCTGTCTGAGCGTCGCT	17	srRNA	RNA5-8SN1	NR_145821.1	rRNA	Homo sapiens RNA, 5.8S ribosomal N1 (RNA5-8SN1), ribosomal RNA	140	166	302.497
srR-132	srRNA-RNA5S1-105-15	CGGGTGCTGTAGGCT	15	srRNA	RNA5S1	NR_023363.1	rRNA	Homo sapiens RNA, 5S ribosomal 1 (RNA5S1), ribosomal RNA	105	165	300.675
srR-133	srRNA-MT-RNR2-1133-15	AAATTTCGGTTGGGA	15	srRNA	MT-RNR2	NC_012920.1:1671-3229	MT rRNA	Homo sapiens mitochondrion, MT-RNR2 mitochondrially encoded 16S RNA (16S rRNA), ribosomal RNA	1133	163	297.031
srR-134	srRNA-RNA28SN5-197-21	AAGTCCTTCTGATCGAGGCCC	21	srRNA	RNA28SN5	NR_003287.4	rRNA	Homo sapiens RNA, 28S ribosomal N5 (RNA28SN5), ribosomal RNA	197	163	297.031
srR-135	srRNA-RNA28SN5-841-15	GGGTCGGGGCGGCGG	15	srRNA	RNA28SN5	NR_003287.4	rRNA	Homo sapiens RNA, 28S ribosomal N5 (RNA28SN5), ribosomal RNA	841	162	295.208
srR-136	srRNA-RNA18SN2-695-21	CGGGCGGGCGGTCCGCCGCGA	21	srRNA	RNA18SN2	NR_146146.1	rRNA	Homo sapiens RNA, 18S ribosomal N2 (RNA18SN2), ribosomal RNA	695	162	295.208
srR-137	srRNA-RNA28SN5-4032-29	GCGGGCCGCCGGTGAAATACCACTACTCT	29	srRNA	RNA28SN5	NR_003287.4	rRNA	Homo sapiens RNA, 28S ribosomal N5 (RNA28SN5), ribosomal RNA	4032	160	291.564
srR-138	srRNA-RNA28SN5-1022-24	GAGGGGGGTCTCCCCCGCGGGGGC	24	srRNA	RNA28SN5	NR_003287.4	rRNA	Homo sapiens RNA, 28S ribosomal N5 (RNA28SN5), ribosomal RNA	1022	159	289.742
srR-139	srRNA-RNA28SN5-4840-24	CCCCGCCGCGCGCCGGGACCGGGG	24	srRNA	RNA28SN5	NR_003287.4	rRNA	Homo sapiens RNA, 28S ribosomal N5 (RNA28SN5), ribosomal RNA	4840	159	289.742
srR-140	srRNA-RNA28SN5-3221-16	GGGGCCGGCGGCGGCG	16	srRNA	RNA28SN5	NR_003287.4	rRNA	Homo sapiens RNA, 28S ribosomal N5 (RNA28SN5), ribosomal RNA	3221	158	287.919
srR-141	srRNA-RNA28SN5-1124-22	CCCGCCCCGGCGACGGGGGGGG	22	srRNA	RNA28SN5	NR_003287.4	rRNA	Homo sapiens RNA, 28S ribosomal N5 (RNA28SN5), ribosomal RNA	1124	157	286.097
srR-142	srRNA-RNA28SN5-2601-21	AGCCGGCGGGAGCCCCGGGGA	21	srRNA	RNA28SN5	NR_003287.4	rRNA	Homo sapiens RNA, 28S ribosomal N5 (RNA28SN5), ribosomal RNA	2601	157	286.097
srR-143	srRNA-RNA28SN5-328-23	AAGGCTAAATACCGGCACGAGAC	23	srRNA	RNA28SN5	NR_003287.4	rRNA	Homo sapiens RNA, 28S ribosomal N5 (RNA28SN5), ribosomal RNA	328	157	286.097
srR-144	srRNA-RNA28SN5-1801-15	AAGAAGCCCGGCTCG	15	srRNA	RNA28SN5	NR_003287.4	rRNA	Homo sapiens RNA, 28S ribosomal N5 (RNA28SN5), ribosomal RNA	1801	154	280.63
srR-145	srRNA-MT-RNR2-1132-16	AAAATTTCGGTTGGGA	16	srRNA	MT-RNR2	NC_012920.1:1671-3229	MT rRNA	Homo sapiens mitochondrion, MT-RNR2 mitochondrially encoded 16S RNA (16S rRNA), ribosomal RNA	1132	148	269.697
srR-146	srRNA-RNA5S1-101-20	ATACCGGGTGCTGTAGGCTT	20	srRNA	RNA5S1	NR_023363.1	rRNA	Homo sapiens RNA, 5S ribosomal 1 (RNA5S1), ribosomal RNA	101	146	266.052
srR-147	srRNA-RNA5S1-103-15	ACCGGGTGCTGTAGG	15	srRNA	RNA5S1	NR_023363.1	rRNA	Homo sapiens RNA, 5S ribosomal 1 (RNA5S1), ribosomal RNA	103	146	266.052
srR-148	srRNA-RNA28SN5-1022-23	GAGGGGGGTCTCCCCCGCGGGGG	23	srRNA	RNA28SN5	NR_003287.4	rRNA	Homo sapiens RNA, 28S ribosomal N5 (RNA28SN5), ribosomal RNA	1022	145	264.23
srR-149	srRNA-RNA18SN2-1769-17	CGGCCCTGGCGGAGCGC	17	srRNA	RNA18SN2	NR_146146.1	rRNA	Homo sapiens RNA, 18S ribosomal N2 (RNA18SN2), ribosomal RNA	1769	145	264.23
srR-150	srRNA-RNA5S1-104-17	CCGGGTGCTGTAGGCTT	17	srRNA	RNA5S1	NR_023363.1	rRNA	Homo sapiens RNA, 5S ribosomal 1 (RNA5S1), ribosomal RNA	104	143	260.585
srR-151	srRNA-RNA5S1-102-19	TACCGGGTGCTGTAGGCTT	19	srRNA	RNA5S1	NR_023363.1	rRNA	Homo sapiens RNA, 5S ribosomal 1 (RNA5S1), ribosomal RNA	102	143	260.585
srR-152	srRNA-RNA18SN2-1752-30	CCGCCGGGGTCGGCCCACGGCCCTGGCGGA	30	srRNA	RNA18SN2	NR_146146.1	rRNA	Homo sapiens RNA, 18S ribosomal N2 (RNA18SN2), ribosomal RNA	1752	143	260.585
srR-153	srRNA-RNA18SN2-262-15	GCCGGGGGGCGGGCG	15	srRNA	RNA18SN2	NR_146146.1	rRNA	Homo sapiens RNA, 18S ribosomal N2 (RNA18SN2), ribosomal RNA	262	143	260.585
srR-154	srRNA-RNA5S1-92-29-2	CGCCTGGGAATACCGGGTGCTGTAGGCTA	29	srRNA	RNA5S1	NR_023363.1	rRNA	Homo sapiens RNA, 5S ribosomal 1 (RNA5S1), ribosomal RNA	92	142	258.763
srR-155	srRNA-RNA18SN2-1734-29	GAGGCCCTCGGATCGGCCCCGCCGGGGTC	29	srRNA	RNA18SN2	NR_146146.1	rRNA	Homo sapiens RNA, 18S ribosomal N2 (RNA18SN2), ribosomal RNA	1734	142	258.763
srR-156	srRNA-RNA28SN5-3189-27	CGGTCCCCCGCGAGGGGGGCCCGGGCA	27	srRNA	RNA28SN5	NR_003287.4	rRNA	Homo sapiens RNA, 28S ribosomal N5 (RNA28SN5), ribosomal RNA	3189	138	251.474
srR-157	srRNA-RNA5-8SN1-65-18	AATGTGAATTGCAGGACA	18	srRNA	RNA5-8SN1	NR_145821.1	rRNA	Homo sapiens RNA, 5.8S ribosomal N1 (RNA5-8SN1), ribosomal RNA	65	138	251.474
srR-158	srRNA-RNA28SN5-123-27	CCCCGCCCCGCGGCGGGGCGCGGGACA	27	srRNA	RNA28SN5	NR_003287.4	rRNA	Homo sapiens RNA, 28S ribosomal N5 (RNA28SN5), ribosomal RNA	123	137	249.651
srR-159	srRNA-RNA28SN5-321-30	TCCATCTAAGGCTAAATACCGGCACGAGAC	30	srRNA	RNA28SN5	NR_003287.4	rRNA	Homo sapiens RNA, 28S ribosomal N5 (RNA28SN5), ribosomal RNA	321	137	249.651
srR-160	srRNA-RNA28SN5-5047-22	CAGCCCTCGACACAAGGGTTTG	22	srRNA	RNA28SN5	NR_003287.4	rRNA	Homo sapiens RNA, 28S ribosomal N5 (RNA28SN5), ribosomal RNA	5047	137	249.651
srR-161	srRNA-RNA28SN5-2719-20	CCGGTGAGCTCTCGCTGGCC	20	srRNA	RNA28SN5	NR_003287.4	rRNA	Homo sapiens RNA, 28S ribosomal N5 (RNA28SN5), ribosomal RNA	2719	136	247.829
srR-162	srRNA-RNA28SN5-3304-18	CCCGGGGAGCCCGGCGGG	18	srRNA	RNA28SN5	NR_003287.4	rRNA	Homo sapiens RNA, 28S ribosomal N5 (RNA28SN5), ribosomal RNA	3304	136	247.829
srR-163	srRNA-RNA28SN5-3219-18	GGGGGGCCGGCGGCGGCG	18	srRNA	RNA28SN5	NR_003287.4	rRNA	Homo sapiens RNA, 28S ribosomal N5 (RNA28SN5), ribosomal RNA	3219	135	246.007
srR-164	srRNA-RNA28SN5-470-20	AACCCGGCGGCGGGTCCGGC	20	srRNA	RNA28SN5	NR_003287.4	rRNA	Homo sapiens RNA, 28S ribosomal N5 (RNA28SN5), ribosomal RNA	470	134	244.185
srR-165	srRNA-RNA28SN5-4271-19	AGAAGGGCAAAAGCTCGCT	19	srRNA	RNA28SN5	NR_003287.4	rRNA	Homo sapiens RNA, 28S ribosomal N5 (RNA28SN5), ribosomal RNA	4271	133	242.362
srR-166	srRNA-RNA28SN5-2527-19	AGATCCCCGAATCCGGAGT	19	srRNA	RNA28SN5	NR_003287.4	rRNA	Homo sapiens RNA, 28S ribosomal N5 (RNA28SN5), ribosomal RNA	2527	129	235.073
srR-167	srRNA-RNA28SN5-1033-20	CCCCCGCGGGGGCGCGCCGG	20	srRNA	RNA28SN5	NR_003287.4	rRNA	Homo sapiens RNA, 28S ribosomal N5 (RNA28SN5), ribosomal RNA	1033	129	235.073
srR-168	srRNA-RNA28SN5-2573-15	AGTGCGGTAACGCGA	15	srRNA	RNA28SN5	NR_003287.4	rRNA	Homo sapiens RNA, 28S ribosomal N5 (RNA28SN5), ribosomal RNA	2573	128	233.251
srR-169	srRNA-RNA18SN2-1734-25	GAGGCCCTCGGATCGGCCCCGCCGG	25	srRNA	RNA18SN2	NR_146146.1	rRNA	Homo sapiens RNA, 18S ribosomal N2 (RNA18SN2), ribosomal RNA	1734	128	233.251
srR-170	srRNA-RNA28SN5-4145-28	CGGCCGGGCGCGACCCGCTCCGGGGACA	28	srRNA	RNA28SN5	NR_003287.4	rRNA	Homo sapiens RNA, 28S ribosomal N5 (RNA28SN5), ribosomal RNA	4145	127	231.429
srR-171	srRNA-RNA28SN5-2724-16	GAGCTCTCGCTGGCCC	16	srRNA	RNA28SN5	NR_003287.4	rRNA	Homo sapiens RNA, 28S ribosomal N5 (RNA28SN5), ribosomal RNA	2724	124	225.962
srR-172	srRNA-RNA28SN5-2071-27	ACCCGGCCGTCGCCGGCAGTCGAGAGT	27	srRNA	RNA28SN5	NR_003287.4	rRNA	Homo sapiens RNA, 28S ribosomal N5 (RNA28SN5), ribosomal RNA	2071	123	224.14
srR-173	srRNA-RNA5S1-99-22	GAATACCGGGTGCTGTAGGCTT	22	srRNA	RNA5S1	NR_023363.1	rRNA	Homo sapiens RNA, 5S ribosomal 1 (RNA5S1), ribosomal RNA	99	122	222.317
srR-174	srRNA-RNA18SN2-1850-20	AACCTGCGGAAGGATCATTA	20	srRNA	RNA18SN2	NR_146146.1	rRNA	Homo sapiens RNA, 18S ribosomal N2 (RNA18SN2), ribosomal RNA	1850	122	222.317
srR-175	srRNA-RNA28SN5-188-30	GGGGGGCCCAAGTCCTTCTGATCGAGGCCC	30	srRNA	RNA28SN5	NR_003287.4	rRNA	Homo sapiens RNA, 28S ribosomal N5 (RNA28SN5), ribosomal RNA	188	120	218.673
srR-176	srRNA-RNA28SN5-3989-24	CCGGTGTCCCCGCGAGGGGCCCGG	24	srRNA	RNA28SN5	NR_003287.4	rRNA	Homo sapiens RNA, 28S ribosomal N5 (RNA28SN5), ribosomal RNA	3989	120	218.673
srR-177	srRNA-RNA5S1-101-21	ATACCGGGTGCTGTAGGCTTT	21	srRNA	RNA5S1	NR_023363.1	rRNA	Homo sapiens RNA, 5S ribosomal 1 (RNA5S1), ribosomal RNA	101	120	218.673
srR-178	srRNA-RNA18SN2-1768-17	ACGGCCCTGGCGGAGCG	17	srRNA	RNA18SN2	NR_146146.1	rRNA	Homo sapiens RNA, 18S ribosomal N2 (RNA18SN2), ribosomal RNA	1768	120	218.673
srR-179	srRNA-RNA28SN5-990-24	CCCGGCGCCCACCCCCGCGGGGAA	24	srRNA	RNA28SN5	NR_003287.4	rRNA	Homo sapiens RNA, 28S ribosomal N5 (RNA28SN5), ribosomal RNA	990	119	216.851
srR-180	srRNA-RNA18SN2-1769-16	CGGCCCTGGCGGAGCG	16	srRNA	RNA18SN2	NR_146146.1	rRNA	Homo sapiens RNA, 18S ribosomal N2 (RNA18SN2), ribosomal RNA	1769	119	216.851
srR-181	srRNA-RNA28SN5-2985-16	ACCCCCCTCGCGGCCC	16	srRNA	RNA28SN5	NR_003287.4	rRNA	Homo sapiens RNA, 28S ribosomal N5 (RNA28SN5), ribosomal RNA	2985	116	211.384
srR-182	srRNA-RNA28SN5-1216-19	CGGGGGAGGTTCTCTCGGG	19	srRNA	RNA28SN5	NR_003287.4	rRNA	Homo sapiens RNA, 28S ribosomal N5 (RNA28SN5), ribosomal RNA	1216	115	209.561
srR-183	srRNA-RNA28SN5-1033-19	CCCCCGCGGGGGCGCGCCG	19	srRNA	RNA28SN5	NR_003287.4	rRNA	Homo sapiens RNA, 28S ribosomal N5 (RNA28SN5), ribosomal RNA	1033	115	209.561
srR-184	srRNA-RNA28SN5-4034-25	GGGCCGCCGGTGAAATACCACTACT	25	srRNA	RNA28SN5	NR_003287.4	rRNA	Homo sapiens RNA, 28S ribosomal N5 (RNA28SN5), ribosomal RNA	4034	113	205.917
srR-185	srRNA-RNA18SN2-1409-24	ACGCGACCCCCGAGCGGTCGGCGT	24	srRNA	RNA18SN2	NR_146146.1	rRNA	Homo sapiens RNA, 18S ribosomal N2 (RNA18SN2), ribosomal RNA	1409	113	205.917
srR-186	srRNA-RNA28SN5-452-17	AGTCCGCCCGGAGGATT	17	srRNA	RNA28SN5	NR_003287.4	rRNA	Homo sapiens RNA, 28S ribosomal N5 (RNA28SN5), ribosomal RNA	452	112	204.095
srR-187	srRNA-RNA5S1-102-20	TACCGGGTGCTGTAGGCTTT	20	srRNA	RNA5S1	NR_023363.1	rRNA	Homo sapiens RNA, 5S ribosomal 1 (RNA5S1), ribosomal RNA	102	112	204.095
srR-188	srRNA-RNA28SN5-802-18	CCGCCCCCCGGCCCCGCG	18	srRNA	RNA28SN5	NR_003287.4	rRNA	Homo sapiens RNA, 28S ribosomal N5 (RNA28SN5), ribosomal RNA	802	111	202.272
srR-189	srRNA-RNA28SN5-2985-15	ACCCCCCTCGCGGCC	15	srRNA	RNA28SN5	NR_003287.4	rRNA	Homo sapiens RNA, 28S ribosomal N5 (RNA28SN5), ribosomal RNA	2985	111	202.272
srR-190	srRNA-RNA45SN5-6737-23	ACGCCTGTCTGAGCGTCGCTTGC	23	srRNA	RNA45SN5	NR_046235.3	rRNA	Homo sapiens RNA, 45S pre-ribosomal N5 (RNA45SN5), ribosomal RNA	6737	108	196.806
srR-191	srRNA-RNA28SN5-1000-21	ACCCCCGCGGGGAATCCCCCG	21	srRNA	RNA28SN5	NR_003287.4	rRNA	Homo sapiens RNA, 28S ribosomal N5 (RNA28SN5), ribosomal RNA	1000	107	194.983
srR-192	srRNA-RNA5S1-90-29	ACCGCCTGGGAATACCGGGTGCTGTAGGC	29	srRNA	RNA5S1	NR_023363.1	rRNA	Homo sapiens RNA, 5S ribosomal 1 (RNA5S1), ribosomal RNA	90	107	194.983
srR-193	srRNA-MT-RNR1-925-28	AAGTGTACTGGAAAGTGCACTTGGACGA	28	srRNA	MT-RNR1	NC_012920.1:648-1601	MT rRNA	Homo sapiens mitochondrion, MT-RNR1 mitochondrially encoded 12S RNA (12S rRNA), ribosomal RNA	925	106	193.161
srR-194	srRNA-MT-RNR2-1131-17	AAAAATTTCGGTTGGGA	17	srRNA	MT-RNR2	NC_012920.1:1671-3229	MT rRNA	Homo sapiens mitochondrion, MT-RNR2 mitochondrially encoded 16S RNA (16S rRNA), ribosomal RNA	1131	106	193.161
srR-195	srRNA-RNA28SN5-713-21	CGGCTCCGGGACGGCTGGGAA	21	srRNA	RNA28SN5	NR_003287.4	rRNA	Homo sapiens RNA, 28S ribosomal N5 (RNA28SN5), ribosomal RNA	713	106	193.161
srR-196	srRNA-RNA18SN2-1173-21	ATGGTTGCAAAGCTGAAACTT	21	srRNA	RNA18SN2	NR_146146.1	rRNA	Homo sapiens RNA, 18S ribosomal N2 (RNA18SN2), ribosomal RNA	1173	106	193.161
srR-197	srRNA-RNA28SN5-5046-24	TCAGCCCTCGACACAAGGGTTTGT	24	srRNA	RNA28SN5	NR_003287.4	rRNA	Homo sapiens RNA, 28S ribosomal N5 (RNA28SN5), ribosomal RNA	5046	105	191.339
srR-198	srRNA-RNA28SN5-123-25	CCCCGCCCCGCGGCGGGGCGCGGGA	25	srRNA	RNA28SN5	NR_003287.4	rRNA	Homo sapiens RNA, 28S ribosomal N5 (RNA28SN5), ribosomal RNA	123	104	189.516
srR-199	srRNA-RNA28SN5-3986-30	CCCCCGGTGTCCCCGCGAGGGGCCCGGGGC	30	srRNA	RNA28SN5	NR_003287.4	rRNA	Homo sapiens RNA, 28S ribosomal N5 (RNA28SN5), ribosomal RNA	3986	104	189.516
srR-200	srRNA-RNA5S1-98-23	GGAATACCGGGTGCTGTAGGCTT	23	srRNA	RNA5S1	NR_023363.1	rRNA	Homo sapiens RNA, 5S ribosomal 1 (RNA5S1), ribosomal RNA	98	104	189.516
srR-201	srRNA-RNA28SN5-1034-19	CCCCGCGGGGGCGCGCCGG	19	srRNA	RNA28SN5	NR_003287.4	rRNA	Homo sapiens RNA, 28S ribosomal N5 (RNA28SN5), ribosomal RNA	1034	103	187.694
srR-202	srRNA-RNA28SN5-3196-21	CCGCGAGGGGGGCCCGGGCAC	21	srRNA	RNA28SN5	NR_003287.4	rRNA	Homo sapiens RNA, 28S ribosomal N5 (RNA28SN5), ribosomal RNA	3196	103	187.694
srR-203	srRNA-RNA28SN5-4115-26	GCTTCTGGCGCCAAGCGCCCGGCCGC	26	srRNA	RNA28SN5	NR_003287.4	rRNA	Homo sapiens RNA, 28S ribosomal N5 (RNA28SN5), ribosomal RNA	4115	103	187.694
srR-204	srRNA-RNA5-8SN1-130-27	CGGGGCTACGCCTGTCTGAGCGTCGCT	27	srRNA	RNA5-8SN1	NR_145821.1	rRNA	Homo sapiens RNA, 5.8S ribosomal N1 (RNA5-8SN1), ribosomal RNA	130	103	187.694
srR-205	srRNA-RNA5S1-96-26	TGGGAATACCGGGTGCTGTAGGCTTT	26	srRNA	RNA5S1	NR_023363.1	rRNA	Homo sapiens RNA, 5S ribosomal 1 (RNA5S1), ribosomal RNA	96	102	185.872
srR-206	srRNA-RNA18SN2-1748-17	GGCCCCGCCGGGGTCGG	17	srRNA	RNA18SN2	NR_146146.1	rRNA	Homo sapiens RNA, 18S ribosomal N2 (RNA18SN2), ribosomal RNA	1748	102	185.872
srR-207	srRNA-RNA28SN5-3161-28	CCGCCGCGGGGCCCCGGCGGCGGGGGCA	28	srRNA	RNA28SN5	NR_003287.4	rRNA	Homo sapiens RNA, 28S ribosomal N5 (RNA28SN5), ribosomal RNA	3161	101	184.05
srR-208	srRNA-RNA28SN5-4032-26	GCGGGCCGCCGGTGAAATACCACTAC	26	srRNA	RNA28SN5	NR_003287.4	rRNA	Homo sapiens RNA, 28S ribosomal N5 (RNA28SN5), ribosomal RNA	4032	101	184.05
srR-209	srRNA-RNA28SN5-671-16	GCCGCCGCCGGGCGCA	16	srRNA	RNA28SN5	NR_003287.4	rRNA	Homo sapiens RNA, 28S ribosomal N5 (RNA28SN5), ribosomal RNA	671	101	184.05
srR-210	srRNA-MT-RNR1-922-30	GGTAAGTGTACTGGAAAGTGCACTTGGACG	30	srRNA	MT-RNR1	NC_012920.1:648-1601	MT rRNA	Homo sapiens mitochondrion, MT-RNR1 mitochondrially encoded 12S RNA (12S rRNA), ribosomal RNA	922	100	182.227
srR-211	srRNA-RNA28SN5-2071-25	ACCCGGCCGTCGCCGGCAGTCGAGA	25	srRNA	RNA28SN5	NR_003287.4	rRNA	Homo sapiens RNA, 28S ribosomal N5 (RNA28SN5), ribosomal RNA	2071	100	182.227
srR-212	srRNA-RNA18SN2-1731-28	AGTGAGGCCCTCGGATCGGCCCCGCCGG	28	srRNA	RNA18SN2	NR_146146.1	rRNA	Homo sapiens RNA, 18S ribosomal N2 (RNA18SN2), ribosomal RNA	1731	100	182.227
srR-213	srRNA-RNA18SN2-493-18	ACTCCCGACCCGGGGAGG	18	srRNA	RNA18SN2	NR_146146.1	rRNA	Homo sapiens RNA, 18S ribosomal N2 (RNA18SN2), ribosomal RNA	493	100	182.227
srR-214	srRNA-RNA18SN2-1748-18	GGCCCCGCCGGGGTCGGC	18	srRNA	RNA18SN2	NR_146146.1	rRNA	Homo sapiens RNA, 18S ribosomal N2 (RNA18SN2), ribosomal RNA	1748	100	182.227
srR-215	srRNA-MT-RNR1-512-29	AAAACTCAAAGGACCTGGCGGTGCTTCAT	29	srRNA	MT-RNR1	NC_012920.1:648-1601	MT rRNA	Homo sapiens mitochondrion, MT-RNR1 mitochondrially encoded 12S RNA (12S rRNA), ribosomal RNA	512	99	180.405
srR-216	srRNA-RNA18SN2-1770-29	GGCCCTGGCGGAGCGCTGAGAAGACGGTC	29	srRNA	RNA18SN2	NR_146146.1	rRNA	Homo sapiens RNA, 18S ribosomal N2 (RNA18SN2), ribosomal RNA	1770	99	180.405
srR-217	srRNA-RNA28SN5-328-22	AAGGCTAAATACCGGCACGAGA	22	srRNA	RNA28SN5	NR_003287.4	rRNA	Homo sapiens RNA, 28S ribosomal N5 (RNA28SN5), ribosomal RNA	328	98	178.583
srR-218	srRNA-RNA28SN5-321-28	TCCATCTAAGGCTAAATACCGGCACGAG	28	srRNA	RNA28SN5	NR_003287.4	rRNA	Homo sapiens RNA, 28S ribosomal N5 (RNA28SN5), ribosomal RNA	321	98	178.583
srR-219	srRNA-RNA28SN5-946-17	CCCGGGGCCGAGGGAGC	17	srRNA	RNA28SN5	NR_003287.4	rRNA	Homo sapiens RNA, 28S ribosomal N5 (RNA28SN5), ribosomal RNA	946	97	176.761
srR-220	srRNA-RNA5S1-99-23	GAATACCGGGTGCTGTAGGCTTT	23	srRNA	RNA5S1	NR_023363.1	rRNA	Homo sapiens RNA, 5S ribosomal 1 (RNA5S1), ribosomal RNA	99	97	176.761
srR-221	srRNA-RNA18SN2-1266-22	CCCGGCCCGGACACGGACAGGA	22	srRNA	RNA18SN2	NR_146146.1	rRNA	Homo sapiens RNA, 18S ribosomal N2 (RNA18SN2), ribosomal RNA	1266	97	176.761
srR-222	srRNA-RNA28SN5-1246-21	GTCCCCCGAAGAGGGGGACGG	21	srRNA	RNA28SN5	NR_003287.4	rRNA	Homo sapiens RNA, 28S ribosomal N5 (RNA28SN5), ribosomal RNA	1246	96	174.938
srR-223	srRNA-RNA28SN5-149-23	ATGTGGCGTACGGAAGACCCGCT	23	srRNA	RNA28SN5	NR_003287.4	rRNA	Homo sapiens RNA, 28S ribosomal N5 (RNA28SN5), ribosomal RNA	149	96	174.938
srR-224	srRNA-RNA5S1-101-19	ATACCGGGTGCTGTAGGCT	19	srRNA	RNA5S1	NR_023363.1	rRNA	Homo sapiens RNA, 5S ribosomal 1 (RNA5S1), ribosomal RNA	101	96	174.938
srR-225	srRNA-RNA5S1-104-18	CCGGGTGCTGTAGGCTTT	18	srRNA	RNA5S1	NR_023363.1	rRNA	Homo sapiens RNA, 5S ribosomal 1 (RNA5S1), ribosomal RNA	104	96	174.938
srR-226	srRNA-RNA28SN5-124-24	CCCGCCCCGCGGCGGGGCGCGGGA	24	srRNA	RNA28SN5	NR_003287.4	rRNA	Homo sapiens RNA, 28S ribosomal N5 (RNA28SN5), ribosomal RNA	124	95	173.116
srR-227	srRNA-RNA5S1-102-18	TACCGGGTGCTGTAGGCT	18	srRNA	RNA5S1	NR_023363.1	rRNA	Homo sapiens RNA, 5S ribosomal 1 (RNA5S1), ribosomal RNA	102	95	173.116
srR-228	srRNA-RNA28SN5-2313-16	AGGGCGCGGGCCCGGG	16	srRNA	RNA28SN5	NR_003287.4	rRNA	Homo sapiens RNA, 28S ribosomal N5 (RNA28SN5), ribosomal RNA	2313	94	171.294
srR-229	srRNA-RNA28SN5-2601-17	AGCCGGCGGGAGCCCCG	17	srRNA	RNA28SN5	NR_003287.4	rRNA	Homo sapiens RNA, 28S ribosomal N5 (RNA28SN5), ribosomal RNA	2601	94	171.294
srR-230	srRNA-RNA28SN5-2071-26	ACCCGGCCGTCGCCGGCAGTCGAGAG	26	srRNA	RNA28SN5	NR_003287.4	rRNA	Homo sapiens RNA, 28S ribosomal N5 (RNA28SN5), ribosomal RNA	2071	94	171.294
srR-231	srRNA-RNA28SN5-2463-19	GCCGTTCCGAAGGGACGGG	19	srRNA	RNA28SN5	NR_003287.4	rRNA	Homo sapiens RNA, 28S ribosomal N5 (RNA28SN5), ribosomal RNA	2463	93	169.471
srR-232	srRNA-RNA5S1-95-24	CTGGGAATACCGGGTGCTGTAGGC	24	srRNA	RNA5S1	NR_023363.1	rRNA	Homo sapiens RNA, 5S ribosomal 1 (RNA5S1), ribosomal RNA	95	93	169.471
srR-233	srRNA-RNA5S1-96-24	TGGGAATACCGGGTGCTGTAGGCT	24	srRNA	RNA5S1	NR_023363.1	rRNA	Homo sapiens RNA, 5S ribosomal 1 (RNA5S1), ribosomal RNA	96	93	169.471
srR-234	srRNA-RNA18SN2-1839-24	TTCCGTAGGTGAACCTGCGGAAGG	24	srRNA	RNA18SN2	NR_146146.1	rRNA	Homo sapiens RNA, 18S ribosomal N2 (RNA18SN2), ribosomal RNA	1839	93	169.471
srR-235	srRNA-MT-RNR1-413-18	AAGACCCAAACTGGGATT	18	srRNA	MT-RNR1	NC_012920.1:648-1601	MT rRNA	Homo sapiens mitochondrion, MT-RNR1 mitochondrially encoded 12S RNA (12S rRNA), ribosomal RNA	413	92	167.649
srR-236	srRNA-RNA28SN5-3285-15	GGCGGGCGTCGCGGC	15	srRNA	RNA28SN5	NR_003287.4	rRNA	Homo sapiens RNA, 28S ribosomal N5 (RNA28SN5), ribosomal RNA	3285	92	167.649
srR-237	srRNA-RNA28SN5-946-15	CCCGGGGCCGAGGGA	15	srRNA	RNA28SN5	NR_003287.4	rRNA	Homo sapiens RNA, 28S ribosomal N5 (RNA28SN5), ribosomal RNA	946	92	167.649
srR-238	srRNA-RNA18SN2-1027-18	AAGAACGAAAGTCGGAGG	18	srRNA	RNA18SN2	NR_146146.1	rRNA	Homo sapiens RNA, 18S ribosomal N2 (RNA18SN2), ribosomal RNA	1027	92	167.649
srR-239	srRNA-RNA28SN5-4477-26	AGAATTCACCAAGCGTTGGATTGTTC	26	srRNA	RNA28SN5	NR_003287.4	rRNA	Homo sapiens RNA, 28S ribosomal N5 (RNA28SN5), ribosomal RNA	4477	91	165.827
srR-240	srRNA-RNA18SN2-696-20	GGGCGGGCGGTCCGCCGCGA	20	srRNA	RNA18SN2	NR_146146.1	rRNA	Homo sapiens RNA, 18S ribosomal N2 (RNA18SN2), ribosomal RNA	696	90	164.005
srR-241	srRNA-RNA28SN5-2986-15	CCCCCCTCGCGGCCC	15	srRNA	RNA28SN5	NR_003287.4	rRNA	Homo sapiens RNA, 28S ribosomal N5 (RNA28SN5), ribosomal RNA	2986	89	162.182
srR-242	srRNA-RNA28SN5-328-21	AAGGCTAAATACCGGCACGAG	21	srRNA	RNA28SN5	NR_003287.4	rRNA	Homo sapiens RNA, 28S ribosomal N5 (RNA28SN5), ribosomal RNA	328	89	162.182
srR-243	srRNA-RNA5-8SN1-132-25	GGGCTACGCCTGTCTGAGCGTCGCT	25	srRNA	RNA5-8SN1	NR_145821.1	rRNA	Homo sapiens RNA, 5.8S ribosomal N1 (RNA5-8SN1), ribosomal RNA	132	89	162.182
srR-244	srRNA-RNA28SN5-4129-29	GCGCCCGGCCGCGCGCCGGCCGGGCGCGA	29	srRNA	RNA28SN5	NR_003287.4	rRNA	Homo sapiens RNA, 28S ribosomal N5 (RNA28SN5), ribosomal RNA	4129	88	160.36
srR-245	srRNA-RNA28SN5-4808-30	CCACGCGCCCCGCGCGCGCGGGAGGGCGCG	30	srRNA	RNA28SN5	NR_003287.4	rRNA	Homo sapiens RNA, 28S ribosomal N5 (RNA28SN5), ribosomal RNA	4808	88	160.36
srR-246	srRNA-RNA28SN5-1122-21	CCCCCGCCCCGGCGACGGGGG	21	srRNA	RNA28SN5	NR_003287.4	rRNA	Homo sapiens RNA, 28S ribosomal N5 (RNA28SN5), ribosomal RNA	1122	88	160.36
srR-247	srRNA-MT-RNR1-218-24	AACCCCAGGGTTGGTCAATTTCGT	24	srRNA	MT-RNR1	NC_012920.1:648-1601	MT rRNA	Homo sapiens mitochondrion, MT-RNR1 mitochondrially encoded 12S RNA (12S rRNA), ribosomal RNA	218	87	158.538
srR-248	srRNA-RNA28SN5-1245-21	CGTCCCCCGAAGAGGGGGACG	21	srRNA	RNA28SN5	NR_003287.4	rRNA	Homo sapiens RNA, 28S ribosomal N5 (RNA28SN5), ribosomal RNA	1245	87	158.538
srR-249	srRNA-RNA18SN2-261-17	GGCCGGGGGGCGGGCGC	17	srRNA	RNA18SN2	NR_146146.1	rRNA	Homo sapiens RNA, 18S ribosomal N2 (RNA18SN2), ribosomal RNA	261	87	158.538
srR-250	srRNA-RNA28SN5-266-17	CGGGTCTTCCCGGAGTC	17	srRNA	RNA28SN5	NR_003287.4	rRNA	Homo sapiens RNA, 28S ribosomal N5 (RNA28SN5), ribosomal RNA	266	86	156.716
srR-251	srRNA-RNA28SN5-3301-22	GCCCCCGGGGAGCCCGGCGGGC	22	srRNA	RNA28SN5	NR_003287.4	rRNA	Homo sapiens RNA, 28S ribosomal N5 (RNA28SN5), ribosomal RNA	3301	86	156.716
srR-252	srRNA-RNA28SN5-998-15	CCACCCCCGCGGGGA	15	srRNA	RNA28SN5	NR_003287.4	rRNA	Homo sapiens RNA, 28S ribosomal N5 (RNA28SN5), ribosomal RNA	998	86	156.716
srR-253	srRNA-RNA28SN5-149-22	ATGTGGCGTACGGAAGACCCGC	22	srRNA	RNA28SN5	NR_003287.4	rRNA	Homo sapiens RNA, 28S ribosomal N5 (RNA28SN5), ribosomal RNA	149	86	156.716
srR-254	srRNA-RNA5S1-107-15	GGTGCTGTAGGCTTT	15	srRNA	RNA5S1	NR_023363.1	rRNA	Homo sapiens RNA, 5S ribosomal 1 (RNA5S1), ribosomal RNA	107	86	156.716
srR-255	srRNA-RNA5S1-98-24	GGAATACCGGGTGCTGTAGGCTTT	24	srRNA	RNA5S1	NR_023363.1	rRNA	Homo sapiens RNA, 5S ribosomal 1 (RNA5S1), ribosomal RNA	98	86	156.716
srR-256	srRNA-RNA28SN5-3193-23	CCCCCGCGAGGGGGGCCCGGGCA	23	srRNA	RNA28SN5	NR_003287.4	rRNA	Homo sapiens RNA, 28S ribosomal N5 (RNA28SN5), ribosomal RNA	3193	85	154.893
srR-257	srRNA-RNA28SN5-3302-22	CCCCCGGGGAGCCCGGCGGGCG	22	srRNA	RNA28SN5	NR_003287.4	rRNA	Homo sapiens RNA, 28S ribosomal N5 (RNA28SN5), ribosomal RNA	3302	85	154.893
srR-258	srRNA-RNA45SN5-425-25	CTTCGTGATCGATGTGGTGACGTCG	25	srRNA	RNA45SN5	NR_046235.3	rRNA	Homo sapiens RNA, 45S pre-ribosomal N5 (RNA45SN5), ribosomal RNA	425	84	153.071
srR-259	srRNA-RNA28SN5-3196-19	CCGCGAGGGGGGCCCGGGC	19	srRNA	RNA28SN5	NR_003287.4	rRNA	Homo sapiens RNA, 28S ribosomal N5 (RNA28SN5), ribosomal RNA	3196	84	153.071
srR-260	srRNA-RNA5S1-104-16	CCGGGTGCTGTAGGCT	16	srRNA	RNA5S1	NR_023363.1	rRNA	Homo sapiens RNA, 5S ribosomal 1 (RNA5S1), ribosomal RNA	104	84	153.071
srR-261	srRNA-RNA28SN5-4710-18	CCCGCCCAGGCGGAACGA	18	srRNA	RNA28SN5	NR_003287.4	rRNA	Homo sapiens RNA, 28S ribosomal N5 (RNA28SN5), ribosomal RNA	4710	83	151.249
srR-262	srRNA-RNA5S1-97-22	GGGAATACCGGGTGCTGTAGGC	22	srRNA	RNA5S1	NR_023363.1	rRNA	Homo sapiens RNA, 5S ribosomal 1 (RNA5S1), ribosomal RNA	97	83	151.249
srR-263	srRNA-RNA5-8SN1-130-28	CGGGGCTACGCCTGTCTGAGCGTCGCTT	28	srRNA	RNA5-8SN1	NR_145821.1	rRNA	Homo sapiens RNA, 5.8S ribosomal N1 (RNA5-8SN1), ribosomal RNA	130	83	151.249
srR-264	srRNA-RNA28SN5-2719-19	CCGGTGAGCTCTCGCTGGC	19	srRNA	RNA28SN5	NR_003287.4	rRNA	Homo sapiens RNA, 28S ribosomal N5 (RNA28SN5), ribosomal RNA	2719	82	149.426
srR-265	srRNA-RNA28SN5-1161-15	GGGGGGCGGGGCGGA	15	srRNA	RNA28SN5	NR_003287.4	rRNA	Homo sapiens RNA, 28S ribosomal N5 (RNA28SN5), ribosomal RNA	1161	82	149.426
srR-266	srRNA-RNA28SN5-2719-17	CCGGTGAGCTCTCGCTG	17	srRNA	RNA28SN5	NR_003287.4	rRNA	Homo sapiens RNA, 28S ribosomal N5 (RNA28SN5), ribosomal RNA	2719	82	149.426
srR-267	srRNA-RNA5-8SN1-65-20	AATGTGAATTGCAGGACACA	20	srRNA	RNA5-8SN1	NR_145821.1	rRNA	Homo sapiens RNA, 5.8S ribosomal N1 (RNA5-8SN1), ribosomal RNA	65	82	149.426
srR-268	srRNA-RNA18SN2-1845-25	AGGTGAACCTGCGGAAGGATCATTA	25	srRNA	RNA18SN2	NR_146146.1	rRNA	Homo sapiens RNA, 18S ribosomal N2 (RNA18SN2), ribosomal RNA	1845	82	149.426
srR-269	srRNA-RNA28SN5-2462-23	CGCCGTTCCGAAGGGACGGGCGA	23	srRNA	RNA28SN5	NR_003287.4	rRNA	Homo sapiens RNA, 28S ribosomal N5 (RNA28SN5), ribosomal RNA	2462	81	147.604
srR-270	srRNA-RNA28SN5-4811-27	CGCGCCCCGCGCGCGCGGGAGGGCGCG	27	srRNA	RNA28SN5	NR_003287.4	rRNA	Homo sapiens RNA, 28S ribosomal N5 (RNA28SN5), ribosomal RNA	4811	80	145.782
srR-271	srRNA-RNA28SN5-4130-28	CGCCCGGCCGCGCGCCGGCCGGGCGCGA	28	srRNA	RNA28SN5	NR_003287.4	rRNA	Homo sapiens RNA, 28S ribosomal N5 (RNA28SN5), ribosomal RNA	4130	80	145.782
srR-272	srRNA-RNA5-8SN1-137-20-2	ACGCCTGTTTGAGCGTCGCT	20	srRNA	RNA5-8SN1	NR_145821.1	rRNA	Homo sapiens RNA, 5.8S ribosomal N1 (RNA5-8SN1), ribosomal RNA	137	79	143.96
srR-273	srRNA-RNA28SN5-338-17	ACCGGCACGAGACCGAT	17	srRNA	RNA28SN5	NR_003287.4	rRNA	Homo sapiens RNA, 28S ribosomal N5 (RNA28SN5), ribosomal RNA	338	79	143.96
srR-274	srRNA-RNA28SN5-1547-30	AGGGCGAAGCCAGAGGAAACTCTGGTGGAG	30	srRNA	RNA28SN5	NR_003287.4	rRNA	Homo sapiens RNA, 28S ribosomal N5 (RNA28SN5), ribosomal RNA	1547	79	143.96
srR-275	srRNA-RNA28SN5-2313-17	AGGGCGCGGGCCCGGGT	17	srRNA	RNA28SN5	NR_003287.4	rRNA	Homo sapiens RNA, 28S ribosomal N5 (RNA28SN5), ribosomal RNA	2313	79	143.96
srR-276	srRNA-RNA28SN5-2602-18	GCCGGCGGGAGCCCCGGG	18	srRNA	RNA28SN5	NR_003287.4	rRNA	Homo sapiens RNA, 28S ribosomal N5 (RNA28SN5), ribosomal RNA	2602	79	143.96
srR-277	srRNA-RNA5S1-100-20	AATACCGGGTGCTGTAGGCT	20	srRNA	RNA5S1	NR_023363.1	rRNA	Homo sapiens RNA, 5S ribosomal 1 (RNA5S1), ribosomal RNA	100	78	142.137
srR-278	srRNA-RNA28SN5-324-27	ATCTAAGGCTAAATACCGGCACGAGAC	27	srRNA	RNA28SN5	NR_003287.4	rRNA	Homo sapiens RNA, 28S ribosomal N5 (RNA28SN5), ribosomal RNA	324	77	140.315
srR-279	srRNA-RNA18SN2-1834-29	AAGGTTTCCGTAGGTGAACCTGCGGAAGG	29	srRNA	RNA18SN2	NR_146146.1	rRNA	Homo sapiens RNA, 18S ribosomal N2 (RNA18SN2), ribosomal RNA	1834	77	140.315
srR-280	srRNA-MT-RNR2-442-15	AGCTCTTTGGACACT	15	srRNA	MT-RNR2	NC_012920.1:1671-3229	MT rRNA	Homo sapiens mitochondrion, MT-RNR2 mitochondrially encoded 16S RNA (16S rRNA), ribosomal RNA	442	76	138.493
srR-281	srRNA-RNA28SN5-1552-21	GAAGCCAGAGGAAACTCTGGT	21	srRNA	RNA28SN5	NR_003287.4	rRNA	Homo sapiens RNA, 28S ribosomal N5 (RNA28SN5), ribosomal RNA	1552	76	138.493
srR-282	srRNA-RNA28SN5-2603-18	CCGGCGGGAGCCCCGGGG	18	srRNA	RNA28SN5	NR_003287.4	rRNA	Homo sapiens RNA, 28S ribosomal N5 (RNA28SN5), ribosomal RNA	2603	76	138.493
srR-283	srRNA-RNA28SN5-729-17	GGGAAGGCCCGGCGGGG	17	srRNA	RNA28SN5	NR_003287.4	rRNA	Homo sapiens RNA, 28S ribosomal N5 (RNA28SN5), ribosomal RNA	729	75	136.671
srR-284	srRNA-RNA5-8SN1-136-22	TACGCCTGTCTGAGCGTCGCTT	22	srRNA	RNA5-8SN1	NR_145821.1	rRNA	Homo sapiens RNA, 5.8S ribosomal N1 (RNA5-8SN1), ribosomal RNA	136	74	134.848
srR-285	srRNA-RNA5-8SN1-142-16-2	TTGTCTGAGCGTCGCT	16	srRNA	RNA5-8SN1	NR_145821.1	rRNA	Homo sapiens RNA, 5.8S ribosomal N1 (RNA5-8SN1), ribosomal RNA	142	73	133.026
srR-286	srRNA-RNA28SN5-1216-20	CGGGGGAGGTTCTCTCGGGG	20	srRNA	RNA28SN5	NR_003287.4	rRNA	Homo sapiens RNA, 28S ribosomal N5 (RNA28SN5), ribosomal RNA	1216	73	133.026
srR-287	srRNA-RNA18SN2-1771-15	GCCCTGGCGGAGCGC	15	srRNA	RNA18SN2	NR_146146.1	rRNA	Homo sapiens RNA, 18S ribosomal N2 (RNA18SN2), ribosomal RNA	1771	73	133.026
srR-288	srRNA-RNA28SN5-1022-22	GAGGGGGGTCTCCCCCGCGGGG	22	srRNA	RNA28SN5	NR_003287.4	rRNA	Homo sapiens RNA, 28S ribosomal N5 (RNA28SN5), ribosomal RNA	1022	72	131.204
srR-289	srRNA-RNA28SN5-3110-19	GGGGGCGGCGGCGGGGGGA	19	srRNA	RNA28SN5	NR_003287.4	rRNA	Homo sapiens RNA, 28S ribosomal N5 (RNA28SN5), ribosomal RNA	3110	72	131.204
srR-290	srRNA-MT-RNR2-1389-25	ACGTGATCTGAGTTCAGACCGGAGT	25	srRNA	MT-RNR2	NC_012920.1:1671-3229	MT rRNA	Homo sapiens mitochondrion, MT-RNR2 mitochondrially encoded 16S RNA (16S rRNA), ribosomal RNA	1389	71	129.381
srR-291	srRNA-RNA28SN5-2724-15	GAGCTCTCGCTGGCC	15	srRNA	RNA28SN5	NR_003287.4	rRNA	Homo sapiens RNA, 28S ribosomal N5 (RNA28SN5), ribosomal RNA	2724	71	129.381
srR-292	srRNA-RNA28SN5-1231-24	CGGGGCCACGCGCGCGTCCCCCGA	24	srRNA	RNA28SN5	NR_003287.4	rRNA	Homo sapiens RNA, 28S ribosomal N5 (RNA28SN5), ribosomal RNA	1231	71	129.381
srR-293	srRNA-RNA28SN5-3390-20	GGGCGGCGGCGGTCGGCGGG	20	srRNA	RNA28SN5	NR_003287.4	rRNA	Homo sapiens RNA, 28S ribosomal N5 (RNA28SN5), ribosomal RNA	3390	70	127.559
srR-294	srRNA-RNA28SN5-1552-28	GAAGCCAGAGGAAACTCTGGTGGAGGTC	28	srRNA	RNA28SN5	NR_003287.4	rRNA	Homo sapiens RNA, 28S ribosomal N5 (RNA28SN5), ribosomal RNA	1552	70	127.559
srR-295	srRNA-RNA28SN5-4810-24	ACGCGCCCCGCGCGCGCGGGAGGG	24	srRNA	RNA28SN5	NR_003287.4	rRNA	Homo sapiens RNA, 28S ribosomal N5 (RNA28SN5), ribosomal RNA	4810	70	127.559
srR-296	srRNA-RNA28SN5-322-29	CCATCTAAGGCTAAATACCGGCACGAGAC	29	srRNA	RNA28SN5	NR_003287.4	rRNA	Homo sapiens RNA, 28S ribosomal N5 (RNA28SN5), ribosomal RNA	322	70	127.559
srR-297	srRNA-RNA18SN2-1561-18	ACGCCGGCAGGCGCGGGT	18	srRNA	RNA18SN2	NR_146146.1	rRNA	Homo sapiens RNA, 18S ribosomal N2 (RNA18SN2), ribosomal RNA	1561	70	127.559
srR-298	srRNA-MT-RNR2-427-28	AGTCCAAAGAGGAACAGCTCTTTGGACA	28	srRNA	MT-RNR2	NC_012920.1:1671-3229	MT rRNA	Homo sapiens mitochondrion, MT-RNR2 mitochondrially encoded 16S RNA (16S rRNA), ribosomal RNA	427	69	125.737
srR-299	srRNA-RNA28SN5-2461-24	GCGCCGTTCCGAAGGGACGGGCGA	24	srRNA	RNA28SN5	NR_003287.4	rRNA	Homo sapiens RNA, 28S ribosomal N5 (RNA28SN5), ribosomal RNA	2461	69	125.737
srR-300	srRNA-RNA28SN5-4814-20	GCCCCGCGCGCGCGGGAGGG	20	srRNA	RNA28SN5	NR_003287.4	rRNA	Homo sapiens RNA, 28S ribosomal N5 (RNA28SN5), ribosomal RNA	4814	69	125.737
srR-301	srRNA-RNA28SN5-470-24	AACCCGGCGGCGGGTCCGGCCGTG	24	srRNA	RNA28SN5	NR_003287.4	rRNA	Homo sapiens RNA, 28S ribosomal N5 (RNA28SN5), ribosomal RNA	470	69	125.737
srR-302	srRNA-RNA28SN4-4903-18	GGGGCGCGGCCGGAAAGG	18	srRNA	RNA28SN4	NR_146118.1	rRNA	Homo sapiens RNA, 28S ribosomal N4 (RNA28SN4), ribosomal RNA	4903	69	125.737
srR-303	srRNA-RNA18SN2-1734-26	GAGGCCCTCGGATCGGCCCCGCCGGG	26	srRNA	RNA18SN2	NR_146146.1	rRNA	Homo sapiens RNA, 18S ribosomal N2 (RNA18SN2), ribosomal RNA	1734	69	125.737
srR-304	srRNA-MT-RNR2-1358-23	AAAGGTTCGTTTGTTCAACGATT	23	srRNA	MT-RNR2	NC_012920.1:1671-3229	MT rRNA	Homo sapiens mitochondrion, MT-RNR2 mitochondrially encoded 16S RNA (16S rRNA), ribosomal RNA	1358	68	123.915
srR-305	srRNA-RNA28SN5-15-23	AGACGTGGCGACCCGCTGAATTT	23	srRNA	RNA28SN5	NR_003287.4	rRNA	Homo sapiens RNA, 28S ribosomal N5 (RNA28SN5), ribosomal RNA	15	68	123.915
srR-306	srRNA-RNA18SN2-1770-16	GGCCCTGGCGGAGCGC	16	srRNA	RNA18SN2	NR_146146.1	rRNA	Homo sapiens RNA, 18S ribosomal N2 (RNA18SN2), ribosomal RNA	1770	68	123.915
srR-307	srRNA-RNA28SN5-1022-21	GAGGGGGGTCTCCCCCGCGGG	21	srRNA	RNA28SN5	NR_003287.4	rRNA	Homo sapiens RNA, 28S ribosomal N5 (RNA28SN5), ribosomal RNA	1022	67	122.092
srR-308	srRNA-RNA28SN5-3301-21	GCCCCCGGGGAGCCCGGCGGG	21	srRNA	RNA28SN5	NR_003287.4	rRNA	Homo sapiens RNA, 28S ribosomal N5 (RNA28SN5), ribosomal RNA	3301	67	122.092
srR-309	srRNA-RNA28SN5-3194-22	CCCCGCGAGGGGGGCCCGGGCA	22	srRNA	RNA28SN5	NR_003287.4	rRNA	Homo sapiens RNA, 28S ribosomal N5 (RNA28SN5), ribosomal RNA	3194	67	122.092
srR-310	srRNA-RNA5S1-77-26	ACTTGGATGGGAGACCGCCTGGGAAT	26	srRNA	RNA5S1	NR_023363.1	rRNA	Homo sapiens RNA, 5S ribosomal 1 (RNA5S1), ribosomal RNA	77	66	120.27
srR-311	srRNA-MT-RNR2-1130-19	TAAAAATTTCGGTTGGGAA	19	srRNA	MT-RNR2	NC_012920.1:1671-3229	MT rRNA	Homo sapiens mitochondrion, MT-RNR2 mitochondrially encoded 16S RNA (16S rRNA), ribosomal RNA	1130	65	118.448
srR-312	srRNA-RNA28SN5-4811-20	CGCGCCCCGCGCGCGCGGGA	20	srRNA	RNA28SN5	NR_003287.4	rRNA	Homo sapiens RNA, 28S ribosomal N5 (RNA28SN5), ribosomal RNA	4811	65	118.448
srR-313	srRNA-RNA28SN5-2502-23	GGCCGATCGAAAGGGAGTCGGGT	23	srRNA	RNA28SN5	NR_003287.4	rRNA	Homo sapiens RNA, 28S ribosomal N5 (RNA28SN5), ribosomal RNA	2502	65	118.448
srR-314	srRNA-RNA28SN5-666-18	GACCGGCCGCCGCCGGGC	18	srRNA	RNA28SN5	NR_003287.4	rRNA	Homo sapiens RNA, 28S ribosomal N5 (RNA28SN5), ribosomal RNA	666	65	118.448
srR-315	srRNA-RNA28SN5-452-16	AGTCCGCCCGGAGGAT	16	srRNA	RNA28SN5	NR_003287.4	rRNA	Homo sapiens RNA, 28S ribosomal N5 (RNA28SN5), ribosomal RNA	452	65	118.448
srR-316	srRNA-RNA28SN5-2605-18	GGCGGGAGCCCCGGGGAG	18	srRNA	RNA28SN5	NR_003287.4	rRNA	Homo sapiens RNA, 28S ribosomal N5 (RNA28SN5), ribosomal RNA	2605	64	116.626
srR-317	srRNA-RNA28SN5-1015-15	CCCCCGCGAGGGGGG	15	srRNA	RNA28SN5	NR_003287.4	rRNA	Homo sapiens RNA, 28S ribosomal N5 (RNA28SN5), ribosomal RNA	1015	64	116.626
srR-318	srRNA-RNA28SN5-990-23	CCCGGCGCCCACCCCCGCGGGGA	23	srRNA	RNA28SN5	NR_003287.4	rRNA	Homo sapiens RNA, 28S ribosomal N5 (RNA28SN5), ribosomal RNA	990	63	114.803
srR-319	srRNA-RNA28SN5-1022-20	GAGGGGGGTCTCCCCCGCGG	20	srRNA	RNA28SN5	NR_003287.4	rRNA	Homo sapiens RNA, 28S ribosomal N5 (RNA28SN5), ribosomal RNA	1022	63	114.803
srR-320	srRNA-RNA28SN5-15-22	AGACGTGGCGACCCGCTGAATT	22	srRNA	RNA28SN5	NR_003287.4	rRNA	Homo sapiens RNA, 28S ribosomal N5 (RNA28SN5), ribosomal RNA	15	63	114.803
srR-321	srRNA-RNA28SN5-655-30	CCCCGACCGGCGACCGGCCGCCGCCGGGCG	30	srRNA	RNA28SN5	NR_003287.4	rRNA	Homo sapiens RNA, 28S ribosomal N5 (RNA28SN5), ribosomal RNA	655	63	114.803
srR-322	srRNA-RNA18SN2-261-16	GGCCGGGGGGCGGGCG	16	srRNA	RNA18SN2	NR_146146.1	rRNA	Homo sapiens RNA, 18S ribosomal N2 (RNA18SN2), ribosomal RNA	261	63	114.803
srR-323	srRNA-RNA28SN5-4810-22	ACGCGCCCCGCGCGCGCGGGAG	22	srRNA	RNA28SN5	NR_003287.4	rRNA	Homo sapiens RNA, 28S ribosomal N5 (RNA28SN5), ribosomal RNA	4810	62	112.981
srR-324	srRNA-RNA28SN5-470-15	AACCCGGCGGCGGGT	15	srRNA	RNA28SN5	NR_003287.4	rRNA	Homo sapiens RNA, 28S ribosomal N5 (RNA28SN5), ribosomal RNA	470	62	112.981
srR-325	srRNA-RNA18SN2-830-17	AGGCCCGAGCCGCCTGG	17	srRNA	RNA18SN2	NR_146146.1	rRNA	Homo sapiens RNA, 18S ribosomal N2 (RNA18SN2), ribosomal RNA	830	62	112.981
srR-326	srRNA-MT-RNR2-1455-19	ACGAAAGGACAAGAGAAAT	19	srRNA	MT-RNR2	NC_012920.1:1671-3229	MT rRNA	Homo sapiens mitochondrion, MT-RNR2 mitochondrially encoded 16S RNA (16S rRNA), ribosomal RNA	1455	61	111.159
srR-327	srRNA-RNA28SN5-1552-23	GAAGCCAGAGGAAACTCTGGTGG	23	srRNA	RNA28SN5	NR_003287.4	rRNA	Homo sapiens RNA, 28S ribosomal N5 (RNA28SN5), ribosomal RNA	1552	61	111.159
srR-328	srRNA-RNA28SN5-841-17	GGGTCGGGGCGGCGGCG	17	srRNA	RNA28SN5	NR_003287.4	rRNA	Homo sapiens RNA, 28S ribosomal N5 (RNA28SN5), ribosomal RNA	841	61	111.159
srR-329	srRNA-RNA28SN5-939-24	GCCGAATCCCGGGGCCGAGGGAGC	24	srRNA	RNA28SN5	NR_003287.4	rRNA	Homo sapiens RNA, 28S ribosomal N5 (RNA28SN5), ribosomal RNA	939	61	111.159
srR-330	srRNA-RNA28SN5-3219-20	GGGGGGCCGGCGGCGGCGGC	20	srRNA	RNA28SN5	NR_003287.4	rRNA	Homo sapiens RNA, 28S ribosomal N5 (RNA28SN5), ribosomal RNA	3219	61	111.159
srR-331	srRNA-RNA28SN5-1116-17	CCCGCGCCCCCGCCCCG	17	srRNA	RNA28SN5	NR_003287.4	rRNA	Homo sapiens RNA, 28S ribosomal N5 (RNA28SN5), ribosomal RNA	1116	61	111.159
srR-332	srRNA-RNA18SN2-245-17	GCCCCTCTCCGGCCCCG	17	srRNA	RNA18SN2	NR_146146.1	rRNA	Homo sapiens RNA, 18S ribosomal N2 (RNA18SN2), ribosomal RNA	245	61	111.159
srR-333	srRNA-RNA5-8SN1-137-20-3	ACGCCTGTCTGAGCGTTGCT	20	srRNA	RNA5-8SN1	NR_145821.1	rRNA	Homo sapiens RNA, 5.8S ribosomal N1 (RNA5-8SN1), ribosomal RNA	137	60	109.336
srR-334	srRNA-RNA28SN5-3302-20	CCCCCGGGGAGCCCGGCGGG	20	srRNA	RNA28SN5	NR_003287.4	rRNA	Homo sapiens RNA, 28S ribosomal N5 (RNA28SN5), ribosomal RNA	3302	60	109.336
srR-335	srRNA-RNA28SN5-4977-27	AGACGACCTGCTTCTGGGTCGGGGTTT	27	srRNA	RNA28SN5	NR_003287.4	rRNA	Homo sapiens RNA, 28S ribosomal N5 (RNA28SN5), ribosomal RNA	4977	60	109.336
srR-336	srRNA-RNA28SN5-271-17	CTTCCCGGAGTCGGGTT	17	srRNA	RNA28SN5	NR_003287.4	rRNA	Homo sapiens RNA, 28S ribosomal N5 (RNA28SN5), ribosomal RNA	271	60	109.336
srR-337	srRNA-RNA18SN2-1086-15	GATGCCGACCGGCGA	15	srRNA	RNA18SN2	NR_146146.1	rRNA	Homo sapiens RNA, 18S ribosomal N2 (RNA18SN2), ribosomal RNA	1086	60	109.336
srR-338	srRNA-RNA5S1-103-17-2	ACCGGGTGCTGTAGGCA	17	srRNA	RNA5S1	NR_023363.1	rRNA	Homo sapiens RNA, 5S ribosomal 1 (RNA5S1), ribosomal RNA	103	59	107.514
srR-339	srRNA-RNA45SN5-6983-19	GGGGAGGGCGGCGCCGCCG	19	srRNA	RNA45SN5	NR_046235.3	rRNA	Homo sapiens RNA, 45S pre-ribosomal N5 (RNA45SN5), ribosomal RNA	6983	59	107.514
srR-340	srRNA-RNA28SN5-261-27	GGGCCCGGGTCTTCCCGGAGTCGGGTT	27	srRNA	RNA28SN5	NR_003287.4	rRNA	Homo sapiens RNA, 28S ribosomal N5 (RNA28SN5), ribosomal RNA	261	59	107.514
srR-341	srRNA-RNA28SN5-2069-27	ATACCCGGCCGTCGCCGGCAGTCGAGA	27	srRNA	RNA28SN5	NR_003287.4	rRNA	Homo sapiens RNA, 28S ribosomal N5 (RNA28SN5), ribosomal RNA	2069	59	107.514
srR-342	srRNA-RNA28SN5-1123-20	CCCCGCCCCGGCGACGGGGG	20	srRNA	RNA28SN5	NR_003287.4	rRNA	Homo sapiens RNA, 28S ribosomal N5 (RNA28SN5), ribosomal RNA	1123	59	107.514
srR-343	srRNA-RNA18SN2-261-15	GGCCGGGGGGCGGGC	15	srRNA	RNA18SN2	NR_146146.1	rRNA	Homo sapiens RNA, 18S ribosomal N2 (RNA18SN2), ribosomal RNA	261	59	107.514
srR-344	srRNA-RNA18SN2-111-20	ATGGTTCCTTTGGTCGCTCG	20	srRNA	RNA18SN2	NR_146146.1	rRNA	Homo sapiens RNA, 18S ribosomal N2 (RNA18SN2), ribosomal RNA	111	59	107.514
srR-345	srRNA-RNA18SN2-262-21	GCCGGGGGGCGGGCGCCGGCG	21	srRNA	RNA18SN2	NR_146146.1	rRNA	Homo sapiens RNA, 18S ribosomal N2 (RNA18SN2), ribosomal RNA	262	59	107.514
srR-346	srRNA-RNA18SN2-1770-30	GGCCCTGGCGGAGCGCTGAGAAGACGGTCG	30	srRNA	RNA18SN2	NR_146146.1	rRNA	Homo sapiens RNA, 18S ribosomal N2 (RNA18SN2), ribosomal RNA	1770	59	107.514
srR-347	srRNA-RNA18SN2-1753-29	CGCCGGGGTCGGCCCACGGCCCTGGCGGA	29	srRNA	RNA18SN2	NR_146146.1	rRNA	Homo sapiens RNA, 18S ribosomal N2 (RNA18SN2), ribosomal RNA	1753	59	107.514
srR-348	srRNA-RNA28SN5-1123-23	CCCCGCCCCGGCGACGGGGGGGG	23	srRNA	RNA28SN5	NR_003287.4	rRNA	Homo sapiens RNA, 28S ribosomal N5 (RNA28SN5), ribosomal RNA	1123	58	105.692
srR-349	srRNA-RNA28SN5-4808-22	CCACGCGCCCCGCGCGCGCGGG	22	srRNA	RNA28SN5	NR_003287.4	rRNA	Homo sapiens RNA, 28S ribosomal N5 (RNA28SN5), ribosomal RNA	4808	58	105.692
srR-350	srRNA-RNA28SN5-3304-19	CCCGGGGAGCCCGGCGGGC	19	srRNA	RNA28SN5	NR_003287.4	rRNA	Homo sapiens RNA, 28S ribosomal N5 (RNA28SN5), ribosomal RNA	3304	58	105.692
srR-351	srRNA-RNA28SN5-3198-18	GCGAGGGGGGCCCGGGCA	18	srRNA	RNA28SN5	NR_003287.4	rRNA	Homo sapiens RNA, 28S ribosomal N5 (RNA28SN5), ribosomal RNA	3198	58	105.692
srR-352	srRNA-RNA28SN5-3987-27	CCCCGGTGTCCCCGCGAGGGGCCCGGG	27	srRNA	RNA28SN5	NR_003287.4	rRNA	Homo sapiens RNA, 28S ribosomal N5 (RNA28SN5), ribosomal RNA	3987	58	105.692
srR-353	srRNA-RNA28SN5-796-24	CCGTCTCCGCCCCCCGGCCCCGCG	24	srRNA	RNA28SN5	NR_003287.4	rRNA	Homo sapiens RNA, 28S ribosomal N5 (RNA28SN5), ribosomal RNA	796	58	105.692
srR-354	srRNA-RNA28SN5-1801-17	AAGAAGCCCGGCTCGCT	17	srRNA	RNA28SN5	NR_003287.4	rRNA	Homo sapiens RNA, 28S ribosomal N5 (RNA28SN5), ribosomal RNA	1801	58	105.692
srR-355	srRNA-RNA28SN5-4032-28	GCGGGCCGCCGGTGAAATACCACTACTC	28	srRNA	RNA28SN5	NR_003287.4	rRNA	Homo sapiens RNA, 28S ribosomal N5 (RNA28SN5), ribosomal RNA	4032	58	105.692
srR-356	srRNA-RNA28SN5-3220-18	GGGGGCCGGCGGCGGCGG	18	srRNA	RNA28SN5	NR_003287.4	rRNA	Homo sapiens RNA, 28S ribosomal N5 (RNA28SN5), ribosomal RNA	3220	58	105.692
srR-357	srRNA-MT-RNR1-242-24	GCCAGCCACCGCGGTCACACGATT	24	srRNA	MT-RNR1	NC_012920.1:648-1601	MT rRNA	Homo sapiens mitochondrion, MT-RNR1 mitochondrially encoded 12S RNA (12S rRNA), ribosomal RNA	242	57	103.87
srR-358	srRNA-RNA28SN5-714-19	GGCTCCGGGACGGCTGGGA	19	srRNA	RNA28SN5	NR_003287.4	rRNA	Homo sapiens RNA, 28S ribosomal N5 (RNA28SN5), ribosomal RNA	714	57	103.87
srR-359	srRNA-RNA28SN5-3407-18	GGGCGGCGGGGCGGGGCG	18	srRNA	RNA28SN5	NR_003287.4	rRNA	Homo sapiens RNA, 28S ribosomal N5 (RNA28SN5), ribosomal RNA	3407	57	103.87
srR-360	srRNA-RNA28SN5-125-25	CCGCCCCGCGGCGGGGCGCGGGACA	25	srRNA	RNA28SN5	NR_003287.4	rRNA	Homo sapiens RNA, 28S ribosomal N5 (RNA28SN5), ribosomal RNA	125	57	103.87
srR-361	srRNA-RNA18SN2-1749-16	GCCCCGCCGGGGTCGG	16	srRNA	RNA18SN2	NR_146146.1	rRNA	Homo sapiens RNA, 18S ribosomal N2 (RNA18SN2), ribosomal RNA	1749	57	103.87
srR-362	srRNA-MT-RNR2-338-23	GGTGATAGCTGGTTGTCCAAGAT	23	srRNA	MT-RNR2	NC_012920.1:1671-3229	MT rRNA	Homo sapiens mitochondrion, MT-RNR2 mitochondrially encoded 16S RNA (16S rRNA), ribosomal RNA	338	56	102.047
srR-363	srRNA-RNA28SN5-1124-20	CCCGCCCCGGCGACGGGGGG	20	srRNA	RNA28SN5	NR_003287.4	rRNA	Homo sapiens RNA, 28S ribosomal N5 (RNA28SN5), ribosomal RNA	1124	56	102.047
srR-364	srRNA-RNA28SN5-5014-23	AGAGCAGCTCCCTCGCTGCGATC	23	srRNA	RNA28SN5	NR_003287.4	rRNA	Homo sapiens RNA, 28S ribosomal N5 (RNA28SN5), ribosomal RNA	5014	56	102.047
srR-365	srRNA-RNA28SN5-4033-26	CGGGCCGCCGGTGAAATACCACTACT	26	srRNA	RNA28SN5	NR_003287.4	rRNA	Homo sapiens RNA, 28S ribosomal N5 (RNA28SN5), ribosomal RNA	4033	56	102.047
srR-366	srRNA-RNA18SN2-1557-21	CCCTACGCCGGCAGGCGCGGG	21	srRNA	RNA18SN2	NR_146146.1	rRNA	Homo sapiens RNA, 18S ribosomal N2 (RNA18SN2), ribosomal RNA	1557	56	102.047
srR-367	srRNA-MT-RNR1-925-27	AAGTGTACTGGAAAGTGCACTTGGACG	27	srRNA	MT-RNR1	NC_012920.1:648-1601	MT rRNA	Homo sapiens mitochondrion, MT-RNR1 mitochondrially encoded 12S RNA (12S rRNA), ribosomal RNA	925	55	100.225
srR-368	srRNA-RNA28SN5-4742-22	GGAGCCTCGGTTGGCCTCGGAT	22	srRNA	RNA28SN5	NR_003287.4	rRNA	Homo sapiens RNA, 28S ribosomal N5 (RNA28SN5), ribosomal RNA	4742	55	100.225
srR-369	srRNA-RNA28SN5-1124-21	CCCGCCCCGGCGACGGGGGGG	21	srRNA	RNA28SN5	NR_003287.4	rRNA	Homo sapiens RNA, 28S ribosomal N5 (RNA28SN5), ribosomal RNA	1124	55	100.225
srR-370	srRNA-RNA28SN4-4903-16	GGGGCGCGGCCGGAAA	16	srRNA	RNA28SN4	NR_146118.1	rRNA	Homo sapiens RNA, 28S ribosomal N4 (RNA28SN4), ribosomal RNA	4903	55	100.225
srR-371	srRNA-RNA18SN2-1852-18	CCTGCGGAAGGATCATTA	18	srRNA	RNA18SN2	NR_146146.1	rRNA	Homo sapiens RNA, 18S ribosomal N2 (RNA18SN2), ribosomal RNA	1852	55	100.225
srR-372	srRNA-RNA28SN5-942-21	GAATCCCGGGGCCGAGGGAGC	21	srRNA	RNA28SN5	NR_003287.4	rRNA	Homo sapiens RNA, 28S ribosomal N5 (RNA28SN5), ribosomal RNA	942	54	98.4028
srR-373	srRNA-RNA28SN5-2526-20	CAGATCCCCGAATCCGGAGT	20	srRNA	RNA28SN5	NR_003287.4	rRNA	Homo sapiens RNA, 28S ribosomal N5 (RNA28SN5), ribosomal RNA	2526	54	98.4028
srR-374	srRNA-RNA28SN5-324-26	ATCTAAGGCTAAATACCGGCACGAGA	26	srRNA	RNA28SN5	NR_003287.4	rRNA	Homo sapiens RNA, 28S ribosomal N5 (RNA28SN5), ribosomal RNA	324	54	98.4028
srR-375	srRNA-MT-RNR2-1131-16	AAAAATTTCGGTTGGG	16	srRNA	MT-RNR2	NC_012920.1:1671-3229	MT rRNA	Homo sapiens mitochondrion, MT-RNR2 mitochondrially encoded 16S RNA (16S rRNA), ribosomal RNA	1131	53	96.5805
srR-376	srRNA-RNA28SN5-3111-18	GGGGCGGCGGCGGGGGGA	18	srRNA	RNA28SN5	NR_003287.4	rRNA	Homo sapiens RNA, 28S ribosomal N5 (RNA28SN5), ribosomal RNA	3111	53	96.5805
srR-377	srRNA-RNA28SN5-942-18	GAATCCCGGGGCCGAGGG	18	srRNA	RNA28SN5	NR_003287.4	rRNA	Homo sapiens RNA, 28S ribosomal N5 (RNA28SN5), ribosomal RNA	942	53	96.5805
srR-378	srRNA-RNA5S1-98-22	GGAATACCGGGTGCTGTAGGCT	22	srRNA	RNA5S1	NR_023363.1	rRNA	Homo sapiens RNA, 5S ribosomal 1 (RNA5S1), ribosomal RNA	98	53	96.5805
srR-379	srRNA-RNA45SN5-6743-17	GTCTGAGCGTCGCTTGC	17	srRNA	RNA45SN5	NR_046235.3	rRNA	Homo sapiens RNA, 45S pre-ribosomal N5 (RNA45SN5), ribosomal RNA	6743	52	94.7582
srR-380	srRNA-RNA28SN5-4033-30	CGGGCCGCCGGTGAAATACCACTACTCTGA	30	srRNA	RNA28SN5	NR_003287.4	rRNA	Homo sapiens RNA, 28S ribosomal N5 (RNA28SN5), ribosomal RNA	4033	52	94.7582
srR-381	srRNA-RNA28SN5-321-29	TCCATCTAAGGCTAAATACCGGCACGAGA	29	srRNA	RNA28SN5	NR_003287.4	rRNA	Homo sapiens RNA, 28S ribosomal N5 (RNA28SN5), ribosomal RNA	321	52	94.7582
srR-382	srRNA-RNA28SN5-3188-25	ACGGTCCCCCGCGAGGGGGGCCCGG	25	srRNA	RNA28SN5	NR_003287.4	rRNA	Homo sapiens RNA, 28S ribosomal N5 (RNA28SN5), ribosomal RNA	3188	52	94.7582
srR-383	srRNA-RNA5-8SN1-140-18	CCTGTCTGAGCGTCGCTT	18	srRNA	RNA5-8SN1	NR_145821.1	rRNA	Homo sapiens RNA, 5.8S ribosomal N1 (RNA5-8SN1), ribosomal RNA	140	52	94.7582
srR-384	srRNA-RNA18SN2-1749-17	GCCCCGCCGGGGTCGGC	17	srRNA	RNA18SN2	NR_146146.1	rRNA	Homo sapiens RNA, 18S ribosomal N2 (RNA18SN2), ribosomal RNA	1749	52	94.7582
srR-385	srRNA-MT-RNR2-1234-22	AACTTGACCAACGGAACAAGTT	22	srRNA	MT-RNR2	NC_012920.1:1671-3229	MT rRNA	Homo sapiens mitochondrion, MT-RNR2 mitochondrially encoded 16S RNA (16S rRNA), ribosomal RNA	1234	51	92.936
srR-386	srRNA-RNA28SN5-3608-25	AGAACTGGTGCGGACCAGGGGAATC	25	srRNA	RNA28SN5	NR_003287.4	rRNA	Homo sapiens RNA, 28S ribosomal N5 (RNA28SN5), ribosomal RNA	3608	51	92.936
srR-387	srRNA-RNA28SN5-1228-27	TCTCGGGGCCACGCGCGCGTCCCCCGA	27	srRNA	RNA28SN5	NR_003287.4	rRNA	Homo sapiens RNA, 28S ribosomal N5 (RNA28SN5), ribosomal RNA	1228	51	92.936
srR-388	srRNA-RNA28SN5-574-20	CCTCCTCCCCGGAGGGGGCG	20	srRNA	RNA28SN5	NR_003287.4	rRNA	Homo sapiens RNA, 28S ribosomal N5 (RNA28SN5), ribosomal RNA	574	51	92.936
srR-389	srRNA-RNA28SN5-947-16	CCGGGGCCGAGGGAGC	16	srRNA	RNA28SN5	NR_003287.4	rRNA	Homo sapiens RNA, 28S ribosomal N5 (RNA28SN5), ribosomal RNA	947	51	92.936
srR-390	srRNA-RNA28SN5-2442-20	GGTCCTGAGAGATGGGCGAG	20	srRNA	RNA28SN5	NR_003287.4	rRNA	Homo sapiens RNA, 28S ribosomal N5 (RNA28SN5), ribosomal RNA	2442	51	92.936
srR-391	srRNA-RNA5S1-95-23	CTGGGAATACCGGGTGCTGTAGG	23	srRNA	RNA5S1	NR_023363.1	rRNA	Homo sapiens RNA, 5S ribosomal 1 (RNA5S1), ribosomal RNA	95	51	92.936
srR-392	srRNA-RNA28SN4-4903-17	GGGGCGCGGCCGGAAAG	17	srRNA	RNA28SN4	NR_146118.1	rRNA	Homo sapiens RNA, 28S ribosomal N4 (RNA28SN4), ribosomal RNA	4903	51	92.936
srR-393	srRNA-RNA28SN4-4903-15	GGGGCGCGGCCGGAA	15	srRNA	RNA28SN4	NR_146118.1	rRNA	Homo sapiens RNA, 28S ribosomal N4 (RNA28SN4), ribosomal RNA	4903	51	92.936
srR-394	srRNA-RNA18SN2-973-20	CCGGCGCAAGACGGACCAGA	20	srRNA	RNA18SN2	NR_146146.1	rRNA	Homo sapiens RNA, 18S ribosomal N2 (RNA18SN2), ribosomal RNA	973	51	92.936
srR-395	srRNA-RNA18SN2-262-17	GCCGGGGGGCGGGCGCC	17	srRNA	RNA18SN2	NR_146146.1	rRNA	Homo sapiens RNA, 18S ribosomal N2 (RNA18SN2), ribosomal RNA	262	51	92.936
srR-396	srRNA-RNA18SN2-491-20	CCACTCCCGACCCGGGGAGG	20	srRNA	RNA18SN2	NR_146146.1	rRNA	Homo sapiens RNA, 18S ribosomal N2 (RNA18SN2), ribosomal RNA	491	51	92.936
srR-397	srRNA-MT-RNR1-706-21	AAGAAATGGGCTACATTTTCT	21	srRNA	MT-RNR1	NC_012920.1:648-1601	MT rRNA	Homo sapiens mitochondrion, MT-RNR1 mitochondrially encoded 12S RNA (12S rRNA), ribosomal RNA	706	50	91.1137
srR-398	srRNA-RNA28SN5-3608-24	AGAACTGGTGCGGACCAGGGGAAT	24	srRNA	RNA28SN5	NR_003287.4	rRNA	Homo sapiens RNA, 28S ribosomal N5 (RNA28SN5), ribosomal RNA	3608	50	91.1137
srR-399	srRNA-RNA28SN5-417-15	GAAACCGTTAAGAGG	15	srRNA	RNA28SN5	NR_003287.4	rRNA	Homo sapiens RNA, 28S ribosomal N5 (RNA28SN5), ribosomal RNA	417	50	91.1137
srR-400	srRNA-RNA28SN5-3988-28	CCCGGTGTCCCCGCGAGGGGCCCGGGGC	28	srRNA	RNA28SN5	NR_003287.4	rRNA	Homo sapiens RNA, 28S ribosomal N5 (RNA28SN5), ribosomal RNA	3988	50	91.1137
srR-401	srRNA-RNA28SN5-1554-20	AGCCAGAGGAAACTCTGGTG	20	srRNA	RNA28SN5	NR_003287.4	rRNA	Homo sapiens RNA, 28S ribosomal N5 (RNA28SN5), ribosomal RNA	1554	50	91.1137
srR-402	srRNA-RNA28SN5-5046-23	TCAGCCCTCGACACAAGGGTTTG	23	srRNA	RNA28SN5	NR_003287.4	rRNA	Homo sapiens RNA, 28S ribosomal N5 (RNA28SN5), ribosomal RNA	5046	50	91.1137
srR-403	srRNA-RNA28SN5-3988-27	CCCGGTGTCCCCGCGAGGGGCCCGGGG	27	srRNA	RNA28SN5	NR_003287.4	rRNA	Homo sapiens RNA, 28S ribosomal N5 (RNA28SN5), ribosomal RNA	3988	50	91.1137
srR-404	srRNA-RNA18SN2-191-18	ACCCCCTTCGCGGGGGGG	18	srRNA	RNA18SN2	NR_146146.1	rRNA	Homo sapiens RNA, 18S ribosomal N2 (RNA18SN2), ribosomal RNA	191	50	91.1137
srR-405	srRNA-RNA18SN2-771-28	AGCTGAGTGTCCCGCGGGGCCCGAAGCG	28	srRNA	RNA18SN2	NR_146146.1	rRNA	Homo sapiens RNA, 18S ribosomal N2 (RNA18SN2), ribosomal RNA	771	50	91.1137
srR-406	srRNA-RNA45SN5-6743-16	GTCTGAGCGTCGCTTG	16	srRNA	RNA45SN5	NR_046235.3	rRNA	Homo sapiens RNA, 45S pre-ribosomal N5 (RNA45SN5), ribosomal RNA	6743	49	89.2914
srR-407	srRNA-RNA45SN5-6277-16	CGCGGCGGCCGTCGGG	16	srRNA	RNA45SN5	NR_046235.3	rRNA	Homo sapiens RNA, 45S pre-ribosomal N5 (RNA45SN5), ribosomal RNA	6277	49	89.2914
srR-408	srRNA-RNA28SN5-704-29	CGCCGCGACCGGCTCCGGGACGGCTGGGA	29	srRNA	RNA28SN5	NR_003287.4	rRNA	Homo sapiens RNA, 28S ribosomal N5 (RNA28SN5), ribosomal RNA	704	49	89.2914
srR-409	srRNA-RNA28SN5-334-17	AAATACCGGCACGAGAC	17	srRNA	RNA28SN5	NR_003287.4	rRNA	Homo sapiens RNA, 28S ribosomal N5 (RNA28SN5), ribosomal RNA	334	49	89.2914
srR-410	srRNA-RNA28SN5-134-16	GGCGGGGCGCGGGACA	16	srRNA	RNA28SN5	NR_003287.4	rRNA	Homo sapiens RNA, 28S ribosomal N5 (RNA28SN5), ribosomal RNA	134	49	89.2914
srR-411	srRNA-RNA5S1-94-26	CCTGGGAATACCGGGTGCTGTAGGCT	26	srRNA	RNA5S1	NR_023363.1	rRNA	Homo sapiens RNA, 5S ribosomal 1 (RNA5S1), ribosomal RNA	94	49	89.2914
srR-412	srRNA-RNA5S1-92-26	CGCCTGGGAATACCGGGTGCTGTAGG	26	srRNA	RNA5S1	NR_023363.1	rRNA	Homo sapiens RNA, 5S ribosomal 1 (RNA5S1), ribosomal RNA	92	49	89.2914
srR-413	srRNA-RNA5-8SN1-39-26	GAAGAACGCAGCTAGCTGCGAGAATT	26	srRNA	RNA5-8SN1	NR_145821.1	rRNA	Homo sapiens RNA, 5.8S ribosomal N1 (RNA5-8SN1), ribosomal RNA	39	49	89.2914
srR-414	srRNA-RNA18SN2-1770-15	GGCCCTGGCGGAGCG	15	srRNA	RNA18SN2	NR_146146.1	rRNA	Homo sapiens RNA, 18S ribosomal N2 (RNA18SN2), ribosomal RNA	1770	49	89.2914
srR-415	srRNA-RNA18SN2-714-20	GAGGCGAGCCACCGCCCGTC	20	srRNA	RNA18SN2	NR_146146.1	rRNA	Homo sapiens RNA, 18S ribosomal N2 (RNA18SN2), ribosomal RNA	714	49	89.2914
srR-416	srRNA-RNA18SN2-1531-19	ACACTGACTGGCTCAGCGT	19	srRNA	RNA18SN2	NR_146146.1	rRNA	Homo sapiens RNA, 18S ribosomal N2 (RNA18SN2), ribosomal RNA	1531	49	89.2914
srR-417	srRNA-MT-RNR1-810-21	GAACAGGGCCCTGAAGCGCGT	21	srRNA	MT-RNR1	NC_012920.1:648-1601	MT rRNA	Homo sapiens mitochondrion, MT-RNR1 mitochondrially encoded 12S RNA (12S rRNA), ribosomal RNA	810	48	87.4691
srR-418	srRNA-RNA28SN5-656-29	CCCGACCGGCGACCGGCCGCCGCCGGGCG	29	srRNA	RNA28SN5	NR_003287.4	rRNA	Homo sapiens RNA, 28S ribosomal N5 (RNA28SN5), ribosomal RNA	656	48	87.4691
srR-419	srRNA-RNA28SN5-3390-21	GGGCGGCGGCGGTCGGCGGGC	21	srRNA	RNA28SN5	NR_003287.4	rRNA	Homo sapiens RNA, 28S ribosomal N5 (RNA28SN5), ribosomal RNA	3390	48	87.4691
srR-420	srRNA-RNA28SN5-3897-16	GGGGAAAGAAGACCCT	16	srRNA	RNA28SN5	NR_003287.4	rRNA	Homo sapiens RNA, 28S ribosomal N5 (RNA28SN5), ribosomal RNA	3897	48	87.4691
srR-421	srRNA-RNA28SN5-3197-19	CGCGAGGGGGGCCCGGGCA	19	srRNA	RNA28SN5	NR_003287.4	rRNA	Homo sapiens RNA, 28S ribosomal N5 (RNA28SN5), ribosomal RNA	3197	48	87.4691
srR-422	srRNA-RNA18SN2-1848-22	TGAACCTGCGGAAGGATCATTA	22	srRNA	RNA18SN2	NR_146146.1	rRNA	Homo sapiens RNA, 18S ribosomal N2 (RNA18SN2), ribosomal RNA	1848	48	87.4691
srR-423	srRNA-RNA18SN2-533-16	AGGACTCTTTCGAGGC	16	srRNA	RNA18SN2	NR_146146.1	rRNA	Homo sapiens RNA, 18S ribosomal N2 (RNA18SN2), ribosomal RNA	533	48	87.4691
srR-424	srRNA-RNA45SN5-6771-29	CCCCGGGGGTGCCTCCGGGCTCCTCGGGG	29	srRNA	RNA45SN5	NR_046235.3	rRNA	Homo sapiens RNA, 45S pre-ribosomal N5 (RNA45SN5), ribosomal RNA	6771	47	85.6469
srR-425	srRNA-MT-RNR1-923-30	GTAAGTGTACTGGAAAGTGCACTTGGACGA	30	srRNA	MT-RNR1	NC_012920.1:648-1601	MT rRNA	Homo sapiens mitochondrion, MT-RNR1 mitochondrially encoded 12S RNA (12S rRNA), ribosomal RNA	923	47	85.6469
srR-426	srRNA-RNA28SN5-1472-23	CTCGCCCGCCGCGCCGGGGAGGT	23	srRNA	RNA28SN5	NR_003287.4	rRNA	Homo sapiens RNA, 28S ribosomal N5 (RNA28SN5), ribosomal RNA	1472	47	85.6469
srR-427	srRNA-RNA28SN5-4810-21	ACGCGCCCCGCGCGCGCGGGA	21	srRNA	RNA28SN5	NR_003287.4	rRNA	Homo sapiens RNA, 28S ribosomal N5 (RNA28SN5), ribosomal RNA	4810	47	85.6469
srR-428	srRNA-RNA28SN5-666-19	GACCGGCCGCCGCCGGGCG	19	srRNA	RNA28SN5	NR_003287.4	rRNA	Homo sapiens RNA, 28S ribosomal N5 (RNA28SN5), ribosomal RNA	666	47	85.6469
srR-429	srRNA-RNA28SN5-470-22	AACCCGGCGGCGGGTCCGGCCG	22	srRNA	RNA28SN5	NR_003287.4	rRNA	Homo sapiens RNA, 28S ribosomal N5 (RNA28SN5), ribosomal RNA	470	47	85.6469
srR-430	srRNA-RNA28SN5-1557-15	CAGAGGAAACTCTGG	15	srRNA	RNA28SN5	NR_003287.4	rRNA	Homo sapiens RNA, 28S ribosomal N5 (RNA28SN5), ribosomal RNA	1557	47	85.6469
srR-431	srRNA-RNA18SN2-779-20	GTCCCGCGGGGCCCGAAGCG	20	srRNA	RNA18SN2	NR_146146.1	rRNA	Homo sapiens RNA, 18S ribosomal N2 (RNA18SN2), ribosomal RNA	779	47	85.6469
srR-432	srRNA-RNA18SN2-829-19	CAGGCCCGAGCCGCCTGGA	19	srRNA	RNA18SN2	NR_146146.1	rRNA	Homo sapiens RNA, 18S ribosomal N2 (RNA18SN2), ribosomal RNA	829	47	85.6469
srR-433	srRNA-MT-RNR1-370-19	AGACTACGAAAGTGGCTTT	19	srRNA	MT-RNR1	NC_012920.1:648-1601	MT rRNA	Homo sapiens mitochondrion, MT-RNR1 mitochondrially encoded 12S RNA (12S rRNA), ribosomal RNA	370	46	83.8246
srR-434	srRNA-RNA28SN5-470-23	AACCCGGCGGCGGGTCCGGCCGT	23	srRNA	RNA28SN5	NR_003287.4	rRNA	Homo sapiens RNA, 28S ribosomal N5 (RNA28SN5), ribosomal RNA	470	46	83.8246
srR-435	srRNA-RNA28SN5-1555-20	GCCAGAGGAAACTCTGGTGG	20	srRNA	RNA28SN5	NR_003287.4	rRNA	Homo sapiens RNA, 28S ribosomal N5 (RNA28SN5), ribosomal RNA	1555	46	83.8246
srR-436	srRNA-RNA28SN5-3219-22	GGGGGGCCGGCGGCGGCGGCGA	22	srRNA	RNA28SN5	NR_003287.4	rRNA	Homo sapiens RNA, 28S ribosomal N5 (RNA28SN5), ribosomal RNA	3219	46	83.8246
srR-437	srRNA-RNA28SN5-3313-17	CCCGGCGGGCGCCGGCG	17	srRNA	RNA28SN5	NR_003287.4	rRNA	Homo sapiens RNA, 28S ribosomal N5 (RNA28SN5), ribosomal RNA	3313	46	83.8246
srR-438	srRNA-RNA28SN5-840-18	CGGGTCGGGGCGGCGGCG	18	srRNA	RNA28SN5	NR_003287.4	rRNA	Homo sapiens RNA, 28S ribosomal N5 (RNA28SN5), ribosomal RNA	840	46	83.8246
srR-439	srRNA-RNA28SN5-3988-25	CCCGGTGTCCCCGCGAGGGGCCCGG	25	srRNA	RNA28SN5	NR_003287.4	rRNA	Homo sapiens RNA, 28S ribosomal N5 (RNA28SN5), ribosomal RNA	3988	46	83.8246
srR-440	srRNA-RNA28SN5-3406-18	CGGGCGGCGGGGCGGGGC	18	srRNA	RNA28SN5	NR_003287.4	rRNA	Homo sapiens RNA, 28S ribosomal N5 (RNA28SN5), ribosomal RNA	3406	46	83.8246
srR-441	srRNA-RNA28SN5-3410-15	CGGCGGGGCGGGGCG	15	srRNA	RNA28SN5	NR_003287.4	rRNA	Homo sapiens RNA, 28S ribosomal N5 (RNA28SN5), ribosomal RNA	3410	46	83.8246
srR-442	srRNA-RNA18SN2-1768-19	ACGGCCCTGGCGGAGCGCT	19	srRNA	RNA18SN2	NR_146146.1	rRNA	Homo sapiens RNA, 18S ribosomal N2 (RNA18SN2), ribosomal RNA	1768	46	83.8246
srR-443	srRNA-RNA18SN2-251-20	CTCCGGCCCCGGCCGGGGGG	20	srRNA	RNA18SN2	NR_146146.1	rRNA	Homo sapiens RNA, 18S ribosomal N2 (RNA18SN2), ribosomal RNA	251	46	83.8246
srR-444	srRNA-RNA18SN2-1768-16	ACGGCCCTGGCGGAGC	16	srRNA	RNA18SN2	NR_146146.1	rRNA	Homo sapiens RNA, 18S ribosomal N2 (RNA18SN2), ribosomal RNA	1768	46	83.8246
srR-445	srRNA-MT-RNR1-706-18	AAGAAATGGGCTACATTT	18	srRNA	MT-RNR1	NC_012920.1:648-1601	MT rRNA	Homo sapiens mitochondrion, MT-RNR1 mitochondrially encoded 12S RNA (12S rRNA), ribosomal RNA	706	45	82.0023
srR-446	srRNA-MT-RNR1-519-22	AAAGGACCTGGCGGTGCTTCAT	22	srRNA	MT-RNR1	NC_012920.1:648-1601	MT rRNA	Homo sapiens mitochondrion, MT-RNR1 mitochondrially encoded 12S RNA (12S rRNA), ribosomal RNA	519	45	82.0023
srR-447	srRNA-RNA28SN5-2554-21	TGGGCGCCGCGAGGCGTCCAG	21	srRNA	RNA28SN5	NR_003287.4	rRNA	Homo sapiens RNA, 28S ribosomal N5 (RNA28SN5), ribosomal RNA	2554	45	82.0023
srR-448	srRNA-RNA28SN5-266-26	CGGGTCTTCCCGGAGTCGGGTTGCTT	26	srRNA	RNA28SN5	NR_003287.4	rRNA	Homo sapiens RNA, 28S ribosomal N5 (RNA28SN5), ribosomal RNA	266	45	82.0023
srR-449	srRNA-RNA5S1-99-21	GAATACCGGGTGCTGTAGGCT	21	srRNA	RNA5S1	NR_023363.1	rRNA	Homo sapiens RNA, 5S ribosomal 1 (RNA5S1), ribosomal RNA	99	45	82.0023
srR-450	srRNA-RNA5S1-97-21	GGGAATACCGGGTGCTGTAGG	21	srRNA	RNA5S1	NR_023363.1	rRNA	Homo sapiens RNA, 5S ribosomal 1 (RNA5S1), ribosomal RNA	97	45	82.0023
srR-451	srRNA-RNA5-8SN1-137-19	ACGCCTGTCTGAGCGTCGC	19	srRNA	RNA5-8SN1	NR_145821.1	rRNA	Homo sapiens RNA, 5.8S ribosomal N1 (RNA5-8SN1), ribosomal RNA	137	45	82.0023
srR-452	srRNA-RNA18SN2-690-23	GGGAGCGGGCGGGCGGTCCGCCG	23	srRNA	RNA18SN2	NR_146146.1	rRNA	Homo sapiens RNA, 18S ribosomal N2 (RNA18SN2), ribosomal RNA	690	45	82.0023
srR-453	srRNA-RNA5S1-97-25-2	CGGGGAATACCGGGTGCTGTAGGCT	25	srRNA	RNA5S1	NR_023363.1	rRNA	Homo sapiens RNA, 5S ribosomal 1 (RNA5S1), ribosomal RNA	97	44	80.18
srR-454	srRNA-RNA28SN5-3406-19	CGGGCGGCGGGGCGGGGCG	19	srRNA	RNA28SN5	NR_003287.4	rRNA	Homo sapiens RNA, 28S ribosomal N5 (RNA28SN5), ribosomal RNA	3406	44	80.18
srR-455	srRNA-RNA28SN5-2463-22	GCCGTTCCGAAGGGACGGGCGA	22	srRNA	RNA28SN5	NR_003287.4	rRNA	Homo sapiens RNA, 28S ribosomal N5 (RNA28SN5), ribosomal RNA	2463	44	80.18
srR-456	srRNA-RNA28SN5-21-15	GGCGACCCGCTGAAT	15	srRNA	RNA28SN5	NR_003287.4	rRNA	Homo sapiens RNA, 28S ribosomal N5 (RNA28SN5), ribosomal RNA	21	44	80.18
srR-457	srRNA-RNA28SN5-2601-20	AGCCGGCGGGAGCCCCGGGG	20	srRNA	RNA28SN5	NR_003287.4	rRNA	Homo sapiens RNA, 28S ribosomal N5 (RNA28SN5), ribosomal RNA	2601	44	80.18
srR-458	srRNA-RNA5S1-93-26	GCCTGGGAATACCGGGTGCTGTAGGC	26	srRNA	RNA5S1	NR_023363.1	rRNA	Homo sapiens RNA, 5S ribosomal 1 (RNA5S1), ribosomal RNA	93	44	80.18
srR-459	srRNA-RNA5-8SN1-44-19	ACGCAGCTAGCTGCGAGAA	19	srRNA	RNA5-8SN1	NR_145821.1	rRNA	Homo sapiens RNA, 5.8S ribosomal N1 (RNA5-8SN1), ribosomal RNA	44	44	80.18
srR-460	srRNA-RNA18SN2-1743-23	GGATCGGCCCCGCCGGGGTCGGC	23	srRNA	RNA18SN2	NR_146146.1	rRNA	Homo sapiens RNA, 18S ribosomal N2 (RNA18SN2), ribosomal RNA	1743	44	80.18
srR-461	srRNA-RNA18SN2-1851-19	ACCTGCGGAAGGATCATTA	19	srRNA	RNA18SN2	NR_146146.1	rRNA	Homo sapiens RNA, 18S ribosomal N2 (RNA18SN2), ribosomal RNA	1851	44	80.18
srR-462	srRNA-RNA18SN2-491-28	CCACTCCCGACCCGGGGAGGTAGTGACG	28	srRNA	RNA18SN2	NR_146146.1	rRNA	Homo sapiens RNA, 18S ribosomal N2 (RNA18SN2), ribosomal RNA	491	44	80.18
srR-463	srRNA-RNA45SN5-6303-17	ACCCGGCGGCCGTCGCG	17	srRNA	RNA45SN5	NR_046235.3	rRNA	Homo sapiens RNA, 45S pre-ribosomal N5 (RNA45SN5), ribosomal RNA	6303	43	78.3578
srR-464	srRNA-RNA28SN5-1504-15	GCGCACGTGTTAGGA	15	srRNA	RNA28SN5	NR_003287.4	rRNA	Homo sapiens RNA, 28S ribosomal N5 (RNA28SN5), ribosomal RNA	1504	43	78.3578
srR-465	srRNA-RNA28SN5-124-26	CCCGCCCCGCGGCGGGGCGCGGGACA	26	srRNA	RNA28SN5	NR_003287.4	rRNA	Homo sapiens RNA, 28S ribosomal N5 (RNA28SN5), ribosomal RNA	124	43	78.3578
srR-466	srRNA-RNA28SN5-4742-21	GGAGCCTCGGTTGGCCTCGGA	21	srRNA	RNA28SN5	NR_003287.4	rRNA	Homo sapiens RNA, 28S ribosomal N5 (RNA28SN5), ribosomal RNA	4742	43	78.3578
srR-467	srRNA-RNA28SN5-4114-27	CGCTTCTGGCGCCAAGCGCCCGGCCGC	27	srRNA	RNA28SN5	NR_003287.4	rRNA	Homo sapiens RNA, 28S ribosomal N5 (RNA28SN5), ribosomal RNA	4114	43	78.3578
srR-468	srRNA-RNA28SN5-705-29	GCCGCGACCGGCTCCGGGACGGCTGGGAA	29	srRNA	RNA28SN5	NR_003287.4	rRNA	Homo sapiens RNA, 28S ribosomal N5 (RNA28SN5), ribosomal RNA	705	43	78.3578
srR-469	srRNA-RNA5-8SN1-65-17	AATGTGAATTGCAGGAC	17	srRNA	RNA5-8SN1	NR_145821.1	rRNA	Homo sapiens RNA, 5.8S ribosomal N1 (RNA5-8SN1), ribosomal RNA	65	43	78.3578
srR-470	srRNA-RNA18SN2-1561-17	ACGCCGGCAGGCGCGGG	17	srRNA	RNA18SN2	NR_146146.1	rRNA	Homo sapiens RNA, 18S ribosomal N2 (RNA18SN2), ribosomal RNA	1561	43	78.3578
srR-471	srRNA-RNA18SN2-1420-15	GAGCGGTCGGCGTCC	15	srRNA	RNA18SN2	NR_146146.1	rRNA	Homo sapiens RNA, 18S ribosomal N2 (RNA18SN2), ribosomal RNA	1420	43	78.3578
srR-472	srRNA-RNA18SN2-495-16	TCCCGACCCGGGGAGG	16	srRNA	RNA18SN2	NR_146146.1	rRNA	Homo sapiens RNA, 18S ribosomal N2 (RNA18SN2), ribosomal RNA	495	43	78.3578
srR-473	srRNA-RNA18SN2-966-27	TCTTGGACCGGCGCAAGACGGACCAGA	27	srRNA	RNA18SN2	NR_146146.1	rRNA	Homo sapiens RNA, 18S ribosomal N2 (RNA18SN2), ribosomal RNA	966	43	78.3578
srR-474	srRNA-RNA28SN5-1022-21-2	GAGGGGGGTCCCCCGCGGGGG	21	srRNA	RNA28SN5	NR_003287.4	rRNA	Homo sapiens RNA, 28S ribosomal N5 (RNA28SN5), ribosomal RNA	1022	42	76.5355
srR-475	srRNA-RNA28SN5-619-15	GGGCGGGGCCGGGGG	15	srRNA	RNA28SN5	NR_003287.4	rRNA	Homo sapiens RNA, 28S ribosomal N5 (RNA28SN5), ribosomal RNA	619	42	76.5355
srR-476	srRNA-RNA28SN5-3196-16	CCGCGAGGGGGGCCCG	16	srRNA	RNA28SN5	NR_003287.4	rRNA	Homo sapiens RNA, 28S ribosomal N5 (RNA28SN5), ribosomal RNA	3196	42	76.5355
srR-477	srRNA-RNA28SN5-1396-27	GAAGGCCGGCGCGCTCGCCGGCCGAGG	27	srRNA	RNA28SN5	NR_003287.4	rRNA	Homo sapiens RNA, 28S ribosomal N5 (RNA28SN5), ribosomal RNA	1396	42	76.5355
srR-478	srRNA-RNA28SN5-4742-20	GGAGCCTCGGTTGGCCTCGG	20	srRNA	RNA28SN5	NR_003287.4	rRNA	Homo sapiens RNA, 28S ribosomal N5 (RNA28SN5), ribosomal RNA	4742	42	76.5355
srR-479	srRNA-RNA28SN5-452-18	AGTCCGCCCGGAGGATTC	18	srRNA	RNA28SN5	NR_003287.4	rRNA	Homo sapiens RNA, 28S ribosomal N5 (RNA28SN5), ribosomal RNA	452	42	76.5355
srR-480	srRNA-RNA28SN5-4317-15	ACCGTGAAAGCGGGG	15	srRNA	RNA28SN5	NR_003287.4	rRNA	Homo sapiens RNA, 28S ribosomal N5 (RNA28SN5), ribosomal RNA	4317	42	76.5355
srR-481	srRNA-RNA28SN5-3195-20	CCCGCGAGGGGGGCCCGGGC	20	srRNA	RNA28SN5	NR_003287.4	rRNA	Homo sapiens RNA, 28S ribosomal N5 (RNA28SN5), ribosomal RNA	3195	42	76.5355
srR-482	srRNA-RNA28SN5-3002-20	CCCCCGCCCCACCCCGCGCG	20	srRNA	RNA28SN5	NR_003287.4	rRNA	Homo sapiens RNA, 28S ribosomal N5 (RNA28SN5), ribosomal RNA	3002	42	76.5355
srR-483	srRNA-RNA28SN5-123-26	CCCCGCCCCGCGGCGGGGCGCGGGAC	26	srRNA	RNA28SN5	NR_003287.4	rRNA	Homo sapiens RNA, 28S ribosomal N5 (RNA28SN5), ribosomal RNA	123	42	76.5355
srR-484	srRNA-RNA28SN5-5038-30	ATTGAAAGTCAGCCCTCGACACAAGGGTTT	30	srRNA	RNA28SN5	NR_003287.4	rRNA	Homo sapiens RNA, 28S ribosomal N5 (RNA28SN5), ribosomal RNA	5038	42	76.5355
srR-485	srRNA-RNA28SN5-3307-15	GGGGAGCCCGGCGGG	15	srRNA	RNA28SN5	NR_003287.4	rRNA	Homo sapiens RNA, 28S ribosomal N5 (RNA28SN5), ribosomal RNA	3307	42	76.5355
srR-486	srRNA-RNA18SN2-699-17	CGGGCGGTCCGCCGCGA	17	srRNA	RNA18SN2	NR_146146.1	rRNA	Homo sapiens RNA, 18S ribosomal N2 (RNA18SN2), ribosomal RNA	699	42	76.5355
srR-487	srRNA-RNA18SN2-262-16	GCCGGGGGGCGGGCGC	16	srRNA	RNA18SN2	NR_146146.1	rRNA	Homo sapiens RNA, 18S ribosomal N2 (RNA18SN2), ribosomal RNA	262	42	76.5355
srR-488	srRNA-RNA18SN2-830-19	AGGCCCGAGCCGCCTGGAT	19	srRNA	RNA18SN2	NR_146146.1	rRNA	Homo sapiens RNA, 18S ribosomal N2 (RNA18SN2), ribosomal RNA	830	42	76.5355
srR-489	srRNA-RNA18SN2-1040-21	GGAGGTTCGAAGACGATCAGA	21	srRNA	RNA18SN2	NR_146146.1	rRNA	Homo sapiens RNA, 18S ribosomal N2 (RNA18SN2), ribosomal RNA	1040	42	76.5355
srR-490	srRNA-RNA28SN5-3372-17	TGGGGGCGGGGAGCGGT	17	srRNA	RNA28SN5	NR_003287.4	rRNA	Homo sapiens RNA, 28S ribosomal N5 (RNA28SN5), ribosomal RNA	3372	41	74.7132
srR-491	srRNA-RNA28SN5-3307-16	GGGGAGCCCGGCGGGC	16	srRNA	RNA28SN5	NR_003287.4	rRNA	Homo sapiens RNA, 28S ribosomal N5 (RNA28SN5), ribosomal RNA	3307	41	74.7132
srR-492	srRNA-RNA28SN5-2045-24	GGATGGCGCTGGAGCGTCGGGCCC	24	srRNA	RNA28SN5	NR_003287.4	rRNA	Homo sapiens RNA, 28S ribosomal N5 (RNA28SN5), ribosomal RNA	2045	41	74.7132
srR-493	srRNA-RNA28SN5-2431-17	ATGGGTCAGTCGGTCCT	17	srRNA	RNA28SN5	NR_003287.4	rRNA	Homo sapiens RNA, 28S ribosomal N5 (RNA28SN5), ribosomal RNA	2431	41	74.7132
srR-494	srRNA-RNA28SN5-2527-18	AGATCCCCGAATCCGGAG	18	srRNA	RNA28SN5	NR_003287.4	rRNA	Homo sapiens RNA, 28S ribosomal N5 (RNA28SN5), ribosomal RNA	2527	41	74.7132
srR-495	srRNA-RNA28SN5-503-25	CGGCGGATCTTTCCCGCCCCCCGTT	25	srRNA	RNA28SN5	NR_003287.4	rRNA	Homo sapiens RNA, 28S ribosomal N5 (RNA28SN5), ribosomal RNA	503	41	74.7132
srR-496	srRNA-RNA28SN5-942-15	GAATCCCGGGGCCGA	15	srRNA	RNA28SN5	NR_003287.4	rRNA	Homo sapiens RNA, 28S ribosomal N5 (RNA28SN5), ribosomal RNA	942	41	74.7132
srR-497	srRNA-RNA5-8SN1-39-23	GAAGAACGCAGCTAGCTGCGAGA	23	srRNA	RNA5-8SN1	NR_145821.1	rRNA	Homo sapiens RNA, 5.8S ribosomal N1 (RNA5-8SN1), ribosomal RNA	39	41	74.7132
srR-498	srRNA-RNA28SN5-3407-17	GGGCGGCGGGGCGGGGC	17	srRNA	RNA28SN5	NR_003287.4	rRNA	Homo sapiens RNA, 28S ribosomal N5 (RNA28SN5), ribosomal RNA	3407	40	72.8909
srR-499	srRNA-RNA28SN5-3164-25	CCGCGGGGCCCCGGCGGCGGGGGCA	25	srRNA	RNA28SN5	NR_003287.4	rRNA	Homo sapiens RNA, 28S ribosomal N5 (RNA28SN5), ribosomal RNA	3164	40	72.8909
srR-500	srRNA-RNA28SN5-470-25	AACCCGGCGGCGGGTCCGGCCGTGT	25	srRNA	RNA28SN5	NR_003287.4	rRNA	Homo sapiens RNA, 28S ribosomal N5 (RNA28SN5), ribosomal RNA	470	40	72.8909
srR-501	srRNA-RNA28SN5-4840-18	CCCCGCCGCGCGCCGGGA	18	srRNA	RNA28SN5	NR_003287.4	rRNA	Homo sapiens RNA, 28S ribosomal N5 (RNA28SN5), ribosomal RNA	4840	40	72.8909
srR-502	srRNA-RNA28SN5-729-16	GGGAAGGCCCGGCGGG	16	srRNA	RNA28SN5	NR_003287.4	rRNA	Homo sapiens RNA, 28S ribosomal N5 (RNA28SN5), ribosomal RNA	729	40	72.8909
srR-503	srRNA-RNA28SN5-1679-28	AGGATAGCTGGCGCTCTCGCAGACCCGA	28	srRNA	RNA28SN5	NR_003287.4	rRNA	Homo sapiens RNA, 28S ribosomal N5 (RNA28SN5), ribosomal RNA	1679	40	72.8909
srR-504	srRNA-RNA28SN5-3220-19	GGGGGCCGGCGGCGGCGGC	19	srRNA	RNA28SN5	NR_003287.4	rRNA	Homo sapiens RNA, 28S ribosomal N5 (RNA28SN5), ribosomal RNA	3220	40	72.8909
srR-505	srRNA-RNA28SN5-1424-17	GGGATCCCGAGGCCTCT	17	srRNA	RNA28SN5	NR_003287.4	rRNA	Homo sapiens RNA, 28S ribosomal N5 (RNA28SN5), ribosomal RNA	1424	40	72.8909
srR-506	srRNA-RNA28SN5-2045-23	GGATGGCGCTGGAGCGTCGGGCC	23	srRNA	RNA28SN5	NR_003287.4	rRNA	Homo sapiens RNA, 28S ribosomal N5 (RNA28SN5), ribosomal RNA	2045	40	72.8909
srR-507	srRNA-RNA28SN5-255-25	CGCGCCGGGCCCGGGTCTTCCCGGA	25	srRNA	RNA28SN5	NR_003287.4	rRNA	Homo sapiens RNA, 28S ribosomal N5 (RNA28SN5), ribosomal RNA	255	40	72.8909
srR-508	srRNA-RNA18SN2-111-22	ATGGTTCCTTTGGTCGCTCGCT	22	srRNA	RNA18SN2	NR_146146.1	rRNA	Homo sapiens RNA, 18S ribosomal N2 (RNA18SN2), ribosomal RNA	111	40	72.8909
srR-509	srRNA-MT-RNR1-922-28	GGTAAGTGTACTGGAAAGTGCACTTGGA	28	srRNA	MT-RNR1	NC_012920.1:648-1601	MT rRNA	Homo sapiens mitochondrion, MT-RNR1 mitochondrially encoded 12S RNA (12S rRNA), ribosomal RNA	922	39	71.0687
srR-510	srRNA-MT-RNR1-901-16	AGAGGAGACAAGTCGT	16	srRNA	MT-RNR1	NC_012920.1:648-1601	MT rRNA	Homo sapiens mitochondrion, MT-RNR1 mitochondrially encoded 12S RNA (12S rRNA), ribosomal RNA	901	39	71.0687
srR-511	srRNA-RNA28SN5-4709-19	TCCCGCCCAGGCGGAACGA	19	srRNA	RNA28SN5	NR_003287.4	rRNA	Homo sapiens RNA, 28S ribosomal N5 (RNA28SN5), ribosomal RNA	4709	39	71.0687
srR-512	srRNA-RNA28SN5-4705-29	AGAATCCCGCCCAGGCGGAACGATACGGC	29	srRNA	RNA28SN5	NR_003287.4	rRNA	Homo sapiens RNA, 28S ribosomal N5 (RNA28SN5), ribosomal RNA	4705	39	71.0687
srR-513	srRNA-RNA28SN5-658-29	CGACCGGCGACCGGCCGCCGCCGGGCGCA	29	srRNA	RNA28SN5	NR_003287.4	rRNA	Homo sapiens RNA, 28S ribosomal N5 (RNA28SN5), ribosomal RNA	658	39	71.0687
srR-514	srRNA-RNA28SN5-2465-15	CGTTCCGAAGGGACG	15	srRNA	RNA28SN5	NR_003287.4	rRNA	Homo sapiens RNA, 28S ribosomal N5 (RNA28SN5), ribosomal RNA	2465	39	71.0687
srR-515	srRNA-RNA5-8SN1-2-17	GACTCTTAGCGGTGGAT	17	srRNA	RNA5-8SN1	NR_145821.1	rRNA	Homo sapiens RNA, 5.8S ribosomal N1 (RNA5-8SN1), ribosomal RNA	2	39	71.0687
srR-516	srRNA-RNA18SN2-695-20	CGGGCGGGCGGTCCGCCGCG	20	srRNA	RNA18SN2	NR_146146.1	rRNA	Homo sapiens RNA, 18S ribosomal N2 (RNA18SN2), ribosomal RNA	695	39	71.0687
srR-517	srRNA-RNA18SN2-1270-18	GCCCGGACACGGACAGGA	18	srRNA	RNA18SN2	NR_146146.1	rRNA	Homo sapiens RNA, 18S ribosomal N2 (RNA18SN2), ribosomal RNA	1270	39	71.0687
srR-518	srRNA-RNA18SN2-1457-20	TGGCGTTCAGCCACCCGAGA	20	srRNA	RNA18SN2	NR_146146.1	rRNA	Homo sapiens RNA, 18S ribosomal N2 (RNA18SN2), ribosomal RNA	1457	39	71.0687
srR-519	srRNA-RNA18SN2-894-21	GGTTTTCGGAACTGAGGCCAT	21	srRNA	RNA18SN2	NR_146146.1	rRNA	Homo sapiens RNA, 18S ribosomal N2 (RNA18SN2), ribosomal RNA	894	39	71.0687
srR-520	srRNA-RNA5S1-97-24-2	GGGAATACCGGGTGCTGTAGGCTA	24	srRNA	RNA5S1	NR_023363.1	rRNA	Homo sapiens RNA, 5S ribosomal 1 (RNA5S1), ribosomal RNA	97	38	69.2464
srR-521	srRNA-MT-RNR2-74-23	ATAGGCGATAGAAATTGAAACCT	23	srRNA	MT-RNR2	NC_012920.1:1671-3229	MT rRNA	Homo sapiens mitochondrion, MT-RNR2 mitochondrially encoded 16S RNA (16S rRNA), ribosomal RNA	74	38	69.2464
srR-522	srRNA-RNA28SN5-101-27	AGGGAAGAGCCCAGCGCCGAATCCCCG	27	srRNA	RNA28SN5	NR_003287.4	rRNA	Homo sapiens RNA, 28S ribosomal N5 (RNA28SN5), ribosomal RNA	101	38	69.2464
srR-523	srRNA-RNA28SN5-841-23	GGGTCGGGGCGGCGGCGGCGGCG	23	srRNA	RNA28SN5	NR_003287.4	rRNA	Homo sapiens RNA, 28S ribosomal N5 (RNA28SN5), ribosomal RNA	841	38	69.2464
srR-524	srRNA-RNA28SN5-4533-18	AGACCGTCGTGAGACAGG	18	srRNA	RNA28SN5	NR_003287.4	rRNA	Homo sapiens RNA, 28S ribosomal N5 (RNA28SN5), ribosomal RNA	4533	38	69.2464
srR-525	srRNA-RNA28SN5-1749-17	AGAGGTCTTGGGGCCGA	17	srRNA	RNA28SN5	NR_003287.4	rRNA	Homo sapiens RNA, 28S ribosomal N5 (RNA28SN5), ribosomal RNA	1749	38	69.2464
srR-526	srRNA-RNA28SN5-1217-18	GGGGGAGGTTCTCTCGGG	18	srRNA	RNA28SN5	NR_003287.4	rRNA	Homo sapiens RNA, 28S ribosomal N5 (RNA28SN5), ribosomal RNA	1217	38	69.2464
srR-527	srRNA-RNA28SN5-3671-23	GGCGGGTGTTGACGCGATGTGAT	23	srRNA	RNA28SN5	NR_003287.4	rRNA	Homo sapiens RNA, 28S ribosomal N5 (RNA28SN5), ribosomal RNA	3671	38	69.2464
srR-528	srRNA-RNA28SN5-946-16	CCCGGGGCCGAGGGAG	16	srRNA	RNA28SN5	NR_003287.4	rRNA	Homo sapiens RNA, 28S ribosomal N5 (RNA28SN5), ribosomal RNA	946	38	69.2464
srR-529	srRNA-RNA18SN2-1853-17	CTGCGGAAGGATCATTA	17	srRNA	RNA18SN2	NR_146146.1	rRNA	Homo sapiens RNA, 18S ribosomal N2 (RNA18SN2), ribosomal RNA	1853	38	69.2464
srR-530	srRNA-RNA18SN2-186-28	CGCTGACCCCCTTCGCGGGGGGGATGCG	28	srRNA	RNA18SN2	NR_146146.1	rRNA	Homo sapiens RNA, 18S ribosomal N2 (RNA18SN2), ribosomal RNA	186	38	69.2464
srR-531	srRNA-RNA18SN2-533-19	AGGACTCTTTCGAGGCCCT	19	srRNA	RNA18SN2	NR_146146.1	rRNA	Homo sapiens RNA, 18S ribosomal N2 (RNA18SN2), ribosomal RNA	533	38	69.2464
srR-532	srRNA-RNA28SN5-1022-22-2	GAGGGGGGTCCCCCGCGGGGGC	22	srRNA	RNA28SN5	NR_003287.4	rRNA	Homo sapiens RNA, 28S ribosomal N5 (RNA28SN5), ribosomal RNA	1022	37	67.4241
srR-533	srRNA-RNA28SN5-1286-16	CGGCGGCGACGTCGGC	16	srRNA	RNA28SN5	NR_003287.4	rRNA	Homo sapiens RNA, 28S ribosomal N5 (RNA28SN5), ribosomal RNA	1286	37	67.4241
srR-534	srRNA-RNA28SN5-125-23	CCGCCCCGCGGCGGGGCGCGGGA	23	srRNA	RNA28SN5	NR_003287.4	rRNA	Homo sapiens RNA, 28S ribosomal N5 (RNA28SN5), ribosomal RNA	125	37	67.4241
srR-535	srRNA-RNA28SN5-704-30	CGCCGCGACCGGCTCCGGGACGGCTGGGAA	30	srRNA	RNA28SN5	NR_003287.4	rRNA	Homo sapiens RNA, 28S ribosomal N5 (RNA28SN5), ribosomal RNA	704	37	67.4241
srR-536	srRNA-RNA28SN5-1474-20	CGCCCGCCGCGCCGGGGAGG	20	srRNA	RNA28SN5	NR_003287.4	rRNA	Homo sapiens RNA, 28S ribosomal N5 (RNA28SN5), ribosomal RNA	1474	37	67.4241
srR-537	srRNA-RNA18SN2-1023-22	AATCAAGAACGAAAGTCGGAGG	22	srRNA	RNA18SN2	NR_146146.1	rRNA	Homo sapiens RNA, 18S ribosomal N2 (RNA18SN2), ribosomal RNA	1023	37	67.4241
srR-538	srRNA-RNA18SN2-1600-17	GATGGGGATCGGGGATT	17	srRNA	RNA18SN2	NR_146146.1	rRNA	Homo sapiens RNA, 18S ribosomal N2 (RNA18SN2), ribosomal RNA	1600	37	67.4241
srR-539	srRNA-RNA5S1-103-16-2	ACCGGGTGCTGTAGGA	16	srRNA	RNA5S1	NR_023363.1	rRNA	Homo sapiens RNA, 5S ribosomal 1 (RNA5S1), ribosomal RNA	103	36	65.6019
srR-540	srRNA-RNA5S1-106-15-2	GGGTGCTGTAGGCTA	15	srRNA	RNA5S1	NR_023363.1	rRNA	Homo sapiens RNA, 5S ribosomal 1 (RNA5S1), ribosomal RNA	106	36	65.6019
srR-541	srRNA-MT-RNR1-921-29	TGGTAAGTGTACTGGAAAGTGCACTTGGA	29	srRNA	MT-RNR1	NC_012920.1:648-1601	MT rRNA	Homo sapiens mitochondrion, MT-RNR1 mitochondrially encoded 12S RNA (12S rRNA), ribosomal RNA	921	36	65.6019
srR-542	srRNA-RNA28SN5-4104-17	GAGGGGCTCTCGCTTCT	17	srRNA	RNA28SN5	NR_003287.4	rRNA	Homo sapiens RNA, 28S ribosomal N5 (RNA28SN5), ribosomal RNA	4104	36	65.6019
srR-543	srRNA-RNA28SN5-729-20	GGGAAGGCCCGGCGGGGAAG	20	srRNA	RNA28SN5	NR_003287.4	rRNA	Homo sapiens RNA, 28S ribosomal N5 (RNA28SN5), ribosomal RNA	729	36	65.6019
srR-544	srRNA-RNA28SN5-1199-24	GGTCGCGCCGTCGGGCCCGGGGGA	24	srRNA	RNA28SN5	NR_003287.4	rRNA	Homo sapiens RNA, 28S ribosomal N5 (RNA28SN5), ribosomal RNA	1199	36	65.6019
srR-545	srRNA-RNA28SN5-1333-24	AAGGAGTCTAACACGTGCGCGAGT	24	srRNA	RNA28SN5	NR_003287.4	rRNA	Homo sapiens RNA, 28S ribosomal N5 (RNA28SN5), ribosomal RNA	1333	36	65.6019
srR-546	srRNA-RNA28SN5-3614-16	GGTGCGGACCAGGGGA	16	srRNA	RNA28SN5	NR_003287.4	rRNA	Homo sapiens RNA, 28S ribosomal N5 (RNA28SN5), ribosomal RNA	3614	36	65.6019
srR-547	srRNA-RNA28SN5-3165-24	CGCGGGGCCCCGGCGGCGGGGGCA	24	srRNA	RNA28SN5	NR_003287.4	rRNA	Homo sapiens RNA, 28S ribosomal N5 (RNA28SN5), ribosomal RNA	3165	36	65.6019
srR-548	srRNA-RNA28SN5-3403-21	CGGCGGGCGGCGGGGCGGGGC	21	srRNA	RNA28SN5	NR_003287.4	rRNA	Homo sapiens RNA, 28S ribosomal N5 (RNA28SN5), ribosomal RNA	3403	36	65.6019
srR-549	srRNA-RNA28SN5-3195-22	CCCGCGAGGGGGGCCCGGGCAC	22	srRNA	RNA28SN5	NR_003287.4	rRNA	Homo sapiens RNA, 28S ribosomal N5 (RNA28SN5), ribosomal RNA	3195	36	65.6019
srR-550	srRNA-RNA28SN5-123-20	CCCCGCCCCGCGGCGGGGCG	20	srRNA	RNA28SN5	NR_003287.4	rRNA	Homo sapiens RNA, 28S ribosomal N5 (RNA28SN5), ribosomal RNA	123	36	65.6019
srR-551	srRNA-RNA28SN5-3897-17	GGGGAAAGAAGACCCTG	17	srRNA	RNA28SN5	NR_003287.4	rRNA	Homo sapiens RNA, 28S ribosomal N5 (RNA28SN5), ribosomal RNA	3897	36	65.6019
srR-552	srRNA-RNA28SN5-938-25	CGCCGAATCCCGGGGCCGAGGGAGC	25	srRNA	RNA28SN5	NR_003287.4	rRNA	Homo sapiens RNA, 28S ribosomal N5 (RNA28SN5), ribosomal RNA	938	36	65.6019
srR-553	srRNA-RNA28SN5-4322-25	GAAAGCGGGGCCTCACGATCCTTCT	25	srRNA	RNA28SN5	NR_003287.4	rRNA	Homo sapiens RNA, 28S ribosomal N5 (RNA28SN5), ribosomal RNA	4322	36	65.6019
srR-554	srRNA-RNA18SN2-1623-18	ATTCCCCATGAACGAGGA	18	srRNA	RNA18SN2	NR_146146.1	rRNA	Homo sapiens RNA, 18S ribosomal N2 (RNA18SN2), ribosomal RNA	1623	36	65.6019
srR-555	srRNA-RNA18SN2-1749-19	GCCCCGCCGGGGTCGGCCC	19	srRNA	RNA18SN2	NR_146146.1	rRNA	Homo sapiens RNA, 18S ribosomal N2 (RNA18SN2), ribosomal RNA	1749	36	65.6019
srR-556	srRNA-RNA18SN2-1743-21	GGATCGGCCCCGCCGGGGTCG	21	srRNA	RNA18SN2	NR_146146.1	rRNA	Homo sapiens RNA, 18S ribosomal N2 (RNA18SN2), ribosomal RNA	1743	36	65.6019
srR-557	srRNA-RNA28SN5-1022-20-2	GAGGGGGGTCCCCCGCGGGG	20	srRNA	RNA28SN5	NR_003287.4	rRNA	Homo sapiens RNA, 28S ribosomal N5 (RNA28SN5), ribosomal RNA	1022	35	63.7796
srR-558	srRNA-RNA5S1-92-27-2	CGCCTGGGAATACCGGGTGCTGTAGGA	27	srRNA	RNA5S1	NR_023363.1	rRNA	Homo sapiens RNA, 5S ribosomal 1 (RNA5S1), ribosomal RNA	92	35	63.7796
srR-559	srRNA-RNA5S1-95-26-2	CTGGGAATACCGGGTGCTGTAGGCTA	26	srRNA	RNA5S1	NR_023363.1	rRNA	Homo sapiens RNA, 5S ribosomal 1 (RNA5S1), ribosomal RNA	95	35	63.7796
srR-560	srRNA-RNA28SN5-1679-29	AGGATAGCTGGCGCTCTCGCAGACCCGAC	29	srRNA	RNA28SN5	NR_003287.4	rRNA	Homo sapiens RNA, 28S ribosomal N5 (RNA28SN5), ribosomal RNA	1679	35	63.7796
srR-561	srRNA-RNA28SN5-3302-21	CCCCCGGGGAGCCCGGCGGGC	21	srRNA	RNA28SN5	NR_003287.4	rRNA	Homo sapiens RNA, 28S ribosomal N5 (RNA28SN5), ribosomal RNA	3302	35	63.7796
srR-562	srRNA-RNA28SN5-334-16	AAATACCGGCACGAGA	16	srRNA	RNA28SN5	NR_003287.4	rRNA	Homo sapiens RNA, 28S ribosomal N5 (RNA28SN5), ribosomal RNA	334	35	63.7796
srR-563	srRNA-RNA28SN5-3894-20	AGCGGGGAAAGAAGACCCTG	20	srRNA	RNA28SN5	NR_003287.4	rRNA	Homo sapiens RNA, 28S ribosomal N5 (RNA28SN5), ribosomal RNA	3894	35	63.7796
srR-564	srRNA-RNA28SN5-1540-15	CCTGGGCAGGGCGAA	15	srRNA	RNA28SN5	NR_003287.4	rRNA	Homo sapiens RNA, 28S ribosomal N5 (RNA28SN5), ribosomal RNA	1540	35	63.7796
srR-565	srRNA-RNA28SN5-796-22	CCGTCTCCGCCCCCCGGCCCCG	22	srRNA	RNA28SN5	NR_003287.4	rRNA	Homo sapiens RNA, 28S ribosomal N5 (RNA28SN5), ribosomal RNA	796	35	63.7796
srR-566	srRNA-RNA28SN5-1000-15	ACCCCCGCGGGGAAT	15	srRNA	RNA28SN5	NR_003287.4	rRNA	Homo sapiens RNA, 28S ribosomal N5 (RNA28SN5), ribosomal RNA	1000	35	63.7796
srR-567	srRNA-RNA28SN5-5044-26	AGTCAGCCCTCGACACAAGGGTTTGT	26	srRNA	RNA28SN5	NR_003287.4	rRNA	Homo sapiens RNA, 28S ribosomal N5 (RNA28SN5), ribosomal RNA	5044	35	63.7796
srR-568	srRNA-RNA18SN2-786-15	GGGGCCCGAAGCGTT	15	srRNA	RNA18SN2	NR_146146.1	rRNA	Homo sapiens RNA, 18S ribosomal N2 (RNA18SN2), ribosomal RNA	786	35	63.7796
srR-569	srRNA-RNA18SN2-1731-29	AGTGAGGCCCTCGGATCGGCCCCGCCGGG	29	srRNA	RNA18SN2	NR_146146.1	rRNA	Homo sapiens RNA, 18S ribosomal N2 (RNA18SN2), ribosomal RNA	1731	35	63.7796
srR-570	srRNA-MT-RNR1-920-30	ATGGTAAGTGTACTGGAAAGTGCACTTGGA	30	srRNA	MT-RNR1	NC_012920.1:648-1601	MT rRNA	Homo sapiens mitochondrion, MT-RNR1 mitochondrially encoded 12S RNA (12S rRNA), ribosomal RNA	920	34	61.9573
srR-571	srRNA-RNA28SN5-3568-18	GCGCGGCGCCTCGCCTCG	18	srRNA	RNA28SN5	NR_003287.4	rRNA	Homo sapiens RNA, 28S ribosomal N5 (RNA28SN5), ribosomal RNA	3568	34	61.9573
srR-572	srRNA-RNA28SN5-1217-19	GGGGGAGGTTCTCTCGGGG	19	srRNA	RNA28SN5	NR_003287.4	rRNA	Homo sapiens RNA, 28S ribosomal N5 (RNA28SN5), ribosomal RNA	1217	34	61.9573
srR-573	srRNA-RNA28SN5-1202-21	CGCGCCGTCGGGCCCGGGGGA	21	srRNA	RNA28SN5	NR_003287.4	rRNA	Homo sapiens RNA, 28S ribosomal N5 (RNA28SN5), ribosomal RNA	1202	34	61.9573
srR-574	srRNA-RNA28SN5-703-30	GCGCCGCGACCGGCTCCGGGACGGCTGGGA	30	srRNA	RNA28SN5	NR_003287.4	rRNA	Homo sapiens RNA, 28S ribosomal N5 (RNA28SN5), ribosomal RNA	703	34	61.9573
srR-575	srRNA-RNA28SN5-3188-30	ACGGTCCCCCGCGAGGGGGGCCCGGGCACC	30	srRNA	RNA28SN5	NR_003287.4	rRNA	Homo sapiens RNA, 28S ribosomal N5 (RNA28SN5), ribosomal RNA	3188	34	61.9573
srR-576	srRNA-RNA28SN5-4810-23	ACGCGCCCCGCGCGCGCGGGAGG	23	srRNA	RNA28SN5	NR_003287.4	rRNA	Homo sapiens RNA, 28S ribosomal N5 (RNA28SN5), ribosomal RNA	4810	34	61.9573
srR-577	srRNA-RNA28SN5-4808-20	CCACGCGCCCCGCGCGCGCG	20	srRNA	RNA28SN5	NR_003287.4	rRNA	Homo sapiens RNA, 28S ribosomal N5 (RNA28SN5), ribosomal RNA	4808	34	61.9573
srR-578	srRNA-RNA28SN5-802-16	CCGCCCCCCGGCCCCG	16	srRNA	RNA28SN5	NR_003287.4	rRNA	Homo sapiens RNA, 28S ribosomal N5 (RNA28SN5), ribosomal RNA	802	34	61.9573
srR-579	srRNA-RNA28SN5-4129-28	GCGCCCGGCCGCGCGCCGGCCGGGCGCG	28	srRNA	RNA28SN5	NR_003287.4	rRNA	Homo sapiens RNA, 28S ribosomal N5 (RNA28SN5), ribosomal RNA	4129	34	61.9573
srR-580	srRNA-RNA28SN5-1123-21	CCCCGCCCCGGCGACGGGGGG	21	srRNA	RNA28SN5	NR_003287.4	rRNA	Homo sapiens RNA, 28S ribosomal N5 (RNA28SN5), ribosomal RNA	1123	34	61.9573
srR-581	srRNA-RNA28SN5-703-26	GCGCCGCGACCGGCTCCGGGACGGCT	26	srRNA	RNA28SN5	NR_003287.4	rRNA	Homo sapiens RNA, 28S ribosomal N5 (RNA28SN5), ribosomal RNA	703	34	61.9573
srR-582	srRNA-RNA5S1-85-16	GGGAGACCGCCTGGGA	16	srRNA	RNA5S1	NR_023363.1	rRNA	Homo sapiens RNA, 5S ribosomal 1 (RNA5S1), ribosomal RNA	85	34	61.9573
srR-583	srRNA-RNA18SN2-1754-28	GCCGGGGTCGGCCCACGGCCCTGGCGGA	28	srRNA	RNA18SN2	NR_146146.1	rRNA	Homo sapiens RNA, 18S ribosomal N2 (RNA18SN2), ribosomal RNA	1754	34	61.9573
srR-584	srRNA-RNA28SN5-3188-26-2	ACGGTCCCCCGCGAGGGGGTCCCGGG	26	srRNA	RNA28SN5	NR_003287.4	rRNA	Homo sapiens RNA, 28S ribosomal N5 (RNA28SN5), ribosomal RNA	3188	33	60.135
srR-585	srRNA-RNA5-8SN1-137-20-4	ACGCTTGTCTGAGCGTCGCT	20	srRNA	RNA5-8SN1	NR_145821.1	rRNA	Homo sapiens RNA, 5.8S ribosomal N1 (RNA5-8SN1), ribosomal RNA	137	33	60.135
srR-586	srRNA-RNA28SN5-1749-19	AGAGGTCTTGGGGCCGAAA	19	srRNA	RNA28SN5	NR_003287.4	rRNA	Homo sapiens RNA, 28S ribosomal N5 (RNA28SN5), ribosomal RNA	1749	33	60.135
srR-587	srRNA-RNA28SN5-2662-25	GGGTTCGCCCCGAGAGAGGGGCCCG	25	srRNA	RNA28SN5	NR_003287.4	rRNA	Homo sapiens RNA, 28S ribosomal N5 (RNA28SN5), ribosomal RNA	2662	33	60.135
srR-588	srRNA-RNA28SN5-3220-21	GGGGGCCGGCGGCGGCGGCGA	21	srRNA	RNA28SN5	NR_003287.4	rRNA	Homo sapiens RNA, 28S ribosomal N5 (RNA28SN5), ribosomal RNA	3220	33	60.135
srR-589	srRNA-RNA28SN5-4839-19	GCCCCGCCGCGCGCCGGGA	19	srRNA	RNA28SN5	NR_003287.4	rRNA	Homo sapiens RNA, 28S ribosomal N5 (RNA28SN5), ribosomal RNA	4839	33	60.135
srR-590	srRNA-RNA28SN5-2719-21	CCGGTGAGCTCTCGCTGGCCC	21	srRNA	RNA28SN5	NR_003287.4	rRNA	Homo sapiens RNA, 28S ribosomal N5 (RNA28SN5), ribosomal RNA	2719	33	60.135
srR-591	srRNA-RNA28SN5-1599-22	AAATCGGTCGTCCGACCTGGGT	22	srRNA	RNA28SN5	NR_003287.4	rRNA	Homo sapiens RNA, 28S ribosomal N5 (RNA28SN5), ribosomal RNA	1599	33	60.135
srR-592	srRNA-RNA5S1-91-28	CCGCCTGGGAATACCGGGTGCTGTAGGC	28	srRNA	RNA5S1	NR_023363.1	rRNA	Homo sapiens RNA, 5S ribosomal 1 (RNA5S1), ribosomal RNA	91	33	60.135
srR-593	srRNA-RNA28SN4-4903-19	GGGGCGCGGCCGGAAAGGC	19	srRNA	RNA28SN4	NR_146118.1	rRNA	Homo sapiens RNA, 28S ribosomal N4 (RNA28SN4), ribosomal RNA	4903	33	60.135
srR-594	srRNA-RNA18SN2-1734-30	GAGGCCCTCGGATCGGCCCCGCCGGGGTCG	30	srRNA	RNA18SN2	NR_146146.1	rRNA	Homo sapiens RNA, 18S ribosomal N2 (RNA18SN2), ribosomal RNA	1734	33	60.135
srR-595	srRNA-RNA18SN2-1793-23	ACGGTCGAACTTGACTATCTAGA	23	srRNA	RNA18SN2	NR_146146.1	rRNA	Homo sapiens RNA, 18S ribosomal N2 (RNA18SN2), ribosomal RNA	1793	33	60.135
srR-596	srRNA-MT-RNR1-922-27	GGTAAGTGTACTGGAAAGTGCACTTGG	27	srRNA	MT-RNR1	NC_012920.1:648-1601	MT rRNA	Homo sapiens mitochondrion, MT-RNR1 mitochondrially encoded 12S RNA (12S rRNA), ribosomal RNA	922	32	58.3128
srR-597	srRNA-MT-RNR1-541-18	ATCCCTCTAGAGGAGCCT	18	srRNA	MT-RNR1	NC_012920.1:648-1601	MT rRNA	Homo sapiens mitochondrion, MT-RNR1 mitochondrially encoded 12S RNA (12S rRNA), ribosomal RNA	541	32	58.3128
srR-598	srRNA-RNA28SN5-1160-16	CGGGGGGCGGGGCGGA	16	srRNA	RNA28SN5	NR_003287.4	rRNA	Homo sapiens RNA, 28S ribosomal N5 (RNA28SN5), ribosomal RNA	1160	32	58.3128
srR-599	srRNA-RNA28SN5-1125-20	CCGCCCCGGCGACGGGGGGG	20	srRNA	RNA28SN5	NR_003287.4	rRNA	Homo sapiens RNA, 28S ribosomal N5 (RNA28SN5), ribosomal RNA	1125	32	58.3128
srR-600	srRNA-RNA28SN5-4002-26	GAGGGGCCCGGGGCGGGGTCCGCCGG	26	srRNA	RNA28SN5	NR_003287.4	rRNA	Homo sapiens RNA, 28S ribosomal N5 (RNA28SN5), ribosomal RNA	4002	32	58.3128
srR-601	srRNA-RNA28SN5-2486-22	GGCCTCCGTTGCCCTCGGCCGA	22	srRNA	RNA28SN5	NR_003287.4	rRNA	Homo sapiens RNA, 28S ribosomal N5 (RNA28SN5), ribosomal RNA	2486	32	58.3128
srR-602	srRNA-RNA28SN5-4145-25	CGGCCGGGCGCGACCCGCTCCGGGG	25	srRNA	RNA28SN5	NR_003287.4	rRNA	Homo sapiens RNA, 28S ribosomal N5 (RNA28SN5), ribosomal RNA	4145	32	58.3128
srR-603	srRNA-RNA28SN5-324-25	ATCTAAGGCTAAATACCGGCACGAG	25	srRNA	RNA28SN5	NR_003287.4	rRNA	Homo sapiens RNA, 28S ribosomal N5 (RNA28SN5), ribosomal RNA	324	32	58.3128
srR-604	srRNA-RNA28SN5-2431-24	ATGGGTCAGTCGGTCCTGAGAGAT	24	srRNA	RNA28SN5	NR_003287.4	rRNA	Homo sapiens RNA, 28S ribosomal N5 (RNA28SN5), ribosomal RNA	2431	32	58.3128
srR-605	srRNA-RNA28SN5-3195-19	CCCGCGAGGGGGGCCCGGG	19	srRNA	RNA28SN5	NR_003287.4	rRNA	Homo sapiens RNA, 28S ribosomal N5 (RNA28SN5), ribosomal RNA	3195	32	58.3128
srR-606	srRNA-RNA28SN5-665-21	CGACCGGCCGCCGCCGGGCGC	21	srRNA	RNA28SN5	NR_003287.4	rRNA	Homo sapiens RNA, 28S ribosomal N5 (RNA28SN5), ribosomal RNA	665	32	58.3128
srR-607	srRNA-RNA28SN5-2724-17	GAGCTCTCGCTGGCCCT	17	srRNA	RNA28SN5	NR_003287.4	rRNA	Homo sapiens RNA, 28S ribosomal N5 (RNA28SN5), ribosomal RNA	2724	32	58.3128
srR-608	srRNA-RNA5-8SN1-135-22	CTACGCCTGTCTGAGCGTCGCT	22	srRNA	RNA5-8SN1	NR_145821.1	rRNA	Homo sapiens RNA, 5.8S ribosomal N1 (RNA5-8SN1), ribosomal RNA	135	32	58.3128
srR-609	srRNA-RNA5-8SN1-1-17	CGACTCTTAGCGGTGGA	17	srRNA	RNA5-8SN1	NR_145821.1	rRNA	Homo sapiens RNA, 5.8S ribosomal N1 (RNA5-8SN1), ribosomal RNA	1	32	58.3128
srR-610	srRNA-RNA5-8SN1-132-26	GGGCTACGCCTGTCTGAGCGTCGCTT	26	srRNA	RNA5-8SN1	NR_145821.1	rRNA	Homo sapiens RNA, 5.8S ribosomal N1 (RNA5-8SN1), ribosomal RNA	132	32	58.3128
srR-611	srRNA-RNA45SN5-3576-15	GGGGCGCCGGGCCCG	15	srRNA	RNA45SN5	NR_046235.3	rRNA	Homo sapiens RNA, 45S pre-ribosomal N5 (RNA45SN5), ribosomal RNA	3576	31	56.4905
srR-612	srRNA-MT-RNR2-1322-20	GTTGGATCAGGACATCCCGA	20	srRNA	MT-RNR2	NC_012920.1:1671-3229	MT rRNA	Homo sapiens mitochondrion, MT-RNR2 mitochondrially encoded 16S RNA (16S rRNA), ribosomal RNA	1322	31	56.4905
srR-613	srRNA-RNA28SN5-1552-20	GAAGCCAGAGGAAACTCTGG	20	srRNA	RNA28SN5	NR_003287.4	rRNA	Homo sapiens RNA, 28S ribosomal N5 (RNA28SN5), ribosomal RNA	1552	31	56.4905
srR-614	srRNA-RNA28SN5-2045-26	GGATGGCGCTGGAGCGTCGGGCCCAT	26	srRNA	RNA28SN5	NR_003287.4	rRNA	Homo sapiens RNA, 28S ribosomal N5 (RNA28SN5), ribosomal RNA	2045	31	56.4905
srR-615	srRNA-RNA28SN5-2596-27	GGAGAAGCCGGCGGGAGCCCCGGGGAG	27	srRNA	RNA28SN5	NR_003287.4	rRNA	Homo sapiens RNA, 28S ribosomal N5 (RNA28SN5), ribosomal RNA	2596	31	56.4905
srR-616	srRNA-RNA28SN5-3608-21	AGAACTGGTGCGGACCAGGGG	21	srRNA	RNA28SN5	NR_003287.4	rRNA	Homo sapiens RNA, 28S ribosomal N5 (RNA28SN5), ribosomal RNA	3608	31	56.4905
srR-617	srRNA-RNA28SN5-126-24	CGCCCCGCGGCGGGGCGCGGGACA	24	srRNA	RNA28SN5	NR_003287.4	rRNA	Homo sapiens RNA, 28S ribosomal N5 (RNA28SN5), ribosomal RNA	126	31	56.4905
srR-618	srRNA-RNA28SN5-4146-24	GGCCGGGCGCGACCCGCTCCGGGG	24	srRNA	RNA28SN5	NR_003287.4	rRNA	Homo sapiens RNA, 28S ribosomal N5 (RNA28SN5), ribosomal RNA	4146	31	56.4905
srR-619	srRNA-RNA28SN5-2725-15	AGCTCTCGCTGGCCC	15	srRNA	RNA28SN5	NR_003287.4	rRNA	Homo sapiens RNA, 28S ribosomal N5 (RNA28SN5), ribosomal RNA	2725	31	56.4905
srR-620	srRNA-RNA28SN5-663-21	GGCGACCGGCCGCCGCCGGGC	21	srRNA	RNA28SN5	NR_003287.4	rRNA	Homo sapiens RNA, 28S ribosomal N5 (RNA28SN5), ribosomal RNA	663	31	56.4905
srR-621	srRNA-RNA28SN5-3161-29	CCGCCGCGGGGCCCCGGCGGCGGGGGCAC	29	srRNA	RNA28SN5	NR_003287.4	rRNA	Homo sapiens RNA, 28S ribosomal N5 (RNA28SN5), ribosomal RNA	3161	31	56.4905
srR-622	srRNA-RNA28SN5-3122-20	GGGGGGAGAAGGGTCGGGGC	20	srRNA	RNA28SN5	NR_003287.4	rRNA	Homo sapiens RNA, 28S ribosomal N5 (RNA28SN5), ribosomal RNA	3122	31	56.4905
srR-623	srRNA-RNA28SN5-4002-27	GAGGGGCCCGGGGCGGGGTCCGCCGGC	27	srRNA	RNA28SN5	NR_003287.4	rRNA	Homo sapiens RNA, 28S ribosomal N5 (RNA28SN5), ribosomal RNA	4002	31	56.4905
srR-624	srRNA-RNA28SN5-322-28	CCATCTAAGGCTAAATACCGGCACGAGA	28	srRNA	RNA28SN5	NR_003287.4	rRNA	Homo sapiens RNA, 28S ribosomal N5 (RNA28SN5), ribosomal RNA	322	31	56.4905
srR-625	srRNA-RNA28SN5-2601-19	AGCCGGCGGGAGCCCCGGG	19	srRNA	RNA28SN5	NR_003287.4	rRNA	Homo sapiens RNA, 28S ribosomal N5 (RNA28SN5), ribosomal RNA	2601	31	56.4905
srR-626	srRNA-RNA28SN5-3536-21	CCCGCCGGGTGCCCCCGGGGC	21	srRNA	RNA28SN5	NR_003287.4	rRNA	Homo sapiens RNA, 28S ribosomal N5 (RNA28SN5), ribosomal RNA	3536	31	56.4905
srR-627	srRNA-RNA5S1-54-19	AAGCAGGGTCGGGCCTGGT	19	srRNA	RNA5S1	NR_023363.1	rRNA	Homo sapiens RNA, 5S ribosomal 1 (RNA5S1), ribosomal RNA	54	31	56.4905
srR-628	srRNA-RNA5-8SN1-20-18	ACTCGGCTCGTGCGTCGA	18	srRNA	RNA5-8SN1	NR_145821.1	rRNA	Homo sapiens RNA, 5.8S ribosomal N1 (RNA5-8SN1), ribosomal RNA	20	31	56.4905
srR-629	srRNA-RNA18SN2-1792-24	GACGGTCGAACTTGACTATCTAGA	24	srRNA	RNA18SN2	NR_146146.1	rRNA	Homo sapiens RNA, 18S ribosomal N2 (RNA18SN2), ribosomal RNA	1792	31	56.4905
srR-630	srRNA-RNA5-8SN1-139-18-2	GCCTGTCTGAGCGTTGCT	18	srRNA	RNA5-8SN1	NR_145821.1	rRNA	Homo sapiens RNA, 5.8S ribosomal N1 (RNA5-8SN1), ribosomal RNA	139	30	54.6682
srR-631	srRNA-RNA45SN5-470-19	GAGCCGCGACGGGCGAGGG	19	srRNA	RNA45SN5	NR_046235.3	rRNA	Homo sapiens RNA, 45S pre-ribosomal N5 (RNA45SN5), ribosomal RNA	470	30	54.6682
srR-632	srRNA-MT-RNR1-413-17	AAGACCCAAACTGGGAT	17	srRNA	MT-RNR1	NC_012920.1:648-1601	MT rRNA	Homo sapiens mitochondrion, MT-RNR1 mitochondrially encoded 12S RNA (12S rRNA), ribosomal RNA	413	30	54.6682
srR-633	srRNA-MT-RNR2-329-15	ACCGAGCCTGGTGAT	15	srRNA	MT-RNR2	NC_012920.1:1671-3229	MT rRNA	Homo sapiens mitochondrion, MT-RNR2 mitochondrially encoded 16S RNA (16S rRNA), ribosomal RNA	329	30	54.6682
srR-634	srRNA-MT-RNR2-1393-19	GATCTGAGTTCAGACCGGA	19	srRNA	MT-RNR2	NC_012920.1:1671-3229	MT rRNA	Homo sapiens mitochondrion, MT-RNR2 mitochondrially encoded 16S RNA (16S rRNA), ribosomal RNA	1393	30	54.6682
srR-635	srRNA-RNA28SN5-266-19	CGGGTCTTCCCGGAGTCGG	19	srRNA	RNA28SN5	NR_003287.4	rRNA	Homo sapiens RNA, 28S ribosomal N5 (RNA28SN5), ribosomal RNA	266	30	54.6682
srR-636	srRNA-RNA28SN5-1397-26	AAGGCCGGCGCGCTCGCCGGCCGAGG	26	srRNA	RNA28SN5	NR_003287.4	rRNA	Homo sapiens RNA, 28S ribosomal N5 (RNA28SN5), ribosomal RNA	1397	30	54.6682
srR-637	srRNA-RNA28SN5-1555-19	GCCAGAGGAAACTCTGGTG	19	srRNA	RNA28SN5	NR_003287.4	rRNA	Homo sapiens RNA, 28S ribosomal N5 (RNA28SN5), ribosomal RNA	1555	30	54.6682
srR-638	srRNA-RNA28SN5-657-30	CCGACCGGCGACCGGCCGCCGCCGGGCGCA	30	srRNA	RNA28SN5	NR_003287.4	rRNA	Homo sapiens RNA, 28S ribosomal N5 (RNA28SN5), ribosomal RNA	657	30	54.6682
srR-639	srRNA-RNA28SN5-656-30	CCCGACCGGCGACCGGCCGCCGCCGGGCGC	30	srRNA	RNA28SN5	NR_003287.4	rRNA	Homo sapiens RNA, 28S ribosomal N5 (RNA28SN5), ribosomal RNA	656	30	54.6682
srR-640	srRNA-RNA28SN5-2914-18	TGGGGCGCGAAGCGGGGC	18	srRNA	RNA28SN5	NR_003287.4	rRNA	Homo sapiens RNA, 28S ribosomal N5 (RNA28SN5), ribosomal RNA	2914	30	54.6682
srR-641	srRNA-RNA28SN5-663-20	GGCGACCGGCCGCCGCCGGG	20	srRNA	RNA28SN5	NR_003287.4	rRNA	Homo sapiens RNA, 28S ribosomal N5 (RNA28SN5), ribosomal RNA	663	30	54.6682
srR-642	srRNA-RNA28SN5-666-17	GACCGGCCGCCGCCGGG	17	srRNA	RNA28SN5	NR_003287.4	rRNA	Homo sapiens RNA, 28S ribosomal N5 (RNA28SN5), ribosomal RNA	666	30	54.6682
srR-643	srRNA-RNA28SN5-2431-23	ATGGGTCAGTCGGTCCTGAGAGA	23	srRNA	RNA28SN5	NR_003287.4	rRNA	Homo sapiens RNA, 28S ribosomal N5 (RNA28SN5), ribosomal RNA	2431	30	54.6682
srR-644	srRNA-RNA28SN5-3189-28	CGGTCCCCCGCGAGGGGGGCCCGGGCAC	28	srRNA	RNA28SN5	NR_003287.4	rRNA	Homo sapiens RNA, 28S ribosomal N5 (RNA28SN5), ribosomal RNA	3189	30	54.6682
srR-645	srRNA-RNA28SN5-2603-15	CCGGCGGGAGCCCCG	15	srRNA	RNA28SN5	NR_003287.4	rRNA	Homo sapiens RNA, 28S ribosomal N5 (RNA28SN5), ribosomal RNA	2603	30	54.6682
srR-646	srRNA-RNA5S1-97-26	CGGGGAATACCGGGTGCTGTAGGCTT	26	srRNA	RNA5S1	NR_023363.1	rRNA	Homo sapiens RNA, 5S ribosomal 1 (RNA5S1), ribosomal RNA	97	30	54.6682
srR-647	srRNA-RNA18SN2-1735-28	AGGCCCTCGGATCGGCCCCGCCGGGGTC	28	srRNA	RNA18SN2	NR_146146.1	rRNA	Homo sapiens RNA, 18S ribosomal N2 (RNA18SN2), ribosomal RNA	1735	30	54.6682
srR-648	srRNA-RNA18SN2-246-29	CCCCTCTCCGGCCCCGGCCGGGGGGCGGG	29	srRNA	RNA18SN2	NR_146146.1	rRNA	Homo sapiens RNA, 18S ribosomal N2 (RNA18SN2), ribosomal RNA	246	30	54.6682
srR-649	srRNA-MT-RNR2-155-17	AGCAAGGACTAACCCCT	17	srRNA	MT-RNR2	NC_012920.1:1671-3229	MT rRNA	Homo sapiens mitochondrion, MT-RNR2 mitochondrially encoded 16S RNA (16S rRNA), ribosomal RNA	155	29	52.8459
srR-650	srRNA-MT-RNR2-1005-17	GAAATTGACCTGCCCGT	17	srRNA	MT-RNR2	NC_012920.1:1671-3229	MT rRNA	Homo sapiens mitochondrion, MT-RNR2 mitochondrially encoded 16S RNA (16S rRNA), ribosomal RNA	1005	29	52.8459
srR-651	srRNA-MT-RNR2-1188-25	AAGACTTCACCAGTCAAAGCGAACT	25	srRNA	MT-RNR2	NC_012920.1:1671-3229	MT rRNA	Homo sapiens mitochondrion, MT-RNR2 mitochondrially encoded 16S RNA (16S rRNA), ribosomal RNA	1188	29	52.8459
srR-652	srRNA-RNA28SN5-992-22	CGGCGCCCACCCCCGCGGGGAA	22	srRNA	RNA28SN5	NR_003287.4	rRNA	Homo sapiens RNA, 28S ribosomal N5 (RNA28SN5), ribosomal RNA	992	29	52.8459
srR-653	srRNA-RNA28SN5-1035-20	CCCGCGGGGGCGCGCCGGCG	20	srRNA	RNA28SN5	NR_003287.4	rRNA	Homo sapiens RNA, 28S ribosomal N5 (RNA28SN5), ribosomal RNA	1035	29	52.8459
srR-654	srRNA-RNA28SN5-3611-19	ACTGGTGCGGACCAGGGGA	19	srRNA	RNA28SN5	NR_003287.4	rRNA	Homo sapiens RNA, 28S ribosomal N5 (RNA28SN5), ribosomal RNA	3611	29	52.8459
srR-655	srRNA-RNA28SN5-1474-18	CGCCCGCCGCGCCGGGGA	18	srRNA	RNA28SN5	NR_003287.4	rRNA	Homo sapiens RNA, 28S ribosomal N5 (RNA28SN5), ribosomal RNA	1474	29	52.8459
srR-656	srRNA-RNA28SN5-4146-25	GGCCGGGCGCGACCCGCTCCGGGGA	25	srRNA	RNA28SN5	NR_003287.4	rRNA	Homo sapiens RNA, 28S ribosomal N5 (RNA28SN5), ribosomal RNA	4146	29	52.8459
srR-657	srRNA-RNA28SN5-1034-17	CCCCGCGGGGGCGCGCC	17	srRNA	RNA28SN5	NR_003287.4	rRNA	Homo sapiens RNA, 28S ribosomal N5 (RNA28SN5), ribosomal RNA	1034	29	52.8459
srR-658	srRNA-RNA28SN5-3671-20	GGCGGGTGTTGACGCGATGT	20	srRNA	RNA28SN5	NR_003287.4	rRNA	Homo sapiens RNA, 28S ribosomal N5 (RNA28SN5), ribosomal RNA	3671	29	52.8459
srR-659	srRNA-RNA28SN5-2502-22	GGCCGATCGAAAGGGAGTCGGG	22	srRNA	RNA28SN5	NR_003287.4	rRNA	Homo sapiens RNA, 28S ribosomal N5 (RNA28SN5), ribosomal RNA	2502	29	52.8459
srR-660	srRNA-RNA28SN5-132-18	GCGGCGGGGCGCGGGACA	18	srRNA	RNA28SN5	NR_003287.4	rRNA	Homo sapiens RNA, 28S ribosomal N5 (RNA28SN5), ribosomal RNA	132	29	52.8459
srR-661	srRNA-RNA28SN5-134-29	GGCGGGGCGCGGGACATGTGGCGTACGGA	29	srRNA	RNA28SN5	NR_003287.4	rRNA	Homo sapiens RNA, 28S ribosomal N5 (RNA28SN5), ribosomal RNA	134	29	52.8459
srR-662	srRNA-RNA28SN5-5050-20	CCCTCGACACAAGGGTTTGT	20	srRNA	RNA28SN5	NR_003287.4	rRNA	Homo sapiens RNA, 28S ribosomal N5 (RNA28SN5), ribosomal RNA	5050	29	52.8459
srR-663	srRNA-RNA28SN5-712-21	CCGGCTCCGGGACGGCTGGGA	21	srRNA	RNA28SN5	NR_003287.4	rRNA	Homo sapiens RNA, 28S ribosomal N5 (RNA28SN5), ribosomal RNA	712	29	52.8459
srR-664	srRNA-RNA28SN5-4316-16	GACCGTGAAAGCGGGG	16	srRNA	RNA28SN5	NR_003287.4	rRNA	Homo sapiens RNA, 28S ribosomal N5 (RNA28SN5), ribosomal RNA	4316	29	52.8459
srR-665	srRNA-RNA5S1-94-27	CCTGGGAATACCGGGTGCTGTAGGCTT	27	srRNA	RNA5S1	NR_023363.1	rRNA	Homo sapiens RNA, 5S ribosomal 1 (RNA5S1), ribosomal RNA	94	29	52.8459
srR-666	srRNA-RNA5S1-94-28	CCTGGGAATACCGGGTGCTGTAGGCTTT	28	srRNA	RNA5S1	NR_023363.1	rRNA	Homo sapiens RNA, 5S ribosomal 1 (RNA5S1), ribosomal RNA	94	29	52.8459
srR-667	srRNA-RNA45SN5-6277-17	CGCGGCGGCCGTCGGGT	17	srRNA	RNA45SN5	NR_046235.3	rRNA	Homo sapiens RNA, 45S pre-ribosomal N5 (RNA45SN5), ribosomal RNA	6277	28	51.0237
srR-668	srRNA-RNA28SN5-5048-21	AGCCCTCGACACAAGGGTTTG	21	srRNA	RNA28SN5	NR_003287.4	rRNA	Homo sapiens RNA, 28S ribosomal N5 (RNA28SN5), ribosomal RNA	5048	28	51.0237
srR-669	srRNA-RNA28SN5-3989-26	CCGGTGTCCCCGCGAGGGGCCCGGGG	26	srRNA	RNA28SN5	NR_003287.4	rRNA	Homo sapiens RNA, 28S ribosomal N5 (RNA28SN5), ribosomal RNA	3989	28	51.0237
srR-670	srRNA-RNA28SN5-3175-29	CGGCGGCGGGGGCACGGTCCCCCGCGAGG	29	srRNA	RNA28SN5	NR_003287.4	rRNA	Homo sapiens RNA, 28S ribosomal N5 (RNA28SN5), ribosomal RNA	3175	28	51.0237
srR-671	srRNA-RNA28SN5-1395-28	TGAAGGCCGGCGCGCTCGCCGGCCGAGG	28	srRNA	RNA28SN5	NR_003287.4	rRNA	Homo sapiens RNA, 28S ribosomal N5 (RNA28SN5), ribosomal RNA	1395	28	51.0237
srR-672	srRNA-RNA28SN5-2549-15	GGAGATGGGCGCCGC	15	srRNA	RNA28SN5	NR_003287.4	rRNA	Homo sapiens RNA, 28S ribosomal N5 (RNA28SN5), ribosomal RNA	2549	28	51.0237
srR-673	srRNA-RNA28SN5-1189-26	GCCCCGGGCGGGTCGCGCCGTCGGGC	26	srRNA	RNA28SN5	NR_003287.4	rRNA	Homo sapiens RNA, 28S ribosomal N5 (RNA28SN5), ribosomal RNA	1189	28	51.0237
srR-674	srRNA-RNA28SN5-3661-16	GAAGGCCCGCGGCGGG	16	srRNA	RNA28SN5	NR_003287.4	rRNA	Homo sapiens RNA, 28S ribosomal N5 (RNA28SN5), ribosomal RNA	3661	28	51.0237
srR-675	srRNA-RNA28SN5-1226-29	TCTCTCGGGGCCACGCGCGCGTCCCCCGA	29	srRNA	RNA28SN5	NR_003287.4	rRNA	Homo sapiens RNA, 28S ribosomal N5 (RNA28SN5), ribosomal RNA	1226	28	51.0237
srR-676	srRNA-RNA28SN5-2071-20	ACCCGGCCGTCGCCGGCAGT	20	srRNA	RNA28SN5	NR_003287.4	rRNA	Homo sapiens RNA, 28S ribosomal N5 (RNA28SN5), ribosomal RNA	2071	28	51.0237
srR-677	srRNA-RNA18SN2-1600-16	GATGGGGATCGGGGAT	16	srRNA	RNA18SN2	NR_146146.1	rRNA	Homo sapiens RNA, 18S ribosomal N2 (RNA18SN2), ribosomal RNA	1600	28	51.0237
srR-678	srRNA-RNA18SN2-1839-27	TTCCGTAGGTGAACCTGCGGAAGGATC	27	srRNA	RNA18SN2	NR_146146.1	rRNA	Homo sapiens RNA, 18S ribosomal N2 (RNA18SN2), ribosomal RNA	1839	28	51.0237
srR-679	srRNA-RNA18SN2-1086-16	GATGCCGACCGGCGAT	16	srRNA	RNA18SN2	NR_146146.1	rRNA	Homo sapiens RNA, 18S ribosomal N2 (RNA18SN2), ribosomal RNA	1086	28	51.0237
srR-680	srRNA-RNA5-8SN1-137-20-5	ACGCCGGTCTGAGCGTCGCT	20	srRNA	RNA5-8SN1	NR_145821.1	rRNA	Homo sapiens RNA, 5.8S ribosomal N1 (RNA5-8SN1), ribosomal RNA	137	27	49.2014
srR-681	srRNA-RNA5-8SN1-141-16-2	CTGTTTGAGCGTCGCT	16	srRNA	RNA5-8SN1	NR_145821.1	rRNA	Homo sapiens RNA, 5.8S ribosomal N1 (RNA5-8SN1), ribosomal RNA	141	27	49.2014
srR-682	srRNA-MT-RNR2-1183-27	ATGCTAAGACTTCACCAGTCAAAGCGA	27	srRNA	MT-RNR2	NC_012920.1:1671-3229	MT rRNA	Homo sapiens mitochondrion, MT-RNR2 mitochondrially encoded 16S RNA (16S rRNA), ribosomal RNA	1183	27	49.2014
srR-683	srRNA-MT-RNR2-427-30	AGTCCAAAGAGGAACAGCTCTTTGGACACT	30	srRNA	MT-RNR2	NC_012920.1:1671-3229	MT rRNA	Homo sapiens mitochondrion, MT-RNR2 mitochondrially encoded 16S RNA (16S rRNA), ribosomal RNA	427	27	49.2014
srR-684	srRNA-RNA28SN5-3569-17	CGCGGCGCCTCGCCTCG	17	srRNA	RNA28SN5	NR_003287.4	rRNA	Homo sapiens RNA, 28S ribosomal N5 (RNA28SN5), ribosomal RNA	3569	27	49.2014
srR-685	srRNA-RNA28SN5-3195-23	CCCGCGAGGGGGGCCCGGGCACC	23	srRNA	RNA28SN5	NR_003287.4	rRNA	Homo sapiens RNA, 28S ribosomal N5 (RNA28SN5), ribosomal RNA	3195	27	49.2014
srR-686	srRNA-RNA28SN5-703-22	GCGCCGCGACCGGCTCCGGGAC	22	srRNA	RNA28SN5	NR_003287.4	rRNA	Homo sapiens RNA, 28S ribosomal N5 (RNA28SN5), ribosomal RNA	703	27	49.2014
srR-687	srRNA-RNA28SN5-470-19	AACCCGGCGGCGGGTCCGG	19	srRNA	RNA28SN5	NR_003287.4	rRNA	Homo sapiens RNA, 28S ribosomal N5 (RNA28SN5), ribosomal RNA	470	27	49.2014
srR-688	srRNA-RNA28SN5-5043-27	AAGTCAGCCCTCGACACAAGGGTTTGT	27	srRNA	RNA28SN5	NR_003287.4	rRNA	Homo sapiens RNA, 28S ribosomal N5 (RNA28SN5), ribosomal RNA	5043	27	49.2014
srR-689	srRNA-RNA28SN5-3405-19	GCGGGCGGCGGGGCGGGGC	19	srRNA	RNA28SN5	NR_003287.4	rRNA	Homo sapiens RNA, 28S ribosomal N5 (RNA28SN5), ribosomal RNA	3405	27	49.2014
srR-690	srRNA-RNA28SN5-832-26	AGGGCGCGCGGGTCGGGGCGGCGGCG	26	srRNA	RNA28SN5	NR_003287.4	rRNA	Homo sapiens RNA, 28S ribosomal N5 (RNA28SN5), ribosomal RNA	832	27	49.2014
srR-691	srRNA-RNA28SN5-1504-20	GCGCACGTGTTAGGACCCGA	20	srRNA	RNA28SN5	NR_003287.4	rRNA	Homo sapiens RNA, 28S ribosomal N5 (RNA28SN5), ribosomal RNA	1504	27	49.2014
srR-692	srRNA-RNA28SN5-4033-25	CGGGCCGCCGGTGAAATACCACTAC	25	srRNA	RNA28SN5	NR_003287.4	rRNA	Homo sapiens RNA, 28S ribosomal N5 (RNA28SN5), ribosomal RNA	4033	27	49.2014
srR-693	srRNA-RNA28SN5-942-16	GAATCCCGGGGCCGAG	16	srRNA	RNA28SN5	NR_003287.4	rRNA	Homo sapiens RNA, 28S ribosomal N5 (RNA28SN5), ribosomal RNA	942	27	49.2014
srR-694	srRNA-RNA28SN5-1552-24	GAAGCCAGAGGAAACTCTGGTGGA	24	srRNA	RNA28SN5	NR_003287.4	rRNA	Homo sapiens RNA, 28S ribosomal N5 (RNA28SN5), ribosomal RNA	1552	27	49.2014
srR-695	srRNA-RNA28SN5-4809-22	CACGCGCCCCGCGCGCGCGGGA	22	srRNA	RNA28SN5	NR_003287.4	rRNA	Homo sapiens RNA, 28S ribosomal N5 (RNA28SN5), ribosomal RNA	4809	27	49.2014
srR-696	srRNA-RNA28SN5-3002-18	CCCCCGCCCCACCCCGCG	18	srRNA	RNA28SN5	NR_003287.4	rRNA	Homo sapiens RNA, 28S ribosomal N5 (RNA28SN5), ribosomal RNA	3002	27	49.2014
srR-697	srRNA-RNA28SN5-938-22	CGCCGAATCCCGGGGCCGAGGG	22	srRNA	RNA28SN5	NR_003287.4	rRNA	Homo sapiens RNA, 28S ribosomal N5 (RNA28SN5), ribosomal RNA	938	27	49.2014
srR-698	srRNA-RNA28SN5-1032-23	TCCCCCGCGGGGGCGCGCCGGCG	23	srRNA	RNA28SN5	NR_003287.4	rRNA	Homo sapiens RNA, 28S ribosomal N5 (RNA28SN5), ribosomal RNA	1032	27	49.2014
srR-699	srRNA-RNA28SN5-1729-18	ATCCGGTAAAGCGAATGA	18	srRNA	RNA28SN5	NR_003287.4	rRNA	Homo sapiens RNA, 28S ribosomal N5 (RNA28SN5), ribosomal RNA	1729	27	49.2014
srR-700	srRNA-RNA5-8SN1-65-19	AATGTGAATTGCAGGACAC	19	srRNA	RNA5-8SN1	NR_145821.1	rRNA	Homo sapiens RNA, 5.8S ribosomal N1 (RNA5-8SN1), ribosomal RNA	65	27	49.2014
srR-701	srRNA-RNA28SN4-3151-19	GGCGGCGGCCGCCGCGGGG	19	srRNA	RNA28SN4	NR_146118.1	rRNA	Homo sapiens RNA, 28S ribosomal N4 (RNA28SN4), ribosomal RNA	3151	27	49.2014
srR-702	srRNA-RNA18SN2-1770-21	GGCCCTGGCGGAGCGCTGAGA	21	srRNA	RNA18SN2	NR_146146.1	rRNA	Homo sapiens RNA, 18S ribosomal N2 (RNA18SN2), ribosomal RNA	1770	27	49.2014
srR-703	srRNA-RNA5S1-92-28-2	CGCCTGGGAATACCGGGTGCTGTAGGCA	28	srRNA	RNA5S1	NR_023363.1	rRNA	Homo sapiens RNA, 5S ribosomal 1 (RNA5S1), ribosomal RNA	92	26	47.3791
srR-704	srRNA-RNA5-8SN1-141-16-3	CTGTCTGAGCGTTGCT	16	srRNA	RNA5-8SN1	NR_145821.1	rRNA	Homo sapiens RNA, 5.8S ribosomal N1 (RNA5-8SN1), ribosomal RNA	141	26	47.3791
srR-705	srRNA-MT-RNR2-1401-24	TTCAGACCGGAGTAATCCAGGTCG	24	srRNA	MT-RNR2	NC_012920.1:1671-3229	MT rRNA	Homo sapiens mitochondrion, MT-RNR2 mitochondrially encoded 16S RNA (16S rRNA), ribosomal RNA	1401	26	47.3791
srR-706	srRNA-MT-RNR2-1181-29	ACATGCTAAGACTTCACCAGTCAAAGCGA	29	srRNA	MT-RNR2	NC_012920.1:1671-3229	MT rRNA	Homo sapiens mitochondrion, MT-RNR2 mitochondrially encoded 16S RNA (16S rRNA), ribosomal RNA	1181	26	47.3791
srR-707	srRNA-RNA28SN5-503-24	CGGCGGATCTTTCCCGCCCCCCGT	24	srRNA	RNA28SN5	NR_003287.4	rRNA	Homo sapiens RNA, 28S ribosomal N5 (RNA28SN5), ribosomal RNA	503	26	47.3791
srR-708	srRNA-RNA28SN5-1802-15	AGAAGCCCGGCTCGC	15	srRNA	RNA28SN5	NR_003287.4	rRNA	Homo sapiens RNA, 28S ribosomal N5 (RNA28SN5), ribosomal RNA	1802	26	47.3791
srR-709	srRNA-RNA28SN5-705-19	GCCGCGACCGGCTCCGGGA	19	srRNA	RNA28SN5	NR_003287.4	rRNA	Homo sapiens RNA, 28S ribosomal N5 (RNA28SN5), ribosomal RNA	705	26	47.3791
srR-710	srRNA-RNA28SN5-1246-19	GTCCCCCGAAGAGGGGGAC	19	srRNA	RNA28SN5	NR_003287.4	rRNA	Homo sapiens RNA, 28S ribosomal N5 (RNA28SN5), ribosomal RNA	1246	26	47.3791
srR-711	srRNA-RNA28SN5-51-18	AGCGGAGGAGAAGAAACT	18	srRNA	RNA28SN5	NR_003287.4	rRNA	Homo sapiens RNA, 28S ribosomal N5 (RNA28SN5), ribosomal RNA	51	26	47.3791
srR-712	srRNA-RNA28SN5-4808-21	CCACGCGCCCCGCGCGCGCGG	21	srRNA	RNA28SN5	NR_003287.4	rRNA	Homo sapiens RNA, 28S ribosomal N5 (RNA28SN5), ribosomal RNA	4808	26	47.3791
srR-713	srRNA-RNA28SN5-2571-17	CCAGTGCGGTAACGCGA	17	srRNA	RNA28SN5	NR_003287.4	rRNA	Homo sapiens RNA, 28S ribosomal N5 (RNA28SN5), ribosomal RNA	2571	26	47.3791
srR-714	srRNA-RNA28SN5-1867-23	AAGCAGAACTGGCGCTGCGGGAT	23	srRNA	RNA28SN5	NR_003287.4	rRNA	Homo sapiens RNA, 28S ribosomal N5 (RNA28SN5), ribosomal RNA	1867	26	47.3791
srR-715	srRNA-RNA28SN5-266-21	CGGGTCTTCCCGGAGTCGGGT	21	srRNA	RNA28SN5	NR_003287.4	rRNA	Homo sapiens RNA, 28S ribosomal N5 (RNA28SN5), ribosomal RNA	266	26	47.3791
srR-716	srRNA-RNA28SN5-663-23	GGCGACCGGCCGCCGCCGGGCGC	23	srRNA	RNA28SN5	NR_003287.4	rRNA	Homo sapiens RNA, 28S ribosomal N5 (RNA28SN5), ribosomal RNA	663	26	47.3791
srR-717	srRNA-RNA28SN5-3110-21	GGGGGCGGCGGCGGGGGGAGA	21	srRNA	RNA28SN5	NR_003287.4	rRNA	Homo sapiens RNA, 28S ribosomal N5 (RNA28SN5), ribosomal RNA	3110	26	47.3791
srR-718	srRNA-RNA28SN5-806-21	CCCCCGGCCCCGCGTCCTCCC	21	srRNA	RNA28SN5	NR_003287.4	rRNA	Homo sapiens RNA, 28S ribosomal N5 (RNA28SN5), ribosomal RNA	806	26	47.3791
srR-719	srRNA-RNA28SN4-3151-18	GGCGGCGGCCGCCGCGGG	18	srRNA	RNA28SN4	NR_146118.1	rRNA	Homo sapiens RNA, 28S ribosomal N4 (RNA28SN4), ribosomal RNA	3151	26	47.3791
srR-720	srRNA-RNA18SN2-1255-22	GGGAAACCTCACCCGGCCCGGA	22	srRNA	RNA18SN2	NR_146146.1	rRNA	Homo sapiens RNA, 18S ribosomal N2 (RNA18SN2), ribosomal RNA	1255	26	47.3791
srR-721	srRNA-RNA18SN2-1600-15	GATGGGGATCGGGGA	15	srRNA	RNA18SN2	NR_146146.1	rRNA	Homo sapiens RNA, 18S ribosomal N2 (RNA18SN2), ribosomal RNA	1600	26	47.3791
srR-722	srRNA-RNA18SN2-1531-18	ACACTGACTGGCTCAGCG	18	srRNA	RNA18SN2	NR_146146.1	rRNA	Homo sapiens RNA, 18S ribosomal N2 (RNA18SN2), ribosomal RNA	1531	26	47.3791
srR-723	srRNA-RNA18SN2-401-16	ACGGGTGACGGGGAAT	16	srRNA	RNA18SN2	NR_146146.1	rRNA	Homo sapiens RNA, 18S ribosomal N2 (RNA18SN2), ribosomal RNA	401	26	47.3791
srR-724	srRNA-RNA45SN5-6741-19	CTGTCTGAGCGTCGCTTGC	19	srRNA	RNA45SN5	NR_046235.3	rRNA	Homo sapiens RNA, 45S pre-ribosomal N5 (RNA45SN5), ribosomal RNA	6741	25	45.5568
srR-725	srRNA-RNA45SN5-425-22	CTTCGTGATCGATGTGGTGACG	22	srRNA	RNA45SN5	NR_046235.3	rRNA	Homo sapiens RNA, 45S pre-ribosomal N5 (RNA45SN5), ribosomal RNA	425	25	45.5568
srR-726	srRNA-MT-RNR1-923-29	GTAAGTGTACTGGAAAGTGCACTTGGACG	29	srRNA	MT-RNR1	NC_012920.1:648-1601	MT rRNA	Homo sapiens mitochondrion, MT-RNR1 mitochondrially encoded 12S RNA (12S rRNA), ribosomal RNA	923	25	45.5568
srR-727	srRNA-MT-RNR2-1049-21	GAGAAGACCCTATGGAGCTTT	21	srRNA	MT-RNR2	NC_012920.1:1671-3229	MT rRNA	Homo sapiens mitochondrion, MT-RNR2 mitochondrially encoded 16S RNA (16S rRNA), ribosomal RNA	1049	25	45.5568
srR-728	srRNA-MT-RNR2-76-29	AGGCGATAGAAATTGAAACCTGGCGCAAT	29	srRNA	MT-RNR2	NC_012920.1:1671-3229	MT rRNA	Homo sapiens mitochondrion, MT-RNR2 mitochondrially encoded 16S RNA (16S rRNA), ribosomal RNA	76	25	45.5568
srR-729	srRNA-RNA28SN5-3092-17	CCCGGGGGAGCGCCGCG	17	srRNA	RNA28SN5	NR_003287.4	rRNA	Homo sapiens RNA, 28S ribosomal N5 (RNA28SN5), ribosomal RNA	3092	25	45.5568
srR-730	srRNA-RNA28SN5-3201-15	AGGGGGGCCCGGGCA	15	srRNA	RNA28SN5	NR_003287.4	rRNA	Homo sapiens RNA, 28S ribosomal N5 (RNA28SN5), ribosomal RNA	3201	25	45.5568
srR-731	srRNA-RNA28SN5-1890-17	GAACCGAACGCCGGGTT	17	srRNA	RNA28SN5	NR_003287.4	rRNA	Homo sapiens RNA, 28S ribosomal N5 (RNA28SN5), ribosomal RNA	1890	25	45.5568
srR-732	srRNA-RNA28SN5-4144-27	CCGGCCGGGCGCGACCCGCTCCGGGGA	27	srRNA	RNA28SN5	NR_003287.4	rRNA	Homo sapiens RNA, 28S ribosomal N5 (RNA28SN5), ribosomal RNA	4144	25	45.5568
srR-733	srRNA-RNA28SN5-802-25	CCGCCCCCCGGCCCCGCGTCCTCCC	25	srRNA	RNA28SN5	NR_003287.4	rRNA	Homo sapiens RNA, 28S ribosomal N5 (RNA28SN5), ribosomal RNA	802	25	45.5568
srR-734	srRNA-RNA28SN5-713-16	CGGCTCCGGGACGGCT	16	srRNA	RNA28SN5	NR_003287.4	rRNA	Homo sapiens RNA, 28S ribosomal N5 (RNA28SN5), ribosomal RNA	713	25	45.5568
srR-735	srRNA-RNA28SN5-3221-17	GGGGCCGGCGGCGGCGG	17	srRNA	RNA28SN5	NR_003287.4	rRNA	Homo sapiens RNA, 28S ribosomal N5 (RNA28SN5), ribosomal RNA	3221	25	45.5568
srR-736	srRNA-RNA28SN5-796-16	CCGTCTCCGCCCCCCG	16	srRNA	RNA28SN5	NR_003287.4	rRNA	Homo sapiens RNA, 28S ribosomal N5 (RNA28SN5), ribosomal RNA	796	25	45.5568
srR-737	srRNA-RNA28SN5-3658-20	CGCGAAGGCCCGCGGCGGGT	20	srRNA	RNA28SN5	NR_003287.4	rRNA	Homo sapiens RNA, 28S ribosomal N5 (RNA28SN5), ribosomal RNA	3658	25	45.5568
srR-738	srRNA-RNA28SN5-3114-15	GCGGCGGCGGGGGGA	15	srRNA	RNA28SN5	NR_003287.4	rRNA	Homo sapiens RNA, 28S ribosomal N5 (RNA28SN5), ribosomal RNA	3114	25	45.5568
srR-739	srRNA-RNA28SN5-713-20	CGGCTCCGGGACGGCTGGGA	20	srRNA	RNA28SN5	NR_003287.4	rRNA	Homo sapiens RNA, 28S ribosomal N5 (RNA28SN5), ribosomal RNA	713	25	45.5568
srR-740	srRNA-RNA28SN5-2601-18	AGCCGGCGGGAGCCCCGG	18	srRNA	RNA28SN5	NR_003287.4	rRNA	Homo sapiens RNA, 28S ribosomal N5 (RNA28SN5), ribosomal RNA	2601	25	45.5568
srR-741	srRNA-RNA28SN5-1215-19	CCGGGGGAGGTTCTCTCGG	19	srRNA	RNA28SN5	NR_003287.4	rRNA	Homo sapiens RNA, 28S ribosomal N5 (RNA28SN5), ribosomal RNA	1215	25	45.5568
srR-742	srRNA-RNA28SN5-729-15	GGGAAGGCCCGGCGG	15	srRNA	RNA28SN5	NR_003287.4	rRNA	Homo sapiens RNA, 28S ribosomal N5 (RNA28SN5), ribosomal RNA	729	25	45.5568
srR-743	srRNA-RNA28SN5-265-20	CCGGGTCTTCCCGGAGTCGG	20	srRNA	RNA28SN5	NR_003287.4	rRNA	Homo sapiens RNA, 28S ribosomal N5 (RNA28SN5), ribosomal RNA	265	25	45.5568
srR-744	srRNA-RNA28SN5-4943-23	ACGTTCGTGGGGAACCTGGCGCT	23	srRNA	RNA28SN5	NR_003287.4	rRNA	Homo sapiens RNA, 28S ribosomal N5 (RNA28SN5), ribosomal RNA	4943	25	45.5568
srR-745	srRNA-RNA28SN5-3566-29	CCGCGCGGCGCCTCGCCTCGGCCGGCGCC	29	srRNA	RNA28SN5	NR_003287.4	rRNA	Homo sapiens RNA, 28S ribosomal N5 (RNA28SN5), ribosomal RNA	3566	25	45.5568
srR-746	srRNA-RNA28SN5-4477-27	AGAATTCACCAAGCGTTGGATTGTTCA	27	srRNA	RNA28SN5	NR_003287.4	rRNA	Homo sapiens RNA, 28S ribosomal N5 (RNA28SN5), ribosomal RNA	4477	25	45.5568
srR-747	srRNA-RNA18SN2-668-26	AAAAAGCTCGTAGTTGGATCTTGGGA	26	srRNA	RNA18SN2	NR_146146.1	rRNA	Homo sapiens RNA, 18S ribosomal N2 (RNA18SN2), ribosomal RNA	668	25	45.5568
srR-748	srRNA-RNA18SN2-1471-15	CCGAGATTGAGCAAT	15	srRNA	RNA18SN2	NR_146146.1	rRNA	Homo sapiens RNA, 18S ribosomal N2 (RNA18SN2), ribosomal RNA	1471	25	45.5568
srR-749	srRNA-RNA18SN2-1834-30	AAGGTTTCCGTAGGTGAACCTGCGGAAGGA	30	srRNA	RNA18SN2	NR_146146.1	rRNA	Homo sapiens RNA, 18S ribosomal N2 (RNA18SN2), ribosomal RNA	1834	25	45.5568
srR-750	srRNA-RNA18SN2-696-19	GGGCGGGCGGTCCGCCGCG	19	srRNA	RNA18SN2	NR_146146.1	rRNA	Homo sapiens RNA, 18S ribosomal N2 (RNA18SN2), ribosomal RNA	696	25	45.5568
srR-751	srRNA-RNA18SN2-1770-24	GGCCCTGGCGGAGCGCTGAGAAGA	24	srRNA	RNA18SN2	NR_146146.1	rRNA	Homo sapiens RNA, 18S ribosomal N2 (RNA18SN2), ribosomal RNA	1770	25	45.5568
srR-752	srRNA-RNA18SN2-1043-18	GGTTCGAAGACGATCAGA	18	srRNA	RNA18SN2	NR_146146.1	rRNA	Homo sapiens RNA, 18S ribosomal N2 (RNA18SN2), ribosomal RNA	1043	25	45.5568
srR-753	srRNA-MT-RNR1-922-30-2	GGTAAGTGTACTGGAAGTGCACTTGGACGA	30	srRNA	MT-RNR1	NC_012920.1:648-1601	MT rRNA	Homo sapiens mitochondrion, MT-RNR1 mitochondrially encoded 12S RNA (12S rRNA), ribosomal RNA	922	24	43.7346
srR-754	srRNA-RNA45SN5-470-17	GAGCCGCGACGGGCGAG	17	srRNA	RNA45SN5	NR_046235.3	rRNA	Homo sapiens RNA, 45S pre-ribosomal N5 (RNA45SN5), ribosomal RNA	470	24	43.7346
srR-755	srRNA-RNA45SN5-6863-21	CGGCGGCGTCCGCCCTCCTCT	21	srRNA	RNA45SN5	NR_046235.3	rRNA	Homo sapiens RNA, 45S pre-ribosomal N5 (RNA45SN5), ribosomal RNA	6863	24	43.7346
srR-756	srRNA-RNA45SN5-425-24	CTTCGTGATCGATGTGGTGACGTC	24	srRNA	RNA45SN5	NR_046235.3	rRNA	Homo sapiens RNA, 45S pre-ribosomal N5 (RNA45SN5), ribosomal RNA	425	24	43.7346
srR-757	srRNA-MT-RNR1-921-28	TGGTAAGTGTACTGGAAAGTGCACTTGG	28	srRNA	MT-RNR1	NC_012920.1:648-1601	MT rRNA	Homo sapiens mitochondrion, MT-RNR1 mitochondrially encoded 12S RNA (12S rRNA), ribosomal RNA	921	24	43.7346
srR-758	srRNA-MT-RNR2-1130-18	TAAAAATTTCGGTTGGGA	18	srRNA	MT-RNR2	NC_012920.1:1671-3229	MT rRNA	Homo sapiens mitochondrion, MT-RNR2 mitochondrially encoded 16S RNA (16S rRNA), ribosomal RNA	1130	24	43.7346
srR-759	srRNA-RNA28SN5-266-18	CGGGTCTTCCCGGAGTCG	18	srRNA	RNA28SN5	NR_003287.4	rRNA	Homo sapiens RNA, 28S ribosomal N5 (RNA28SN5), ribosomal RNA	266	24	43.7346
srR-760	srRNA-RNA28SN5-2662-19	GGGTTCGCCCCGAGAGAGG	19	srRNA	RNA28SN5	NR_003287.4	rRNA	Homo sapiens RNA, 28S ribosomal N5 (RNA28SN5), ribosomal RNA	2662	24	43.7346
srR-761	srRNA-RNA28SN5-729-18	GGGAAGGCCCGGCGGGGA	18	srRNA	RNA28SN5	NR_003287.4	rRNA	Homo sapiens RNA, 28S ribosomal N5 (RNA28SN5), ribosomal RNA	729	24	43.7346
srR-762	srRNA-RNA28SN5-267-25	GGGTCTTCCCGGAGTCGGGTTGCTT	25	srRNA	RNA28SN5	NR_003287.4	rRNA	Homo sapiens RNA, 28S ribosomal N5 (RNA28SN5), ribosomal RNA	267	24	43.7346
srR-763	srRNA-RNA28SN5-635-15	GGGGTCGGCGGGGGA	15	srRNA	RNA28SN5	NR_003287.4	rRNA	Homo sapiens RNA, 28S ribosomal N5 (RNA28SN5), ribosomal RNA	635	24	43.7346
srR-764	srRNA-RNA28SN5-1424-18	GGGATCCCGAGGCCTCTC	18	srRNA	RNA28SN5	NR_003287.4	rRNA	Homo sapiens RNA, 28S ribosomal N5 (RNA28SN5), ribosomal RNA	1424	24	43.7346
srR-765	srRNA-RNA28SN5-1398-25	AGGCCGGCGCGCTCGCCGGCCGAGG	25	srRNA	RNA28SN5	NR_003287.4	rRNA	Homo sapiens RNA, 28S ribosomal N5 (RNA28SN5), ribosomal RNA	1398	24	43.7346
srR-766	srRNA-RNA28SN5-484-26	TCCGGCCGTGTCGGCGGCCCGGCGGA	26	srRNA	RNA28SN5	NR_003287.4	rRNA	Homo sapiens RNA, 28S ribosomal N5 (RNA28SN5), ribosomal RNA	484	24	43.7346
srR-767	srRNA-RNA28SN5-256-24	GCGCCGGGCCCGGGTCTTCCCGGA	24	srRNA	RNA28SN5	NR_003287.4	rRNA	Homo sapiens RNA, 28S ribosomal N5 (RNA28SN5), ribosomal RNA	256	24	43.7346
srR-768	srRNA-RNA28SN5-101-28	AGGGAAGAGCCCAGCGCCGAATCCCCGC	28	srRNA	RNA28SN5	NR_003287.4	rRNA	Homo sapiens RNA, 28S ribosomal N5 (RNA28SN5), ribosomal RNA	101	24	43.7346
srR-769	srRNA-RNA28SN5-729-21	GGGAAGGCCCGGCGGGGAAGG	21	srRNA	RNA28SN5	NR_003287.4	rRNA	Homo sapiens RNA, 28S ribosomal N5 (RNA28SN5), ribosomal RNA	729	24	43.7346
srR-770	srRNA-RNA28SN5-640-24	CGGCGGGGGACCGTCCCCCGACCG	24	srRNA	RNA28SN5	NR_003287.4	rRNA	Homo sapiens RNA, 28S ribosomal N5 (RNA28SN5), ribosomal RNA	640	24	43.7346
srR-771	srRNA-RNA28SN5-2723-17	TGAGCTCTCGCTGGCCC	17	srRNA	RNA28SN5	NR_003287.4	rRNA	Homo sapiens RNA, 28S ribosomal N5 (RNA28SN5), ribosomal RNA	2723	24	43.7346
srR-772	srRNA-RNA28SN5-2009-24	AACAACTCACCTGCCGAATCAACT	24	srRNA	RNA28SN5	NR_003287.4	rRNA	Homo sapiens RNA, 28S ribosomal N5 (RNA28SN5), ribosomal RNA	2009	24	43.7346
srR-773	srRNA-RNA28SN5-495-15	CGGCGGCCCGGCGGA	15	srRNA	RNA28SN5	NR_003287.4	rRNA	Homo sapiens RNA, 28S ribosomal N5 (RNA28SN5), ribosomal RNA	495	24	43.7346
srR-774	srRNA-RNA28SN5-1123-22	CCCCGCCCCGGCGACGGGGGGG	22	srRNA	RNA28SN5	NR_003287.4	rRNA	Homo sapiens RNA, 28S ribosomal N5 (RNA28SN5), ribosomal RNA	1123	24	43.7346
srR-775	srRNA-RNA28SN5-4914-18	CGGCCGCCCCCTCGCCCG	18	srRNA	RNA28SN5	NR_003287.4	rRNA	Homo sapiens RNA, 28S ribosomal N5 (RNA28SN5), ribosomal RNA	4914	24	43.7346
srR-776	srRNA-RNA28SN5-1216-18	CGGGGGAGGTTCTCTCGG	18	srRNA	RNA28SN5	NR_003287.4	rRNA	Homo sapiens RNA, 28S ribosomal N5 (RNA28SN5), ribosomal RNA	1216	24	43.7346
srR-777	srRNA-RNA28SN5-5055-16	GACACAAGGGTTTGTC	16	srRNA	RNA28SN5	NR_003287.4	rRNA	Homo sapiens RNA, 28S ribosomal N5 (RNA28SN5), ribosomal RNA	5055	24	43.7346
srR-778	srRNA-RNA28SN5-4145-18	CGGCCGGGCGCGACCCGC	18	srRNA	RNA28SN5	NR_003287.4	rRNA	Homo sapiens RNA, 28S ribosomal N5 (RNA28SN5), ribosomal RNA	4145	24	43.7346
srR-779	srRNA-RNA28SN5-1340-15	CTAACACGTGCGCGA	15	srRNA	RNA28SN5	NR_003287.4	rRNA	Homo sapiens RNA, 28S ribosomal N5 (RNA28SN5), ribosomal RNA	1340	24	43.7346
srR-780	srRNA-RNA28SN5-54-15	GGAGGAGAAGAAACT	15	srRNA	RNA28SN5	NR_003287.4	rRNA	Homo sapiens RNA, 28S ribosomal N5 (RNA28SN5), ribosomal RNA	54	24	43.7346
srR-781	srRNA-RNA28SN5-1396-28	GAAGGCCGGCGCGCTCGCCGGCCGAGGT	28	srRNA	RNA28SN5	NR_003287.4	rRNA	Homo sapiens RNA, 28S ribosomal N5 (RNA28SN5), ribosomal RNA	1396	24	43.7346
srR-782	srRNA-RNA28SN5-1998-26	AAGGAGTGTGTAACAACTCACCTGCA	26	srRNA	RNA28SN5	NR_003287.4	rRNA	Homo sapiens RNA, 28S ribosomal N5 (RNA28SN5), ribosomal RNA	1998	24	43.7346
srR-783	srRNA-RNA5S1-102-17	TACCGGGTGCTGTAGGC	17	srRNA	RNA5S1	NR_023363.1	rRNA	Homo sapiens RNA, 5S ribosomal 1 (RNA5S1), ribosomal RNA	102	24	43.7346
srR-784	srRNA-RNA5S1-105-18	ATCGGGTGCTGTAGGCTT	18	srRNA	RNA5S1	NR_023363.1	rRNA	Homo sapiens RNA, 5S ribosomal 1 (RNA5S1), ribosomal RNA	105	24	43.7346
srR-785	srRNA-RNA5-8SN1-133-24	GGCTACGCCTGTCTGAGCGTCGCT	24	srRNA	RNA5-8SN1	NR_145821.1	rRNA	Homo sapiens RNA, 5.8S ribosomal N1 (RNA5-8SN1), ribosomal RNA	133	24	43.7346
srR-786	srRNA-RNA5-8SN1-134-23	GCTACGCCTGTCTGAGCGTCGCT	23	srRNA	RNA5-8SN1	NR_145821.1	rRNA	Homo sapiens RNA, 5.8S ribosomal N1 (RNA5-8SN1), ribosomal RNA	134	24	43.7346
srR-787	srRNA-RNA5-8SN1-142-17	TTGTCTGAGCGTCGCTT	17	srRNA	RNA5-8SN1	NR_145821.1	rRNA	Homo sapiens RNA, 5.8S ribosomal N1 (RNA5-8SN1), ribosomal RNA	142	24	43.7346
srR-788	srRNA-RNA28SN4-4903-29	GGGGCGCGGCCGGAAAGGCGGCCGCCCCC	29	srRNA	RNA28SN4	NR_146118.1	rRNA	Homo sapiens RNA, 28S ribosomal N4 (RNA28SN4), ribosomal RNA	4903	24	43.7346
srR-789	srRNA-RNA18SN2-1265-20	ACCCGGCCCGGACACGGACA	20	srRNA	RNA18SN2	NR_146146.1	rRNA	Homo sapiens RNA, 18S ribosomal N2 (RNA18SN2), ribosomal RNA	1265	24	43.7346
srR-790	srRNA-RNA18SN2-1749-15	GCCCCGCCGGGGTCG	15	srRNA	RNA18SN2	NR_146146.1	rRNA	Homo sapiens RNA, 18S ribosomal N2 (RNA18SN2), ribosomal RNA	1749	24	43.7346
srR-791	srRNA-RNA18SN2-1841-29	CCGTAGGTGAACCTGCGGAAGGATCATTA	29	srRNA	RNA18SN2	NR_146146.1	rRNA	Homo sapiens RNA, 18S ribosomal N2 (RNA18SN2), ribosomal RNA	1841	24	43.7346
srR-792	srRNA-RNA18SN2-250-21	TCTCCGGCCCCGGCCGGGGGG	21	srRNA	RNA18SN2	NR_146146.1	rRNA	Homo sapiens RNA, 18S ribosomal N2 (RNA18SN2), ribosomal RNA	250	24	43.7346
srR-793	srRNA-RNA18SN2-1790-26	AAGACGGTCGAACTTGACTATCTAGA	26	srRNA	RNA18SN2	NR_146146.1	rRNA	Homo sapiens RNA, 18S ribosomal N2 (RNA18SN2), ribosomal RNA	1790	24	43.7346
srR-794	srRNA-RNA5S1-93-28-2	GCCTGGGAATACCGGGTGCTGTAGGCTA	28	srRNA	RNA5S1	NR_023363.1	rRNA	Homo sapiens RNA, 5S ribosomal 1 (RNA5S1), ribosomal RNA	93	23	41.9123
srR-795	srRNA-RNA45SN5-425-30	CTTCGTGATCGATGTGGTGACGTCGTGCTC	30	srRNA	RNA45SN5	NR_046235.3	rRNA	Homo sapiens RNA, 45S pre-ribosomal N5 (RNA45SN5), ribosomal RNA	425	23	41.9123
srR-796	srRNA-RNA45SN5-469-18	CGAGCCGCGACGGGCGAG	18	srRNA	RNA45SN5	NR_046235.3	rRNA	Homo sapiens RNA, 45S pre-ribosomal N5 (RNA45SN5), ribosomal RNA	469	23	41.9123
srR-797	srRNA-MT-RNR1-684-19	AAGGTGTAGCCCATGAGGT	19	srRNA	MT-RNR1	NC_012920.1:648-1601	MT rRNA	Homo sapiens mitochondrion, MT-RNR1 mitochondrially encoded 12S RNA (12S rRNA), ribosomal RNA	684	23	41.9123
srR-798	srRNA-MT-RNR2-796-21	AAAAGGAACTCGGCAAATCTT	21	srRNA	MT-RNR2	NC_012920.1:1671-3229	MT rRNA	Homo sapiens mitochondrion, MT-RNR2 mitochondrially encoded 16S RNA (16S rRNA), ribosomal RNA	796	23	41.9123
srR-799	srRNA-RNA28SN5-755-20	CGGGGGGCCCCGTCCGTCCG	20	srRNA	RNA28SN5	NR_003287.4	rRNA	Homo sapiens RNA, 28S ribosomal N5 (RNA28SN5), ribosomal RNA	755	23	41.9123
srR-800	srRNA-RNA28SN5-1242-30	GCGCGTCCCCCGAAGAGGGGGACGGCGGAG	30	srRNA	RNA28SN5	NR_003287.4	rRNA	Homo sapiens RNA, 28S ribosomal N5 (RNA28SN5), ribosomal RNA	1242	23	41.9123
srR-801	srRNA-RNA28SN5-1474-21	CGCCCGCCGCGCCGGGGAGGT	21	srRNA	RNA28SN5	NR_003287.4	rRNA	Homo sapiens RNA, 28S ribosomal N5 (RNA28SN5), ribosomal RNA	1474	23	41.9123
srR-802	srRNA-RNA28SN5-2012-21	AACTCACCTGCCGAATCAACT	21	srRNA	RNA28SN5	NR_003287.4	rRNA	Homo sapiens RNA, 28S ribosomal N5 (RNA28SN5), ribosomal RNA	2012	23	41.9123
srR-803	srRNA-RNA28SN5-664-21	GCGACCGGCCGCCGCCGGGCG	21	srRNA	RNA28SN5	NR_003287.4	rRNA	Homo sapiens RNA, 28S ribosomal N5 (RNA28SN5), ribosomal RNA	664	23	41.9123
srR-804	srRNA-RNA28SN5-939-21	GCCGAATCCCGGGGCCGAGGG	21	srRNA	RNA28SN5	NR_003287.4	rRNA	Homo sapiens RNA, 28S ribosomal N5 (RNA28SN5), ribosomal RNA	939	23	41.9123
srR-805	srRNA-RNA28SN5-1198-17	GGGTCGCGCCGTCGGGC	17	srRNA	RNA28SN5	NR_003287.4	rRNA	Homo sapiens RNA, 28S ribosomal N5 (RNA28SN5), ribosomal RNA	1198	23	41.9123
srR-806	srRNA-RNA28SN5-3301-19	GCCCCCGGGGAGCCCGGCG	19	srRNA	RNA28SN5	NR_003287.4	rRNA	Homo sapiens RNA, 28S ribosomal N5 (RNA28SN5), ribosomal RNA	3301	23	41.9123
srR-807	srRNA-RNA28SN5-2602-17	GCCGGCGGGAGCCCCGG	17	srRNA	RNA28SN5	NR_003287.4	rRNA	Homo sapiens RNA, 28S ribosomal N5 (RNA28SN5), ribosomal RNA	2602	23	41.9123
srR-808	srRNA-RNA28SN5-842-15	GGTCGGGGCGGCGGC	15	srRNA	RNA28SN5	NR_003287.4	rRNA	Homo sapiens RNA, 28S ribosomal N5 (RNA28SN5), ribosomal RNA	842	23	41.9123
srR-809	srRNA-RNA28SN5-1475-18	GCCCGCCGCGCCGGGGAG	18	srRNA	RNA28SN5	NR_003287.4	rRNA	Homo sapiens RNA, 28S ribosomal N5 (RNA28SN5), ribosomal RNA	1475	23	41.9123
srR-810	srRNA-RNA28SN5-2050-20	GCGCTGGAGCGTCGGGCCCA	20	srRNA	RNA28SN5	NR_003287.4	rRNA	Homo sapiens RNA, 28S ribosomal N5 (RNA28SN5), ribosomal RNA	2050	23	41.9123
srR-811	srRNA-RNA28SN5-2075-21	GGCCGTCGCCGGCAGTCGAGA	21	srRNA	RNA28SN5	NR_003287.4	rRNA	Homo sapiens RNA, 28S ribosomal N5 (RNA28SN5), ribosomal RNA	2075	23	41.9123
srR-812	srRNA-RNA28SN5-992-21	CGGCGCCCACCCCCGCGGGGA	21	srRNA	RNA28SN5	NR_003287.4	rRNA	Homo sapiens RNA, 28S ribosomal N5 (RNA28SN5), ribosomal RNA	992	23	41.9123
srR-813	srRNA-RNA28SN5-4145-24	CGGCCGGGCGCGACCCGCTCCGGG	24	srRNA	RNA28SN5	NR_003287.4	rRNA	Homo sapiens RNA, 28S ribosomal N5 (RNA28SN5), ribosomal RNA	4145	23	41.9123
srR-814	srRNA-RNA28SN5-3303-17	CCCCGGGGAGCCCGGCG	17	srRNA	RNA28SN5	NR_003287.4	rRNA	Homo sapiens RNA, 28S ribosomal N5 (RNA28SN5), ribosomal RNA	3303	23	41.9123
srR-815	srRNA-RNA28SN5-3535-21	CCCCGCCGGGTGCCCCCGGGG	21	srRNA	RNA28SN5	NR_003287.4	rRNA	Homo sapiens RNA, 28S ribosomal N5 (RNA28SN5), ribosomal RNA	3535	23	41.9123
srR-816	srRNA-RNA18SN2-1747-19	CGGCCCCGCCGGGGTCGGC	19	srRNA	RNA18SN2	NR_146146.1	rRNA	Homo sapiens RNA, 18S ribosomal N2 (RNA18SN2), ribosomal RNA	1747	23	41.9123
srR-817	srRNA-RNA18SN2-489-30	ACCCACTCCCGACCCGGGGAGGTAGTGACG	30	srRNA	RNA18SN2	NR_146146.1	rRNA	Homo sapiens RNA, 18S ribosomal N2 (RNA18SN2), ribosomal RNA	489	23	41.9123
srR-818	srRNA-RNA18SN2-1791-25	AGACGGTCGAACTTGACTATCTAGA	25	srRNA	RNA18SN2	NR_146146.1	rRNA	Homo sapiens RNA, 18S ribosomal N2 (RNA18SN2), ribosomal RNA	1791	23	41.9123
srR-819	srRNA-RNA18SN2-1267-21	CCGGCCCGGACACGGACAGGA	21	srRNA	RNA18SN2	NR_146146.1	rRNA	Homo sapiens RNA, 18S ribosomal N2 (RNA18SN2), ribosomal RNA	1267	23	41.9123
srR-820	srRNA-RNA5S1-92-28-3	CGCCTGGGAATACCGGGTGTTGTAGGCT	28	srRNA	RNA5S1	NR_023363.1	rRNA	Homo sapiens RNA, 5S ribosomal 1 (RNA5S1), ribosomal RNA	92	22	40.09
srR-821	srRNA-RNA5-8SN1-137-19-2	ACGCCTGTCTGAGCGTCCT	19	srRNA	RNA5-8SN1	NR_145821.1	rRNA	Homo sapiens RNA, 5.8S ribosomal N1 (RNA5-8SN1), ribosomal RNA	137	22	40.09
srR-822	srRNA-RNA45SN5-6163-20	TGGGTCGGGGGCGGTGGTGG	20	srRNA	RNA45SN5	NR_046235.3	rRNA	Homo sapiens RNA, 45S pre-ribosomal N5 (RNA45SN5), ribosomal RNA	6163	22	40.09
srR-823	srRNA-MT-RNR1-148-27	AGCCACACCCCCACGGGAAACAGCAGT	27	srRNA	MT-RNR1	NC_012920.1:648-1601	MT rRNA	Homo sapiens mitochondrion, MT-RNR1 mitochondrially encoded 12S RNA (12S rRNA), ribosomal RNA	148	22	40.09
srR-824	srRNA-MT-RNR2-76-21	AGGCGATAGAAATTGAAACCT	21	srRNA	MT-RNR2	NC_012920.1:1671-3229	MT rRNA	Homo sapiens mitochondrion, MT-RNR2 mitochondrially encoded 16S RNA (16S rRNA), ribosomal RNA	76	22	40.09
srR-825	srRNA-MT-RNR2-1400-25	GTTCAGACCGGAGTAATCCAGGTCG	25	srRNA	MT-RNR2	NC_012920.1:1671-3229	MT rRNA	Homo sapiens mitochondrion, MT-RNR2 mitochondrially encoded 16S RNA (16S rRNA), ribosomal RNA	1400	22	40.09
srR-826	srRNA-MT-RNR2-1393-18	GATCTGAGTTCAGACCGG	18	srRNA	MT-RNR2	NC_012920.1:1671-3229	MT rRNA	Homo sapiens mitochondrion, MT-RNR2 mitochondrially encoded 16S RNA (16S rRNA), ribosomal RNA	1393	22	40.09
srR-827	srRNA-RNA28SN5-3390-16	GGGCGGCGGCGGTCGG	16	srRNA	RNA28SN5	NR_003287.4	rRNA	Homo sapiens RNA, 28S ribosomal N5 (RNA28SN5), ribosomal RNA	3390	22	40.09
srR-828	srRNA-RNA28SN5-816-25	CGCGTCCTCCCTCGGGAGGGCGCGC	25	srRNA	RNA28SN5	NR_003287.4	rRNA	Homo sapiens RNA, 28S ribosomal N5 (RNA28SN5), ribosomal RNA	816	22	40.09
srR-829	srRNA-RNA28SN5-5014-24	AGAGCAGCTCCCTCGCTGCGATCT	24	srRNA	RNA28SN5	NR_003287.4	rRNA	Homo sapiens RNA, 28S ribosomal N5 (RNA28SN5), ribosomal RNA	5014	22	40.09
srR-830	srRNA-RNA28SN5-132-17	GCGGCGGGGCGCGGGAC	17	srRNA	RNA28SN5	NR_003287.4	rRNA	Homo sapiens RNA, 28S ribosomal N5 (RNA28SN5), ribosomal RNA	132	22	40.09
srR-831	srRNA-RNA28SN5-1161-16	GGGGGGCGGGGCGGAC	16	srRNA	RNA28SN5	NR_003287.4	rRNA	Homo sapiens RNA, 28S ribosomal N5 (RNA28SN5), ribosomal RNA	1161	22	40.09
srR-832	srRNA-RNA28SN5-1229-26	CTCGGGGCCACGCGCGCGTCCCCCGA	26	srRNA	RNA28SN5	NR_003287.4	rRNA	Homo sapiens RNA, 28S ribosomal N5 (RNA28SN5), ribosomal RNA	1229	22	40.09
srR-833	srRNA-RNA28SN5-947-15	CCGGGGCCGAGGGAG	15	srRNA	RNA28SN5	NR_003287.4	rRNA	Homo sapiens RNA, 28S ribosomal N5 (RNA28SN5), ribosomal RNA	947	22	40.09
srR-834	srRNA-RNA28SN5-407-26	AAGAGGGCGTGAAACCGTTAAGAGGT	26	srRNA	RNA28SN5	NR_003287.4	rRNA	Homo sapiens RNA, 28S ribosomal N5 (RNA28SN5), ribosomal RNA	407	22	40.09
srR-835	srRNA-RNA28SN5-1477-15	CCGCCGCGCCGGGGA	15	srRNA	RNA28SN5	NR_003287.4	rRNA	Homo sapiens RNA, 28S ribosomal N5 (RNA28SN5), ribosomal RNA	1477	22	40.09
srR-836	srRNA-RNA28SN5-1035-19	CCCGCGGGGGCGCGCCGGC	19	srRNA	RNA28SN5	NR_003287.4	rRNA	Homo sapiens RNA, 28S ribosomal N5 (RNA28SN5), ribosomal RNA	1035	22	40.09
srR-837	srRNA-RNA28SN5-4271-20	AGAAGGGCAAAAGCTCGCTT	20	srRNA	RNA28SN5	NR_003287.4	rRNA	Homo sapiens RNA, 28S ribosomal N5 (RNA28SN5), ribosomal RNA	4271	22	40.09
srR-838	srRNA-RNA28SN5-4146-26	GGCCGGGCGCGACCCGCTCCGGGGAC	26	srRNA	RNA28SN5	NR_003287.4	rRNA	Homo sapiens RNA, 28S ribosomal N5 (RNA28SN5), ribosomal RNA	4146	22	40.09
srR-839	srRNA-RNA28SN5-338-16	ACCGGCACGAGACCGA	16	srRNA	RNA28SN5	NR_003287.4	rRNA	Homo sapiens RNA, 28S ribosomal N5 (RNA28SN5), ribosomal RNA	338	22	40.09
srR-840	srRNA-RNA28SN5-2724-18	GAGCTCTCGCTGGCCCTT	18	srRNA	RNA28SN5	NR_003287.4	rRNA	Homo sapiens RNA, 28S ribosomal N5 (RNA28SN5), ribosomal RNA	2724	22	40.09
srR-841	srRNA-RNA28SN5-4034-27	GGGCCGCCGGTGAAATACCACTACTCT	27	srRNA	RNA28SN5	NR_003287.4	rRNA	Homo sapiens RNA, 28S ribosomal N5 (RNA28SN5), ribosomal RNA	4034	22	40.09
srR-842	srRNA-RNA28SN5-3404-21	GGCGGGCGGCGGGGCGGGGCG	21	srRNA	RNA28SN5	NR_003287.4	rRNA	Homo sapiens RNA, 28S ribosomal N5 (RNA28SN5), ribosomal RNA	3404	22	40.09
srR-843	srRNA-RNA28SN5-795-25	CCCGTCTCCGCCCCCCGGCCCCGCG	25	srRNA	RNA28SN5	NR_003287.4	rRNA	Homo sapiens RNA, 28S ribosomal N5 (RNA28SN5), ribosomal RNA	795	22	40.09
srR-844	srRNA-RNA28SN5-1087-16	ACGGCGCGACCGCTCT	16	srRNA	RNA28SN5	NR_003287.4	rRNA	Homo sapiens RNA, 28S ribosomal N5 (RNA28SN5), ribosomal RNA	1087	22	40.09
srR-845	srRNA-RNA28SN5-997-16	CCCACCCCCGCGGGGA	16	srRNA	RNA28SN5	NR_003287.4	rRNA	Homo sapiens RNA, 28S ribosomal N5 (RNA28SN5), ribosomal RNA	997	22	40.09
srR-846	srRNA-RNA28SN5-3409-16	GCGGCGGGGCGGGGCG	16	srRNA	RNA28SN5	NR_003287.4	rRNA	Homo sapiens RNA, 28S ribosomal N5 (RNA28SN5), ribosomal RNA	3409	22	40.09
srR-847	srRNA-RNA28SN5-2469-16	CCGAAGGGACGGGCGA	16	srRNA	RNA28SN5	NR_003287.4	rRNA	Homo sapiens RNA, 28S ribosomal N5 (RNA28SN5), ribosomal RNA	2469	22	40.09
srR-848	srRNA-RNA28SN5-3314-16	CCGGCGGGCGCCGGCG	16	srRNA	RNA28SN5	NR_003287.4	rRNA	Homo sapiens RNA, 28S ribosomal N5 (RNA28SN5), ribosomal RNA	3314	22	40.09
srR-849	srRNA-RNA28SN5-2370-17	ATTCAAACGAGAACTTT	17	srRNA	RNA28SN5	NR_003287.4	rRNA	Homo sapiens RNA, 28S ribosomal N5 (RNA28SN5), ribosomal RNA	2370	22	40.09
srR-850	srRNA-RNA28SN5-129-19	CCCGCGGCGGGGCGCGGGA	19	srRNA	RNA28SN5	NR_003287.4	rRNA	Homo sapiens RNA, 28S ribosomal N5 (RNA28SN5), ribosomal RNA	129	22	40.09
srR-851	srRNA-RNA5-8SN1-20-19	ACTCGGCTCGTGCGTCGAT	19	srRNA	RNA5-8SN1	NR_145821.1	rRNA	Homo sapiens RNA, 5.8S ribosomal N1 (RNA5-8SN1), ribosomal RNA	20	22	40.09
srR-852	srRNA-RNA18SN2-1776-30	GGCGGAGCGCTGAGAAGACGGTCGAACTTG	30	srRNA	RNA18SN2	NR_146146.1	rRNA	Homo sapiens RNA, 18S ribosomal N2 (RNA18SN2), ribosomal RNA	1776	22	40.09
srR-853	srRNA-RNA18SN2-1768-15	ACGGCCCTGGCGGAG	15	srRNA	RNA18SN2	NR_146146.1	rRNA	Homo sapiens RNA, 18S ribosomal N2 (RNA18SN2), ribosomal RNA	1768	22	40.09
srR-854	srRNA-RNA18SN2-1140-29	GGGAAACCAAAGTCTTTGGGTTCCGGGGG	29	srRNA	RNA18SN2	NR_146146.1	rRNA	Homo sapiens RNA, 18S ribosomal N2 (RNA18SN2), ribosomal RNA	1140	22	40.09
srR-855	srRNA-RNA18SN2-1044-17	GTTCGAAGACGATCAGA	17	srRNA	RNA18SN2	NR_146146.1	rRNA	Homo sapiens RNA, 18S ribosomal N2 (RNA18SN2), ribosomal RNA	1044	22	40.09
srR-856	srRNA-RNA18SN2-192-16	CCCCCTTCGCGGGGGG	16	srRNA	RNA18SN2	NR_146146.1	rRNA	Homo sapiens RNA, 18S ribosomal N2 (RNA18SN2), ribosomal RNA	192	22	40.09
srR-857	srRNA-RNA5S1-97-24-3	GGGGAATACCGGGTGCTGTAGGCT	24	srRNA	RNA5S1	NR_023363.1	rRNA	Homo sapiens RNA, 5S ribosomal 1 (RNA5S1), ribosomal RNA	97	21	38.2677
srR-858	srRNA-RNA5-8SN1-139-18-3	GCCTGTTTGAGCGTCGCT	18	srRNA	RNA5-8SN1	NR_145821.1	rRNA	Homo sapiens RNA, 5.8S ribosomal N1 (RNA5-8SN1), ribosomal RNA	139	21	38.2677
srR-859	srRNA-RNA45SN5-425-27	CTTCGTGATCGATGTGGTGACGTCGTG	27	srRNA	RNA45SN5	NR_046235.3	rRNA	Homo sapiens RNA, 45S pre-ribosomal N5 (RNA45SN5), ribosomal RNA	425	21	38.2677
srR-860	srRNA-RNA45SN5-6863-20	CGGCGGCGTCCGCCCTCCTC	20	srRNA	RNA45SN5	NR_046235.3	rRNA	Homo sapiens RNA, 45S pre-ribosomal N5 (RNA45SN5), ribosomal RNA	6863	21	38.2677
srR-861	srRNA-MT-RNR1-628-17	AAACCCTGATGAAGGCT	17	srRNA	MT-RNR1	NC_012920.1:648-1601	MT rRNA	Homo sapiens mitochondrion, MT-RNR1 mitochondrially encoded 12S RNA (12S rRNA), ribosomal RNA	628	21	38.2677
srR-862	srRNA-MT-RNR2-961-30	GAATGGCTCCACGAGGGTTCAGCTGTCTCT	30	srRNA	MT-RNR2	NC_012920.1:1671-3229	MT rRNA	Homo sapiens mitochondrion, MT-RNR2 mitochondrially encoded 16S RNA (16S rRNA), ribosomal RNA	961	21	38.2677
srR-863	srRNA-MT-RNR2-1401-25	TTCAGACCGGAGTAATCCAGGTCGG	25	srRNA	MT-RNR2	NC_012920.1:1671-3229	MT rRNA	Homo sapiens mitochondrion, MT-RNR2 mitochondrially encoded 16S RNA (16S rRNA), ribosomal RNA	1401	21	38.2677
srR-864	srRNA-RNA28SN5-698-26	GCGGTGCGCCGCGACCGGCTCCGGGA	26	srRNA	RNA28SN5	NR_003287.4	rRNA	Homo sapiens RNA, 28S ribosomal N5 (RNA28SN5), ribosomal RNA	698	21	38.2677
srR-865	srRNA-RNA28SN5-710-18	GACCGGCTCCGGGACGGC	18	srRNA	RNA28SN5	NR_003287.4	rRNA	Homo sapiens RNA, 28S ribosomal N5 (RNA28SN5), ribosomal RNA	710	21	38.2677
srR-866	srRNA-RNA28SN5-266-20	CGGGTCTTCCCGGAGTCGGG	20	srRNA	RNA28SN5	NR_003287.4	rRNA	Homo sapiens RNA, 28S ribosomal N5 (RNA28SN5), ribosomal RNA	266	21	38.2677
srR-867	srRNA-RNA28SN5-1232-23	GGGGCCACGCGCGCGTCCCCCGA	23	srRNA	RNA28SN5	NR_003287.4	rRNA	Homo sapiens RNA, 28S ribosomal N5 (RNA28SN5), ribosomal RNA	1232	21	38.2677
srR-868	srRNA-RNA28SN5-712-22	CCGGCTCCGGGACGGCTGGGAA	22	srRNA	RNA28SN5	NR_003287.4	rRNA	Homo sapiens RNA, 28S ribosomal N5 (RNA28SN5), ribosomal RNA	712	21	38.2677
srR-869	srRNA-RNA28SN5-945-20	TCCCGGGGCCGAGGGAGCGA	20	srRNA	RNA28SN5	NR_003287.4	rRNA	Homo sapiens RNA, 28S ribosomal N5 (RNA28SN5), ribosomal RNA	945	21	38.2677
srR-870	srRNA-RNA28SN5-1217-17	GGGGGAGGTTCTCTCGG	17	srRNA	RNA28SN5	NR_003287.4	rRNA	Homo sapiens RNA, 28S ribosomal N5 (RNA28SN5), ribosomal RNA	1217	21	38.2677
srR-871	srRNA-RNA28SN5-706-18	CCGCGACCGGCTCCGGGA	18	srRNA	RNA28SN5	NR_003287.4	rRNA	Homo sapiens RNA, 28S ribosomal N5 (RNA28SN5), ribosomal RNA	706	21	38.2677
srR-872	srRNA-RNA28SN5-848-15	GGCGGCGGCGGCGGC	15	srRNA	RNA28SN5	NR_003287.4	rRNA	Homo sapiens RNA, 28S ribosomal N5 (RNA28SN5), ribosomal RNA	848	21	38.2677
srR-873	srRNA-RNA28SN5-3661-17	GAAGGCCCGCGGCGGGT	17	srRNA	RNA28SN5	NR_003287.4	rRNA	Homo sapiens RNA, 28S ribosomal N5 (RNA28SN5), ribosomal RNA	3661	21	38.2677
srR-874	srRNA-RNA28SN5-1187-23	GCGCCCCGGGCGGGTCGCGCCGT	23	srRNA	RNA28SN5	NR_003287.4	rRNA	Homo sapiens RNA, 28S ribosomal N5 (RNA28SN5), ribosomal RNA	1187	21	38.2677
srR-875	srRNA-RNA28SN5-4710-19	CCCGCCCAGGCGGAACGAT	19	srRNA	RNA28SN5	NR_003287.4	rRNA	Homo sapiens RNA, 28S ribosomal N5 (RNA28SN5), ribosomal RNA	4710	21	38.2677
srR-876	srRNA-RNA28SN5-618-16	CGGGCGGGGCCGGGGG	16	srRNA	RNA28SN5	NR_003287.4	rRNA	Homo sapiens RNA, 28S ribosomal N5 (RNA28SN5), ribosomal RNA	618	21	38.2677
srR-877	srRNA-RNA28SN5-1472-22	CTCGCCCGCCGCGCCGGGGAGG	22	srRNA	RNA28SN5	NR_003287.4	rRNA	Homo sapiens RNA, 28S ribosomal N5 (RNA28SN5), ribosomal RNA	1472	21	38.2677
srR-878	srRNA-RNA28SN5-1339-16	TCTAACACGTGCGCGA	16	srRNA	RNA28SN5	NR_003287.4	rRNA	Homo sapiens RNA, 28S ribosomal N5 (RNA28SN5), ribosomal RNA	1339	21	38.2677
srR-879	srRNA-RNA28SN5-255-24	CGCGCCGGGCCCGGGTCTTCCCGG	24	srRNA	RNA28SN5	NR_003287.4	rRNA	Homo sapiens RNA, 28S ribosomal N5 (RNA28SN5), ribosomal RNA	255	21	38.2677
srR-880	srRNA-RNA28SN5-3681-24	GACGCGATGTGATTTCTGCCCAGT	24	srRNA	RNA28SN5	NR_003287.4	rRNA	Homo sapiens RNA, 28S ribosomal N5 (RNA28SN5), ribosomal RNA	3681	21	38.2677
srR-881	srRNA-RNA28SN5-947-20	CCGGGGCCGAGGGAGCGAGA	20	srRNA	RNA28SN5	NR_003287.4	rRNA	Homo sapiens RNA, 28S ribosomal N5 (RNA28SN5), ribosomal RNA	947	21	38.2677
srR-882	srRNA-RNA28SN5-1474-19	CGCCCGCCGCGCCGGGGAG	19	srRNA	RNA28SN5	NR_003287.4	rRNA	Homo sapiens RNA, 28S ribosomal N5 (RNA28SN5), ribosomal RNA	1474	21	38.2677
srR-883	srRNA-RNA28SN5-3192-24	TCCCCCGCGAGGGGGGCCCGGGCA	24	srRNA	RNA28SN5	NR_003287.4	rRNA	Homo sapiens RNA, 28S ribosomal N5 (RNA28SN5), ribosomal RNA	3192	21	38.2677
srR-884	srRNA-RNA28SN5-485-23	CCGGCCGTCGGCGGCCCGGCGGA	23	srRNA	RNA28SN5	NR_003287.4	rRNA	Homo sapiens RNA, 28S ribosomal N5 (RNA28SN5), ribosomal RNA	485	21	38.2677
srR-885	srRNA-RNA5-8SN1-137-18	ACGCCTGTCTGAGCGTCG	18	srRNA	RNA5-8SN1	NR_145821.1	rRNA	Homo sapiens RNA, 5.8S ribosomal N1 (RNA5-8SN1), ribosomal RNA	137	21	38.2677
srR-886	srRNA-RNA18SN2-1274-23	GGACACGGACAGGATTGACAGAT	23	srRNA	RNA18SN2	NR_146146.1	rRNA	Homo sapiens RNA, 18S ribosomal N2 (RNA18SN2), ribosomal RNA	1274	21	38.2677
srR-887	srRNA-RNA18SN2-1787-19	GAGAAGACGGTCGAACTTG	19	srRNA	RNA18SN2	NR_146146.1	rRNA	Homo sapiens RNA, 18S ribosomal N2 (RNA18SN2), ribosomal RNA	1787	21	38.2677
srR-888	srRNA-RNA18SN2-491-29	CCACTCCCGACCCGGGGAGGTAGTGACGA	29	srRNA	RNA18SN2	NR_146146.1	rRNA	Homo sapiens RNA, 18S ribosomal N2 (RNA18SN2), ribosomal RNA	491	21	38.2677
srR-889	srRNA-RNA45SN5-6772-27	CCCGGGGGTGCCTCCGGGCTCCTCGGG	27	srRNA	RNA45SN5	NR_046235.3	rRNA	Homo sapiens RNA, 45S pre-ribosomal N5 (RNA45SN5), ribosomal RNA	6772	20	36.4455
srR-890	srRNA-RNA45SN5-7559-18	CGCGGTGTCGTCCGCCGT	18	srRNA	RNA45SN5	NR_046235.3	rRNA	Homo sapiens RNA, 45S pre-ribosomal N5 (RNA45SN5), ribosomal RNA	7559	20	36.4455
srR-891	srRNA-MT-RNR1-923-27	GTAAGTGTACTGGAAAGTGCACTTGGA	27	srRNA	MT-RNR1	NC_012920.1:648-1601	MT rRNA	Homo sapiens mitochondrion, MT-RNR1 mitochondrially encoded 12S RNA (12S rRNA), ribosomal RNA	923	20	36.4455
srR-892	srRNA-MT-RNR2-1322-21	GTTGGATCAGGACATCCCGAT	21	srRNA	MT-RNR2	NC_012920.1:1671-3229	MT rRNA	Homo sapiens mitochondrion, MT-RNR2 mitochondrially encoded 16S RNA (16S rRNA), ribosomal RNA	1322	20	36.4455
srR-893	srRNA-MT-RNR2-863-20	AGAGGCACCGCCTGCCCAGT	20	srRNA	MT-RNR2	NC_012920.1:1671-3229	MT rRNA	Homo sapiens mitochondrion, MT-RNR2 mitochondrially encoded 16S RNA (16S rRNA), ribosomal RNA	863	20	36.4455
srR-894	srRNA-MT-RNR2-1402-26	TCAGACCGGAGTAATCCAGGTCGGTA	26	srRNA	MT-RNR2	NC_012920.1:1671-3229	MT rRNA	Homo sapiens mitochondrion, MT-RNR2 mitochondrially encoded 16S RNA (16S rRNA), ribosomal RNA	1402	20	36.4455
srR-895	srRNA-RNA28SN5-706-27	CCGCGACCGGCTCCGGGACGGCTGGGA	27	srRNA	RNA28SN5	NR_003287.4	rRNA	Homo sapiens RNA, 28S ribosomal N5 (RNA28SN5), ribosomal RNA	706	20	36.4455
srR-896	srRNA-RNA28SN5-1749-23	AGAGGTCTTGGGGCCGAAACGAT	23	srRNA	RNA28SN5	NR_003287.4	rRNA	Homo sapiens RNA, 28S ribosomal N5 (RNA28SN5), ribosomal RNA	1749	20	36.4455
srR-897	srRNA-RNA28SN5-2485-23	TGGCCTCCGTTGCCCTCGGCCGA	23	srRNA	RNA28SN5	NR_003287.4	rRNA	Homo sapiens RNA, 28S ribosomal N5 (RNA28SN5), ribosomal RNA	2485	20	36.4455
srR-898	srRNA-RNA28SN5-3546-18	CCGCCCCCGGGGCCGCGG	18	srRNA	RNA28SN5	NR_003287.4	rRNA	Homo sapiens RNA, 28S ribosomal N5 (RNA28SN5), ribosomal RNA	3546	20	36.4455
srR-899	srRNA-RNA28SN5-1867-22	AAGCAGAACTGGCGCTGCGGGA	22	srRNA	RNA28SN5	NR_003287.4	rRNA	Homo sapiens RNA, 28S ribosomal N5 (RNA28SN5), ribosomal RNA	1867	20	36.4455
srR-900	srRNA-RNA28SN5-3656-22	ATCGCGAAGGCCCGCGGCGGGT	22	srRNA	RNA28SN5	NR_003287.4	rRNA	Homo sapiens RNA, 28S ribosomal N5 (RNA28SN5), ribosomal RNA	3656	20	36.4455
srR-901	srRNA-RNA28SN5-829-21	GGGAGGGCGCGCGGGTCGGGG	21	srRNA	RNA28SN5	NR_003287.4	rRNA	Homo sapiens RNA, 28S ribosomal N5 (RNA28SN5), ribosomal RNA	829	20	36.4455
srR-902	srRNA-RNA28SN5-2069-28	ATACCCGGCCGTCGCCGGCAGTCGAGAG	28	srRNA	RNA28SN5	NR_003287.4	rRNA	Homo sapiens RNA, 28S ribosomal N5 (RNA28SN5), ribosomal RNA	2069	20	36.4455
srR-903	srRNA-RNA28SN5-2148-16	GGAGGGCGGCGGCGGC	16	srRNA	RNA28SN5	NR_003287.4	rRNA	Homo sapiens RNA, 28S ribosomal N5 (RNA28SN5), ribosomal RNA	2148	20	36.4455
srR-904	srRNA-RNA28SN5-326-24	CTAAGGCTAAATACCGGCACGAGA	24	srRNA	RNA28SN5	NR_003287.4	rRNA	Homo sapiens RNA, 28S ribosomal N5 (RNA28SN5), ribosomal RNA	326	20	36.4455
srR-905	srRNA-RNA28SN5-2049-21	GGCGCTGGAGCGTCGGGCCCA	21	srRNA	RNA28SN5	NR_003287.4	rRNA	Homo sapiens RNA, 28S ribosomal N5 (RNA28SN5), ribosomal RNA	2049	20	36.4455
srR-906	srRNA-RNA28SN5-2502-24	GGCCGATCGAAAGGGAGTCGGGTT	24	srRNA	RNA28SN5	NR_003287.4	rRNA	Homo sapiens RNA, 28S ribosomal N5 (RNA28SN5), ribosomal RNA	2502	20	36.4455
srR-907	srRNA-RNA28SN5-4604-21	GAGAGGAACCGCAGGTTCAGA	21	srRNA	RNA28SN5	NR_003287.4	rRNA	Homo sapiens RNA, 28S ribosomal N5 (RNA28SN5), ribosomal RNA	4604	20	36.4455
srR-908	srRNA-RNA28SN5-2605-20	GGCGGGAGCCCCGGGGAGAG	20	srRNA	RNA28SN5	NR_003287.4	rRNA	Homo sapiens RNA, 28S ribosomal N5 (RNA28SN5), ribosomal RNA	2605	20	36.4455
srR-909	srRNA-RNA28SN5-2575-17	TGCGGTAACGCGACCGA	17	srRNA	RNA28SN5	NR_003287.4	rRNA	Homo sapiens RNA, 28S ribosomal N5 (RNA28SN5), ribosomal RNA	2575	20	36.4455
srR-910	srRNA-RNA28SN5-494-16	TCGGCGGCCCGGCGGA	16	srRNA	RNA28SN5	NR_003287.4	rRNA	Homo sapiens RNA, 28S ribosomal N5 (RNA28SN5), ribosomal RNA	494	20	36.4455
srR-911	srRNA-RNA28SN5-570-24	TCCTCCTCCTCCCCGGAGGGGGCG	24	srRNA	RNA28SN5	NR_003287.4	rRNA	Homo sapiens RNA, 28S ribosomal N5 (RNA28SN5), ribosomal RNA	570	20	36.4455
srR-912	srRNA-RNA28SN5-3399-25	CGGTCGGCGGGCGGCGGGGCGGGGC	25	srRNA	RNA28SN5	NR_003287.4	rRNA	Homo sapiens RNA, 28S ribosomal N5 (RNA28SN5), ribosomal RNA	3399	20	36.4455
srR-913	srRNA-RNA28SN5-493-17	GTCGGCGGCCCGGCGGA	17	srRNA	RNA28SN5	NR_003287.4	rRNA	Homo sapiens RNA, 28S ribosomal N5 (RNA28SN5), ribosomal RNA	493	20	36.4455
srR-914	srRNA-RNA28SN5-3091-18	CCCCGGGGGAGCGCCGCG	18	srRNA	RNA28SN5	NR_003287.4	rRNA	Homo sapiens RNA, 28S ribosomal N5 (RNA28SN5), ribosomal RNA	3091	20	36.4455
srR-915	srRNA-RNA28SN5-265-23	CCGGGTCTTCCCGGAGTCGGGTT	23	srRNA	RNA28SN5	NR_003287.4	rRNA	Homo sapiens RNA, 28S ribosomal N5 (RNA28SN5), ribosomal RNA	265	20	36.4455
srR-916	srRNA-RNA5-8SN1-39-25	GAAGAACGCAGCTAGCTGCGAGAAT	25	srRNA	RNA5-8SN1	NR_145821.1	rRNA	Homo sapiens RNA, 5.8S ribosomal N1 (RNA5-8SN1), ribosomal RNA	39	20	36.4455
srR-917	srRNA-RNA5-8SN1-3-15	ACTCTTAGCGGTGGA	15	srRNA	RNA5-8SN1	NR_145821.1	rRNA	Homo sapiens RNA, 5.8S ribosomal N1 (RNA5-8SN1), ribosomal RNA	3	20	36.4455
srR-918	srRNA-RNA5-8SN1-111-16	ATGAGGCCCCGGGTTT	16	srRNA	RNA5-8SN1	NR_145821.1	rRNA	Homo sapiens RNA, 5.8S ribosomal N1 (RNA5-8SN1), ribosomal RNA	111	20	36.4455
srR-919	srRNA-RNA18SN2-263-15	CCGGGGGGCGGGCGC	15	srRNA	RNA18SN2	NR_146146.1	rRNA	Homo sapiens RNA, 18S ribosomal N2 (RNA18SN2), ribosomal RNA	263	20	36.4455
srR-920	srRNA-RNA18SN2-1269-16	GGCCCGGACACGGACA	16	srRNA	RNA18SN2	NR_146146.1	rRNA	Homo sapiens RNA, 18S ribosomal N2 (RNA18SN2), ribosomal RNA	1269	20	36.4455
srR-921	srRNA-RNA28SN5-640-24-2	CGGCGGGGGACCGCCCCCCGGCCG	24	srRNA	RNA28SN5	NR_003287.4	rRNA	Homo sapiens RNA, 28S ribosomal N5 (RNA28SN5), ribosomal RNA	640	19	34.6232
srR-922	srRNA-RNA5-8SN1-137-19-3	ACGCCTGTTGAGCGTCGCT	19	srRNA	RNA5-8SN1	NR_145821.1	rRNA	Homo sapiens RNA, 5.8S ribosomal N1 (RNA5-8SN1), ribosomal RNA	137	19	34.6232
srR-923	srRNA-RNA45SN5-6739-21	GCCTGTCTGAGCGTCGCTTGC	21	srRNA	RNA45SN5	NR_046235.3	rRNA	Homo sapiens RNA, 45S pre-ribosomal N5 (RNA45SN5), ribosomal RNA	6739	19	34.6232
srR-924	srRNA-RNA45SN5-6303-18	ACCCGGCGGCCGTCGCGC	18	srRNA	RNA45SN5	NR_046235.3	rRNA	Homo sapiens RNA, 45S pre-ribosomal N5 (RNA45SN5), ribosomal RNA	6303	19	34.6232
srR-925	srRNA-MT-RNR1-802-20	GCTTAGTTGAACAGGGCCCT	20	srRNA	MT-RNR1	NC_012920.1:648-1601	MT rRNA	Homo sapiens mitochondrion, MT-RNR1 mitochondrially encoded 12S RNA (12S rRNA), ribosomal RNA	802	19	34.6232
srR-926	srRNA-MT-RNR1-925-29	AAGTGTACTGGAAAGTGCACTTGGACGAA	29	srRNA	MT-RNR1	NC_012920.1:648-1601	MT rRNA	Homo sapiens mitochondrion, MT-RNR1 mitochondrially encoded 12S RNA (12S rRNA), ribosomal RNA	925	19	34.6232
srR-927	srRNA-MT-RNR1-518-23	CAAAGGACCTGGCGGTGCTTCAT	23	srRNA	MT-RNR1	NC_012920.1:648-1601	MT rRNA	Homo sapiens mitochondrion, MT-RNR1 mitochondrially encoded 12S RNA (12S rRNA), ribosomal RNA	518	19	34.6232
srR-928	srRNA-MT-RNR2-1400-26	GTTCAGACCGGAGTAATCCAGGTCGG	26	srRNA	MT-RNR2	NC_012920.1:1671-3229	MT rRNA	Homo sapiens mitochondrion, MT-RNR2 mitochondrially encoded 16S RNA (16S rRNA), ribosomal RNA	1400	19	34.6232
srR-929	srRNA-MT-RNR2-1402-24	TCAGACCGGAGTAATCCAGGTCGG	24	srRNA	MT-RNR2	NC_012920.1:1671-3229	MT rRNA	Homo sapiens mitochondrion, MT-RNR2 mitochondrially encoded 16S RNA (16S rRNA), ribosomal RNA	1402	19	34.6232
srR-930	srRNA-RNA28SN5-1398-23	AGGCCGGCGCGCTCGCCGGCCGA	23	srRNA	RNA28SN5	NR_003287.4	rRNA	Homo sapiens RNA, 28S ribosomal N5 (RNA28SN5), ribosomal RNA	1398	19	34.6232
srR-931	srRNA-RNA28SN5-942-17	GAATCCCGGGGCCGAGG	17	srRNA	RNA28SN5	NR_003287.4	rRNA	Homo sapiens RNA, 28S ribosomal N5 (RNA28SN5), ribosomal RNA	942	19	34.6232
srR-932	srRNA-RNA28SN5-2835-18	AATGTAGGTAAGGGAAGT	18	srRNA	RNA28SN5	NR_003287.4	rRNA	Homo sapiens RNA, 28S ribosomal N5 (RNA28SN5), ribosomal RNA	2835	19	34.6232
srR-933	srRNA-RNA28SN5-659-26	GACCGGCGACCGGCCGCCGCCGGGCG	26	srRNA	RNA28SN5	NR_003287.4	rRNA	Homo sapiens RNA, 28S ribosomal N5 (RNA28SN5), ribosomal RNA	659	19	34.6232
srR-934	srRNA-RNA28SN5-2602-15	GCCGGCGGGAGCCCC	15	srRNA	RNA28SN5	NR_003287.4	rRNA	Homo sapiens RNA, 28S ribosomal N5 (RNA28SN5), ribosomal RNA	2602	19	34.6232
srR-935	srRNA-RNA28SN5-470-18	AACCCGGCGGCGGGTCCG	18	srRNA	RNA28SN5	NR_003287.4	rRNA	Homo sapiens RNA, 28S ribosomal N5 (RNA28SN5), ribosomal RNA	470	19	34.6232
srR-936	srRNA-RNA28SN5-470-30	AACCCGGCGGCGGGTCCGGCCGTGTCGGCG	30	srRNA	RNA28SN5	NR_003287.4	rRNA	Homo sapiens RNA, 28S ribosomal N5 (RNA28SN5), ribosomal RNA	470	19	34.6232
srR-937	srRNA-RNA28SN5-3161-27	CCGCCGCGGGGCCCCGGCGGCGGGGGC	27	srRNA	RNA28SN5	NR_003287.4	rRNA	Homo sapiens RNA, 28S ribosomal N5 (RNA28SN5), ribosomal RNA	3161	19	34.6232
srR-938	srRNA-RNA28SN5-1729-19	ATCCGGTAAAGCGAATGAT	19	srRNA	RNA28SN5	NR_003287.4	rRNA	Homo sapiens RNA, 28S ribosomal N5 (RNA28SN5), ribosomal RNA	1729	19	34.6232
srR-939	srRNA-RNA28SN5-3195-17	CCCGCGAGGGGGGCCCG	17	srRNA	RNA28SN5	NR_003287.4	rRNA	Homo sapiens RNA, 28S ribosomal N5 (RNA28SN5), ribosomal RNA	3195	19	34.6232
srR-940	srRNA-RNA28SN5-266-22	CGGGTCTTCCCGGAGTCGGGTT	22	srRNA	RNA28SN5	NR_003287.4	rRNA	Homo sapiens RNA, 28S ribosomal N5 (RNA28SN5), ribosomal RNA	266	19	34.6232
srR-941	srRNA-RNA28SN5-469-15	CAACCCGGCGGCGGG	15	srRNA	RNA28SN5	NR_003287.4	rRNA	Homo sapiens RNA, 28S ribosomal N5 (RNA28SN5), ribosomal RNA	469	19	34.6232
srR-942	srRNA-RNA28SN5-3002-16	CCCCCGCCCCACCCCG	16	srRNA	RNA28SN5	NR_003287.4	rRNA	Homo sapiens RNA, 28S ribosomal N5 (RNA28SN5), ribosomal RNA	3002	19	34.6232
srR-943	srRNA-RNA28SN5-2072-17	CCCGGCCGTCGCCGGCA	17	srRNA	RNA28SN5	NR_003287.4	rRNA	Homo sapiens RNA, 28S ribosomal N5 (RNA28SN5), ribosomal RNA	2072	19	34.6232
srR-944	srRNA-RNA28SN5-840-24	CGGGTCGGGGCGGCGGCGGCGGCG	24	srRNA	RNA28SN5	NR_003287.4	rRNA	Homo sapiens RNA, 28S ribosomal N5 (RNA28SN5), ribosomal RNA	840	19	34.6232
srR-945	srRNA-RNA28SN5-3188-20	ACGGTCCCCCGCGAGGGGGG	20	srRNA	RNA28SN5	NR_003287.4	rRNA	Homo sapiens RNA, 28S ribosomal N5 (RNA28SN5), ribosomal RNA	3188	19	34.6232
srR-946	srRNA-RNA28SN5-4036-23	GCCGCCGGTGAAATACCACTACT	23	srRNA	RNA28SN5	NR_003287.4	rRNA	Homo sapiens RNA, 28S ribosomal N5 (RNA28SN5), ribosomal RNA	4036	19	34.6232
srR-947	srRNA-RNA28SN5-3122-19	GGGGGGAGAAGGGTCGGGG	19	srRNA	RNA28SN5	NR_003287.4	rRNA	Homo sapiens RNA, 28S ribosomal N5 (RNA28SN5), ribosomal RNA	3122	19	34.6232
srR-948	srRNA-RNA28SN5-415-18	GTGAAACCGTTAAGAGGT	18	srRNA	RNA28SN5	NR_003287.4	rRNA	Homo sapiens RNA, 28S ribosomal N5 (RNA28SN5), ribosomal RNA	415	19	34.6232
srR-949	srRNA-RNA28SN5-2075-23	GGCCGTCGCCGGCAGTCGAGAGT	23	srRNA	RNA28SN5	NR_003287.4	rRNA	Homo sapiens RNA, 28S ribosomal N5 (RNA28SN5), ribosomal RNA	2075	19	34.6232
srR-950	srRNA-RNA28SN5-3774-25	AAGGTAGCCAAATGCCTCGTCATCT	25	srRNA	RNA28SN5	NR_003287.4	rRNA	Homo sapiens RNA, 28S ribosomal N5 (RNA28SN5), ribosomal RNA	3774	19	34.6232
srR-951	srRNA-RNA28SN5-209-15	TCGAGGCCCAGCCCG	15	srRNA	RNA28SN5	NR_003287.4	rRNA	Homo sapiens RNA, 28S ribosomal N5 (RNA28SN5), ribosomal RNA	209	19	34.6232
srR-952	srRNA-RNA28SN5-4033-27	CGGGCCGCCGGTGAAATACCACTACTC	27	srRNA	RNA28SN5	NR_003287.4	rRNA	Homo sapiens RNA, 28S ribosomal N5 (RNA28SN5), ribosomal RNA	4033	19	34.6232
srR-953	srRNA-RNA5S1-89-30	GACCGCCTGGGAATACCGGGTGCTGTAGGC	30	srRNA	RNA5S1	NR_023363.1	rRNA	Homo sapiens RNA, 5S ribosomal 1 (RNA5S1), ribosomal RNA	89	19	34.6232
srR-954	srRNA-RNA18SN2-694-22	GCGGGCGGGCGGTCCGCCGCGA	22	srRNA	RNA18SN2	NR_146146.1	rRNA	Homo sapiens RNA, 18S ribosomal N2 (RNA18SN2), ribosomal RNA	694	19	34.6232
srR-955	srRNA-RNA18SN2-1768-26	ACGGCCCTGGCGGAGCGCTGAGAAGA	26	srRNA	RNA18SN2	NR_146146.1	rRNA	Homo sapiens RNA, 18S ribosomal N2 (RNA18SN2), ribosomal RNA	1768	19	34.6232
srR-956	srRNA-RNA18SN2-1039-23	CGGAGGTTCGAAGACGATCAGAT	23	srRNA	RNA18SN2	NR_146146.1	rRNA	Homo sapiens RNA, 18S ribosomal N2 (RNA18SN2), ribosomal RNA	1039	19	34.6232
srR-957	srRNA-RNA18SN2-1849-16	GAACCTGCGGAAGGAT	16	srRNA	RNA18SN2	NR_146146.1	rRNA	Homo sapiens RNA, 18S ribosomal N2 (RNA18SN2), ribosomal RNA	1849	19	34.6232
srR-958	srRNA-RNA18SN2-707-15	CCGCCGCGAGGCGAG	15	srRNA	RNA18SN2	NR_146146.1	rRNA	Homo sapiens RNA, 18S ribosomal N2 (RNA18SN2), ribosomal RNA	707	19	34.6232
srR-959	srRNA-RNA18SN2-490-21	CCCACTCCCGACCCGGGGAGG	21	srRNA	RNA18SN2	NR_146146.1	rRNA	Homo sapiens RNA, 18S ribosomal N2 (RNA18SN2), ribosomal RNA	490	19	34.6232
srR-960	srRNA-RNA18SN2-328-16	TGGCGGCGACGACCCA	16	srRNA	RNA18SN2	NR_146146.1	rRNA	Homo sapiens RNA, 18S ribosomal N2 (RNA18SN2), ribosomal RNA	328	19	34.6232
srR-961	srRNA-RNA45SN5-7924-21	ACGCGACCTCAGATCAGACGT	21	srRNA	RNA45SN5	NR_046235.3	rRNA	Homo sapiens RNA, 45S pre-ribosomal N5 (RNA45SN5), ribosomal RNA	7924	18	32.8009
srR-962	srRNA-RNA45SN5-426-21	TTCGTGATCGATGTGGTGACG	21	srRNA	RNA45SN5	NR_046235.3	rRNA	Homo sapiens RNA, 45S pre-ribosomal N5 (RNA45SN5), ribosomal RNA	426	18	32.8009
srR-963	srRNA-MT-RNR1-706-17	AAGAAATGGGCTACATT	17	srRNA	MT-RNR1	NC_012920.1:648-1601	MT rRNA	Homo sapiens mitochondrion, MT-RNR1 mitochondrially encoded 12S RNA (12S rRNA), ribosomal RNA	706	18	32.8009
srR-964	srRNA-MT-RNR1-923-26	GTAAGTGTACTGGAAAGTGCACTTGG	26	srRNA	MT-RNR1	NC_012920.1:648-1601	MT rRNA	Homo sapiens mitochondrion, MT-RNR1 mitochondrially encoded 12S RNA (12S rRNA), ribosomal RNA	923	18	32.8009
srR-965	srRNA-MT-RNR2-894-17	AACGGCCGCGGTACCCT	17	srRNA	MT-RNR2	NC_012920.1:1671-3229	MT rRNA	Homo sapiens mitochondrion, MT-RNR2 mitochondrially encoded 16S RNA (16S rRNA), ribosomal RNA	894	18	32.8009
srR-966	srRNA-RNA28SN5-2909-23	CGGGCTGGGGCGCGAAGCGGGGC	23	srRNA	RNA28SN5	NR_003287.4	rRNA	Homo sapiens RNA, 28S ribosomal N5 (RNA28SN5), ribosomal RNA	2909	18	32.8009
srR-967	srRNA-RNA28SN5-3164-27	CCGCGGGGCCCCGGCGGCGGGGGCACG	27	srRNA	RNA28SN5	NR_003287.4	rRNA	Homo sapiens RNA, 28S ribosomal N5 (RNA28SN5), ribosomal RNA	3164	18	32.8009
srR-968	srRNA-RNA28SN5-4477-25	AGAATTCACCAAGCGTTGGATTGTT	25	srRNA	RNA28SN5	NR_003287.4	rRNA	Homo sapiens RNA, 28S ribosomal N5 (RNA28SN5), ribosomal RNA	4477	18	32.8009
srR-969	srRNA-RNA28SN5-2910-22	GGGCTGGGGCGCGAAGCGGGGC	22	srRNA	RNA28SN5	NR_003287.4	rRNA	Homo sapiens RNA, 28S ribosomal N5 (RNA28SN5), ribosomal RNA	2910	18	32.8009
srR-970	srRNA-RNA28SN5-4704-25	CAGAATCCCGCCCAGGCGGAACGAT	25	srRNA	RNA28SN5	NR_003287.4	rRNA	Homo sapiens RNA, 28S ribosomal N5 (RNA28SN5), ribosomal RNA	4704	18	32.8009
srR-971	srRNA-RNA28SN5-339-15	CCGGCACGAGACCGA	15	srRNA	RNA28SN5	NR_003287.4	rRNA	Homo sapiens RNA, 28S ribosomal N5 (RNA28SN5), ribosomal RNA	339	18	32.8009
srR-972	srRNA-RNA28SN5-1003-19	CCCGCGGGGAATCCCCCGC	19	srRNA	RNA28SN5	NR_003287.4	rRNA	Homo sapiens RNA, 28S ribosomal N5 (RNA28SN5), ribosomal RNA	1003	18	32.8009
srR-973	srRNA-RNA28SN5-3194-20	CCCCGCGAGGGGGGCCCGGG	20	srRNA	RNA28SN5	NR_003287.4	rRNA	Homo sapiens RNA, 28S ribosomal N5 (RNA28SN5), ribosomal RNA	3194	18	32.8009
srR-974	srRNA-RNA28SN5-4810-26	ACGCGCCCCGCGCGCGCGGGAGGGCG	26	srRNA	RNA28SN5	NR_003287.4	rRNA	Homo sapiens RNA, 28S ribosomal N5 (RNA28SN5), ribosomal RNA	4810	18	32.8009
srR-975	srRNA-RNA28SN5-939-20	GCCGAATCCCGGGGCCGAGG	20	srRNA	RNA28SN5	NR_003287.4	rRNA	Homo sapiens RNA, 28S ribosomal N5 (RNA28SN5), ribosomal RNA	939	18	32.8009
srR-976	srRNA-RNA28SN5-322-27	CCATCTAAGGCTAAATACCGGCACGAG	27	srRNA	RNA28SN5	NR_003287.4	rRNA	Homo sapiens RNA, 28S ribosomal N5 (RNA28SN5), ribosomal RNA	322	18	32.8009
srR-977	srRNA-RNA28SN5-2224-16	CCCGCCCACGCCCCGC	16	srRNA	RNA28SN5	NR_003287.4	rRNA	Homo sapiens RNA, 28S ribosomal N5 (RNA28SN5), ribosomal RNA	2224	18	32.8009
srR-978	srRNA-RNA28SN5-1230-25	TCGGGGCCACGCGCGCGTCCCCCGA	25	srRNA	RNA28SN5	NR_003287.4	rRNA	Homo sapiens RNA, 28S ribosomal N5 (RNA28SN5), ribosomal RNA	1230	18	32.8009
srR-979	srRNA-RNA28SN5-1553-21	AAGCCAGAGGAAACTCTGGTG	21	srRNA	RNA28SN5	NR_003287.4	rRNA	Homo sapiens RNA, 28S ribosomal N5 (RNA28SN5), ribosomal RNA	1553	18	32.8009
srR-980	srRNA-RNA28SN5-256-22	GCGCCGGGCCCGGGTCTTCCCG	22	srRNA	RNA28SN5	NR_003287.4	rRNA	Homo sapiens RNA, 28S ribosomal N5 (RNA28SN5), ribosomal RNA	256	18	32.8009
srR-981	srRNA-RNA28SN5-2606-16	GCGGGAGCCCCGGGGA	16	srRNA	RNA28SN5	NR_003287.4	rRNA	Homo sapiens RNA, 28S ribosomal N5 (RNA28SN5), ribosomal RNA	2606	18	32.8009
srR-982	srRNA-RNA28SN5-1216-22	CGGGGGAGGTTCTCTCGGGGCC	22	srRNA	RNA28SN5	NR_003287.4	rRNA	Homo sapiens RNA, 28S ribosomal N5 (RNA28SN5), ribosomal RNA	1216	18	32.8009
srR-983	srRNA-RNA28SN5-3611-20	ACTGGTGCGGACCAGGGGAA	20	srRNA	RNA28SN5	NR_003287.4	rRNA	Homo sapiens RNA, 28S ribosomal N5 (RNA28SN5), ribosomal RNA	3611	18	32.8009
srR-984	srRNA-RNA28SN5-2431-22	ATGGGTCAGTCGGTCCTGAGAG	22	srRNA	RNA28SN5	NR_003287.4	rRNA	Homo sapiens RNA, 28S ribosomal N5 (RNA28SN5), ribosomal RNA	2431	18	32.8009
srR-985	srRNA-RNA28SN5-4812-26	GCGCCCCGCGCGCGCGGGAGGGCGCG	26	srRNA	RNA28SN5	NR_003287.4	rRNA	Homo sapiens RNA, 28S ribosomal N5 (RNA28SN5), ribosomal RNA	4812	18	32.8009
srR-986	srRNA-RNA28SN5-704-21	CGCCGCGACCGGCTCCGGGAC	21	srRNA	RNA28SN5	NR_003287.4	rRNA	Homo sapiens RNA, 28S ribosomal N5 (RNA28SN5), ribosomal RNA	704	18	32.8009
srR-987	srRNA-RNA28SN5-2069-29	ATACCCGGCCGTCGCCGGCAGTCGAGAGT	29	srRNA	RNA28SN5	NR_003287.4	rRNA	Homo sapiens RNA, 28S ribosomal N5 (RNA28SN5), ribosomal RNA	2069	18	32.8009
srR-988	srRNA-RNA28SN5-1127-18	GCCCCGGCGACGGGGGGG	18	srRNA	RNA28SN5	NR_003287.4	rRNA	Homo sapiens RNA, 28S ribosomal N5 (RNA28SN5), ribosomal RNA	1127	18	32.8009
srR-989	srRNA-RNA28SN5-1472-21	CTCGCCCGCCGCGCCGGGGAG	21	srRNA	RNA28SN5	NR_003287.4	rRNA	Homo sapiens RNA, 28S ribosomal N5 (RNA28SN5), ribosomal RNA	1472	18	32.8009
srR-990	srRNA-RNA28SN5-3196-15	CCGCGAGGGGGGCCC	15	srRNA	RNA28SN5	NR_003287.4	rRNA	Homo sapiens RNA, 28S ribosomal N5 (RNA28SN5), ribosomal RNA	3196	18	32.8009
srR-991	srRNA-RNA28SN5-729-22	GGGAAGGCCCGGCGGGGAAGGT	22	srRNA	RNA28SN5	NR_003287.4	rRNA	Homo sapiens RNA, 28S ribosomal N5 (RNA28SN5), ribosomal RNA	729	18	32.8009
srR-992	srRNA-RNA28SN5-1123-24	CCCCGCCCCGGCGACGGGGGGGGT	24	srRNA	RNA28SN5	NR_003287.4	rRNA	Homo sapiens RNA, 28S ribosomal N5 (RNA28SN5), ribosomal RNA	1123	18	32.8009
srR-993	srRNA-RNA28SN5-407-25	AAGAGGGCGTGAAACCGTTAAGAGG	25	srRNA	RNA28SN5	NR_003287.4	rRNA	Homo sapiens RNA, 28S ribosomal N5 (RNA28SN5), ribosomal RNA	407	18	32.8009
srR-994	srRNA-RNA28SN5-2465-17	CGTTCCGAAGGGACGGG	17	srRNA	RNA28SN5	NR_003287.4	rRNA	Homo sapiens RNA, 28S ribosomal N5 (RNA28SN5), ribosomal RNA	2465	18	32.8009
srR-995	srRNA-RNA28SN5-3091-19	CCCCGGGGGAGCGCCGCGT	19	srRNA	RNA28SN5	NR_003287.4	rRNA	Homo sapiens RNA, 28S ribosomal N5 (RNA28SN5), ribosomal RNA	3091	18	32.8009
srR-996	srRNA-RNA28SN5-3535-22	CCCCGCCGGGTGCCCCCGGGGC	22	srRNA	RNA28SN5	NR_003287.4	rRNA	Homo sapiens RNA, 28S ribosomal N5 (RNA28SN5), ribosomal RNA	3535	18	32.8009
srR-997	srRNA-RNA18SN2-696-22	GGGCGGGCGGTCCGCCGCGAGG	22	srRNA	RNA18SN2	NR_146146.1	rRNA	Homo sapiens RNA, 18S ribosomal N2 (RNA18SN2), ribosomal RNA	696	18	32.8009
srR-998	srRNA-RNA18SN2-261-23	GGCCGGGGGGCGGGCGCCGGCGG	23	srRNA	RNA18SN2	NR_146146.1	rRNA	Homo sapiens RNA, 18S ribosomal N2 (RNA18SN2), ribosomal RNA	261	18	32.8009
srR-999	srRNA-RNA18SN2-424-20	CGATTCCGGAGAGGGAGCCT	20	srRNA	RNA18SN2	NR_146146.1	rRNA	Homo sapiens RNA, 18S ribosomal N2 (RNA18SN2), ribosomal RNA	424	18	32.8009
srR-1000	srRNA-RNA18SN2-1787-22	GAGAAGACGGTCGAACTTGACT	22	srRNA	RNA18SN2	NR_146146.1	rRNA	Homo sapiens RNA, 18S ribosomal N2 (RNA18SN2), ribosomal RNA	1787	18	32.8009
srR-1001	srRNA-RNA18SN2-832-16	GCCCGAGCCGCCTGGA	16	srRNA	RNA18SN2	NR_146146.1	rRNA	Homo sapiens RNA, 18S ribosomal N2 (RNA18SN2), ribosomal RNA	832	18	32.8009
srR-1002	srRNA-RNA18SN2-1533-16	ACTGACTGGCTCAGCG	16	srRNA	RNA18SN2	NR_146146.1	rRNA	Homo sapiens RNA, 18S ribosomal N2 (RNA18SN2), ribosomal RNA	1533	18	32.8009
srR-1003	srRNA-RNA18SN2-1274-24	GGACACGGACAGGATTGACAGATT	24	srRNA	RNA18SN2	NR_146146.1	rRNA	Homo sapiens RNA, 18S ribosomal N2 (RNA18SN2), ribosomal RNA	1274	18	32.8009
srR-1004	srRNA-RNA18SN2-781-15	CCCGCGGGGCCCGAA	15	srRNA	RNA18SN2	NR_146146.1	rRNA	Homo sapiens RNA, 18S ribosomal N2 (RNA18SN2), ribosomal RNA	781	18	32.8009
srR-1005	srRNA-RNA5S1-97-26-2	GGGGAATACCGGGTGCTGTAGGCTTT	26	srRNA	RNA5S1	NR_023363.1	rRNA	Homo sapiens RNA, 5S ribosomal 1 (RNA5S1), ribosomal RNA	97	17	30.9787
srR-1006	srRNA-RNA5S1-103-19-2	ACCGGGTGCTGTAGGCTAA	19	srRNA	RNA5S1	NR_023363.1	rRNA	Homo sapiens RNA, 5S ribosomal 1 (RNA5S1), ribosomal RNA	103	17	30.9787
srR-1007	srRNA-RNA5S1-103-19-3	ACCGGGTGCTGTAGGCTAT	19	srRNA	RNA5S1	NR_023363.1	rRNA	Homo sapiens RNA, 5S ribosomal 1 (RNA5S1), ribosomal RNA	103	17	30.9787
srR-1008	srRNA-RNA5S1-103-18-3	ACCGGGTCTGTAGGCTTT	18	srRNA	RNA5S1	NR_023363.1	rRNA	Homo sapiens RNA, 5S ribosomal 1 (RNA5S1), ribosomal RNA	103	17	30.9787
srR-1009	srRNA-RNA5-8SN1-137-20-6	ACGCCTGTCTGAGCTTCGCT	20	srRNA	RNA5-8SN1	NR_145821.1	rRNA	Homo sapiens RNA, 5.8S ribosomal N1 (RNA5-8SN1), ribosomal RNA	137	17	30.9787
srR-1010	srRNA-RNA5-8SN1-137-20-7	ACGCCTGTCTGAGCGTCTCT	20	srRNA	RNA5-8SN1	NR_145821.1	rRNA	Homo sapiens RNA, 5.8S ribosomal N1 (RNA5-8SN1), ribosomal RNA	137	17	30.9787
srR-1011	srRNA-RNA5-8SN1-137-20-8	ACTCCTGTCTGAGCGTCGCT	20	srRNA	RNA5-8SN1	NR_145821.1	rRNA	Homo sapiens RNA, 5.8S ribosomal N1 (RNA5-8SN1), ribosomal RNA	137	17	30.9787
srR-1012	srRNA-RNA45SN5-469-17	CGAGCCGCGACGGGCGA	17	srRNA	RNA45SN5	NR_046235.3	rRNA	Homo sapiens RNA, 45S pre-ribosomal N5 (RNA45SN5), ribosomal RNA	469	17	30.9787
srR-1013	srRNA-RNA45SN5-6184-23	CCCGCGGGGGAGTCCCGTCGGGA	23	srRNA	RNA45SN5	NR_046235.3	rRNA	Homo sapiens RNA, 45S pre-ribosomal N5 (RNA45SN5), ribosomal RNA	6184	17	30.9787
srR-1014	srRNA-MT-RNR2-525-28	AAGAAAGCGTTCAAGCTCAACACCCACT	28	srRNA	MT-RNR2	NC_012920.1:1671-3229	MT rRNA	Homo sapiens mitochondrion, MT-RNR2 mitochondrially encoded 16S RNA (16S rRNA), ribosomal RNA	525	17	30.9787
srR-1015	srRNA-MT-RNR2-425-30	TTAGTCCAAAGAGGAACAGCTCTTTGGACA	30	srRNA	MT-RNR2	NC_012920.1:1671-3229	MT rRNA	Homo sapiens mitochondrion, MT-RNR2 mitochondrially encoded 16S RNA (16S rRNA), ribosomal RNA	425	17	30.9787
srR-1016	srRNA-RNA28SN5-995-19	CGCCCACCCCCGCGGGGAA	19	srRNA	RNA28SN5	NR_003287.4	rRNA	Homo sapiens RNA, 28S ribosomal N5 (RNA28SN5), ribosomal RNA	995	17	30.9787
srR-1017	srRNA-RNA28SN5-935-28	ACTCGCCGAATCCCGGGGCCGAGGGAGC	28	srRNA	RNA28SN5	NR_003287.4	rRNA	Homo sapiens RNA, 28S ribosomal N5 (RNA28SN5), ribosomal RNA	935	17	30.9787
srR-1018	srRNA-RNA28SN5-1998-28	AAGGAGTGTGTAACAACTCACCTGCCGA	28	srRNA	RNA28SN5	NR_003287.4	rRNA	Homo sapiens RNA, 28S ribosomal N5 (RNA28SN5), ribosomal RNA	1998	17	30.9787
srR-1019	srRNA-RNA28SN5-4810-28	ACGCGCCCCGCGCGCGCGGGAGGGCGCG	28	srRNA	RNA28SN5	NR_003287.4	rRNA	Homo sapiens RNA, 28S ribosomal N5 (RNA28SN5), ribosomal RNA	4810	17	30.9787
srR-1020	srRNA-RNA28SN5-3651-20	AAAGCATCGCGAAGGCCCGC	20	srRNA	RNA28SN5	NR_003287.4	rRNA	Homo sapiens RNA, 28S ribosomal N5 (RNA28SN5), ribosomal RNA	3651	17	30.9787
srR-1021	srRNA-RNA28SN5-334-21	AAATACCGGCACGAGACCGAT	21	srRNA	RNA28SN5	NR_003287.4	rRNA	Homo sapiens RNA, 28S ribosomal N5 (RNA28SN5), ribosomal RNA	334	17	30.9787
srR-1022	srRNA-RNA28SN5-446-22	CCGCGCAGTCCGCCCGGAGGAT	22	srRNA	RNA28SN5	NR_003287.4	rRNA	Homo sapiens RNA, 28S ribosomal N5 (RNA28SN5), ribosomal RNA	446	17	30.9787
srR-1023	srRNA-RNA28SN5-3093-16	CCGGGGGAGCGCCGCG	16	srRNA	RNA28SN5	NR_003287.4	rRNA	Homo sapiens RNA, 28S ribosomal N5 (RNA28SN5), ribosomal RNA	3093	17	30.9787
srR-1024	srRNA-RNA28SN5-1000-30	ACCCCCGCGGGGAATCCCCCGCGAGGGGGG	30	srRNA	RNA28SN5	NR_003287.4	rRNA	Homo sapiens RNA, 28S ribosomal N5 (RNA28SN5), ribosomal RNA	1000	17	30.9787
srR-1025	srRNA-RNA28SN5-3200-16	GAGGGGGGCCCGGGCA	16	srRNA	RNA28SN5	NR_003287.4	rRNA	Homo sapiens RNA, 28S ribosomal N5 (RNA28SN5), ribosomal RNA	3200	17	30.9787
srR-1026	srRNA-RNA28SN5-1554-18	AGCCAGAGGAAACTCTGG	18	srRNA	RNA28SN5	NR_003287.4	rRNA	Homo sapiens RNA, 28S ribosomal N5 (RNA28SN5), ribosomal RNA	1554	17	30.9787
srR-1027	srRNA-RNA28SN5-3302-18	CCCCCGGGGAGCCCGGCG	18	srRNA	RNA28SN5	NR_003287.4	rRNA	Homo sapiens RNA, 28S ribosomal N5 (RNA28SN5), ribosomal RNA	3302	17	30.9787
srR-1028	srRNA-RNA28SN5-3965-28	AAGTGGGAGGCCCCCGGCGCCCCCCCGG	28	srRNA	RNA28SN5	NR_003287.4	rRNA	Homo sapiens RNA, 28S ribosomal N5 (RNA28SN5), ribosomal RNA	3965	17	30.9787
srR-1029	srRNA-RNA28SN5-126-22	CGCCCCGCGGCGGGGCGCGGGA	22	srRNA	RNA28SN5	NR_003287.4	rRNA	Homo sapiens RNA, 28S ribosomal N5 (RNA28SN5), ribosomal RNA	126	17	30.9787
srR-1030	srRNA-RNA28SN5-3390-17	GGGCGGCGGCGGTCGGC	17	srRNA	RNA28SN5	NR_003287.4	rRNA	Homo sapiens RNA, 28S ribosomal N5 (RNA28SN5), ribosomal RNA	3390	17	30.9787
srR-1031	srRNA-RNA28SN5-3081-23	CCTCCCCCCTCCCCGGGGGAGCG	23	srRNA	RNA28SN5	NR_003287.4	rRNA	Homo sapiens RNA, 28S ribosomal N5 (RNA28SN5), ribosomal RNA	3081	17	30.9787
srR-1032	srRNA-RNA28SN5-2608-17	GGGAGCCCCGGGGAGAG	17	srRNA	RNA28SN5	NR_003287.4	rRNA	Homo sapiens RNA, 28S ribosomal N5 (RNA28SN5), ribosomal RNA	2608	17	30.9787
srR-1033	srRNA-RNA28SN5-1244-27	GCGTCCCCCGAAGAGGGGGACGGCGGA	27	srRNA	RNA28SN5	NR_003287.4	rRNA	Homo sapiens RNA, 28S ribosomal N5 (RNA28SN5), ribosomal RNA	1244	17	30.9787
srR-1034	srRNA-RNA28SN5-3303-21	CCCCGGGGAGCCCGGCGGGCG	21	srRNA	RNA28SN5	NR_003287.4	rRNA	Homo sapiens RNA, 28S ribosomal N5 (RNA28SN5), ribosomal RNA	3303	17	30.9787
srR-1035	srRNA-RNA28SN5-1215-20	CCGGGGGAGGTTCTCTCGGG	20	srRNA	RNA28SN5	NR_003287.4	rRNA	Homo sapiens RNA, 28S ribosomal N5 (RNA28SN5), ribosomal RNA	1215	17	30.9787
srR-1036	srRNA-RNA28SN5-122-26	TCCCCGCCCCGCGGCGGGGCGCGGGA	26	srRNA	RNA28SN5	NR_003287.4	rRNA	Homo sapiens RNA, 28S ribosomal N5 (RNA28SN5), ribosomal RNA	122	17	30.9787
srR-1037	srRNA-RNA28SN5-3965-17	AAGTGGGAGGCCCCCGG	17	srRNA	RNA28SN5	NR_003287.4	rRNA	Homo sapiens RNA, 28S ribosomal N5 (RNA28SN5), ribosomal RNA	3965	17	30.9787
srR-1038	srRNA-RNA28SN5-323-28	CATCTAAGGCTAAATACCGGCACGAGAC	28	srRNA	RNA28SN5	NR_003287.4	rRNA	Homo sapiens RNA, 28S ribosomal N5 (RNA28SN5), ribosomal RNA	323	17	30.9787
srR-1039	srRNA-RNA28SN5-2720-19	CGGTGAGCTCTCGCTGGCC	19	srRNA	RNA28SN5	NR_003287.4	rRNA	Homo sapiens RNA, 28S ribosomal N5 (RNA28SN5), ribosomal RNA	2720	17	30.9787
srR-1040	srRNA-RNA28SN5-3200-15	GAGGGGGGCCCGGGC	15	srRNA	RNA28SN5	NR_003287.4	rRNA	Homo sapiens RNA, 28S ribosomal N5 (RNA28SN5), ribosomal RNA	3200	17	30.9787
srR-1041	srRNA-RNA28SN5-3199-17	CGAGGGGGGCCCGGGCA	17	srRNA	RNA28SN5	NR_003287.4	rRNA	Homo sapiens RNA, 28S ribosomal N5 (RNA28SN5), ribosomal RNA	3199	17	30.9787
srR-1042	srRNA-RNA28SN5-3227-27	GGCGGCGGCGGCGACTCTGGACGCGAG	27	srRNA	RNA28SN5	NR_003287.4	rRNA	Homo sapiens RNA, 28S ribosomal N5 (RNA28SN5), ribosomal RNA	3227	17	30.9787
srR-1043	srRNA-RNA28SN5-1002-19	CCCCGCGGGGAATCCCCCG	19	srRNA	RNA28SN5	NR_003287.4	rRNA	Homo sapiens RNA, 28S ribosomal N5 (RNA28SN5), ribosomal RNA	1002	17	30.9787
srR-1044	srRNA-RNA28SN5-3193-25	CCCCCGCGAGGGGGGCCCGGGCACC	25	srRNA	RNA28SN5	NR_003287.4	rRNA	Homo sapiens RNA, 28S ribosomal N5 (RNA28SN5), ribosomal RNA	3193	17	30.9787
srR-1045	srRNA-RNA28SN5-1117-16	CCGCGCCCCCGCCCCG	16	srRNA	RNA28SN5	NR_003287.4	rRNA	Homo sapiens RNA, 28S ribosomal N5 (RNA28SN5), ribosomal RNA	1117	17	30.9787
srR-1046	srRNA-RNA28SN5-1599-24	AAATCGGTCGTCCGACCTGGGTAT	24	srRNA	RNA28SN5	NR_003287.4	rRNA	Homo sapiens RNA, 28S ribosomal N5 (RNA28SN5), ribosomal RNA	1599	17	30.9787
srR-1047	srRNA-RNA28SN5-1244-28	GCGTCCCCCGAAGAGGGGGACGGCGGAG	28	srRNA	RNA28SN5	NR_003287.4	rRNA	Homo sapiens RNA, 28S ribosomal N5 (RNA28SN5), ribosomal RNA	1244	17	30.9787
srR-1048	srRNA-RNA28SN5-4642-16	TGGCTGAGGAGCCAAT	16	srRNA	RNA28SN5	NR_003287.4	rRNA	Homo sapiens RNA, 28S ribosomal N5 (RNA28SN5), ribosomal RNA	4642	17	30.9787
srR-1049	srRNA-RNA28SN5-4151-22	GGCGCGACCCGCTCCGGGGACA	22	srRNA	RNA28SN5	NR_003287.4	rRNA	Homo sapiens RNA, 28S ribosomal N5 (RNA28SN5), ribosomal RNA	4151	17	30.9787
srR-1050	srRNA-RNA28SN5-4814-19	GCCCCGCGCGCGCGGGAGG	19	srRNA	RNA28SN5	NR_003287.4	rRNA	Homo sapiens RNA, 28S ribosomal N5 (RNA28SN5), ribosomal RNA	4814	17	30.9787
srR-1051	srRNA-RNA28SN5-3409-15	GCGGCGGGGCGGGGC	15	srRNA	RNA28SN5	NR_003287.4	rRNA	Homo sapiens RNA, 28S ribosomal N5 (RNA28SN5), ribosomal RNA	3409	17	30.9787
srR-1052	srRNA-RNA28SN5-1597-24	GCAAATCGGTCGTCCGACCTGGGT	24	srRNA	RNA28SN5	NR_003287.4	rRNA	Homo sapiens RNA, 28S ribosomal N5 (RNA28SN5), ribosomal RNA	1597	17	30.9787
srR-1053	srRNA-RNA28SN5-2717-21	GTCCGGTGAGCTCTCGCTGGC	21	srRNA	RNA28SN5	NR_003287.4	rRNA	Homo sapiens RNA, 28S ribosomal N5 (RNA28SN5), ribosomal RNA	2717	17	30.9787
srR-1054	srRNA-RNA28SN5-704-20	CGCCGCGACCGGCTCCGGGA	20	srRNA	RNA28SN5	NR_003287.4	rRNA	Homo sapiens RNA, 28S ribosomal N5 (RNA28SN5), ribosomal RNA	704	17	30.9787
srR-1055	srRNA-RNA28SN5-939-19	GCCGAATCCCGGGGCCGAG	19	srRNA	RNA28SN5	NR_003287.4	rRNA	Homo sapiens RNA, 28S ribosomal N5 (RNA28SN5), ribosomal RNA	939	17	30.9787
srR-1056	srRNA-RNA5S1-99-20	GAATACCGGGTGCTGTAGGC	20	srRNA	RNA5S1	NR_023363.1	rRNA	Homo sapiens RNA, 5S ribosomal 1 (RNA5S1), ribosomal RNA	99	17	30.9787
srR-1057	srRNA-RNA5-8SN1-9-29	AGCGGTGGATCACTCGGCTCGTGCGTCGA	29	srRNA	RNA5-8SN1	NR_145821.1	rRNA	Homo sapiens RNA, 5.8S ribosomal N1 (RNA5-8SN1), ribosomal RNA	9	17	30.9787
srR-1058	srRNA-RNA18SN2-554-18	AATTGGAATGAGTCCACT	18	srRNA	RNA18SN2	NR_146146.1	rRNA	Homo sapiens RNA, 18S ribosomal N2 (RNA18SN2), ribosomal RNA	554	17	30.9787
srR-1059	srRNA-RNA18SN2-490-24	CCCACTCCCGACCCGGGGAGGTAG	24	srRNA	RNA18SN2	NR_146146.1	rRNA	Homo sapiens RNA, 18S ribosomal N2 (RNA18SN2), ribosomal RNA	490	17	30.9787
srR-1060	srRNA-RNA18SN2-1265-23	ACCCGGCCCGGACACGGACAGGA	23	srRNA	RNA18SN2	NR_146146.1	rRNA	Homo sapiens RNA, 18S ribosomal N2 (RNA18SN2), ribosomal RNA	1265	17	30.9787
srR-1061	srRNA-RNA18SN2-1794-22	CGGTCGAACTTGACTATCTAGA	22	srRNA	RNA18SN2	NR_146146.1	rRNA	Homo sapiens RNA, 18S ribosomal N2 (RNA18SN2), ribosomal RNA	1794	17	30.9787
srR-1062	srRNA-RNA28SN5-1122-23-2	CCCCCCGCCCCGGCGACGGGGGG	23	srRNA	RNA28SN5	NR_003287.4	rRNA	Homo sapiens RNA, 28S ribosomal N5 (RNA28SN5), ribosomal RNA	1122	16	29.1564
srR-1063	srRNA-RNA5S1-103-19-4	ACCGGGTGCTGGAGGCTTT	19	srRNA	RNA5S1	NR_023363.1	rRNA	Homo sapiens RNA, 5S ribosomal 1 (RNA5S1), ribosomal RNA	103	16	29.1564
srR-1064	srRNA-RNA5S1-90-30-2	ACCGCCTGGGAATACTGGGTGCTGTAGGCT	30	srRNA	RNA5S1	NR_023363.1	rRNA	Homo sapiens RNA, 5S ribosomal 1 (RNA5S1), ribosomal RNA	90	16	29.1564
srR-1065	srRNA-RNA5S1-105-16-2	CGGGTGCTGTAGGCTA	16	srRNA	RNA5S1	NR_023363.1	rRNA	Homo sapiens RNA, 5S ribosomal 1 (RNA5S1), ribosomal RNA	105	16	29.1564
srR-1066	srRNA-RNA5-8SN1-137-20-9	ACGCCTGCCTGAGCGTCGCT	20	srRNA	RNA5-8SN1	NR_145821.1	rRNA	Homo sapiens RNA, 5.8S ribosomal N1 (RNA5-8SN1), ribosomal RNA	137	16	29.1564
srR-1067	srRNA-RNA45SN5-6162-20	GTGGGTCGGGGGCGGTGGTG	20	srRNA	RNA45SN5	NR_046235.3	rRNA	Homo sapiens RNA, 45S pre-ribosomal N5 (RNA45SN5), ribosomal RNA	6162	16	29.1564
srR-1068	srRNA-RNA45SN5-3238-26	GGGGCCGCCCCGCGGGGCGGGCGGAG	26	srRNA	RNA45SN5	NR_046235.3	rRNA	Homo sapiens RNA, 45S pre-ribosomal N5 (RNA45SN5), ribosomal RNA	3238	16	29.1564
srR-1069	srRNA-MT-RNR1-924-29	TAAGTGTACTGGAAAGTGCACTTGGACGA	29	srRNA	MT-RNR1	NC_012920.1:648-1601	MT rRNA	Homo sapiens mitochondrion, MT-RNR1 mitochondrially encoded 12S RNA (12S rRNA), ribosomal RNA	924	16	29.1564
srR-1070	srRNA-MT-RNR2-1234-21	AACTTGACCAACGGAACAAGT	21	srRNA	MT-RNR2	NC_012920.1:1671-3229	MT rRNA	Homo sapiens mitochondrion, MT-RNR2 mitochondrially encoded 16S RNA (16S rRNA), ribosomal RNA	1234	16	29.1564
srR-1071	srRNA-MT-RNR2-1130-17	TAAAAATTTCGGTTGGG	17	srRNA	MT-RNR2	NC_012920.1:1671-3229	MT rRNA	Homo sapiens mitochondrion, MT-RNR2 mitochondrially encoded 16S RNA (16S rRNA), ribosomal RNA	1130	16	29.1564
srR-1072	srRNA-RNA28SN5-2081-17	CGCCGGCAGTCGAGAGT	17	srRNA	RNA28SN5	NR_003287.4	rRNA	Homo sapiens RNA, 28S ribosomal N5 (RNA28SN5), ribosomal RNA	2081	16	29.1564
srR-1073	srRNA-RNA28SN5-470-21	AACCCGGCGGCGGGTCCGGCC	21	srRNA	RNA28SN5	NR_003287.4	rRNA	Homo sapiens RNA, 28S ribosomal N5 (RNA28SN5), ribosomal RNA	470	16	29.1564
srR-1074	srRNA-RNA28SN5-617-17	GCGGGCGGGGCCGGGGG	17	srRNA	RNA28SN5	NR_003287.4	rRNA	Homo sapiens RNA, 28S ribosomal N5 (RNA28SN5), ribosomal RNA	617	16	29.1564
srR-1075	srRNA-RNA28SN5-3614-24	GGTGCGGACCAGGGGAATCCGACT	24	srRNA	RNA28SN5	NR_003287.4	rRNA	Homo sapiens RNA, 28S ribosomal N5 (RNA28SN5), ribosomal RNA	3614	16	29.1564
srR-1076	srRNA-RNA28SN5-142-29	GCGGGACATGTGGCGTACGGAAGACCCGC	29	srRNA	RNA28SN5	NR_003287.4	rRNA	Homo sapiens RNA, 28S ribosomal N5 (RNA28SN5), ribosomal RNA	142	16	29.1564
srR-1077	srRNA-RNA28SN5-4700-29	AAGTCAGAATCCCGCCCAGGCGGAACGAT	29	srRNA	RNA28SN5	NR_003287.4	rRNA	Homo sapiens RNA, 28S ribosomal N5 (RNA28SN5), ribosomal RNA	4700	16	29.1564
srR-1078	srRNA-RNA28SN5-5041-28	GAAAGTCAGCCCTCGACACAAGGGTTTG	28	srRNA	RNA28SN5	NR_003287.4	rRNA	Homo sapiens RNA, 28S ribosomal N5 (RNA28SN5), ribosomal RNA	5041	16	29.1564
srR-1079	srRNA-RNA28SN5-1198-27	GGGTCGCGCCGTCGGGCCCGGGGGAGG	27	srRNA	RNA28SN5	NR_003287.4	rRNA	Homo sapiens RNA, 28S ribosomal N5 (RNA28SN5), ribosomal RNA	1198	16	29.1564
srR-1080	srRNA-RNA28SN5-151-20	GTGGCGTACGGAAGACCCGC	20	srRNA	RNA28SN5	NR_003287.4	rRNA	Homo sapiens RNA, 28S ribosomal N5 (RNA28SN5), ribosomal RNA	151	16	29.1564
srR-1081	srRNA-RNA28SN5-257-21	CGCCGGGCCCGGGTCTTCCCG	21	srRNA	RNA28SN5	NR_003287.4	rRNA	Homo sapiens RNA, 28S ribosomal N5 (RNA28SN5), ribosomal RNA	257	16	29.1564
srR-1082	srRNA-RNA28SN5-243-20	AGCGGCCCCCGGCGCGCCGG	20	srRNA	RNA28SN5	NR_003287.4	rRNA	Homo sapiens RNA, 28S ribosomal N5 (RNA28SN5), ribosomal RNA	243	16	29.1564
srR-1083	srRNA-RNA28SN5-714-20	GGCTCCGGGACGGCTGGGAA	20	srRNA	RNA28SN5	NR_003287.4	rRNA	Homo sapiens RNA, 28S ribosomal N5 (RNA28SN5), ribosomal RNA	714	16	29.1564
srR-1084	srRNA-RNA28SN5-2069-26	ATACCCGGCCGTCGCCGGCAGTCGAG	26	srRNA	RNA28SN5	NR_003287.4	rRNA	Homo sapiens RNA, 28S ribosomal N5 (RNA28SN5), ribosomal RNA	2069	16	29.1564
srR-1085	srRNA-RNA28SN5-266-16	CGGGTCTTCCCGGAGT	16	srRNA	RNA28SN5	NR_003287.4	rRNA	Homo sapiens RNA, 28S ribosomal N5 (RNA28SN5), ribosomal RNA	266	16	29.1564
srR-1086	srRNA-RNA28SN5-2605-21	GGCGGGAGCCCCGGGGAGAGT	21	srRNA	RNA28SN5	NR_003287.4	rRNA	Homo sapiens RNA, 28S ribosomal N5 (RNA28SN5), ribosomal RNA	2605	16	29.1564
srR-1087	srRNA-RNA28SN5-2717-22	GTCCGGTGAGCTCTCGCTGGCC	22	srRNA	RNA28SN5	NR_003287.4	rRNA	Homo sapiens RNA, 28S ribosomal N5 (RNA28SN5), ribosomal RNA	2717	16	29.1564
srR-1088	srRNA-RNA28SN5-3218-21	CGGGGGGCCGGCGGCGGCGGC	21	srRNA	RNA28SN5	NR_003287.4	rRNA	Homo sapiens RNA, 28S ribosomal N5 (RNA28SN5), ribosomal RNA	3218	16	29.1564
srR-1089	srRNA-RNA28SN5-4853-22	CGGGACCGGGGTCCGGTGCGGA	22	srRNA	RNA28SN5	NR_003287.4	rRNA	Homo sapiens RNA, 28S ribosomal N5 (RNA28SN5), ribosomal RNA	4853	16	29.1564
srR-1090	srRNA-RNA28SN5-1553-25	AAGCCAGAGGAAACTCTGGTGGAGG	25	srRNA	RNA28SN5	NR_003287.4	rRNA	Homo sapiens RNA, 28S ribosomal N5 (RNA28SN5), ribosomal RNA	1553	16	29.1564
srR-1091	srRNA-RNA28SN5-1014-16	TCCCCCGCGAGGGGGG	16	srRNA	RNA28SN5	NR_003287.4	rRNA	Homo sapiens RNA, 28S ribosomal N5 (RNA28SN5), ribosomal RNA	1014	16	29.1564
srR-1092	srRNA-RNA28SN5-5011-27	AGCAGAGCAGCTCCCTCGCTGCGATCT	27	srRNA	RNA28SN5	NR_003287.4	rRNA	Homo sapiens RNA, 28S ribosomal N5 (RNA28SN5), ribosomal RNA	5011	16	29.1564
srR-1093	srRNA-RNA28SN5-101-30	AGGGAAGAGCCCAGCGCCGAATCCCCGCCC	30	srRNA	RNA28SN5	NR_003287.4	rRNA	Homo sapiens RNA, 28S ribosomal N5 (RNA28SN5), ribosomal RNA	101	16	29.1564
srR-1094	srRNA-RNA28SN5-816-23	CGCGTCCTCCCTCGGGAGGGCGC	23	srRNA	RNA28SN5	NR_003287.4	rRNA	Homo sapiens RNA, 28S ribosomal N5 (RNA28SN5), ribosomal RNA	816	16	29.1564
srR-1095	srRNA-RNA28SN5-998-16	CCACCCCCGCGGGGAA	16	srRNA	RNA28SN5	NR_003287.4	rRNA	Homo sapiens RNA, 28S ribosomal N5 (RNA28SN5), ribosomal RNA	998	16	29.1564
srR-1096	srRNA-RNA28SN5-47-22	AGTCAGCGGAGGAGAAGAAACT	22	srRNA	RNA28SN5	NR_003287.4	rRNA	Homo sapiens RNA, 28S ribosomal N5 (RNA28SN5), ribosomal RNA	47	16	29.1564
srR-1097	srRNA-RNA28SN5-4816-15	CCCGCGCGCGCGGGA	15	srRNA	RNA28SN5	NR_003287.4	rRNA	Homo sapiens RNA, 28S ribosomal N5 (RNA28SN5), ribosomal RNA	4816	16	29.1564
srR-1098	srRNA-RNA28SN5-137-29	GGGGCGCGGGACATGTGGCGTACGGAAGA	29	srRNA	RNA28SN5	NR_003287.4	rRNA	Homo sapiens RNA, 28S ribosomal N5 (RNA28SN5), ribosomal RNA	137	16	29.1564
srR-1099	srRNA-RNA28SN5-725-25	GGCTGGGAAGGCCCGGCGGGGAAGG	25	srRNA	RNA28SN5	NR_003287.4	rRNA	Homo sapiens RNA, 28S ribosomal N5 (RNA28SN5), ribosomal RNA	725	16	29.1564
srR-1100	srRNA-RNA28SN5-5051-19	CCTCGACACAAGGGTTTGT	19	srRNA	RNA28SN5	NR_003287.4	rRNA	Homo sapiens RNA, 28S ribosomal N5 (RNA28SN5), ribosomal RNA	5051	16	29.1564
srR-1101	srRNA-RNA28SN5-3964-29	TAAGTGGGAGGCCCCCGGCGCCCCCCCGG	29	srRNA	RNA28SN5	NR_003287.4	rRNA	Homo sapiens RNA, 28S ribosomal N5 (RNA28SN5), ribosomal RNA	3964	16	29.1564
srR-1102	srRNA-RNA28SN5-3161-30	CCGCCGCGGGGCCCCGGCGGCGGGGGCACG	30	srRNA	RNA28SN5	NR_003287.4	rRNA	Homo sapiens RNA, 28S ribosomal N5 (RNA28SN5), ribosomal RNA	3161	16	29.1564
srR-1103	srRNA-RNA28SN5-796-21	CCGTCTCCGCCCCCCGGCCCC	21	srRNA	RNA28SN5	NR_003287.4	rRNA	Homo sapiens RNA, 28S ribosomal N5 (RNA28SN5), ribosomal RNA	796	16	29.1564
srR-1104	srRNA-RNA28SN5-158-30	ACGGAAGACCCGCTCCCCGGCGCCGCTCGT	30	srRNA	RNA28SN5	NR_003287.4	rRNA	Homo sapiens RNA, 28S ribosomal N5 (RNA28SN5), ribosomal RNA	158	16	29.1564
srR-1105	srRNA-RNA28SN5-2604-18	CGGCGGGAGCCCCGGGGA	18	srRNA	RNA28SN5	NR_003287.4	rRNA	Homo sapiens RNA, 28S ribosomal N5 (RNA28SN5), ribosomal RNA	2604	16	29.1564
srR-1106	srRNA-RNA28SN5-942-25	GAATCCCGGGGCCGAGGGAGCGAGA	25	srRNA	RNA28SN5	NR_003287.4	rRNA	Homo sapiens RNA, 28S ribosomal N5 (RNA28SN5), ribosomal RNA	942	16	29.1564
srR-1107	srRNA-RNA28SN5-1998-30	AAGGAGTGTGTAACAACTCACCTGCCGAAT	30	srRNA	RNA28SN5	NR_003287.4	rRNA	Homo sapiens RNA, 28S ribosomal N5 (RNA28SN5), ribosomal RNA	1998	16	29.1564
srR-1108	srRNA-RNA28SN5-323-27	CATCTAAGGCTAAATACCGGCACGAGA	27	srRNA	RNA28SN5	NR_003287.4	rRNA	Homo sapiens RNA, 28S ribosomal N5 (RNA28SN5), ribosomal RNA	323	16	29.1564
srR-1109	srRNA-RNA28SN5-1553-24	AAGCCAGAGGAAACTCTGGTGGAG	24	srRNA	RNA28SN5	NR_003287.4	rRNA	Homo sapiens RNA, 28S ribosomal N5 (RNA28SN5), ribosomal RNA	1553	16	29.1564
srR-1110	srRNA-RNA28SN5-1502-27	GAGCGCACGTGTTAGGACCCGAAAGAT	27	srRNA	RNA28SN5	NR_003287.4	rRNA	Homo sapiens RNA, 28S ribosomal N5 (RNA28SN5), ribosomal RNA	1502	16	29.1564
srR-1111	srRNA-RNA28SN5-665-19	CGACCGGCCGCCGCCGGGC	19	srRNA	RNA28SN5	NR_003287.4	rRNA	Homo sapiens RNA, 28S ribosomal N5 (RNA28SN5), ribosomal RNA	665	16	29.1564
srR-1112	srRNA-RNA28SN5-3614-28	GGTGCGGACCAGGGGAATCCGACTGTTT	28	srRNA	RNA28SN5	NR_003287.4	rRNA	Homo sapiens RNA, 28S ribosomal N5 (RNA28SN5), ribosomal RNA	3614	16	29.1564
srR-1113	srRNA-RNA28SN5-997-17	CCCACCCCCGCGGGGAA	17	srRNA	RNA28SN5	NR_003287.4	rRNA	Homo sapiens RNA, 28S ribosomal N5 (RNA28SN5), ribosomal RNA	997	16	29.1564
srR-1114	srRNA-RNA28SN5-3002-19	CCCCCGCCCCACCCCGCGC	19	srRNA	RNA28SN5	NR_003287.4	rRNA	Homo sapiens RNA, 28S ribosomal N5 (RNA28SN5), ribosomal RNA	3002	16	29.1564
srR-1115	srRNA-RNA5S1-96-23	TGGGAATACCGGGTGCTGTAGGC	23	srRNA	RNA5S1	NR_023363.1	rRNA	Homo sapiens RNA, 5S ribosomal 1 (RNA5S1), ribosomal RNA	96	16	29.1564
srR-1116	srRNA-RNA5-8SN1-65-16	AATGTGAATTGCAGGA	16	srRNA	RNA5-8SN1	NR_145821.1	rRNA	Homo sapiens RNA, 5.8S ribosomal N1 (RNA5-8SN1), ribosomal RNA	65	16	29.1564
srR-1117	srRNA-RNA5-8SN1-20-26	ACTCGGCTCGTGCGTCGATGAAGAAC	26	srRNA	RNA5-8SN1	NR_145821.1	rRNA	Homo sapiens RNA, 5.8S ribosomal N1 (RNA5-8SN1), ribosomal RNA	20	16	29.1564
srR-1118	srRNA-RNA28SN4-3151-20	GGCGGCGGCCGCCGCGGGGC	20	srRNA	RNA28SN4	NR_146118.1	rRNA	Homo sapiens RNA, 28S ribosomal N4 (RNA28SN4), ribosomal RNA	3151	16	29.1564
srR-1119	srRNA-RNA18SN2-695-18	CGGGCGGGCGGTCCGCCG	18	srRNA	RNA18SN2	NR_146146.1	rRNA	Homo sapiens RNA, 18S ribosomal N2 (RNA18SN2), ribosomal RNA	695	16	29.1564
srR-1120	srRNA-RNA18SN2-1770-27	GGCCCTGGCGGAGCGCTGAGAAGACGG	27	srRNA	RNA18SN2	NR_146146.1	rRNA	Homo sapiens RNA, 18S ribosomal N2 (RNA18SN2), ribosomal RNA	1770	16	29.1564
srR-1121	srRNA-RNA18SN2-192-15	CCCCCTTCGCGGGGG	15	srRNA	RNA18SN2	NR_146146.1	rRNA	Homo sapiens RNA, 18S ribosomal N2 (RNA18SN2), ribosomal RNA	192	16	29.1564
srR-1122	srRNA-RNA18SN2-784-17	GCGGGGCCCGAAGCGTT	17	srRNA	RNA18SN2	NR_146146.1	rRNA	Homo sapiens RNA, 18S ribosomal N2 (RNA18SN2), ribosomal RNA	784	16	29.1564
srR-1123	srRNA-RNA18SN2-244-18	AGCCCCTCTCCGGCCCCG	18	srRNA	RNA18SN2	NR_146146.1	rRNA	Homo sapiens RNA, 18S ribosomal N2 (RNA18SN2), ribosomal RNA	244	16	29.1564
srR-1124	srRNA-RNA18SN2-668-28	AAAAAGCTCGTAGTTGGATCTTGGGAGC	28	srRNA	RNA18SN2	NR_146146.1	rRNA	Homo sapiens RNA, 18S ribosomal N2 (RNA18SN2), ribosomal RNA	668	16	29.1564
srR-1125	srRNA-RNA18SN2-1752-29	CCGCCGGGGTCGGCCCACGGCCCTGGCGG	29	srRNA	RNA18SN2	NR_146146.1	rRNA	Homo sapiens RNA, 18S ribosomal N2 (RNA18SN2), ribosomal RNA	1752	16	29.1564
srR-1126	srRNA-RNA18SN2-263-16	CCGGGGGGCGGGCGCC	16	srRNA	RNA18SN2	NR_146146.1	rRNA	Homo sapiens RNA, 18S ribosomal N2 (RNA18SN2), ribosomal RNA	263	16	29.1564
srR-1127	srRNA-RNA18SN2-1140-30	GGGAAACCAAAGTCTTTGGGTTCCGGGGGG	30	srRNA	RNA18SN2	NR_146146.1	rRNA	Homo sapiens RNA, 18S ribosomal N2 (RNA18SN2), ribosomal RNA	1140	16	29.1564
srR-1128	srRNA-RNA18SN2-1768-29	ACGGCCCTGGCGGAGCGCTGAGAAGACGG	29	srRNA	RNA18SN2	NR_146146.1	rRNA	Homo sapiens RNA, 18S ribosomal N2 (RNA18SN2), ribosomal RNA	1768	16	29.1564
srR-1129	srRNA-RNA18SN2-749-21	TCGGCGCCCCCTCGATGCTCT	21	srRNA	RNA18SN2	NR_146146.1	rRNA	Homo sapiens RNA, 18S ribosomal N2 (RNA18SN2), ribosomal RNA	749	16	29.1564
srR-1130	srRNA-RNA18SN2-1301-22	AGCTCTTTCTCGATTCCGTGGG	22	srRNA	RNA18SN2	NR_146146.1	rRNA	Homo sapiens RNA, 18S ribosomal N2 (RNA18SN2), ribosomal RNA	1301	16	29.1564
srR-1131	srRNA-RNA18SN2-830-18	AGGCCCGAGCCGCCTGGA	18	srRNA	RNA18SN2	NR_146146.1	rRNA	Homo sapiens RNA, 18S ribosomal N2 (RNA18SN2), ribosomal RNA	830	16	29.1564
srR-1132	srRNA-RNA18SN2-716-26	GGCGAGCCACCGCCCGTCCCCGCCCC	26	srRNA	RNA18SN2	NR_146146.1	rRNA	Homo sapiens RNA, 18S ribosomal N2 (RNA18SN2), ribosomal RNA	716	16	29.1564
srR-1133	srRNA-RNA18SN2-1457-18	TGGCGTTCAGCCACCCGA	18	srRNA	RNA18SN2	NR_146146.1	rRNA	Homo sapiens RNA, 18S ribosomal N2 (RNA18SN2), ribosomal RNA	1457	16	29.1564
srR-1134	srRNA-RNA18SN2-107-24	AGTTATGGTTCCTTTGGTCGCTCG	24	srRNA	RNA18SN2	NR_146146.1	rRNA	Homo sapiens RNA, 18S ribosomal N2 (RNA18SN2), ribosomal RNA	107	16	29.1564
srR-1135	srRNA-RNA18SN2-1253-24	ACGGGAAACCTCACCCGGCCCGGA	24	srRNA	RNA18SN2	NR_146146.1	rRNA	Homo sapiens RNA, 18S ribosomal N2 (RNA18SN2), ribosomal RNA	1253	16	29.1564
srR-1136	srRNA-RNA18SN2-894-19	GGTTTTCGGAACTGAGGCC	19	srRNA	RNA18SN2	NR_146146.1	rRNA	Homo sapiens RNA, 18S ribosomal N2 (RNA18SN2), ribosomal RNA	894	16	29.1564
srR-1137	srRNA-RNA18SN2-253-19	TCCCGGCTCCGGCCGGGGG	19	srRNA	RNA18SN2	NR_146146.1	rRNA	Homo sapiens RNA, 18S ribosomal N2 (RNA18SN2), ribosomal RNA	253	16	29.1564
srR-1138	srRNA-MT-RNR1-925-28-2	AAGTGTACTGGGAAGTGCACTTGGACGA	28	srRNA	MT-RNR1	NC_012920.1:648-1601	MT rRNA	Homo sapiens mitochondrion, MT-RNR1 mitochondrially encoded 12S RNA (12S rRNA), ribosomal RNA	925	15	27.3341
srR-1139	srRNA-RNA5S1-99-22-2	GAATACCGGGTGCTGTAGGCTA	22	srRNA	RNA5S1	NR_023363.1	rRNA	Homo sapiens RNA, 5S ribosomal 1 (RNA5S1), ribosomal RNA	99	15	27.3341
srR-1140	srRNA-RNA5-8SN1-139-18-4	GCCTGTCTGAGCTTCGCT	18	srRNA	RNA5-8SN1	NR_145821.1	rRNA	Homo sapiens RNA, 5.8S ribosomal N1 (RNA5-8SN1), ribosomal RNA	139	15	27.3341
srR-1141	srRNA-RNA45SN5-6772-28	CCCGGGGGTGCCTCCGGGCTCCTCGGGG	28	srRNA	RNA45SN5	NR_046235.3	rRNA	Homo sapiens RNA, 45S pre-ribosomal N5 (RNA45SN5), ribosomal RNA	6772	15	27.3341
srR-1142	srRNA-RNA45SN5-470-18	GAGCCGCGACGGGCGAGG	18	srRNA	RNA45SN5	NR_046235.3	rRNA	Homo sapiens RNA, 45S pre-ribosomal N5 (RNA45SN5), ribosomal RNA	470	15	27.3341
srR-1143	srRNA-RNA45SN5-7559-16	CGCGGTGTCGTCCGCC	16	srRNA	RNA45SN5	NR_046235.3	rRNA	Homo sapiens RNA, 45S pre-ribosomal N5 (RNA45SN5), ribosomal RNA	7559	15	27.3341
srR-1144	srRNA-MT-RNR1-483-15	GCTCGCCAGAACACT	15	srRNA	MT-RNR1	NC_012920.1:648-1601	MT rRNA	Homo sapiens mitochondrion, MT-RNR1 mitochondrially encoded 12S RNA (12S rRNA), ribosomal RNA	483	15	27.3341
srR-1145	srRNA-MT-RNR1-935-21	GAAAGTGCACTTGGACGAACA	21	srRNA	MT-RNR1	NC_012920.1:648-1601	MT rRNA	Homo sapiens mitochondrion, MT-RNR1 mitochondrially encoded 12S RNA (12S rRNA), ribosomal RNA	935	15	27.3341
srR-1146	srRNA-MT-RNR1-937-19	AAGTGCACTTGGACGAACA	19	srRNA	MT-RNR1	NC_012920.1:648-1601	MT rRNA	Homo sapiens mitochondrion, MT-RNR1 mitochondrially encoded 12S RNA (12S rRNA), ribosomal RNA	937	15	27.3341
srR-1147	srRNA-MT-RNR2-1357-15	TAAAGGTTCGTTTGT	15	srRNA	MT-RNR2	NC_012920.1:1671-3229	MT rRNA	Homo sapiens mitochondrion, MT-RNR2 mitochondrially encoded 16S RNA (16S rRNA), ribosomal RNA	1357	15	27.3341
srR-1148	srRNA-MT-RNR2-338-22	GGTGATAGCTGGTTGTCCAAGA	22	srRNA	MT-RNR2	NC_012920.1:1671-3229	MT rRNA	Homo sapiens mitochondrion, MT-RNR2 mitochondrially encoded 16S RNA (16S rRNA), ribosomal RNA	338	15	27.3341
srR-1149	srRNA-RNA28SN5-4639-17	GCTTGGCTGAGGAGCCA	17	srRNA	RNA28SN5	NR_003287.4	rRNA	Homo sapiens RNA, 28S ribosomal N5 (RNA28SN5), ribosomal RNA	4639	15	27.3341
srR-1150	srRNA-RNA28SN5-2049-17	GGCGCTGGAGCGTCGGG	17	srRNA	RNA28SN5	NR_003287.4	rRNA	Homo sapiens RNA, 28S ribosomal N5 (RNA28SN5), ribosomal RNA	2049	15	27.3341
srR-1151	srRNA-RNA28SN5-2605-16	GGCGGGAGCCCCGGGG	16	srRNA	RNA28SN5	NR_003287.4	rRNA	Homo sapiens RNA, 28S ribosomal N5 (RNA28SN5), ribosomal RNA	2605	15	27.3341
srR-1152	srRNA-RNA28SN5-3198-17	GCGAGGGGGGCCCGGGC	17	srRNA	RNA28SN5	NR_003287.4	rRNA	Homo sapiens RNA, 28S ribosomal N5 (RNA28SN5), ribosomal RNA	3198	15	27.3341
srR-1153	srRNA-RNA28SN5-1246-18	GTCCCCCGAAGAGGGGGA	18	srRNA	RNA28SN5	NR_003287.4	rRNA	Homo sapiens RNA, 28S ribosomal N5 (RNA28SN5), ribosomal RNA	1246	15	27.3341
srR-1154	srRNA-RNA28SN5-503-16	CGGCGGATCTTTCCCG	16	srRNA	RNA28SN5	NR_003287.4	rRNA	Homo sapiens RNA, 28S ribosomal N5 (RNA28SN5), ribosomal RNA	503	15	27.3341
srR-1155	srRNA-RNA28SN5-3218-16	CGGGGGGCCGGCGGCG	16	srRNA	RNA28SN5	NR_003287.4	rRNA	Homo sapiens RNA, 28S ribosomal N5 (RNA28SN5), ribosomal RNA	3218	15	27.3341
srR-1156	srRNA-RNA28SN5-334-15	AAATACCGGCACGAG	15	srRNA	RNA28SN5	NR_003287.4	rRNA	Homo sapiens RNA, 28S ribosomal N5 (RNA28SN5), ribosomal RNA	334	15	27.3341
srR-1157	srRNA-RNA28SN5-4424-16	AGCGACGTCGCTTTTT	16	srRNA	RNA28SN5	NR_003287.4	rRNA	Homo sapiens RNA, 28S ribosomal N5 (RNA28SN5), ribosomal RNA	4424	15	27.3341
srR-1158	srRNA-RNA28SN5-4266-30	GGAGCAGAAGGGCAAAAGCTCGCTTGATCT	30	srRNA	RNA28SN5	NR_003287.4	rRNA	Homo sapiens RNA, 28S ribosomal N5 (RNA28SN5), ribosomal RNA	4266	15	27.3341
srR-1159	srRNA-RNA28SN5-4729-16	ACGGCAGCGCCGCGGA	16	srRNA	RNA28SN5	NR_003287.4	rRNA	Homo sapiens RNA, 28S ribosomal N5 (RNA28SN5), ribosomal RNA	4729	15	27.3341
srR-1160	srRNA-RNA28SN5-3256-24	GGGCCCTTCCCGTGGATCGCCCCA	24	srRNA	RNA28SN5	NR_003287.4	rRNA	Homo sapiens RNA, 28S ribosomal N5 (RNA28SN5), ribosomal RNA	3256	15	27.3341
srR-1161	srRNA-RNA28SN5-2984-17	CACCCCCCTCGCGGCCC	17	srRNA	RNA28SN5	NR_003287.4	rRNA	Homo sapiens RNA, 28S ribosomal N5 (RNA28SN5), ribosomal RNA	2984	15	27.3341
srR-1162	srRNA-RNA28SN5-4977-29	AGACGACCTGCTTCTGGGTCGGGGTTTCG	29	srRNA	RNA28SN5	NR_003287.4	rRNA	Homo sapiens RNA, 28S ribosomal N5 (RNA28SN5), ribosomal RNA	4977	15	27.3341
srR-1163	srRNA-RNA28SN5-1573-21	GGAGGTCCGTAGCGGTCCTGA	21	srRNA	RNA28SN5	NR_003287.4	rRNA	Homo sapiens RNA, 28S ribosomal N5 (RNA28SN5), ribosomal RNA	1573	15	27.3341
srR-1164	srRNA-RNA28SN5-3300-23	CGCCCCCGGGGAGCCCGGCGGGC	23	srRNA	RNA28SN5	NR_003287.4	rRNA	Homo sapiens RNA, 28S ribosomal N5 (RNA28SN5), ribosomal RNA	3300	15	27.3341
srR-1165	srRNA-RNA28SN5-878-16	GGCGGCGGCGGCGGGA	16	srRNA	RNA28SN5	NR_003287.4	rRNA	Homo sapiens RNA, 28S ribosomal N5 (RNA28SN5), ribosomal RNA	878	15	27.3341
srR-1166	srRNA-RNA28SN5-1333-22	AAGGAGTCTAACACGTGCGCGA	22	srRNA	RNA28SN5	NR_003287.4	rRNA	Homo sapiens RNA, 28S ribosomal N5 (RNA28SN5), ribosomal RNA	1333	15	27.3341
srR-1167	srRNA-RNA28SN5-3304-17	CCCGGGGAGCCCGGCGG	17	srRNA	RNA28SN5	NR_003287.4	rRNA	Homo sapiens RNA, 28S ribosomal N5 (RNA28SN5), ribosomal RNA	3304	15	27.3341
srR-1168	srRNA-RNA28SN5-1023-19	AGGGGGGTCTCCCCCGCGG	19	srRNA	RNA28SN5	NR_003287.4	rRNA	Homo sapiens RNA, 28S ribosomal N5 (RNA28SN5), ribosomal RNA	1023	15	27.3341
srR-1169	srRNA-RNA28SN5-2510-16	GAAAGGGAGTCGGGTT	16	srRNA	RNA28SN5	NR_003287.4	rRNA	Homo sapiens RNA, 28S ribosomal N5 (RNA28SN5), ribosomal RNA	2510	15	27.3341
srR-1170	srRNA-RNA28SN5-3372-15	TGGGGGCGGGGAGCG	15	srRNA	RNA28SN5	NR_003287.4	rRNA	Homo sapiens RNA, 28S ribosomal N5 (RNA28SN5), ribosomal RNA	3372	15	27.3341
srR-1171	srRNA-RNA28SN5-1281-21	GGGGTCGGCGGCGACGTCGGC	21	srRNA	RNA28SN5	NR_003287.4	rRNA	Homo sapiens RNA, 28S ribosomal N5 (RNA28SN5), ribosomal RNA	1281	15	27.3341
srR-1172	srRNA-RNA28SN5-2647-21	AGGGCGCCCTGGAATGGGTTC	21	srRNA	RNA28SN5	NR_003287.4	rRNA	Homo sapiens RNA, 28S ribosomal N5 (RNA28SN5), ribosomal RNA	2647	15	27.3341
srR-1173	srRNA-RNA28SN5-2009-17	AACAACTCACCTGCCGA	17	srRNA	RNA28SN5	NR_003287.4	rRNA	Homo sapiens RNA, 28S ribosomal N5 (RNA28SN5), ribosomal RNA	2009	15	27.3341
srR-1174	srRNA-RNA28SN5-1032-21	TCCCCCGCGGGGGCGCGCCGG	21	srRNA	RNA28SN5	NR_003287.4	rRNA	Homo sapiens RNA, 28S ribosomal N5 (RNA28SN5), ribosomal RNA	1032	15	27.3341
srR-1175	srRNA-RNA28SN5-4315-18	AGACCGTGAAAGCGGGGC	18	srRNA	RNA28SN5	NR_003287.4	rRNA	Homo sapiens RNA, 28S ribosomal N5 (RNA28SN5), ribosomal RNA	4315	15	27.3341
srR-1176	srRNA-RNA28SN5-2463-18	GCCGTTCCGAAGGGACGG	18	srRNA	RNA28SN5	NR_003287.4	rRNA	Homo sapiens RNA, 28S ribosomal N5 (RNA28SN5), ribosomal RNA	2463	15	27.3341
srR-1177	srRNA-RNA28SN5-257-23	CGCCGGGCCCGGGTCTTCCCGGA	23	srRNA	RNA28SN5	NR_003287.4	rRNA	Homo sapiens RNA, 28S ribosomal N5 (RNA28SN5), ribosomal RNA	257	15	27.3341
srR-1178	srRNA-RNA28SN5-4819-15	GCGCGCGCGGGAGGG	15	srRNA	RNA28SN5	NR_003287.4	rRNA	Homo sapiens RNA, 28S ribosomal N5 (RNA28SN5), ribosomal RNA	4819	15	27.3341
srR-1179	srRNA-RNA28SN5-3195-15	CCCGCGAGGGGGGCC	15	srRNA	RNA28SN5	NR_003287.4	rRNA	Homo sapiens RNA, 28S ribosomal N5 (RNA28SN5), ribosomal RNA	3195	15	27.3341
srR-1180	srRNA-RNA28SN5-4811-25	CGCGCCCCGCGCGCGCGGGAGGGCG	25	srRNA	RNA28SN5	NR_003287.4	rRNA	Homo sapiens RNA, 28S ribosomal N5 (RNA28SN5), ribosomal RNA	4811	15	27.3341
srR-1181	srRNA-RNA28SN5-495-16	CGGCGGCCCGGCGGAT	16	srRNA	RNA28SN5	NR_003287.4	rRNA	Homo sapiens RNA, 28S ribosomal N5 (RNA28SN5), ribosomal RNA	495	15	27.3341
srR-1182	srRNA-RNA28SN5-3608-22	AGAACTGGTGCGGACCAGGGGA	22	srRNA	RNA28SN5	NR_003287.4	rRNA	Homo sapiens RNA, 28S ribosomal N5 (RNA28SN5), ribosomal RNA	3608	15	27.3341
srR-1183	srRNA-RNA28SN5-2596-18	GGAGAAGCCGGCGGGAGC	18	srRNA	RNA28SN5	NR_003287.4	rRNA	Homo sapiens RNA, 28S ribosomal N5 (RNA28SN5), ribosomal RNA	2596	15	27.3341
srR-1184	srRNA-RNA28SN5-2148-15	GGAGGGCGGCGGCGG	15	srRNA	RNA28SN5	NR_003287.4	rRNA	Homo sapiens RNA, 28S ribosomal N5 (RNA28SN5), ribosomal RNA	2148	15	27.3341
srR-1185	srRNA-RNA28SN5-3372-16	TGGGGGCGGGGAGCGG	16	srRNA	RNA28SN5	NR_003287.4	rRNA	Homo sapiens RNA, 28S ribosomal N5 (RNA28SN5), ribosomal RNA	3372	15	27.3341
srR-1186	srRNA-RNA28SN5-4144-29	CCGGCCGGGCGCGACCCGCTCCGGGGACA	29	srRNA	RNA28SN5	NR_003287.4	rRNA	Homo sapiens RNA, 28S ribosomal N5 (RNA28SN5), ribosomal RNA	4144	15	27.3341
srR-1187	srRNA-RNA28SN5-641-19	GGCGGGGGACCGTCCCCCG	19	srRNA	RNA28SN5	NR_003287.4	rRNA	Homo sapiens RNA, 28S ribosomal N5 (RNA28SN5), ribosomal RNA	641	15	27.3341
srR-1188	srRNA-RNA28SN5-4266-25	GGAGCAGAAGGGCAAAAGCTCGCTT	25	srRNA	RNA28SN5	NR_003287.4	rRNA	Homo sapiens RNA, 28S ribosomal N5 (RNA28SN5), ribosomal RNA	4266	15	27.3341
srR-1189	srRNA-RNA28SN5-3152-18	GGCGGCGGCCCGCCGCGG	18	srRNA	RNA28SN5	NR_003287.4	rRNA	Homo sapiens RNA, 28S ribosomal N5 (RNA28SN5), ribosomal RNA	3152	15	27.3341
srR-1190	srRNA-RNA28SN5-3397-24	GGCGGTCGGCGGGCGGCGGGGCGG	24	srRNA	RNA28SN5	NR_003287.4	rRNA	Homo sapiens RNA, 28S ribosomal N5 (RNA28SN5), ribosomal RNA	3397	15	27.3341
srR-1191	srRNA-RNA28SN5-4943-16	ACGTTCGTGGGGAACC	16	srRNA	RNA28SN5	NR_003287.4	rRNA	Homo sapiens RNA, 28S ribosomal N5 (RNA28SN5), ribosomal RNA	4943	15	27.3341
srR-1192	srRNA-RNA28SN5-705-28	GCCGCGACCGGCTCCGGGACGGCTGGGA	28	srRNA	RNA28SN5	NR_003287.4	rRNA	Homo sapiens RNA, 28S ribosomal N5 (RNA28SN5), ribosomal RNA	705	15	27.3341
srR-1193	srRNA-RNA28SN5-1998-25	AAGGAGTGTGTAACAACTCACCTGC	25	srRNA	RNA28SN5	NR_003287.4	rRNA	Homo sapiens RNA, 28S ribosomal N5 (RNA28SN5), ribosomal RNA	1998	15	27.3341
srR-1194	srRNA-RNA28SN5-2282-17	AGGAGGGCCGCTGCGGT	17	srRNA	RNA28SN5	NR_003287.4	rRNA	Homo sapiens RNA, 28S ribosomal N5 (RNA28SN5), ribosomal RNA	2282	15	27.3341
srR-1195	srRNA-RNA28SN5-641-20	GGCGGGGGACCGTCCCCCGA	20	srRNA	RNA28SN5	NR_003287.4	rRNA	Homo sapiens RNA, 28S ribosomal N5 (RNA28SN5), ribosomal RNA	641	15	27.3341
srR-1196	srRNA-RNA5S1-106-18	GGGGGTGCTGTAGGCTTT	18	srRNA	RNA5S1	NR_023363.1	rRNA	Homo sapiens RNA, 5S ribosomal 1 (RNA5S1), ribosomal RNA	106	15	27.3341
srR-1197	srRNA-RNA5-8SN1-137-16	ACGCCTGTCTGAGCGT	16	srRNA	RNA5-8SN1	NR_145821.1	rRNA	Homo sapiens RNA, 5.8S ribosomal N1 (RNA5-8SN1), ribosomal RNA	137	15	27.3341
srR-1198	srRNA-RNA5-8SN1-65-22	AATGTGAATTGCAGGACACATT	22	srRNA	RNA5-8SN1	NR_145821.1	rRNA	Homo sapiens RNA, 5.8S ribosomal N1 (RNA5-8SN1), ribosomal RNA	65	15	27.3341
srR-1199	srRNA-RNA18SN2-492-19	CACTCCCGACCCGGGGAGG	19	srRNA	RNA18SN2	NR_146146.1	rRNA	Homo sapiens RNA, 18S ribosomal N2 (RNA18SN2), ribosomal RNA	492	15	27.3341
srR-1200	srRNA-RNA18SN2-246-30	CCCCTCTCCGGCCCCGGCCGGGGGGCGGGC	30	srRNA	RNA18SN2	NR_146146.1	rRNA	Homo sapiens RNA, 18S ribosomal N2 (RNA18SN2), ribosomal RNA	246	15	27.3341
srR-1201	srRNA-RNA18SN2-1787-17	GAGAAGACGGTCGAACT	17	srRNA	RNA18SN2	NR_146146.1	rRNA	Homo sapiens RNA, 18S ribosomal N2 (RNA18SN2), ribosomal RNA	1787	15	27.3341
srR-1202	srRNA-RNA18SN2-1855-15	GCGGAAGGATCATTA	15	srRNA	RNA18SN2	NR_146146.1	rRNA	Homo sapiens RNA, 18S ribosomal N2 (RNA18SN2), ribosomal RNA	1855	15	27.3341
srR-1203	srRNA-RNA18SN2-891-24	GTTGGTTTTCGGAACTGAGGCCAT	24	srRNA	RNA18SN2	NR_146146.1	rRNA	Homo sapiens RNA, 18S ribosomal N2 (RNA18SN2), ribosomal RNA	891	15	27.3341
srR-1204	srRNA-RNA18SN2-1263-25	TCACCCGGCCCGGACACGGACAGGA	25	srRNA	RNA18SN2	NR_146146.1	rRNA	Homo sapiens RNA, 18S ribosomal N2 (RNA18SN2), ribosomal RNA	1263	15	27.3341
srR-1205	srRNA-RNA18SN2-254-19	CGGCCCCGGCCGGGGGGCG	19	srRNA	RNA18SN2	NR_146146.1	rRNA	Homo sapiens RNA, 18S ribosomal N2 (RNA18SN2), ribosomal RNA	254	15	27.3341
srR-1206	srRNA-RNA18SN2-428-15	TCCGGAGAGGGAGCC	15	srRNA	RNA18SN2	NR_146146.1	rRNA	Homo sapiens RNA, 18S ribosomal N2 (RNA18SN2), ribosomal RNA	428	15	27.3341
srR-1207	srRNA-RNA18SN2-1743-22	GGATCGGCCCCGCCGGGGTCGG	22	srRNA	RNA18SN2	NR_146146.1	rRNA	Homo sapiens RNA, 18S ribosomal N2 (RNA18SN2), ribosomal RNA	1743	15	27.3341
srR-1208	srRNA-RNA5S1-103-18-4	ACCGGTTGCTGTAGGCTT	18	srRNA	RNA5S1	NR_023363.1	rRNA	Homo sapiens RNA, 5S ribosomal 1 (RNA5S1), ribosomal RNA	103	14	25.5118
srR-1209	srRNA-RNA5S1-100-21-2	AATACCGGGTGCTGTAGGCTA	21	srRNA	RNA5S1	NR_023363.1	rRNA	Homo sapiens RNA, 5S ribosomal 1 (RNA5S1), ribosomal RNA	100	14	25.5118
srR-1210	srRNA-RNA5-8SN1-128-30-2	CCCCGGGGCTACGCCTGTCTGAGCGTCGCT	30	srRNA	RNA5-8SN1	NR_145821.1	rRNA	Homo sapiens RNA, 5.8S ribosomal N1 (RNA5-8SN1), ribosomal RNA	128	14	25.5118
srR-1211	srRNA-RNA18SN2-1849-21-2	GATCCTGCGGAAGGATCATTA	21	srRNA	RNA18SN2	NR_146146.1	rRNA	Homo sapiens RNA, 18S ribosomal N2 (RNA18SN2), ribosomal RNA	1849	14	25.5118
srR-1212	srRNA-RNA45SN5-426-23	TTCGTGATCGATGTGGTGACGTC	23	srRNA	RNA45SN5	NR_046235.3	rRNA	Homo sapiens RNA, 45S pre-ribosomal N5 (RNA45SN5), ribosomal RNA	426	14	25.5118
srR-1213	srRNA-MT-RNR1-703-20	GGCAAGAAATGGGCTACATT	20	srRNA	MT-RNR1	NC_012920.1:648-1601	MT rRNA	Homo sapiens mitochondrion, MT-RNR1 mitochondrially encoded 12S RNA (12S rRNA), ribosomal RNA	703	14	25.5118
srR-1214	srRNA-MT-RNR1-938-18	AGTGCACTTGGACGAACA	18	srRNA	MT-RNR1	NC_012920.1:648-1601	MT rRNA	Homo sapiens mitochondrion, MT-RNR1 mitochondrially encoded 12S RNA (12S rRNA), ribosomal RNA	938	14	25.5118
srR-1215	srRNA-MT-RNR2-1243-24	AACGGAACAAGTTACCCTAGGGAT	24	srRNA	MT-RNR2	NC_012920.1:1671-3229	MT rRNA	Homo sapiens mitochondrion, MT-RNR2 mitochondrially encoded 16S RNA (16S rRNA), ribosomal RNA	1243	14	25.5118
srR-1216	srRNA-MT-RNR2-69-28	AAAGTATAGGCGATAGAAATTGAAACCT	28	srRNA	MT-RNR2	NC_012920.1:1671-3229	MT rRNA	Homo sapiens mitochondrion, MT-RNR2 mitochondrially encoded 16S RNA (16S rRNA), ribosomal RNA	69	14	25.5118
srR-1217	srRNA-MT-RNR2-1044-26	AAGACGAGAAGACCCTATGGAGCTTT	26	srRNA	MT-RNR2	NC_012920.1:1671-3229	MT rRNA	Homo sapiens mitochondrion, MT-RNR2 mitochondrially encoded 16S RNA (16S rRNA), ribosomal RNA	1044	14	25.5118
srR-1218	srRNA-MT-RNR2-1010-25	TGACCTGCCCGTGAAGAGGCGGGCA	25	srRNA	MT-RNR2	NC_012920.1:1671-3229	MT rRNA	Homo sapiens mitochondrion, MT-RNR2 mitochondrially encoded 16S RNA (16S rRNA), ribosomal RNA	1010	14	25.5118
srR-1219	srRNA-MT-RNR2-1405-22	GACCGGAGTAATCCAGGTCGGA	22	srRNA	MT-RNR2	NC_012920.1:1671-3229	MT rRNA	Homo sapiens mitochondrion, MT-RNR2 mitochondrially encoded 16S RNA (16S rRNA), ribosomal RNA	1405	14	25.5118
srR-1220	srRNA-RNA28SN5-1023-23	AGGGGGGTCTCCCCCGCGGGGGC	23	srRNA	RNA28SN5	NR_003287.4	rRNA	Homo sapiens RNA, 28S ribosomal N5 (RNA28SN5), ribosomal RNA	1023	14	25.5118
srR-1221	srRNA-RNA28SN5-3194-24	CCCCGCGAGGGGGGCCCGGGCACC	24	srRNA	RNA28SN5	NR_003287.4	rRNA	Homo sapiens RNA, 28S ribosomal N5 (RNA28SN5), ribosomal RNA	3194	14	25.5118
srR-1222	srRNA-RNA28SN5-1115-18	CCCCGCGCCCCCGCCCCG	18	srRNA	RNA28SN5	NR_003287.4	rRNA	Homo sapiens RNA, 28S ribosomal N5 (RNA28SN5), ribosomal RNA	1115	14	25.5118
srR-1223	srRNA-RNA28SN5-4840-29	CCCCGCCGCGCGCCGGGACCGGGGTCCGG	29	srRNA	RNA28SN5	NR_003287.4	rRNA	Homo sapiens RNA, 28S ribosomal N5 (RNA28SN5), ribosomal RNA	4840	14	25.5118
srR-1224	srRNA-RNA28SN5-1124-23	CCCGCCCCGGCGACGGGGGGGGT	23	srRNA	RNA28SN5	NR_003287.4	rRNA	Homo sapiens RNA, 28S ribosomal N5 (RNA28SN5), ribosomal RNA	1124	14	25.5118
srR-1225	srRNA-RNA28SN5-1201-22	TCGCGCCGTCGGGCCCGGGGGA	22	srRNA	RNA28SN5	NR_003287.4	rRNA	Homo sapiens RNA, 28S ribosomal N5 (RNA28SN5), ribosomal RNA	1201	14	25.5118
srR-1226	srRNA-RNA28SN5-4113-28	TCGCTTCTGGCGCCAAGCGCCCGGCCGC	28	srRNA	RNA28SN5	NR_003287.4	rRNA	Homo sapiens RNA, 28S ribosomal N5 (RNA28SN5), ribosomal RNA	4113	14	25.5118
srR-1227	srRNA-RNA28SN5-3218-23	CGGGGGGCCGGCGGCGGCGGCGA	23	srRNA	RNA28SN5	NR_003287.4	rRNA	Homo sapiens RNA, 28S ribosomal N5 (RNA28SN5), ribosomal RNA	3218	14	25.5118
srR-1228	srRNA-RNA28SN5-3990-22	CGGTGTCCCCGCGAGGGGCCCG	22	srRNA	RNA28SN5	NR_003287.4	rRNA	Homo sapiens RNA, 28S ribosomal N5 (RNA28SN5), ribosomal RNA	3990	14	25.5118
srR-1229	srRNA-RNA28SN5-4023-21	GCCGGCCCTGCGGGCCGCCGG	21	srRNA	RNA28SN5	NR_003287.4	rRNA	Homo sapiens RNA, 28S ribosomal N5 (RNA28SN5), ribosomal RNA	4023	14	25.5118
srR-1230	srRNA-RNA28SN5-3274-19	GCCCCAGCTGCGGCGGGCG	19	srRNA	RNA28SN5	NR_003287.4	rRNA	Homo sapiens RNA, 28S ribosomal N5 (RNA28SN5), ribosomal RNA	3274	14	25.5118
srR-1231	srRNA-RNA28SN5-4477-30	AGAATTCACCAAGCGTTGGATTGTTCACCC	30	srRNA	RNA28SN5	NR_003287.4	rRNA	Homo sapiens RNA, 28S ribosomal N5 (RNA28SN5), ribosomal RNA	4477	14	25.5118
srR-1232	srRNA-RNA28SN5-4022-22	CGCCGGCCCTGCGGGCCGCCGG	22	srRNA	RNA28SN5	NR_003287.4	rRNA	Homo sapiens RNA, 28S ribosomal N5 (RNA28SN5), ribosomal RNA	4022	14	25.5118
srR-1233	srRNA-RNA28SN5-945-22	TCCCGGGGCCGAGGGAGCGAGA	22	srRNA	RNA28SN5	NR_003287.4	rRNA	Homo sapiens RNA, 28S ribosomal N5 (RNA28SN5), ribosomal RNA	945	14	25.5118
srR-1234	srRNA-RNA28SN5-1227-28	CTCTCGGGGCCACGCGCGCGTCCCCCGA	28	srRNA	RNA28SN5	NR_003287.4	rRNA	Homo sapiens RNA, 28S ribosomal N5 (RNA28SN5), ribosomal RNA	1227	14	25.5118
srR-1235	srRNA-RNA28SN5-654-17	CCCCCGACCGGCGACCG	17	srRNA	RNA28SN5	NR_003287.4	rRNA	Homo sapiens RNA, 28S ribosomal N5 (RNA28SN5), ribosomal RNA	654	14	25.5118
srR-1236	srRNA-RNA28SN5-1502-16	GAGCGCACGTGTTAGG	16	srRNA	RNA28SN5	NR_003287.4	rRNA	Homo sapiens RNA, 28S ribosomal N5 (RNA28SN5), ribosomal RNA	1502	14	25.5118
srR-1237	srRNA-RNA28SN5-259-19	CCGGGCCCGGGTCTTCCCG	19	srRNA	RNA28SN5	NR_003287.4	rRNA	Homo sapiens RNA, 28S ribosomal N5 (RNA28SN5), ribosomal RNA	259	14	25.5118
srR-1238	srRNA-RNA28SN5-615-19	GGGCGGGCGGGGCCGGGGG	19	srRNA	RNA28SN5	NR_003287.4	rRNA	Homo sapiens RNA, 28S ribosomal N5 (RNA28SN5), ribosomal RNA	615	14	25.5118
srR-1239	srRNA-RNA28SN5-3406-20	CGGGCGGCGGGGCGGGGCGG	20	srRNA	RNA28SN5	NR_003287.4	rRNA	Homo sapiens RNA, 28S ribosomal N5 (RNA28SN5), ribosomal RNA	3406	14	25.5118
srR-1240	srRNA-RNA28SN5-3175-30	CGGCGGCGGGGGCACGGTCCCCCGCGAGGG	30	srRNA	RNA28SN5	NR_003287.4	rRNA	Homo sapiens RNA, 28S ribosomal N5 (RNA28SN5), ribosomal RNA	3175	14	25.5118
srR-1241	srRNA-RNA28SN5-4639-16	GCTTGGCTGAGGAGCC	16	srRNA	RNA28SN5	NR_003287.4	rRNA	Homo sapiens RNA, 28S ribosomal N5 (RNA28SN5), ribosomal RNA	4639	14	25.5118
srR-1242	srRNA-RNA28SN5-3221-19	GGGGCCGGCGGCGGCGGCG	19	srRNA	RNA28SN5	NR_003287.4	rRNA	Homo sapiens RNA, 28S ribosomal N5 (RNA28SN5), ribosomal RNA	3221	14	25.5118
srR-1243	srRNA-RNA28SN5-1751-20	AGGTCTTGGGGCCGAAACGA	20	srRNA	RNA28SN5	NR_003287.4	rRNA	Homo sapiens RNA, 28S ribosomal N5 (RNA28SN5), ribosomal RNA	1751	14	25.5118
srR-1244	srRNA-RNA28SN5-3671-19	GGCGGGTGTTGACGCGATG	19	srRNA	RNA28SN5	NR_003287.4	rRNA	Homo sapiens RNA, 28S ribosomal N5 (RNA28SN5), ribosomal RNA	3671	14	25.5118
srR-1245	srRNA-RNA28SN5-1245-26	CGTCCCCCGAAGAGGGGGACGGCGGA	26	srRNA	RNA28SN5	NR_003287.4	rRNA	Homo sapiens RNA, 28S ribosomal N5 (RNA28SN5), ribosomal RNA	1245	14	25.5118
srR-1246	srRNA-RNA28SN5-4002-17	GAGGGGCCCGGGGCGGG	17	srRNA	RNA28SN5	NR_003287.4	rRNA	Homo sapiens RNA, 28S ribosomal N5 (RNA28SN5), ribosomal RNA	4002	14	25.5118
srR-1247	srRNA-RNA28SN5-1189-20	GCCCCGGGCGGGTCGCGCCG	20	srRNA	RNA28SN5	NR_003287.4	rRNA	Homo sapiens RNA, 28S ribosomal N5 (RNA28SN5), ribosomal RNA	1189	14	25.5118
srR-1248	srRNA-RNA28SN5-2573-19	AGTGCGGTAACGCGACCGA	19	srRNA	RNA28SN5	NR_003287.4	rRNA	Homo sapiens RNA, 28S ribosomal N5 (RNA28SN5), ribosomal RNA	2573	14	25.5118
srR-1249	srRNA-RNA28SN5-4977-23	AGACGACCTGCTTCTGGGTCGGG	23	srRNA	RNA28SN5	NR_003287.4	rRNA	Homo sapiens RNA, 28S ribosomal N5 (RNA28SN5), ribosomal RNA	4977	14	25.5118
srR-1250	srRNA-RNA28SN5-4002-28	GAGGGGCCCGGGGCGGGGTCCGCCGGCC	28	srRNA	RNA28SN5	NR_003287.4	rRNA	Homo sapiens RNA, 28S ribosomal N5 (RNA28SN5), ribosomal RNA	4002	14	25.5118
srR-1251	srRNA-RNA28SN5-3227-26	GGCGGCGGCGGCGACTCTGGACGCGA	26	srRNA	RNA28SN5	NR_003287.4	rRNA	Homo sapiens RNA, 28S ribosomal N5 (RNA28SN5), ribosomal RNA	3227	14	25.5118
srR-1252	srRNA-RNA28SN5-4150-19	GGGCGCGACCCGCTCCGGG	19	srRNA	RNA28SN5	NR_003287.4	rRNA	Homo sapiens RNA, 28S ribosomal N5 (RNA28SN5), ribosomal RNA	4150	14	25.5118
srR-1253	srRNA-RNA28SN5-1023-22	AGGGGGGTCTCCCCCGCGGGGG	22	srRNA	RNA28SN5	NR_003287.4	rRNA	Homo sapiens RNA, 28S ribosomal N5 (RNA28SN5), ribosomal RNA	1023	14	25.5118
srR-1254	srRNA-RNA28SN5-255-23	CGCGCCGGGCCCGGGTCTTCCCG	23	srRNA	RNA28SN5	NR_003287.4	rRNA	Homo sapiens RNA, 28S ribosomal N5 (RNA28SN5), ribosomal RNA	255	14	25.5118
srR-1255	srRNA-RNA28SN5-4684-16	ATGACTGAACGCCTCT	16	srRNA	RNA28SN5	NR_003287.4	rRNA	Homo sapiens RNA, 28S ribosomal N5 (RNA28SN5), ribosomal RNA	4684	14	25.5118
srR-1256	srRNA-RNA28SN5-1621-16	ATAGGGGCGAAAGACT	16	srRNA	RNA28SN5	NR_003287.4	rRNA	Homo sapiens RNA, 28S ribosomal N5 (RNA28SN5), ribosomal RNA	1621	14	25.5118
srR-1257	srRNA-RNA28SN5-3080-24	TCCTCCCCCCTCCCCGGGGGAGCG	24	srRNA	RNA28SN5	NR_003287.4	rRNA	Homo sapiens RNA, 28S ribosomal N5 (RNA28SN5), ribosomal RNA	3080	14	25.5118
srR-1258	srRNA-RNA28SN5-272-16	TTCCCGGAGTCGGGTT	16	srRNA	RNA28SN5	NR_003287.4	rRNA	Homo sapiens RNA, 28S ribosomal N5 (RNA28SN5), ribosomal RNA	272	14	25.5118
srR-1259	srRNA-RNA28SN5-4033-28	CGGGCCGCCGGTGAAATACCACTACTCT	28	srRNA	RNA28SN5	NR_003287.4	rRNA	Homo sapiens RNA, 28S ribosomal N5 (RNA28SN5), ribosomal RNA	4033	14	25.5118
srR-1260	srRNA-RNA28SN5-321-26	TCCATCTAAGGCTAAATACCGGCACG	26	srRNA	RNA28SN5	NR_003287.4	rRNA	Homo sapiens RNA, 28S ribosomal N5 (RNA28SN5), ribosomal RNA	321	14	25.5118
srR-1261	srRNA-RNA28SN5-149-17	ATGTGGCGTACGGAAGA	17	srRNA	RNA28SN5	NR_003287.4	rRNA	Homo sapiens RNA, 28S ribosomal N5 (RNA28SN5), ribosomal RNA	149	14	25.5118
srR-1262	srRNA-RNA28SN5-3190-18	GGTCCCCCGCGAGGGGGG	18	srRNA	RNA28SN5	NR_003287.4	rRNA	Homo sapiens RNA, 28S ribosomal N5 (RNA28SN5), ribosomal RNA	3190	14	25.5118
srR-1263	srRNA-RNA28SN5-410-23	AGGGCGTGAAACCGTTAAGAGGT	23	srRNA	RNA28SN5	NR_003287.4	rRNA	Homo sapiens RNA, 28S ribosomal N5 (RNA28SN5), ribosomal RNA	410	14	25.5118
srR-1264	srRNA-RNA28SN5-4705-23	AGAATCCCGCCCAGGCGGAACGA	23	srRNA	RNA28SN5	NR_003287.4	rRNA	Homo sapiens RNA, 28S ribosomal N5 (RNA28SN5), ribosomal RNA	4705	14	25.5118
srR-1265	srRNA-RNA28SN5-2471-15	GAAGGGACGGGCGAT	15	srRNA	RNA28SN5	NR_003287.4	rRNA	Homo sapiens RNA, 28S ribosomal N5 (RNA28SN5), ribosomal RNA	2471	14	25.5118
srR-1266	srRNA-RNA28SN5-878-17	GGCGGCGGCGGCGGGAC	17	srRNA	RNA28SN5	NR_003287.4	rRNA	Homo sapiens RNA, 28S ribosomal N5 (RNA28SN5), ribosomal RNA	878	14	25.5118
srR-1267	srRNA-RNA28SN5-131-19	CGCGGCGGGGCGCGGGACA	19	srRNA	RNA28SN5	NR_003287.4	rRNA	Homo sapiens RNA, 28S ribosomal N5 (RNA28SN5), ribosomal RNA	131	14	25.5118
srR-1268	srRNA-RNA28SN5-101-29	AGGGAAGAGCCCAGCGCCGAATCCCCGCC	29	srRNA	RNA28SN5	NR_003287.4	rRNA	Homo sapiens RNA, 28S ribosomal N5 (RNA28SN5), ribosomal RNA	101	14	25.5118
srR-1269	srRNA-RNA28SN5-3964-17	TAAGTGGGAGGCCCCCG	17	srRNA	RNA28SN5	NR_003287.4	rRNA	Homo sapiens RNA, 28S ribosomal N5 (RNA28SN5), ribosomal RNA	3964	14	25.5118
srR-1270	srRNA-RNA28SN5-3122-15	GGGGGGAGAAGGGTC	15	srRNA	RNA28SN5	NR_003287.4	rRNA	Homo sapiens RNA, 28S ribosomal N5 (RNA28SN5), ribosomal RNA	3122	14	25.5118
srR-1271	srRNA-RNA28SN5-2605-15	GGCGGGAGCCCCGGG	15	srRNA	RNA28SN5	NR_003287.4	rRNA	Homo sapiens RNA, 28S ribosomal N5 (RNA28SN5), ribosomal RNA	2605	14	25.5118
srR-1272	srRNA-RNA28SN5-4981-19	GACCTGCTTCTGGGTCGGG	19	srRNA	RNA28SN5	NR_003287.4	rRNA	Homo sapiens RNA, 28S ribosomal N5 (RNA28SN5), ribosomal RNA	4981	14	25.5118
srR-1273	srRNA-RNA28SN5-3219-19	GGGGGGCCGGCGGCGGCGG	19	srRNA	RNA28SN5	NR_003287.4	rRNA	Homo sapiens RNA, 28S ribosomal N5 (RNA28SN5), ribosomal RNA	3219	14	25.5118
srR-1274	srRNA-RNA28SN5-1122-24	CCCCCCGCCCCGGCGACGGGGGGG	24	srRNA	RNA28SN5	NR_003287.4	rRNA	Homo sapiens RNA, 28S ribosomal N5 (RNA28SN5), ribosomal RNA	1122	14	25.5118
srR-1275	srRNA-RNA5S1-54-16	AAGCAGGGTCGGGCCT	16	srRNA	RNA5S1	NR_023363.1	rRNA	Homo sapiens RNA, 5S ribosomal 1 (RNA5S1), ribosomal RNA	54	14	25.5118
srR-1276	srRNA-RNA5S1-101-18	ATACCGGGTGCTGTAGGC	18	srRNA	RNA5S1	NR_023363.1	rRNA	Homo sapiens RNA, 5S ribosomal 1 (RNA5S1), ribosomal RNA	101	14	25.5118
srR-1277	srRNA-RNA5S1-90-28	ACCGCCTGGGAATACCGGGTGCTGTAGG	28	srRNA	RNA5S1	NR_023363.1	rRNA	Homo sapiens RNA, 5S ribosomal 1 (RNA5S1), ribosomal RNA	90	14	25.5118
srR-1278	srRNA-RNA5S1-89-29	GACCGCCTGGGAATACCGGGTGCTGTAGG	29	srRNA	RNA5S1	NR_023363.1	rRNA	Homo sapiens RNA, 5S ribosomal 1 (RNA5S1), ribosomal RNA	89	14	25.5118
srR-1279	srRNA-RNA5-8SN1-139-20	AGGCCTGTCTGAGCGTCGCT	20	srRNA	RNA5-8SN1	NR_145821.1	rRNA	Homo sapiens RNA, 5.8S ribosomal N1 (RNA5-8SN1), ribosomal RNA	139	14	25.5118
srR-1280	srRNA-RNA18SN2-750-20	CGGCGCCCCCTCGATGCTCT	20	srRNA	RNA18SN2	NR_146146.1	rRNA	Homo sapiens RNA, 18S ribosomal N2 (RNA18SN2), ribosomal RNA	750	14	25.5118
srR-1281	srRNA-RNA18SN2-779-22	GTCCCGCGGGGCCCGAAGCGTT	22	srRNA	RNA18SN2	NR_146146.1	rRNA	Homo sapiens RNA, 18S ribosomal N2 (RNA18SN2), ribosomal RNA	779	14	25.5118
srR-1282	srRNA-RNA18SN2-1409-23	ACGCGACCCCCGAGCGGTCGGCG	23	srRNA	RNA18SN2	NR_146146.1	rRNA	Homo sapiens RNA, 18S ribosomal N2 (RNA18SN2), ribosomal RNA	1409	14	25.5118
srR-1283	srRNA-RNA18SN2-1420-16	GAGCGGTCGGCGTCCC	16	srRNA	RNA18SN2	NR_146146.1	rRNA	Homo sapiens RNA, 18S ribosomal N2 (RNA18SN2), ribosomal RNA	1420	14	25.5118
srR-1284	srRNA-RNA18SN2-1734-24	GAGGCCCTCGGATCGGCCCCGCCG	24	srRNA	RNA18SN2	NR_146146.1	rRNA	Homo sapiens RNA, 18S ribosomal N2 (RNA18SN2), ribosomal RNA	1734	14	25.5118
srR-1285	srRNA-RNA18SN2-247-26	CCCTCTCCGGCCCCGGCCGGGGGGCG	26	srRNA	RNA18SN2	NR_146146.1	rRNA	Homo sapiens RNA, 18S ribosomal N2 (RNA18SN2), ribosomal RNA	247	14	25.5118
srR-1286	srRNA-RNA18SN2-250-20	TCTCCGGCCCCGGCCGGGGG	20	srRNA	RNA18SN2	NR_146146.1	rRNA	Homo sapiens RNA, 18S ribosomal N2 (RNA18SN2), ribosomal RNA	250	14	25.5118
srR-1287	srRNA-RNA18SN2-1121-25	GACCCGCCGGGCAGCTTCCGGGAAA	25	srRNA	RNA18SN2	NR_146146.1	rRNA	Homo sapiens RNA, 18S ribosomal N2 (RNA18SN2), ribosomal RNA	1121	14	25.5118
srR-1288	srRNA-RNA18SN2-1140-27	GGGAAACCAAAGTCTTTGGGTTCCGGG	27	srRNA	RNA18SN2	NR_146146.1	rRNA	Homo sapiens RNA, 18S ribosomal N2 (RNA18SN2), ribosomal RNA	1140	14	25.5118
srR-1289	srRNA-RNA18SN2-1786-30	TGAGAAGACGGTCGAACTTGACTATCTAGA	30	srRNA	RNA18SN2	NR_146146.1	rRNA	Homo sapiens RNA, 18S ribosomal N2 (RNA18SN2), ribosomal RNA	1786	14	25.5118
srR-1290	srRNA-RNA18SN2-489-22	ACCCACTCCCGACCCGGGGAGG	22	srRNA	RNA18SN2	NR_146146.1	rRNA	Homo sapiens RNA, 18S ribosomal N2 (RNA18SN2), ribosomal RNA	489	14	25.5118
srR-1291	srRNA-RNA18SN2-262-18	GCCGGGGGGCGGGCGCCG	18	srRNA	RNA18SN2	NR_146146.1	rRNA	Homo sapiens RNA, 18S ribosomal N2 (RNA18SN2), ribosomal RNA	262	14	25.5118
srR-1292	srRNA-RNA18SN2-1410-22	CGCGACCCCCGAGCGGTCGGCG	22	srRNA	RNA18SN2	NR_146146.1	rRNA	Homo sapiens RNA, 18S ribosomal N2 (RNA18SN2), ribosomal RNA	1410	14	25.5118
srR-1293	srRNA-RNA18SN2-994-27	CGAAAGCATTTGCCAAGAATGTTTTCA	27	srRNA	RNA18SN2	NR_146146.1	rRNA	Homo sapiens RNA, 18S ribosomal N2 (RNA18SN2), ribosomal RNA	994	14	25.5118
srR-1294	srRNA-RNA18SN2-326-20	CGTGGCGGCGACGACCCATT	20	srRNA	RNA18SN2	NR_146146.1	rRNA	Homo sapiens RNA, 18S ribosomal N2 (RNA18SN2), ribosomal RNA	326	14	25.5118
srR-1295	srRNA-RNA28SN5-1122-24-2	CCCCCGCCCCGGCGACGGGGGGGG	24	srRNA	RNA28SN5	NR_003287.4	rRNA	Homo sapiens RNA, 28S ribosomal N5 (RNA28SN5), ribosomal RNA	1122	13	23.6896
srR-1296	srRNA-RNA5S1-103-18-5	ACCGGGTGCTGGAGGCTT	18	srRNA	RNA5S1	NR_023363.1	rRNA	Homo sapiens RNA, 5S ribosomal 1 (RNA5S1), ribosomal RNA	103	13	23.6896
srR-1297	srRNA-RNA5S1-93-27-2	GCCTGGGAATACCGGGTGCTGTAGGCA	27	srRNA	RNA5S1	NR_023363.1	rRNA	Homo sapiens RNA, 5S ribosomal 1 (RNA5S1), ribosomal RNA	93	13	23.6896
srR-1298	srRNA-RNA5S1-103-19-5	ACCGGGTGCTGTAGGCCTT	19	srRNA	RNA5S1	NR_023363.1	rRNA	Homo sapiens RNA, 5S ribosomal 1 (RNA5S1), ribosomal RNA	103	13	23.6896
srR-1299	srRNA-RNA5S1-92-30-2	CGCCTGGGAATACCGGGTGCTGTAGGTTTT	30	srRNA	RNA5S1	NR_023363.1	rRNA	Homo sapiens RNA, 5S ribosomal 1 (RNA5S1), ribosomal RNA	92	13	23.6896
srR-1300	srRNA-RNA5S1-103-19-6	ACCGTGTGCTGTAGGCTTT	19	srRNA	RNA5S1	NR_023363.1	rRNA	Homo sapiens RNA, 5S ribosomal 1 (RNA5S1), ribosomal RNA	103	13	23.6896
srR-1301	srRNA-RNA5-8SN1-138-19-2	CGCCTGTCTGAGCGTTGCT	19	srRNA	RNA5-8SN1	NR_145821.1	rRNA	Homo sapiens RNA, 5.8S ribosomal N1 (RNA5-8SN1), ribosomal RNA	138	13	23.6896
srR-1302	srRNA-RNA5-8SN1-137-20-10	ACGCCTGGCTGAGCGTCGCT	20	srRNA	RNA5-8SN1	NR_145821.1	rRNA	Homo sapiens RNA, 5.8S ribosomal N1 (RNA5-8SN1), ribosomal RNA	137	13	23.6896
srR-1303	srRNA-RNA5-8SN1-137-20-11	ACGCCTGTCTGGGCGTCGCT	20	srRNA	RNA5-8SN1	NR_145821.1	rRNA	Homo sapiens RNA, 5.8S ribosomal N1 (RNA5-8SN1), ribosomal RNA	137	13	23.6896
srR-1304	srRNA-RNA45SN5-929-16	GGGTCCTGAGGGAGCT	16	srRNA	RNA45SN5	NR_046235.3	rRNA	Homo sapiens RNA, 45S pre-ribosomal N5 (RNA45SN5), ribosomal RNA	929	13	23.6896
srR-1305	srRNA-RNA45SN5-6742-18	TGTCTGAGCGTCGCTTGC	18	srRNA	RNA45SN5	NR_046235.3	rRNA	Homo sapiens RNA, 45S pre-ribosomal N5 (RNA45SN5), ribosomal RNA	6742	13	23.6896
srR-1306	srRNA-MT-RNR1-925-22	AAGTGTACTGGAAAGTGCACTT	22	srRNA	MT-RNR1	NC_012920.1:648-1601	MT rRNA	Homo sapiens mitochondrion, MT-RNR1 mitochondrially encoded 12S RNA (12S rRNA), ribosomal RNA	925	13	23.6896
srR-1307	srRNA-MT-RNR1-924-30	TAAGTGTACTGGAAAGTGCACTTGGACGAA	30	srRNA	MT-RNR1	NC_012920.1:648-1601	MT rRNA	Homo sapiens mitochondrion, MT-RNR1 mitochondrially encoded 12S RNA (12S rRNA), ribosomal RNA	924	13	23.6896
srR-1308	srRNA-MT-RNR1-740-29	ACGATAGCCCTTATGAAACTTAAGGGTCG	29	srRNA	MT-RNR1	NC_012920.1:648-1601	MT rRNA	Homo sapiens mitochondrion, MT-RNR1 mitochondrially encoded 12S RNA (12S rRNA), ribosomal RNA	740	13	23.6896
srR-1309	srRNA-MT-RNR1-922-29	GGTAAGTGTACTGGAAAGTGCACTTGGAC	29	srRNA	MT-RNR1	NC_012920.1:648-1601	MT rRNA	Homo sapiens mitochondrion, MT-RNR1 mitochondrially encoded 12S RNA (12S rRNA), ribosomal RNA	922	13	23.6896
srR-1310	srRNA-MT-RNR1-703-21	GGCAAGAAATGGGCTACATTT	21	srRNA	MT-RNR1	NC_012920.1:648-1601	MT rRNA	Homo sapiens mitochondrion, MT-RNR1 mitochondrially encoded 12S RNA (12S rRNA), ribosomal RNA	703	13	23.6896
srR-1311	srRNA-MT-RNR1-936-20	AAAGTGCACTTGGACGAACA	20	srRNA	MT-RNR1	NC_012920.1:648-1601	MT rRNA	Homo sapiens mitochondrion, MT-RNR1 mitochondrially encoded 12S RNA (12S rRNA), ribosomal RNA	936	13	23.6896
srR-1312	srRNA-MT-RNR1-925-30	AAGTGTACTGGAAGTGCACTTGGACGAACA	30	srRNA	MT-RNR1	NC_012920.1:648-1601	MT rRNA	Homo sapiens mitochondrion, MT-RNR1 mitochondrially encoded 12S RNA (12S rRNA), ribosomal RNA	925	13	23.6896
srR-1313	srRNA-MT-RNR2-344-16	AGCTGGTTGTCCAAGA	16	srRNA	MT-RNR2	NC_012920.1:1671-3229	MT rRNA	Homo sapiens mitochondrion, MT-RNR2 mitochondrially encoded 16S RNA (16S rRNA), ribosomal RNA	344	13	23.6896
srR-1314	srRNA-MT-RNR2-1009-26	TTGACCTGCCCGTGAAGAGGCGGGCA	26	srRNA	MT-RNR2	NC_012920.1:1671-3229	MT rRNA	Homo sapiens mitochondrion, MT-RNR2 mitochondrially encoded 16S RNA (16S rRNA), ribosomal RNA	1009	13	23.6896
srR-1315	srRNA-MT-RNR2-1094-18	AACAAACCCACAGGTCCT	18	srRNA	MT-RNR2	NC_012920.1:1671-3229	MT rRNA	Homo sapiens mitochondrion, MT-RNR2 mitochondrially encoded 16S RNA (16S rRNA), ribosomal RNA	1094	13	23.6896
srR-1316	srRNA-MT-RNR2-74-22	ATAGGCGATAGAAATTGAAACC	22	srRNA	MT-RNR2	NC_012920.1:1671-3229	MT rRNA	Homo sapiens mitochondrion, MT-RNR2 mitochondrially encoded 16S RNA (16S rRNA), ribosomal RNA	74	13	23.6896
srR-1317	srRNA-MT-RNR2-575-23	AACTGAACTCCTCACACCCAATT	23	srRNA	MT-RNR2	NC_012920.1:1671-3229	MT rRNA	Homo sapiens mitochondrion, MT-RNR2 mitochondrially encoded 16S RNA (16S rRNA), ribosomal RNA	575	13	23.6896
srR-1318	srRNA-MT-RNR2-1389-24	ACGTGATCTGAGTTCAGACCGGAG	24	srRNA	MT-RNR2	NC_012920.1:1671-3229	MT rRNA	Homo sapiens mitochondrion, MT-RNR2 mitochondrially encoded 16S RNA (16S rRNA), ribosomal RNA	1389	13	23.6896
srR-1319	srRNA-RNA28SN5-4004-16	GGGGCCCGGGGCGGGG	16	srRNA	RNA28SN5	NR_003287.4	rRNA	Homo sapiens RNA, 28S ribosomal N5 (RNA28SN5), ribosomal RNA	4004	13	23.6896
srR-1320	srRNA-RNA28SN5-1160-17	CGGGGGGCGGGGCGGAC	17	srRNA	RNA28SN5	NR_003287.4	rRNA	Homo sapiens RNA, 28S ribosomal N5 (RNA28SN5), ribosomal RNA	1160	13	23.6896
srR-1321	srRNA-RNA28SN5-3405-20	GCGGGCGGCGGGGCGGGGCG	20	srRNA	RNA28SN5	NR_003287.4	rRNA	Homo sapiens RNA, 28S ribosomal N5 (RNA28SN5), ribosomal RNA	3405	13	23.6896
srR-1322	srRNA-RNA28SN5-2462-22	CGCCGTTCCGAAGGGACGGGCG	22	srRNA	RNA28SN5	NR_003287.4	rRNA	Homo sapiens RNA, 28S ribosomal N5 (RNA28SN5), ribosomal RNA	2462	13	23.6896
srR-1323	srRNA-RNA28SN5-706-28	CCGCGACCGGCTCCGGGACGGCTGGGAA	28	srRNA	RNA28SN5	NR_003287.4	rRNA	Homo sapiens RNA, 28S ribosomal N5 (RNA28SN5), ribosomal RNA	706	13	23.6896
srR-1324	srRNA-RNA28SN5-938-30	CGCCGAATCCCGGGGCCGAGGGAGCGAGAC	30	srRNA	RNA28SN5	NR_003287.4	rRNA	Homo sapiens RNA, 28S ribosomal N5 (RNA28SN5), ribosomal RNA	938	13	23.6896
srR-1325	srRNA-RNA28SN5-2510-15	GAAAGGGAGTCGGGT	15	srRNA	RNA28SN5	NR_003287.4	rRNA	Homo sapiens RNA, 28S ribosomal N5 (RNA28SN5), ribosomal RNA	2510	13	23.6896
srR-1326	srRNA-RNA28SN5-2427-21	GAACATGGGTCAGTCGGTCCT	21	srRNA	RNA28SN5	NR_003287.4	rRNA	Homo sapiens RNA, 28S ribosomal N5 (RNA28SN5), ribosomal RNA	2427	13	23.6896
srR-1327	srRNA-RNA28SN5-4815-16	CCCCGCGCGCGCGGGA	16	srRNA	RNA28SN5	NR_003287.4	rRNA	Homo sapiens RNA, 28S ribosomal N5 (RNA28SN5), ribosomal RNA	4815	13	23.6896
srR-1328	srRNA-RNA28SN5-1063-20	TGGGGGGGCCGGGCCACCCC	20	srRNA	RNA28SN5	NR_003287.4	rRNA	Homo sapiens RNA, 28S ribosomal N5 (RNA28SN5), ribosomal RNA	1063	13	23.6896
srR-1329	srRNA-RNA28SN5-1216-17	CGGGGGAGGTTCTCTCG	17	srRNA	RNA28SN5	NR_003287.4	rRNA	Homo sapiens RNA, 28S ribosomal N5 (RNA28SN5), ribosomal RNA	1216	13	23.6896
srR-1330	srRNA-RNA28SN5-3994-24	GTCCCCGCGAGGGGCCCGGGGCGG	24	srRNA	RNA28SN5	NR_003287.4	rRNA	Homo sapiens RNA, 28S ribosomal N5 (RNA28SN5), ribosomal RNA	3994	13	23.6896
srR-1331	srRNA-RNA28SN5-729-19	GGGAAGGCCCGGCGGGGAA	19	srRNA	RNA28SN5	NR_003287.4	rRNA	Homo sapiens RNA, 28S ribosomal N5 (RNA28SN5), ribosomal RNA	729	13	23.6896
srR-1332	srRNA-RNA28SN5-4812-24	GCGCCCCGCGCGCGCGGGAGGGCG	24	srRNA	RNA28SN5	NR_003287.4	rRNA	Homo sapiens RNA, 28S ribosomal N5 (RNA28SN5), ribosomal RNA	4812	13	23.6896
srR-1333	srRNA-RNA28SN5-2908-16	TCGGGCTGGGGCGCGA	16	srRNA	RNA28SN5	NR_003287.4	rRNA	Homo sapiens RNA, 28S ribosomal N5 (RNA28SN5), ribosomal RNA	2908	13	23.6896
srR-1334	srRNA-RNA28SN5-3513-18	GGAGGGGCCGCGGGCCGG	18	srRNA	RNA28SN5	NR_003287.4	rRNA	Homo sapiens RNA, 28S ribosomal N5 (RNA28SN5), ribosomal RNA	3513	13	23.6896
srR-1335	srRNA-RNA28SN5-2496-24	GCCCTCGGCCGATCGAAAGGGAGT	24	srRNA	RNA28SN5	NR_003287.4	rRNA	Homo sapiens RNA, 28S ribosomal N5 (RNA28SN5), ribosomal RNA	2496	13	23.6896
srR-1336	srRNA-RNA28SN5-2932-21	TGGGCGCGCGCCGCGGCTGGA	21	srRNA	RNA28SN5	NR_003287.4	rRNA	Homo sapiens RNA, 28S ribosomal N5 (RNA28SN5), ribosomal RNA	2932	13	23.6896
srR-1337	srRNA-RNA28SN5-1473-21	TCGCCCGCCGCGCCGGGGAGG	21	srRNA	RNA28SN5	NR_003287.4	rRNA	Homo sapiens RNA, 28S ribosomal N5 (RNA28SN5), ribosomal RNA	1473	13	23.6896
srR-1338	srRNA-RNA28SN5-1551-27	CGAAGCCAGAGGAAACTCTGGTGGAGG	27	srRNA	RNA28SN5	NR_003287.4	rRNA	Homo sapiens RNA, 28S ribosomal N5 (RNA28SN5), ribosomal RNA	1551	13	23.6896
srR-1339	srRNA-RNA28SN5-2667-20	CGCCCCGAGAGAGGGGCCCG	20	srRNA	RNA28SN5	NR_003287.4	rRNA	Homo sapiens RNA, 28S ribosomal N5 (RNA28SN5), ribosomal RNA	2667	13	23.6896
srR-1340	srRNA-RNA28SN5-2564-23	GAGGCGTCCAGTGCGGTAACGCG	23	srRNA	RNA28SN5	NR_003287.4	rRNA	Homo sapiens RNA, 28S ribosomal N5 (RNA28SN5), ribosomal RNA	2564	13	23.6896
srR-1341	srRNA-RNA28SN5-2764-19	AAATCTCGCGCCGGGCCGT	19	srRNA	RNA28SN5	NR_003287.4	rRNA	Homo sapiens RNA, 28S ribosomal N5 (RNA28SN5), ribosomal RNA	2764	13	23.6896
srR-1342	srRNA-RNA28SN5-152-20	TGGCGTACGGAAGACCCGCT	20	srRNA	RNA28SN5	NR_003287.4	rRNA	Homo sapiens RNA, 28S ribosomal N5 (RNA28SN5), ribosomal RNA	152	13	23.6896
srR-1343	srRNA-RNA28SN5-3221-20	GGGGCCGGCGGCGGCGGCGA	20	srRNA	RNA28SN5	NR_003287.4	rRNA	Homo sapiens RNA, 28S ribosomal N5 (RNA28SN5), ribosomal RNA	3221	13	23.6896
srR-1344	srRNA-RNA28SN5-3483-17	CGGCGCGCGGCGGCGGC	17	srRNA	RNA28SN5	NR_003287.4	rRNA	Homo sapiens RNA, 28S ribosomal N5 (RNA28SN5), ribosomal RNA	3483	13	23.6896
srR-1345	srRNA-RNA28SN5-2469-17	CCGAAGGGACGGGCGAT	17	srRNA	RNA28SN5	NR_003287.4	rRNA	Homo sapiens RNA, 28S ribosomal N5 (RNA28SN5), ribosomal RNA	2469	13	23.6896
srR-1346	srRNA-RNA28SN5-2049-22	GGCGCTGGAGCGTCGGGCCCAT	22	srRNA	RNA28SN5	NR_003287.4	rRNA	Homo sapiens RNA, 28S ribosomal N5 (RNA28SN5), ribosomal RNA	2049	13	23.6896
srR-1347	srRNA-RNA28SN5-121-29	ATCCCCGCCCCGCGGCGGGGCGCGGGACA	29	srRNA	RNA28SN5	NR_003287.4	rRNA	Homo sapiens RNA, 28S ribosomal N5 (RNA28SN5), ribosomal RNA	121	13	23.6896
srR-1348	srRNA-RNA28SN5-1657-15	GGTTCCCTCCGAAGT	15	srRNA	RNA28SN5	NR_003287.4	rRNA	Homo sapiens RNA, 28S ribosomal N5 (RNA28SN5), ribosomal RNA	1657	13	23.6896
srR-1349	srRNA-RNA28SN5-1084-16	CCCACGGCGCGACCGC	16	srRNA	RNA28SN5	NR_003287.4	rRNA	Homo sapiens RNA, 28S ribosomal N5 (RNA28SN5), ribosomal RNA	1084	13	23.6896
srR-1350	srRNA-RNA28SN5-4641-15	TTGGCTGAGGAGCCA	15	srRNA	RNA28SN5	NR_003287.4	rRNA	Homo sapiens RNA, 28S ribosomal N5 (RNA28SN5), ribosomal RNA	4641	13	23.6896
srR-1351	srRNA-RNA28SN5-942-19	GAATCCCGGGGCCGAGGGA	19	srRNA	RNA28SN5	NR_003287.4	rRNA	Homo sapiens RNA, 28S ribosomal N5 (RNA28SN5), ribosomal RNA	942	13	23.6896
srR-1352	srRNA-RNA28SN5-2647-18	AGGGCGCCCTGGAATGGG	18	srRNA	RNA28SN5	NR_003287.4	rRNA	Homo sapiens RNA, 28S ribosomal N5 (RNA28SN5), ribosomal RNA	2647	13	23.6896
srR-1353	srRNA-RNA28SN5-1210-15	CGGGCCCGGGGGAGG	15	srRNA	RNA28SN5	NR_003287.4	rRNA	Homo sapiens RNA, 28S ribosomal N5 (RNA28SN5), ribosomal RNA	1210	13	23.6896
srR-1354	srRNA-RNA28SN5-131-18	CGCGGCGGGGCGCGGGAC	18	srRNA	RNA28SN5	NR_003287.4	rRNA	Homo sapiens RNA, 28S ribosomal N5 (RNA28SN5), ribosomal RNA	131	13	23.6896
srR-1355	srRNA-RNA28SN5-2605-17	GGCGGGAGCCCCGGGGA	17	srRNA	RNA28SN5	NR_003287.4	rRNA	Homo sapiens RNA, 28S ribosomal N5 (RNA28SN5), ribosomal RNA	2605	13	23.6896
srR-1356	srRNA-RNA28SN5-667-18	ACCGGCCGCCGCCGGGCG	18	srRNA	RNA28SN5	NR_003287.4	rRNA	Homo sapiens RNA, 28S ribosomal N5 (RNA28SN5), ribosomal RNA	667	13	23.6896
srR-1357	srRNA-RNA28SN5-2236-16	CCGCTCCCCGCCCCCG	16	srRNA	RNA28SN5	NR_003287.4	rRNA	Homo sapiens RNA, 28S ribosomal N5 (RNA28SN5), ribosomal RNA	2236	13	23.6896
srR-1358	srRNA-RNA28SN5-4145-16	CGGCCGGGCGCGACCC	16	srRNA	RNA28SN5	NR_003287.4	rRNA	Homo sapiens RNA, 28S ribosomal N5 (RNA28SN5), ribosomal RNA	4145	13	23.6896
srR-1359	srRNA-RNA28SN5-939-29	GCCGAATCCCGGGGCCGAGGGAGCGAGAC	29	srRNA	RNA28SN5	NR_003287.4	rRNA	Homo sapiens RNA, 28S ribosomal N5 (RNA28SN5), ribosomal RNA	939	13	23.6896
srR-1360	srRNA-RNA28SN5-3617-21	GCGGACCAGGGGAATCCGACT	21	srRNA	RNA28SN5	NR_003287.4	rRNA	Homo sapiens RNA, 28S ribosomal N5 (RNA28SN5), ribosomal RNA	3617	13	23.6896
srR-1361	srRNA-RNA28SN5-3569-26	CGCGGCGCCTCGCCTCGGCCGGCGCC	26	srRNA	RNA28SN5	NR_003287.4	rRNA	Homo sapiens RNA, 28S ribosomal N5 (RNA28SN5), ribosomal RNA	3569	13	23.6896
srR-1362	srRNA-RNA28SN5-4811-17	CGCGCCCCGCGCGCGCG	17	srRNA	RNA28SN5	NR_003287.4	rRNA	Homo sapiens RNA, 28S ribosomal N5 (RNA28SN5), ribosomal RNA	4811	13	23.6896
srR-1363	srRNA-RNA28SN5-3302-28	CCCCCGGGGAGCCCGGCGGGCGCCGGCG	28	srRNA	RNA28SN5	NR_003287.4	rRNA	Homo sapiens RNA, 28S ribosomal N5 (RNA28SN5), ribosomal RNA	3302	13	23.6896
srR-1364	srRNA-RNA28SN5-4705-28	AGAATCCCGCCCAGGCGGAACGATACGG	28	srRNA	RNA28SN5	NR_003287.4	rRNA	Homo sapiens RNA, 28S ribosomal N5 (RNA28SN5), ribosomal RNA	4705	13	23.6896
srR-1365	srRNA-RNA28SN5-3131-15	AGGGTCGGGGCGGCA	15	srRNA	RNA28SN5	NR_003287.4	rRNA	Homo sapiens RNA, 28S ribosomal N5 (RNA28SN5), ribosomal RNA	3131	13	23.6896
srR-1366	srRNA-RNA28SN5-2573-16	AGTGCGGTAACGCGAC	16	srRNA	RNA28SN5	NR_003287.4	rRNA	Homo sapiens RNA, 28S ribosomal N5 (RNA28SN5), ribosomal RNA	2573	13	23.6896
srR-1367	srRNA-RNA28SN5-705-20	GCCGCGACCGGCTCCGGGAC	20	srRNA	RNA28SN5	NR_003287.4	rRNA	Homo sapiens RNA, 28S ribosomal N5 (RNA28SN5), ribosomal RNA	705	13	23.6896
srR-1368	srRNA-RNA28SN5-3110-22	GGGGGCGGCGGCGGGGGGAGAA	22	srRNA	RNA28SN5	NR_003287.4	rRNA	Homo sapiens RNA, 28S ribosomal N5 (RNA28SN5), ribosomal RNA	3110	13	23.6896
srR-1369	srRNA-RNA28SN5-1246-22	GTCCCCCGAAGAGGGGGACGGC	22	srRNA	RNA28SN5	NR_003287.4	rRNA	Homo sapiens RNA, 28S ribosomal N5 (RNA28SN5), ribosomal RNA	1246	13	23.6896
srR-1370	srRNA-RNA28SN5-4128-30	AGCGCCCGGCCGCGCGCCGGCCGGGCGCGA	30	srRNA	RNA28SN5	NR_003287.4	rRNA	Homo sapiens RNA, 28S ribosomal N5 (RNA28SN5), ribosomal RNA	4128	13	23.6896
srR-1371	srRNA-RNA28SN5-3189-25	CGGTCCCCCGCGAGGGGGGCCCGGG	25	srRNA	RNA28SN5	NR_003287.4	rRNA	Homo sapiens RNA, 28S ribosomal N5 (RNA28SN5), ribosomal RNA	3189	13	23.6896
srR-1372	srRNA-RNA28SN5-4816-19	CCCGCGCGCGCGGGAGGGC	19	srRNA	RNA28SN5	NR_003287.4	rRNA	Homo sapiens RNA, 28S ribosomal N5 (RNA28SN5), ribosomal RNA	4816	13	23.6896
srR-1373	srRNA-RNA28SN5-616-18	GGCGGGCGGGGCCGGGGG	18	srRNA	RNA28SN5	NR_003287.4	rRNA	Homo sapiens RNA, 28S ribosomal N5 (RNA28SN5), ribosomal RNA	616	13	23.6896
srR-1374	srRNA-RNA28SN5-4708-20	ATCCCGCCCAGGCGGAACGA	20	srRNA	RNA28SN5	NR_003287.4	rRNA	Homo sapiens RNA, 28S ribosomal N5 (RNA28SN5), ribosomal RNA	4708	13	23.6896
srR-1375	srRNA-RNA28SN5-4145-30	TGCGGGCGGGCGCGACCCGCTCCGGGGACA	30	srRNA	RNA28SN5	NR_003287.4	rRNA	Homo sapiens RNA, 28S ribosomal N5 (RNA28SN5), ribosomal RNA	4145	13	23.6896
srR-1376	srRNA-RNA28SN5-128-18	CCCCGCGGCGGCGCGGGG	18	srRNA	RNA28SN5	NR_003287.4	rRNA	Homo sapiens RNA, 28S ribosomal N5 (RNA28SN5), ribosomal RNA	128	13	23.6896
srR-1377	srRNA-RNA28SN5-3165-27	CGCGGGGCCCCGGCGGCGGGGGCCCGG	27	srRNA	RNA28SN5	NR_003287.4	rRNA	Homo sapiens RNA, 28S ribosomal N5 (RNA28SN5), ribosomal RNA	3165	13	23.6896
srR-1378	srRNA-RNA5-8SN1-2-16	GACTCTTAGCGGTGGA	16	srRNA	RNA5-8SN1	NR_145821.1	rRNA	Homo sapiens RNA, 5.8S ribosomal N1 (RNA5-8SN1), ribosomal RNA	2	13	23.6896
srR-1379	srRNA-RNA18SN2-1269-29	GGCCCGGACACGGACAGGATTGACAGATT	29	srRNA	RNA18SN2	NR_146146.1	rRNA	Homo sapiens RNA, 18S ribosomal N2 (RNA18SN2), ribosomal RNA	1269	13	23.6896
srR-1380	srRNA-RNA18SN2-1140-26	GGGAAACCAAAGTCTTTGGGTTCCGG	26	srRNA	RNA18SN2	NR_146146.1	rRNA	Homo sapiens RNA, 18S ribosomal N2 (RNA18SN2), ribosomal RNA	1140	13	23.6896
srR-1381	srRNA-RNA18SN2-1121-17	GACCCGCCGGGCAGCTT	17	srRNA	RNA18SN2	NR_146146.1	rRNA	Homo sapiens RNA, 18S ribosomal N2 (RNA18SN2), ribosomal RNA	1121	13	23.6896
srR-1382	srRNA-RNA18SN2-370-26	GATGGTAGTCGCCGTGCCTACCATGG	26	srRNA	RNA18SN2	NR_146146.1	rRNA	Homo sapiens RNA, 18S ribosomal N2 (RNA18SN2), ribosomal RNA	370	13	23.6896
srR-1383	srRNA-RNA18SN2-113-20	GGTTCCTTTGGTCGCTCGCT	20	srRNA	RNA18SN2	NR_146146.1	rRNA	Homo sapiens RNA, 18S ribosomal N2 (RNA18SN2), ribosomal RNA	113	13	23.6896
srR-1384	srRNA-RNA18SN2-1040-22	GGAGGTTCGAAGACGATCAGAT	22	srRNA	RNA18SN2	NR_146146.1	rRNA	Homo sapiens RNA, 18S ribosomal N2 (RNA18SN2), ribosomal RNA	1040	13	23.6896
srR-1385	srRNA-RNA18SN2-399-17	CCACGGGTGACGGGGAA	17	srRNA	RNA18SN2	NR_146146.1	rRNA	Homo sapiens RNA, 18S ribosomal N2 (RNA18SN2), ribosomal RNA	399	13	23.6896
srR-1386	srRNA-RNA18SN2-694-27	GCGGGCGGGCGGTCCGCCGCGAGGCGA	27	srRNA	RNA18SN2	NR_146146.1	rRNA	Homo sapiens RNA, 18S ribosomal N2 (RNA18SN2), ribosomal RNA	694	13	23.6896
srR-1387	srRNA-RNA18SN2-1767-19	CACGGCCCTGGCGGAGCGC	19	srRNA	RNA18SN2	NR_146146.1	rRNA	Homo sapiens RNA, 18S ribosomal N2 (RNA18SN2), ribosomal RNA	1767	13	23.6896
srR-1388	srRNA-RNA28SN5-1033-22-2	CCCCCGCGTGGGCGCGCCGGCG	22	srRNA	RNA28SN5	NR_003287.4	rRNA	Homo sapiens RNA, 28S ribosomal N5 (RNA28SN5), ribosomal RNA	1033	12	21.8673
srR-1389	srRNA-RNA5S1-97-25-3	GGGGAATACCGGGTGCTGTAGGCTT	25	srRNA	RNA5S1	NR_023363.1	rRNA	Homo sapiens RNA, 5S ribosomal 1 (RNA5S1), ribosomal RNA	97	12	21.8673
srR-1390	srRNA-RNA5-8SN1-137-19-4	ACGCCTGTCTGAGCTCGCT	19	srRNA	RNA5-8SN1	NR_145821.1	rRNA	Homo sapiens RNA, 5.8S ribosomal N1 (RNA5-8SN1), ribosomal RNA	137	12	21.8673
srR-1391	srRNA-RNA5-8SN1-137-21-2	ACGCCTGTCTGAGCGTTGCTT	21	srRNA	RNA5-8SN1	NR_145821.1	rRNA	Homo sapiens RNA, 5.8S ribosomal N1 (RNA5-8SN1), ribosomal RNA	137	12	21.8673
srR-1392	srRNA-RNA5-8SN1-137-20-12	ACGCCTGTCTGAGCGTCGTT	20	srRNA	RNA5-8SN1	NR_145821.1	rRNA	Homo sapiens RNA, 5.8S ribosomal N1 (RNA5-8SN1), ribosomal RNA	137	12	21.8673
srR-1393	srRNA-RNA5-8SN1-137-20-13	ACGCCTGTCTGAGCGTCGCG	20	srRNA	RNA5-8SN1	NR_145821.1	rRNA	Homo sapiens RNA, 5.8S ribosomal N1 (RNA5-8SN1), ribosomal RNA	137	12	21.8673
srR-1394	srRNA-RNA5-8SN1-137-21-3	ACGCCTGTCTGAGCGTCGCTC	21	srRNA	RNA5-8SN1	NR_145821.1	rRNA	Homo sapiens RNA, 5.8S ribosomal N1 (RNA5-8SN1), ribosomal RNA	137	12	21.8673
srR-1395	srRNA-RNA18SN2-253-19-2	CCGGCCCCGGCCGGGGGGC	19	srRNA	RNA18SN2	NR_146146.1	rRNA	Homo sapiens RNA, 18S ribosomal N2 (RNA18SN2), ribosomal RNA	253	12	21.8673
srR-1396	srRNA-RNA45SN5-469-19	CGAGCCGCGACGGGCGAGG	19	srRNA	RNA45SN5	NR_046235.3	rRNA	Homo sapiens RNA, 45S pre-ribosomal N5 (RNA45SN5), ribosomal RNA	469	12	21.8673
srR-1397	srRNA-RNA45SN5-602-18	CCCGGCCCGACCTCGCCG	18	srRNA	RNA45SN5	NR_046235.3	rRNA	Homo sapiens RNA, 45S pre-ribosomal N5 (RNA45SN5), ribosomal RNA	602	12	21.8673
srR-1398	srRNA-RNA45SN5-6738-22	CGCCTGTCTGAGCGTCGCTTGC	22	srRNA	RNA45SN5	NR_046235.3	rRNA	Homo sapiens RNA, 45S pre-ribosomal N5 (RNA45SN5), ribosomal RNA	6738	12	21.8673
srR-1399	srRNA-RNA45SN5-6737-22	ACGCCTGTCTGAGCGTCGCTTG	22	srRNA	RNA45SN5	NR_046235.3	rRNA	Homo sapiens RNA, 45S pre-ribosomal N5 (RNA45SN5), ribosomal RNA	6737	12	21.8673
srR-1400	srRNA-RNA45SN5-1989-24	GGCGGGGCCCCGGGGCTCGCGAGG	24	srRNA	RNA45SN5	NR_046235.3	rRNA	Homo sapiens RNA, 45S pre-ribosomal N5 (RNA45SN5), ribosomal RNA	1989	12	21.8673
srR-1401	srRNA-RNA45SN5-13102-18	CGGGCGTGGTGGTGGGGG	18	srRNA	RNA45SN5	NR_046235.3	rRNA	Homo sapiens RNA, 45S pre-ribosomal N5 (RNA45SN5), ribosomal RNA	13102	12	21.8673
srR-1402	srRNA-RNA45SN5-6741-18	CTGTCTGAGCGTCGCTTG	18	srRNA	RNA45SN5	NR_046235.3	rRNA	Homo sapiens RNA, 45S pre-ribosomal N5 (RNA45SN5), ribosomal RNA	6741	12	21.8673
srR-1403	srRNA-RNA45SN5-6277-22	CGCGGCGGCCGTCGGGTGGGGG	22	srRNA	RNA45SN5	NR_046235.3	rRNA	Homo sapiens RNA, 45S pre-ribosomal N5 (RNA45SN5), ribosomal RNA	6277	12	21.8673
srR-1404	srRNA-RNA45SN5-6743-18	GTCTGAGCGTCGCTTGCA	18	srRNA	RNA45SN5	NR_046235.3	rRNA	Homo sapiens RNA, 45S pre-ribosomal N5 (RNA45SN5), ribosomal RNA	6743	12	21.8673
srR-1405	srRNA-MT-RNR1-512-28	AAAACTCAAAGGACCTGGCGGTGCTTCA	28	srRNA	MT-RNR1	NC_012920.1:648-1601	MT rRNA	Homo sapiens mitochondrion, MT-RNR1 mitochondrially encoded 12S RNA (12S rRNA), ribosomal RNA	512	12	21.8673
srR-1406	srRNA-MT-RNR1-519-21	AAAGGACCTGGCGGTGCTTCA	21	srRNA	MT-RNR1	NC_012920.1:648-1601	MT rRNA	Homo sapiens mitochondrion, MT-RNR1 mitochondrially encoded 12S RNA (12S rRNA), ribosomal RNA	519	12	21.8673
srR-1407	srRNA-MT-RNR1-2-30	ATAGGTTTGGTCCTAGCCTTTCTATTAGCT	30	srRNA	MT-RNR1	NC_012920.1:648-1601	MT rRNA	Homo sapiens mitochondrion, MT-RNR1 mitochondrially encoded 12S RNA (12S rRNA), ribosomal RNA	2	12	21.8673
srR-1408	srRNA-MT-RNR1-926-30	AGTGTACTGGAAAGTGCACTTGGACGAACA	30	srRNA	MT-RNR1	NC_012920.1:648-1601	MT rRNA	Homo sapiens mitochondrion, MT-RNR1 mitochondrially encoded 12S RNA (12S rRNA), ribosomal RNA	926	12	21.8673
srR-1409	srRNA-MT-RNR1-767-30	CGAAGGTGGATTTAGCAGTAAACTGAGAGT	30	srRNA	MT-RNR1	NC_012920.1:648-1601	MT rRNA	Homo sapiens mitochondrion, MT-RNR1 mitochondrially encoded 12S RNA (12S rRNA), ribosomal RNA	767	12	21.8673
srR-1410	srRNA-MT-RNR2-959-30	ATGAATGGCTCCACGAGGGTTCAGCTGTCT	30	srRNA	MT-RNR2	NC_012920.1:1671-3229	MT rRNA	Homo sapiens mitochondrion, MT-RNR2 mitochondrially encoded 16S RNA (16S rRNA), ribosomal RNA	959	12	21.8673
srR-1411	srRNA-MT-RNR2-1008-27	ATTGACCTGCCCGTGAAGAGGCGGGCA	27	srRNA	MT-RNR2	NC_012920.1:1671-3229	MT rRNA	Homo sapiens mitochondrion, MT-RNR2 mitochondrially encoded 16S RNA (16S rRNA), ribosomal RNA	1008	12	21.8673
srR-1412	srRNA-MT-RNR2-1160-18	AGAACCCAACCTCCGAGC	18	srRNA	MT-RNR2	NC_012920.1:1671-3229	MT rRNA	Homo sapiens mitochondrion, MT-RNR2 mitochondrially encoded 16S RNA (16S rRNA), ribosomal RNA	1160	12	21.8673
srR-1413	srRNA-MT-RNR2-1048-23	CGAGAAGACCCTATGGAGCTTTA	23	srRNA	MT-RNR2	NC_012920.1:1671-3229	MT rRNA	Homo sapiens mitochondrion, MT-RNR2 mitochondrially encoded 16S RNA (16S rRNA), ribosomal RNA	1048	12	21.8673
srR-1414	srRNA-MT-RNR2-155-19	AGCAAGGACTAACCCCTAT	19	srRNA	MT-RNR2	NC_012920.1:1671-3229	MT rRNA	Homo sapiens mitochondrion, MT-RNR2 mitochondrially encoded 16S RNA (16S rRNA), ribosomal RNA	155	12	21.8673
srR-1415	srRNA-MT-RNR2-959-26	ATGAATGGCTCCACGAGGGTTCAGCT	26	srRNA	MT-RNR2	NC_012920.1:1671-3229	MT rRNA	Homo sapiens mitochondrion, MT-RNR2 mitochondrially encoded 16S RNA (16S rRNA), ribosomal RNA	959	12	21.8673
srR-1416	srRNA-MT-RNR2-1182-28	CATGCTAAGACTTCACCAGTCAAAGCGA	28	srRNA	MT-RNR2	NC_012920.1:1671-3229	MT rRNA	Homo sapiens mitochondrion, MT-RNR2 mitochondrially encoded 16S RNA (16S rRNA), ribosomal RNA	1182	12	21.8673
srR-1417	srRNA-MT-RNR2-1354-19	TATTAAAGGTTCGTTTGTA	19	srRNA	MT-RNR2	NC_012920.1:1671-3229	MT rRNA	Homo sapiens mitochondrion, MT-RNR2 mitochondrially encoded 16S RNA (16S rRNA), ribosomal RNA	1354	12	21.8673
srR-1418	srRNA-MT-RNR2-1133-16	AAATTTCGGTTGGGGA	16	srRNA	MT-RNR2	NC_012920.1:1671-3229	MT rRNA	Homo sapiens mitochondrion, MT-RNR2 mitochondrially encoded 16S RNA (16S rRNA), ribosomal RNA	1133	12	21.8673
srR-1419	srRNA-RNA28SN5-4477-29	AGAATTCACCAAGCGTTGGATTGTTCACC	29	srRNA	RNA28SN5	NR_003287.4	rRNA	Homo sapiens RNA, 28S ribosomal N5 (RNA28SN5), ribosomal RNA	4477	12	21.8673
srR-1420	srRNA-RNA28SN5-1557-19	CAGAGGAAACTCTGGTGGA	19	srRNA	RNA28SN5	NR_003287.4	rRNA	Homo sapiens RNA, 28S ribosomal N5 (RNA28SN5), ribosomal RNA	1557	12	21.8673
srR-1421	srRNA-RNA28SN5-756-19	GGGGGGCCCCGTCCGTCCG	19	srRNA	RNA28SN5	NR_003287.4	rRNA	Homo sapiens RNA, 28S ribosomal N5 (RNA28SN5), ribosomal RNA	756	12	21.8673
srR-1422	srRNA-RNA28SN5-3220-16	GGGGGCCGGCGGCGGC	16	srRNA	RNA28SN5	NR_003287.4	rRNA	Homo sapiens RNA, 28S ribosomal N5 (RNA28SN5), ribosomal RNA	3220	12	21.8673
srR-1423	srRNA-RNA28SN5-795-23	CCCGTCTCCGCCCCCCGGCCCCG	23	srRNA	RNA28SN5	NR_003287.4	rRNA	Homo sapiens RNA, 28S ribosomal N5 (RNA28SN5), ribosomal RNA	795	12	21.8673
srR-1424	srRNA-RNA28SN5-4002-18	GAGGGGCCCGGGGCGGGG	18	srRNA	RNA28SN5	NR_003287.4	rRNA	Homo sapiens RNA, 28S ribosomal N5 (RNA28SN5), ribosomal RNA	4002	12	21.8673
srR-1425	srRNA-RNA28SN5-1475-19	GCCCGCCGCGCCGGGGAGG	19	srRNA	RNA28SN5	NR_003287.4	rRNA	Homo sapiens RNA, 28S ribosomal N5 (RNA28SN5), ribosomal RNA	1475	12	21.8673
srR-1426	srRNA-RNA28SN5-1411-17	CGCCGGCCGAGGTGGGA	17	srRNA	RNA28SN5	NR_003287.4	rRNA	Homo sapiens RNA, 28S ribosomal N5 (RNA28SN5), ribosomal RNA	1411	12	21.8673
srR-1427	srRNA-RNA28SN5-2464-21	CCGTTCCGAAGGGACGGGCGA	21	srRNA	RNA28SN5	NR_003287.4	rRNA	Homo sapiens RNA, 28S ribosomal N5 (RNA28SN5), ribosomal RNA	2464	12	21.8673
srR-1428	srRNA-RNA28SN5-833-25	GGGCGCGCGGGTCGGGGCGGCGGCG	25	srRNA	RNA28SN5	NR_003287.4	rRNA	Homo sapiens RNA, 28S ribosomal N5 (RNA28SN5), ribosomal RNA	833	12	21.8673
srR-1429	srRNA-RNA28SN5-661-26	CCGGCGACCGGCCGCCGCCGGGCGCA	26	srRNA	RNA28SN5	NR_003287.4	rRNA	Homo sapiens RNA, 28S ribosomal N5 (RNA28SN5), ribosomal RNA	661	12	21.8673
srR-1430	srRNA-RNA28SN5-715-18	GCTCCGGGACGGCTGGGA	18	srRNA	RNA28SN5	NR_003287.4	rRNA	Homo sapiens RNA, 28S ribosomal N5 (RNA28SN5), ribosomal RNA	715	12	21.8673
srR-1431	srRNA-RNA28SN5-1217-21	GGGGGAGGTTCTCTCGGGGCC	21	srRNA	RNA28SN5	NR_003287.4	rRNA	Homo sapiens RNA, 28S ribosomal N5 (RNA28SN5), ribosomal RNA	1217	12	21.8673
srR-1432	srRNA-RNA28SN5-503-19	CGGCGGATCTTTCCCGCCC	19	srRNA	RNA28SN5	NR_003287.4	rRNA	Homo sapiens RNA, 28S ribosomal N5 (RNA28SN5), ribosomal RNA	503	12	21.8673
srR-1433	srRNA-RNA28SN5-1484-15	GCCGGGGAGGTGGAG	15	srRNA	RNA28SN5	NR_003287.4	rRNA	Homo sapiens RNA, 28S ribosomal N5 (RNA28SN5), ribosomal RNA	1484	12	21.8673
srR-1434	srRNA-RNA28SN5-448-20	GCGCAGTCCGCCCGGAGGAT	20	srRNA	RNA28SN5	NR_003287.4	rRNA	Homo sapiens RNA, 28S ribosomal N5 (RNA28SN5), ribosomal RNA	448	12	21.8673
srR-1435	srRNA-RNA28SN5-1749-22	AGAGGTCTTGGGGCCGAAACGA	22	srRNA	RNA28SN5	NR_003287.4	rRNA	Homo sapiens RNA, 28S ribosomal N5 (RNA28SN5), ribosomal RNA	1749	12	21.8673
srR-1436	srRNA-RNA28SN5-4780-18	GTCCCCGCCGGCGGGCCG	18	srRNA	RNA28SN5	NR_003287.4	rRNA	Homo sapiens RNA, 28S ribosomal N5 (RNA28SN5), ribosomal RNA	4780	12	21.8673
srR-1437	srRNA-RNA28SN5-4977-24	AGACGACCTGCTTCTGGGTCGGGG	24	srRNA	RNA28SN5	NR_003287.4	rRNA	Homo sapiens RNA, 28S ribosomal N5 (RNA28SN5), ribosomal RNA	4977	12	21.8673
srR-1438	srRNA-RNA28SN5-3894-15	AGCGGGGAAAGAAGA	15	srRNA	RNA28SN5	NR_003287.4	rRNA	Homo sapiens RNA, 28S ribosomal N5 (RNA28SN5), ribosomal RNA	3894	12	21.8673
srR-1439	srRNA-RNA28SN5-324-28	ATCTAAGGCTAAATACCGGCACGAGACC	28	srRNA	RNA28SN5	NR_003287.4	rRNA	Homo sapiens RNA, 28S ribosomal N5 (RNA28SN5), ribosomal RNA	324	12	21.8673
srR-1440	srRNA-RNA28SN5-1342-15	AACACGTGCGCGAGT	15	srRNA	RNA28SN5	NR_003287.4	rRNA	Homo sapiens RNA, 28S ribosomal N5 (RNA28SN5), ribosomal RNA	1342	12	21.8673
srR-1441	srRNA-RNA28SN5-2894-15	AAGGGCTGGGTCGGT	15	srRNA	RNA28SN5	NR_003287.4	rRNA	Homo sapiens RNA, 28S ribosomal N5 (RNA28SN5), ribosomal RNA	2894	12	21.8673
srR-1442	srRNA-RNA28SN5-5007-30	ACGTAGCAGAGCAGCTCCCTCGCTGCGATC	30	srRNA	RNA28SN5	NR_003287.4	rRNA	Homo sapiens RNA, 28S ribosomal N5 (RNA28SN5), ribosomal RNA	5007	12	21.8673
srR-1443	srRNA-RNA28SN5-5053-17	TCGACACAAGGGTTTGT	17	srRNA	RNA28SN5	NR_003287.4	rRNA	Homo sapiens RNA, 28S ribosomal N5 (RNA28SN5), ribosomal RNA	5053	12	21.8673
srR-1444	srRNA-RNA28SN5-1198-25	GGGTCGCGCCGTCGGGCCCGGGGGA	25	srRNA	RNA28SN5	NR_003287.4	rRNA	Homo sapiens RNA, 28S ribosomal N5 (RNA28SN5), ribosomal RNA	1198	12	21.8673
srR-1445	srRNA-RNA28SN5-3114-18	GCGGCGGCGGGGGGAGAA	18	srRNA	RNA28SN5	NR_003287.4	rRNA	Homo sapiens RNA, 28S ribosomal N5 (RNA28SN5), ribosomal RNA	3114	12	21.8673
srR-1446	srRNA-RNA28SN5-3985-30	CCCCCCGGTGTCCCCGCGAGGGGCCCGGGG	30	srRNA	RNA28SN5	NR_003287.4	rRNA	Homo sapiens RNA, 28S ribosomal N5 (RNA28SN5), ribosomal RNA	3985	12	21.8673
srR-1447	srRNA-RNA28SN5-1000-22	ACCCCCGCGGGGAATCCCCCGC	22	srRNA	RNA28SN5	NR_003287.4	rRNA	Homo sapiens RNA, 28S ribosomal N5 (RNA28SN5), ribosomal RNA	1000	12	21.8673
srR-1448	srRNA-RNA28SN5-2049-18	GGCGCTGGAGCGTCGGGC	18	srRNA	RNA28SN5	NR_003287.4	rRNA	Homo sapiens RNA, 28S ribosomal N5 (RNA28SN5), ribosomal RNA	2049	12	21.8673
srR-1449	srRNA-RNA28SN5-641-23	GGCGGGGGACCGTCCCCCGACCG	23	srRNA	RNA28SN5	NR_003287.4	rRNA	Homo sapiens RNA, 28S ribosomal N5 (RNA28SN5), ribosomal RNA	641	12	21.8673
srR-1450	srRNA-RNA28SN5-4951-15	GGGGAACCTGGCGCT	15	srRNA	RNA28SN5	NR_003287.4	rRNA	Homo sapiens RNA, 28S ribosomal N5 (RNA28SN5), ribosomal RNA	4951	12	21.8673
srR-1451	srRNA-RNA28SN5-2466-16	GTTCCGAAGGGACGGG	16	srRNA	RNA28SN5	NR_003287.4	rRNA	Homo sapiens RNA, 28S ribosomal N5 (RNA28SN5), ribosomal RNA	2466	12	21.8673
srR-1452	srRNA-RNA28SN5-3301-20	GCCCCCGGGGAGCCCGGCGG	20	srRNA	RNA28SN5	NR_003287.4	rRNA	Homo sapiens RNA, 28S ribosomal N5 (RNA28SN5), ribosomal RNA	3301	12	21.8673
srR-1453	srRNA-RNA28SN5-1723-25	AGTTTTATCCGGTAAAGCGAATGAT	25	srRNA	RNA28SN5	NR_003287.4	rRNA	Homo sapiens RNA, 28S ribosomal N5 (RNA28SN5), ribosomal RNA	1723	12	21.8673
srR-1454	srRNA-RNA28SN5-3549-15	CCCCCGGGGCCGCGG	15	srRNA	RNA28SN5	NR_003287.4	rRNA	Homo sapiens RNA, 28S ribosomal N5 (RNA28SN5), ribosomal RNA	3549	12	21.8673
srR-1455	srRNA-RNA28SN5-493-18	GTCGGCGGCCCGGCGGAT	18	srRNA	RNA28SN5	NR_003287.4	rRNA	Homo sapiens RNA, 28S ribosomal N5 (RNA28SN5), ribosomal RNA	493	12	21.8673
srR-1456	srRNA-RNA28SN5-357-28	TCAACAAGTACCGTAAGGGAAAGTTGAA	28	srRNA	RNA28SN5	NR_003287.4	rRNA	Homo sapiens RNA, 28S ribosomal N5 (RNA28SN5), ribosomal RNA	357	12	21.8673
srR-1457	srRNA-RNA28SN5-3671-22	GGCGGGTGTTGACGCGATGTGA	22	srRNA	RNA28SN5	NR_003287.4	rRNA	Homo sapiens RNA, 28S ribosomal N5 (RNA28SN5), ribosomal RNA	3671	12	21.8673
srR-1458	srRNA-RNA28SN5-1342-21	AACACGTGCGCGAGTCGGGGG	21	srRNA	RNA28SN5	NR_003287.4	rRNA	Homo sapiens RNA, 28S ribosomal N5 (RNA28SN5), ribosomal RNA	1342	12	21.8673
srR-1459	srRNA-RNA28SN5-243-19	AGCGGCCCCCGGCGCGCCG	19	srRNA	RNA28SN5	NR_003287.4	rRNA	Homo sapiens RNA, 28S ribosomal N5 (RNA28SN5), ribosomal RNA	243	12	21.8673
srR-1460	srRNA-RNA28SN5-3989-25	CCGGTGTCCCCGCGAGGGGCCCGGG	25	srRNA	RNA28SN5	NR_003287.4	rRNA	Homo sapiens RNA, 28S ribosomal N5 (RNA28SN5), ribosomal RNA	3989	12	21.8673
srR-1461	srRNA-RNA28SN5-3608-30	AGAACTGGTGCGGACCAGGGGAATCCGACT	30	srRNA	RNA28SN5	NR_003287.4	rRNA	Homo sapiens RNA, 28S ribosomal N5 (RNA28SN5), ribosomal RNA	3608	12	21.8673
srR-1462	srRNA-RNA28SN5-3226-19	CGGCGGCGGCGGCGACTCT	19	srRNA	RNA28SN5	NR_003287.4	rRNA	Homo sapiens RNA, 28S ribosomal N5 (RNA28SN5), ribosomal RNA	3226	12	21.8673
srR-1463	srRNA-RNA28SN5-4477-24	AGAATTCACCAAGCGTTGGATTGT	24	srRNA	RNA28SN5	NR_003287.4	rRNA	Homo sapiens RNA, 28S ribosomal N5 (RNA28SN5), ribosomal RNA	4477	12	21.8673
srR-1464	srRNA-RNA28SN5-3221-18	GGGGCCGGCGGCGGCGGC	18	srRNA	RNA28SN5	NR_003287.4	rRNA	Homo sapiens RNA, 28S ribosomal N5 (RNA28SN5), ribosomal RNA	3221	12	21.8673
srR-1465	srRNA-RNA28SN5-2503-21	GCCGATCGAAAGGGAGTCGGG	21	srRNA	RNA28SN5	NR_003287.4	rRNA	Homo sapiens RNA, 28S ribosomal N5 (RNA28SN5), ribosomal RNA	2503	12	21.8673
srR-1466	srRNA-RNA28SN5-3302-19	CCCCCGGGGAGCCCGGCGG	19	srRNA	RNA28SN5	NR_003287.4	rRNA	Homo sapiens RNA, 28S ribosomal N5 (RNA28SN5), ribosomal RNA	3302	12	21.8673
srR-1467	srRNA-RNA28SN5-4533-16	AGACCGTCGTGAGACA	16	srRNA	RNA28SN5	NR_003287.4	rRNA	Homo sapiens RNA, 28S ribosomal N5 (RNA28SN5), ribosomal RNA	4533	12	21.8673
srR-1468	srRNA-RNA28SN5-4734-30	AGCGCCGCGGAGCCTCGGTTGGCCTCGGAT	30	srRNA	RNA28SN5	NR_003287.4	rRNA	Homo sapiens RNA, 28S ribosomal N5 (RNA28SN5), ribosomal RNA	4734	12	21.8673
srR-1469	srRNA-RNA28SN5-2071-24	ACCCGGCCGTCGCCGGCAGTCGAG	24	srRNA	RNA28SN5	NR_003287.4	rRNA	Homo sapiens RNA, 28S ribosomal N5 (RNA28SN5), ribosomal RNA	2071	12	21.8673
srR-1470	srRNA-RNA28SN5-3226-27	CGGCGGCGGCGGCGACTCTGGACGCGA	27	srRNA	RNA28SN5	NR_003287.4	rRNA	Homo sapiens RNA, 28S ribosomal N5 (RNA28SN5), ribosomal RNA	3226	12	21.8673
srR-1471	srRNA-RNA28SN5-417-16	GAAACCGTTAAGAGGT	16	srRNA	RNA28SN5	NR_003287.4	rRNA	Homo sapiens RNA, 28S ribosomal N5 (RNA28SN5), ribosomal RNA	417	12	21.8673
srR-1472	srRNA-RNA28SN5-3189-29	CGGTCCCCCGCGAGGGGGGCCCGGGCACC	29	srRNA	RNA28SN5	NR_003287.4	rRNA	Homo sapiens RNA, 28S ribosomal N5 (RNA28SN5), ribosomal RNA	3189	12	21.8673
srR-1473	srRNA-RNA28SN5-3867-17	AGCCAAGGGAACGGGCT	17	srRNA	RNA28SN5	NR_003287.4	rRNA	Homo sapiens RNA, 28S ribosomal N5 (RNA28SN5), ribosomal RNA	3867	12	21.8673
srR-1474	srRNA-RNA28SN5-4477-28	AGAATTCACCAAGCGTTGGATTGTTCAC	28	srRNA	RNA28SN5	NR_003287.4	rRNA	Homo sapiens RNA, 28S ribosomal N5 (RNA28SN5), ribosomal RNA	4477	12	21.8673
srR-1475	srRNA-RNA28SN5-1198-18	GGGTCGCGCCGTCGGGCC	18	srRNA	RNA28SN5	NR_003287.4	rRNA	Homo sapiens RNA, 28S ribosomal N5 (RNA28SN5), ribosomal RNA	1198	12	21.8673
srR-1476	srRNA-RNA28SN5-4235-19	GGCGAGCTCAGGGAGGACA	19	srRNA	RNA28SN5	NR_003287.4	rRNA	Homo sapiens RNA, 28S ribosomal N5 (RNA28SN5), ribosomal RNA	4235	12	21.8673
srR-1477	srRNA-RNA28SN5-2640-20	GAAGGGCAGGGCGCCCTGGA	20	srRNA	RNA28SN5	NR_003287.4	rRNA	Homo sapiens RNA, 28S ribosomal N5 (RNA28SN5), ribosomal RNA	2640	12	21.8673
srR-1478	srRNA-RNA28SN5-3965-16	AAGTGGGAGGCCCCCG	16	srRNA	RNA28SN5	NR_003287.4	rRNA	Homo sapiens RNA, 28S ribosomal N5 (RNA28SN5), ribosomal RNA	3965	12	21.8673
srR-1479	srRNA-RNA28SN5-317-30	AAACTCCATCTAAGGCTAAATACCGGCACG	30	srRNA	RNA28SN5	NR_003287.4	rRNA	Homo sapiens RNA, 28S ribosomal N5 (RNA28SN5), ribosomal RNA	317	12	21.8673
srR-1480	srRNA-RNA28SN5-3219-15	GGGGGGCCGGCGGCG	15	srRNA	RNA28SN5	NR_003287.4	rRNA	Homo sapiens RNA, 28S ribosomal N5 (RNA28SN5), ribosomal RNA	3219	12	21.8673
srR-1481	srRNA-RNA28SN5-1231-23	CGGGGCCACGCGCGCGTCCCCCG	23	srRNA	RNA28SN5	NR_003287.4	rRNA	Homo sapiens RNA, 28S ribosomal N5 (RNA28SN5), ribosomal RNA	1231	12	21.8673
srR-1482	srRNA-RNA28SN5-2576-16	GCGGTAACGCGACCGA	16	srRNA	RNA28SN5	NR_003287.4	rRNA	Homo sapiens RNA, 28S ribosomal N5 (RNA28SN5), ribosomal RNA	2576	12	21.8673
srR-1483	srRNA-RNA28SN5-660-25	ACCGGCGACCGGCCGCCGCCGGGCG	25	srRNA	RNA28SN5	NR_003287.4	rRNA	Homo sapiens RNA, 28S ribosomal N5 (RNA28SN5), ribosomal RNA	660	12	21.8673
srR-1484	srRNA-RNA28SN5-1500-29	ACGAGCGCACGTGTTAGGACCCGAAAGAT	29	srRNA	RNA28SN5	NR_003287.4	rRNA	Homo sapiens RNA, 28S ribosomal N5 (RNA28SN5), ribosomal RNA	1500	12	21.8673
srR-1485	srRNA-RNA28SN5-3094-15	CGGGGGAGCGCCGCG	15	srRNA	RNA28SN5	NR_003287.4	rRNA	Homo sapiens RNA, 28S ribosomal N5 (RNA28SN5), ribosomal RNA	3094	12	21.8673
srR-1486	srRNA-RNA28SN5-710-16	GACCGGCTCCGGGACG	16	srRNA	RNA28SN5	NR_003287.4	rRNA	Homo sapiens RNA, 28S ribosomal N5 (RNA28SN5), ribosomal RNA	710	12	21.8673
srR-1487	srRNA-RNA28SN5-1226-30	TCTCTCGGGGCCACGCGCGCGTCCCCCGAA	30	srRNA	RNA28SN5	NR_003287.4	rRNA	Homo sapiens RNA, 28S ribosomal N5 (RNA28SN5), ribosomal RNA	1226	12	21.8673
srR-1488	srRNA-RNA28SN5-3484-16	GGCGCGCGGCGGCGGC	16	srRNA	RNA28SN5	NR_003287.4	rRNA	Homo sapiens RNA, 28S ribosomal N5 (RNA28SN5), ribosomal RNA	3484	12	21.8673
srR-1489	srRNA-RNA28SN5-1194-17	GGGCGGGTCGCGCCGTC	17	srRNA	RNA28SN5	NR_003287.4	rRNA	Homo sapiens RNA, 28S ribosomal N5 (RNA28SN5), ribosomal RNA	1194	12	21.8673
srR-1490	srRNA-RNA28SN5-3535-20	CCCCGCCGGGTGCCCCCGGG	20	srRNA	RNA28SN5	NR_003287.4	rRNA	Homo sapiens RNA, 28S ribosomal N5 (RNA28SN5), ribosomal RNA	3535	12	21.8673
srR-1491	srRNA-RNA5S1-77-25	ACTTGGATGGGAGACCGCCTGGGAA	25	srRNA	RNA5S1	NR_023363.1	rRNA	Homo sapiens RNA, 5S ribosomal 1 (RNA5S1), ribosomal RNA	77	12	21.8673
srR-1492	srRNA-RNA5S1-54-18	AAGCAGGGTCGGGCCTGG	18	srRNA	RNA5S1	NR_023363.1	rRNA	Homo sapiens RNA, 5S ribosomal 1 (RNA5S1), ribosomal RNA	54	12	21.8673
srR-1493	srRNA-RNA5S1-96-22	TGGGAATACCGGGTGCTGTAGG	22	srRNA	RNA5S1	NR_023363.1	rRNA	Homo sapiens RNA, 5S ribosomal 1 (RNA5S1), ribosomal RNA	96	12	21.8673
srR-1494	srRNA-RNA5S1-100-18	AATACCGGGTGCTGTAGG	18	srRNA	RNA5S1	NR_023363.1	rRNA	Homo sapiens RNA, 5S ribosomal 1 (RNA5S1), ribosomal RNA	100	12	21.8673
srR-1495	srRNA-RNA5S1-106-17	GGGGGTGCTGTAGGCTT	17	srRNA	RNA5S1	NR_023363.1	rRNA	Homo sapiens RNA, 5S ribosomal 1 (RNA5S1), ribosomal RNA	106	12	21.8673
srR-1496	srRNA-RNA5-8SN1-137-17	ACGCCTGTCTGAGCGCT	17	srRNA	RNA5-8SN1	NR_145821.1	rRNA	Homo sapiens RNA, 5.8S ribosomal N1 (RNA5-8SN1), ribosomal RNA	137	12	21.8673
srR-1497	srRNA-RNA18SN2-1587-30	GAACCCCATTCGTGATGGGGATCGGGGATT	30	srRNA	RNA18SN2	NR_146146.1	rRNA	Homo sapiens RNA, 18S ribosomal N2 (RNA18SN2), ribosomal RNA	1587	12	21.8673
srR-1498	srRNA-RNA18SN2-1121-15	GACCCGCCGGGCAGC	15	srRNA	RNA18SN2	NR_146146.1	rRNA	Homo sapiens RNA, 18S ribosomal N2 (RNA18SN2), ribosomal RNA	1121	12	21.8673
srR-1499	srRNA-RNA18SN2-1847-23	GTGAACCTGCGGAAGGATCATTA	23	srRNA	RNA18SN2	NR_146146.1	rRNA	Homo sapiens RNA, 18S ribosomal N2 (RNA18SN2), ribosomal RNA	1847	12	21.8673
srR-1500	srRNA-RNA18SN2-489-25	ACCCACTCCCGACCCGGGGAGGTAG	25	srRNA	RNA18SN2	NR_146146.1	rRNA	Homo sapiens RNA, 18S ribosomal N2 (RNA18SN2), ribosomal RNA	489	12	21.8673
srR-1501	srRNA-RNA18SN2-668-27	AAAAAGCTCGTAGTTGGATCTTGGGAG	27	srRNA	RNA18SN2	NR_146146.1	rRNA	Homo sapiens RNA, 18S ribosomal N2 (RNA18SN2), ribosomal RNA	668	12	21.8673
srR-1502	srRNA-RNA18SN2-102-29	AAATCAGTTATGGTTCCTTTGGTCGCTCG	29	srRNA	RNA18SN2	NR_146146.1	rRNA	Homo sapiens RNA, 18S ribosomal N2 (RNA18SN2), ribosomal RNA	102	12	21.8673
srR-1503	srRNA-RNA18SN2-1269-21	GGCCCGGACACGGACAGGATT	21	srRNA	RNA18SN2	NR_146146.1	rRNA	Homo sapiens RNA, 18S ribosomal N2 (RNA18SN2), ribosomal RNA	1269	12	21.8673
srR-1504	srRNA-RNA18SN2-1278-20	ACGGACAGGATTGACAGATT	20	srRNA	RNA18SN2	NR_146146.1	rRNA	Homo sapiens RNA, 18S ribosomal N2 (RNA18SN2), ribosomal RNA	1278	12	21.8673
srR-1505	srRNA-RNA18SN2-1623-17	ATTCCCCATGAACGAGG	17	srRNA	RNA18SN2	NR_146146.1	rRNA	Homo sapiens RNA, 18S ribosomal N2 (RNA18SN2), ribosomal RNA	1623	12	21.8673
srR-1506	srRNA-RNA18SN2-1344-16	AGTTGGTGGAGCGATT	16	srRNA	RNA18SN2	NR_146146.1	rRNA	Homo sapiens RNA, 18S ribosomal N2 (RNA18SN2), ribosomal RNA	1344	12	21.8673
srR-1507	srRNA-RNA18SN2-1266-19	CCCGGCCCGGACACGGACA	19	srRNA	RNA18SN2	NR_146146.1	rRNA	Homo sapiens RNA, 18S ribosomal N2 (RNA18SN2), ribosomal RNA	1266	12	21.8673
srR-1508	srRNA-RNA18SN2-255-19	GGCCCCGGCCGGGGGGCGG	19	srRNA	RNA18SN2	NR_146146.1	rRNA	Homo sapiens RNA, 18S ribosomal N2 (RNA18SN2), ribosomal RNA	255	12	21.8673
srR-1509	srRNA-RNA18SN2-700-16	GGGCGGTCCGCCGCGA	16	srRNA	RNA18SN2	NR_146146.1	rRNA	Homo sapiens RNA, 18S ribosomal N2 (RNA18SN2), ribosomal RNA	700	12	21.8673
srR-1510	srRNA-RNA18SN2-694-19	GCGGGCGGGCGGTCCGCCG	19	srRNA	RNA18SN2	NR_146146.1	rRNA	Homo sapiens RNA, 18S ribosomal N2 (RNA18SN2), ribosomal RNA	694	12	21.8673
srR-1511	srRNA-RNA18SN2-1420-17	GAGCGGTCGGCGTCCCC	17	srRNA	RNA18SN2	NR_146146.1	rRNA	Homo sapiens RNA, 18S ribosomal N2 (RNA18SN2), ribosomal RNA	1420	12	21.8673
srR-1512	srRNA-RNA18SN2-253-18	CCCGGCTCCGGCCGGGGG	18	srRNA	RNA18SN2	NR_146146.1	rRNA	Homo sapiens RNA, 18S ribosomal N2 (RNA18SN2), ribosomal RNA	253	12	21.8673
srR-1513	srRNA-MT-RNR1-925-30-2	AAGTGTACTGGAAAGTGCACTTGGACGAAC	30	srRNA	MT-RNR1	NC_012920.1:648-1601	MT rRNA	Homo sapiens mitochondrion, MT-RNR1 mitochondrially encoded 12S RNA (12S rRNA), ribosomal RNA	925	11	20.045
srR-1514	srRNA-RNA28SN5-1552-25-2	GAAGCCAGAGGAAACTTGGTGGAGG	25	srRNA	RNA28SN5	NR_003287.4	rRNA	Homo sapiens RNA, 28S ribosomal N5 (RNA28SN5), ribosomal RNA	1552	11	20.045
srR-1515	srRNA-RNA28SN5-149-23-2	ATGTGGCGTACGGAAGACCCGCA	23	srRNA	RNA28SN5	NR_003287.4	rRNA	Homo sapiens RNA, 28S ribosomal N5 (RNA28SN5), ribosomal RNA	149	11	20.045
srR-1516	srRNA-RNA5S1-102-19-2	TACCGGGTGCTGTAGGCTA	19	srRNA	RNA5S1	NR_023363.1	rRNA	Homo sapiens RNA, 5S ribosomal 1 (RNA5S1), ribosomal RNA	102	11	20.045
srR-1517	srRNA-RNA5S1-103-19-7	ACCGGGTGCTGTAGGCTTC	19	srRNA	RNA5S1	NR_023363.1	rRNA	Homo sapiens RNA, 5S ribosomal 1 (RNA5S1), ribosomal RNA	103	11	20.045
srR-1518	srRNA-RNA5S1-103-17-3	ACCGGGTGCTGGAGGCT	17	srRNA	RNA5S1	NR_023363.1	rRNA	Homo sapiens RNA, 5S ribosomal 1 (RNA5S1), ribosomal RNA	103	11	20.045
srR-1519	srRNA-RNA5S1-97-26-3	GGGGGAATACCGGGTGCTGTAGGCTT	26	srRNA	RNA5S1	NR_023363.1	rRNA	Homo sapiens RNA, 5S ribosomal 1 (RNA5S1), ribosomal RNA	97	11	20.045
srR-1520	srRNA-RNA5-8SN1-141-16-4	CTGTCTGAGCGGCGCT	16	srRNA	RNA5-8SN1	NR_145821.1	rRNA	Homo sapiens RNA, 5.8S ribosomal N1 (RNA5-8SN1), ribosomal RNA	141	11	20.045
srR-1521	srRNA-RNA5-8SN1-139-18-5	GCCTGTCTGAGGGTCGCT	18	srRNA	RNA5-8SN1	NR_145821.1	rRNA	Homo sapiens RNA, 5.8S ribosomal N1 (RNA5-8SN1), ribosomal RNA	139	11	20.045
srR-1522	srRNA-RNA5-8SN1-137-20-14	ACGCCTGTCTGATCGTCGCT	20	srRNA	RNA5-8SN1	NR_145821.1	rRNA	Homo sapiens RNA, 5.8S ribosomal N1 (RNA5-8SN1), ribosomal RNA	137	11	20.045
srR-1523	srRNA-RNA5-8SN1-139-18-6	GCTTGTCTGAGCGTCGCT	18	srRNA	RNA5-8SN1	NR_145821.1	rRNA	Homo sapiens RNA, 5.8S ribosomal N1 (RNA5-8SN1), ribosomal RNA	139	11	20.045
srR-1524	srRNA-RNA45SN5-7538-19	CGGCGGCGACCCGCGGGAC	19	srRNA	RNA45SN5	NR_046235.3	rRNA	Homo sapiens RNA, 45S pre-ribosomal N5 (RNA45SN5), ribosomal RNA	7538	11	20.045
srR-1525	srRNA-RNA45SN5-2980-23	GGGCCGGGGCCTCGGCCCCGGTC	23	srRNA	RNA45SN5	NR_046235.3	rRNA	Homo sapiens RNA, 45S pre-ribosomal N5 (RNA45SN5), ribosomal RNA	2980	11	20.045
srR-1526	srRNA-RNA45SN5-2401-27	GCGTGGGGCCCGGTGGGCTTCCCGGAG	27	srRNA	RNA45SN5	NR_046235.3	rRNA	Homo sapiens RNA, 45S pre-ribosomal N5 (RNA45SN5), ribosomal RNA	2401	11	20.045
srR-1527	srRNA-MT-RNR1-513-29	AAACTCAAAGGACCTGGCGGTGCTTCATA	29	srRNA	MT-RNR1	NC_012920.1:648-1601	MT rRNA	Homo sapiens mitochondrion, MT-RNR1 mitochondrially encoded 12S RNA (12S rRNA), ribosomal RNA	513	11	20.045
srR-1528	srRNA-MT-RNR1-745-29	AGCCCTTATGAAACTTAAGGGTCGAAGGT	29	srRNA	MT-RNR1	NC_012920.1:648-1601	MT rRNA	Homo sapiens mitochondrion, MT-RNR1 mitochondrially encoded 12S RNA (12S rRNA), ribosomal RNA	745	11	20.045
srR-1529	srRNA-MT-RNR1-924-25	TAAGTGTACTGGAAAGTGCACTTGG	25	srRNA	MT-RNR1	NC_012920.1:648-1601	MT rRNA	Homo sapiens mitochondrion, MT-RNR1 mitochondrially encoded 12S RNA (12S rRNA), ribosomal RNA	924	11	20.045
srR-1530	srRNA-MT-RNR1-924-28	TAAGTGTACTGGAAAGTGCACTTGGACG	28	srRNA	MT-RNR1	NC_012920.1:648-1601	MT rRNA	Homo sapiens mitochondrion, MT-RNR1 mitochondrially encoded 12S RNA (12S rRNA), ribosomal RNA	924	11	20.045
srR-1531	srRNA-MT-RNR1-242-18	GCCAGCCACCGCGGTCAC	18	srRNA	MT-RNR1	NC_012920.1:648-1601	MT rRNA	Homo sapiens mitochondrion, MT-RNR1 mitochondrially encoded 12S RNA (12S rRNA), ribosomal RNA	242	11	20.045
srR-1532	srRNA-MT-RNR2-1132-15	AAAATTTCGGTTGGG	15	srRNA	MT-RNR2	NC_012920.1:1671-3229	MT rRNA	Homo sapiens mitochondrion, MT-RNR2 mitochondrially encoded 16S RNA (16S rRNA), ribosomal RNA	1132	11	20.045
srR-1533	srRNA-MT-RNR2-1311-17	ACGACCTCGATGTTGGA	17	srRNA	MT-RNR2	NC_012920.1:1671-3229	MT rRNA	Homo sapiens mitochondrion, MT-RNR2 mitochondrially encoded 16S RNA (16S rRNA), ribosomal RNA	1311	11	20.045
srR-1534	srRNA-MT-RNR2-1188-24	AAGACTTCACCAGTCAAAGCGAAC	24	srRNA	MT-RNR2	NC_012920.1:1671-3229	MT rRNA	Homo sapiens mitochondrion, MT-RNR2 mitochondrially encoded 16S RNA (16S rRNA), ribosomal RNA	1188	11	20.045
srR-1535	srRNA-MT-RNR2-314-15	AGAGGCGACAAACCT	15	srRNA	MT-RNR2	NC_012920.1:1671-3229	MT rRNA	Homo sapiens mitochondrion, MT-RNR2 mitochondrially encoded 16S RNA (16S rRNA), ribosomal RNA	314	11	20.045
srR-1536	srRNA-MT-RNR2-1402-23	TCAGACCGGAGTAATCCAGGTCG	23	srRNA	MT-RNR2	NC_012920.1:1671-3229	MT rRNA	Homo sapiens mitochondrion, MT-RNR2 mitochondrially encoded 16S RNA (16S rRNA), ribosomal RNA	1402	11	20.045
srR-1537	srRNA-MT-RNR2-338-19	GGTGATAGCTGGTTGTCCA	19	srRNA	MT-RNR2	NC_012920.1:1671-3229	MT rRNA	Homo sapiens mitochondrion, MT-RNR2 mitochondrially encoded 16S RNA (16S rRNA), ribosomal RNA	338	11	20.045
srR-1538	srRNA-MT-RNR2-69-29	AAAGTATAGGCGATAGAAATTGAAACCTG	29	srRNA	MT-RNR2	NC_012920.1:1671-3229	MT rRNA	Homo sapiens mitochondrion, MT-RNR2 mitochondrially encoded 16S RNA (16S rRNA), ribosomal RNA	69	11	20.045
srR-1539	srRNA-MT-RNR2-1049-22	GAGAAGACCCTATGGAGCTTTA	22	srRNA	MT-RNR2	NC_012920.1:1671-3229	MT rRNA	Homo sapiens mitochondrion, MT-RNR2 mitochondrially encoded 16S RNA (16S rRNA), ribosomal RNA	1049	11	20.045
srR-1540	srRNA-MT-RNR2-1094-23	AACAAACCCACAGGTCCTAAACT	23	srRNA	MT-RNR2	NC_012920.1:1671-3229	MT rRNA	Homo sapiens mitochondrion, MT-RNR2 mitochondrially encoded 16S RNA (16S rRNA), ribosomal RNA	1094	11	20.045
srR-1541	srRNA-RNA28SN5-3222-19	GGGCCGGCGGCGGCGGCGA	19	srRNA	RNA28SN5	NR_003287.4	rRNA	Homo sapiens RNA, 28S ribosomal N5 (RNA28SN5), ribosomal RNA	3222	11	20.045
srR-1542	srRNA-RNA28SN5-2642-19	AGGGCAGGGCGCCCTGGAA	19	srRNA	RNA28SN5	NR_003287.4	rRNA	Homo sapiens RNA, 28S ribosomal N5 (RNA28SN5), ribosomal RNA	2642	11	20.045
srR-1543	srRNA-RNA28SN5-2370-27	ATTCAAACGAGAACTTTGAAGGCCGAA	27	srRNA	RNA28SN5	NR_003287.4	rRNA	Homo sapiens RNA, 28S ribosomal N5 (RNA28SN5), ribosomal RNA	2370	11	20.045
srR-1544	srRNA-RNA28SN5-317-28	AAACTCCATCTAAGGCTAAATACCGGCA	28	srRNA	RNA28SN5	NR_003287.4	rRNA	Homo sapiens RNA, 28S ribosomal N5 (RNA28SN5), ribosomal RNA	317	11	20.045
srR-1545	srRNA-RNA28SN5-3263-19	TCCCGTGGATCGCCCCAGC	19	srRNA	RNA28SN5	NR_003287.4	rRNA	Homo sapiens RNA, 28S ribosomal N5 (RNA28SN5), ribosomal RNA	3263	11	20.045
srR-1546	srRNA-RNA28SN5-2370-22	ATTCAAACGAGAACTTTGAAGG	22	srRNA	RNA28SN5	NR_003287.4	rRNA	Homo sapiens RNA, 28S ribosomal N5 (RNA28SN5), ribosomal RNA	2370	11	20.045
srR-1547	srRNA-RNA28SN5-3746-16	AAACGGCGGGAGTAAC	16	srRNA	RNA28SN5	NR_003287.4	rRNA	Homo sapiens RNA, 28S ribosomal N5 (RNA28SN5), ribosomal RNA	3746	11	20.045
srR-1548	srRNA-RNA28SN5-2378-21	GAGAACTTTGAAGGCCGAAGT	21	srRNA	RNA28SN5	NR_003287.4	rRNA	Homo sapiens RNA, 28S ribosomal N5 (RNA28SN5), ribosomal RNA	2378	11	20.045
srR-1549	srRNA-RNA28SN5-188-29	GGGGGGCCCAAGTCCTTCTGATCGAGGCC	29	srRNA	RNA28SN5	NR_003287.4	rRNA	Homo sapiens RNA, 28S ribosomal N5 (RNA28SN5), ribosomal RNA	188	11	20.045
srR-1550	srRNA-RNA28SN5-947-21	CCGGGGCCGAGGGAGCGAGAC	21	srRNA	RNA28SN5	NR_003287.4	rRNA	Homo sapiens RNA, 28S ribosomal N5 (RNA28SN5), ribosomal RNA	947	11	20.045
srR-1551	srRNA-RNA28SN5-4234-20	AGGCGAGCTCAGGGAGGACA	20	srRNA	RNA28SN5	NR_003287.4	rRNA	Homo sapiens RNA, 28S ribosomal N5 (RNA28SN5), ribosomal RNA	4234	11	20.045
srR-1552	srRNA-RNA28SN5-1476-16	CCCGCCGCGCCGGGGA	16	srRNA	RNA28SN5	NR_003287.4	rRNA	Homo sapiens RNA, 28S ribosomal N5 (RNA28SN5), ribosomal RNA	1476	11	20.045
srR-1553	srRNA-RNA28SN5-793-27	CCCCCGTCTCCGCCCCCCGGCCCCGCG	27	srRNA	RNA28SN5	NR_003287.4	rRNA	Homo sapiens RNA, 28S ribosomal N5 (RNA28SN5), ribosomal RNA	793	11	20.045
srR-1554	srRNA-RNA28SN5-2908-24	TCGGGCTGGGGCGCGAAGCGGGGC	24	srRNA	RNA28SN5	NR_003287.4	rRNA	Homo sapiens RNA, 28S ribosomal N5 (RNA28SN5), ribosomal RNA	2908	11	20.045
srR-1555	srRNA-RNA28SN5-2910-19	GGGCTGGGGCGCGAAGCGG	19	srRNA	RNA28SN5	NR_003287.4	rRNA	Homo sapiens RNA, 28S ribosomal N5 (RNA28SN5), ribosomal RNA	2910	11	20.045
srR-1556	srRNA-RNA28SN5-817-23	GCGTCCTCCCTCGGGAGGGCGCG	23	srRNA	RNA28SN5	NR_003287.4	rRNA	Homo sapiens RNA, 28S ribosomal N5 (RNA28SN5), ribosomal RNA	817	11	20.045
srR-1557	srRNA-RNA28SN5-2255-25	CCCCGCGGACGCTACGCCGCGACGA	25	srRNA	RNA28SN5	NR_003287.4	rRNA	Homo sapiens RNA, 28S ribosomal N5 (RNA28SN5), ribosomal RNA	2255	11	20.045
srR-1558	srRNA-RNA28SN5-3081-28	CCTCCCCCCTCCCCGGGGGAGCGCCGCG	28	srRNA	RNA28SN5	NR_003287.4	rRNA	Homo sapiens RNA, 28S ribosomal N5 (RNA28SN5), ribosomal RNA	3081	11	20.045
srR-1559	srRNA-RNA28SN5-5016-19	AGCAGCTCCCTCGCTGCGA	19	srRNA	RNA28SN5	NR_003287.4	rRNA	Homo sapiens RNA, 28S ribosomal N5 (RNA28SN5), ribosomal RNA	5016	11	20.045
srR-1560	srRNA-RNA28SN5-2161-18	GGCGGCGGCGGCGGGGGT	18	srRNA	RNA28SN5	NR_003287.4	rRNA	Homo sapiens RNA, 28S ribosomal N5 (RNA28SN5), ribosomal RNA	2161	11	20.045
srR-1561	srRNA-RNA28SN5-945-26	TCCCGGGGCCGAGGGAGCGAGACCCG	26	srRNA	RNA28SN5	NR_003287.4	rRNA	Homo sapiens RNA, 28S ribosomal N5 (RNA28SN5), ribosomal RNA	945	11	20.045
srR-1562	srRNA-RNA28SN5-3111-20	GGGGCGGCGGCGGGGGGAGA	20	srRNA	RNA28SN5	NR_003287.4	rRNA	Homo sapiens RNA, 28S ribosomal N5 (RNA28SN5), ribosomal RNA	3111	11	20.045
srR-1563	srRNA-RNA28SN5-468-16	TCAACCCGGCGGCGGG	16	srRNA	RNA28SN5	NR_003287.4	rRNA	Homo sapiens RNA, 28S ribosomal N5 (RNA28SN5), ribosomal RNA	468	11	20.045
srR-1564	srRNA-RNA28SN5-840-17	CGGGTCGGGGCGGCGGC	17	srRNA	RNA28SN5	NR_003287.4	rRNA	Homo sapiens RNA, 28S ribosomal N5 (RNA28SN5), ribosomal RNA	840	11	20.045
srR-1565	srRNA-RNA28SN5-4266-29	GGAGCAGAAGGGCAAAAGCTCGCTTGATC	29	srRNA	RNA28SN5	NR_003287.4	rRNA	Homo sapiens RNA, 28S ribosomal N5 (RNA28SN5), ribosomal RNA	4266	11	20.045
srR-1566	srRNA-RNA28SN5-473-21	CCGGCGGCGGGTCCGGCCGTG	21	srRNA	RNA28SN5	NR_003287.4	rRNA	Homo sapiens RNA, 28S ribosomal N5 (RNA28SN5), ribosomal RNA	473	11	20.045
srR-1567	srRNA-RNA28SN5-1723-26	AGTTTTATCCGGTAAAGCGAATGATT	26	srRNA	RNA28SN5	NR_003287.4	rRNA	Homo sapiens RNA, 28S ribosomal N5 (RNA28SN5), ribosomal RNA	1723	11	20.045
srR-1568	srRNA-RNA28SN5-198-20	AGTCCTTCTGATCGAGGCCC	20	srRNA	RNA28SN5	NR_003287.4	rRNA	Homo sapiens RNA, 28S ribosomal N5 (RNA28SN5), ribosomal RNA	198	11	20.045
srR-1569	srRNA-RNA28SN5-1557-16	CAGAGGAAACTCTGGT	16	srRNA	RNA28SN5	NR_003287.4	rRNA	Homo sapiens RNA, 28S ribosomal N5 (RNA28SN5), ribosomal RNA	1557	11	20.045
srR-1570	srRNA-RNA28SN5-2693-18	GGAAAGCGTCGCGGTTCC	18	srRNA	RNA28SN5	NR_003287.4	rRNA	Homo sapiens RNA, 28S ribosomal N5 (RNA28SN5), ribosomal RNA	2693	11	20.045
srR-1571	srRNA-RNA28SN5-151-21	GTGGCGTACGGAAGACCCGCT	21	srRNA	RNA28SN5	NR_003287.4	rRNA	Homo sapiens RNA, 28S ribosomal N5 (RNA28SN5), ribosomal RNA	151	11	20.045
srR-1572	srRNA-RNA28SN5-5041-30	GAAAGTCAGCCCTCGACACAAGGGTTTGTC	30	srRNA	RNA28SN5	NR_003287.4	rRNA	Homo sapiens RNA, 28S ribosomal N5 (RNA28SN5), ribosomal RNA	5041	11	20.045
srR-1573	srRNA-RNA28SN5-1553-19	AAGCCAGAGGAAACTCTGG	19	srRNA	RNA28SN5	NR_003287.4	rRNA	Homo sapiens RNA, 28S ribosomal N5 (RNA28SN5), ribosomal RNA	1553	11	20.045
srR-1574	srRNA-RNA28SN5-3372-18	TGGGGGCGGGGAGCGGTC	18	srRNA	RNA28SN5	NR_003287.4	rRNA	Homo sapiens RNA, 28S ribosomal N5 (RNA28SN5), ribosomal RNA	3372	11	20.045
srR-1575	srRNA-RNA28SN5-3080-29	TCCTCCCCCCTCCCCGGGGGAGCGCCGCG	29	srRNA	RNA28SN5	NR_003287.4	rRNA	Homo sapiens RNA, 28S ribosomal N5 (RNA28SN5), ribosomal RNA	3080	11	20.045
srR-1576	srRNA-RNA28SN5-2932-22	TGGGCGCGCGCCGCGGCTGGAC	22	srRNA	RNA28SN5	NR_003287.4	rRNA	Homo sapiens RNA, 28S ribosomal N5 (RNA28SN5), ribosomal RNA	2932	11	20.045
srR-1577	srRNA-RNA28SN5-265-22	CCGGGTCTTCCCGGAGTCGGGT	22	srRNA	RNA28SN5	NR_003287.4	rRNA	Homo sapiens RNA, 28S ribosomal N5 (RNA28SN5), ribosomal RNA	265	11	20.045
srR-1578	srRNA-RNA28SN5-50-19	CAGCGGAGGAGAAGAAACT	19	srRNA	RNA28SN5	NR_003287.4	rRNA	Homo sapiens RNA, 28S ribosomal N5 (RNA28SN5), ribosomal RNA	50	11	20.045
srR-1579	srRNA-RNA28SN5-2502-21	GGCCGATCGAAAGGGAGTCGG	21	srRNA	RNA28SN5	NR_003287.4	rRNA	Homo sapiens RNA, 28S ribosomal N5 (RNA28SN5), ribosomal RNA	2502	11	20.045
srR-1580	srRNA-RNA28SN5-4641-16	TTGGCTGAGGAGCCAA	16	srRNA	RNA28SN5	NR_003287.4	rRNA	Homo sapiens RNA, 28S ribosomal N5 (RNA28SN5), ribosomal RNA	4641	11	20.045
srR-1581	srRNA-RNA28SN5-2488-20	CCTCCGTTGCCCTCGGCCGA	20	srRNA	RNA28SN5	NR_003287.4	rRNA	Homo sapiens RNA, 28S ribosomal N5 (RNA28SN5), ribosomal RNA	2488	11	20.045
srR-1582	srRNA-RNA28SN5-4034-29	GGGCCGCCGGTGAAATACCACTACTCTGA	29	srRNA	RNA28SN5	NR_003287.4	rRNA	Homo sapiens RNA, 28S ribosomal N5 (RNA28SN5), ribosomal RNA	4034	11	20.045
srR-1583	srRNA-RNA28SN5-3390-19	GGGCGGCGGCGGTCGGCGG	19	srRNA	RNA28SN5	NR_003287.4	rRNA	Homo sapiens RNA, 28S ribosomal N5 (RNA28SN5), ribosomal RNA	3390	11	20.045
srR-1584	srRNA-RNA28SN5-2225-15	CCGCCCACGCCCCGC	15	srRNA	RNA28SN5	NR_003287.4	rRNA	Homo sapiens RNA, 28S ribosomal N5 (RNA28SN5), ribosomal RNA	2225	11	20.045
srR-1585	srRNA-RNA28SN5-802-15	CCGCCCCCCGGCCCC	15	srRNA	RNA28SN5	NR_003287.4	rRNA	Homo sapiens RNA, 28S ribosomal N5 (RNA28SN5), ribosomal RNA	802	11	20.045
srR-1586	srRNA-RNA28SN5-1035-17	CCCGCGGGGGCGCGCCG	17	srRNA	RNA28SN5	NR_003287.4	rRNA	Homo sapiens RNA, 28S ribosomal N5 (RNA28SN5), ribosomal RNA	1035	11	20.045
srR-1587	srRNA-RNA28SN5-939-18	GCCGAATCCCGGGGCCGA	18	srRNA	RNA28SN5	NR_003287.4	rRNA	Homo sapiens RNA, 28S ribosomal N5 (RNA28SN5), ribosomal RNA	939	11	20.045
srR-1588	srRNA-RNA28SN5-4011-17	GGGGCGGGGTCCGCCGG	17	srRNA	RNA28SN5	NR_003287.4	rRNA	Homo sapiens RNA, 28S ribosomal N5 (RNA28SN5), ribosomal RNA	4011	11	20.045
srR-1589	srRNA-RNA28SN5-258-20	GCCGGGCCCGGGTCTTCCCG	20	srRNA	RNA28SN5	NR_003287.4	rRNA	Homo sapiens RNA, 28S ribosomal N5 (RNA28SN5), ribosomal RNA	258	11	20.045
srR-1590	srRNA-RNA28SN5-2045-15	GGATGGCGCTGGAGC	15	srRNA	RNA28SN5	NR_003287.4	rRNA	Homo sapiens RNA, 28S ribosomal N5 (RNA28SN5), ribosomal RNA	2045	11	20.045
srR-1591	srRNA-RNA28SN5-2313-21	AGGGCGCGGGCCCGGGTGGAG	21	srRNA	RNA28SN5	NR_003287.4	rRNA	Homo sapiens RNA, 28S ribosomal N5 (RNA28SN5), ribosomal RNA	2313	11	20.045
srR-1592	srRNA-RNA28SN5-123-24	CCCCGCCCCGCGGCGGGGCGCGGG	24	srRNA	RNA28SN5	NR_003287.4	rRNA	Homo sapiens RNA, 28S ribosomal N5 (RNA28SN5), ribosomal RNA	123	11	20.045
srR-1593	srRNA-RNA28SN5-1033-16	CCCCCGCGGGGGCGCG	16	srRNA	RNA28SN5	NR_003287.4	rRNA	Homo sapiens RNA, 28S ribosomal N5 (RNA28SN5), ribosomal RNA	1033	11	20.045
srR-1594	srRNA-RNA28SN5-1424-16	GGGATCCCGAGGCCTC	16	srRNA	RNA28SN5	NR_003287.4	rRNA	Homo sapiens RNA, 28S ribosomal N5 (RNA28SN5), ribosomal RNA	1424	11	20.045
srR-1595	srRNA-RNA28SN5-124-21	CCCGCCCCGCGGCGGGGCGCG	21	srRNA	RNA28SN5	NR_003287.4	rRNA	Homo sapiens RNA, 28S ribosomal N5 (RNA28SN5), ribosomal RNA	124	11	20.045
srR-1596	srRNA-RNA28SN5-3174-30	CCGGCGGCGGGGGCACGGTCCCCCGCGAGG	30	srRNA	RNA28SN5	NR_003287.4	rRNA	Homo sapiens RNA, 28S ribosomal N5 (RNA28SN5), ribosomal RNA	3174	11	20.045
srR-1597	srRNA-RNA28SN5-2074-24	CGGCCGTCGCCGGCAGTCGAGAGT	24	srRNA	RNA28SN5	NR_003287.4	rRNA	Homo sapiens RNA, 28S ribosomal N5 (RNA28SN5), ribosomal RNA	2074	11	20.045
srR-1598	srRNA-RNA28SN5-3608-23	AGAACTGGTGCGGACCAGGGGAA	23	srRNA	RNA28SN5	NR_003287.4	rRNA	Homo sapiens RNA, 28S ribosomal N5 (RNA28SN5), ribosomal RNA	3608	11	20.045
srR-1599	srRNA-RNA28SN5-839-23	GCGGGTCGGGGCGGCGGCGGCGG	23	srRNA	RNA28SN5	NR_003287.4	rRNA	Homo sapiens RNA, 28S ribosomal N5 (RNA28SN5), ribosomal RNA	839	11	20.045
srR-1600	srRNA-RNA28SN5-2598-15	AGAAGCCGGCGGGAG	15	srRNA	RNA28SN5	NR_003287.4	rRNA	Homo sapiens RNA, 28S ribosomal N5 (RNA28SN5), ribosomal RNA	2598	11	20.045
srR-1601	srRNA-RNA28SN5-1549-29	GGCGAAGCCAGAGGAAACTCTGGTGGAGG	29	srRNA	RNA28SN5	NR_003287.4	rRNA	Homo sapiens RNA, 28S ribosomal N5 (RNA28SN5), ribosomal RNA	1549	11	20.045
srR-1602	srRNA-RNA28SN5-1004-18	ACCGCGGGGAATCCCCCG	18	srRNA	RNA28SN5	NR_003287.4	rRNA	Homo sapiens RNA, 28S ribosomal N5 (RNA28SN5), ribosomal RNA	1004	11	20.045
srR-1603	srRNA-RNA28SN5-1022-19	GAGGGGGGTCCCCCGCGGG	19	srRNA	RNA28SN5	NR_003287.4	rRNA	Homo sapiens RNA, 28S ribosomal N5 (RNA28SN5), ribosomal RNA	1022	11	20.045
srR-1604	srRNA-RNA28SN5-991-19	CCGGCGCACCCCCGCGGGG	19	srRNA	RNA28SN5	NR_003287.4	rRNA	Homo sapiens RNA, 28S ribosomal N5 (RNA28SN5), ribosomal RNA	991	11	20.045
srR-1605	srRNA-RNA5S1-102-16	TACCGGGTGCTGTAGG	16	srRNA	RNA5S1	NR_023363.1	rRNA	Homo sapiens RNA, 5S ribosomal 1 (RNA5S1), ribosomal RNA	102	11	20.045
srR-1606	srRNA-RNA5-8SN1-11-27	CGGTGGATCACTCGGCTCGTGCGTCGA	27	srRNA	RNA5-8SN1	NR_145821.1	rRNA	Homo sapiens RNA, 5.8S ribosomal N1 (RNA5-8SN1), ribosomal RNA	11	11	20.045
srR-1607	srRNA-RNA5-8SN1-137-23	ACGCCTGTCTGAGCGTCGCTTGA	23	srRNA	RNA5-8SN1	NR_145821.1	rRNA	Homo sapiens RNA, 5.8S ribosomal N1 (RNA5-8SN1), ribosomal RNA	137	11	20.045
srR-1608	srRNA-RNA5-8SN1-130-29	TTCGGGGCTACGCCTGTCTGAGCGTCGCT	29	srRNA	RNA5-8SN1	NR_145821.1	rRNA	Homo sapiens RNA, 5.8S ribosomal N1 (RNA5-8SN1), ribosomal RNA	130	11	20.045
srR-1609	srRNA-RNA18SN2-1749-18	GCCCCGCCGGGGTCGGCC	18	srRNA	RNA18SN2	NR_146146.1	rRNA	Homo sapiens RNA, 18S ribosomal N2 (RNA18SN2), ribosomal RNA	1749	11	20.045
srR-1610	srRNA-RNA18SN2-237-25	CCCGGTCAGCCCCTCTCCGGCCCCG	25	srRNA	RNA18SN2	NR_146146.1	rRNA	Homo sapiens RNA, 18S ribosomal N2 (RNA18SN2), ribosomal RNA	237	11	20.045
srR-1611	srRNA-RNA18SN2-714-18	GAGGCGAGCCACCGCCCG	18	srRNA	RNA18SN2	NR_146146.1	rRNA	Homo sapiens RNA, 18S ribosomal N2 (RNA18SN2), ribosomal RNA	714	11	20.045
srR-1612	srRNA-RNA18SN2-816-21	AGAGTGTTCAAAGCAGGCCCG	21	srRNA	RNA18SN2	NR_146146.1	rRNA	Homo sapiens RNA, 18S ribosomal N2 (RNA18SN2), ribosomal RNA	816	11	20.045
srR-1613	srRNA-RNA18SN2-247-27	CCCTCTCCGGCCCCGGCCGGGGGGCGG	27	srRNA	RNA18SN2	NR_146146.1	rRNA	Homo sapiens RNA, 18S ribosomal N2 (RNA18SN2), ribosomal RNA	247	11	20.045
srR-1614	srRNA-RNA18SN2-1722-24	GGATGGTTTAGTGAGGCCCTCGGA	24	srRNA	RNA18SN2	NR_146146.1	rRNA	Homo sapiens RNA, 18S ribosomal N2 (RNA18SN2), ribosomal RNA	1722	11	20.045
srR-1615	srRNA-RNA18SN2-919-21	AAGAGGGACGGCCGGGGGCAT	21	srRNA	RNA18SN2	NR_146146.1	rRNA	Homo sapiens RNA, 18S ribosomal N2 (RNA18SN2), ribosomal RNA	919	11	20.045
srR-1616	srRNA-RNA18SN2-1089-20	GCCGACCGGCGATGCGGCGG	20	srRNA	RNA18SN2	NR_146146.1	rRNA	Homo sapiens RNA, 18S ribosomal N2 (RNA18SN2), ribosomal RNA	1089	11	20.045
srR-1617	srRNA-RNA18SN2-1121-26	GACCCGCCGGGCAGCTTCCGGGAAAC	26	srRNA	RNA18SN2	NR_146146.1	rRNA	Homo sapiens RNA, 18S ribosomal N2 (RNA18SN2), ribosomal RNA	1121	11	20.045
srR-1618	srRNA-RNA18SN2-726-16	CGCCCGTCCCCGCCCC	16	srRNA	RNA18SN2	NR_146146.1	rRNA	Homo sapiens RNA, 18S ribosomal N2 (RNA18SN2), ribosomal RNA	726	11	20.045
srR-1619	srRNA-RNA18SN2-744-27	GCCTCTCGGCGCCCCCTCGATGCTCTT	27	srRNA	RNA18SN2	NR_146146.1	rRNA	Homo sapiens RNA, 18S ribosomal N2 (RNA18SN2), ribosomal RNA	744	11	20.045
srR-1620	srRNA-RNA18SN2-418-26	AGGGTTCGATTCCGGAGAGGGAGCCT	26	srRNA	RNA18SN2	NR_146146.1	rRNA	Homo sapiens RNA, 18S ribosomal N2 (RNA18SN2), ribosomal RNA	418	11	20.045
srR-1621	srRNA-RNA18SN2-864-22	AATGGAATAGGACCGCGGTTCT	22	srRNA	RNA18SN2	NR_146146.1	rRNA	Homo sapiens RNA, 18S ribosomal N2 (RNA18SN2), ribosomal RNA	864	11	20.045
srR-1622	srRNA-RNA18SN2-306-22	CGGGCCGATCGCACGCCCCCCG	22	srRNA	RNA18SN2	NR_146146.1	rRNA	Homo sapiens RNA, 18S ribosomal N2 (RNA18SN2), ribosomal RNA	306	11	20.045
srR-1623	srRNA-RNA18SN2-604-15	AAGTCTGGTGCCAGC	15	srRNA	RNA18SN2	NR_146146.1	rRNA	Homo sapiens RNA, 18S ribosomal N2 (RNA18SN2), ribosomal RNA	604	11	20.045
srR-1624	srRNA-RNA18SN2-1033-29	GAAAGTCGGAGGTTCGAAGACGATCAGAT	29	srRNA	RNA18SN2	NR_146146.1	rRNA	Homo sapiens RNA, 18S ribosomal N2 (RNA18SN2), ribosomal RNA	1033	11	20.045
srR-1625	srRNA-RNA18SN2-1854-16	TGCGGAAGGATCATTA	16	srRNA	RNA18SN2	NR_146146.1	rRNA	Homo sapiens RNA, 18S ribosomal N2 (RNA18SN2), ribosomal RNA	1854	11	20.045
srR-1626	srRNA-RNA18SN2-1786-20	TGAGAAGACGGTCGAACTTG	20	srRNA	RNA18SN2	NR_146146.1	rRNA	Homo sapiens RNA, 18S ribosomal N2 (RNA18SN2), ribosomal RNA	1786	11	20.045
srR-1627	srRNA-RNA18SN2-679-15	AGTTGGATCTTGGGA	15	srRNA	RNA18SN2	NR_146146.1	rRNA	Homo sapiens RNA, 18S ribosomal N2 (RNA18SN2), ribosomal RNA	679	11	20.045
srR-1628	srRNA-RNA18SN2-496-23	CCCGACCCGGGGAGGTAGTGACG	23	srRNA	RNA18SN2	NR_146146.1	rRNA	Homo sapiens RNA, 18S ribosomal N2 (RNA18SN2), ribosomal RNA	496	11	20.045
srR-1629	srRNA-RNA18SN2-1769-15	CGGCCCTGGCGGAGC	15	srRNA	RNA18SN2	NR_146146.1	rRNA	Homo sapiens RNA, 18S ribosomal N2 (RNA18SN2), ribosomal RNA	1769	11	20.045
srR-1630	srRNA-RNA18SN2-1851-20	GACCTGCGGAAGGATCATTA	20	srRNA	RNA18SN2	NR_146146.1	rRNA	Homo sapiens RNA, 18S ribosomal N2 (RNA18SN2), ribosomal RNA	1851	11	20.045
srR-1631	srRNA-RNA28SN5-1998-26-2	AAGGAGTGTGTAACAACTCACCTGCC	26	srRNA	RNA28SN5	NR_003287.4	rRNA	Homo sapiens RNA, 28S ribosomal N5 (RNA28SN5), ribosomal RNA	1998	10	18.2227
srR-1632	srRNA-RNA28SN5-1124-23-2	CCCGCCCCGGCGACGGGGGGGGG	23	srRNA	RNA28SN5	NR_003287.4	rRNA	Homo sapiens RNA, 28S ribosomal N5 (RNA28SN5), ribosomal RNA	1124	10	18.2227
srR-1633	srRNA-RNA5S1-92-30-3	CGCCTGGGAATACCGGGTGTTGTAGGCTTT	30	srRNA	RNA5S1	NR_023363.1	rRNA	Homo sapiens RNA, 5S ribosomal 1 (RNA5S1), ribosomal RNA	92	10	18.2227
srR-1634	srRNA-RNA5S1-103-19-8	ACCGGGTTCTGTAGGCTTT	19	srRNA	RNA5S1	NR_023363.1	rRNA	Homo sapiens RNA, 5S ribosomal 1 (RNA5S1), ribosomal RNA	103	10	18.2227
srR-1635	srRNA-RNA5S1-92-28-4	CGCCTGGGAATACCGGGTGCTGTAGGAT	28	srRNA	RNA5S1	NR_023363.1	rRNA	Homo sapiens RNA, 5S ribosomal 1 (RNA5S1), ribosomal RNA	92	10	18.2227
srR-1636	srRNA-RNA5S1-103-18-6	ACCGGGTGCTGTATGCTT	18	srRNA	RNA5S1	NR_023363.1	rRNA	Homo sapiens RNA, 5S ribosomal 1 (RNA5S1), ribosomal RNA	103	10	18.2227
srR-1637	srRNA-RNA5S1-104-17-2	CCGGGTGCTGTAGGCTA	17	srRNA	RNA5S1	NR_023363.1	rRNA	Homo sapiens RNA, 5S ribosomal 1 (RNA5S1), ribosomal RNA	104	10	18.2227
srR-1638	srRNA-RNA5S1-93-29-2	GCCTGGGAATACCGGGTGCTGTAGGCTAT	29	srRNA	RNA5S1	NR_023363.1	rRNA	Homo sapiens RNA, 5S ribosomal 1 (RNA5S1), ribosomal RNA	93	10	18.2227
srR-1639	srRNA-RNA5S1-92-28-5	CGCCGGGGAATACCGGGTGCTGTAGGCT	28	srRNA	RNA5S1	NR_023363.1	rRNA	Homo sapiens RNA, 5S ribosomal 1 (RNA5S1), ribosomal RNA	92	10	18.2227
srR-1640	srRNA-RNA5-8SN1-137-18-2	ACGCCTCTGAGCGTCGCT	18	srRNA	RNA5-8SN1	NR_145821.1	rRNA	Homo sapiens RNA, 5.8S ribosomal N1 (RNA5-8SN1), ribosomal RNA	137	10	18.2227
srR-1641	srRNA-RNA5-8SN1-137-20-15	ACGCCTTTCTGAGCGTCGCT	20	srRNA	RNA5-8SN1	NR_145821.1	rRNA	Homo sapiens RNA, 5.8S ribosomal N1 (RNA5-8SN1), ribosomal RNA	137	10	18.2227
srR-1642	srRNA-RNA5-8SN1-142-15-2	TGTCTGAGCGTTGCT	15	srRNA	RNA5-8SN1	NR_145821.1	rRNA	Homo sapiens RNA, 5.8S ribosomal N1 (RNA5-8SN1), ribosomal RNA	142	10	18.2227
srR-1643	srRNA-RNA45SN5-425-26	CTTCGTGATCGATGTGGTGACGTCGT	26	srRNA	RNA45SN5	NR_046235.3	rRNA	Homo sapiens RNA, 45S pre-ribosomal N5 (RNA45SN5), ribosomal RNA	425	10	18.2227
srR-1644	srRNA-RNA45SN5-7538-18	CGGCGGCGACCCGCGGGA	18	srRNA	RNA45SN5	NR_046235.3	rRNA	Homo sapiens RNA, 45S pre-ribosomal N5 (RNA45SN5), ribosomal RNA	7538	10	18.2227
srR-1645	srRNA-RNA45SN5-3238-25	GGGGCCGCCCCGCGGGGCGGGCGGA	25	srRNA	RNA45SN5	NR_046235.3	rRNA	Homo sapiens RNA, 45S pre-ribosomal N5 (RNA45SN5), ribosomal RNA	3238	10	18.2227
srR-1646	srRNA-RNA45SN5-3369-22	CGCGGGCGGGCGCGACGAAGAA	22	srRNA	RNA45SN5	NR_046235.3	rRNA	Homo sapiens RNA, 45S pre-ribosomal N5 (RNA45SN5), ribosomal RNA	3369	10	18.2227
srR-1647	srRNA-RNA45SN5-431-19	GATCGATGTGGTGACGTCG	19	srRNA	RNA45SN5	NR_046235.3	rRNA	Homo sapiens RNA, 45S pre-ribosomal N5 (RNA45SN5), ribosomal RNA	431	10	18.2227
srR-1648	srRNA-RNA45SN5-1992-20	GGGGCCCCGGGGCTCGCGAG	20	srRNA	RNA45SN5	NR_046235.3	rRNA	Homo sapiens RNA, 45S pre-ribosomal N5 (RNA45SN5), ribosomal RNA	1992	10	18.2227
srR-1649	srRNA-MT-RNR1-218-17	AACCCCAGGGTTGGTCA	17	srRNA	MT-RNR1	NC_012920.1:648-1601	MT rRNA	Homo sapiens mitochondrion, MT-RNR1 mitochondrially encoded 12S RNA (12S rRNA), ribosomal RNA	218	10	18.2227
srR-1650	srRNA-MT-RNR1-920-29	ATGGTAAGTGTACTGGAAAGTGCACTTGG	29	srRNA	MT-RNR1	NC_012920.1:648-1601	MT rRNA	Homo sapiens mitochondrion, MT-RNR1 mitochondrially encoded 12S RNA (12S rRNA), ribosomal RNA	920	10	18.2227
srR-1651	srRNA-MT-RNR1-239-24	CGTGCCAGCCACCGCGGTCACACG	24	srRNA	MT-RNR1	NC_012920.1:648-1601	MT rRNA	Homo sapiens mitochondrion, MT-RNR1 mitochondrially encoded 12S RNA (12S rRNA), ribosomal RNA	239	10	18.2227
srR-1652	srRNA-MT-RNR1-519-15	AAAGGACCTGGCGGT	15	srRNA	MT-RNR1	NC_012920.1:648-1601	MT rRNA	Homo sapiens mitochondrion, MT-RNR1 mitochondrially encoded 12S RNA (12S rRNA), ribosomal RNA	519	10	18.2227
srR-1653	srRNA-MT-RNR1-706-19	AAGAAATGGGCTACATTTT	19	srRNA	MT-RNR1	NC_012920.1:648-1601	MT rRNA	Homo sapiens mitochondrion, MT-RNR1 mitochondrially encoded 12S RNA (12S rRNA), ribosomal RNA	706	10	18.2227
srR-1654	srRNA-MT-RNR1-925-24	AAGTGTACTGGAAAGTGCACTTGG	24	srRNA	MT-RNR1	NC_012920.1:648-1601	MT rRNA	Homo sapiens mitochondrion, MT-RNR1 mitochondrially encoded 12S RNA (12S rRNA), ribosomal RNA	925	10	18.2227
srR-1655	srRNA-MT-RNR1-370-16	AGACTACGAAAGTGGC	16	srRNA	MT-RNR1	NC_012920.1:648-1601	MT rRNA	Homo sapiens mitochondrion, MT-RNR1 mitochondrially encoded 12S RNA (12S rRNA), ribosomal RNA	370	10	18.2227
srR-1656	srRNA-MT-RNR1-703-24	GGCAAGAAATGGGCTACATTTTCT	24	srRNA	MT-RNR1	NC_012920.1:648-1601	MT rRNA	Homo sapiens mitochondrion, MT-RNR1 mitochondrially encoded 12S RNA (12S rRNA), ribosomal RNA	703	10	18.2227
srR-1657	srRNA-MT-RNR1-934-22	GGAAAGTGCACTTGGACGAACA	22	srRNA	MT-RNR1	NC_012920.1:648-1601	MT rRNA	Homo sapiens mitochondrion, MT-RNR1 mitochondrially encoded 12S RNA (12S rRNA), ribosomal RNA	934	10	18.2227
srR-1658	srRNA-MT-RNR2-1389-23	ACGTGATCTGAGTTCAGACCGGA	23	srRNA	MT-RNR2	NC_012920.1:1671-3229	MT rRNA	Homo sapiens mitochondrion, MT-RNR2 mitochondrially encoded 16S RNA (16S rRNA), ribosomal RNA	1389	10	18.2227
srR-1659	srRNA-MT-RNR2-1414-17	AATCCAGGTCGGTTTCT	17	srRNA	MT-RNR2	NC_012920.1:1671-3229	MT rRNA	Homo sapiens mitochondrion, MT-RNR2 mitochondrially encoded 16S RNA (16S rRNA), ribosomal RNA	1414	10	18.2227
srR-1660	srRNA-MT-RNR2-337-30	TGGTGATAGCTGGTTGTCCAAGATAGAATC	30	srRNA	MT-RNR2	NC_012920.1:1671-3229	MT rRNA	Homo sapiens mitochondrion, MT-RNR2 mitochondrially encoded 16S RNA (16S rRNA), ribosomal RNA	337	10	18.2227
srR-1661	srRNA-MT-RNR2-310-19	AGGTAGAGGCGACAAACCT	19	srRNA	MT-RNR2	NC_012920.1:1671-3229	MT rRNA	Homo sapiens mitochondrion, MT-RNR2 mitochondrially encoded 16S RNA (16S rRNA), ribosomal RNA	310	10	18.2227
srR-1662	srRNA-MT-RNR2-961-28	GAATGGCTCCACGAGGGTTCAGCTGTCT	28	srRNA	MT-RNR2	NC_012920.1:1671-3229	MT rRNA	Homo sapiens mitochondrion, MT-RNR2 mitochondrially encoded 16S RNA (16S rRNA), ribosomal RNA	961	10	18.2227
srR-1663	srRNA-RNA28SN5-4728-17	TACGGCAGCGCCGCGGA	17	srRNA	RNA28SN5	NR_003287.4	rRNA	Homo sapiens RNA, 28S ribosomal N5 (RNA28SN5), ribosomal RNA	4728	10	18.2227
srR-1664	srRNA-RNA28SN5-2914-16	TGGGGCGCGAAGCGGG	16	srRNA	RNA28SN5	NR_003287.4	rRNA	Homo sapiens RNA, 28S ribosomal N5 (RNA28SN5), ribosomal RNA	2914	10	18.2227
srR-1665	srRNA-RNA28SN5-938-29	CGCCGAATCCCGGGGCCGAGGGAGCGAGA	29	srRNA	RNA28SN5	NR_003287.4	rRNA	Homo sapiens RNA, 28S ribosomal N5 (RNA28SN5), ribosomal RNA	938	10	18.2227
srR-1666	srRNA-RNA28SN5-4533-25	AGACCGTCGTGAGACAGGTTAGTTT	25	srRNA	RNA28SN5	NR_003287.4	rRNA	Homo sapiens RNA, 28S ribosomal N5 (RNA28SN5), ribosomal RNA	4533	10	18.2227
srR-1667	srRNA-RNA28SN5-1279-19	ACGGGGTCGGCGGCGACGT	19	srRNA	RNA28SN5	NR_003287.4	rRNA	Homo sapiens RNA, 28S ribosomal N5 (RNA28SN5), ribosomal RNA	1279	10	18.2227
srR-1668	srRNA-RNA28SN5-3303-27	CCCCGGGGAGCCCGGCGGGCGCCGGCG	27	srRNA	RNA28SN5	NR_003287.4	rRNA	Homo sapiens RNA, 28S ribosomal N5 (RNA28SN5), ribosomal RNA	3303	10	18.2227
srR-1669	srRNA-RNA28SN5-2045-22	GGATGGCGCTGGAGCGTCGGGC	22	srRNA	RNA28SN5	NR_003287.4	rRNA	Homo sapiens RNA, 28S ribosomal N5 (RNA28SN5), ribosomal RNA	2045	10	18.2227
srR-1670	srRNA-RNA28SN5-2045-21	GGATGGCGCTGGAGCGTCGGG	21	srRNA	RNA28SN5	NR_003287.4	rRNA	Homo sapiens RNA, 28S ribosomal N5 (RNA28SN5), ribosomal RNA	2045	10	18.2227
srR-1671	srRNA-RNA28SN5-4933-27	CACGCACCGCACGTTCGTGGGGAACCT	27	srRNA	RNA28SN5	NR_003287.4	rRNA	Homo sapiens RNA, 28S ribosomal N5 (RNA28SN5), ribosomal RNA	4933	10	18.2227
srR-1672	srRNA-RNA28SN5-944-24	ATCCCGGGGCCGAGGGAGCGAGAC	24	srRNA	RNA28SN5	NR_003287.4	rRNA	Homo sapiens RNA, 28S ribosomal N5 (RNA28SN5), ribosomal RNA	944	10	18.2227
srR-1673	srRNA-RNA28SN5-1424-15	GGGATCCCGAGGCCT	15	srRNA	RNA28SN5	NR_003287.4	rRNA	Homo sapiens RNA, 28S ribosomal N5 (RNA28SN5), ribosomal RNA	1424	10	18.2227
srR-1674	srRNA-RNA28SN5-470-29	AACCCGGCGGCGGGTCCGGCCGTGTCGGC	29	srRNA	RNA28SN5	NR_003287.4	rRNA	Homo sapiens RNA, 28S ribosomal N5 (RNA28SN5), ribosomal RNA	470	10	18.2227
srR-1675	srRNA-RNA28SN5-703-21	GCGCCGCGACCGGCTCCGGGA	21	srRNA	RNA28SN5	NR_003287.4	rRNA	Homo sapiens RNA, 28S ribosomal N5 (RNA28SN5), ribosomal RNA	703	10	18.2227
srR-1676	srRNA-RNA28SN5-2596-29	GGAGAAGCCGGCGGGAGCCCCGGGGAGAG	29	srRNA	RNA28SN5	NR_003287.4	rRNA	Homo sapiens RNA, 28S ribosomal N5 (RNA28SN5), ribosomal RNA	2596	10	18.2227
srR-1677	srRNA-RNA28SN5-2427-27	GAACATGGGTCAGTCGGTCCTGAGAGA	27	srRNA	RNA28SN5	NR_003287.4	rRNA	Homo sapiens RNA, 28S ribosomal N5 (RNA28SN5), ribosomal RNA	2427	10	18.2227
srR-1678	srRNA-RNA28SN5-1398-30	AGGCCGGCGCGCTCGCCGGCCGAGGTGGGA	30	srRNA	RNA28SN5	NR_003287.4	rRNA	Homo sapiens RNA, 28S ribosomal N5 (RNA28SN5), ribosomal RNA	1398	10	18.2227
srR-1679	srRNA-RNA28SN5-2668-20	GCCCCGAGAGAGGGGCCCGT	20	srRNA	RNA28SN5	NR_003287.4	rRNA	Homo sapiens RNA, 28S ribosomal N5 (RNA28SN5), ribosomal RNA	2668	10	18.2227
srR-1680	srRNA-RNA28SN5-3256-25	GGGCCCTTCCCGTGGATCGCCCCAG	25	srRNA	RNA28SN5	NR_003287.4	rRNA	Homo sapiens RNA, 28S ribosomal N5 (RNA28SN5), ribosomal RNA	3256	10	18.2227
srR-1681	srRNA-RNA28SN5-2789-17	ATCCGCAGCAGGTCTCC	17	srRNA	RNA28SN5	NR_003287.4	rRNA	Homo sapiens RNA, 28S ribosomal N5 (RNA28SN5), ribosomal RNA	2789	10	18.2227
srR-1682	srRNA-RNA28SN5-3407-19	GGGCGGCGGGGCGGGGCGG	19	srRNA	RNA28SN5	NR_003287.4	rRNA	Homo sapiens RNA, 28S ribosomal N5 (RNA28SN5), ribosomal RNA	3407	10	18.2227
srR-1683	srRNA-RNA28SN5-2165-15	GCGGCGGCGGGGGTG	15	srRNA	RNA28SN5	NR_003287.4	rRNA	Homo sapiens RNA, 28S ribosomal N5 (RNA28SN5), ribosomal RNA	2165	10	18.2227
srR-1684	srRNA-RNA28SN5-2932-18	TGGGCGCGCGCCGCGGCT	18	srRNA	RNA28SN5	NR_003287.4	rRNA	Homo sapiens RNA, 28S ribosomal N5 (RNA28SN5), ribosomal RNA	2932	10	18.2227
srR-1685	srRNA-RNA28SN5-4827-22	GGGAGGGCGCGTGCCCCGCCGC	22	srRNA	RNA28SN5	NR_003287.4	rRNA	Homo sapiens RNA, 28S ribosomal N5 (RNA28SN5), ribosomal RNA	4827	10	18.2227
srR-1686	srRNA-RNA28SN5-5038-23	ATTGAAAGTCAGCCCTCGACACA	23	srRNA	RNA28SN5	NR_003287.4	rRNA	Homo sapiens RNA, 28S ribosomal N5 (RNA28SN5), ribosomal RNA	5038	10	18.2227
srR-1687	srRNA-RNA28SN5-4827-21	GGGAGGGCGCGTGCCCCGCCG	21	srRNA	RNA28SN5	NR_003287.4	rRNA	Homo sapiens RNA, 28S ribosomal N5 (RNA28SN5), ribosomal RNA	4827	10	18.2227
srR-1688	srRNA-RNA28SN5-2596-26	GGAGAAGCCGGCGGGAGCCCCGGGGA	26	srRNA	RNA28SN5	NR_003287.4	rRNA	Homo sapiens RNA, 28S ribosomal N5 (RNA28SN5), ribosomal RNA	2596	10	18.2227
srR-1689	srRNA-RNA28SN5-148-23	CATGTGGCGTACGGAAGACCCGC	23	srRNA	RNA28SN5	NR_003287.4	rRNA	Homo sapiens RNA, 28S ribosomal N5 (RNA28SN5), ribosomal RNA	148	10	18.2227
srR-1690	srRNA-RNA28SN5-1554-22	AGCCAGAGGAAACTCTGGTGGA	22	srRNA	RNA28SN5	NR_003287.4	rRNA	Homo sapiens RNA, 28S ribosomal N5 (RNA28SN5), ribosomal RNA	1554	10	18.2227
srR-1691	srRNA-RNA28SN5-584-18	GGAGGGGGCGGGCTCCGG	18	srRNA	RNA28SN5	NR_003287.4	rRNA	Homo sapiens RNA, 28S ribosomal N5 (RNA28SN5), ribosomal RNA	584	10	18.2227
srR-1692	srRNA-RNA28SN5-3090-19	TCCCCGGGGGAGCGCCGCG	19	srRNA	RNA28SN5	NR_003287.4	rRNA	Homo sapiens RNA, 28S ribosomal N5 (RNA28SN5), ribosomal RNA	3090	10	18.2227
srR-1693	srRNA-RNA28SN5-2309-24	GCCTAGGGCGCGGGCCCGGGTGGA	24	srRNA	RNA28SN5	NR_003287.4	rRNA	Homo sapiens RNA, 28S ribosomal N5 (RNA28SN5), ribosomal RNA	2309	10	18.2227
srR-1694	srRNA-RNA28SN5-1037-18	CGCGGGGGCGCGCCGGCG	18	srRNA	RNA28SN5	NR_003287.4	rRNA	Homo sapiens RNA, 28S ribosomal N5 (RNA28SN5), ribosomal RNA	1037	10	18.2227
srR-1695	srRNA-RNA28SN5-2596-30	GGAGAAGCCGGCGGGAGCCCCGGGGAGAGT	30	srRNA	RNA28SN5	NR_003287.4	rRNA	Homo sapiens RNA, 28S ribosomal N5 (RNA28SN5), ribosomal RNA	2596	10	18.2227
srR-1696	srRNA-RNA28SN5-581-26	CCCGGAGGGGGCGGGCTCCGGCGGGT	26	srRNA	RNA28SN5	NR_003287.4	rRNA	Homo sapiens RNA, 28S ribosomal N5 (RNA28SN5), ribosomal RNA	581	10	18.2227
srR-1697	srRNA-RNA28SN5-2811-21	GAACAGCCTCTGGCATGTTGG	21	srRNA	RNA28SN5	NR_003287.4	rRNA	Homo sapiens RNA, 28S ribosomal N5 (RNA28SN5), ribosomal RNA	2811	10	18.2227
srR-1698	srRNA-RNA28SN5-2932-20	TGGGCGCGCGCCGCGGCTGG	20	srRNA	RNA28SN5	NR_003287.4	rRNA	Homo sapiens RNA, 28S ribosomal N5 (RNA28SN5), ribosomal RNA	2932	10	18.2227
srR-1699	srRNA-RNA28SN5-2603-16	CCGGCGGGAGCCCCGG	16	srRNA	RNA28SN5	NR_003287.4	rRNA	Homo sapiens RNA, 28S ribosomal N5 (RNA28SN5), ribosomal RNA	2603	10	18.2227
srR-1700	srRNA-RNA28SN5-1150-23	GCGCGCGGGTCGGGGGGCGGGGC	23	srRNA	RNA28SN5	NR_003287.4	rRNA	Homo sapiens RNA, 28S ribosomal N5 (RNA28SN5), ribosomal RNA	1150	10	18.2227
srR-1701	srRNA-RNA28SN5-4149-20	CGGGCGCGACCCGCTCCGGG	20	srRNA	RNA28SN5	NR_003287.4	rRNA	Homo sapiens RNA, 28S ribosomal N5 (RNA28SN5), ribosomal RNA	4149	10	18.2227
srR-1702	srRNA-RNA28SN5-3313-24	CCCGGCGGGCGCCGGCGCGCCCCC	24	srRNA	RNA28SN5	NR_003287.4	rRNA	Homo sapiens RNA, 28S ribosomal N5 (RNA28SN5), ribosomal RNA	3313	10	18.2227
srR-1703	srRNA-RNA28SN5-3122-18	GGGGGGAGAAGGGTCGGG	18	srRNA	RNA28SN5	NR_003287.4	rRNA	Homo sapiens RNA, 28S ribosomal N5 (RNA28SN5), ribosomal RNA	3122	10	18.2227
srR-1704	srRNA-RNA28SN5-5041-27	GAAAGTCAGCCCTCGACACAAGGGTTT	27	srRNA	RNA28SN5	NR_003287.4	rRNA	Homo sapiens RNA, 28S ribosomal N5 (RNA28SN5), ribosomal RNA	5041	10	18.2227
srR-1705	srRNA-RNA28SN5-2313-15	AGGGCGCGGGCCCGG	15	srRNA	RNA28SN5	NR_003287.4	rRNA	Homo sapiens RNA, 28S ribosomal N5 (RNA28SN5), ribosomal RNA	2313	10	18.2227
srR-1706	srRNA-RNA28SN5-254-26	GCGCGCCGGGCCCGGGTCTTCCCGGA	26	srRNA	RNA28SN5	NR_003287.4	rRNA	Homo sapiens RNA, 28S ribosomal N5 (RNA28SN5), ribosomal RNA	254	10	18.2227
srR-1707	srRNA-RNA28SN5-1597-26	GCAAATCGGTCGTCCGACCTGGGTAT	26	srRNA	RNA28SN5	NR_003287.4	rRNA	Homo sapiens RNA, 28S ribosomal N5 (RNA28SN5), ribosomal RNA	1597	10	18.2227
srR-1708	srRNA-RNA28SN5-2223-17	TCCCGCCCACGCCCCGC	17	srRNA	RNA28SN5	NR_003287.4	rRNA	Homo sapiens RNA, 28S ribosomal N5 (RNA28SN5), ribosomal RNA	2223	10	18.2227
srR-1709	srRNA-RNA28SN5-2431-25	ATGGGTCAGTCGGTCCTGAGAGATG	25	srRNA	RNA28SN5	NR_003287.4	rRNA	Homo sapiens RNA, 28S ribosomal N5 (RNA28SN5), ribosomal RNA	2431	10	18.2227
srR-1710	srRNA-RNA28SN5-3218-19	CGGGGGGCCGGCGGCGGCG	19	srRNA	RNA28SN5	NR_003287.4	rRNA	Homo sapiens RNA, 28S ribosomal N5 (RNA28SN5), ribosomal RNA	3218	10	18.2227
srR-1711	srRNA-RNA28SN5-1215-21	CCGGGGGAGGTTCTCTCGGGG	21	srRNA	RNA28SN5	NR_003287.4	rRNA	Homo sapiens RNA, 28S ribosomal N5 (RNA28SN5), ribosomal RNA	1215	10	18.2227
srR-1712	srRNA-RNA28SN5-2933-19	GGGCGCGCGCCGCGGCTGG	19	srRNA	RNA28SN5	NR_003287.4	rRNA	Homo sapiens RNA, 28S ribosomal N5 (RNA28SN5), ribosomal RNA	2933	10	18.2227
srR-1713	srRNA-RNA28SN5-1871-18	AGAACTGGCGCTGCGGGA	18	srRNA	RNA28SN5	NR_003287.4	rRNA	Homo sapiens RNA, 28S ribosomal N5 (RNA28SN5), ribosomal RNA	1871	10	18.2227
srR-1714	srRNA-RNA28SN5-4938-18	ACCGCACGTTCGTGGGGA	18	srRNA	RNA28SN5	NR_003287.4	rRNA	Homo sapiens RNA, 28S ribosomal N5 (RNA28SN5), ribosomal RNA	4938	10	18.2227
srR-1715	srRNA-RNA28SN5-202-16	CTTCTGATCGAGGCCC	16	srRNA	RNA28SN5	NR_003287.4	rRNA	Homo sapiens RNA, 28S ribosomal N5 (RNA28SN5), ribosomal RNA	202	10	18.2227
srR-1716	srRNA-RNA28SN5-1890-16	GAACCGAACGCCGGGT	16	srRNA	RNA28SN5	NR_003287.4	rRNA	Homo sapiens RNA, 28S ribosomal N5 (RNA28SN5), ribosomal RNA	1890	10	18.2227
srR-1717	srRNA-RNA28SN5-3273-19	CGCCCCAGCTGCGGCGGGC	19	srRNA	RNA28SN5	NR_003287.4	rRNA	Homo sapiens RNA, 28S ribosomal N5 (RNA28SN5), ribosomal RNA	3273	10	18.2227
srR-1718	srRNA-RNA28SN5-705-23	GCCGCGACCGGCTCCGGGACGGC	23	srRNA	RNA28SN5	NR_003287.4	rRNA	Homo sapiens RNA, 28S ribosomal N5 (RNA28SN5), ribosomal RNA	705	10	18.2227
srR-1719	srRNA-RNA28SN5-991-21	CCGGCGCCCACCCCCGCGGGG	21	srRNA	RNA28SN5	NR_003287.4	rRNA	Homo sapiens RNA, 28S ribosomal N5 (RNA28SN5), ribosomal RNA	991	10	18.2227
srR-1720	srRNA-RNA28SN5-2017-16	ACCTGCCGAATCAACT	16	srRNA	RNA28SN5	NR_003287.4	rRNA	Homo sapiens RNA, 28S ribosomal N5 (RNA28SN5), ribosomal RNA	2017	10	18.2227
srR-1721	srRNA-RNA28SN5-2549-27	GGAGATGGGCGCCGCGAGGCGTCCAGT	27	srRNA	RNA28SN5	NR_003287.4	rRNA	Homo sapiens RNA, 28S ribosomal N5 (RNA28SN5), ribosomal RNA	2549	10	18.2227
srR-1722	srRNA-RNA28SN5-615-17	GGGCGGGCGGGGCCGGG	17	srRNA	RNA28SN5	NR_003287.4	rRNA	Homo sapiens RNA, 28S ribosomal N5 (RNA28SN5), ribosomal RNA	615	10	18.2227
srR-1723	srRNA-RNA28SN5-5011-26	AGCAGAGCAGCTCCCTCGCTGCGATC	26	srRNA	RNA28SN5	NR_003287.4	rRNA	Homo sapiens RNA, 28S ribosomal N5 (RNA28SN5), ribosomal RNA	5011	10	18.2227
srR-1724	srRNA-RNA28SN5-1907-27	AAGGCGCCCGATGCCGACGCTCATCAG	27	srRNA	RNA28SN5	NR_003287.4	rRNA	Homo sapiens RNA, 28S ribosomal N5 (RNA28SN5), ribosomal RNA	1907	10	18.2227
srR-1725	srRNA-RNA28SN5-1481-17	CGCGCCGGGGAGGTGGA	17	srRNA	RNA28SN5	NR_003287.4	rRNA	Homo sapiens RNA, 28S ribosomal N5 (RNA28SN5), ribosomal RNA	1481	10	18.2227
srR-1726	srRNA-RNA28SN5-1032-22	TCCCCCGCGGGGGCGCGCCGGC	22	srRNA	RNA28SN5	NR_003287.4	rRNA	Homo sapiens RNA, 28S ribosomal N5 (RNA28SN5), ribosomal RNA	1032	10	18.2227
srR-1727	srRNA-RNA28SN5-2911-21	GGCTGGGGCGCGAAGCGGGGC	21	srRNA	RNA28SN5	NR_003287.4	rRNA	Homo sapiens RNA, 28S ribosomal N5 (RNA28SN5), ribosomal RNA	2911	10	18.2227
srR-1728	srRNA-RNA28SN5-3105-17	CGCGTGGGGGCGGCGGC	17	srRNA	RNA28SN5	NR_003287.4	rRNA	Homo sapiens RNA, 28S ribosomal N5 (RNA28SN5), ribosomal RNA	3105	10	18.2227
srR-1729	srRNA-RNA28SN5-4705-27	AGAATCCCGCCCAGGCGGAACGATACG	27	srRNA	RNA28SN5	NR_003287.4	rRNA	Homo sapiens RNA, 28S ribosomal N5 (RNA28SN5), ribosomal RNA	4705	10	18.2227
srR-1730	srRNA-RNA28SN5-3152-21	GGCGGCGGCCCGCCGCGGGGC	21	srRNA	RNA28SN5	NR_003287.4	rRNA	Homo sapiens RNA, 28S ribosomal N5 (RNA28SN5), ribosomal RNA	3152	10	18.2227
srR-1731	srRNA-RNA28SN5-2235-17	CCCGCTCCCCGCCCCCG	17	srRNA	RNA28SN5	NR_003287.4	rRNA	Homo sapiens RNA, 28S ribosomal N5 (RNA28SN5), ribosomal RNA	2235	10	18.2227
srR-1732	srRNA-RNA28SN5-4812-21	GCGCCCCGCGCGCGCGGGAGG	21	srRNA	RNA28SN5	NR_003287.4	rRNA	Homo sapiens RNA, 28S ribosomal N5 (RNA28SN5), ribosomal RNA	4812	10	18.2227
srR-1733	srRNA-RNA28SN5-1623-27	AGGGGCGAAAGACTAATCGAACCATCT	27	srRNA	RNA28SN5	NR_003287.4	rRNA	Homo sapiens RNA, 28S ribosomal N5 (RNA28SN5), ribosomal RNA	1623	10	18.2227
srR-1734	srRNA-RNA28SN5-571-23	CCTCCTCCTCCCCGGAGGGGGCG	23	srRNA	RNA28SN5	NR_003287.4	rRNA	Homo sapiens RNA, 28S ribosomal N5 (RNA28SN5), ribosomal RNA	571	10	18.2227
srR-1735	srRNA-RNA28SN5-3227-28	GGCGGCGGCGGCGACTCTGGACGCGAGC	28	srRNA	RNA28SN5	NR_003287.4	rRNA	Homo sapiens RNA, 28S ribosomal N5 (RNA28SN5), ribosomal RNA	3227	10	18.2227
srR-1736	srRNA-RNA28SN5-4938-22	ACCGCACGTTCGTGGGGAACCT	22	srRNA	RNA28SN5	NR_003287.4	rRNA	Homo sapiens RNA, 28S ribosomal N5 (RNA28SN5), ribosomal RNA	4938	10	18.2227
srR-1737	srRNA-RNA28SN5-1240-29	GCGCGCGTCCCCCGAAGAGGGGGACGGCG	29	srRNA	RNA28SN5	NR_003287.4	rRNA	Homo sapiens RNA, 28S ribosomal N5 (RNA28SN5), ribosomal RNA	1240	10	18.2227
srR-1738	srRNA-RNA28SN5-258-22	GCCGGGCCCGGGTCTTCCCGGA	22	srRNA	RNA28SN5	NR_003287.4	rRNA	Homo sapiens RNA, 28S ribosomal N5 (RNA28SN5), ribosomal RNA	258	10	18.2227
srR-1739	srRNA-RNA28SN5-4112-29	CTCGCTTCTGGCGCCAAGCGCCCGGCCGC	29	srRNA	RNA28SN5	NR_003287.4	rRNA	Homo sapiens RNA, 28S ribosomal N5 (RNA28SN5), ribosomal RNA	4112	10	18.2227
srR-1740	srRNA-RNA28SN5-2807-19	AGGTGAACAGCCTCTGGCA	19	srRNA	RNA28SN5	NR_003287.4	rRNA	Homo sapiens RNA, 28S ribosomal N5 (RNA28SN5), ribosomal RNA	2807	10	18.2227
srR-1741	srRNA-RNA28SN5-1087-17	ACGGCGCGACCGCTCTC	17	srRNA	RNA28SN5	NR_003287.4	rRNA	Homo sapiens RNA, 28S ribosomal N5 (RNA28SN5), ribosomal RNA	1087	10	18.2227
srR-1742	srRNA-RNA28SN5-323-26	CATCTAAGGCTAAATACCGGCACGAG	26	srRNA	RNA28SN5	NR_003287.4	rRNA	Homo sapiens RNA, 28S ribosomal N5 (RNA28SN5), ribosomal RNA	323	10	18.2227
srR-1743	srRNA-RNA28SN5-841-20	GGGTCGGGGCGGCGGCGGCG	20	srRNA	RNA28SN5	NR_003287.4	rRNA	Homo sapiens RNA, 28S ribosomal N5 (RNA28SN5), ribosomal RNA	841	10	18.2227
srR-1744	srRNA-RNA28SN5-1210-16	CGGGCCCGGGGGAGGT	16	srRNA	RNA28SN5	NR_003287.4	rRNA	Homo sapiens RNA, 28S ribosomal N5 (RNA28SN5), ribosomal RNA	1210	10	18.2227
srR-1745	srRNA-RNA28SN5-3697-17	TGCCCAGTGCTCTGAAT	17	srRNA	RNA28SN5	NR_003287.4	rRNA	Homo sapiens RNA, 28S ribosomal N5 (RNA28SN5), ribosomal RNA	3697	10	18.2227
srR-1746	srRNA-RNA28SN5-840-23	CGGGTCGGGGCGGCGGCGGCGGC	23	srRNA	RNA28SN5	NR_003287.4	rRNA	Homo sapiens RNA, 28S ribosomal N5 (RNA28SN5), ribosomal RNA	840	10	18.2227
srR-1747	srRNA-RNA28SN5-3152-20	GGCGGCGGCCCGCCGCGGGG	20	srRNA	RNA28SN5	NR_003287.4	rRNA	Homo sapiens RNA, 28S ribosomal N5 (RNA28SN5), ribosomal RNA	3152	10	18.2227
srR-1748	srRNA-RNA28SN5-4602-23	ACGAGAGGAACCGCAGGTTCAGA	23	srRNA	RNA28SN5	NR_003287.4	rRNA	Homo sapiens RNA, 28S ribosomal N5 (RNA28SN5), ribosomal RNA	4602	10	18.2227
srR-1749	srRNA-RNA28SN5-2601-22	AGCCGGCGGGAGCCCCGGGGAG	22	srRNA	RNA28SN5	NR_003287.4	rRNA	Homo sapiens RNA, 28S ribosomal N5 (RNA28SN5), ribosomal RNA	2601	10	18.2227
srR-1750	srRNA-RNA28SN5-2596-17	GGAGAAGCCGGCGGGAG	17	srRNA	RNA28SN5	NR_003287.4	rRNA	Homo sapiens RNA, 28S ribosomal N5 (RNA28SN5), ribosomal RNA	2596	10	18.2227
srR-1751	srRNA-RNA28SN5-3145-15	AGGGGCCGGCGGCGG	15	srRNA	RNA28SN5	NR_003287.4	rRNA	Homo sapiens RNA, 28S ribosomal N5 (RNA28SN5), ribosomal RNA	3145	10	18.2227
srR-1752	srRNA-RNA28SN5-706-19	CCGCGACCGGCTCCGGGAC	19	srRNA	RNA28SN5	NR_003287.4	rRNA	Homo sapiens RNA, 28S ribosomal N5 (RNA28SN5), ribosomal RNA	706	10	18.2227
srR-1753	srRNA-RNA28SN5-3867-23	AGCCAAGGGAACGGGCTTGGCGG	23	srRNA	RNA28SN5	NR_003287.4	rRNA	Homo sapiens RNA, 28S ribosomal N5 (RNA28SN5), ribosomal RNA	3867	10	18.2227
srR-1754	srRNA-RNA28SN5-4464-30	ATCATTGTGAAGCAGAATTCACCAAGCGTT	30	srRNA	RNA28SN5	NR_003287.4	rRNA	Homo sapiens RNA, 28S ribosomal N5 (RNA28SN5), ribosomal RNA	4464	10	18.2227
srR-1755	srRNA-RNA28SN5-4852-21	CCGGGACCGGGGTCCGGTGCG	21	srRNA	RNA28SN5	NR_003287.4	rRNA	Homo sapiens RNA, 28S ribosomal N5 (RNA28SN5), ribosomal RNA	4852	10	18.2227
srR-1756	srRNA-RNA28SN5-3189-30	CGGTCCCCCGCGAGGGGGGCCCGGGCACCC	30	srRNA	RNA28SN5	NR_003287.4	rRNA	Homo sapiens RNA, 28S ribosomal N5 (RNA28SN5), ribosomal RNA	3189	10	18.2227
srR-1757	srRNA-RNA28SN5-2603-17	CCGGCGGGAGCCCCGGG	17	srRNA	RNA28SN5	NR_003287.4	rRNA	Homo sapiens RNA, 28S ribosomal N5 (RNA28SN5), ribosomal RNA	2603	10	18.2227
srR-1758	srRNA-RNA28SN5-2509-17	CGAAAGGGAGTCGGGTT	17	srRNA	RNA28SN5	NR_003287.4	rRNA	Homo sapiens RNA, 28S ribosomal N5 (RNA28SN5), ribosomal RNA	2509	10	18.2227
srR-1759	srRNA-RNA28SN5-4024-20	CCGGCCCTGCGGGCCGCCGG	20	srRNA	RNA28SN5	NR_003287.4	rRNA	Homo sapiens RNA, 28S ribosomal N5 (RNA28SN5), ribosomal RNA	4024	10	18.2227
srR-1760	srRNA-RNA28SN5-657-28	CCGACCGGCGACCGGCCGCCGCCGGGCG	28	srRNA	RNA28SN5	NR_003287.4	rRNA	Homo sapiens RNA, 28S ribosomal N5 (RNA28SN5), ribosomal RNA	657	10	18.2227
srR-1761	srRNA-RNA28SN5-3113-16	GGCGGCGGCGGGGGGA	16	srRNA	RNA28SN5	NR_003287.4	rRNA	Homo sapiens RNA, 28S ribosomal N5 (RNA28SN5), ribosomal RNA	3113	10	18.2227
srR-1762	srRNA-RNA28SN5-4146-27	GGCCGGGCGCGACCCGCTCCGGGGACA	27	srRNA	RNA28SN5	NR_003287.4	rRNA	Homo sapiens RNA, 28S ribosomal N5 (RNA28SN5), ribosomal RNA	4146	10	18.2227
srR-1763	srRNA-RNA28SN5-1484-16	GCCGGGGAGGTGGAGC	16	srRNA	RNA28SN5	NR_003287.4	rRNA	Homo sapiens RNA, 28S ribosomal N5 (RNA28SN5), ribosomal RNA	1484	10	18.2227
srR-1764	srRNA-RNA28SN5-4396-17	AACTGGCTTGTGGCGGC	17	srRNA	RNA28SN5	NR_003287.4	rRNA	Homo sapiens RNA, 28S ribosomal N5 (RNA28SN5), ribosomal RNA	4396	10	18.2227
srR-1765	srRNA-RNA28SN5-4853-24	CGGGACCGGGGTCCGGTGCGGAGT	24	srRNA	RNA28SN5	NR_003287.4	rRNA	Homo sapiens RNA, 28S ribosomal N5 (RNA28SN5), ribosomal RNA	4853	10	18.2227
srR-1766	srRNA-RNA28SN5-4810-19	ACGCGCCCCGCGCGCGCGG	19	srRNA	RNA28SN5	NR_003287.4	rRNA	Homo sapiens RNA, 28S ribosomal N5 (RNA28SN5), ribosomal RNA	4810	10	18.2227
srR-1767	srRNA-RNA28SN5-946-19	CCCGGGGCCGAGGGAGCGA	19	srRNA	RNA28SN5	NR_003287.4	rRNA	Homo sapiens RNA, 28S ribosomal N5 (RNA28SN5), ribosomal RNA	946	10	18.2227
srR-1768	srRNA-RNA28SN5-446-23	CCGCGCAGTCCGCCCGGAGGATT	23	srRNA	RNA28SN5	NR_003287.4	rRNA	Homo sapiens RNA, 28S ribosomal N5 (RNA28SN5), ribosomal RNA	446	10	18.2227
srR-1769	srRNA-RNA28SN5-4977-30	AGACGACCTGCTTCTGGGTCGGGGTTTCGT	30	srRNA	RNA28SN5	NR_003287.4	rRNA	Homo sapiens RNA, 28S ribosomal N5 (RNA28SN5), ribosomal RNA	4977	10	18.2227
srR-1770	srRNA-RNA28SN5-4742-17	GGAGCCTCGGTTGGCCT	17	srRNA	RNA28SN5	NR_003287.4	rRNA	Homo sapiens RNA, 28S ribosomal N5 (RNA28SN5), ribosomal RNA	4742	10	18.2227
srR-1771	srRNA-RNA28SN5-1911-19	CGCCCGATGCCGACGCTCA	19	srRNA	RNA28SN5	NR_003287.4	rRNA	Homo sapiens RNA, 28S ribosomal N5 (RNA28SN5), ribosomal RNA	1911	10	18.2227
srR-1772	srRNA-RNA28SN5-3671-24	GGCGGGTGTTGACGCGATGTGATT	24	srRNA	RNA28SN5	NR_003287.4	rRNA	Homo sapiens RNA, 28S ribosomal N5 (RNA28SN5), ribosomal RNA	3671	10	18.2227
srR-1773	srRNA-RNA28SN5-3567-28	CGCGCGGCGCCTCGCCTCGGCCGGCGCC	28	srRNA	RNA28SN5	NR_003287.4	rRNA	Homo sapiens RNA, 28S ribosomal N5 (RNA28SN5), ribosomal RNA	3567	10	18.2227
srR-1774	srRNA-RNA5S1-77-24	ACTTGGATGGGAGACCGCCTGGGA	24	srRNA	RNA5S1	NR_023363.1	rRNA	Homo sapiens RNA, 5S ribosomal 1 (RNA5S1), ribosomal RNA	77	10	18.2227
srR-1775	srRNA-RNA5-8SN1-39-24	GAAGAACGCAGCTAGCTGCGAGAA	24	srRNA	RNA5-8SN1	NR_145821.1	rRNA	Homo sapiens RNA, 5.8S ribosomal N1 (RNA5-8SN1), ribosomal RNA	39	10	18.2227
srR-1776	srRNA-RNA5-8SN1-137-15	ACGCCTGTCTGAGCG	15	srRNA	RNA5-8SN1	NR_145821.1	rRNA	Homo sapiens RNA, 5.8S ribosomal N1 (RNA5-8SN1), ribosomal RNA	137	10	18.2227
srR-1777	srRNA-RNA5-8SN1-20-23	ACTCGGCTCGTGCGTCGATGAAG	23	srRNA	RNA5-8SN1	NR_145821.1	rRNA	Homo sapiens RNA, 5.8S ribosomal N1 (RNA5-8SN1), ribosomal RNA	20	10	18.2227
srR-1778	srRNA-RNA5-8SN1-67-16	TGTGAATTGCAGGACA	16	srRNA	RNA5-8SN1	NR_145821.1	rRNA	Homo sapiens RNA, 5.8S ribosomal N1 (RNA5-8SN1), ribosomal RNA	67	10	18.2227
srR-1779	srRNA-RNA28SN4-4908-19	GCGGCCGGAAAGGCGGCCG	19	srRNA	RNA28SN4	NR_146118.1	rRNA	Homo sapiens RNA, 28S ribosomal N4 (RNA28SN4), ribosomal RNA	4908	10	18.2227
srR-1780	srRNA-RNA18SN2-1838-26	TTTCCGTAGGTGAACCTGCGGAAGGA	26	srRNA	RNA18SN2	NR_146146.1	rRNA	Homo sapiens RNA, 18S ribosomal N2 (RNA18SN2), ribosomal RNA	1838	10	18.2227
srR-1781	srRNA-RNA18SN2-27-18	ATGCTTGTCTCAAAGATT	18	srRNA	RNA18SN2	NR_146146.1	rRNA	Homo sapiens RNA, 18S ribosomal N2 (RNA18SN2), ribosomal RNA	27	10	18.2227
srR-1782	srRNA-RNA18SN2-1269-19	GGCCCGGACACGGACAGGA	19	srRNA	RNA18SN2	NR_146146.1	rRNA	Homo sapiens RNA, 18S ribosomal N2 (RNA18SN2), ribosomal RNA	1269	10	18.2227
srR-1783	srRNA-RNA18SN2-781-18	CCCGCGGGGCCCGAAGCG	18	srRNA	RNA18SN2	NR_146146.1	rRNA	Homo sapiens RNA, 18S ribosomal N2 (RNA18SN2), ribosomal RNA	781	10	18.2227
srR-1784	srRNA-RNA18SN2-107-23	AGTTATGGTTCCTTTGGTCGCTC	23	srRNA	RNA18SN2	NR_146146.1	rRNA	Homo sapiens RNA, 18S ribosomal N2 (RNA18SN2), ribosomal RNA	107	10	18.2227
srR-1785	srRNA-RNA18SN2-1153-20	CTTTGGGTTCCGGGGGGAGT	20	srRNA	RNA18SN2	NR_146146.1	rRNA	Homo sapiens RNA, 18S ribosomal N2 (RNA18SN2), ribosomal RNA	1153	10	18.2227
srR-1786	srRNA-RNA18SN2-696-21	GGGCGGGCGGTCCGCCGCGAG	21	srRNA	RNA18SN2	NR_146146.1	rRNA	Homo sapiens RNA, 18S ribosomal N2 (RNA18SN2), ribosomal RNA	696	10	18.2227
srR-1787	srRNA-RNA18SN2-1458-19	GGCGTTCAGCCACCCGAGA	19	srRNA	RNA18SN2	NR_146146.1	rRNA	Homo sapiens RNA, 18S ribosomal N2 (RNA18SN2), ribosomal RNA	1458	10	18.2227
srR-1788	srRNA-RNA18SN2-922-17	AGGGACGGCCGGGGGCA	17	srRNA	RNA18SN2	NR_146146.1	rRNA	Homo sapiens RNA, 18S ribosomal N2 (RNA18SN2), ribosomal RNA	922	10	18.2227
srR-1789	srRNA-RNA18SN2-779-18	GTCCCGCGGGGCCCGAAG	18	srRNA	RNA18SN2	NR_146146.1	rRNA	Homo sapiens RNA, 18S ribosomal N2 (RNA18SN2), ribosomal RNA	779	10	18.2227
srR-1790	srRNA-RNA18SN2-1020-25	ATTAATCAAGAACGAAAGTCGGAGG	25	srRNA	RNA18SN2	NR_146146.1	rRNA	Homo sapiens RNA, 18S ribosomal N2 (RNA18SN2), ribosomal RNA	1020	10	18.2227
srR-1791	srRNA-RNA18SN2-1558-20	CCTACGCCGGCAGGCGCGGG	20	srRNA	RNA18SN2	NR_146146.1	rRNA	Homo sapiens RNA, 18S ribosomal N2 (RNA18SN2), ribosomal RNA	1558	10	18.2227
srR-1792	srRNA-RNA18SN2-1734-21	GAGGCCCTCGGATCGGCCCCG	21	srRNA	RNA18SN2	NR_146146.1	rRNA	Homo sapiens RNA, 18S ribosomal N2 (RNA18SN2), ribosomal RNA	1734	10	18.2227
srR-1793	srRNA-RNA18SN2-1533-17	ACTGACTGGCTCAGCGT	17	srRNA	RNA18SN2	NR_146146.1	rRNA	Homo sapiens RNA, 18S ribosomal N2 (RNA18SN2), ribosomal RNA	1533	10	18.2227
srR-1794	srRNA-RNA18SN2-690-25	GGGAGCGGGCGGGCGGTCCGCCGCG	25	srRNA	RNA18SN2	NR_146146.1	rRNA	Homo sapiens RNA, 18S ribosomal N2 (RNA18SN2), ribosomal RNA	690	10	18.2227
srR-1795	srRNA-RNA18SN2-1486-20	AACAGGTCTGTGATGCCCTT	20	srRNA	RNA18SN2	NR_146146.1	rRNA	Homo sapiens RNA, 18S ribosomal N2 (RNA18SN2), ribosomal RNA	1486	10	18.2227
srR-1796	srRNA-RNA18SN2-1154-19	TTTGGGTTCCGGGGGGAGT	19	srRNA	RNA18SN2	NR_146146.1	rRNA	Homo sapiens RNA, 18S ribosomal N2 (RNA18SN2), ribosomal RNA	1154	10	18.2227
srR-1797	srRNA-RNA18SN2-1787-16	GAGAAGACGGTCGAAC	16	srRNA	RNA18SN2	NR_146146.1	rRNA	Homo sapiens RNA, 18S ribosomal N2 (RNA18SN2), ribosomal RNA	1787	10	18.2227
srR-1798	srRNA-RNA18SN2-489-23	ACCCACTCCCGACCCGGGGAGGT	23	srRNA	RNA18SN2	NR_146146.1	rRNA	Homo sapiens RNA, 18S ribosomal N2 (RNA18SN2), ribosomal RNA	489	10	18.2227
srR-1799	srRNA-RNA18SN2-417-27	CAGGGTTCGATTCCGGAGAGGGAGCCT	27	srRNA	RNA18SN2	NR_146146.1	rRNA	Homo sapiens RNA, 18S ribosomal N2 (RNA18SN2), ribosomal RNA	417	10	18.2227
srR-1800	srRNA-RNA18SN2-699-22	CGGGCGGTCCGCCGCGAGGCGA	22	srRNA	RNA18SN2	NR_146146.1	rRNA	Homo sapiens RNA, 18S ribosomal N2 (RNA18SN2), ribosomal RNA	699	10	18.2227
srR-1801	srRNA-RNA18SN2-1140-28	GGGAAACCAAAGTCTTTGGGTTCCGGGG	28	srRNA	RNA18SN2	NR_146146.1	rRNA	Homo sapiens RNA, 18S ribosomal N2 (RNA18SN2), ribosomal RNA	1140	10	18.2227
srR-1802	srRNA-RNA18SN2-1768-24	ACGGCCCTGGCGGAGCGCTGAGAA	24	srRNA	RNA18SN2	NR_146146.1	rRNA	Homo sapiens RNA, 18S ribosomal N2 (RNA18SN2), ribosomal RNA	1768	10	18.2227
srR-1803	srRNA-RNA18SN2-1852-20	ATCCTGCGGAAGGATCATTA	20	srRNA	RNA18SN2	NR_146146.1	rRNA	Homo sapiens RNA, 18S ribosomal N2 (RNA18SN2), ribosomal RNA	1852	10	18.2227
srR-1804	srRNA-RNA28SN3-2158-15	GGGGGTGTGTGGGGT	15	srRNA	RNA28SN3	NR_146154.1	rRNA	Homo sapiens RNA, 28S ribosomal N3 (RNA28SN3), ribosomal RNA	2158	10	18.2227
srR-1805	srRNA-MT-RNR1-922-30-3	GGTAAGTGTACTGGGAAGTGCACTTGGACG	30	srRNA	MT-RNR1	NC_012920.1:648-1601	MT rRNA	Homo sapiens mitochondrion, MT-RNR1 mitochondrially encoded 12S RNA (12S rRNA), ribosomal RNA	922	9	16.4005
srR-1806	srRNA-MT-RNR2-1401-25-2	TTCAGACCGGAGTAATCCAGGTCGA	25	srRNA	MT-RNR2	NC_012920.1:1671-3229	MT rRNA	Homo sapiens mitochondrion, MT-RNR2 mitochondrially encoded 16S RNA (16S rRNA), ribosomal RNA	1401	9	16.4005
srR-1807	srRNA-RNA28SN5-2602-20-2	GCCGGCGGGAGCTCCGGGGA	20	srRNA	RNA28SN5	NR_003287.4	rRNA	Homo sapiens RNA, 28S ribosomal N5 (RNA28SN5), ribosomal RNA	2602	9	16.4005
srR-1808	srRNA-RNA28SN5-1033-22-3	CCCCCCGCGGGGGCGCGCCGGC	22	srRNA	RNA28SN5	NR_003287.4	rRNA	Homo sapiens RNA, 28S ribosomal N5 (RNA28SN5), ribosomal RNA	1033	9	16.4005
srR-1809	srRNA-RNA5S1-90-29-2	ACCGCCTGGAATACCGGGTGCTGTAGGCT	29	srRNA	RNA5S1	NR_023363.1	rRNA	Homo sapiens RNA, 5S ribosomal 1 (RNA5S1), ribosomal RNA	90	9	16.4005
srR-1810	srRNA-RNA5S1-103-17-4	ACCGGGTGCTGTAGGAA	17	srRNA	RNA5S1	NR_023363.1	rRNA	Homo sapiens RNA, 5S ribosomal 1 (RNA5S1), ribosomal RNA	103	9	16.4005
srR-1811	srRNA-RNA5S1-92-29-3	CGCCTGGGAATACCGGGTGCTGTAGGCTG	29	srRNA	RNA5S1	NR_023363.1	rRNA	Homo sapiens RNA, 5S ribosomal 1 (RNA5S1), ribosomal RNA	92	9	16.4005
srR-1812	srRNA-RNA5S1-91-30-2	CCGCCTGGGAATACCGGGTGCTGTAGGCTA	30	srRNA	RNA5S1	NR_023363.1	rRNA	Homo sapiens RNA, 5S ribosomal 1 (RNA5S1), ribosomal RNA	91	9	16.4005
srR-1813	srRNA-RNA5S1-96-25-2	TGGGAATACCGGGTGCTGTAGGCTA	25	srRNA	RNA5S1	NR_023363.1	rRNA	Homo sapiens RNA, 5S ribosomal 1 (RNA5S1), ribosomal RNA	96	9	16.4005
srR-1814	srRNA-RNA5S1-103-19-9	ACCGGGTGCTGTAGTCTTT	19	srRNA	RNA5S1	NR_023363.1	rRNA	Homo sapiens RNA, 5S ribosomal 1 (RNA5S1), ribosomal RNA	103	9	16.4005
srR-1815	srRNA-RNA5S1-103-18-7	ACCGGGTGCTGTAGCTTT	18	srRNA	RNA5S1	NR_023363.1	rRNA	Homo sapiens RNA, 5S ribosomal 1 (RNA5S1), ribosomal RNA	103	9	16.4005
srR-1816	srRNA-RNA5-8SN1-139-18-7	GCCTGCCTGAGCGTCGCT	18	srRNA	RNA5-8SN1	NR_145821.1	rRNA	Homo sapiens RNA, 5.8S ribosomal N1 (RNA5-8SN1), ribosomal RNA	139	9	16.4005
srR-1817	srRNA-RNA5-8SN1-137-20-16	ACGCCTGTATGAGCGTCGCT	20	srRNA	RNA5-8SN1	NR_145821.1	rRNA	Homo sapiens RNA, 5.8S ribosomal N1 (RNA5-8SN1), ribosomal RNA	137	9	16.4005
srR-1818	srRNA-RNA5-8SN1-139-18-8	GCCTGGCTGAGCGTCGCT	18	srRNA	RNA5-8SN1	NR_145821.1	rRNA	Homo sapiens RNA, 5.8S ribosomal N1 (RNA5-8SN1), ribosomal RNA	139	9	16.4005
srR-1819	srRNA-RNA5-8SN1-137-21-4	ACGCCTGTTTGAGCGTCGCTT	21	srRNA	RNA5-8SN1	NR_145821.1	rRNA	Homo sapiens RNA, 5.8S ribosomal N1 (RNA5-8SN1), ribosomal RNA	137	9	16.4005
srR-1820	srRNA-RNA45SN5-7538-16	CGGCGGCGACCCGCGG	16	srRNA	RNA45SN5	NR_046235.3	rRNA	Homo sapiens RNA, 45S pre-ribosomal N5 (RNA45SN5), ribosomal RNA	7538	9	16.4005
srR-1821	srRNA-RNA45SN5-6303-16	ACCCGGCGGCCGTCGC	16	srRNA	RNA45SN5	NR_046235.3	rRNA	Homo sapiens RNA, 45S pre-ribosomal N5 (RNA45SN5), ribosomal RNA	6303	9	16.4005
srR-1822	srRNA-RNA45SN5-432-18	ATCGATGTGGTGACGTCG	18	srRNA	RNA45SN5	NR_046235.3	rRNA	Homo sapiens RNA, 45S pre-ribosomal N5 (RNA45SN5), ribosomal RNA	432	9	16.4005
srR-1823	srRNA-RNA45SN5-7643-24	CGGGGCGGGGCGGCTCCGCCGCCG	24	srRNA	RNA45SN5	NR_046235.3	rRNA	Homo sapiens RNA, 45S pre-ribosomal N5 (RNA45SN5), ribosomal RNA	7643	9	16.4005
srR-1824	srRNA-RNA45SN5-6737-27	ACGCCTGTCTGAGCGTCGCTTGCCGAT	27	srRNA	RNA45SN5	NR_046235.3	rRNA	Homo sapiens RNA, 45S pre-ribosomal N5 (RNA45SN5), ribosomal RNA	6737	9	16.4005
srR-1825	srRNA-RNA45SN5-3237-27	CGGGGCCGCCCCGCGGGGCGGGCGGAG	27	srRNA	RNA45SN5	NR_046235.3	rRNA	Homo sapiens RNA, 45S pre-ribosomal N5 (RNA45SN5), ribosomal RNA	3237	9	16.4005
srR-1826	srRNA-RNA45SN5-13102-17	CGGGCGTGGTGGTGGGG	17	srRNA	RNA45SN5	NR_046235.3	rRNA	Homo sapiens RNA, 45S pre-ribosomal N5 (RNA45SN5), ribosomal RNA	13102	9	16.4005
srR-1827	srRNA-RNA45SN5-470-16	GAGCCGCGACGGGCGA	16	srRNA	RNA45SN5	NR_046235.3	rRNA	Homo sapiens RNA, 45S pre-ribosomal N5 (RNA45SN5), ribosomal RNA	470	9	16.4005
srR-1828	srRNA-RNA45SN5-6277-23	CGCGGCGGCCGTCGGGTGGGGGC	23	srRNA	RNA45SN5	NR_046235.3	rRNA	Homo sapiens RNA, 45S pre-ribosomal N5 (RNA45SN5), ribosomal RNA	6277	9	16.4005
srR-1829	srRNA-RNA45SN5-7643-25	CGGGGCGGGGCGGCTCCGCCGCCGC	25	srRNA	RNA45SN5	NR_046235.3	rRNA	Homo sapiens RNA, 45S pre-ribosomal N5 (RNA45SN5), ribosomal RNA	7643	9	16.4005
srR-1830	srRNA-RNA45SN5-2529-18	GAGGGCCGGTCGGCCGCC	18	srRNA	RNA45SN5	NR_046235.3	rRNA	Homo sapiens RNA, 45S pre-ribosomal N5 (RNA45SN5), ribosomal RNA	2529	9	16.4005
srR-1831	srRNA-RNA45SN5-471-18	AGCCGCGACGGGCGAGGG	18	srRNA	RNA45SN5	NR_046235.3	rRNA	Homo sapiens RNA, 45S pre-ribosomal N5 (RNA45SN5), ribosomal RNA	471	9	16.4005
srR-1832	srRNA-RNA45SN5-6737-24	ACGCCTGTCTGAGCGTCGCTTGAA	24	srRNA	RNA45SN5	NR_046235.3	rRNA	Homo sapiens RNA, 45S pre-ribosomal N5 (RNA45SN5), ribosomal RNA	6737	9	16.4005
srR-1833	srRNA-RNA45SN5-6745-16	CTGAGCGTCGCTTGCA	16	srRNA	RNA45SN5	NR_046235.3	rRNA	Homo sapiens RNA, 45S pre-ribosomal N5 (RNA45SN5), ribosomal RNA	6745	9	16.4005
srR-1834	srRNA-MT-RNR1-245-21	AGCCACCGCGGTCACACGATT	21	srRNA	MT-RNR1	NC_012920.1:648-1601	MT rRNA	Homo sapiens mitochondrion, MT-RNR1 mitochondrially encoded 12S RNA (12S rRNA), ribosomal RNA	245	9	16.4005
srR-1835	srRNA-MT-RNR1-810-20	GAACAGGGCCCTGAAGCGCG	20	srRNA	MT-RNR1	NC_012920.1:648-1601	MT rRNA	Homo sapiens mitochondrion, MT-RNR1 mitochondrially encoded 12S RNA (12S rRNA), ribosomal RNA	810	9	16.4005
srR-1836	srRNA-MT-RNR1-774-23	GGATTTAGCAGTAAACTGAGAGT	23	srRNA	MT-RNR1	NC_012920.1:648-1601	MT rRNA	Homo sapiens mitochondrion, MT-RNR1 mitochondrially encoded 12S RNA (12S rRNA), ribosomal RNA	774	9	16.4005
srR-1837	srRNA-MT-RNR1-778-19	TTAGCAGTAAACTGAGAGT	19	srRNA	MT-RNR1	NC_012920.1:648-1601	MT rRNA	Homo sapiens mitochondrion, MT-RNR1 mitochondrially encoded 12S RNA (12S rRNA), ribosomal RNA	778	9	16.4005
srR-1838	srRNA-MT-RNR1-778-17	TTAGCAGTAAACTGAGA	17	srRNA	MT-RNR1	NC_012920.1:648-1601	MT rRNA	Homo sapiens mitochondrion, MT-RNR1 mitochondrially encoded 12S RNA (12S rRNA), ribosomal RNA	778	9	16.4005
srR-1839	srRNA-MT-RNR2-1184-26	TGCTAAGACTTCACCAGTCAAAGCGA	26	srRNA	MT-RNR2	NC_012920.1:1671-3229	MT rRNA	Homo sapiens mitochondrion, MT-RNR2 mitochondrially encoded 16S RNA (16S rRNA), ribosomal RNA	1184	9	16.4005
srR-1840	srRNA-MT-RNR2-1188-23	AAGACTTCACCAGTCAAAGCGAA	23	srRNA	MT-RNR2	NC_012920.1:1671-3229	MT rRNA	Homo sapiens mitochondrion, MT-RNR2 mitochondrially encoded 16S RNA (16S rRNA), ribosomal RNA	1188	9	16.4005
srR-1841	srRNA-MT-RNR2-1311-18	ACGACCTCGATGTTGGAT	18	srRNA	MT-RNR2	NC_012920.1:1671-3229	MT rRNA	Homo sapiens mitochondrion, MT-RNR2 mitochondrially encoded 16S RNA (16S rRNA), ribosomal RNA	1311	9	16.4005
srR-1842	srRNA-MT-RNR2-1393-20	GATCTGAGTTCAGACCGGAG	20	srRNA	MT-RNR2	NC_012920.1:1671-3229	MT rRNA	Homo sapiens mitochondrion, MT-RNR2 mitochondrially encoded 16S RNA (16S rRNA), ribosomal RNA	1393	9	16.4005
srR-1843	srRNA-MT-RNR2-1138-22	TCGGTTGGGGCGACCTCGGAGC	22	srRNA	MT-RNR2	NC_012920.1:1671-3229	MT rRNA	Homo sapiens mitochondrion, MT-RNR2 mitochondrially encoded 16S RNA (16S rRNA), ribosomal RNA	1138	9	16.4005
srR-1844	srRNA-MT-RNR2-1405-21	GACCGGAGTAATCCAGGTCGG	21	srRNA	MT-RNR2	NC_012920.1:1671-3229	MT rRNA	Homo sapiens mitochondrion, MT-RNR2 mitochondrially encoded 16S RNA (16S rRNA), ribosomal RNA	1405	9	16.4005
srR-1845	srRNA-MT-RNR2-1298-27	AACAATAGGGTTTACGACCTCGATGTT	27	srRNA	MT-RNR2	NC_012920.1:1671-3229	MT rRNA	Homo sapiens mitochondrion, MT-RNR2 mitochondrially encoded 16S RNA (16S rRNA), ribosomal RNA	1298	9	16.4005
srR-1846	srRNA-MT-RNR2-1397-17	TGAGTTCAGACCGGAGT	17	srRNA	MT-RNR2	NC_012920.1:1671-3229	MT rRNA	Homo sapiens mitochondrion, MT-RNR2 mitochondrially encoded 16S RNA (16S rRNA), ribosomal RNA	1397	9	16.4005
srR-1847	srRNA-MT-RNR2-1539-21	ACCCACCCAAGAACAGGGTTT	21	srRNA	MT-RNR2	NC_012920.1:1671-3229	MT rRNA	Homo sapiens mitochondrion, MT-RNR2 mitochondrially encoded 16S RNA (16S rRNA), ribosomal RNA	1539	9	16.4005
srR-1848	srRNA-MT-RNR2-1537-23	ACACTTACCCAAGAACAGGGTTT	23	srRNA	MT-RNR2	NC_012920.1:1671-3229	MT rRNA	Homo sapiens mitochondrion, MT-RNR2 mitochondrially encoded 16S RNA (16S rRNA), ribosomal RNA	1537	9	16.4005
srR-1849	srRNA-MT-RNR2-1401-27	TTCAGACCGGAGTAATCCAGGTCGGTA	27	srRNA	MT-RNR2	NC_012920.1:1671-3229	MT rRNA	Homo sapiens mitochondrion, MT-RNR2 mitochondrially encoded 16S RNA (16S rRNA), ribosomal RNA	1401	9	16.4005
srR-1850	srRNA-RNA28SN5-1333-23	AAGGAGTCTAACACGTGCGCGAG	23	srRNA	RNA28SN5	NR_003287.4	rRNA	Homo sapiens RNA, 28S ribosomal N5 (RNA28SN5), ribosomal RNA	1333	9	16.4005
srR-1851	srRNA-RNA28SN5-939-28	GCCGAATCCCGGGGCCGAGGGAGCGAGA	28	srRNA	RNA28SN5	NR_003287.4	rRNA	Homo sapiens RNA, 28S ribosomal N5 (RNA28SN5), ribosomal RNA	939	9	16.4005
srR-1852	srRNA-RNA28SN5-2224-15	CCCGCCCACGCCCCG	15	srRNA	RNA28SN5	NR_003287.4	rRNA	Homo sapiens RNA, 28S ribosomal N5 (RNA28SN5), ribosomal RNA	2224	9	16.4005
srR-1853	srRNA-RNA28SN5-101-15	AGGGAAGAGCCCAGC	15	srRNA	RNA28SN5	NR_003287.4	rRNA	Homo sapiens RNA, 28S ribosomal N5 (RNA28SN5), ribosomal RNA	101	9	16.4005
srR-1854	srRNA-RNA28SN5-710-15	GACCGGCTCCGGGAC	15	srRNA	RNA28SN5	NR_003287.4	rRNA	Homo sapiens RNA, 28S ribosomal N5 (RNA28SN5), ribosomal RNA	710	9	16.4005
srR-1855	srRNA-RNA28SN5-261-26	GGGCCCGGGTCTTCCCGGAGTCGGGT	26	srRNA	RNA28SN5	NR_003287.4	rRNA	Homo sapiens RNA, 28S ribosomal N5 (RNA28SN5), ribosomal RNA	261	9	16.4005
srR-1856	srRNA-RNA28SN5-4808-29	CCACGCGCCCCGCGCGCGCGGGAGGGCGC	29	srRNA	RNA28SN5	NR_003287.4	rRNA	Homo sapiens RNA, 28S ribosomal N5 (RNA28SN5), ribosomal RNA	4808	9	16.4005
srR-1857	srRNA-RNA28SN5-938-21	CGCCGAATCCCGGGGCCGAGG	21	srRNA	RNA28SN5	NR_003287.4	rRNA	Homo sapiens RNA, 28S ribosomal N5 (RNA28SN5), ribosomal RNA	938	9	16.4005
srR-1858	srRNA-RNA28SN5-327-23	TAAGGCTAAATACCGGCACGAGA	23	srRNA	RNA28SN5	NR_003287.4	rRNA	Homo sapiens RNA, 28S ribosomal N5 (RNA28SN5), ribosomal RNA	327	9	16.4005
srR-1859	srRNA-RNA28SN5-3226-28	CGGCGGCGGCGGCGACTCTGGACGCGAG	28	srRNA	RNA28SN5	NR_003287.4	rRNA	Homo sapiens RNA, 28S ribosomal N5 (RNA28SN5), ribosomal RNA	3226	9	16.4005
srR-1860	srRNA-RNA28SN5-4639-30	GCTTGGCTGAGGAGCCAATGGGGCGAAGCT	30	srRNA	RNA28SN5	NR_003287.4	rRNA	Homo sapiens RNA, 28S ribosomal N5 (RNA28SN5), ribosomal RNA	4639	9	16.4005
srR-1861	srRNA-RNA28SN5-4396-24	AACTGGCTTGTGGCGGCCAAGCGT	24	srRNA	RNA28SN5	NR_003287.4	rRNA	Homo sapiens RNA, 28S ribosomal N5 (RNA28SN5), ribosomal RNA	4396	9	16.4005
srR-1862	srRNA-RNA28SN5-125-24	CCGCCCCGCGGCGGGGCGCGGGAC	24	srRNA	RNA28SN5	NR_003287.4	rRNA	Homo sapiens RNA, 28S ribosomal N5 (RNA28SN5), ribosomal RNA	125	9	16.4005
srR-1863	srRNA-RNA28SN5-4025-19	CGGCCCTGCGGGCCGCCGG	19	srRNA	RNA28SN5	NR_003287.4	rRNA	Homo sapiens RNA, 28S ribosomal N5 (RNA28SN5), ribosomal RNA	4025	9	16.4005
srR-1864	srRNA-RNA28SN5-2764-25	AAATCTCGCGCCGGGCCGTACCCAT	25	srRNA	RNA28SN5	NR_003287.4	rRNA	Homo sapiens RNA, 28S ribosomal N5 (RNA28SN5), ribosomal RNA	2764	9	16.4005
srR-1865	srRNA-RNA28SN5-4146-23	GGCCGGGCGCGACCCGCTCCGGG	23	srRNA	RNA28SN5	NR_003287.4	rRNA	Homo sapiens RNA, 28S ribosomal N5 (RNA28SN5), ribosomal RNA	4146	9	16.4005
srR-1866	srRNA-RNA28SN5-4113-29	TCGCTTCTGGCGCCAAGCGCCCGGCCGCG	29	srRNA	RNA28SN5	NR_003287.4	rRNA	Homo sapiens RNA, 28S ribosomal N5 (RNA28SN5), ribosomal RNA	4113	9	16.4005
srR-1867	srRNA-RNA28SN5-2468-18	TCCGAAGGGACGGGCGAT	18	srRNA	RNA28SN5	NR_003287.4	rRNA	Homo sapiens RNA, 28S ribosomal N5 (RNA28SN5), ribosomal RNA	2468	9	16.4005
srR-1868	srRNA-RNA28SN5-3867-16	AGCCAAGGGAACGGGC	16	srRNA	RNA28SN5	NR_003287.4	rRNA	Homo sapiens RNA, 28S ribosomal N5 (RNA28SN5), ribosomal RNA	3867	9	16.4005
srR-1869	srRNA-RNA28SN5-467-17	TTCAACCCGGCGGCGGG	17	srRNA	RNA28SN5	NR_003287.4	rRNA	Homo sapiens RNA, 28S ribosomal N5 (RNA28SN5), ribosomal RNA	467	9	16.4005
srR-1870	srRNA-RNA28SN5-1448-20	GCCGAGGGCGCACCACCGGC	20	srRNA	RNA28SN5	NR_003287.4	rRNA	Homo sapiens RNA, 28S ribosomal N5 (RNA28SN5), ribosomal RNA	1448	9	16.4005
srR-1871	srRNA-RNA28SN5-2608-18	GGGAGCCCCGGGGAGAGT	18	srRNA	RNA28SN5	NR_003287.4	rRNA	Homo sapiens RNA, 28S ribosomal N5 (RNA28SN5), ribosomal RNA	2608	9	16.4005
srR-1872	srRNA-RNA28SN5-2598-16	AGAAGCCGGCGGGAGC	16	srRNA	RNA28SN5	NR_003287.4	rRNA	Homo sapiens RNA, 28S ribosomal N5 (RNA28SN5), ribosomal RNA	2598	9	16.4005
srR-1873	srRNA-RNA28SN5-3109-20	TGGGGGCGGCGGCGGGGGGA	20	srRNA	RNA28SN5	NR_003287.4	rRNA	Homo sapiens RNA, 28S ribosomal N5 (RNA28SN5), ribosomal RNA	3109	9	16.4005
srR-1874	srRNA-RNA28SN5-3274-18	GCCCCAGCTGCGGCGGGC	18	srRNA	RNA28SN5	NR_003287.4	rRNA	Homo sapiens RNA, 28S ribosomal N5 (RNA28SN5), ribosomal RNA	3274	9	16.4005
srR-1875	srRNA-RNA28SN5-1370-16	GAAAGCCGCCGTGGCG	16	srRNA	RNA28SN5	NR_003287.4	rRNA	Homo sapiens RNA, 28S ribosomal N5 (RNA28SN5), ribosomal RNA	1370	9	16.4005
srR-1876	srRNA-RNA28SN5-3243-20	CTGGACGCGAGCCGGGCCCT	20	srRNA	RNA28SN5	NR_003287.4	rRNA	Homo sapiens RNA, 28S ribosomal N5 (RNA28SN5), ribosomal RNA	3243	9	16.4005
srR-1877	srRNA-RNA28SN5-2571-18	CCAGTGCGGTAACGCGAC	18	srRNA	RNA28SN5	NR_003287.4	rRNA	Homo sapiens RNA, 28S ribosomal N5 (RNA28SN5), ribosomal RNA	2571	9	16.4005
srR-1878	srRNA-RNA28SN5-3617-19	GCGGACCAGGGGAATCCGA	19	srRNA	RNA28SN5	NR_003287.4	rRNA	Homo sapiens RNA, 28S ribosomal N5 (RNA28SN5), ribosomal RNA	3617	9	16.4005
srR-1879	srRNA-RNA28SN5-3174-15	CCGGCGGCGGGGGCA	15	srRNA	RNA28SN5	NR_003287.4	rRNA	Homo sapiens RNA, 28S ribosomal N5 (RNA28SN5), ribosomal RNA	3174	9	16.4005
srR-1880	srRNA-RNA28SN5-2045-25	GGATGGCGCTGGAGCGTCGGGCCCA	25	srRNA	RNA28SN5	NR_003287.4	rRNA	Homo sapiens RNA, 28S ribosomal N5 (RNA28SN5), ribosomal RNA	2045	9	16.4005
srR-1881	srRNA-RNA28SN5-4700-27	AAGTCAGAATCCCGCCCAGGCGGAACG	27	srRNA	RNA28SN5	NR_003287.4	rRNA	Homo sapiens RNA, 28S ribosomal N5 (RNA28SN5), ribosomal RNA	4700	9	16.4005
srR-1882	srRNA-RNA28SN5-3608-26	AGAACTGGTGCGGACCAGGGGAATCC	26	srRNA	RNA28SN5	NR_003287.4	rRNA	Homo sapiens RNA, 28S ribosomal N5 (RNA28SN5), ribosomal RNA	3608	9	16.4005
srR-1883	srRNA-RNA28SN5-2911-19	GGCTGGGGCGCGAAGCGGG	19	srRNA	RNA28SN5	NR_003287.4	rRNA	Homo sapiens RNA, 28S ribosomal N5 (RNA28SN5), ribosomal RNA	2911	9	16.4005
srR-1884	srRNA-RNA28SN5-1474-17	CGCCCGCCGCGCCGGGG	17	srRNA	RNA28SN5	NR_003287.4	rRNA	Homo sapiens RNA, 28S ribosomal N5 (RNA28SN5), ribosomal RNA	1474	9	16.4005
srR-1885	srRNA-RNA28SN5-2719-16	CCGGTGAGCTCTCGCT	16	srRNA	RNA28SN5	NR_003287.4	rRNA	Homo sapiens RNA, 28S ribosomal N5 (RNA28SN5), ribosomal RNA	2719	9	16.4005
srR-1886	srRNA-RNA28SN5-1227-29	CTCTCGGGGCCACGCGCGCGTCCCCCGAA	29	srRNA	RNA28SN5	NR_003287.4	rRNA	Homo sapiens RNA, 28S ribosomal N5 (RNA28SN5), ribosomal RNA	1227	9	16.4005
srR-1887	srRNA-RNA28SN5-2234-20	CCCCGCTCCCCGCCCCCGGA	20	srRNA	RNA28SN5	NR_003287.4	rRNA	Homo sapiens RNA, 28S ribosomal N5 (RNA28SN5), ribosomal RNA	2234	9	16.4005
srR-1888	srRNA-RNA28SN5-1871-19	AGAACTGGCGCTGCGGGAT	19	srRNA	RNA28SN5	NR_003287.4	rRNA	Homo sapiens RNA, 28S ribosomal N5 (RNA28SN5), ribosomal RNA	1871	9	16.4005
srR-1889	srRNA-RNA28SN5-149-16	ATGTGGCGTACGGAAG	16	srRNA	RNA28SN5	NR_003287.4	rRNA	Homo sapiens RNA, 28S ribosomal N5 (RNA28SN5), ribosomal RNA	149	9	16.4005
srR-1890	srRNA-RNA28SN5-2161-17	GGCGGCGGCGGCGGGGG	17	srRNA	RNA28SN5	NR_003287.4	rRNA	Homo sapiens RNA, 28S ribosomal N5 (RNA28SN5), ribosomal RNA	2161	9	16.4005
srR-1891	srRNA-RNA28SN5-1502-15	GAGCGCACGTGTTAG	15	srRNA	RNA28SN5	NR_003287.4	rRNA	Homo sapiens RNA, 28S ribosomal N5 (RNA28SN5), ribosomal RNA	1502	9	16.4005
srR-1892	srRNA-RNA28SN5-583-20	CGGAGGGGGCGGGCTCCGGC	20	srRNA	RNA28SN5	NR_003287.4	rRNA	Homo sapiens RNA, 28S ribosomal N5 (RNA28SN5), ribosomal RNA	583	9	16.4005
srR-1893	srRNA-RNA28SN5-15-19	AGACGTGGCGACCCGCTGA	19	srRNA	RNA28SN5	NR_003287.4	rRNA	Homo sapiens RNA, 28S ribosomal N5 (RNA28SN5), ribosomal RNA	15	9	16.4005
srR-1894	srRNA-RNA28SN5-1034-15	CCCCGCGGGGGCGCG	15	srRNA	RNA28SN5	NR_003287.4	rRNA	Homo sapiens RNA, 28S ribosomal N5 (RNA28SN5), ribosomal RNA	1034	9	16.4005
srR-1895	srRNA-RNA28SN5-1279-22	ACGGGGTCGGCGGCGACGTCGG	22	srRNA	RNA28SN5	NR_003287.4	rRNA	Homo sapiens RNA, 28S ribosomal N5 (RNA28SN5), ribosomal RNA	1279	9	16.4005
srR-1896	srRNA-RNA28SN5-4853-19	CGGGACCGGGGTCCGGTGC	19	srRNA	RNA28SN5	NR_003287.4	rRNA	Homo sapiens RNA, 28S ribosomal N5 (RNA28SN5), ribosomal RNA	4853	9	16.4005
srR-1897	srRNA-RNA28SN5-4144-19	CCGGCCGGGCGCGACCCGC	19	srRNA	RNA28SN5	NR_003287.4	rRNA	Homo sapiens RNA, 28S ribosomal N5 (RNA28SN5), ribosomal RNA	4144	9	16.4005
srR-1898	srRNA-RNA28SN5-2465-16	CGTTCCGAAGGGACGG	16	srRNA	RNA28SN5	NR_003287.4	rRNA	Homo sapiens RNA, 28S ribosomal N5 (RNA28SN5), ribosomal RNA	2465	9	16.4005
srR-1899	srRNA-RNA28SN5-3651-19	AAAGCATCGCGAAGGCCCG	19	srRNA	RNA28SN5	NR_003287.4	rRNA	Homo sapiens RNA, 28S ribosomal N5 (RNA28SN5), ribosomal RNA	3651	9	16.4005
srR-1900	srRNA-RNA28SN5-4809-29	CACGCGCCCCGCGCGCGCGGGAGGGCGCG	29	srRNA	RNA28SN5	NR_003287.4	rRNA	Homo sapiens RNA, 28S ribosomal N5 (RNA28SN5), ribosomal RNA	4809	9	16.4005
srR-1901	srRNA-RNA28SN5-2865-15	TCCGTAACTTCGGGA	15	srRNA	RNA28SN5	NR_003287.4	rRNA	Homo sapiens RNA, 28S ribosomal N5 (RNA28SN5), ribosomal RNA	2865	9	16.4005
srR-1902	srRNA-RNA28SN5-3081-29	CCTCCCCCCTCCCCGGGGGAGCGCCGCGT	29	srRNA	RNA28SN5	NR_003287.4	rRNA	Homo sapiens RNA, 28S ribosomal N5 (RNA28SN5), ribosomal RNA	3081	9	16.4005
srR-1903	srRNA-RNA28SN5-644-21	GGGGGACCGTCCCCCGACCGG	21	srRNA	RNA28SN5	NR_003287.4	rRNA	Homo sapiens RNA, 28S ribosomal N5 (RNA28SN5), ribosomal RNA	644	9	16.4005
srR-1904	srRNA-RNA28SN5-3671-17	GGCGGGTGTTGACGCGA	17	srRNA	RNA28SN5	NR_003287.4	rRNA	Homo sapiens RNA, 28S ribosomal N5 (RNA28SN5), ribosomal RNA	3671	9	16.4005
srR-1905	srRNA-RNA28SN5-2320-25	GGGCCCGGGTGGAGCCGCCGCAGGT	25	srRNA	RNA28SN5	NR_003287.4	rRNA	Homo sapiens RNA, 28S ribosomal N5 (RNA28SN5), ribosomal RNA	2320	9	16.4005
srR-1906	srRNA-RNA28SN5-188-19	GGGGGGCCCAAGTCCTTCT	19	srRNA	RNA28SN5	NR_003287.4	rRNA	Homo sapiens RNA, 28S ribosomal N5 (RNA28SN5), ribosomal RNA	188	9	16.4005
srR-1907	srRNA-RNA28SN5-1481-19	CGCGCCGGGGAGGTGGAGC	19	srRNA	RNA28SN5	NR_003287.4	rRNA	Homo sapiens RNA, 28S ribosomal N5 (RNA28SN5), ribosomal RNA	1481	9	16.4005
srR-1908	srRNA-RNA28SN5-4271-18	AGAAGGGCAAAAGCTCGC	18	srRNA	RNA28SN5	NR_003287.4	rRNA	Homo sapiens RNA, 28S ribosomal N5 (RNA28SN5), ribosomal RNA	4271	9	16.4005
srR-1909	srRNA-RNA28SN5-1154-18	GCGGGTCGGGGGGCGGGG	18	srRNA	RNA28SN5	NR_003287.4	rRNA	Homo sapiens RNA, 28S ribosomal N5 (RNA28SN5), ribosomal RNA	1154	9	16.4005
srR-1910	srRNA-RNA28SN5-225-17	GGACGGTGTGAGGCCGG	17	srRNA	RNA28SN5	NR_003287.4	rRNA	Homo sapiens RNA, 28S ribosomal N5 (RNA28SN5), ribosomal RNA	225	9	16.4005
srR-1911	srRNA-RNA28SN5-258-27	GCCGGGCCCGGGTCTTCCCGGAGTCGG	27	srRNA	RNA28SN5	NR_003287.4	rRNA	Homo sapiens RNA, 28S ribosomal N5 (RNA28SN5), ribosomal RNA	258	9	16.4005
srR-1912	srRNA-RNA28SN5-3175-28	CGGCGGCGGGGGCACGGTCCCCCGCGAG	28	srRNA	RNA28SN5	NR_003287.4	rRNA	Homo sapiens RNA, 28S ribosomal N5 (RNA28SN5), ribosomal RNA	3175	9	16.4005
srR-1913	srRNA-RNA28SN5-300-16	AGCCCAAAGCGGGTGG	16	srRNA	RNA28SN5	NR_003287.4	rRNA	Homo sapiens RNA, 28S ribosomal N5 (RNA28SN5), ribosomal RNA	300	9	16.4005
srR-1914	srRNA-RNA28SN5-150-21	TGTGGCGTACGGAAGACCCGC	21	srRNA	RNA28SN5	NR_003287.4	rRNA	Homo sapiens RNA, 28S ribosomal N5 (RNA28SN5), ribosomal RNA	150	9	16.4005
srR-1915	srRNA-RNA28SN5-1447-21	CGCCGAGGGCGCACCACCGGC	21	srRNA	RNA28SN5	NR_003287.4	rRNA	Homo sapiens RNA, 28S ribosomal N5 (RNA28SN5), ribosomal RNA	1447	9	16.4005
srR-1916	srRNA-RNA28SN5-641-27	GGCGGGGGACCGTCCCCCGACCGGCGA	27	srRNA	RNA28SN5	NR_003287.4	rRNA	Homo sapiens RNA, 28S ribosomal N5 (RNA28SN5), ribosomal RNA	641	9	16.4005
srR-1917	srRNA-RNA28SN5-3399-24	CGGTCGGCGGGCGGCGGGGCGGGG	24	srRNA	RNA28SN5	NR_003287.4	rRNA	Homo sapiens RNA, 28S ribosomal N5 (RNA28SN5), ribosomal RNA	3399	9	16.4005
srR-1918	srRNA-RNA28SN5-616-17	GGCGGGCGGGGCCGGGG	17	srRNA	RNA28SN5	NR_003287.4	rRNA	Homo sapiens RNA, 28S ribosomal N5 (RNA28SN5), ribosomal RNA	616	9	16.4005
srR-1919	srRNA-RNA28SN5-692-30	ACCGCGGCGGTGCGCCGCGACCGGCTCCGG	30	srRNA	RNA28SN5	NR_003287.4	rRNA	Homo sapiens RNA, 28S ribosomal N5 (RNA28SN5), ribosomal RNA	692	9	16.4005
srR-1920	srRNA-RNA28SN5-2235-19	CCCGCTCCCCGCCCCCGGA	19	srRNA	RNA28SN5	NR_003287.4	rRNA	Homo sapiens RNA, 28S ribosomal N5 (RNA28SN5), ribosomal RNA	2235	9	16.4005
srR-1921	srRNA-RNA28SN5-435-18	ACGGGTGGGGTCCGCGCA	18	srRNA	RNA28SN5	NR_003287.4	rRNA	Homo sapiens RNA, 28S ribosomal N5 (RNA28SN5), ribosomal RNA	435	9	16.4005
srR-1922	srRNA-RNA28SN5-3162-27	CGCCGCGGGGCCCCGGCGGCGGGGGCA	27	srRNA	RNA28SN5	NR_003287.4	rRNA	Homo sapiens RNA, 28S ribosomal N5 (RNA28SN5), ribosomal RNA	3162	9	16.4005
srR-1923	srRNA-RNA28SN5-713-15	CGGCTCCGGGACGGC	15	srRNA	RNA28SN5	NR_003287.4	rRNA	Homo sapiens RNA, 28S ribosomal N5 (RNA28SN5), ribosomal RNA	713	9	16.4005
srR-1924	srRNA-RNA28SN5-663-18	GGCGACCGGCCGCCGCCG	18	srRNA	RNA28SN5	NR_003287.4	rRNA	Homo sapiens RNA, 28S ribosomal N5 (RNA28SN5), ribosomal RNA	663	9	16.4005
srR-1925	srRNA-RNA28SN5-3568-17	GCGCGGCGCCTCGCCTC	17	srRNA	RNA28SN5	NR_003287.4	rRNA	Homo sapiens RNA, 28S ribosomal N5 (RNA28SN5), ribosomal RNA	3568	9	16.4005
srR-1926	srRNA-RNA28SN5-2933-20	GGGCGCGCGCCGCGGCTGGA	20	srRNA	RNA28SN5	NR_003287.4	rRNA	Homo sapiens RNA, 28S ribosomal N5 (RNA28SN5), ribosomal RNA	2933	9	16.4005
srR-1927	srRNA-RNA28SN5-615-18	GGGCGGGCGGGGCCGGGG	18	srRNA	RNA28SN5	NR_003287.4	rRNA	Homo sapiens RNA, 28S ribosomal N5 (RNA28SN5), ribosomal RNA	615	9	16.4005
srR-1928	srRNA-RNA28SN5-1502-17	GAGCGCACGTGTTAGGA	17	srRNA	RNA28SN5	NR_003287.4	rRNA	Homo sapiens RNA, 28S ribosomal N5 (RNA28SN5), ribosomal RNA	1502	9	16.4005
srR-1929	srRNA-RNA28SN5-2546-18	GGCGGAGATGGGCGCCGC	18	srRNA	RNA28SN5	NR_003287.4	rRNA	Homo sapiens RNA, 28S ribosomal N5 (RNA28SN5), ribosomal RNA	2546	9	16.4005
srR-1930	srRNA-RNA28SN5-492-18	TGTCGGCGGCCCGGCGGA	18	srRNA	RNA28SN5	NR_003287.4	rRNA	Homo sapiens RNA, 28S ribosomal N5 (RNA28SN5), ribosomal RNA	492	9	16.4005
srR-1931	srRNA-RNA28SN5-842-16	GGTCGGGGCGGCGGCG	16	srRNA	RNA28SN5	NR_003287.4	rRNA	Homo sapiens RNA, 28S ribosomal N5 (RNA28SN5), ribosomal RNA	842	9	16.4005
srR-1932	srRNA-RNA28SN5-1554-21	AGCCAGAGGAAACTCTGGTGG	21	srRNA	RNA28SN5	NR_003287.4	rRNA	Homo sapiens RNA, 28S ribosomal N5 (RNA28SN5), ribosomal RNA	1554	9	16.4005
srR-1933	srRNA-RNA28SN5-4812-22	GCGCCCCGCGCGCGCGGGAGGG	22	srRNA	RNA28SN5	NR_003287.4	rRNA	Homo sapiens RNA, 28S ribosomal N5 (RNA28SN5), ribosomal RNA	4812	9	16.4005
srR-1934	srRNA-RNA28SN5-2468-17	TCCGAAGGGACGGGCGA	17	srRNA	RNA28SN5	NR_003287.4	rRNA	Homo sapiens RNA, 28S ribosomal N5 (RNA28SN5), ribosomal RNA	2468	9	16.4005
srR-1935	srRNA-RNA28SN5-839-18	GCGGGTCGGGGCGGCGGC	18	srRNA	RNA28SN5	NR_003287.4	rRNA	Homo sapiens RNA, 28S ribosomal N5 (RNA28SN5), ribosomal RNA	839	9	16.4005
srR-1936	srRNA-RNA28SN5-725-20	GGCTGGGAAGGCCCGGCGGG	20	srRNA	RNA28SN5	NR_003287.4	rRNA	Homo sapiens RNA, 28S ribosomal N5 (RNA28SN5), ribosomal RNA	725	9	16.4005
srR-1937	srRNA-RNA28SN5-1210-26	CGGGCCCGGGGGAGGTTCTCTCGGGG	26	srRNA	RNA28SN5	NR_003287.4	rRNA	Homo sapiens RNA, 28S ribosomal N5 (RNA28SN5), ribosomal RNA	1210	9	16.4005
srR-1938	srRNA-RNA28SN5-2433-21	GGGTCAGTCGGTCCTGAGAGA	21	srRNA	RNA28SN5	NR_003287.4	rRNA	Homo sapiens RNA, 28S ribosomal N5 (RNA28SN5), ribosomal RNA	2433	9	16.4005
srR-1939	srRNA-RNA28SN5-1126-20	CGCCCCGGCGACGGGGGGGG	20	srRNA	RNA28SN5	NR_003287.4	rRNA	Homo sapiens RNA, 28S ribosomal N5 (RNA28SN5), ribosomal RNA	1126	9	16.4005
srR-1940	srRNA-RNA28SN5-3306-17	CGGGGAGCCCGGCGGGC	17	srRNA	RNA28SN5	NR_003287.4	rRNA	Homo sapiens RNA, 28S ribosomal N5 (RNA28SN5), ribosomal RNA	3306	9	16.4005
srR-1941	srRNA-RNA28SN5-3002-17	CCCCCGCCCCACCCCGC	17	srRNA	RNA28SN5	NR_003287.4	rRNA	Homo sapiens RNA, 28S ribosomal N5 (RNA28SN5), ribosomal RNA	3002	9	16.4005
srR-1942	srRNA-RNA28SN5-4244-27	AGGGAGGACAGAAACCTCCCGTGGAGC	27	srRNA	RNA28SN5	NR_003287.4	rRNA	Homo sapiens RNA, 28S ribosomal N5 (RNA28SN5), ribosomal RNA	4244	9	16.4005
srR-1943	srRNA-RNA28SN5-3160-29	CCCGCCGCGGGGCCCCGGCGGCGGGGGCA	29	srRNA	RNA28SN5	NR_003287.4	rRNA	Homo sapiens RNA, 28S ribosomal N5 (RNA28SN5), ribosomal RNA	3160	9	16.4005
srR-1944	srRNA-RNA28SN5-2464-19	CCGTTCCGAAGGGACGGGC	19	srRNA	RNA28SN5	NR_003287.4	rRNA	Homo sapiens RNA, 28S ribosomal N5 (RNA28SN5), ribosomal RNA	2464	9	16.4005
srR-1945	srRNA-RNA28SN5-3492-15	GCGGCGGCGGCGGCA	15	srRNA	RNA28SN5	NR_003287.4	rRNA	Homo sapiens RNA, 28S ribosomal N5 (RNA28SN5), ribosomal RNA	3492	9	16.4005
srR-1946	srRNA-RNA28SN5-1818-22	GGCGTGGAGCCGGGCGTGGAAT	22	srRNA	RNA28SN5	NR_003287.4	rRNA	Homo sapiens RNA, 28S ribosomal N5 (RNA28SN5), ribosomal RNA	1818	9	16.4005
srR-1947	srRNA-RNA28SN5-939-23	GCCGAATCCCGGGGCCGAGGGAG	23	srRNA	RNA28SN5	NR_003287.4	rRNA	Homo sapiens RNA, 28S ribosomal N5 (RNA28SN5), ribosomal RNA	939	9	16.4005
srR-1948	srRNA-RNA28SN5-2804-22	CCAAGGTGAACAGCCTCTGGCA	22	srRNA	RNA28SN5	NR_003287.4	rRNA	Homo sapiens RNA, 28S ribosomal N5 (RNA28SN5), ribosomal RNA	2804	9	16.4005
srR-1949	srRNA-RNA28SN5-188-28	GGGGGGCCCAAGTCCTTCTGATCGAGGC	28	srRNA	RNA28SN5	NR_003287.4	rRNA	Homo sapiens RNA, 28S ribosomal N5 (RNA28SN5), ribosomal RNA	188	9	16.4005
srR-1950	srRNA-RNA28SN5-328-15	AAGGCTAAATACCGG	15	srRNA	RNA28SN5	NR_003287.4	rRNA	Homo sapiens RNA, 28S ribosomal N5 (RNA28SN5), ribosomal RNA	328	9	16.4005
srR-1951	srRNA-RNA28SN5-671-17	TGCCGCCGCCGGGCGCA	17	srRNA	RNA28SN5	NR_003287.4	rRNA	Homo sapiens RNA, 28S ribosomal N5 (RNA28SN5), ribosomal RNA	671	9	16.4005
srR-1952	srRNA-RNA5S1-1-30	GTCTACGGCCATACCACCCTGAACGCGCCC	30	srRNA	RNA5S1	NR_023363.1	rRNA	Homo sapiens RNA, 5S ribosomal 1 (RNA5S1), ribosomal RNA	1	9	16.4005
srR-1953	srRNA-RNA5S1-80-22	TGGATGGGAGACCGCCTGGGAA	22	srRNA	RNA5S1	NR_023363.1	rRNA	Homo sapiens RNA, 5S ribosomal 1 (RNA5S1), ribosomal RNA	80	9	16.4005
srR-1954	srRNA-RNA5S1-96-21	TGGGAATACCGGGTGCTGTAG	21	srRNA	RNA5S1	NR_023363.1	rRNA	Homo sapiens RNA, 5S ribosomal 1 (RNA5S1), ribosomal RNA	96	9	16.4005
srR-1955	srRNA-RNA5S1-105-19	ATCGGGTGCTGTAGGCTTT	19	srRNA	RNA5S1	NR_023363.1	rRNA	Homo sapiens RNA, 5S ribosomal 1 (RNA5S1), ribosomal RNA	105	9	16.4005
srR-1956	srRNA-RNA5-8SN1-19-19	CACTCGGCTCGTGCGTCGA	19	srRNA	RNA5-8SN1	NR_145821.1	rRNA	Homo sapiens RNA, 5.8S ribosomal N1 (RNA5-8SN1), ribosomal RNA	19	9	16.4005
srR-1957	srRNA-RNA5-8SN1-125-29	CCTCCCGGGGCTACGCCTGTCTGAGCGTC	29	srRNA	RNA5-8SN1	NR_145821.1	rRNA	Homo sapiens RNA, 5.8S ribosomal N1 (RNA5-8SN1), ribosomal RNA	125	9	16.4005
srR-1958	srRNA-RNA5-8SN1-125-28	CCTCCCGGGGCTACGCCTGTCTGAGCGT	28	srRNA	RNA5-8SN1	NR_145821.1	rRNA	Homo sapiens RNA, 5.8S ribosomal N1 (RNA5-8SN1), ribosomal RNA	125	9	16.4005
srR-1959	srRNA-RNA5-8SN1-126-26	CTCCCGGGGCTACGCCTGTCTGAGCG	26	srRNA	RNA5-8SN1	NR_145821.1	rRNA	Homo sapiens RNA, 5.8S ribosomal N1 (RNA5-8SN1), ribosomal RNA	126	9	16.4005
srR-1960	srRNA-RNA5-8SN1-138-15	CGCCTGTCTGAGCTT	15	srRNA	RNA5-8SN1	NR_145821.1	rRNA	Homo sapiens RNA, 5.8S ribosomal N1 (RNA5-8SN1), ribosomal RNA	138	9	16.4005
srR-1961	srRNA-RNA28SN4-4903-28	GGGGCGCGGCCGGAAAGGCGGCCGCCCC	28	srRNA	RNA28SN4	NR_146118.1	rRNA	Homo sapiens RNA, 28S ribosomal N4 (RNA28SN4), ribosomal RNA	4903	9	16.4005
srR-1962	srRNA-RNA18SN2-531-23	ACAGGACTCTTTCGAGGCCCTGT	23	srRNA	RNA18SN2	NR_146146.1	rRNA	Homo sapiens RNA, 18S ribosomal N2 (RNA18SN2), ribosomal RNA	531	9	16.4005
srR-1963	srRNA-RNA18SN2-1269-28	GGCCCGGACACGGACAGGATTGACAGAT	28	srRNA	RNA18SN2	NR_146146.1	rRNA	Homo sapiens RNA, 18S ribosomal N2 (RNA18SN2), ribosomal RNA	1269	9	16.4005
srR-1964	srRNA-RNA18SN2-1754-26	GCCGGGGTCGGCCCACGGCCCTGGCG	26	srRNA	RNA18SN2	NR_146146.1	rRNA	Homo sapiens RNA, 18S ribosomal N2 (RNA18SN2), ribosomal RNA	1754	9	16.4005
srR-1965	srRNA-RNA18SN2-495-19	TCCCGACCCGGGGAGGTAG	19	srRNA	RNA18SN2	NR_146146.1	rRNA	Homo sapiens RNA, 18S ribosomal N2 (RNA18SN2), ribosomal RNA	495	9	16.4005
srR-1966	srRNA-RNA18SN2-325-21	CCGTGGCGGCGACGACCCATT	21	srRNA	RNA18SN2	NR_146146.1	rRNA	Homo sapiens RNA, 18S ribosomal N2 (RNA18SN2), ribosomal RNA	325	9	16.4005
srR-1967	srRNA-RNA18SN2-1849-15	GAACCTGCGGAAGGA	15	srRNA	RNA18SN2	NR_146146.1	rRNA	Homo sapiens RNA, 18S ribosomal N2 (RNA18SN2), ribosomal RNA	1849	9	16.4005
srR-1968	srRNA-RNA18SN2-1734-18	GAGGCCCTCGGATCGGCC	18	srRNA	RNA18SN2	NR_146146.1	rRNA	Homo sapiens RNA, 18S ribosomal N2 (RNA18SN2), ribosomal RNA	1734	9	16.4005
srR-1969	srRNA-RNA18SN2-1556-29	ACCCTACGCCGGCAGGCGCGGGTAACCCG	29	srRNA	RNA18SN2	NR_146146.1	rRNA	Homo sapiens RNA, 18S ribosomal N2 (RNA18SN2), ribosomal RNA	1556	9	16.4005
srR-1970	srRNA-RNA18SN2-1742-24	CGGATCGGCCCCGCCGGGGTCGGC	24	srRNA	RNA18SN2	NR_146146.1	rRNA	Homo sapiens RNA, 18S ribosomal N2 (RNA18SN2), ribosomal RNA	1742	9	16.4005
srR-1971	srRNA-RNA18SN2-1770-28	GGCCCTGGCGGAGCGCTGAGAAGACGGT	28	srRNA	RNA18SN2	NR_146146.1	rRNA	Homo sapiens RNA, 18S ribosomal N2 (RNA18SN2), ribosomal RNA	1770	9	16.4005
srR-1972	srRNA-RNA18SN2-1137-15	TCCGGGAAACCAAAG	15	srRNA	RNA18SN2	NR_146146.1	rRNA	Homo sapiens RNA, 18S ribosomal N2 (RNA18SN2), ribosomal RNA	1137	9	16.4005
srR-1973	srRNA-RNA18SN2-919-19	AAGAGGGACGGCCGGGGGC	19	srRNA	RNA18SN2	NR_146146.1	rRNA	Homo sapiens RNA, 18S ribosomal N2 (RNA18SN2), ribosomal RNA	919	9	16.4005
srR-1974	srRNA-RNA18SN2-748-22	CTCGGCGCCCCCTCGATGCTCT	22	srRNA	RNA18SN2	NR_146146.1	rRNA	Homo sapiens RNA, 18S ribosomal N2 (RNA18SN2), ribosomal RNA	748	9	16.4005
srR-1975	srRNA-RNA18SN2-1457-28	TGGCGTTCAGCCACCCGAGATTGAGCAA	28	srRNA	RNA18SN2	NR_146146.1	rRNA	Homo sapiens RNA, 18S ribosomal N2 (RNA18SN2), ribosomal RNA	1457	9	16.4005
srR-1976	srRNA-RNA18SN2-919-16	AAGAGGGACGGCCGGG	16	srRNA	RNA18SN2	NR_146146.1	rRNA	Homo sapiens RNA, 18S ribosomal N2 (RNA18SN2), ribosomal RNA	919	9	16.4005
srR-1977	srRNA-RNA18SN2-1121-27	GACCCGCCGGGCAGCTTCCGGGAAACC	27	srRNA	RNA18SN2	NR_146146.1	rRNA	Homo sapiens RNA, 18S ribosomal N2 (RNA18SN2), ribosomal RNA	1121	9	16.4005
srR-1978	srRNA-RNA18SN2-113-23	GGTTCCTTTGGTCGCTCGCTCCT	23	srRNA	RNA18SN2	NR_146146.1	rRNA	Homo sapiens RNA, 18S ribosomal N2 (RNA18SN2), ribosomal RNA	113	9	16.4005
srR-1979	srRNA-RNA18SN2-253-21	CCGGCCCCGGCCGGGGGGCGG	21	srRNA	RNA18SN2	NR_146146.1	rRNA	Homo sapiens RNA, 18S ribosomal N2 (RNA18SN2), ribosomal RNA	253	9	16.4005
srR-1980	srRNA-RNA18SN2-1766-20	CCACGGCCCTGGCGGAGCGC	20	srRNA	RNA18SN2	NR_146146.1	rRNA	Homo sapiens RNA, 18S ribosomal N2 (RNA18SN2), ribosomal RNA	1766	9	16.4005
srR-1981	srRNA-RNA18SN2-1735-25	AGGCCCTCGGATCGGCCCCGCCGGG	25	srRNA	RNA18SN2	NR_146146.1	rRNA	Homo sapiens RNA, 18S ribosomal N2 (RNA18SN2), ribosomal RNA	1735	9	16.4005
srR-1982	srRNA-RNA18SN2-858-28	AGGAATAATGGAATAGGACCGCGGTTCT	28	srRNA	RNA18SN2	NR_146146.1	rRNA	Homo sapiens RNA, 18S ribosomal N2 (RNA18SN2), ribosomal RNA	858	9	16.4005
srR-1983	srRNA-RNA18SN2-246-16	CCCCTCTCCGGCCCCG	16	srRNA	RNA18SN2	NR_146146.1	rRNA	Homo sapiens RNA, 18S ribosomal N2 (RNA18SN2), ribosomal RNA	246	9	16.4005
srR-1984	srRNA-RNA18SN2-1839-23	TTCCGTAGGTGAACCTGCGGAAG	23	srRNA	RNA18SN2	NR_146146.1	rRNA	Homo sapiens RNA, 18S ribosomal N2 (RNA18SN2), ribosomal RNA	1839	9	16.4005
srR-1985	srRNA-RNA18SN2-191-19	ACCCCCTTCGCGGGGGGGA	19	srRNA	RNA18SN2	NR_146146.1	rRNA	Homo sapiens RNA, 18S ribosomal N2 (RNA18SN2), ribosomal RNA	191	9	16.4005
srR-1986	srRNA-RNA18SN2-867-19	GGAATAGGACCGCGGTTCT	19	srRNA	RNA18SN2	NR_146146.1	rRNA	Homo sapiens RNA, 18S ribosomal N2 (RNA18SN2), ribosomal RNA	867	9	16.4005
srR-1987	srRNA-RNA18SN2-418-20	AGGGTTCGATTCCGGAGAGG	20	srRNA	RNA18SN2	NR_146146.1	rRNA	Homo sapiens RNA, 18S ribosomal N2 (RNA18SN2), ribosomal RNA	418	9	16.4005
srR-1988	srRNA-RNA18SN2-533-18	AGGACTCTTTCGAGGCCC	18	srRNA	RNA18SN2	NR_146146.1	rRNA	Homo sapiens RNA, 18S ribosomal N2 (RNA18SN2), ribosomal RNA	533	9	16.4005
srR-1989	srRNA-RNA18SN2-1301-23	AGCTCTTTCTCGATTCCGTGGGT	23	srRNA	RNA18SN2	NR_146146.1	rRNA	Homo sapiens RNA, 18S ribosomal N2 (RNA18SN2), ribosomal RNA	1301	9	16.4005
srR-1990	srRNA-RNA28SN3-837-22	GGGTCGGGGCGGCGGCGGCGGT	22	srRNA	RNA28SN3	NR_146154.1	rRNA	Homo sapiens RNA, 28S ribosomal N3 (RNA28SN3), ribosomal RNA	837	9	16.4005
srR-1991	srRNA-RNA28SN3-2158-16	GGGGGTGTGTGGGGTC	16	srRNA	RNA28SN3	NR_146154.1	rRNA	Homo sapiens RNA, 28S ribosomal N3 (RNA28SN3), ribosomal RNA	2158	9	16.4005
srR-1992	srRNA-RNA45SN5-425-25-2	CTTCGTGATCGATGTGGTGACGTAA	25	srRNA	RNA45SN5	NR_046235.3	rRNA	Homo sapiens RNA, 45S pre-ribosomal N5 (RNA45SN5), ribosomal RNA	425	8	14.5782
srR-1993	srRNA-RNA28SN5-4145-30-2	CGGCCGGGCGCGACCCGCTCCGGGGACAGT	30	srRNA	RNA28SN5	NR_003287.4	rRNA	Homo sapiens RNA, 28S ribosomal N5 (RNA28SN5), ribosomal RNA	4145	8	14.5782
srR-1994	srRNA-RNA28SN5-712-21-2	CCGGCCCCGGGACGGCTGGGA	21	srRNA	RNA28SN5	NR_003287.4	rRNA	Homo sapiens RNA, 28S ribosomal N5 (RNA28SN5), ribosomal RNA	712	8	14.5782
srR-1995	srRNA-RNA28SN5-990-24-2	CCCGGCGCCCATCCCCGCGGGGAA	24	srRNA	RNA28SN5	NR_003287.4	rRNA	Homo sapiens RNA, 28S ribosomal N5 (RNA28SN5), ribosomal RNA	990	8	14.5782
srR-1996	srRNA-RNA28SN5-3304-19-2	TCCCGGGGAGCCCGGCGGG	19	srRNA	RNA28SN5	NR_003287.4	rRNA	Homo sapiens RNA, 28S ribosomal N5 (RNA28SN5), ribosomal RNA	3304	8	14.5782
srR-1997	srRNA-RNA28SN5-503-24-2	CGGCGGATCTTTCCCGCCCCTCGT	24	srRNA	RNA28SN5	NR_003287.4	rRNA	Homo sapiens RNA, 28S ribosomal N5 (RNA28SN5), ribosomal RNA	503	8	14.5782
srR-1998	srRNA-RNA5S1-97-23-2	GGGAATACCGGGTGCTGTAGGCA	23	srRNA	RNA5S1	NR_023363.1	rRNA	Homo sapiens RNA, 5S ribosomal 1 (RNA5S1), ribosomal RNA	97	8	14.5782
[truncated: 4,514 more rows]

## Sheet: tsRNA-OH
Supplementary Data 5. 15-30 nt sRNA-OHs identified by TANT-seq in human Hep G2 cells.
Rank name	Full name	Sequence	Length	Biotype	Subject name	Subject ID or legacy name	Subject biotype	Subject description	Subject start	Hep G2_reads	Hep G2_RPM
tsR-1	tsRNA-mt-Val-TAC-54-19	AACTTGACCGCTCTGACCA	19	tsRNA	mt-tRNA-Val-TAC	mtdbD00000528	mt-tRNA	-	54	2598	4734.27
tsR-2	tsRNA-mt-Val-TAC-54-16	AACTTGACCGCTCTGA	16	tsRNA	mt-tRNA-Val-TAC	mtdbD00000528	mt-tRNA	-	54	1852	3374.85
tsR-3	tsRNA-Gln-CTG-58-18	ATCTCGGTGGAACCTCCA	18	tsRNA	tRNA-Gln-CTG	chr6.trna44	tRNA	Homo_sapiens_tRNA-Gln-CTG-5-1	58	1530	2788.08
tsR-4	tsRNA-Asp-GTC-56-20	GATTCCCCGACGGGGAGCCA	20	tsRNA	tRNA-Asp-GTC	chr6.trna152	tRNA	Homo_sapiens_tRNA-Asp-GTC-3-1	56	1381	2516.56
tsR-5	tsRNA-Cys-GCA-58-18	ATCCGGGTGCCCCCTCCA	18	tsRNA	tRNA-Cys-GCA	chr14.trna8	tRNA	Homo_sapiens_tRNA-Cys-GCA-8-1	58	1269	2312.47
tsR-6	tsRNA-Lys-TTT-59-20	AGGTCCCTGTTCGGGCGCCA	20	tsRNA	tRNA-Lys-TTT	chr11.trna4	tRNA	Homo_sapiens_tRNA-Lys-TTT-5-1	59	1073	1955.3
tsR-7	tsRNA-Tyr-GTA-80-20	GTTTCCGGCTCGAAGGACCA	20	tsRNA	tRNA-Tyr-GTA	chr14.trna17	tRNA	Homo_sapiens_tRNA-Tyr-GTA-7-1	80	1066	1942.54
tsR-8	tsRNA-Asp-GTC-54-22	TCGATTCCCCGACGGGGAGCCA	22	tsRNA	tRNA-Asp-GTC	chr6.trna152	tRNA	Homo_sapiens_tRNA-Asp-GTC-3-1	54	998	1818.63
tsR-9	tsRNA-mt-Val-TAC-49-21	AACTTAACTTGACCGCTCTGA	21	tsRNA	mt-tRNA-Val-TAC	mtdbD00000528	mt-tRNA	-	49	991	1805.87
tsR-10	tsRNA-mt-Pro-TGG-52-17	AAAGACTTTTTCTCTGA	17	tsRNA	mt-tRNA-Pro-TGG	mtdbD00000548	mt-tRNA	-	52	891	1623.65
tsR-11	tsRNA-Cys-GCA-58-20	AGATCCGGGTGCCCCCTCCA	20	tsRNA	tRNA-Cys-GCA	chr14.trna8	tRNA	Homo_sapiens_tRNA-Cys-GCA-8-1	58	864	1574.44
tsR-12	tsRNA-Gln-CTG-58-20	AGATCTCGGTGGAACCTCCA	20	tsRNA	tRNA-Gln-CTG	chr6.trna44	tRNA	Homo_sapiens_tRNA-Gln-CTG-5-1	58	836	1523.42
tsR-13	tsRNA-mt-Val-TAC-49-24	AACTTAACTTGACCGCTCTGACCA	24	tsRNA	mt-tRNA-Val-TAC	mtdbD00000528	mt-tRNA	-	49	832	1516.13
tsR-14	tsRNA-mt-Asn-GTT-57-20	AAGTCCCATTGGTCTAGCCA	20	tsRNA	mt-tRNA-Asn-GTT	mtdbD00000535	mt-tRNA	-	57	694	1264.66
tsR-15	tsRNA-Gln-CTG-61-15	TCGGTGGAACCTCCA	15	tsRNA	tRNA-Gln-CTG	chr6.trna44	tRNA	Homo_sapiens_tRNA-Gln-CTG-5-1	61	647	1179.01
tsR-16	tsRNA-Gln-TTG-58-18	ATCTCGGTGGGACCTCCA	18	tsRNA	tRNA-Gln-TTG	chr6.trna138	tRNA	Homo_sapiens_tRNA-Gln-TTG-3-3	58	645	1175.37
tsR-17	tsRNA-Gln-CTG-58-20-2	AGGTCTCGGTGGAACCTCCA	20	tsRNA	tRNA-Gln-CTG	chr1.trna12	tRNA	Homo_sapiens_tRNA-Gln-CTG-4-2	58	600	1093.36
tsR-18	tsRNA-Gln-CTG-59-17	TCTCGGTGGAACCTCCA	17	tsRNA	tRNA-Gln-CTG	chr6.trna44	tRNA	Homo_sapiens_tRNA-Gln-CTG-5-1	59	592	1078.79
tsR-19	tsRNA-Pro-TGG-58-18	ATCCCGGACGAGCCCCCA	18	tsRNA	tRNA-Pro-TGG	chr16.trna9	tRNA	Homo_sapiens_tRNA-Pro-TGG-3-5	58	586	1067.85
tsR-20	tsRNA-Lys-CTT-55-22	TCGGGCCCCACGTTGGGCGCCA	22	tsRNA	tRNA-Lys-CTT	chr16.trna11	tRNA	Homo_sapiens_tRNA-Lys-CTT-4-1	55	549	1000.43
tsR-21	tsRNA-Lys-CTT-55-22-2	TCGTGCCCCACGTTGGGCGCCA	22	tsRNA	tRNA-Lys-CTT	chr16.trna11	tRNA	Homo_sapiens_tRNA-Lys-CTT-4-1	55	548	998.606
tsR-22	tsRNA-mt-Glu-TTC-39-28	ATTGGTCGTGGTTGTAGTCCGTGCGAGA	28	tsRNA	mt-tRNA-Glu-TTC	mtdbD00000546	mt-tRNA	-	39	529	963.983
tsR-23	tsRNA-Glu-TTC-56-20	GATTCCCGGTCAGGGAACCA	20	tsRNA	tRNA-Glu-TTC	chr1.trna95	tRNA	Homo_sapiens_tRNA-Glu-TTC-4-2	56	497	905.67
tsR-24	tsRNA-Tyr-GTA-80-19	TTTCCGGCTCGAAGGACCA	19	tsRNA	tRNA-Tyr-GTA	chr14.trna17	tRNA	Homo_sapiens_tRNA-Tyr-GTA-7-1	80	491	894.736
tsR-25	tsRNA-Gln-TTG-45-29	GATCCGAGTTCATCTCGGTGGGACCTCCA	29	tsRNA	tRNA-Gln-TTG	chr6.trna138	tRNA	Homo_sapiens_tRNA-Gln-TTG-3-3	45	489	891.092
tsR-26	tsRNA-Asp-GTC-49-27	GGGGTTCGATTCCCCGACGGGGAGCCA	27	tsRNA	tRNA-Asp-GTC	chr6.trna152	tRNA	Homo_sapiens_tRNA-Asp-GTC-3-1	49	487	887.447
tsR-27	tsRNA-Pro-TGG-58-20	AGATCCCGGACGAGCCCCCA	20	tsRNA	tRNA-Pro-TGG	chr16.trna9	tRNA	Homo_sapiens_tRNA-Pro-TGG-3-5	58	465	847.357
tsR-28	tsRNA-Gln-TTG-58-20	AGATCTCGGTGGGACCTCCA	20	tsRNA	tRNA-Gln-TTG	chr6.trna138	tRNA	Homo_sapiens_tRNA-Gln-TTG-3-3	58	442	805.445
tsR-29	tsRNA-Gln-CTG-45-29	GATCCGAGTTCATCTCGGTGGAACCTCCA	29	tsRNA	tRNA-Gln-CTG	chr6.trna154	tRNA	Homo_sapiens_tRNA-Gln-CTG-2-1	45	426	776.289
tsR-30	tsRNA-Tyr-GTA-77-17	TCCGGCTCGAAGGACCA	17	tsRNA	tRNA-Tyr-GTA	chr6.trna15	tRNA	Homo_sapiens_tRNA-Tyr-GTA-8-1	77	425	774.466
tsR-31	tsRNA-Gly-GCC-3-29	ATGGGTGGTTCAGTGGTAGAATTCTCGCC	29	tsRNA	tRNA-Gly-GCC	chr21.trna1	tRNA	Homo_sapiens_tRNA-Gly-GCC-1-5	3	419	763.533
tsR-32	tsRNA-Arg-CCG-49-28	GTGGGTTCGTGTCCCATCTGGGTCGCCA	28	tsRNA	tRNA-Arg-CCG	chr17.trna21	tRNA	Homo_sapiens_tRNA-Arg-CCG-2-1	49	414	754.421
tsR-33	tsRNA-mt-Val-TAC-39-30	AGGAGATTTCAACTTAACTTGACCGCTCTG	30	tsRNA	mt-tRNA-Val-TAC	mtdbD00000528	mt-tRNA	-	39	410	747.132
tsR-34	tsRNA-Cys-GCA-58-20-2	ATATCCGGGTGCCCCCTCCA	20	tsRNA	tRNA-Cys-GCA	chr14.trna8	tRNA	Homo_sapiens_tRNA-Cys-GCA-8-1	58	406	739.843
tsR-35	tsRNA-mt-Trp-TCA-54-18	AATACTTAATTTCTGCCA	18	tsRNA	mt-tRNA-Trp-TCA	mtdbD00000533	mt-tRNA	-	54	386	703.398
tsR-36	tsRNA-Glu-TTC-50-26	GGGTTCGATTCCCGGTCAGGGAACCA	26	tsRNA	tRNA-Glu-TTC	chr1.trna95	tRNA	Homo_sapiens_tRNA-Glu-TTC-4-2	50	376	685.175
tsR-37	tsRNA-Arg-CCG-49-28-2	GTGGGTTCGGGTCCCATCTGGGTCGCCA	28	tsRNA	tRNA-Arg-CCG	chr17.trna21	tRNA	Homo_sapiens_tRNA-Arg-CCG-2-1	49	373	679.708
tsR-38	tsRNA-Lys-TTT-50-27	AGGGTTCAGGTCCCTGTTCGGGCGCCA	27	tsRNA	tRNA-Lys-TTT	chr17.trna1	tRNA	Homo_sapiens_tRNA-Lys-TTT-3-5	50	357	650.552
tsR-39	tsRNA-mt-Trp-TCA-44-28	AGTAAGTTGCAATACTTAATTTCTGCCA	28	tsRNA	mt-tRNA-Trp-TCA	mtdbD00000533	mt-tRNA	-	44	349	635.974
tsR-40	tsRNA-Glu-TTC-56-20-2	GACTCCCGGTGTGGGAACCA	20	tsRNA	tRNA-Glu-TTC	chr15.trna11	tRNA	Homo_sapiens_tRNA-Glu-TTC-2-2	56	337	614.106
tsR-41	tsRNA-Lys-CTT-49-28	GTGGGTTCGGGCCCCACGTTGGGCGCCA	28	tsRNA	tRNA-Lys-CTT	chr16.trna11	tRNA	Homo_sapiens_tRNA-Lys-CTT-4-1	49	336	612.284
tsR-42	tsRNA-mt-Cys-GCA-51-19	AAACCTGCCGGGGCTTCCA	19	tsRNA	mt-tRNA-Cys-GCA	mtdbD00000536	mt-tRNA	-	51	325	592.239
tsR-43	tsRNA-mt-Pro-TGG-40-29	AATGGTGGAGTTAAAGACTTTTTCTCTGA	29	tsRNA	mt-tRNA-Pro-TGG	mtdbD00000548	mt-tRNA	-	40	325	592.239
tsR-44	tsRNA-Val-CAC-48-20	CCCCGGTTCGAAACCGGGCG	20	tsRNA	tRNA-Val-CAC	chr1.trna132	tRNA	Homo_sapiens_tRNA-Val-CAC-5-1	48	323	588.594
tsR-45	tsRNA-Thr-TGT-58-18	ATCTCGCTGGGGCCTCCA	18	tsRNA	tRNA-Thr-TGT	chr5.trna13	tRNA	Homo_sapiens_tRNA-Thr-TGT-6-1	58	320	583.128
tsR-46	tsRNA-mt-Pro-TGG-52-20	AAAGACTTTTTCTCTGACCA	20	tsRNA	mt-tRNA-Pro-TGG	mtdbD00000548	mt-tRNA	-	52	288	524.815
tsR-47	tsRNA-mt-Asp-GTC-52-20	AAATCCTATATATCTTACCA	20	tsRNA	mt-tRNA-Asp-GTC	mtdbD00000539	mt-tRNA	-	52	279	508.414
tsR-48	tsRNA-Lys-CTT-50-27	TGGGTTCGTGCCCCACGTTGGGCGCCA	27	tsRNA	tRNA-Lys-CTT	chr16.trna11	tRNA	Homo_sapiens_tRNA-Lys-CTT-4-1	50	276	502.948
tsR-49	tsRNA-Gln-CTG-58-20-3	ATATCTCGGTGGAACCTCCA	20	tsRNA	tRNA-Gln-CTG	chr6.trna44	tRNA	Homo_sapiens_tRNA-Gln-CTG-5-1	58	272	495.658
tsR-50	tsRNA-Lys-CTT-49-28-2	GTGGGTTCGTGCCCCACGTTGGGCGCCA	28	tsRNA	tRNA-Lys-CTT	chr16.trna11	tRNA	Homo_sapiens_tRNA-Lys-CTT-4-1	49	271	493.836
tsR-51	tsRNA-Lys-CTT-50-27-2	TGGGTTCGGGCCCCACGTTGGGCGCCA	27	tsRNA	tRNA-Lys-CTT	chr16.trna11	tRNA	Homo_sapiens_tRNA-Lys-CTT-4-1	50	264	481.08
tsR-52	tsRNA-Asp-GTC-55-21	CGATTCCCCGACGGGGAGCCA	21	tsRNA	tRNA-Asp-GTC	chr6.trna152	tRNA	Homo_sapiens_tRNA-Asp-GTC-3-1	55	264	481.08
tsR-53	tsRNA-Cys-GCA-56-20	AAATCCGGGTGCCCCCTCCA	20	tsRNA	tRNA-Cys-GCA	chr14.trna8	tRNA	Homo_sapiens_tRNA-Cys-GCA-8-1	56	263	479.258
tsR-54	tsRNA-mt-Glu-TTC-43-24	GTCGTGGTTGTAGTCCGTGCGAGA	24	tsRNA	mt-tRNA-Glu-TTC	mtdbD00000546	mt-tRNA	-	43	261	475.613
tsR-55	tsRNA-Gln-CTG-58-19	GATCTCGGTGGAACCTCCA	19	tsRNA	tRNA-Gln-CTG	chr6.trna44	tRNA	Homo_sapiens_tRNA-Gln-CTG-5-1	58	259	471.969
tsR-56	tsRNA-mt-Val-TAC-54-17	AACTTGACCGCTCTGAC	17	tsRNA	mt-tRNA-Val-TAC	mtdbD00000528	mt-tRNA	-	54	254	462.858
tsR-57	tsRNA-Tyr-GTA-79-15	CGGCTCGAAGGACCA	15	tsRNA	tRNA-Tyr-GTA	chr6.trna15	tRNA	Homo_sapiens_tRNA-Tyr-GTA-8-1	79	254	462.858
tsR-58	tsRNA-Gln-CTG-56-20	AAATCTCGGTGGAACCTCCA	20	tsRNA	tRNA-Gln-CTG	chr6.trna44	tRNA	Homo_sapiens_tRNA-Gln-CTG-5-1	56	252	459.213
tsR-59	tsRNA-Gln-CTG-50-24	GAGTTCATCTCGGTGGAACCTCCA	24	tsRNA	tRNA-Gln-CTG	chr6.trna44	tRNA	Homo_sapiens_tRNA-Gln-CTG-5-1	50	248	451.924
tsR-60	tsRNA-mt-Pro-TGG-52-16	AAAGACTTTTTCTCTG	16	tsRNA	mt-tRNA-Pro-TGG	mtdbD00000548	mt-tRNA	-	52	239	435.523
tsR-61	tsRNA-Arg-CCG-49-27	GTGGGTTCGGTCCCATCTGGGTCGCCA	27	tsRNA	tRNA-Arg-CCG	chr17.trna21	tRNA	Homo_sapiens_tRNA-Arg-CCG-2-1	49	237	431.879
tsR-62	tsRNA-Lys-TTT-55-22	TCAGGTCCCTGTTCGGGCGCCA	22	tsRNA	tRNA-Lys-TTT	chr11.trna4	tRNA	Homo_sapiens_tRNA-Lys-TTT-5-1	55	230	419.123
tsR-63	tsRNA-Arg-CCG-59-20	GGGTCCCATCTGGGTCGCCA	20	tsRNA	tRNA-Arg-CCG	chr17.trna21	tRNA	Homo_sapiens_tRNA-Arg-CCG-2-1	59	229	417.301
tsR-64	tsRNA-Val-CAC-55-22	TCGAAACCGGGCGGAAACACCA	22	tsRNA	tRNA-Val-CAC	chr1.trna132	tRNA	Homo_sapiens_tRNA-Val-CAC-5-1	55	226	411.834
tsR-65	tsRNA-Tyr-GTA-68-25	GGTTCGTTTCCGGCTCGAAGGACCA	25	tsRNA	tRNA-Tyr-GTA	chr14.trna5	tRNA	Homo_sapiens_tRNA-Tyr-GTA-5-5	68	225	410.012
tsR-66	tsRNA-mt-Val-TAC-54-15	AACTTGACCGCTCTG	15	tsRNA	mt-tRNA-Val-TAC	mtdbD00000528	mt-tRNA	-	54	224	408.189
tsR-67	tsRNA-Arg-TCG-49-28	GAGGGTTCGGGTCCCTTCGTGGTCGCCA	28	tsRNA	tRNA-Arg-TCG	chr17.trna17	tRNA	Homo_sapiens_tRNA-Arg-TCG-3-1	49	221	402.722
tsR-68	tsRNA-mt-Lys-TTT-56-18	ACCTCTTTACAGTGACCA	18	tsRNA	mt-tRNA-Lys-TTT	mtdbD00000540	mt-tRNA	-	56	220	400.9
tsR-69	tsRNA-Asp-GTC-31-16	CCTGTCACGCGGGAGA	16	tsRNA	tRNA-Asp-GTC	chr12.trna12	tRNA	Homo_sapiens_tRNA-Asp-GTC-2-9	31	219	399.078
tsR-70	tsRNA-Glu-TTC-54-22	TCGATTCCCGGTCAGGGAACCA	22	tsRNA	tRNA-Glu-TTC	chr1.trna95	tRNA	Homo_sapiens_tRNA-Glu-TTC-4-2	54	217	395.433
tsR-71	tsRNA-mt-Thr-TGT-52-18	CTTTTTCCAAGGACACCA	18	tsRNA	mt-tRNA-Thr-TGT	mtdbD00000547	mt-tRNA	-	52	212	386.322
tsR-72	tsRNA-Gln-TTG-61-15	TCGGTGGGACCTCCA	15	tsRNA	tRNA-Gln-TTG	chr6.trna138	tRNA	Homo_sapiens_tRNA-Gln-TTG-3-3	61	206	375.388
tsR-73	tsRNA-mt-Cys-GCA-42-24	AGCAGCTTCAAACCTGCCGGGGCT	24	tsRNA	mt-tRNA-Cys-GCA	mtdbD00000536	mt-tRNA	-	42	203	369.922
tsR-74	tsRNA-Thr-TGT-58-20	AGATCTCGCTGGGGCCTCCA	20	tsRNA	tRNA-Thr-TGT	chr5.trna13	tRNA	Homo_sapiens_tRNA-Thr-TGT-6-1	58	203	369.922
tsR-75	tsRNA-Cys-GCA-61-15	CGGGTGCCCCCTCCA	15	tsRNA	tRNA-Cys-GCA	chr14.trna8	tRNA	Homo_sapiens_tRNA-Cys-GCA-8-1	61	198	360.81
tsR-76	tsRNA-Tyr-GTA-78-16	CCGGCTCGAAGGACCA	16	tsRNA	tRNA-Tyr-GTA	chr6.trna15	tRNA	Homo_sapiens_tRNA-Tyr-GTA-8-1	78	197	358.988
tsR-77	tsRNA-mt-Val-TAC-49-20	AACTTAACTTGACCGCTCTG	20	tsRNA	mt-tRNA-Val-TAC	mtdbD00000528	mt-tRNA	-	49	196	357.166
tsR-78	tsRNA-Val-CAC-60-17	ACCGGGCGGAAACACCA	17	tsRNA	tRNA-Val-CAC	chr1.trna132	tRNA	Homo_sapiens_tRNA-Val-CAC-5-1	60	192	349.877
tsR-79	tsRNA-Arg-CCG-59-18	GTCCCATCTGGGTCGCCA	18	tsRNA	tRNA-Arg-CCG	chr17.trna21	tRNA	Homo_sapiens_tRNA-Arg-CCG-2-1	59	192	349.877
tsR-80	tsRNA-Pro-TGG-58-20-2	ATATCCCGGACGAGCCCCCA	20	tsRNA	tRNA-Pro-TGG	chr16.trna9	tRNA	Homo_sapiens_tRNA-Pro-TGG-3-5	58	191	348.054
tsR-81	tsRNA-Asp-GTC-24-30	ATCCCCGCCTGTCACGCGGGAGACCGGGGT	30	tsRNA	tRNA-Asp-GTC	chr12.trna12	tRNA	Homo_sapiens_tRNA-Asp-GTC-2-9	24	190	346.232
tsR-82	tsRNA-Gln-CTG-50-26	GAGTTCAGGTCTCGGTGGAACCTCCA	26	tsRNA	tRNA-Gln-CTG	chr6.trna154	tRNA	Homo_sapiens_tRNA-Gln-CTG-2-1	50	189	344.41
tsR-83	tsRNA-Cys-GCA-58-19	GATCCGGGTGCCCCCTCCA	19	tsRNA	tRNA-Cys-GCA	chr14.trna8	tRNA	Homo_sapiens_tRNA-Cys-GCA-8-1	58	185	337.121
tsR-84	tsRNA-Gln-TTG-58-19	GATCTCGGTGGGACCTCCA	19	tsRNA	tRNA-Gln-TTG	chr6.trna138	tRNA	Homo_sapiens_tRNA-Gln-TTG-3-3	58	179	326.187
tsR-85	tsRNA-Pro-TGG-58-19	GATCCCGGACGAGCCCCCA	19	tsRNA	tRNA-Pro-TGG	chr16.trna9	tRNA	Homo_sapiens_tRNA-Pro-TGG-3-5	58	178	324.365
tsR-86	tsRNA-His-GTG-61-15	CGAGTCACGGCACCA	15	tsRNA	tRNA-His-GTG	chr15.trna1	tRNA	Homo_sapiens_tRNA-His-GTG-1-9	61	177	322.542
tsR-87	tsRNA-mt-Thr-TGT-52-15	CTTTTTCCAAGGACA	15	tsRNA	mt-tRNA-Thr-TGT	mtdbD00000547	mt-tRNA	-	52	173	315.253
tsR-88	tsRNA-mt-Gly-TCC-42-27	AGTTTTGACAACATTCAAAAAAGAGTA	27	tsRNA	mt-tRNA-Gly-TCC	mtdbD00000541	mt-tRNA	-	42	170	309.787
tsR-90	tsRNA-mt-Lys-TTT-53-21	AACACCTCTTTACAGTGACCA	21	tsRNA	mt-tRNA-Lys-TTT	mtdbD00000540	mt-tRNA	-	53	169	307.964
tsR-89	tsRNA-Arg-TCG-49-28-2	GAGGGTTCGTGTCCCTTCGTGGTCGCCA	28	tsRNA	tRNA-Arg-TCG	chr17.trna17	tRNA	Homo_sapiens_tRNA-Arg-TCG-3-1	49	169	307.964
tsR-91	tsRNA-Pro-TGG-61-15	CCGGACGAGCCCCCA	15	tsRNA	tRNA-Pro-TGG	chr16.trna9	tRNA	Homo_sapiens_tRNA-Pro-TGG-3-5	61	166	302.497
tsR-92	tsRNA-Cys-GCA-57-19	AATCCGGGTGCCCCCTCCA	19	tsRNA	tRNA-Cys-GCA	chr14.trna8	tRNA	Homo_sapiens_tRNA-Cys-GCA-8-1	57	165	300.675
tsR-93	tsRNA-Lys-TTT-59-20-2	ATGTCCCTGTTCGGGCGCCA	20	tsRNA	tRNA-Lys-TTT	chr11.trna4	tRNA	Homo_sapiens_tRNA-Lys-TTT-5-1	59	164	298.853
tsR-94	tsRNA-Asp-GTC-57-19	ATTCCCCGACGGGGAGCCA	19	tsRNA	tRNA-Asp-GTC	chr6.trna152	tRNA	Homo_sapiens_tRNA-Asp-GTC-3-1	57	164	298.853
tsR-95	tsRNA-Val-CAC-59-18	AACCGGGCGGAAACACCA	18	tsRNA	tRNA-Val-CAC	chr1.trna132	tRNA	Homo_sapiens_tRNA-Val-CAC-5-1	59	163	297.031
tsR-96	tsRNA-mt-Cys-GCA-55-15	CTGCCGGGGCTTCCA	15	tsRNA	mt-tRNA-Cys-GCA	mtdbD00000536	mt-tRNA	-	55	161	293.386
tsR-97	tsRNA-mt-Pro-TGG-43-26	GGTGGAGTTAAAGACTTTTTCTCTGA	26	tsRNA	mt-tRNA-Pro-TGG	mtdbD00000548	mt-tRNA	-	43	160	291.564
tsR-98	tsRNA-Val-CAC-47-23	TCCCCGGTTCGAAACCGGGCGGA	23	tsRNA	tRNA-Val-CAC	chr1.trna132	tRNA	Homo_sapiens_tRNA-Val-CAC-5-1	47	159	289.742
tsR-99	tsRNA-mt-Cys-GCA-51-15	AAACCTGCCGGGGCT	15	tsRNA	mt-tRNA-Cys-GCA	mtdbD00000536	mt-tRNA	-	51	158	287.919
tsR-100	tsRNA-Gln-TTG-58-20-2	ATATCTCGGTGGGACCTCCA	20	tsRNA	tRNA-Gln-TTG	chr6.trna138	tRNA	Homo_sapiens_tRNA-Gln-TTG-3-3	58	157	286.097
tsR-101	tsRNA-Asp-GTC-58-18	TTCCCCGACGGGGAGCCA	18	tsRNA	tRNA-Asp-GTC	chr6.trna152	tRNA	Homo_sapiens_tRNA-Asp-GTC-3-1	58	156	284.275
tsR-102	tsRNA-mt-Pro-TGG-40-28	AATGGTGGAGTTAAAGACTTTTTCTCTG	28	tsRNA	mt-tRNA-Pro-TGG	mtdbD00000548	mt-tRNA	-	40	155	282.452
tsR-103	tsRNA-mt-Phe-GAA-45-30	AGACGGGCTCACATCACCCCATAAACACCA	30	tsRNA	mt-tRNA-Phe-GAA	mtdbD00000527	mt-tRNA	-	45	147	267.874
tsR-104	tsRNA-Gln-TTG-45-30	AATCCGAGTTCGATCTCGGTGGGACCTCCA	30	tsRNA	tRNA-Gln-TTG	chr6.trna66	tRNA	Homo_sapiens_tRNA-Gln-TTG-2-1	45	147	267.874
tsR-105	tsRNA-Gly-GCC-3-30	ATGGGTGGTTCAGTGGTAGAATTCTCGCCT	30	tsRNA	tRNA-Gly-GCC	chr21.trna1	tRNA	Homo_sapiens_tRNA-Gly-GCC-1-5	3	144	262.407
tsR-106	tsRNA-Trp-CCA-58-20	AGGTCACGTCGGGGTCACCA	20	tsRNA	tRNA-Trp-CCA	chr17.trna10	tRNA	Homo_sapiens_tRNA-Trp-CCA-2-1	58	144	262.407
tsR-107	tsRNA-mt-Pro-TGG-46-23	GGAGTTAAAGACTTTTTCTCTGA	23	tsRNA	mt-tRNA-Pro-TGG	mtdbD00000548	mt-tRNA	-	46	143	260.585
tsR-108	tsRNA-Asp-GTC-16-17	TGGTGAGTATCCCCGCC	17	tsRNA	tRNA-Asp-GTC	chr12.trna12	tRNA	Homo_sapiens_tRNA-Asp-GTC-2-9	16	140	255.118
tsR-109	tsRNA-mt-Gly-TCC-54-18	ATTCAAAAAAGAGTACCA	18	tsRNA	mt-tRNA-Gly-TCC	mtdbD00000541	mt-tRNA	-	54	139	253.296
tsR-110	tsRNA-mt-Cys-GCA-45-21	AGCTTCAAACCTGCCGGGGCT	21	tsRNA	mt-tRNA-Cys-GCA	mtdbD00000536	mt-tRNA	-	45	135	246.007
tsR-111	tsRNA-Val-CAC-57-20	GAAACCGGGCGGAAACACCA	20	tsRNA	tRNA-Val-CAC	chr1.trna132	tRNA	Homo_sapiens_tRNA-Val-CAC-5-1	57	135	246.007
tsR-112	tsRNA-mt-Phe-GAA-57-18	ATCACCCCATAAACACCA	18	tsRNA	mt-tRNA-Phe-GAA	mtdbD00000527	mt-tRNA	-	57	134	244.185
tsR-113	tsRNA-Gln-CTG-57-19	AATCTCGGTGGAACCTCCA	19	tsRNA	tRNA-Gln-CTG	chr6.trna44	tRNA	Homo_sapiens_tRNA-Gln-CTG-5-1	57	134	244.185
tsR-114	tsRNA-mt-His-GTG-45-28	AGAGGCTTACGACCCCTTATTTACCCCA	28	tsRNA	mt-tRNA-His-GTG	mtdbD00000543	mt-tRNA	-	45	132	240.54
tsR-115	tsRNA-mt-Phe-GAA-55-20	ACATCACCCCATAAACACCA	20	tsRNA	mt-tRNA-Phe-GAA	mtdbD00000527	mt-tRNA	-	55	131	238.718
tsR-116	tsRNA-Arg-TCG-15-16	ATGGATAAGGCTCTGA	16	tsRNA	tRNA-Arg-TCG	chr9.trna4	tRNA	Homo_sapiens_tRNA-Arg-TCG-6-1	15	131	238.718
tsR-117	tsRNA-Tyr-GTA-80-18	TTCCGGCTCGAAGGACCA	18	tsRNA	tRNA-Tyr-GTA	chr14.trna17	tRNA	Homo_sapiens_tRNA-Tyr-GTA-7-1	80	129	235.073
tsR-118	tsRNA-Val-CAC-1-15	GTTTCCGTAGTGTAG	15	tsRNA	tRNA-Val-CAC	chr1.trna132	tRNA	Homo_sapiens_tRNA-Val-CAC-5-1	1	129	235.073
tsR-119	tsRNA-Gly-CCC-16-19	TGGTAGAATTCTCGCCTCC	19	tsRNA	tRNA-Gly-CCC	chr17.trna11	tRNA	Homo_sapiens_tRNA-Gly-CCC-3-1	16	127	231.429
tsR-120	tsRNA-mt-Glu-TTC-39-29	ATTGGTCGTGGTTGTAGTCCGTGCGAGAA	29	tsRNA	mt-tRNA-Glu-TTC	mtdbD00000546	mt-tRNA	-	39	126	229.606
tsR-121	tsRNA-Pro-TGG-56-20	AAATCCCGGACGAGCCCCCA	20	tsRNA	tRNA-Pro-TGG	chr16.trna9	tRNA	Homo_sapiens_tRNA-Pro-TGG-3-5	56	126	229.606
tsR-122	tsRNA-Glu-TTC-50-26-2	GGGTTCGTTTCCCGGTCAGGGAACCA	26	tsRNA	tRNA-Glu-TTC	chr1.trna95	tRNA	Homo_sapiens_tRNA-Glu-TTC-4-2	50	125	227.784
tsR-123	tsRNA-Phe-GAA-60-20	TCTCCCGGGTTTCGGCACCA	20	tsRNA	tRNA-Phe-GAA	chr6.trna111	tRNA	Homo_sapiens_tRNA-Phe-GAA-4-1	60	125	227.784
tsR-124	tsRNA-Tyr-GTA-73-20	GATTCCGGCTCGAAGGACCA	20	tsRNA	tRNA-Tyr-GTA	chr14.trna5	tRNA	Homo_sapiens_tRNA-Tyr-GTA-5-5	73	124	225.962
tsR-125	tsRNA-Gly-GCC-27-26	TCGCCTGCCACGCGGGAGGCCCGGGT	26	tsRNA	tRNA-Gly-GCC	chr16.trna26	tRNA	Homo_sapiens_tRNA-Gly-GCC-3-1	27	124	225.962
tsR-126	tsRNA-Lys-CTT-1-24	GCCCGGCTAGCTCAGTCGGTAGAG	24	tsRNA	tRNA-Lys-CTT	chr16.trna11	tRNA	Homo_sapiens_tRNA-Lys-CTT-4-1	1	120	218.673
tsR-127	tsRNA-Glu-TTC-48-28	CCGGGTTCGATTCCCGGTCAGGGAACCA	28	tsRNA	tRNA-Glu-TTC	chr1.trna95	tRNA	Homo_sapiens_tRNA-Glu-TTC-4-2	48	120	218.673
tsR-128	tsRNA-Asp-GTC-48-28	CGGGGTTCGATTCCCCGACGGGGAGCCA	28	tsRNA	tRNA-Asp-GTC	chr6.trna152	tRNA	Homo_sapiens_tRNA-Asp-GTC-3-1	48	120	218.673
tsR-129	tsRNA-mt-Pro-TGG-46-22	GGAGTTAAAGACTTTTTCTCTG	22	tsRNA	mt-tRNA-Pro-TGG	mtdbD00000548	mt-tRNA	-	46	119	216.851
tsR-130	tsRNA-Glu-TTC-49-27	CGGGTTCGATTCCCGGTCAGGGAACCA	27	tsRNA	tRNA-Glu-TTC	chr1.trna95	tRNA	Homo_sapiens_tRNA-Glu-TTC-4-2	49	119	216.851
tsR-131	tsRNA-Glu-TTC-55-21	CGATTCCCGGTCAGGGAACCA	21	tsRNA	tRNA-Glu-TTC	chr1.trna95	tRNA	Homo_sapiens_tRNA-Glu-TTC-4-2	55	119	216.851
tsR-132	tsRNA-mt-Val-TAC-49-22	AACTTAACTTGACCGCTCTGAC	22	tsRNA	mt-tRNA-Val-TAC	mtdbD00000528	mt-tRNA	-	49	118	215.028
tsR-133	tsRNA-Tyr-GTA-64-29	CGCTGGTTCGTTTCCGGCTCGAAGGACCA	29	tsRNA	tRNA-Tyr-GTA	chr14.trna5	tRNA	Homo_sapiens_tRNA-Tyr-GTA-5-5	64	118	215.028
tsR-134	tsRNA-Asp-GTC-56-20-2	AATTCCCCGACGGGGAGCCA	20	tsRNA	tRNA-Asp-GTC	chr12.trna5	tRNA	Homo_sapiens_tRNA-Asp-GTC-1-1	56	116	211.384
tsR-135	tsRNA-Gln-CTG-50-26-2	GAGTTCGTGTCTCGGTGGAACCTCCA	26	tsRNA	tRNA-Gln-CTG	chr1.trna12	tRNA	Homo_sapiens_tRNA-Gln-CTG-4-2	50	116	211.384
tsR-136	tsRNA-Gln-CTG-58-20-4	ATGTCTCGGTGGAACCTCCA	20	tsRNA	tRNA-Gln-CTG	chr1.trna12	tRNA	Homo_sapiens_tRNA-Gln-CTG-4-2	58	116	211.384
tsR-137	tsRNA-Cys-GCA-59-17	TCCGGGTGCCCCCTCCA	17	tsRNA	tRNA-Cys-GCA	chr14.trna8	tRNA	Homo_sapiens_tRNA-Cys-GCA-8-1	59	114	207.739
tsR-138	tsRNA-mt-Pro-TGG-46-26	GGAGTTAAAGACTTTTTCTCTGACCA	26	tsRNA	mt-tRNA-Pro-TGG	mtdbD00000548	mt-tRNA	-	46	113	205.917
tsR-139	tsRNA-Arg-CCG-50-27	TGGGTTCGGGTCCCATCTGGGTCGCCA	27	tsRNA	tRNA-Arg-CCG	chr17.trna21	tRNA	Homo_sapiens_tRNA-Arg-CCG-2-1	50	113	205.917
tsR-140	tsRNA-mt-Glu-TTC-46-21	GTGGTTGTAGTCCGTGCGAGA	21	tsRNA	mt-tRNA-Glu-TTC	mtdbD00000546	mt-tRNA	-	46	112	204.095
tsR-142	tsRNA-mt-Cys-GCA-41-25	AAGCAGCTTCAAACCTGCCGGGGCT	25	tsRNA	mt-tRNA-Cys-GCA	mtdbD00000536	mt-tRNA	-	41	111	202.272
tsR-141	tsRNA-Gln-CTG-50-26-3	GAGTTCAGATCTCGGTGGAACCTCCA	26	tsRNA	tRNA-Gln-CTG	chr6.trna44	tRNA	Homo_sapiens_tRNA-Gln-CTG-5-1	50	111	202.272
tsR-143	tsRNA-mt-His-GTG-45-17	AGAGGCTTACGACCCCT	17	tsRNA	mt-tRNA-His-GTG	mtdbD00000543	mt-tRNA	-	45	109	198.628
tsR-144	tsRNA-Gln-CTG-58-18-2	GTCTCGGTGGAACCTCCA	18	tsRNA	tRNA-Gln-CTG	chr1.trna12	tRNA	Homo_sapiens_tRNA-Gln-CTG-4-2	58	108	196.806
tsR-145	tsRNA-mt-Val-TAC-54-18	AACTTGACCGCTCTGACC	18	tsRNA	mt-tRNA-Val-TAC	mtdbD00000528	mt-tRNA	-	54	106	193.161
tsR-146	tsRNA-Gln-CTG-45-30	GATCCGAGTTCGGTCTCGGTGGAACCTCCA	30	tsRNA	tRNA-Gln-CTG	chr1.trna12	tRNA	Homo_sapiens_tRNA-Gln-CTG-4-2	45	106	193.161
tsR-147	tsRNA-Lys-CTT-55-22-3	TCGAGCCCCACGTTGGGCGCCA	22	tsRNA	tRNA-Lys-CTT	chr16.trna11	tRNA	Homo_sapiens_tRNA-Lys-CTT-4-1	55	105	191.339
tsR-148	tsRNA-Tyr-GTA-65-28	GCTGGTTCGTTTCCGGCTCGAAGGACCA	28	tsRNA	tRNA-Tyr-GTA	chr14.trna5	tRNA	Homo_sapiens_tRNA-Tyr-GTA-5-5	65	105	191.339
tsR-150	tsRNA-mt-Gly-TCC-54-15	ATTCAAAAAAGAGTA	15	tsRNA	mt-tRNA-Gly-TCC	mtdbD00000541	mt-tRNA	-	54	104	189.516
tsR-149	tsRNA-Lys-TTT-50-27-2	AGGGTTCATGTCCCTGTTCGGGCGCCA	27	tsRNA	tRNA-Lys-TTT	chr17.trna1	tRNA	Homo_sapiens_tRNA-Lys-TTT-3-5	50	104	189.516
tsR-151	tsRNA-Gln-TTG-56-20	AAATCTCGGTGGGACCTCCA	20	tsRNA	tRNA-Gln-TTG	chr6.trna138	tRNA	Homo_sapiens_tRNA-Gln-TTG-3-3	56	104	189.516
tsR-152	tsRNA-Arg-CCG-50-27-2	TGGGTTCGTGTCCCATCTGGGTCGCCA	27	tsRNA	tRNA-Arg-CCG	chr17.trna21	tRNA	Homo_sapiens_tRNA-Arg-CCG-2-1	50	103	187.694
tsR-153	tsRNA-Arg-CCG-60-17	TCCCATCTGGGTCGCCA	17	tsRNA	tRNA-Arg-CCG	chr17.trna21	tRNA	Homo_sapiens_tRNA-Arg-CCG-2-1	60	103	187.694
tsR-154	tsRNA-Pro-TGG-60-16	CCCGGACGAGCCCCCA	16	tsRNA	tRNA-Pro-TGG	chr16.trna9	tRNA	Homo_sapiens_tRNA-Pro-TGG-3-5	60	102	185.872
tsR-155	tsRNA-SeC-TCA-72-21	ATTTCCACCTTTCGGGCGCCA	21	tsRNA	tRNA-SeC-TCA	chr19.trna8	tRNA	Homo_sapiens_tRNA-SeC-TCA-1-1	72	102	185.872
tsR-156	tsRNA-Val-CAC-47-21	TCCCCGGTTCGAAACCGGGCG	21	tsRNA	tRNA-Val-CAC	chr1.trna132	tRNA	Homo_sapiens_tRNA-Val-CAC-5-1	47	101	184.05
tsR-157	tsRNA-Arg-TCG-49-27	GAGGGTTCGGTCCCTTCGTGGTCGCCA	27	tsRNA	tRNA-Arg-TCG	chr17.trna17	tRNA	Homo_sapiens_tRNA-Arg-TCG-3-1	49	100	182.227
tsR-158	tsRNA-Gly-GCC-1-30	GCATTGTGGTTCAGTGGTAGAATTCTCGCC	30	tsRNA	tRNA-Gly-GCC	chr16.trna19	tRNA	Homo_sapiens_tRNA-Gly-GCC-5-1	1	100	182.227
tsR-159	tsRNA-Tyr-GTA-72-21	CGTTTCCGGCTCGAAGGACCA	21	tsRNA	tRNA-Tyr-GTA	chr14.trna5	tRNA	Homo_sapiens_tRNA-Tyr-GTA-5-5	72	99	180.405
tsR-160	tsRNA-Arg-CCG-49-26	GTGGGTTCGTCCCATCTGGGTCGCCA	26	tsRNA	tRNA-Arg-CCG	chr17.trna21	tRNA	Homo_sapiens_tRNA-Arg-CCG-2-1	49	98	178.583
tsR-161	tsRNA-Arg-CCG-48-29	TGTGGGTTCGTGTCCCATCTGGGTCGCCA	29	tsRNA	tRNA-Arg-CCG	chr17.trna21	tRNA	Homo_sapiens_tRNA-Arg-CCG-2-1	48	98	178.583
tsR-163	tsRNA-mt-Glu-TTC-40-27	TTGGTCGTGGTTGTAGTCCGTGCGAGA	27	tsRNA	mt-tRNA-Glu-TTC	mtdbD00000546	mt-tRNA	-	40	97	176.761
tsR-162	tsRNA-Gly-GCC-1-30-2	GCATGGGTGGTTCAGTGGTAGAATTCTCGC	30	tsRNA	tRNA-Gly-GCC	chr21.trna1	tRNA	Homo_sapiens_tRNA-Gly-GCC-1-5	1	97	176.761
tsR-164	tsRNA-Gly-GCC-3-29-2	ATTGGTGGTTCAGTGGTAGAATTCTCGCC	29	tsRNA	tRNA-Gly-GCC	chr16.trna19	tRNA	Homo_sapiens_tRNA-Gly-GCC-5-1	3	96	174.938
tsR-165	tsRNA-Gln-CTG-50-26-4	GAGTTCGGGTCTCGGTGGAACCTCCA	26	tsRNA	tRNA-Gln-CTG	chr1.trna12	tRNA	Homo_sapiens_tRNA-Gln-CTG-4-2	50	96	174.938
tsR-166	tsRNA-mt-Cys-GCA-37-29	GAAGAAGCAGCTTCAAACCTGCCGGGGCT	29	tsRNA	mt-tRNA-Cys-GCA	mtdbD00000536	mt-tRNA	-	37	95	173.116
tsR-167	tsRNA-mt-Thr-TGT-39-28	CGGAGATGAAAACCTTTTTCCAAGGACA	28	tsRNA	mt-tRNA-Thr-TGT	mtdbD00000547	mt-tRNA	-	39	93	169.471
tsR-168	tsRNA-Leu-CAG-69-18	ATCCCACTTCTGACACCA	18	tsRNA	tRNA-Leu-CAG	chr16.trna27	tRNA	Homo_sapiens_tRNA-Leu-CAG-2-2	69	93	169.471
tsR-169	tsRNA-mt-Ser1-GCT-48-15	ATGGCTTTCTCACCA	15	tsRNA	mt-tRNA-Ser1-GCT	mtdbD00000544	mt-tRNA	-	48	92	167.649
tsR-170	tsRNA-mt-Val-TAC-47-26	TCAACTTAACTTGACCGCTCTGACCA	26	tsRNA	mt-tRNA-Val-TAC	mtdbD00000528	mt-tRNA	-	47	92	167.649
tsR-172	tsRNA-mt-Tyr-GTA-38-23	AAAGACAGGGGTTAGGCCTCTTT	23	tsRNA	mt-tRNA-Tyr-GTA	mtdbD00000537	mt-tRNA	-	38	91	165.827
tsR-173	tsRNA-mt-Pro-TGG-40-25	AATGGTGGAGTTAAAGACTTTTTCT	25	tsRNA	mt-tRNA-Pro-TGG	mtdbD00000548	mt-tRNA	-	40	91	165.827
tsR-171	tsRNA-Gln-CTG-50-26-5	GAGTTCGAGTCTCGGTGGAACCTCCA	26	tsRNA	tRNA-Gln-CTG	chr1.trna12	tRNA	Homo_sapiens_tRNA-Gln-CTG-4-2	50	91	165.827
tsR-174	tsRNA-Lys-TTT-55-22-2	TCATGTCCCTGTTCGGGCGCCA	22	tsRNA	tRNA-Lys-TTT	chr11.trna4	tRNA	Homo_sapiens_tRNA-Lys-TTT-5-1	55	90	164.005
tsR-175	tsRNA-Lys-TTT-57-20	AAGTCCCTGTTCGGGCGCCA	20	tsRNA	tRNA-Lys-TTT	chr11.trna4	tRNA	Homo_sapiens_tRNA-Lys-TTT-5-1	57	90	164.005
tsR-176	tsRNA-Lys-CTT-48-29	CGTGGGTTCGTGCCCCACGTTGGGCGCCA	29	tsRNA	tRNA-Lys-CTT	chr16.trna11	tRNA	Homo_sapiens_tRNA-Lys-CTT-4-1	48	89	162.182
tsR-177	tsRNA-Val-CAC-49-19	CCCGGTTCGAAACCGGGCG	19	tsRNA	tRNA-Val-CAC	chr1.trna132	tRNA	Homo_sapiens_tRNA-Val-CAC-5-1	49	88	160.36
tsR-178	tsRNA-Phe-GAA-61-17	CCCGGGTTTCGGCACCA	17	tsRNA	tRNA-Phe-GAA	chr6.trna111	tRNA	Homo_sapiens_tRNA-Phe-GAA-4-1	61	88	160.36
tsR-179	tsRNA-mt-Trp-TCA-57-15	ACTTAATTTCTGCCA	15	tsRNA	mt-tRNA-Trp-TCA	mtdbD00000533	mt-tRNA	-	57	87	158.538
tsR-180	tsRNA-iMet-CAT-49-27	ATGGATCGAAACCATCCTCTGCTACCA	27	tsRNA	tRNA-iMet-CAT	chr17.trna18	tRNA	Homo_sapiens_tRNA-iMet-CAT-1-8	49	86	156.716
tsR-181	tsRNA-Gly-GCC-59-16	CCCGGCCAATGCACCA	16	tsRNA	tRNA-Gly-GCC	chr17.trna4	tRNA	Homo_sapiens_tRNA-Gly-GCC-2-6	59	86	156.716
tsR-182	tsRNA-Lys-CTT-48-29-2	CGTGGGTTCGGGCCCCACGTTGGGCGCCA	29	tsRNA	tRNA-Lys-CTT	chr16.trna11	tRNA	Homo_sapiens_tRNA-Lys-CTT-4-1	48	85	154.893
tsR-183	tsRNA-Asp-GTC-32-15	CTGTCACGCGGGAGA	15	tsRNA	tRNA-Asp-GTC	chr6.trna152	tRNA	Homo_sapiens_tRNA-Asp-GTC-3-1	32	85	154.893
tsR-184	tsRNA-Ile-AAT-60-18	TCCCCGTACGGGCCACCA	18	tsRNA	tRNA-Ile-AAT	chr6.trna59	tRNA	Homo_sapiens_tRNA-Ile-AAT-8-1	60	85	154.893
tsR-185	tsRNA-Val-CAC-48-22	CCCCGGTTCGAAACCGGGCGGA	22	tsRNA	tRNA-Val-CAC	chr1.trna132	tRNA	Homo_sapiens_tRNA-Val-CAC-5-1	48	85	154.893
tsR-186	tsRNA-Gly-GCC-53-22	TCGTTTCCCGGCCCATGCACCA	22	tsRNA	tRNA-Gly-GCC	chr21.trna1	tRNA	Homo_sapiens_tRNA-Gly-GCC-1-5	53	85	154.893
tsR-187	tsRNA-mt-Lys-TTT-55-21	ATCACCTCTTTACAGTGACCA	21	tsRNA	mt-tRNA-Lys-TTT	mtdbD00000540	mt-tRNA	-	55	84	153.071
tsR-188	tsRNA-Arg-TCT-72-17	TCCCGGCGGAGTCGCCA	17	tsRNA	tRNA-Arg-TCT	chr1.trna9	tRNA	Homo_sapiens_tRNA-Arg-TCT-1-1	72	83	151.249
tsR-189	tsRNA-Gly-GCC-59-16-2	CCCGGCCCATGCACCA	16	tsRNA	tRNA-Gly-GCC	chr21.trna1	tRNA	Homo_sapiens_tRNA-Gly-GCC-1-5	59	82	149.426
tsR-190	tsRNA-Tyr-GTA-71-22	TCGTTTCCGGCTCGAAGGACCA	22	tsRNA	tRNA-Tyr-GTA	chr14.trna5	tRNA	Homo_sapiens_tRNA-Tyr-GTA-5-5	71	82	149.426
tsR-191	tsRNA-mt-Val-TAC-48-25	CAACTTAACTTGACCGCTCTGACCA	25	tsRNA	mt-tRNA-Val-TAC	mtdbD00000528	mt-tRNA	-	48	81	147.604
tsR-192	tsRNA-mt-Lys-TTT-53-18	AACACCTCTTTACAGTGA	18	tsRNA	mt-tRNA-Lys-TTT	mtdbD00000540	mt-tRNA	-	53	81	147.604
tsR-193	tsRNA-iMet-CAT-48-28	GATGGATCGAAACCATCCTCTGCTACCA	28	tsRNA	tRNA-iMet-CAT	chr17.trna18	tRNA	Homo_sapiens_tRNA-iMet-CAT-1-8	48	81	147.604
tsR-194	tsRNA-Glu-TTC-60-16	CCCGGTCAGGGAACCA	16	tsRNA	tRNA-Glu-TTC	chr1.trna95	tRNA	Homo_sapiens_tRNA-Glu-TTC-4-2	60	81	147.604
tsR-195	tsRNA-mt-Val-TAC-52-21	TTAACTTGACCGCTCTGACCA	21	tsRNA	mt-tRNA-Val-TAC	mtdbD00000528	mt-tRNA	-	52	80	145.782
tsR-196	tsRNA-mt-Leu2-TAA-44-27	TACAGTCAGAGGTTCATTTCCTCTTCA	27	tsRNA	mt-tRNA-Leu2-TAA	mtdbD00000529	mt-tRNA	-	44	80	145.782
tsR-197	tsRNA-Glu-TTC-57-19	ATTCCCGGTCAGGGAACCA	19	tsRNA	tRNA-Glu-TTC	chr1.trna95	tRNA	Homo_sapiens_tRNA-Glu-TTC-4-2	57	80	145.782
tsR-198	tsRNA-Phe-GAA-55-22	TCGTTCCCGGGTTTCGGCACCA	22	tsRNA	tRNA-Phe-GAA	chr19.trna12	tRNA	Homo_sapiens_tRNA-Phe-GAA-1-6	55	80	145.782
tsR-199	tsRNA-Arg-CCG-50-26	TGGGTTCGGTCCCATCTGGGTCGCCA	26	tsRNA	tRNA-Arg-CCG	chr17.trna21	tRNA	Homo_sapiens_tRNA-Arg-CCG-2-1	50	80	145.782
tsR-200	tsRNA-mt-Thr-TGT-53-17	TTTTTCCAAGGACACCA	17	tsRNA	mt-tRNA-Thr-TGT	mtdbD00000547	mt-tRNA	-	53	79	143.96
tsR-201	tsRNA-Pro-TGG-59-17	TCCCGGACGAGCCCCCA	17	tsRNA	tRNA-Pro-TGG	chr16.trna9	tRNA	Homo_sapiens_tRNA-Pro-TGG-3-5	59	79	143.96
tsR-202	tsRNA-mt-Asp-GTC-45-27	ATAGGCTAAATCCTATATATCTTACCA	27	tsRNA	mt-tRNA-Asp-GTC	mtdbD00000539	mt-tRNA	-	45	78	142.137
tsR-203	tsRNA-Lys-TTT-58-19	AGTCCCTGTTCGGGCGCCA	19	tsRNA	tRNA-Lys-TTT	chr11.trna4	tRNA	Homo_sapiens_tRNA-Lys-TTT-5-1	58	77	140.315
tsR-204	tsRNA-mt-Val-TAC-46-24	TTCAACTTAACTTGACCGCTCTGA	24	tsRNA	mt-tRNA-Val-TAC	mtdbD00000528	mt-tRNA	-	46	76	138.493
tsR-205	tsRNA-Ser-GCT-60-28	GTGGGTTCGTATCCCATCCTCGTCGCCA	28	tsRNA	tRNA-Ser-GCT	chr6.trna188	tRNA	Homo_sapiens_tRNA-Ser-GCT-6-1	60	76	138.493
tsR-207	tsRNA-mt-Cys-GCA-40-26	GAAGCAGCTTCAAACCTGCCGGGGCT	26	tsRNA	mt-tRNA-Cys-GCA	mtdbD00000536	mt-tRNA	-	40	75	136.671
tsR-206	tsRNA-Glu-TTC-48-28-2	CCGGGTTCGTTTCCCGGTCAGGGAACCA	28	tsRNA	tRNA-Glu-TTC	chr1.trna95	tRNA	Homo_sapiens_tRNA-Glu-TTC-4-2	48	75	136.671
tsR-208	tsRNA-His-GTG-59-17	TCCGAGTCACGGCACCA	17	tsRNA	tRNA-His-GTG	chr15.trna1	tRNA	Homo_sapiens_tRNA-His-GTG-1-9	59	75	136.671
tsR-209	tsRNA-Gln-CTG-50-25	GAGTTCGGTCTCGGTGGAACCTCCA	25	tsRNA	tRNA-Gln-CTG	chr1.trna12	tRNA	Homo_sapiens_tRNA-Gln-CTG-4-2	50	75	136.671
tsR-210	tsRNA-Tyr-GTA-67-26	TGGTTCGTTTCCGGCTCGAAGGACCA	26	tsRNA	tRNA-Tyr-GTA	chr14.trna5	tRNA	Homo_sapiens_tRNA-Tyr-GTA-5-5	67	75	136.671
tsR-211	tsRNA-Lys-CTT-50-26	TGGGTTCGGCCCCACGTTGGGCGCCA	26	tsRNA	tRNA-Lys-CTT	chr16.trna11	tRNA	Homo_sapiens_tRNA-Lys-CTT-4-1	50	75	136.671
tsR-213	tsRNA-mt-Leu1-TAG-41-30	AAGAATTTTGGTGCAACTCCAAATAAAAGT	30	tsRNA	mt-tRNA-Leu1-TAG	mtdbD00000545	mt-tRNA	-	41	74	134.848
tsR-212	tsRNA-Ser-GCT-60-28-2	GTGGGTTCGGATCCCATCCTCGTCGCCA	28	tsRNA	tRNA-Ser-GCT	chr6.trna188	tRNA	Homo_sapiens_tRNA-Ser-GCT-6-1	60	74	134.848
tsR-214	tsRNA-Gln-TTG-50-24	GAGTTCATCTCGGTGGGACCTCCA	24	tsRNA	tRNA-Gln-TTG	chr6.trna138	tRNA	Homo_sapiens_tRNA-Gln-TTG-3-3	50	74	134.848
tsR-215	tsRNA-mt-Glu-TTC-38-29	CATTGGTCGTGGTTGTAGTCCGTGCGAGA	29	tsRNA	mt-tRNA-Glu-TTC	mtdbD00000546	mt-tRNA	-	38	73	133.026
tsR-216	tsRNA-Thr-TGT-61-15	TCGCTGGGGCCTCCA	15	tsRNA	tRNA-Thr-TGT	chr5.trna13	tRNA	Homo_sapiens_tRNA-Thr-TGT-6-1	61	73	133.026
tsR-217	tsRNA-Arg-CCG-29-26	AGCCTCCGGAGCTGGGGATTGTGGGT	26	tsRNA	tRNA-Arg-CCG	chr17.trna21	tRNA	Homo_sapiens_tRNA-Arg-CCG-2-1	29	73	133.026
tsR-219	tsRNA-mt-Ser2-TGA-1-28	GAAAAAGTCATGGAGGCCATGGGGTTGG	28	tsRNA	mt-tRNA-Ser2-TGA	mtdbD00000538	mt-tRNA	-	1	72	131.204
tsR-218	tsRNA-Arg-CCG-48-29-2	TGTGGGTTCGGGTCCCATCTGGGTCGCCA	29	tsRNA	tRNA-Arg-CCG	chr17.trna21	tRNA	Homo_sapiens_tRNA-Arg-CCG-2-1	48	72	131.204
tsR-220	tsRNA-Gly-GCC-16-20	TGGTAGAATTCTCGCCTGCC	20	tsRNA	tRNA-Gly-GCC	chr16.trna19	tRNA	Homo_sapiens_tRNA-Gly-GCC-5-1	16	72	131.204
tsR-221	tsRNA-Val-CAC-58-19	AAACCGGGCGGAAACACCA	19	tsRNA	tRNA-Val-CAC	chr1.trna132	tRNA	Homo_sapiens_tRNA-Val-CAC-5-1	58	72	131.204
tsR-222	tsRNA-mt-Asn-GTT-57-20-2	AAGTCCCATTGGTCTTGCCA	20	tsRNA	mt-tRNA-Asn-GTT	mtdbD00000535	mt-tRNA	-	57	71	129.381
tsR-223	tsRNA-mt-Pro-TGG-43-25	GGTGGAGTTAAAGACTTTTTCTCTG	25	tsRNA	mt-tRNA-Pro-TGG	mtdbD00000548	mt-tRNA	-	43	71	129.381
tsR-224	tsRNA-mt-Ser1-GCT-30-30	GCCCCCATGTCTAACAACATGGCTTTCTCA	30	tsRNA	mt-tRNA-Ser1-GCT	mtdbD00000544	mt-tRNA	-	30	71	129.381
tsR-225	tsRNA-Pro-TGG-57-19	AATCCCGGACGAGCCCCCA	19	tsRNA	tRNA-Pro-TGG	chr16.trna9	tRNA	Homo_sapiens_tRNA-Pro-TGG-3-5	57	71	129.381
tsR-226	tsRNA-Glu-TTC-61-15	CCGGTCAGGGAACCA	15	tsRNA	tRNA-Glu-TTC	chr1.trna95	tRNA	Homo_sapiens_tRNA-Glu-TTC-4-2	61	71	129.381
tsR-227	tsRNA-mt-Glu-TTC-46-27	GTGGTTGTAGTCCGTGCGAGAATACCA	27	tsRNA	mt-tRNA-Glu-TTC	mtdbD00000546	mt-tRNA	-	46	70	127.559
tsR-228	tsRNA-Cys-GCA-58-17	ATCCGGGTGCCCCTCCA	17	tsRNA	tRNA-Cys-GCA	chr14.trna8	tRNA	Homo_sapiens_tRNA-Cys-GCA-8-1	58	70	127.559
tsR-230	tsRNA-mt-Val-TAC-39-29	AGGAGATTTCAACTTAACTTGACCGCTCT	29	tsRNA	mt-tRNA-Val-TAC	mtdbD00000528	mt-tRNA	-	39	69	125.737
tsR-231	tsRNA-mt-Glu-TTC-41-26	TGGTCGTGGTTGTAGTCCGTGCGAGA	26	tsRNA	mt-tRNA-Glu-TTC	mtdbD00000546	mt-tRNA	-	41	69	125.737
tsR-232	tsRNA-mt-His-GTG-53-20	ACGACCCCTTATTTACCCCA	20	tsRNA	mt-tRNA-His-GTG	mtdbD00000543	mt-tRNA	-	53	69	125.737
tsR-229	tsRNA-Gln-CTG-56-20-2	AAGTCTCGGTGGAACCTCCA	20	tsRNA	tRNA-Gln-CTG	chr6.trna154	tRNA	Homo_sapiens_tRNA-Gln-CTG-2-1	56	69	125.737
tsR-233	tsRNA-iMet-CAT-47-29	CGATGGATCGAAACCATCCTCTGCTACCA	29	tsRNA	tRNA-iMet-CAT	chr17.trna18	tRNA	Homo_sapiens_tRNA-iMet-CAT-1-8	47	69	125.737
tsR-234	tsRNA-Tyr-GTA-63-30	TCGCTGGTTCGTTTCCGGCTCGAAGGACCA	30	tsRNA	tRNA-Tyr-GTA	chr14.trna5	tRNA	Homo_sapiens_tRNA-Tyr-GTA-5-5	63	69	125.737
tsR-235	tsRNA-mt-Tyr-GTA-38-21	AAAGACAGGGGTTAGGCCTCT	21	tsRNA	mt-tRNA-Tyr-GTA	mtdbD00000537	mt-tRNA	-	38	68	123.915
tsR-236	tsRNA-mt-Ala-TGC-47-22	AGAGTGGGGTTTTGCAGTCCTT	22	tsRNA	mt-tRNA-Ala-TGC	mtdbD00000534	mt-tRNA	-	47	68	123.915
tsR-239	tsRNA-mt-Val-TAC-52-18	TTAACTTGACCGCTCTGA	18	tsRNA	mt-tRNA-Val-TAC	mtdbD00000528	mt-tRNA	-	52	67	122.092
tsR-240	tsRNA-mt-Glu-TTC-45-28	CGTGGTTGTAGTCCGTGCGAGAATACCA	28	tsRNA	mt-tRNA-Glu-TTC	mtdbD00000546	mt-tRNA	-	45	67	122.092
tsR-237	tsRNA-Leu-CAG-69-18-2	ATCCCACTCCTGACACCA	18	tsRNA	tRNA-Leu-CAG	chr6.trna7	tRNA	Homo_sapiens_tRNA-Leu-CAG-1-7	69	67	122.092
tsR-238	tsRNA-Gln-CTG-50-26-6	GAGTTCATATCTCGGTGGAACCTCCA	26	tsRNA	tRNA-Gln-CTG	chr6.trna44	tRNA	Homo_sapiens_tRNA-Gln-CTG-5-1	50	67	122.092
tsR-241	tsRNA-mt-Asn-GTT-57-15	AAGTCCCATTGGTCT	15	tsRNA	mt-tRNA-Asn-GTT	mtdbD00000535	mt-tRNA	-	57	66	120.27
tsR-242	tsRNA-mt-Tyr-GTA-38-22	AAAGACAGGGGTTAGGCCTCTT	22	tsRNA	mt-tRNA-Tyr-GTA	mtdbD00000537	mt-tRNA	-	38	66	120.27
tsR-243	tsRNA-mt-Glu-TTC-47-26	TGGTTGTAGTCCGTGCGAGAATACCA	26	tsRNA	mt-tRNA-Glu-TTC	mtdbD00000546	mt-tRNA	-	47	66	120.27
tsR-244	tsRNA-Gln-TTG-57-19	AATCTCGGTGGGACCTCCA	19	tsRNA	tRNA-Gln-TTG	chr6.trna138	tRNA	Homo_sapiens_tRNA-Gln-TTG-3-3	57	66	120.27
tsR-245	tsRNA-Gln-TTG-60-16	CTCGGTGGGACCTCCA	16	tsRNA	tRNA-Gln-TTG	chr6.trna138	tRNA	Homo_sapiens_tRNA-Gln-TTG-3-3	60	66	120.27
tsR-246	tsRNA-Lys-CTT-1-30	GCCCGGCTAGCTCAGTCGGTAGAGCATGAG	30	tsRNA	tRNA-Lys-CTT	chr16.trna33	tRNA	Homo_sapiens_tRNA-Lys-CTT-3-1	1	66	120.27
tsR-247	tsRNA-mt-Cys-GCA-50-20	CAAACCTGCCGGGGCTTCCA	20	tsRNA	mt-tRNA-Cys-GCA	mtdbD00000536	mt-tRNA	-	50	65	118.448
tsR-248	tsRNA-Val-CAC-61-16	CCGGGCGGAAACACCA	16	tsRNA	tRNA-Val-CAC	chr1.trna132	tRNA	Homo_sapiens_tRNA-Val-CAC-5-1	61	65	118.448
tsR-249	tsRNA-Trp-CCA-61-15	ACGTCGGGGTCACCA	15	tsRNA	tRNA-Trp-CCA	chr7.trna3	tRNA	Homo_sapiens_tRNA-Trp-CCA-5-1	61	65	118.448
tsR-251	tsRNA-mt-Pro-TGG-52-15	AAAGACTTTTTCTCT	15	tsRNA	mt-tRNA-Pro-TGG	mtdbD00000548	mt-tRNA	-	52	64	116.626
tsR-252	tsRNA-mt-Pro-TGG-53-16	AAGACTTTTTCTCTGA	16	tsRNA	mt-tRNA-Pro-TGG	mtdbD00000548	mt-tRNA	-	53	64	116.626
tsR-253	tsRNA-mt-Glu-TTC-46-24	GTGGTTGTAGTCCGTGCGAGAATA	24	tsRNA	mt-tRNA-Glu-TTC	mtdbD00000546	mt-tRNA	-	46	64	116.626
tsR-254	tsRNA-mt-Ile-GAT-45-28	AGGAGCTTAAACCCCCTTATTTCTACCA	28	tsRNA	mt-tRNA-Ile-GAT	mtdbD00000530	mt-tRNA	-	45	64	116.626
tsR-250	tsRNA-Arg-CCG-49-28-3	GTGGGTTCGAGTCCCATCTGGGTCGCCA	28	tsRNA	tRNA-Arg-CCG	chr17.trna21	tRNA	Homo_sapiens_tRNA-Arg-CCG-2-1	49	64	116.626
tsR-255	tsRNA-His-GTG-60-16	CCGAGTCACGGCACCA	16	tsRNA	tRNA-His-GTG	chr15.trna1	tRNA	Homo_sapiens_tRNA-His-GTG-1-9	60	64	116.626
tsR-256	tsRNA-Phe-GAA-62-16	CCGGGTTTCGGCACCA	16	tsRNA	tRNA-Phe-GAA	chr6.trna111	tRNA	Homo_sapiens_tRNA-Phe-GAA-4-1	62	64	116.626
tsR-257	tsRNA-mt-Lys-TTT-55-21-2	AGCACCTCTTTACAGTGACCA	21	tsRNA	mt-tRNA-Lys-TTT	mtdbD00000540	mt-tRNA	-	55	63	114.803
tsR-258	tsRNA-mt-Ser1-GCT-45-18	AACATGGCTTTCTCACCA	18	tsRNA	mt-tRNA-Ser1-GCT	mtdbD00000544	mt-tRNA	-	45	63	114.803
tsR-259	tsRNA-mt-Cys-GCA-45-25	AGCTTCAAACCTGCCGGGGCTTCCA	25	tsRNA	mt-tRNA-Cys-GCA	mtdbD00000536	mt-tRNA	-	45	63	114.803
tsR-260	tsRNA-mt-Pro-TGG-46-21	GGAGTTAAAGACTTTTTCTCT	21	tsRNA	mt-tRNA-Pro-TGG	mtdbD00000548	mt-tRNA	-	46	62	112.981
tsR-261	tsRNA-mt-Ile-GAT-42-19	AATAGGAGCTTAAACCCCC	19	tsRNA	mt-tRNA-Ile-GAT	mtdbD00000530	mt-tRNA	-	42	62	112.981
tsR-262	tsRNA-mt-Lys-TTT-44-30	AAGAGAACCAACACCTCTTTACAGTGACCA	30	tsRNA	mt-tRNA-Lys-TTT	mtdbD00000540	mt-tRNA	-	44	62	112.981
tsR-263	tsRNA-mt-Pro-TGG-46-19	GGAGTTAAAGACTTTTTCT	19	tsRNA	mt-tRNA-Pro-TGG	mtdbD00000548	mt-tRNA	-	46	61	111.159
tsR-264	tsRNA-Tyr-GTA-79-19	ATTCCGGCTCGAAGGACCA	19	tsRNA	tRNA-Tyr-GTA	chr14.trna17	tRNA	Homo_sapiens_tRNA-Tyr-GTA-7-1	79	61	111.159
tsR-266	tsRNA-mt-Val-TAC-53-17	TAACTTGACCGCTCTGA	17	tsRNA	mt-tRNA-Val-TAC	mtdbD00000528	mt-tRNA	-	53	60	109.336
tsR-267	tsRNA-mt-Val-TAC-53-20	TAACTTGACCGCTCTGACCA	20	tsRNA	mt-tRNA-Val-TAC	mtdbD00000528	mt-tRNA	-	53	60	109.336
tsR-268	tsRNA-mt-Gly-TCC-51-21	AACATTCAAAAAAGAGTACCA	21	tsRNA	mt-tRNA-Gly-TCC	mtdbD00000541	mt-tRNA	-	51	60	109.336
tsR-269	tsRNA-mt-Val-TAC-48-22	CAACTTAACTTGACCGCTCTGA	22	tsRNA	mt-tRNA-Val-TAC	mtdbD00000528	mt-tRNA	-	48	60	109.336
tsR-265	tsRNA-Gln-CTG-45-29-2	GATCCGAGTTCGTCTCGGTGGAACCTCCA	29	tsRNA	tRNA-Gln-CTG	chr1.trna12	tRNA	Homo_sapiens_tRNA-Gln-CTG-4-2	45	60	109.336
tsR-270	tsRNA-Asp-GTC-37-17	ACGCGGGAGACCGGGGT	17	tsRNA	tRNA-Asp-GTC	chr6.trna152	tRNA	Homo_sapiens_tRNA-Asp-GTC-3-1	37	60	109.336
tsR-272	tsRNA-mt-Val-TAC-57-16	TTGACCGCTCTGACCA	16	tsRNA	mt-tRNA-Val-TAC	mtdbD00000528	mt-tRNA	-	57	59	107.514
tsR-271	tsRNA-Glu-TTC-57-19-2	ACTCCCGGTGTGGGAACCA	19	tsRNA	tRNA-Glu-TTC	chr15.trna11	tRNA	Homo_sapiens_tRNA-Glu-TTC-2-2	57	59	107.514
tsR-273	tsRNA-Lys-CTT-47-30	TCGTGGGTTCGGGCCCCACGTTGGGCGCCA	30	tsRNA	tRNA-Lys-CTT	chr16.trna11	tRNA	Homo_sapiens_tRNA-Lys-CTT-4-1	47	59	107.514
tsR-274	tsRNA-Asn-GTT-49-29	TGGTGGTTCGTGCCCACCCAGGGACGCCA	29	tsRNA	tRNA-Asn-GTT	chr1.trna148	tRNA	Homo_sapiens_tRNA-Asn-GTT-5-1	49	59	107.514
tsR-275	tsRNA-Gly-GCC-58-17	TCCCGGCCAATGCACCA	17	tsRNA	tRNA-Gly-GCC	chr17.trna4	tRNA	Homo_sapiens_tRNA-Gly-GCC-2-6	58	58	105.692
tsR-277	tsRNA-mt-Ile-GAT-42-18	AATAGGAGCTTAAACCCC	18	tsRNA	mt-tRNA-Ile-GAT	mtdbD00000530	mt-tRNA	-	42	57	103.87
tsR-278	tsRNA-mt-Val-TAC-28-15	AACTTACACTTAGGA	15	tsRNA	mt-tRNA-Val-TAC	mtdbD00000528	mt-tRNA	-	28	57	103.87
tsR-276	tsRNA-Glu-TTC-54-22-2	TCGACTCCCGGTGTGGGAACCA	22	tsRNA	tRNA-Glu-TTC	chr15.trna11	tRNA	Homo_sapiens_tRNA-Glu-TTC-2-2	54	57	103.87
tsR-279	tsRNA-Ile-AAT-56-22	TCGTTCCCCGTACGGGCCACCA	22	tsRNA	tRNA-Ile-AAT	chr6.trna59	tRNA	Homo_sapiens_tRNA-Ile-AAT-8-1	56	57	103.87
tsR-280	tsRNA-Arg-TCG-55-22	TCGTGTCCCTTCGTGGTCGCCA	22	tsRNA	tRNA-Arg-TCG	chr17.trna17	tRNA	Homo_sapiens_tRNA-Arg-TCG-3-1	55	56	102.047
tsR-281	tsRNA-Ala-CGC-40-16	ACGAGGCCCCGGGTTT	16	tsRNA	tRNA-Ala-CGC	chr6.trna72	tRNA	Homo_sapiens_tRNA-Ala-CGC-4-1	40	56	102.047
tsR-282	tsRNA-Gly-GCC-60-15-2	CCGGCCCATGCACCA	15	tsRNA	tRNA-Gly-GCC	chr21.trna1	tRNA	Homo_sapiens_tRNA-Gly-GCC-1-5	60	55	100.225
tsR-283	tsRNA-Gly-GCC-60-15	CCGGCCAATGCACCA	15	tsRNA	tRNA-Gly-GCC	chr17.trna4	tRNA	Homo_sapiens_tRNA-Gly-GCC-2-6	60	55	100.225
tsR-284	tsRNA-Tyr-GTA-60-30	AGGTCGCTGGTTCGTTTCCGGCTCGAAGGA	30	tsRNA	tRNA-Tyr-GTA	chr14.trna5	tRNA	Homo_sapiens_tRNA-Tyr-GTA-5-5	60	55	100.225
tsR-286	tsRNA-mt-Ala-TGC-47-23	AGAGTGGGGTTTTGCAGTCCTTA	23	tsRNA	mt-tRNA-Ala-TGC	mtdbD00000534	mt-tRNA	-	47	54	98.4028
tsR-287	tsRNA-mt-Glu-TTC-45-22	CGTGGTTGTAGTCCGTGCGAGA	22	tsRNA	mt-tRNA-Glu-TTC	mtdbD00000546	mt-tRNA	-	45	54	98.4028
tsR-285	tsRNA-Lys-CTT-49-28-3	GTGGGTTCGAGCCCCACGTTGGGCGCCA	28	tsRNA	tRNA-Lys-CTT	chr16.trna11	tRNA	Homo_sapiens_tRNA-Lys-CTT-4-1	49	54	98.4028
tsR-288	tsRNA-Arg-CCT-55-22	TCGTGTCCCATCTGGGGTGCCA	22	tsRNA	tRNA-Arg-CCT	chr7.trna5	tRNA	Homo_sapiens_tRNA-Arg-CCT-4-1	55	54	98.4028
tsR-291	tsRNA-mt-Ala-TGC-47-26	AGAGTGGGGTTTTGCAGTCCTTACCA	26	tsRNA	mt-tRNA-Ala-TGC	mtdbD00000534	mt-tRNA	-	47	53	96.5805
tsR-292	tsRNA-mt-Pro-TGG-47-22	GAGTTAAAGACTTTTTCTCTGA	22	tsRNA	mt-tRNA-Pro-TGG	mtdbD00000548	mt-tRNA	-	47	53	96.5805
tsR-293	tsRNA-mt-Leu2-TAA-43-29	TTACAGTCAGAGGTTCATTTCCTCTTCTA	29	tsRNA	mt-tRNA-Leu2-TAA	mtdbD00000529	mt-tRNA	-	43	53	96.5805
tsR-289	tsRNA-Glu-TTC-50-26-3	GGGTTCGACTCCCGGTGTGGGAACCA	26	tsRNA	tRNA-Glu-TTC	chr15.trna11	tRNA	Homo_sapiens_tRNA-Glu-TTC-2-2	50	53	96.5805
tsR-290	tsRNA-Glu-TTC-49-27-2	CGGGTTCGTTTCCCGGTCAGGGAACCA	27	tsRNA	tRNA-Glu-TTC	chr1.trna95	tRNA	Homo_sapiens_tRNA-Glu-TTC-4-2	49	53	96.5805
tsR-294	tsRNA-His-GTG-58-18	ATCCGAGTCACGGCACCA	18	tsRNA	tRNA-His-GTG	chr15.trna1	tRNA	Homo_sapiens_tRNA-His-GTG-1-9	58	53	96.5805
tsR-295	tsRNA-Glu-TTC-52-24	GTTCGATTCCCGGTCAGGGAACCA	24	tsRNA	tRNA-Glu-TTC	chr1.trna95	tRNA	Homo_sapiens_tRNA-Glu-TTC-4-2	52	53	96.5805
tsR-298	tsRNA-mt-Pro-TGG-51-18	TAAAGACTTTTTCTCTGA	18	tsRNA	mt-tRNA-Pro-TGG	mtdbD00000548	mt-tRNA	-	51	52	94.7582
tsR-299	tsRNA-mt-Gly-TCC-42-26	AGTTTTGACAACATTCAAAAAAGAGT	26	tsRNA	mt-tRNA-Gly-TCC	mtdbD00000541	mt-tRNA	-	42	52	94.7582
tsR-300	tsRNA-mt-Gly-TCC-51-18	AACATTCAAAAAAGAGTA	18	tsRNA	mt-tRNA-Gly-TCC	mtdbD00000541	mt-tRNA	-	51	52	94.7582
tsR-296	tsRNA-Gly-GCC-58-17-2	TCCCGGCCCATGCACCA	17	tsRNA	tRNA-Gly-GCC	chr21.trna1	tRNA	Homo_sapiens_tRNA-Gly-GCC-1-5	58	52	94.7582
tsR-297	tsRNA-Cys-GCA-58-18-2	ATTCGGGTGCCCCCTCCA	18	tsRNA	tRNA-Cys-GCA	chr14.trna8	tRNA	Homo_sapiens_tRNA-Cys-GCA-8-1	58	52	94.7582
tsR-301	tsRNA-Gln-CTG-24-30	ACTCTGGACTCTGAATCCAGCGATCCGAGT	30	tsRNA	tRNA-Gln-CTG	chr6.trna139	tRNA	Homo_sapiens_tRNA-Gln-CTG-6-1	24	52	94.7582
tsR-302	tsRNA-Asp-GTC-16-16	TGGTGAGTATCCCCGC	16	tsRNA	tRNA-Asp-GTC	chr12.trna12	tRNA	Homo_sapiens_tRNA-Asp-GTC-2-9	16	52	94.7582
tsR-305	tsRNA-mt-Ser1-GCT-29-25	TGCCCCCATGTCTAACAACATGGCT	25	tsRNA	mt-tRNA-Ser1-GCT	mtdbD00000544	mt-tRNA	-	29	51	92.936
tsR-306	tsRNA-mt-Pro-TGG-43-22	GGTGGAGTTAAAGACTTTTTCT	22	tsRNA	mt-tRNA-Pro-TGG	mtdbD00000548	mt-tRNA	-	43	51	92.936
tsR-303	tsRNA-Arg-TCG-49-28-3	GAGGGTTCGAGTCCCTTCGTGGTCGCCA	28	tsRNA	tRNA-Arg-TCG	chr17.trna17	tRNA	Homo_sapiens_tRNA-Arg-TCG-3-1	49	51	92.936
tsR-304	tsRNA-Arg-CCT-55-22-2	TCGGGTCCCATCTGGGGTGCCA	22	tsRNA	tRNA-Arg-CCT	chr7.trna5	tRNA	Homo_sapiens_tRNA-Arg-CCT-4-1	55	51	92.936
tsR-307	tsRNA-Gly-GCC-57-20	ATTTCCCGGCCAATGCACCA	20	tsRNA	tRNA-Gly-GCC	chr17.trna4	tRNA	Homo_sapiens_tRNA-Gly-GCC-2-6	57	51	92.936
tsR-308	tsRNA-Lys-CTT-51-26	GGGTTCGGGCCCCACGTTGGGCGCCA	26	tsRNA	tRNA-Lys-CTT	chr16.trna11	tRNA	Homo_sapiens_tRNA-Lys-CTT-4-1	51	51	92.936
tsR-309	tsRNA-mt-Asn-GTT-49-28	GTGGGTTTAAGTCCCATTGGTCTAGCCA	28	tsRNA	mt-tRNA-Asn-GTT	mtdbD00000535	mt-tRNA	-	49	50	91.1137
tsR-310	tsRNA-Lys-CTT-1-28	GCCCGGCTAGCTCAGTCGGTAGAGCATG	28	tsRNA	tRNA-Lys-CTT	chr16.trna11	tRNA	Homo_sapiens_tRNA-Lys-CTT-4-1	1	50	91.1137
tsR-311	tsRNA-Ser-TGA-42-22	ATTGGGGTTTCCCCGCGCAGGT	22	tsRNA	tRNA-Ser-TGA	chr6.trna156	tRNA	Homo_sapiens_tRNA-Ser-TGA-4-1	42	50	91.1137
tsR-312	tsRNA-Ser-TGA-68-18	ATCCTGCCGACTACGCCA	18	tsRNA	tRNA-Ser-TGA	chr6.trna185	tRNA	Homo_sapiens_tRNA-Ser-TGA-3-1	68	50	91.1137
tsR-313	tsRNA-Lys-TTT-59-19	TGTCCCTGTTCGGGCGCCA	19	tsRNA	tRNA-Lys-TTT	chr11.trna4	tRNA	Homo_sapiens_tRNA-Lys-TTT-5-1	59	50	91.1137
tsR-314	tsRNA-Gly-CCC-57-20	GTTTCCCGGGCGGCGCACCA	20	tsRNA	tRNA-Gly-CCC	chr16.trna34	tRNA	Homo_sapiens_tRNA-Gly-CCC-2-2	57	50	91.1137
tsR-317	tsRNA-mt-Tyr-GTA-38-28	AAAGACAGGGGTTAGGCCTCTTTTTACC	28	tsRNA	mt-tRNA-Tyr-GTA	mtdbD00000537	mt-tRNA	-	38	49	89.2914
tsR-318	tsRNA-mt-Val-TAC-47-23	TCAACTTAACTTGACCGCTCTGA	23	tsRNA	mt-tRNA-Val-TAC	mtdbD00000528	mt-tRNA	-	47	49	89.2914
tsR-319	tsRNA-mt-Glu-TTC-43-25	GTCGTGGTTGTAGTCCGTGCGAGAA	25	tsRNA	mt-tRNA-Glu-TTC	mtdbD00000546	mt-tRNA	-	43	49	89.2914
tsR-320	tsRNA-mt-Ala-TGC-1-27	AAGGGCTTGCTTAATTAAAGTGGCTGA	27	tsRNA	mt-tRNA-Ala-TGC	mtdbD00000534	mt-tRNA	-	1	49	89.2914
tsR-315	tsRNA-Glu-TTC-56-20-3	GACTCCCGGTATGGGAACCA	20	tsRNA	tRNA-Glu-TTC	chr13.trna5	tRNA	Homo_sapiens_tRNA-Glu-TTC-1-2	56	49	89.2914
tsR-316	tsRNA-Gln-TTG-45-30-2	GATCCGAGTTCAATCTCGGTGGGACCTCCA	30	tsRNA	tRNA-Gln-TTG	chr6.trna138	tRNA	Homo_sapiens_tRNA-Gln-TTG-3-3	45	49	89.2914
tsR-321	tsRNA-Lys-TTT-59-18	GTCCCTGTTCGGGCGCCA	18	tsRNA	tRNA-Lys-TTT	chr11.trna4	tRNA	Homo_sapiens_tRNA-Lys-TTT-5-1	59	49	89.2914
tsR-322	tsRNA-Gln-CTG-49-27	CGAGTTCAGGTCTCGGTGGAACCTCCA	27	tsRNA	tRNA-Gln-CTG	chr6.trna154	tRNA	Homo_sapiens_tRNA-Gln-CTG-2-1	49	49	89.2914
tsR-323	tsRNA-mt-Cys-GCA-49-21	TCAAACCTGCCGGGGCTTCCA	21	tsRNA	mt-tRNA-Cys-GCA	mtdbD00000536	mt-tRNA	-	49	48	87.4691
tsR-324	tsRNA-Asp-GTC-58-16	TTCCCCGACGGGGAGC	16	tsRNA	tRNA-Asp-GTC	chr6.trna152	tRNA	Homo_sapiens_tRNA-Asp-GTC-3-1	58	48	87.4691
tsR-325	tsRNA-mt-Glu-TTC-48-25	GGTTGTAGTCCGTGCGAGAATACCA	25	tsRNA	mt-tRNA-Glu-TTC	mtdbD00000546	mt-tRNA	-	48	47	85.6469
tsR-326	tsRNA-mt-Pro-TGG-40-27	AATGGTGGAGTTAAAGACTTTTTCTCT	27	tsRNA	mt-tRNA-Pro-TGG	mtdbD00000548	mt-tRNA	-	40	47	85.6469
tsR-327	tsRNA-mt-Trp-TCA-54-16	AATACTTAATTTCTGC	16	tsRNA	mt-tRNA-Trp-TCA	mtdbD00000533	mt-tRNA	-	54	47	85.6469
tsR-328	tsRNA-Lys-CTT-59-18	GCCCCACGTTGGGCGCCA	18	tsRNA	tRNA-Lys-CTT	chr16.trna11	tRNA	Homo_sapiens_tRNA-Lys-CTT-4-1	59	47	85.6469
tsR-329	tsRNA-Arg-CCG-55-22	TCGTGTCCCATCTGGGTCGCCA	22	tsRNA	tRNA-Arg-CCG	chr17.trna21	tRNA	Homo_sapiens_tRNA-Arg-CCG-2-1	55	47	85.6469
tsR-333	tsRNA-mt-Val-TAC-46-27	TTCAACTTAACTTGACCGCTCTGACCA	27	tsRNA	mt-tRNA-Val-TAC	mtdbD00000528	mt-tRNA	-	46	46	83.8246
tsR-330	tsRNA-Gln-CTG-56-20-3	GAGTCTCGGTGGAACCTCCA	20	tsRNA	tRNA-Gln-CTG	chr1.trna12	tRNA	Homo_sapiens_tRNA-Gln-CTG-4-2	56	46	83.8246
tsR-331	tsRNA-Lys-CTT-47-30-2	TCGTGGGTTCGTGCCCCACGTTGGGCGCCA	30	tsRNA	tRNA-Lys-CTT	chr16.trna11	tRNA	Homo_sapiens_tRNA-Lys-CTT-4-1	47	46	83.8246
tsR-332	tsRNA-Asn-GTT-49-29-2	TGGTGGTTCGGGCCCACCCAGGGACGCCA	29	tsRNA	tRNA-Asn-GTT	chr1.trna148	tRNA	Homo_sapiens_tRNA-Asn-GTT-5-1	49	46	83.8246
tsR-334	tsRNA-Gly-GCC-1-29	GCATGGGTGGTTCAGTGGTAGAATTCTCG	29	tsRNA	tRNA-Gly-GCC	chr21.trna1	tRNA	Homo_sapiens_tRNA-Gly-GCC-1-5	1	46	83.8246
tsR-335	tsRNA-Tyr-GTA-78-20	GATTCCAGCTCGAAGGACCA	20	tsRNA	tRNA-Tyr-GTA	chr14.trna18	tRNA	Homo_sapiens_tRNA-Tyr-GTA-4-1	78	46	83.8246
tsR-336	tsRNA-Asn-GTT-48-30	TTGGTGGTTCGGGCCCACCCAGGGACGCCA	30	tsRNA	tRNA-Asn-GTT	chr1.trna148	tRNA	Homo_sapiens_tRNA-Asn-GTT-5-1	48	46	83.8246
tsR-337	tsRNA-mt-Met-CAT-52-20	ATACCCTTCCCGTACTACCA	20	tsRNA	mt-tRNA-Met-CAT	mtdbD00000532	mt-tRNA	-	52	45	82.0023
tsR-338	tsRNA-mt-Cys-GCA-39-27	AGAAGCAGCTTCAAACCTGCCGGGGCT	27	tsRNA	mt-tRNA-Cys-GCA	mtdbD00000536	mt-tRNA	-	39	45	82.0023
tsR-339	tsRNA-mt-Glu-TTC-39-30	ATTGGTCGTGGTTGTAGTCCGTGCGAGAAT	30	tsRNA	mt-tRNA-Glu-TTC	mtdbD00000546	mt-tRNA	-	39	45	82.0023
tsR-340	tsRNA-mt-Glu-TTC-42-25	GGTCGTGGTTGTAGTCCGTGCGAGA	25	tsRNA	mt-tRNA-Glu-TTC	mtdbD00000546	mt-tRNA	-	42	45	82.0023
tsR-341	tsRNA-mt-Lys-TTT-56-15	ACCTCTTTACAGTGA	15	tsRNA	mt-tRNA-Lys-TTT	mtdbD00000540	mt-tRNA	-	56	45	82.0023
tsR-342	tsRNA-Phe-GAA-57-20	GATCCCGGGTTTCGGCACCA	20	tsRNA	tRNA-Phe-GAA	chr19.trna12	tRNA	Homo_sapiens_tRNA-Phe-GAA-1-6	57	45	82.0023
tsR-343	tsRNA-Arg-CCG-55-22-2	TCGGGTCCCATCTGGGTCGCCA	22	tsRNA	tRNA-Arg-CCG	chr17.trna21	tRNA	Homo_sapiens_tRNA-Arg-CCG-2-1	55	44	80.18
tsR-344	tsRNA-Lys-TTT-21-16	AGAGCATCAGACTTTT	16	tsRNA	tRNA-Lys-TTT	chr6.trna157	tRNA	Homo_sapiens_tRNA-Lys-TTT-6-1	21	44	80.18
tsR-345	tsRNA-Cys-GCA-60-16	CCGGGTGCCCCCTCCA	16	tsRNA	tRNA-Cys-GCA	chr14.trna8	tRNA	Homo_sapiens_tRNA-Cys-GCA-8-1	60	44	80.18
tsR-346	tsRNA-Glu-TTC-58-18	TTCCCGGTCAGGGAACCA	18	tsRNA	tRNA-Glu-TTC	chr1.trna95	tRNA	Homo_sapiens_tRNA-Glu-TTC-4-2	58	44	80.18
tsR-347	tsRNA-Gln-CTG-49-25	CGAGTTCATCTCGGTGGAACCTCCA	25	tsRNA	tRNA-Gln-CTG	chr6.trna44	tRNA	Homo_sapiens_tRNA-Gln-CTG-5-1	49	44	80.18
tsR-348	tsRNA-Lys-CTT-49-27	GTGGGTTCGGCCCCACGTTGGGCGCCA	27	tsRNA	tRNA-Lys-CTT	chr16.trna11	tRNA	Homo_sapiens_tRNA-Lys-CTT-4-1	49	44	80.18
tsR-349	tsRNA-mt-Cys-GCA-48-22	TTCAAACCTGCCGGGGCTTCCA	22	tsRNA	mt-tRNA-Cys-GCA	mtdbD00000536	mt-tRNA	-	48	43	78.3578
tsR-350	tsRNA-mt-Val-TAC-43-27	GATTTCAACTTAACTTGACCGCTCTGA	27	tsRNA	mt-tRNA-Val-TAC	mtdbD00000528	mt-tRNA	-	43	43	78.3578
tsR-351	tsRNA-iMet-CAT-46-30	TCGATGGATCGAAACCATCCTCTGCTACCA	30	tsRNA	tRNA-iMet-CAT	chr17.trna18	tRNA	Homo_sapiens_tRNA-iMet-CAT-1-8	46	43	78.3578
tsR-352	tsRNA-Leu-TAG-43-16	AGTCTCTTCGGGGGCG	16	tsRNA	tRNA-Leu-TAG	chr14.trna2	tRNA	Homo_sapiens_tRNA-Leu-TAG-2-1	43	43	78.3578
tsR-353	tsRNA-Ser-GCT-68-20	GAATCCCATCCTCGTCGCCA	20	tsRNA	tRNA-Ser-GCT	chr6.trna188	tRNA	Homo_sapiens_tRNA-Ser-GCT-6-1	68	43	78.3578
tsR-354	tsRNA-Gln-TTG-50-26	GAGTTCATATCTCGGTGGGACCTCCA	26	tsRNA	tRNA-Gln-TTG	chr6.trna138	tRNA	Homo_sapiens_tRNA-Gln-TTG-3-3	50	43	78.3578
tsR-355	tsRNA-Leu-CAG-69-20	GGATCCCACTCCTGACACCA	20	tsRNA	tRNA-Leu-CAG	chr6.trna7	tRNA	Homo_sapiens_tRNA-Leu-CAG-1-7	69	43	78.3578
tsR-357	tsRNA-mt-Glu-TTC-45-25	CGTGGTTGTAGTCCGTGCGAGAATA	25	tsRNA	mt-tRNA-Glu-TTC	mtdbD00000546	mt-tRNA	-	45	42	76.5355
tsR-358	tsRNA-mt-Trp-TCA-44-24	AGTAAGTTGCAATACTTAATTTCT	24	tsRNA	mt-tRNA-Trp-TCA	mtdbD00000533	mt-tRNA	-	44	42	76.5355
tsR-359	tsRNA-mt-Tyr-GTA-1-30	GGTAAAATGGCTGAGTGAAGCATTGGACTG	30	tsRNA	mt-tRNA-Tyr-GTA	mtdbD00000537	mt-tRNA	-	1	42	76.5355
tsR-356	tsRNA-Gln-CTG-58-20-5	GGGTCTCGGTGGAACCTCCA	20	tsRNA	tRNA-Gln-CTG	chr1.trna12	tRNA	Homo_sapiens_tRNA-Gln-CTG-4-2	58	42	76.5355
tsR-360	tsRNA-Gly-GCC-14-18	AGTGGTAGAATTCTCGCC	18	tsRNA	tRNA-Gly-GCC	chr16.trna19	tRNA	Homo_sapiens_tRNA-Gly-GCC-5-1	14	42	76.5355
tsR-366	tsRNA-mt-Glu-TTC-39-27	ATTGGTCGTGGTTGTAGTCCGTGCGAG	27	tsRNA	mt-tRNA-Glu-TTC	mtdbD00000546	mt-tRNA	-	39	41	74.7132
tsR-367	tsRNA-mt-Lys-TTT-52-22	CAACACCTCTTTACAGTGACCA	22	tsRNA	mt-tRNA-Lys-TTT	mtdbD00000540	mt-tRNA	-	52	41	74.7132
tsR-368	tsRNA-mt-His-GTG-32-30	TGAATCTGACAACAGAGGCTTACGACCCCT	30	tsRNA	mt-tRNA-His-GTG	mtdbD00000543	mt-tRNA	-	32	41	74.7132
tsR-369	tsRNA-mt-Met-CAT-18-28	AAGCTATCGGGCCCATACCCCGAAAATG	28	tsRNA	mt-tRNA-Met-CAT	mtdbD00000532	mt-tRNA	-	18	41	74.7132
tsR-370	tsRNA-mt-Val-TAC-45-25	TTTCAACTTAACTTGACCGCTCTGA	25	tsRNA	mt-tRNA-Val-TAC	mtdbD00000528	mt-tRNA	-	45	41	74.7132
tsR-361	tsRNA-Gln-CTG-57-19-2	AGTCTCGGTGGAACCTCCA	19	tsRNA	tRNA-Gln-CTG	chr1.trna12	tRNA	Homo_sapiens_tRNA-Gln-CTG-4-2	57	41	74.7132
tsR-362	tsRNA-Lys-CTT-50-27-3	TGGGTTCGAGCCCCACGTTGGGCGCCA	27	tsRNA	tRNA-Lys-CTT	chr16.trna11	tRNA	Homo_sapiens_tRNA-Lys-CTT-4-1	50	41	74.7132
tsR-363	tsRNA-Gln-CTG-58-19-2	GGTCTCGGTGGAACCTCCA	19	tsRNA	tRNA-Gln-CTG	chr1.trna12	tRNA	Homo_sapiens_tRNA-Gln-CTG-4-2	58	41	74.7132
tsR-364	tsRNA-Arg-TCG-55-22-2	TCGGGTCCCTTCGTGGTCGCCA	22	tsRNA	tRNA-Arg-TCG	chr17.trna17	tRNA	Homo_sapiens_tRNA-Arg-TCG-3-1	55	41	74.7132
tsR-365	tsRNA-Gln-CTG-50-26-7	GAGTTCATGTCTCGGTGGAACCTCCA	26	tsRNA	tRNA-Gln-CTG	chr6.trna154	tRNA	Homo_sapiens_tRNA-Gln-CTG-2-1	50	41	74.7132
tsR-371	tsRNA-Thr-TGT-56-20	AAATCTCGCTGGGGCCTCCA	20	tsRNA	tRNA-Thr-TGT	chr5.trna13	tRNA	Homo_sapiens_tRNA-Thr-TGT-6-1	56	41	74.7132
tsR-372	tsRNA-Pro-TGG-47-27	CCCGGGTTCATCCCGGACGAGCCCCCA	27	tsRNA	tRNA-Pro-TGG	chr16.trna9	tRNA	Homo_sapiens_tRNA-Pro-TGG-3-5	47	41	74.7132
tsR-373	tsRNA-Phe-GAA-51-26	TGGTTCGTTCCCGGGTTTCGGCACCA	26	tsRNA	tRNA-Phe-GAA	chr19.trna12	tRNA	Homo_sapiens_tRNA-Phe-GAA-1-6	51	41	74.7132
tsR-374	tsRNA-mt-Asn-GTT-57-20-3	AAGTCCCATTGGTCTGGCCA	20	tsRNA	mt-tRNA-Asn-GTT	mtdbD00000535	mt-tRNA	-	57	40	72.8909
tsR-378	tsRNA-mt-Thr-TGT-40-27	GGAGATGAAAACCTTTTTCCAAGGACA	27	tsRNA	mt-tRNA-Thr-TGT	mtdbD00000547	mt-tRNA	-	40	40	72.8909
tsR-379	tsRNA-mt-Pro-TGG-51-21	TAAAGACTTTTTCTCTGACCA	21	tsRNA	mt-tRNA-Pro-TGG	mtdbD00000548	mt-tRNA	-	51	40	72.8909
tsR-380	tsRNA-mt-Glu-TTC-36-18	ATCATTGGTCGTGGTTGT	18	tsRNA	mt-tRNA-Glu-TTC	mtdbD00000546	mt-tRNA	-	36	40	72.8909
tsR-381	tsRNA-mt-Trp-TCA-44-26	AGTAAGTTGCAATACTTAATTTCTGC	26	tsRNA	mt-tRNA-Trp-TCA	mtdbD00000533	mt-tRNA	-	44	40	72.8909
tsR-375	tsRNA-Glu-TTC-61-15-2	CCGGTGTGGGAACCA	15	tsRNA	tRNA-Glu-TTC	chr15.trna11	tRNA	Homo_sapiens_tRNA-Glu-TTC-2-2	61	40	72.8909
tsR-376	tsRNA-Asp-GTC-49-27-2	GGGGTTCGTTTCCCCGACGGGGAGCCA	27	tsRNA	tRNA-Asp-GTC	chr6.trna152	tRNA	Homo_sapiens_tRNA-Asp-GTC-3-1	49	40	72.8909
tsR-377	tsRNA-Tyr-GTA-80-20-2	GTTTCCAGCTCGAAGGACCA	20	tsRNA	tRNA-Tyr-GTA	chr14.trna18	tRNA	Homo_sapiens_tRNA-Tyr-GTA-4-1	80	40	72.8909
tsR-382	tsRNA-Lys-TTT-3-29	CCGGATAGCTCAGTCGGTAGAGCATCAGA	29	tsRNA	tRNA-Lys-TTT	chr11.trna4	tRNA	Homo_sapiens_tRNA-Lys-TTT-5-1	3	40	72.8909
tsR-383	tsRNA-Lys-TTT-4-28	CGGATAGCTCAGTCGGTAGAGCATCAGA	28	tsRNA	tRNA-Lys-TTT	chr11.trna4	tRNA	Homo_sapiens_tRNA-Lys-TTT-5-1	4	40	72.8909
tsR-384	tsRNA-Leu-CAG-72-15	CCACTTCTGACACCA	15	tsRNA	tRNA-Leu-CAG	chr16.trna27	tRNA	Homo_sapiens_tRNA-Leu-CAG-2-2	72	40	72.8909
tsR-385	tsRNA-Trp-CCA-58-18	ATCACGTCGGGGTCACCA	18	tsRNA	tRNA-Trp-CCA	chr7.trna3	tRNA	Homo_sapiens_tRNA-Trp-CCA-5-1	58	40	72.8909
tsR-386	tsRNA-Cys-GCA-47-27	CCCCGGTTCATCCGGGTGCCCCCTCCA	27	tsRNA	tRNA-Cys-GCA	chr14.trna8	tRNA	Homo_sapiens_tRNA-Cys-GCA-8-1	47	40	72.8909
tsR-388	tsRNA-mt-Val-TAC-28-16	AACTTACACTTAGGAG	16	tsRNA	mt-tRNA-Val-TAC	mtdbD00000528	mt-tRNA	-	28	39	71.0687
tsR-389	tsRNA-mt-Pro-TGG-45-27	TGGAGTTAAAGACTTTTTCTCTGACCA	27	tsRNA	mt-tRNA-Pro-TGG	mtdbD00000548	mt-tRNA	-	45	39	71.0687
tsR-390	tsRNA-mt-Val-TAC-49-23	AACTTAACTTGACCGCTCTGACC	23	tsRNA	mt-tRNA-Val-TAC	mtdbD00000528	mt-tRNA	-	49	39	71.0687
tsR-391	tsRNA-mt-Pro-TGG-43-24	GGTGGAGTTAAAGACTTTTTCTCT	24	tsRNA	mt-tRNA-Pro-TGG	mtdbD00000548	mt-tRNA	-	43	39	71.0687
tsR-392	tsRNA-mt-Glu-TTC-41-29	TGGTCGTGGTTGTAGTCCGTGCGAGAATA	29	tsRNA	mt-tRNA-Glu-TTC	mtdbD00000546	mt-tRNA	-	41	39	71.0687
tsR-393	tsRNA-mt-Phe-GAA-45-27	AGACGGGCTCACATCACCCCATAAACA	27	tsRNA	mt-tRNA-Phe-GAA	mtdbD00000527	mt-tRNA	-	45	39	71.0687
tsR-394	tsRNA-mt-Asn-GTT-57-18	AAGTCCCATTGGTCTAGC	18	tsRNA	mt-tRNA-Asn-GTT	mtdbD00000535	mt-tRNA	-	57	39	71.0687
tsR-387	tsRNA-Lys-TTT-59-20-3	AGGTCCCTGTTCAGGCGCCA	20	tsRNA	tRNA-Lys-TTT	chr6.trna73	tRNA	Homo_sapiens_tRNA-Lys-TTT-7-1	59	39	71.0687
tsR-395	tsRNA-Gly-CCC-28-22	CGCCTCCCACGCGGGAGACCCG	22	tsRNA	tRNA-Gly-CCC	chr1.trna4	tRNA	Homo_sapiens_tRNA-Gly-CCC-1-2	28	39	71.0687
tsR-396	tsRNA-Ser-GCT-72-16	CCCATCCTCGTCGCCA	16	tsRNA	tRNA-Ser-GCT	chr6.trna188	tRNA	Homo_sapiens_tRNA-Ser-GCT-6-1	72	39	71.0687
tsR-397	tsRNA-Leu-CAG-70-17	TCCCACTTCTGACACCA	17	tsRNA	tRNA-Leu-CAG	chr16.trna27	tRNA	Homo_sapiens_tRNA-Leu-CAG-2-2	70	39	71.0687
tsR-398	tsRNA-Ala-TGC-58-18	TCCCCGGCACCTCCACCA	18	tsRNA	tRNA-Ala-TGC	chr6.trna121	tRNA	Homo_sapiens_tRNA-Ala-TGC-6-1	58	39	71.0687
tsR-399	tsRNA-Trp-CCA-60-16	CACGTCGGGGTCACCA	16	tsRNA	tRNA-Trp-CCA	chr7.trna3	tRNA	Homo_sapiens_tRNA-Trp-CCA-5-1	60	39	71.0687
tsR-400	tsRNA-Arg-CCG-47-29	TTGTGGGTTCGGTCCCATCTGGGTCGCCA	29	tsRNA	tRNA-Arg-CCG	chr17.trna21	tRNA	Homo_sapiens_tRNA-Arg-CCG-2-1	47	39	71.0687
tsR-401	tsRNA-Arg-CCG-47-30	TTGTGGGTTCGTGTCCCATCTGGGTCGCCA	30	tsRNA	tRNA-Arg-CCG	chr17.trna21	tRNA	Homo_sapiens_tRNA-Arg-CCG-2-1	47	39	71.0687
tsR-402	tsRNA-Arg-TCG-59-20	GGGTCCCTTCGTGGTCGCCA	20	tsRNA	tRNA-Arg-TCG	chr17.trna17	tRNA	Homo_sapiens_tRNA-Arg-TCG-3-1	59	39	71.0687
tsR-403	tsRNA-Ser-TGA-60-26	AGGTTCGTATCCTGTCGGCTACGCCA	26	tsRNA	tRNA-Ser-TGA	chr6.trna156	tRNA	Homo_sapiens_tRNA-Ser-TGA-4-1	60	39	71.0687
tsR-410	tsRNA-mt-Ser1-GCT-30-24	GCCCCCATGTCTAACAACATGGCT	24	tsRNA	mt-tRNA-Ser1-GCT	mtdbD00000544	mt-tRNA	-	30	38	69.2464
tsR-411	tsRNA-mt-Cys-GCA-38-28	AAGAAGCAGCTTCAAACCTGCCGGGGCT	28	tsRNA	mt-tRNA-Cys-GCA	mtdbD00000536	mt-tRNA	-	38	38	69.2464
tsR-412	tsRNA-mt-His-GTG-45-25	AGAGGCTTACGACCCCTTATTTACC	25	tsRNA	mt-tRNA-His-GTG	mtdbD00000543	mt-tRNA	-	45	38	69.2464
tsR-413	tsRNA-mt-Ala-TGC-52-17	GGGGTTTTGCAGTCCTT	17	tsRNA	mt-tRNA-Ala-TGC	mtdbD00000534	mt-tRNA	-	52	38	69.2464
tsR-414	tsRNA-mt-Thr-TGT-46-21	GAAAACCTTTTTCCAAGGACA	21	tsRNA	mt-tRNA-Thr-TGT	mtdbD00000547	mt-tRNA	-	46	38	69.2464
tsR-415	tsRNA-mt-Leu2-TAA-43-28	TTACAGTCAGAGGTTCATTTCCTCTTCA	28	tsRNA	mt-tRNA-Leu2-TAA	mtdbD00000529	mt-tRNA	-	43	38	69.2464
tsR-404	tsRNA-Ser-GCT-60-28-3	GTGGGTTCGAATCCCATCCTCGTCGCCA	28	tsRNA	tRNA-Ser-GCT	chr6.trna188	tRNA	Homo_sapiens_tRNA-Ser-GCT-6-1	60	38	69.2464
tsR-405	tsRNA-Glu-TTC-60-16-2	CCCGGTGTGGGAACCA	16	tsRNA	tRNA-Glu-TTC	chr15.trna11	tRNA	Homo_sapiens_tRNA-Glu-TTC-2-2	60	38	69.2464
tsR-406	tsRNA-Lys-TTT-55-22-3	TCAAGTCCCTGTTCGGGCGCCA	22	tsRNA	tRNA-Lys-TTT	chr11.trna4	tRNA	Homo_sapiens_tRNA-Lys-TTT-5-1	55	38	69.2464
tsR-407	tsRNA-Arg-CCG-47-30-2	TTGTGGGTTCGGGTCCCATCTGGGTCGCCA	30	tsRNA	tRNA-Arg-CCG	chr17.trna21	tRNA	Homo_sapiens_tRNA-Arg-CCG-2-1	47	38	69.2464
tsR-408	tsRNA-Asn-GTT-48-30-2	TTGGTGGTTCGTGCCCACCCAGGGACGCCA	30	tsRNA	tRNA-Asn-GTT	chr1.trna148	tRNA	Homo_sapiens_tRNA-Asn-GTT-5-1	48	38	69.2464
tsR-409	tsRNA-Arg-TCG-59-20-2	GTGTCCCTTCGTGGTCGCCA	20	tsRNA	tRNA-Arg-TCG	chr17.trna17	tRNA	Homo_sapiens_tRNA-Arg-TCG-3-1	59	38	69.2464
tsR-416	tsRNA-Arg-CCG-57-20	GAGTCCCATCTGGGTCGCCA	20	tsRNA	tRNA-Arg-CCG	chr17.trna21	tRNA	Homo_sapiens_tRNA-Arg-CCG-2-1	57	38	69.2464
tsR-417	tsRNA-Glu-TTC-47-29	CCCGGGTTCGATTCCCGGTCAGGGAACCA	29	tsRNA	tRNA-Glu-TTC	chr1.trna95	tRNA	Homo_sapiens_tRNA-Glu-TTC-4-2	47	38	69.2464
tsR-418	tsRNA-Arg-TCG-49-26	GAGGGTTCGTCCCTTCGTGGTCGCCA	26	tsRNA	tRNA-Arg-TCG	chr17.trna17	tRNA	Homo_sapiens_tRNA-Arg-TCG-3-1	49	38	69.2464
tsR-419	tsRNA-Ala-TGC-1-30	GGGGATGTAGCTCAGTGGTAGAGCATGCTT	30	tsRNA	tRNA-Ala-TGC	chr12.trna8	tRNA	Homo_sapiens_tRNA-Ala-TGC-4-1	1	38	69.2464
tsR-422	tsRNA-mt-Cys-GCA-36-30	CGAAGAAGCAGCTTCAAACCTGCCGGGGCT	30	tsRNA	mt-tRNA-Cys-GCA	mtdbD00000536	mt-tRNA	-	36	37	67.4241
tsR-420	tsRNA-Gln-CTG-50-26-8	GAGTTCAAATCTCGGTGGAACCTCCA	26	tsRNA	tRNA-Gln-CTG	chr6.trna44	tRNA	Homo_sapiens_tRNA-Gln-CTG-5-1	50	37	67.4241
tsR-421	tsRNA-Gln-CTG-50-24-2	GAGTTCGTCTCGGTGGAACCTCCA	24	tsRNA	tRNA-Gln-CTG	chr1.trna12	tRNA	Homo_sapiens_tRNA-Gln-CTG-4-2	50	37	67.4241
tsR-423	tsRNA-Lys-CTT-60-17	CCCCACGTTGGGCGCCA	17	tsRNA	tRNA-Lys-CTT	chr16.trna11	tRNA	Homo_sapiens_tRNA-Lys-CTT-4-1	60	37	67.4241
tsR-424	tsRNA-Thr-TGT-57-19	AATCTCGCTGGGGCCTCCA	19	tsRNA	tRNA-Thr-TGT	chr5.trna13	tRNA	Homo_sapiens_tRNA-Thr-TGT-6-1	57	37	67.4241
tsR-425	tsRNA-Val-TAC-55-22	TCGAGCCCCAGTGGAACCACCA	22	tsRNA	tRNA-Val-TAC	chr11.trna16	tRNA	Homo_sapiens_tRNA-Val-TAC-2-1	55	37	67.4241
tsR-426	tsRNA-Glu-TTC-59-17	TCCCGGTCAGGGAACCA	17	tsRNA	tRNA-Glu-TTC	chr1.trna95	tRNA	Homo_sapiens_tRNA-Glu-TTC-4-2	59	37	67.4241
tsR-427	tsRNA-Gly-GCC-16-24	TGGTAGAATTCTCGCCTGCCACGC	24	tsRNA	tRNA-Gly-GCC	chr16.trna26	tRNA	Homo_sapiens_tRNA-Gly-GCC-3-1	16	37	67.4241
tsR-428	tsRNA-Ser-GCT-70-19	GATCCCATCCTCGTCGCCA	19	tsRNA	tRNA-Ser-GCT	chr6.trna188	tRNA	Homo_sapiens_tRNA-Ser-GCT-6-1	70	37	67.4241
tsR-430	tsRNA-mt-Glu-TTC-48-22	GGTTGTAGTCCGTGCGAGAATA	22	tsRNA	mt-tRNA-Glu-TTC	mtdbD00000546	mt-tRNA	-	48	36	65.6019
tsR-431	tsRNA-mt-Val-TAC-41-29	GAGATTTCAACTTAACTTGACCGCTCTGA	29	tsRNA	mt-tRNA-Val-TAC	mtdbD00000528	mt-tRNA	-	41	36	65.6019
tsR-432	tsRNA-mt-Pro-TGG-54-18	AGACTTTTTCTCTGACCA	18	tsRNA	mt-tRNA-Pro-TGG	mtdbD00000548	mt-tRNA	-	54	36	65.6019
tsR-433	tsRNA-mt-Val-TAC-55-18	ACTTGACCGCTCTGACCA	18	tsRNA	mt-tRNA-Val-TAC	mtdbD00000528	mt-tRNA	-	55	36	65.6019
tsR-429	tsRNA-Ala-TGC-58-18-2	TCCCCGGCATCTCCACCA	18	tsRNA	tRNA-Ala-TGC	chr12.trna8	tRNA	Homo_sapiens_tRNA-Ala-TGC-4-1	58	36	65.6019
tsR-434	tsRNA-Arg-CCT-59-18	GTCCCATCTGGGGTGCCA	18	tsRNA	tRNA-Arg-CCT	chr7.trna5	tRNA	Homo_sapiens_tRNA-Arg-CCT-4-1	59	36	65.6019
tsR-435	tsRNA-Phe-GAA-60-18	TCCCGGGTTTCGGCACCA	18	tsRNA	tRNA-Phe-GAA	chr6.trna111	tRNA	Homo_sapiens_tRNA-Phe-GAA-4-1	60	36	65.6019
tsR-436	tsRNA-Lys-CTT-59-20	TCGCCCCACGTTGGGCGCCA	20	tsRNA	tRNA-Lys-CTT	chr16.trna11	tRNA	Homo_sapiens_tRNA-Lys-CTT-4-1	59	36	65.6019
tsR-439	tsRNA-mt-Ser1-GCT-42-18	AACAACATGGCTTTCTCA	18	tsRNA	mt-tRNA-Ser1-GCT	mtdbD00000544	mt-tRNA	-	42	35	63.7796
tsR-440	tsRNA-mt-Ile-GAT-42-20	AATAGGAGCTTAAACCCCCT	20	tsRNA	mt-tRNA-Ile-GAT	mtdbD00000530	mt-tRNA	-	42	35	63.7796
tsR-441	tsRNA-mt-Val-TAC-44-26	ATTTCAACTTAACTTGACCGCTCTGA	26	tsRNA	mt-tRNA-Val-TAC	mtdbD00000528	mt-tRNA	-	44	35	63.7796
tsR-437	tsRNA-Lys-CTT-51-26-2	GGGTTCGTGCCCCACGTTGGGCGCCA	26	tsRNA	tRNA-Lys-CTT	chr16.trna11	tRNA	Homo_sapiens_tRNA-Lys-CTT-4-1	51	35	63.7796
tsR-438	tsRNA-Gly-GCC-57-20-2	GTTTCCCGGCCCATGCACCA	20	tsRNA	tRNA-Gly-GCC	chr21.trna1	tRNA	Homo_sapiens_tRNA-Gly-GCC-1-5	57	35	63.7796
tsR-442	tsRNA-Asn-GTT-61-17	CCCACCCAGGGACGCCA	17	tsRNA	tRNA-Asn-GTT	chr1.trna148	tRNA	Homo_sapiens_tRNA-Asn-GTT-5-1	61	35	63.7796
tsR-443	tsRNA-Arg-CCT-35-20	CTAAGCCAGGGATTGTGGGT	20	tsRNA	tRNA-Arg-CCT	chr16.trna13	tRNA	Homo_sapiens_tRNA-Arg-CCT-5-1	35	35	63.7796
tsR-444	tsRNA-Tyr-GTA-76-18	ATCCGGCTCGAAGGACCA	18	tsRNA	tRNA-Tyr-GTA	chr6.trna15	tRNA	Homo_sapiens_tRNA-Tyr-GTA-8-1	76	35	63.7796
tsR-445	tsRNA-Phe-GAA-63-15	CGGGTTTCGGCACCA	15	tsRNA	tRNA-Phe-GAA	chr6.trna111	tRNA	Homo_sapiens_tRNA-Phe-GAA-4-1	63	35	63.7796
tsR-446	tsRNA-Lys-TTT-60-17	TCCCTGTTCGGGCGCCA	17	tsRNA	tRNA-Lys-TTT	chr11.trna4	tRNA	Homo_sapiens_tRNA-Lys-TTT-5-1	60	35	63.7796
tsR-447	tsRNA-Arg-CCT-35-23	CTAAGCCAGGGATTGTGGGTTTT	23	tsRNA	tRNA-Arg-CCT	chr16.trna13	tRNA	Homo_sapiens_tRNA-Arg-CCT-5-1	35	35	63.7796
tsR-449	tsRNA-mt-Gly-TCC-42-30	AGTTTTGACAACATTCAAAAAAGAGTACCA	30	tsRNA	mt-tRNA-Gly-TCC	mtdbD00000541	mt-tRNA	-	42	34	61.9573
tsR-450	tsRNA-mt-Cys-GCA-51-16	AAACCTGCCGGGGCTT	16	tsRNA	mt-tRNA-Cys-GCA	mtdbD00000536	mt-tRNA	-	51	34	61.9573
tsR-451	tsRNA-mt-Ile-GAT-45-17	AGGAGCTTAAACCCCCT	17	tsRNA	mt-tRNA-Ile-GAT	mtdbD00000530	mt-tRNA	-	45	34	61.9573
tsR-452	tsRNA-mt-Cys-GCA-52-18	AACCTGCCGGGGCTTCCA	18	tsRNA	mt-tRNA-Cys-GCA	mtdbD00000536	mt-tRNA	-	52	34	61.9573
tsR-453	tsRNA-mt-Ala-TGC-52-18	GGGGTTTTGCAGTCCTTA	18	tsRNA	mt-tRNA-Ala-TGC	mtdbD00000534	mt-tRNA	-	52	34	61.9573
tsR-448	tsRNA-Gln-CTG-50-25-2	GAGTTCAATCTCGGTGGAACCTCCA	25	tsRNA	tRNA-Gln-CTG	chr6.trna44	tRNA	Homo_sapiens_tRNA-Gln-CTG-5-1	50	34	61.9573
tsR-454	tsRNA-Asn-GTT-62-16	CCACCCAGGGACGCCA	16	tsRNA	tRNA-Asn-GTT	chr1.trna148	tRNA	Homo_sapiens_tRNA-Asn-GTT-5-1	62	34	61.9573
tsR-455	tsRNA-Gly-GCC-16-19	TGGTAGAATTCTCGCCTGC	19	tsRNA	tRNA-Gly-GCC	chr16.trna19	tRNA	Homo_sapiens_tRNA-Gly-GCC-5-1	16	34	61.9573
tsR-456	tsRNA-Ser-GCT-60-27	GTGGGTTCGATCCCATCCTCGTCGCCA	27	tsRNA	tRNA-Ser-GCT	chr6.trna188	tRNA	Homo_sapiens_tRNA-Ser-GCT-6-1	60	34	61.9573
tsR-457	tsRNA-Arg-CCG-48-28	TGTGGGTTCGGTCCCATCTGGGTCGCCA	28	tsRNA	tRNA-Arg-CCG	chr17.trna21	tRNA	Homo_sapiens_tRNA-Arg-CCG-2-1	48	34	61.9573
tsR-460	tsRNA-mt-Ile-GAT-45-16	AGGAGCTTAAACCCCC	16	tsRNA	mt-tRNA-Ile-GAT	mtdbD00000530	mt-tRNA	-	45	33	60.135
tsR-461	tsRNA-mt-Ala-TGC-52-16	GGGGTTTTGCAGTCCT	16	tsRNA	mt-tRNA-Ala-TGC	mtdbD00000534	mt-tRNA	-	52	33	60.135
tsR-462	tsRNA-mt-Ser1-GCT-1-19	GAGAAAGCTCACAAGAACT	19	tsRNA	mt-tRNA-Ser1-GCT	mtdbD00000544	mt-tRNA	-	1	33	60.135
[truncated: 4,210 more rows]

## Sheet: miRNA-OH
Supplementary Data 5. 15-30 nt sRNA-OHs identified by TANT-seq in human Hep G2 cells.
[truncated: 1,278 more rows]

[truncated: 10 more sheets: snoRNA-OH, snRNA-OH, sinRNA-OH, sgmRNA-OH, smRNA-OH, slncRNA-OH, piRNA-OH, smcRNA-OH, srpRNA-OH, Others]
