# Supplementary material for: Discovery of the major 15–30 nt mammalian small RNAs, their biogenesis and function
Source: Nat Commun. 2023 Sep 18;14:5796. doi: 10.1038/s41467-023-41554-6 (PMC10507107; doi:10.1038/s41467-023-41554-6)
Supplement: Supplementary file 9 — Supplementary Data 6 [file 41467_2023_41554_MOESM9_ESM.xlsx]

## Sheet: srRNA-cP
Supplementary Data 6. 15-30 nt sRNA-cPs identified by TANT-seq in human Hep G2 cells.
Rank name	Full name	Sequence	Length	Biotype	Subject name	Subject ID	Subject biotype	Subject description	Subject start	Hep G2_reads	Hep G2_RPM
srR-1-cP	srRNA-RNA5-8SN1-91-17-cP	ATCGACACTTCGAACGC	17	srRNA	RNA5-8SN1	NR_145821.1	rRNA	Homo sapiens RNA, 5.8S ribosomal N1 (RNA5-8SN1), ribosomal RNA	91	33253	14238.6
srR-2-cP	srRNA-RNA5S1-1-26-cP	GTCTACGGCCATACCACCCTGAACGC	26	srRNA	RNA5S1	NR_023363.1	rRNA	Homo sapiens RNA, 5S ribosomal 1 (RNA5S1), ribosomal RNA	1	27054	11584.3
srR-3-cP	srRNA-RNA5S1-1-15-cP	GTCTACGGCCATACC	15	srRNA	RNA5S1	NR_023363.1	rRNA	Homo sapiens RNA, 5S ribosomal 1 (RNA5S1), ribosomal RNA	1	24516	10497.5
srR-4-cP	srRNA-RNA5S1-1-24-cP	GTCTACGGCCATACCACCCTGAAC	24	srRNA	RNA5S1	NR_023363.1	rRNA	Homo sapiens RNA, 5S ribosomal 1 (RNA5S1), ribosomal RNA	1	22764	9747.33
srR-5-cP	srRNA-RNA5S1-1-20-cP	GTCTACGGCCATACCACCCT	20	srRNA	RNA5S1	NR_023363.1	rRNA	Homo sapiens RNA, 5S ribosomal 1 (RNA5S1), ribosomal RNA	1	19433	8321.03
srR-6-cP	srRNA-RNA5S1-11-16-cP	ATACCACCCTGAACGC	16	srRNA	RNA5S1	NR_023363.1	rRNA	Homo sapiens RNA, 5S ribosomal 1 (RNA5S1), ribosomal RNA	11	17430	7463.36
srR-7-cP	srRNA-RNA5S1-5-22-cP	ACGGCCATACCACCCTGAACGC	22	srRNA	RNA5S1	NR_023363.1	rRNA	Homo sapiens RNA, 5S ribosomal 1 (RNA5S1), ribosomal RNA	5	16572	7095.97
srR-8-cP	srRNA-RNA45SN5-6596-24-cP	TCGTACGACTCTTAGCGGTGGATC	24	srRNA	RNA45SN5	NR_046235.3	rRNA	Homo sapiens RNA, 45S pre-ribosomal N5 (RNA45SN5), ribosomal RNA	6596	12666	5423.46
srR-9-cP	srRNA-RNA5S1-13-18-cP	ACCACCCTGAACGCGCCC	18	srRNA	RNA5S1	NR_023363.1	rRNA	Homo sapiens RNA, 5S ribosomal 1 (RNA5S1), ribosomal RNA	13	11166	4781.18
srR-10-cP	srRNA-RNA5S1-5-20-cP	ACGGCCATACCACCCTGAAC	20	srRNA	RNA5S1	NR_023363.1	rRNA	Homo sapiens RNA, 5S ribosomal 1 (RNA5S1), ribosomal RNA	5	10851	4646.3
srR-11-cP	srRNA-RNA5S1-16-21-cP	ACCCTGAACGCGCCCGATCTC	21	srRNA	RNA5S1	NR_023363.1	rRNA	Homo sapiens RNA, 5S ribosomal 1 (RNA5S1), ribosomal RNA	16	10477	4486.15
srR-12-cP	srRNA-RNA5-8SN1-1-19-cP	CGACTCTTAGCGGTGGATC	19	srRNA	RNA5-8SN1	NR_145821.1	rRNA	Homo sapiens RNA, 5.8S ribosomal N1 (RNA5-8SN1), ribosomal RNA	1	10465	4481.01
srR-13-cP	srRNA-RNA5S1-11-20-cP	ATACCACCCTGAACGCGCCC	20	srRNA	RNA5S1	NR_023363.1	rRNA	Homo sapiens RNA, 5S ribosomal 1 (RNA5S1), ribosomal RNA	11	9383	4017.71
srR-14-cP	srRNA-RNA45SN5-6596-16-cP	TCGTACGACTCTTAGC	16	srRNA	RNA45SN5	NR_046235.3	rRNA	Homo sapiens RNA, 45S pre-ribosomal N5 (RNA45SN5), ribosomal RNA	6596	8988	3848.58
srR-15-cP	srRNA-RNA5S1-54-20-cP	AAGCAGGGTCGGGCCTGGTT	20	srRNA	RNA5S1	NR_023363.1	rRNA	Homo sapiens RNA, 5S ribosomal 1 (RNA5S1), ribosomal RNA	54	8977	3843.87
srR-16-cP	srRNA-RNA5S1-13-24-cP	ACCACCCTGAACGCGCCCGATCTC	24	srRNA	RNA5S1	NR_023363.1	rRNA	Homo sapiens RNA, 5S ribosomal 1 (RNA5S1), ribosomal RNA	13	8830	3780.92
srR-17-cP	srRNA-RNA5-8SN1-84-24-cP	ATTGATCATCGACACTTCGAACGC	24	srRNA	RNA5-8SN1	NR_145821.1	rRNA	Homo sapiens RNA, 5.8S ribosomal N1 (RNA5-8SN1), ribosomal RNA	84	8082	3460.64
srR-18-cP	srRNA-RNA5S1-13-17-cP	ACCACCCTGAACGCGCC	17	srRNA	RNA5S1	NR_023363.1	rRNA	Homo sapiens RNA, 5S ribosomal 1 (RNA5S1), ribosomal RNA	13	7060	3023.03
srR-19-cP	srRNA-RNA5S1-13-16-cP	ACCACCCTGAACGCGC	16	srRNA	RNA5S1	NR_023363.1	rRNA	Homo sapiens RNA, 5S ribosomal 1 (RNA5S1), ribosomal RNA	13	6772	2899.71
srR-20-cP	srRNA-RNA18SN2-79-20-cP	AGTGAAACTGCGAATGGCTC	20	srRNA	RNA18SN2	NR_146146.1	rRNA	Homo sapiens RNA, 18S ribosomal N2 (RNA18SN2), ribosomal RNA	79	6331	2710.87
srR-21-cP	srRNA-RNA5S1-5-16-cP	ACGGCCATACCACCCT	16	srRNA	RNA5S1	NR_023363.1	rRNA	Homo sapiens RNA, 5S ribosomal 1 (RNA5S1), ribosomal RNA	5	6129	2624.38
srR-22-cP	srRNA-RNA5S1-1-23-cP	GTCTACGGCCATACCACCCTGAA	23	srRNA	RNA5S1	NR_023363.1	rRNA	Homo sapiens RNA, 5S ribosomal 1 (RNA5S1), ribosomal RNA	1	6093	2608.96
srR-23-cP	srRNA-RNA28SN5-3624-18-cP	AGGGGAATCCGACTGTTT	18	srRNA	RNA28SN5	NR_003287.4	rRNA	Homo sapiens RNA, 28S ribosomal N5 (RNA28SN5), ribosomal RNA	3624	6010	2573.43
srR-24-cP	srRNA-RNA5S1-11-18-cP	ATACCACCCTGAACGCGC	18	srRNA	RNA5S1	NR_023363.1	rRNA	Homo sapiens RNA, 5S ribosomal 1 (RNA5S1), ribosomal RNA	11	5514	2361.04
srR-25-cP	srRNA-RNA5S1-1-28-cP	GTCTACGGCCATACCACCCTGAACGCGC	28	srRNA	RNA5S1	NR_023363.1	rRNA	Homo sapiens RNA, 5S ribosomal 1 (RNA5S1), ribosomal RNA	1	5481	2346.91
srR-26-cP	srRNA-RNA18SN2-1378-18-cP	AACGAACGAGACTCTGGC	18	srRNA	RNA18SN2	NR_146146.1	rRNA	Homo sapiens RNA, 18S ribosomal N2 (RNA18SN2), ribosomal RNA	1378	5176	2216.31
srR-27-cP	srRNA-RNA45SN5-6598-22-cP	GTACGACTCTTAGCGGTGGATC	22	srRNA	RNA45SN5	NR_046235.3	rRNA	Homo sapiens RNA, 45S pre-ribosomal N5 (RNA45SN5), ribosomal RNA	6598	4962	2124.68
srR-28-cP	srRNA-RNA5S1-1-21-cP	GTCTACGGCCATACCACCCTG	21	srRNA	RNA5S1	NR_023363.1	rRNA	Homo sapiens RNA, 5S ribosomal 1 (RNA5S1), ribosomal RNA	1	4889	2093.42
srR-29-cP	srRNA-RNA28SN5-3651-20-cP	AAAGCATCGCGAAGGCCCGC	20	srRNA	RNA28SN5	NR_003287.4	rRNA	Homo sapiens RNA, 28S ribosomal N5 (RNA28SN5), ribosomal RNA	3651	4834	2069.87
srR-30-cP	srRNA-RNA5S1-11-26-cP	ATACCACCCTGAACGCGCCCGATCTC	26	srRNA	RNA5S1	NR_023363.1	rRNA	Homo sapiens RNA, 5S ribosomal 1 (RNA5S1), ribosomal RNA	11	4831	2068.59
srR-31-cP	srRNA-RNA5S1-13-27-cP	ACCACCCTGAACGCGCCCGATCTCGTC	27	srRNA	RNA5S1	NR_023363.1	rRNA	Homo sapiens RNA, 5S ribosomal 1 (RNA5S1), ribosomal RNA	13	4816	2062.17
srR-32-cP	srRNA-RNA5-8SN1-9-15-cP	AGCGGTGGATCACTC	15	srRNA	RNA5-8SN1	NR_145821.1	rRNA	Homo sapiens RNA, 5.8S ribosomal N1 (RNA5-8SN1), ribosomal RNA	9	4778	2045.89
srR-33-cP	srRNA-RNA5S1-1-18-cP	GTCTACGGCCATACCACC	18	srRNA	RNA5S1	NR_023363.1	rRNA	Homo sapiens RNA, 5S ribosomal 1 (RNA5S1), ribosomal RNA	1	4766	2040.76
srR-34-cP	srRNA-RNA45SN5-6600-20-cP	ACGACTCTTAGCGGTGGATC	20	srRNA	RNA45SN5	NR_046235.3	rRNA	Homo sapiens RNA, 45S pre-ribosomal N5 (RNA45SN5), ribosomal RNA	6600	4655	1993.23
srR-35-cP	srRNA-RNA5S1-11-19-cP	ATACCACCCTGAACGCGCC	19	srRNA	RNA5S1	NR_023363.1	rRNA	Homo sapiens RNA, 5S ribosomal 1 (RNA5S1), ribosomal RNA	11	4503	1928.14
srR-36-cP	srRNA-RNA5S1-16-15-cP	ACCCTGAACGCGCCC	15	srRNA	RNA5S1	NR_023363.1	rRNA	Homo sapiens RNA, 5S ribosomal 1 (RNA5S1), ribosomal RNA	16	4373	1872.48
srR-37-cP	srRNA-RNA18SN2-1506-16-cP	AGATGTCCGGGGCTGC	16	srRNA	RNA18SN2	NR_146146.1	rRNA	Homo sapiens RNA, 18S ribosomal N2 (RNA18SN2), ribosomal RNA	1506	4217	1805.68
srR-38-cP	srRNA-RNA5-8SN1-82-26-cP	ACATTGATCATCGACACTTCGAACGC	26	srRNA	RNA5-8SN1	NR_145821.1	rRNA	Homo sapiens RNA, 5.8S ribosomal N1 (RNA5-8SN1), ribosomal RNA	82	3925	1680.65
srR-39-cP	srRNA-RNA5S1-1-25-cP	GTCTACGGCCATACCACCCTGAACG	25	srRNA	RNA5S1	NR_023363.1	rRNA	Homo sapiens RNA, 5S ribosomal 1 (RNA5S1), ribosomal RNA	1	3906	1672.51
srR-40-cP	srRNA-RNA5S1-13-26-cP	ACCACCCTGAACGCGCCCGATCTCGT	26	srRNA	RNA5S1	NR_023363.1	rRNA	Homo sapiens RNA, 5S ribosomal 1 (RNA5S1), ribosomal RNA	13	3846	1646.82
srR-41-cP	srRNA-RNA18SN2-1369-27-cP	AATTCCGATAACGAACGAGACTCTGGC	27	srRNA	RNA18SN2	NR_146146.1	rRNA	Homo sapiens RNA, 18S ribosomal N2 (RNA18SN2), ribosomal RNA	1369	3771	1614.71
srR-42-cP	srRNA-RNA5S1-13-28-cP	ACCACCCTGAACGCGCCCGATCTCGTCT	28	srRNA	RNA5S1	NR_023363.1	rRNA	Homo sapiens RNA, 5S ribosomal 1 (RNA5S1), ribosomal RNA	13	3742	1602.29
srR-43-cP	srRNA-RNA28SN5-266-26-cP	CGGGTCTTCCCGGAGTCGGGTTGCTT	26	srRNA	RNA28SN5	NR_003287.4	rRNA	Homo sapiens RNA, 28S ribosomal N5 (RNA28SN5), ribosomal RNA	266	3549	1519.65
srR-44-cP	srRNA-RNA5S1-11-29-cP	ATACCACCCTGAACGCGCCCGATCTCGTC	29	srRNA	RNA5S1	NR_023363.1	rRNA	Homo sapiens RNA, 5S ribosomal 1 (RNA5S1), ribosomal RNA	11	3318	1420.74
srR-45-cP	srRNA-RNA5S1-5-24-cP	ACGGCCATACCACCCTGAACGCGC	24	srRNA	RNA5S1	NR_023363.1	rRNA	Homo sapiens RNA, 5S ribosomal 1 (RNA5S1), ribosomal RNA	5	3236	1385.62
srR-46-cP	srRNA-RNA5S1-1-17-cP	GTCTACGGCCATACCAC	17	srRNA	RNA5S1	NR_023363.1	rRNA	Homo sapiens RNA, 5S ribosomal 1 (RNA5S1), ribosomal RNA	1	3155	1350.94
srR-47-cP	srRNA-RNA5-8SN1-97-17-cP	ACTTCGAACGCACTTGC	17	srRNA	RNA5-8SN1	NR_145821.1	rRNA	Homo sapiens RNA, 5.8S ribosomal N1 (RNA5-8SN1), ribosomal RNA	97	3102	1328.25
srR-48-cP	srRNA-RNA5S1-19-18-cP	CTGAACGCGCCCGATCTC	18	srRNA	RNA5S1	NR_023363.1	rRNA	Homo sapiens RNA, 5S ribosomal 1 (RNA5S1), ribosomal RNA	19	2991	1280.72
srR-49-cP	srRNA-RNA28SN5-1801-16-cP	AAGAAGCCCGGCTCGC	16	srRNA	RNA28SN5	NR_003287.4	rRNA	Homo sapiens RNA, 28S ribosomal N5 (RNA28SN5), ribosomal RNA	1801	2977	1274.72
srR-50-cP	srRNA-RNA5S1-16-23-cP	ACCCTGAACGCGCCCGATCTCGT	23	srRNA	RNA5S1	NR_023363.1	rRNA	Homo sapiens RNA, 5S ribosomal 1 (RNA5S1), ribosomal RNA	16	2960	1267.44
srR-51-cP	srRNA-RNA28SN5-113-21-cP	AGCGCCGAATCCCCGCCCCGC	21	srRNA	RNA28SN5	NR_003287.4	rRNA	Homo sapiens RNA, 28S ribosomal N5 (RNA28SN5), ribosomal RNA	113	2883	1234.47
srR-52-cP	srRNA-RNA5S1-13-23-cP	ACCACCCTGAACGCGCCCGATCT	23	srRNA	RNA5S1	NR_023363.1	rRNA	Homo sapiens RNA, 5S ribosomal 1 (RNA5S1), ribosomal RNA	13	2878	1232.33
srR-53-cP	srRNA-RNA18SN2-1598-21-cP	GTGATGGGGATCGGGGATTGC	21	srRNA	RNA18SN2	NR_146146.1	rRNA	Homo sapiens RNA, 18S ribosomal N2 (RNA18SN2), ribosomal RNA	1598	2782	1191.23
srR-54-cP	srRNA-RNA5S1-1-22-cP	GTCTACGGCCATACCACCCTGA	22	srRNA	RNA5S1	NR_023363.1	rRNA	Homo sapiens RNA, 5S ribosomal 1 (RNA5S1), ribosomal RNA	1	2752	1178.38
srR-55-cP	srRNA-RNA5S1-1-19-cP	GTCTACGGCCATACCACCC	19	srRNA	RNA5S1	NR_023363.1	rRNA	Homo sapiens RNA, 5S ribosomal 1 (RNA5S1), ribosomal RNA	1	2731	1169.39
srR-56-cP	srRNA-RNA45SN5-6596-28-cP	TCGTACGACTCTTAGCGGTGGATCACTC	28	srRNA	RNA45SN5	NR_046235.3	rRNA	Homo sapiens RNA, 45S pre-ribosomal N5 (RNA45SN5), ribosomal RNA	6596	2696	1154.4
srR-57-cP	srRNA-RNA5S1-77-16-cP	ACTTGGATGGGAGACC	16	srRNA	RNA5S1	NR_023363.1	rRNA	Homo sapiens RNA, 5S ribosomal 1 (RNA5S1), ribosomal RNA	77	2680	1147.55
srR-58-cP	srRNA-RNA5S1-11-30-cP	ATACCACCCTGAACGCGCCCGATCTCGTCT	30	srRNA	RNA5S1	NR_023363.1	rRNA	Homo sapiens RNA, 5S ribosomal 1 (RNA5S1), ribosomal RNA	11	2509	1074.33
srR-59-cP	srRNA-RNA5-8SN1-93-15-cP	CGACACTTCGAACGC	15	srRNA	RNA5-8SN1	NR_145821.1	rRNA	Homo sapiens RNA, 5.8S ribosomal N1 (RNA5-8SN1), ribosomal RNA	93	2504	1072.19
srR-60-cP	srRNA-RNA5S1-77-18-cP	ACTTGGATGGGAGACCGC	18	srRNA	RNA5S1	NR_023363.1	rRNA	Homo sapiens RNA, 5S ribosomal 1 (RNA5S1), ribosomal RNA	77	2460	1053.35
srR-61-cP	srRNA-RNA5-8SN1-20-16-cP	ACTCGGCTCGTGCGTC	16	srRNA	RNA5-8SN1	NR_145821.1	rRNA	Homo sapiens RNA, 5.8S ribosomal N1 (RNA5-8SN1), ribosomal RNA	20	2430	1040.5
srR-62-cP	srRNA-RNA18SN2-82-17-cP	GAAACTGCGAATGGCTC	17	srRNA	RNA18SN2	NR_146146.1	rRNA	Homo sapiens RNA, 18S ribosomal N2 (RNA18SN2), ribosomal RNA	82	2390	1023.38
srR-63-cP	srRNA-RNA5S1-11-28-cP	ATACCACCCTGAACGCGCCCGATCTCGT	28	srRNA	RNA5S1	NR_023363.1	rRNA	Homo sapiens RNA, 5S ribosomal 1 (RNA5S1), ribosomal RNA	11	2332	998.54
srR-64-cP	srRNA-RNA5S1-54-23-cP	AAGCAGGGTCGGGCCTGGTTAGT	23	srRNA	RNA5S1	NR_023363.1	rRNA	Homo sapiens RNA, 5S ribosomal 1 (RNA5S1), ribosomal RNA	54	2251	963.857
srR-65-cP	srRNA-RNA5S1-7-20-cP	GGCCATACCACCCTGAACGC	20	srRNA	RNA5S1	NR_023363.1	rRNA	Homo sapiens RNA, 5S ribosomal 1 (RNA5S1), ribosomal RNA	7	2213	947.586
srR-66-cP	srRNA-RNA5S1-16-24-cP	ACCCTGAACGCGCCCGATCTCGTC	24	srRNA	RNA5S1	NR_023363.1	rRNA	Homo sapiens RNA, 5S ribosomal 1 (RNA5S1), ribosomal RNA	16	2197	940.735
srR-67-cP	srRNA-RNA5S1-77-15-cP	ACTTGGATGGGAGAC	15	srRNA	RNA5S1	NR_023363.1	rRNA	Homo sapiens RNA, 5S ribosomal 1 (RNA5S1), ribosomal RNA	77	2180	933.455
srR-68-cP	srRNA-RNA5-8SN1-65-19-cP	AATGTGAATTGCAGGACAC	19	srRNA	RNA5-8SN1	NR_145821.1	rRNA	Homo sapiens RNA, 5.8S ribosomal N1 (RNA5-8SN1), ribosomal RNA	65	2173	930.458
srR-69-cP	srRNA-RNA28SN5-1333-24-cP	AAGGAGTCTAACGCGTGCGCGAGT	24	srRNA	RNA28SN5	NR_003287.4	rRNA	Homo sapiens RNA, 28S ribosomal N5 (RNA28SN5), ribosomal RNA	1333	2169	928.745
srR-70-cP	srRNA-RNA5-8SN1-91-23-cP	ATCGACACTTCGAACGCACTTGC	23	srRNA	RNA5-8SN1	NR_145821.1	rRNA	Homo sapiens RNA, 5.8S ribosomal N1 (RNA5-8SN1), ribosomal RNA	91	2152	921.466
srR-71-cP	srRNA-RNA5S1-16-20-cP	ACCCTGAACGCGCCCGATCT	20	srRNA	RNA5S1	NR_023363.1	rRNA	Homo sapiens RNA, 5S ribosomal 1 (RNA5S1), ribosomal RNA	16	2132	912.902
srR-72-cP	srRNA-RNA5S1-13-21-cP	ACCACCCTGAACGCGCCCGAT	21	srRNA	RNA5S1	NR_023363.1	rRNA	Homo sapiens RNA, 5S ribosomal 1 (RNA5S1), ribosomal RNA	13	2088	894.062
srR-73-cP	srRNA-RNA5-8SN1-70-21-cP	GAATTGCAGGACACATTGATC	21	srRNA	RNA5-8SN1	NR_145821.1	rRNA	Homo sapiens RNA, 5.8S ribosomal N1 (RNA5-8SN1), ribosomal RNA	70	2053	879.075
srR-74-cP	srRNA-RNA28SN5-2564-25-cP	GAGGCGTCCAGTGCGGTAACGCGAC	25	srRNA	RNA28SN5	NR_003287.4	rRNA	Homo sapiens RNA, 28S ribosomal N5 (RNA28SN5), ribosomal RNA	2564	1961	839.682
srR-75-cP	srRNA-RNA28SN5-1801-17-cP	AAGAAGCCCGGCTCGCT	17	srRNA	RNA28SN5	NR_003287.4	rRNA	Homo sapiens RNA, 28S ribosomal N5 (RNA28SN5), ribosomal RNA	1801	1957	837.969
srR-76-cP	srRNA-RNA5-8SN1-1-23-cP	CGACTCTTAGCGGTGGATCACTC	23	srRNA	RNA5-8SN1	NR_145821.1	rRNA	Homo sapiens RNA, 5.8S ribosomal N1 (RNA5-8SN1), ribosomal RNA	1	1933	827.692
srR-77-cP	srRNA-RNA5S1-74-19-cP	AGTACTTGGATGGGAGACC	19	srRNA	RNA5S1	NR_023363.1	rRNA	Homo sapiens RNA, 5S ribosomal 1 (RNA5S1), ribosomal RNA	74	1925	824.267
srR-78-cP	srRNA-RNA18SN2-77-22-cP	ACAGTGAAACTGCGAATGGCTC	22	srRNA	RNA18SN2	NR_146146.1	rRNA	Homo sapiens RNA, 18S ribosomal N2 (RNA18SN2), ribosomal RNA	77	1901	813.99
srR-79-cP	srRNA-RNA18SN2-1381-15-cP	GAACGAGACTCTGGC	15	srRNA	RNA18SN2	NR_146146.1	rRNA	Homo sapiens RNA, 18S ribosomal N2 (RNA18SN2), ribosomal RNA	1381	1886	807.567
srR-80-cP	srRNA-RNA5S1-10-17-cP	CATACCACCCTGAACGC	17	srRNA	RNA5S1	NR_023363.1	rRNA	Homo sapiens RNA, 5S ribosomal 1 (RNA5S1), ribosomal RNA	10	1874	802.429
srR-81-cP	srRNA-RNA18SN2-1506-27-cP	AGATGTCCGGGGCTGCACGCGCGCTAC	27	srRNA	RNA18SN2	NR_146146.1	rRNA	Homo sapiens RNA, 18S ribosomal N2 (RNA18SN2), ribosomal RNA	1506	1826	781.876
srR-82-cP	srRNA-RNA5S1-16-25-cP	ACCCTGAACGCGCCCGATCTCGTCT	25	srRNA	RNA5S1	NR_023363.1	rRNA	Homo sapiens RNA, 5S ribosomal 1 (RNA5S1), ribosomal RNA	16	1789	766.033
srR-83-cP	srRNA-RNA5S1-27-20-cP	GCCCGATCTCGTCTGATCTC	20	srRNA	RNA5S1	NR_023363.1	rRNA	Homo sapiens RNA, 5S ribosomal 1 (RNA5S1), ribosomal RNA	27	1739	744.623
srR-84-cP	srRNA-RNA5-8SN1-2-18-cP	GACTCTTAGCGGTGGATC	18	srRNA	RNA5-8SN1	NR_145821.1	rRNA	Homo sapiens RNA, 5.8S ribosomal N1 (RNA5-8SN1), ribosomal RNA	2	1713	733.49
srR-85-cP	srRNA-RNA28SN5-292-25-cP	GGGAATGCAGCCCAAAGCGGGTGGT	25	srRNA	RNA28SN5	NR_003287.4	rRNA	Homo sapiens RNA, 28S ribosomal N5 (RNA28SN5), ribosomal RNA	292	1601	685.533
srR-86-cP	srRNA-RNA5S1-77-29-cP	ACTTGGATGGGAGACCGCCTGGGAATACC	29	srRNA	RNA5S1	NR_023363.1	rRNA	Homo sapiens RNA, 5S ribosomal 1 (RNA5S1), ribosomal RNA	77	1571	672.687
srR-87-cP	srRNA-RNA5S1-1-29-cP	GTCTACGGCCATACCACCCTGAACGCGCC	29	srRNA	RNA5S1	NR_023363.1	rRNA	Homo sapiens RNA, 5S ribosomal 1 (RNA5S1), ribosomal RNA	1	1511	646.996
srR-88-cP	srRNA-RNA18SN2-1265-19-cP	ACCCGGCCCGGACACGGAC	19	srRNA	RNA18SN2	NR_146146.1	rRNA	Homo sapiens RNA, 18S ribosomal N2 (RNA18SN2), ribosomal RNA	1265	1484	635.435
srR-89-cP	srRNA-RNA5S1-18-19-cP	CCTGAACGCGCCCGATCTC	19	srRNA	RNA5S1	NR_023363.1	rRNA	Homo sapiens RNA, 5S ribosomal 1 (RNA5S1), ribosomal RNA	18	1478	632.866
srR-90-cP	srRNA-RNA28SN5-4477-30-cP	AGAATTCACCAAGCGTTGGATTGTTCACCC	30	srRNA	RNA28SN5	NR_003287.4	rRNA	Homo sapiens RNA, 28S ribosomal N5 (RNA28SN5), ribosomal RNA	4477	1472	630.296
srR-91-cP	srRNA-RNA28SN5-4032-26-cP	GCGGGCCGCCGGTGAAATACCACTAC	26	srRNA	RNA28SN5	NR_003287.4	rRNA	Homo sapiens RNA, 28S ribosomal N5 (RNA28SN5), ribosomal RNA	4032	1439	616.166
srR-92-cP	srRNA-RNA5-8SN1-68-16-cP	GTGAATTGCAGGACAC	16	srRNA	RNA5-8SN1	NR_145821.1	rRNA	Homo sapiens RNA, 5.8S ribosomal N1 (RNA5-8SN1), ribosomal RNA	68	1434	614.025
srR-93-cP	srRNA-RNA5S1-15-22-cP	CACCCTGAACGCGCCCGATCTC	22	srRNA	RNA5S1	NR_023363.1	rRNA	Homo sapiens RNA, 5S ribosomal 1 (RNA5S1), ribosomal RNA	15	1374	588.334
srR-94-cP	srRNA-RNA5-8SN1-12-21-cP	GGTGGATCACTCGGCTCGTGC	21	srRNA	RNA5-8SN1	NR_145821.1	rRNA	Homo sapiens RNA, 5.8S ribosomal N1 (RNA5-8SN1), ribosomal RNA	12	1332	570.35
srR-95-cP	srRNA-RNA28SN5-15-23-cP	AGACGTGGCGACCCGCTGAATTT	23	srRNA	RNA28SN5	NR_003287.4	rRNA	Homo sapiens RNA, 28S ribosomal N5 (RNA28SN5), ribosomal RNA	15	1325	567.352
srR-96-cP	srRNA-RNA5S1-25-22-cP	GCGCCCGATCTCGTCTGATCTC	22	srRNA	RNA5S1	NR_023363.1	rRNA	Homo sapiens RNA, 5S ribosomal 1 (RNA5S1), ribosomal RNA	25	1279	547.656
srR-97-cP	srRNA-RNA5-8SN1-12-17-cP	GGTGGATCACTCGGCTC	17	srRNA	RNA5-8SN1	NR_145821.1	rRNA	Homo sapiens RNA, 5.8S ribosomal N1 (RNA5-8SN1), ribosomal RNA	12	1248	534.382
srR-98-cP	srRNA-RNA5-8SN1-1-22-cP	CGACTCTTAGCGGTGGATCACT	22	srRNA	RNA5-8SN1	NR_145821.1	rRNA	Homo sapiens RNA, 5.8S ribosomal N1 (RNA5-8SN1), ribosomal RNA	1	1230	526.674
srR-99-cP	srRNA-RNA5S1-19-20-cP	CTGAACGCGCCCGATCTCGT	20	srRNA	RNA5S1	NR_023363.1	rRNA	Homo sapiens RNA, 5S ribosomal 1 (RNA5S1), ribosomal RNA	19	1229	526.246
srR-100-cP	srRNA-RNA18SN2-1768-27-cP	ACGGCCCTGGCGGAGCGCTGAGAAGAC	27	srRNA	RNA18SN2	NR_146146.1	rRNA	Homo sapiens RNA, 18S ribosomal N2 (RNA18SN2), ribosomal RNA	1768	1219	521.964
srR-101-cP	srRNA-RNA45SN5-6596-27-cP	TCGTACGACTCTTAGCGGTGGATCACT	27	srRNA	RNA45SN5	NR_046235.3	rRNA	Homo sapiens RNA, 45S pre-ribosomal N5 (RNA45SN5), ribosomal RNA	6596	1213	519.395
srR-102-cP	srRNA-RNA45SN5-6597-15-cP	CGTACGACTCTTAGC	15	srRNA	RNA45SN5	NR_046235.3	rRNA	Homo sapiens RNA, 45S pre-ribosomal N5 (RNA45SN5), ribosomal RNA	6597	1197	512.544
srR-103-cP	srRNA-RNA18SN2-825-29-cP	AAAGCAGGCCCGAGCCGCCTGGATACCGC	29	srRNA	RNA18SN2	NR_146146.1	rRNA	Homo sapiens RNA, 18S ribosomal N2 (RNA18SN2), ribosomal RNA	825	1159	496.273
srR-104-cP	srRNA-RNA18SN2-1465-18-cP	AGCCACCCGAGATTGAGC	18	srRNA	RNA18SN2	NR_146146.1	rRNA	Homo sapiens RNA, 18S ribosomal N2 (RNA18SN2), ribosomal RNA	1465	1154	494.132
srR-105-cP	srRNA-RNA5S1-74-18-cP	AGTACTTGGATGGGAGAC	18	srRNA	RNA5S1	NR_023363.1	rRNA	Homo sapiens RNA, 5S ribosomal 1 (RNA5S1), ribosomal RNA	74	1147	491.135
srR-106-cP	srRNA-RNA5S1-21-26-cP	GAACGCGCCCGATCTCGTCTGATCTC	26	srRNA	RNA5S1	NR_023363.1	rRNA	Homo sapiens RNA, 5S ribosomal 1 (RNA5S1), ribosomal RNA	21	1141	488.565
srR-107-cP	srRNA-RNA28SN5-47-22-cP	AGTCAGCGGAGGAGAAGAAACT	22	srRNA	RNA28SN5	NR_003287.4	rRNA	Homo sapiens RNA, 28S ribosomal N5 (RNA28SN5), ribosomal RNA	47	1133	485.14
srR-108-cP	srRNA-RNA28SN5-4477-26-cP	AGAATTCACCAAGCGTTGGATTGTTC	26	srRNA	RNA28SN5	NR_003287.4	rRNA	Homo sapiens RNA, 28S ribosomal N5 (RNA28SN5), ribosomal RNA	4477	1107	474.007
srR-109-cP	srRNA-RNA5S1-11-25-cP	ATACCACCCTGAACGCGCCCGATCT	25	srRNA	RNA5S1	NR_023363.1	rRNA	Homo sapiens RNA, 5S ribosomal 1 (RNA5S1), ribosomal RNA	11	1103	472.294
srR-110-cP	srRNA-RNA5-8SN1-9-24-cP	AGCGGTGGATCACTCGGCTCGTGC	24	srRNA	RNA5-8SN1	NR_145821.1	rRNA	Homo sapiens RNA, 5.8S ribosomal N1 (RNA5-8SN1), ribosomal RNA	9	1101	471.438
srR-111-cP	srRNA-RNA28SN5-1835-15-cP	GGAATGCGAGTGCCT	15	srRNA	RNA28SN5	NR_003287.4	rRNA	Homo sapiens RNA, 28S ribosomal N5 (RNA28SN5), ribosomal RNA	1835	1086	465.015
srR-112-cP	srRNA-RNA18SN2-864-22-cP	AATGGAATAGGACCGCGGTTCT	22	srRNA	RNA18SN2	NR_146146.1	rRNA	Homo sapiens RNA, 18S ribosomal N2 (RNA18SN2), ribosomal RNA	864	1080	462.446
srR-113-cP	srRNA-RNA18SN2-111-30-cP	ATGGTTCCTTTGGTCGCTCGCTCCTCTCCT	30	srRNA	RNA18SN2	NR_146146.1	rRNA	Homo sapiens RNA, 18S ribosomal N2 (RNA18SN2), ribosomal RNA	111	1080	462.446
srR-114-cP	srRNA-RNA5S1-58-16-cP	AGGGTCGGGCCTGGTT	16	srRNA	RNA5S1	NR_023363.1	rRNA	Homo sapiens RNA, 5S ribosomal 1 (RNA5S1), ribosomal RNA	58	1079	462.018
srR-115-cP	srRNA-RNA5S1-74-21-cP	AGTACTTGGATGGGAGACCGC	21	srRNA	RNA5S1	NR_023363.1	rRNA	Homo sapiens RNA, 5S ribosomal 1 (RNA5S1), ribosomal RNA	74	1072	459.02
srR-116-cP	srRNA-RNA18SN2-1678-15-cP	AAGTCCCTGCCCTTT	15	srRNA	RNA18SN2	NR_146146.1	rRNA	Homo sapiens RNA, 18S ribosomal N2 (RNA18SN2), ribosomal RNA	1678	1043	446.603
srR-117-cP	srRNA-RNA45SN5-6598-26-cP	GTACGACTCTTAGCGGTGGATCACTC	26	srRNA	RNA45SN5	NR_046235.3	rRNA	Homo sapiens RNA, 45S pre-ribosomal N5 (RNA45SN5), ribosomal RNA	6598	1034	442.749
srR-118-cP	srRNA-RNA28SN5-3936-22-cP	ACGGTGAAGAGACATGAGAGGT	22	srRNA	RNA28SN5	NR_003287.4	rRNA	Homo sapiens RNA, 28S ribosomal N5 (RNA28SN5), ribosomal RNA	3936	1014	434.185
srR-119-cP	srRNA-RNA5S1-19-28-cP	CTGAACGCGCCCGATCTCGTCTGATCTC	28	srRNA	RNA5S1	NR_023363.1	rRNA	Homo sapiens RNA, 5S ribosomal 1 (RNA5S1), ribosomal RNA	19	1005	430.331
srR-120-cP	srRNA-RNA5S1-20-17-cP	TGAACGCGCCCGATCTC	17	srRNA	RNA5S1	NR_023363.1	rRNA	Homo sapiens RNA, 5S ribosomal 1 (RNA5S1), ribosomal RNA	20	1002	429.047
srR-121-cP	srRNA-RNA5-8SN1-68-23-cP	GTGAATTGCAGGACACATTGATC	23	srRNA	RNA5-8SN1	NR_145821.1	rRNA	Homo sapiens RNA, 5.8S ribosomal N1 (RNA5-8SN1), ribosomal RNA	68	979	419.199
srR-122-cP	srRNA-RNA18SN2-1600-19-cP	GATGGGGATCGGGGATTGC	19	srRNA	RNA18SN2	NR_146146.1	rRNA	Homo sapiens RNA, 18S ribosomal N2 (RNA18SN2), ribosomal RNA	1600	971	415.773
srR-123-cP	srRNA-RNA28SN5-119-15-cP	GAATCCCCGCCGCGC	15	srRNA	RNA28SN5	NR_003287.4	rRNA	Homo sapiens RNA, 28S ribosomal N5 (RNA28SN5), ribosomal RNA	119	951	407.209
srR-124-cP	srRNA-RNA18SN2-1-18-cP	TACCTGGTTGATCCTGCC	18	srRNA	RNA18SN2	NR_146146.1	rRNA	Homo sapiens RNA, 18S ribosomal N2 (RNA18SN2), ribosomal RNA	1	917	392.651
srR-125-cP	srRNA-RNA18SN2-724-20-cP	ACCGCCCGTCCCCGCCCCTT	20	srRNA	RNA18SN2	NR_146146.1	rRNA	Homo sapiens RNA, 18S ribosomal N2 (RNA18SN2), ribosomal RNA	724	913	390.938
srR-126-cP	srRNA-RNA28SN5-4487-16-cP	AAGCGTTGGATTGTTC	16	srRNA	RNA28SN5	NR_003287.4	rRNA	Homo sapiens RNA, 28S ribosomal N5 (RNA28SN5), ribosomal RNA	4487	905	387.512
srR-127-cP	srRNA-RNA28SN5-265-27-cP	CCGGGTCTTCCCGGAGTCGGGTTGCTT	27	srRNA	RNA28SN5	NR_003287.4	rRNA	Homo sapiens RNA, 28S ribosomal N5 (RNA28SN5), ribosomal RNA	265	901	385.8
srR-128-cP	srRNA-RNA5S1-31-23-cP	GATCTCGTCTGATCTCGGAAGCT	23	srRNA	RNA5S1	NR_023363.1	rRNA	Homo sapiens RNA, 5S ribosomal 1 (RNA5S1), ribosomal RNA	31	901	385.8
srR-129-cP	srRNA-RNA28SN5-51-18-cP	AGCGGAGGAGAAGAAACT	18	srRNA	RNA28SN5	NR_003287.4	rRNA	Homo sapiens RNA, 28S ribosomal N5 (RNA28SN5), ribosomal RNA	51	898	384.515
srR-130-cP	srRNA-RNA28SN5-47-26-cP	AGTCAGCGGAGGAGAAGAAACTAACC	26	srRNA	RNA28SN5	NR_003287.4	rRNA	Homo sapiens RNA, 28S ribosomal N5 (RNA28SN5), ribosomal RNA	47	898	384.515
srR-131-cP	srRNA-RNA28SN5-1333-25-cP	AAGGAGTCTAACGCGTGCGCGAGTC	25	srRNA	RNA28SN5	NR_003287.4	rRNA	Homo sapiens RNA, 28S ribosomal N5 (RNA28SN5), ribosomal RNA	1333	895	383.231
srR-132-cP	srRNA-RNA28SN5-433-19-cP	AAACGGGTGGGGTCCGCGC	19	srRNA	RNA28SN5	NR_003287.4	rRNA	Homo sapiens RNA, 28S ribosomal N5 (RNA28SN5), ribosomal RNA	433	892	381.946
srR-133-cP	srRNA-RNA28SN5-4705-29-cP	AGAATCCCGCCCAGGCGGAACGATACGGC	29	srRNA	RNA28SN5	NR_003287.4	rRNA	Homo sapiens RNA, 28S ribosomal N5 (RNA28SN5), ribosomal RNA	4705	889	380.661
srR-134-cP	srRNA-RNA18SN2-1454-29-cP	AAGTGGCGTTCAGCCACCCGAGATTGAGC	29	srRNA	RNA18SN2	NR_146146.1	rRNA	Homo sapiens RNA, 18S ribosomal N2 (RNA18SN2), ribosomal RNA	1454	887	379.805
srR-135-cP	srRNA-RNA28SN5-3839-17-cP	GTCCCTACCTACTATCC	17	srRNA	RNA28SN5	NR_003287.4	rRNA	Homo sapiens RNA, 28S ribosomal N5 (RNA28SN5), ribosomal RNA	3839	886	379.377
srR-136-cP	srRNA-RNA18SN2-401-17-cP	ACGGGTGACGGGGAATC	17	srRNA	RNA18SN2	NR_146146.1	rRNA	Homo sapiens RNA, 18S ribosomal N2 (RNA18SN2), ribosomal RNA	401	870	372.526
srR-137-cP	srRNA-RNA28SN5-3608-30-cP	AGAACTGGTGCGGACCAGGGGAATCCGACT	30	srRNA	RNA28SN5	NR_003287.4	rRNA	Homo sapiens RNA, 28S ribosomal N5 (RNA28SN5), ribosomal RNA	3608	860	368.244
srR-138-cP	srRNA-RNA5S1-19-21-cP	CTGAACGCGCCCGATCTCGTC	21	srRNA	RNA5S1	NR_023363.1	rRNA	Homo sapiens RNA, 5S ribosomal 1 (RNA5S1), ribosomal RNA	19	854	365.675
srR-139-cP	srRNA-RNA45SN5-6600-24-cP	ACGACTCTTAGCGGTGGATCACTC	24	srRNA	RNA45SN5	NR_046235.3	rRNA	Homo sapiens RNA, 45S pre-ribosomal N5 (RNA45SN5), ribosomal RNA	6600	853	365.247
srR-140-cP	srRNA-RNA5S1-13-22-cP	ACCACCCTGAACGCGCCCGATC	22	srRNA	RNA5S1	NR_023363.1	rRNA	Homo sapiens RNA, 5S ribosomal 1 (RNA5S1), ribosomal RNA	13	844	361.393
srR-141-cP	srRNA-RNA5-8SN1-97-15-cP	ACTTCGAACGCACTT	15	srRNA	RNA5-8SN1	NR_145821.1	rRNA	Homo sapiens RNA, 5.8S ribosomal N1 (RNA5-8SN1), ribosomal RNA	97	842	360.536
srR-142-cP	srRNA-RNA18SN2-1008-19-cP	AAGAATGTTTTCATTAATC	19	srRNA	RNA18SN2	NR_146146.1	rRNA	Homo sapiens RNA, 18S ribosomal N2 (RNA18SN2), ribosomal RNA	1008	832	356.255
srR-143-cP	srRNA-RNA18SN2-489-23-cP	ACCCACTCCCGACCCGGGGAGGT	23	srRNA	RNA18SN2	NR_146146.1	rRNA	Homo sapiens RNA, 18S ribosomal N2 (RNA18SN2), ribosomal RNA	489	831	355.826
srR-144-cP	srRNA-RNA28SN5-1907-22-cP	AAGGCGCCCGATGCCGACGCTC	22	srRNA	RNA28SN5	NR_003287.4	rRNA	Homo sapiens RNA, 28S ribosomal N5 (RNA28SN5), ribosomal RNA	1907	823	352.401
srR-145-cP	srRNA-RNA28SN5-4684-16-cP	ATGACTGAACGCCTCT	16	srRNA	RNA28SN5	NR_003287.4	rRNA	Homo sapiens RNA, 28S ribosomal N5 (RNA28SN5), ribosomal RNA	4684	822	351.973
srR-146-cP	srRNA-RNA18SN2-1420-18-cP	GAGCGGTCGGCGTCCCCC	18	srRNA	RNA18SN2	NR_146146.1	rRNA	Homo sapiens RNA, 18S ribosomal N2 (RNA18SN2), ribosomal RNA	1420	819	350.688
srR-147-cP	srRNA-RNA5S1-1-30-cP	GTCTACGGCCATACCACCCTGAACGCGCCC	30	srRNA	RNA5S1	NR_023363.1	rRNA	Homo sapiens RNA, 5S ribosomal 1 (RNA5S1), ribosomal RNA	1	816	349.403
srR-148-cP	srRNA-RNA28SN5-4032-29-cP	GCGGGCCGCCGGTGAAATACCACTACTCT	29	srRNA	RNA28SN5	NR_003287.4	rRNA	Homo sapiens RNA, 28S ribosomal N5 (RNA28SN5), ribosomal RNA	4032	815	348.975
srR-149-cP	srRNA-RNA5S1-16-18-cP	ACCCTGAACGCGCCCGAT	18	srRNA	RNA5S1	NR_023363.1	rRNA	Homo sapiens RNA, 5S ribosomal 1 (RNA5S1), ribosomal RNA	16	815	348.975
srR-150-cP	srRNA-RNA5S1-47-27-cP	GGAAGCTAAGCAGGGTCGGGCCTGGTT	27	srRNA	RNA5S1	NR_023363.1	rRNA	Homo sapiens RNA, 5S ribosomal 1 (RNA5S1), ribosomal RNA	47	799	342.124
srR-151-cP	srRNA-RNA28SN5-1459-23-cP	ACCACCGGCCCGTCTCGCCCGCC	23	srRNA	RNA28SN5	NR_003287.4	rRNA	Homo sapiens RNA, 28S ribosomal N5 (RNA28SN5), ribosomal RNA	1459	794	339.983
srR-152-cP	srRNA-RNA5S1-21-16-cP	GAACGCGCCCGATCTC	16	srRNA	RNA5S1	NR_023363.1	rRNA	Homo sapiens RNA, 5S ribosomal 1 (RNA5S1), ribosomal RNA	21	788	337.414
srR-153-cP	srRNA-RNA5-8SN1-90-18-cP	CATCGACACTTCGAACGC	18	srRNA	RNA5-8SN1	NR_145821.1	rRNA	Homo sapiens RNA, 5.8S ribosomal N1 (RNA5-8SN1), ribosomal RNA	90	781	334.417
srR-154-cP	srRNA-RNA18SN2-1507-26-cP	GATGTCCGGGGCTGCACGCGCGCTAC	26	srRNA	RNA18SN2	NR_146146.1	rRNA	Homo sapiens RNA, 18S ribosomal N2 (RNA18SN2), ribosomal RNA	1507	780	333.989
srR-155-cP	srRNA-RNA18SN2-1250-15-cP	AACACGGGAAACCTC	15	srRNA	RNA18SN2	NR_146146.1	rRNA	Homo sapiens RNA, 18S ribosomal N2 (RNA18SN2), ribosomal RNA	1250	778	333.132
srR-156-cP	srRNA-RNA5S1-19-22-cP	CTGAACGCGCCCGATCTCGTCT	22	srRNA	RNA5S1	NR_023363.1	rRNA	Homo sapiens RNA, 5S ribosomal 1 (RNA5S1), ribosomal RNA	19	773	330.991
srR-157-cP	srRNA-RNA5S1-31-27-cP	GATCTCGTCTGATCTCGGAAGCTAAGC	27	srRNA	RNA5S1	NR_023363.1	rRNA	Homo sapiens RNA, 5S ribosomal 1 (RNA5S1), ribosomal RNA	31	764	327.138
srR-158-cP	srRNA-RNA5S1-10-21-cP	CATACCACCCTGAACGCGCCC	21	srRNA	RNA5S1	NR_023363.1	rRNA	Homo sapiens RNA, 5S ribosomal 1 (RNA5S1), ribosomal RNA	10	758	324.568
srR-159-cP	srRNA-RNA18SN2-1070-16-cP	AGTTCCGACCATAAAC	16	srRNA	RNA18SN2	NR_146146.1	rRNA	Homo sapiens RNA, 18S ribosomal N2 (RNA18SN2), ribosomal RNA	1070	749	320.715
srR-160-cP	srRNA-RNA5S1-11-23-cP	ATACCACCCTGAACGCGCCCGAT	23	srRNA	RNA5S1	NR_023363.1	rRNA	Homo sapiens RNA, 5S ribosomal 1 (RNA5S1), ribosomal RNA	11	747	319.858
srR-161-cP	srRNA-RNA18SN2-836-18-cP	GAGCCGCCTGGATACCGC	18	srRNA	RNA18SN2	NR_146146.1	rRNA	Homo sapiens RNA, 18S ribosomal N2 (RNA18SN2), ribosomal RNA	836	741	317.289
srR-162-cP	srRNA-RNA18SN2-1119-29-cP	ATGACCCGCCGGGCAGCTTCCGGGAAACC	29	srRNA	RNA18SN2	NR_146146.1	rRNA	Homo sapiens RNA, 18S ribosomal N2 (RNA18SN2), ribosomal RNA	1119	739	316.433
srR-163-cP	srRNA-RNA28SN5-3746-17-cP	AAACGGCGGGAGTAACT	17	srRNA	RNA28SN5	NR_003287.4	rRNA	Homo sapiens RNA, 28S ribosomal N5 (RNA28SN5), ribosomal RNA	3746	725	310.438
srR-164-cP	srRNA-RNA28SN5-4734-16-cP	AGCGCCGCGGAGCCTC	16	srRNA	RNA28SN5	NR_003287.4	rRNA	Homo sapiens RNA, 28S ribosomal N5 (RNA28SN5), ribosomal RNA	4734	719	307.869
srR-165-cP	srRNA-RNA5S1-37-21-cP	GTCTGATCTCGGAAGCTAAGC	21	srRNA	RNA5S1	NR_023363.1	rRNA	Homo sapiens RNA, 5S ribosomal 1 (RNA5S1), ribosomal RNA	37	690	295.451
srR-166-cP	srRNA-RNA28SN5-3928-30-cP	AGTCTGGCACGGTGAAGAGACATGAGAGGT	30	srRNA	RNA28SN5	NR_003287.4	rRNA	Homo sapiens RNA, 28S ribosomal N5 (RNA28SN5), ribosomal RNA	3928	686	293.739
srR-167-cP	srRNA-RNA18SN2-1465-24-cP	AGCCACCCGAGATTGAGCAATAAC	24	srRNA	RNA18SN2	NR_146146.1	rRNA	Homo sapiens RNA, 18S ribosomal N2 (RNA18SN2), ribosomal RNA	1465	681	291.598
srR-168-cP	srRNA-RNA18SN2-1-24-cP	TACCTGGTTGATCCTGCCAGTAGC	24	srRNA	RNA18SN2	NR_146146.1	rRNA	Homo sapiens RNA, 18S ribosomal N2 (RNA18SN2), ribosomal RNA	1	664	284.319
srR-169-cP	srRNA-RNA5S1-85-18-cP	GGGAGACCGCCTGGGAAT	18	srRNA	RNA5S1	NR_023363.1	rRNA	Homo sapiens RNA, 5S ribosomal 1 (RNA5S1), ribosomal RNA	85	662	283.462
srR-170-cP	srRNA-RNA5S1-18-21-cP	CCTGAACGCGCCCGATCTCGT	21	srRNA	RNA5S1	NR_023363.1	rRNA	Homo sapiens RNA, 5S ribosomal 1 (RNA5S1), ribosomal RNA	18	658	281.749
srR-171-cP	srRNA-RNA18SN2-79-23-cP	AGTGAAACTGCGAATGGCTCATT	23	srRNA	RNA18SN2	NR_146146.1	rRNA	Homo sapiens RNA, 18S ribosomal N2 (RNA18SN2), ribosomal RNA	79	644	275.755
srR-172-cP	srRNA-RNA5S1-77-28-cP	ACTTGGATGGGAGACCGCCTGGGAATAC	28	srRNA	RNA5S1	NR_023363.1	rRNA	Homo sapiens RNA, 5S ribosomal 1 (RNA5S1), ribosomal RNA	77	644	275.755
srR-173-cP	srRNA-RNA5S1-19-17-cP	CTGAACGCGCCCGATCT	17	srRNA	RNA5S1	NR_023363.1	rRNA	Homo sapiens RNA, 5S ribosomal 1 (RNA5S1), ribosomal RNA	19	641	274.47
srR-174-cP	srRNA-RNA5-8SN1-91-21-cP	ATCGACACTTCGAACGCACTT	21	srRNA	RNA5-8SN1	NR_145821.1	rRNA	Homo sapiens RNA, 5.8S ribosomal N1 (RNA5-8SN1), ribosomal RNA	91	640	274.042
srR-175-cP	srRNA-RNA5S1-15-16-cP	CACCCTGAACGCGCCC	16	srRNA	RNA5S1	NR_023363.1	rRNA	Homo sapiens RNA, 5S ribosomal 1 (RNA5S1), ribosomal RNA	15	637	272.757
srR-176-cP	srRNA-RNA28SN5-3879-15-cP	GGGCTTGGCGGAATC	15	srRNA	RNA28SN5	NR_003287.4	rRNA	Homo sapiens RNA, 28S ribosomal N5 (RNA28SN5), ribosomal RNA	3879	634	271.473
srR-177-cP	srRNA-RNA28SN5-4729-21-cP	ACGGCAGCGCCGCGGAGCCTC	21	srRNA	RNA28SN5	NR_003287.4	rRNA	Homo sapiens RNA, 28S ribosomal N5 (RNA28SN5), ribosomal RNA	4729	626	268.047
srR-178-cP	srRNA-RNA5S1-18-29-cP	CCTGAACGCGCCCGATCTCGTCTGATCTC	29	srRNA	RNA5S1	NR_023363.1	rRNA	Homo sapiens RNA, 5S ribosomal 1 (RNA5S1), ribosomal RNA	18	620	265.478
srR-179-cP	srRNA-RNA45SN5-6599-21-cP	TACGACTCTTAGCGGTGGATC	21	srRNA	RNA45SN5	NR_046235.3	rRNA	Homo sapiens RNA, 45S pre-ribosomal N5 (RNA45SN5), ribosomal RNA	6599	618	264.622
srR-180-cP	srRNA-RNA28SN5-4032-27-cP	GCGGGCCGCCGGTGAAATACCACTACT	27	srRNA	RNA28SN5	NR_003287.4	rRNA	Homo sapiens RNA, 28S ribosomal N5 (RNA28SN5), ribosomal RNA	4032	616	263.765
srR-181-cP	srRNA-RNA18SN2-1121-27-cP	GACCCGCCGGGCAGCTTCCGGGAAACC	27	srRNA	RNA18SN2	NR_146146.1	rRNA	Homo sapiens RNA, 18S ribosomal N2 (RNA18SN2), ribosomal RNA	1121	614	262.909
srR-182-cP	srRNA-RNA28SN5-4513-20-cP	AGGGAACGTGAGCTGGGTTT	20	srRNA	RNA28SN5	NR_003287.4	rRNA	Homo sapiens RNA, 28S ribosomal N5 (RNA28SN5), ribosomal RNA	4513	610	261.196
srR-183-cP	srRNA-RNA5S1-64-28-cP	GGGCCTGGTTAGTACTTGGATGGGAGAC	28	srRNA	RNA5S1	NR_023363.1	rRNA	Homo sapiens RNA, 5S ribosomal 1 (RNA5S1), ribosomal RNA	64	606	259.483
srR-184-cP	srRNA-RNA18SN2-113-28-cP	GGTTCCTTTGGTCGCTCGCTCCTCTCCT	28	srRNA	RNA18SN2	NR_146146.1	rRNA	Homo sapiens RNA, 18S ribosomal N2 (RNA18SN2), ribosomal RNA	113	605	259.055
srR-185-cP	srRNA-RNA5S1-1-16-cP	GTCTACGGCCATACCT	16	srRNA	RNA5S1	NR_023363.1	rRNA	Homo sapiens RNA, 5S ribosomal 1 (RNA5S1), ribosomal RNA	1	603	258.199
srR-186-cP	srRNA-RNA5-8SN1-84-18-cP	ATTGATCATCGACACTTC	18	srRNA	RNA5-8SN1	NR_145821.1	rRNA	Homo sapiens RNA, 5.8S ribosomal N1 (RNA5-8SN1), ribosomal RNA	84	601	257.343
srR-187-cP	srRNA-RNA28SN5-3656-15-cP	ATCGCGAAGGCCCGC	15	srRNA	RNA28SN5	NR_003287.4	rRNA	Homo sapiens RNA, 28S ribosomal N5 (RNA28SN5), ribosomal RNA	3656	599	256.486
srR-188-cP	srRNA-RNA45SN5-6596-26-cP	TCGTACGACTCTTAGCGGTGGATCAC	26	srRNA	RNA45SN5	NR_046235.3	rRNA	Homo sapiens RNA, 45S pre-ribosomal N5 (RNA45SN5), ribosomal RNA	6596	587	251.348
srR-189-cP	srRNA-RNA28SN5-134-19-cP	GGCGGGGCGCGGGACATGT	19	srRNA	RNA28SN5	NR_003287.4	rRNA	Homo sapiens RNA, 28S ribosomal N5 (RNA28SN5), ribosomal RNA	134	581	248.779
srR-190-cP	srRNA-RNA5S1-77-26-cP	ACTTGGATGGGAGACCGCCTGGGAAT	26	srRNA	RNA5S1	NR_023363.1	rRNA	Homo sapiens RNA, 5S ribosomal 1 (RNA5S1), ribosomal RNA	77	580	248.351
srR-191-cP	srRNA-RNA28SN5-317-29-cP	AAACTCCATCTAAGGCTAAATACCGGCAC	29	srRNA	RNA28SN5	NR_003287.4	rRNA	Homo sapiens RNA, 28S ribosomal N5 (RNA28SN5), ribosomal RNA	317	578	247.494
srR-192-cP	srRNA-RNA5-8SN1-20-28-cP	ACTCGGCTCGTGCGTCGATGAAGAACGC	28	srRNA	RNA5-8SN1	NR_145821.1	rRNA	Homo sapiens RNA, 5.8S ribosomal N1 (RNA5-8SN1), ribosomal RNA	20	572	244.925
srR-193-cP	srRNA-RNA28SN3-51-18-cP	AGCGGAGGAAAAGAAACT	18	srRNA	RNA28SN3	NR_146154.1	rRNA	Homo sapiens RNA, 28S ribosomal N3 (RNA28SN3), ribosomal RNA	51	569	243.64
srR-194-cP	srRNA-RNA5-8SN1-9-27-cP	AGCGGTGGATCACTCGGCTCGTGCGTC	27	srRNA	RNA5-8SN1	NR_145821.1	rRNA	Homo sapiens RNA, 5.8S ribosomal N1 (RNA5-8SN1), ribosomal RNA	9	569	243.64
srR-195-cP	srRNA-RNA5-8SN1-94-20-cP	GACACTTCGAACGCACTTGC	20	srRNA	RNA5-8SN1	NR_145821.1	rRNA	Homo sapiens RNA, 5.8S ribosomal N1 (RNA5-8SN1), ribosomal RNA	94	568	243.212
srR-196-cP	srRNA-RNA18SN2-1409-29-cP	ACGCGACCCCCGAGCGGTCGGCGTCCCCC	29	srRNA	RNA18SN2	NR_146146.1	rRNA	Homo sapiens RNA, 18S ribosomal N2 (RNA18SN2), ribosomal RNA	1409	567	242.784
srR-197-cP	srRNA-RNA18SN2-45-15-cP	AAGCCATGCATGTCT	15	srRNA	RNA18SN2	NR_146146.1	rRNA	Homo sapiens RNA, 18S ribosomal N2 (RNA18SN2), ribosomal RNA	45	564	241.499
srR-198-cP	srRNA-RNA45SN5-6597-23-cP	CGTACGACTCTTAGCGGTGGATC	23	srRNA	RNA45SN5	NR_046235.3	rRNA	Homo sapiens RNA, 45S pre-ribosomal N5 (RNA45SN5), ribosomal RNA	6597	562	240.643
srR-199-cP	srRNA-RNA28SN5-2374-23-cP	AAACGAGAACTTTGAAGGCCGAA	23	srRNA	RNA28SN5	NR_003287.4	rRNA	Homo sapiens RNA, 28S ribosomal N5 (RNA28SN5), ribosomal RNA	2374	561	240.215
srR-200-cP	srRNA-RNA5S1-39-19-cP	CTGATCTCGGAAGCTAAGC	19	srRNA	RNA5S1	NR_023363.1	rRNA	Homo sapiens RNA, 5S ribosomal 1 (RNA5S1), ribosomal RNA	39	561	240.215
srR-201-cP	srRNA-RNA5S1-58-19-cP	AGGGTCGGGCCTGGTTAGT	19	srRNA	RNA5S1	NR_023363.1	rRNA	Homo sapiens RNA, 5S ribosomal 1 (RNA5S1), ribosomal RNA	58	557	238.502
srR-202-cP	srRNA-RNA28SN5-2448-15-cP	GAGAGATGGGCGAGT	15	srRNA	RNA28SN5	NR_003287.4	rRNA	Homo sapiens RNA, 28S ribosomal N5 (RNA28SN5), ribosomal RNA	2448	556	238.074
srR-203-cP	srRNA-RNA5S1-5-25-cP	ACGGCCATACCACCCTGAACGCGCC	25	srRNA	RNA5S1	NR_023363.1	rRNA	Homo sapiens RNA, 5S ribosomal 1 (RNA5S1), ribosomal RNA	5	556	238.074
srR-204-cP	srRNA-RNA5S1-92-29-cP	CGCCTGGGAATACCGGGTGCTGTAGGCTT	29	srRNA	RNA5S1	NR_023363.1	rRNA	Homo sapiens RNA, 5S ribosomal 1 (RNA5S1), ribosomal RNA	92	551	235.933
srR-205-cP	srRNA-RNA5S1-97-24-cP	GGGAATACCGGGTGCTGTAGGCTT	24	srRNA	RNA5S1	NR_023363.1	rRNA	Homo sapiens RNA, 5S ribosomal 1 (RNA5S1), ribosomal RNA	97	551	235.933
srR-206-cP	srRNA-RNA45SN5-1457-23-cP	GGATCCCCCGGGCCGCCGCCTCT	23	srRNA	RNA45SN5	NR_046235.3	rRNA	Homo sapiens RNA, 45S pre-ribosomal N5 (RNA45SN5), ribosomal RNA	1457	535	229.082
srR-207-cP	srRNA-RNA5S1-1-16-2-cP	GTCTACGGCCATACCA	16	srRNA	RNA5S1	NR_023363.1	rRNA	Homo sapiens RNA, 5S ribosomal 1 (RNA5S1), ribosomal RNA	1	531	227.369
srR-208-cP	srRNA-RNA45SN5-6598-25-cP	GTACGACTCTTAGCGGTGGATCACT	25	srRNA	RNA45SN5	NR_046235.3	rRNA	Homo sapiens RNA, 45S pre-ribosomal N5 (RNA45SN5), ribosomal RNA	6598	530	226.941
srR-209-cP	srRNA-RNA5S1-103-18-cP	ACCGGGTGCTGTAGGCTT	18	srRNA	RNA5S1	NR_023363.1	rRNA	Homo sapiens RNA, 5S ribosomal 1 (RNA5S1), ribosomal RNA	103	527	225.656
srR-210-cP	srRNA-RNA28SN5-134-17-cP	GGCGGGGCGCGGGACAT	17	srRNA	RNA28SN5	NR_003287.4	rRNA	Homo sapiens RNA, 28S ribosomal N5 (RNA28SN5), ribosomal RNA	134	524	224.372
srR-211-cP	srRNA-RNA28SN5-1907-25-cP	AAGGCGCCCGATGCCGACGCTCATC	25	srRNA	RNA28SN5	NR_003287.4	rRNA	Homo sapiens RNA, 28S ribosomal N5 (RNA28SN5), ribosomal RNA	1907	523	223.944
srR-212-cP	srRNA-RNA18SN2-1579-15-cP	AACCCGTTGAACCCC	15	srRNA	RNA18SN2	NR_146146.1	rRNA	Homo sapiens RNA, 18S ribosomal N2 (RNA18SN2), ribosomal RNA	1579	522	223.515
srR-213-cP	srRNA-RNA28SN5-112-22-cP	CAGCGCCGAATCCCCGCCCCGC	22	srRNA	RNA28SN5	NR_003287.4	rRNA	Homo sapiens RNA, 28S ribosomal N5 (RNA28SN5), ribosomal RNA	112	518	221.803
srR-214-cP	srRNA-RNA18SN2-1594-25-cP	ATTCGTGATGGGGATCGGGGATTGC	25	srRNA	RNA18SN2	NR_146146.1	rRNA	Homo sapiens RNA, 18S ribosomal N2 (RNA18SN2), ribosomal RNA	1594	512	219.234
srR-215-cP	srRNA-RNA28SN5-3624-16-cP	AGGGGAATCCGACTGT	16	srRNA	RNA28SN5	NR_003287.4	rRNA	Homo sapiens RNA, 28S ribosomal N5 (RNA28SN5), ribosomal RNA	3624	511	218.805
srR-216-cP	srRNA-RNA5S1-18-22-cP	CCTGAACGCGCCCGATCTCGTC	22	srRNA	RNA5S1	NR_023363.1	rRNA	Homo sapiens RNA, 5S ribosomal 1 (RNA5S1), ribosomal RNA	18	506	216.664
srR-217-cP	srRNA-RNA5S1-16-19-cP	ACCCTGAACGCGCCCGATC	19	srRNA	RNA5S1	NR_023363.1	rRNA	Homo sapiens RNA, 5S ribosomal 1 (RNA5S1), ribosomal RNA	16	505	216.236
srR-218-cP	srRNA-RNA18SN2-1597-22-cP	CGTGATGGGGATCGGGGATTGC	22	srRNA	RNA18SN2	NR_146146.1	rRNA	Homo sapiens RNA, 18S ribosomal N2 (RNA18SN2), ribosomal RNA	1597	502	214.952
srR-219-cP	srRNA-RNA18SN2-1133-15-cP	AGCTTCCGGGAAACC	15	srRNA	RNA18SN2	NR_146146.1	rRNA	Homo sapiens RNA, 18S ribosomal N2 (RNA18SN2), ribosomal RNA	1133	497	212.811
srR-220-cP	srRNA-RNA5S1-7-18-cP	GGCCATACCACCCTGAAC	18	srRNA	RNA5S1	NR_023363.1	rRNA	Homo sapiens RNA, 5S ribosomal 1 (RNA5S1), ribosomal RNA	7	494	211.526
srR-221-cP	srRNA-RNA28SN5-171-15-cP	TCCCCGGCGCCGCTC	15	srRNA	RNA28SN5	NR_003287.4	rRNA	Homo sapiens RNA, 28S ribosomal N5 (RNA28SN5), ribosomal RNA	171	493	211.098
srR-222-cP	srRNA-RNA5S1-10-19-cP	CATACCACCCTGAACGCGC	19	srRNA	RNA5S1	NR_023363.1	rRNA	Homo sapiens RNA, 5S ribosomal 1 (RNA5S1), ribosomal RNA	10	490	209.813
srR-223-cP	srRNA-RNA5S1-15-24-cP	CACCCTGAACGCGCCCGATCTCGT	24	srRNA	RNA5S1	NR_023363.1	rRNA	Homo sapiens RNA, 5S ribosomal 1 (RNA5S1), ribosomal RNA	15	488	208.957
srR-224-cP	srRNA-RNA18SN2-784-18-cP	GCGGGGCCCGAAGCGTTT	18	srRNA	RNA18SN2	NR_146146.1	rRNA	Homo sapiens RNA, 18S ribosomal N2 (RNA18SN2), ribosomal RNA	784	487	208.529
srR-225-cP	srRNA-RNA18SN2-1378-23-cP	AACGAACGAGACTCTGGCATGCT	23	srRNA	RNA18SN2	NR_146146.1	rRNA	Homo sapiens RNA, 18S ribosomal N2 (RNA18SN2), ribosomal RNA	1378	485	207.672
srR-226-cP	srRNA-RNA5-8SN1-84-30-cP	ATTGATCATCGACACTTCGAACGCACTTGC	30	srRNA	RNA5-8SN1	NR_145821.1	rRNA	Homo sapiens RNA, 5.8S ribosomal N1 (RNA5-8SN1), ribosomal RNA	84	485	207.672
srR-227-cP	srRNA-RNA45SN5-6600-23-cP	ACGACTCTTAGCGGTGGATCACT	23	srRNA	RNA45SN5	NR_046235.3	rRNA	Homo sapiens RNA, 45S pre-ribosomal N5 (RNA45SN5), ribosomal RNA	6600	483	206.816
srR-228-cP	srRNA-RNA5S1-20-19-cP	TGAACGCGCCCGATCTCGT	19	srRNA	RNA5S1	NR_023363.1	rRNA	Homo sapiens RNA, 5S ribosomal 1 (RNA5S1), ribosomal RNA	20	480	205.531
srR-229-cP	srRNA-RNA5S1-5-15-cP	ACGGCCATACCACCC	15	srRNA	RNA5S1	NR_023363.1	rRNA	Homo sapiens RNA, 5S ribosomal 1 (RNA5S1), ribosomal RNA	5	477	204.247
srR-230-cP	srRNA-RNA28SN5-111-23-cP	CCAGCGCCGAATCCCCGCCCCGC	23	srRNA	RNA28SN5	NR_003287.4	rRNA	Homo sapiens RNA, 28S ribosomal N5 (RNA28SN5), ribosomal RNA	111	470	201.25
srR-231-cP	srRNA-RNA28SN5-1459-22-cP	ACCACCGGCCCGTCTCGCCCGC	22	srRNA	RNA28SN5	NR_003287.4	rRNA	Homo sapiens RNA, 28S ribosomal N5 (RNA28SN5), ribosomal RNA	1459	470	201.25
srR-232-cP	srRNA-RNA18SN2-141-29-cP	ACTTGGATAACTGTGGTAATTCTAGAGCT	29	srRNA	RNA18SN2	NR_146146.1	rRNA	Homo sapiens RNA, 18S ribosomal N2 (RNA18SN2), ribosomal RNA	141	466	199.537
srR-233-cP	srRNA-RNA28SN5-2012-17-cP	AACTCACCTGCCGAATC	17	srRNA	RNA28SN5	NR_003287.4	rRNA	Homo sapiens RNA, 28S ribosomal N5 (RNA28SN5), ribosomal RNA	2012	462	197.824
srR-234-cP	srRNA-RNA28SN5-3691-19-cP	GATTTCTGCCCAGTGCTCT	19	srRNA	RNA28SN5	NR_003287.4	rRNA	Homo sapiens RNA, 28S ribosomal N5 (RNA28SN5), ribosomal RNA	3691	459	196.539
srR-235-cP	srRNA-RNA18SN2-1375-21-cP	GATAACGAACGAGACTCTGGC	21	srRNA	RNA18SN2	NR_146146.1	rRNA	Homo sapiens RNA, 18S ribosomal N2 (RNA18SN2), ribosomal RNA	1375	456	195.255
srR-236-cP	srRNA-RNA28SN5-966-17-cP	ACCCGTCGCCGCGCTCT	17	srRNA	RNA28SN5	NR_003287.4	rRNA	Homo sapiens RNA, 28S ribosomal N5 (RNA28SN5), ribosomal RNA	966	456	195.255
srR-237-cP	srRNA-RNA45SN5-7924-15-cP	ACGCGACCTCAGATC	15	srRNA	RNA45SN5	NR_046235.3	rRNA	Homo sapiens RNA, 45S pre-ribosomal N5 (RNA45SN5), ribosomal RNA	7924	452	193.542
srR-238-cP	srRNA-RNA18SN2-816-20-cP	AGAGTGTTCAAAGCAGGCCC	20	srRNA	RNA18SN2	NR_146146.1	rRNA	Homo sapiens RNA, 18S ribosomal N2 (RNA18SN2), ribosomal RNA	816	450	192.686
srR-239-cP	srRNA-RNA5S1-30-24-cP	CGATCTCGTCTGATCTCGGAAGCT	24	srRNA	RNA5S1	NR_023363.1	rRNA	Homo sapiens RNA, 5S ribosomal 1 (RNA5S1), ribosomal RNA	30	449	192.258
srR-240-cP	srRNA-RNA28SN5-54-15-cP	GGAGGAGAAGAAACT	15	srRNA	RNA28SN5	NR_003287.4	rRNA	Homo sapiens RNA, 28S ribosomal N5 (RNA28SN5), ribosomal RNA	54	448	191.829
srR-241-cP	srRNA-RNA18SN2-1405-15-cP	AGTTACGCGACCCCC	15	srRNA	RNA18SN2	NR_146146.1	rRNA	Homo sapiens RNA, 18S ribosomal N2 (RNA18SN2), ribosomal RNA	1405	443	189.688
srR-242-cP	srRNA-RNA5S1-20-20-cP	TGAACGCGCCCGATCTCGTC	20	srRNA	RNA5S1	NR_023363.1	rRNA	Homo sapiens RNA, 5S ribosomal 1 (RNA5S1), ribosomal RNA	20	440	188.404
srR-243-cP	srRNA-RNA5S1-10-15-cP	CATACCACCCTGAAC	15	srRNA	RNA5S1	NR_023363.1	rRNA	Homo sapiens RNA, 5S ribosomal 1 (RNA5S1), ribosomal RNA	10	437	187.119
srR-244-cP	srRNA-RNA28SN5-4056-28-cP	ACTCTCATCGTTTTTTCACTGACCCGGT	28	srRNA	RNA28SN5	NR_003287.4	rRNA	Homo sapiens RNA, 28S ribosomal N5 (RNA28SN5), ribosomal RNA	4056	433	185.406
srR-245-cP	srRNA-RNA5S1-92-23-cP	CGCCTGGGAATACCGGGTGCTGT	23	srRNA	RNA5S1	NR_023363.1	rRNA	Homo sapiens RNA, 5S ribosomal 1 (RNA5S1), ribosomal RNA	92	432	184.978
srR-246-cP	srRNA-RNA28SN5-4927-16-cP	GCCCGTCACGCACCGC	16	srRNA	RNA28SN5	NR_003287.4	rRNA	Homo sapiens RNA, 28S ribosomal N5 (RNA28SN5), ribosomal RNA	4927	431	184.55
srR-247-cP	srRNA-RNA28SN5-1087-19-cP	ACGGCGCGACCGCTCTCCC	19	srRNA	RNA28SN5	NR_003287.4	rRNA	Homo sapiens RNA, 28S ribosomal N5 (RNA28SN5), ribosomal RNA	1087	426	182.409
srR-248-cP	srRNA-RNA5S1-1-24-2-cP	GTCTACGGCCATACCACTTTGAAC	24	srRNA	RNA5S1	NR_023363.1	rRNA	Homo sapiens RNA, 5S ribosomal 1 (RNA5S1), ribosomal RNA	1	424	181.553
srR-249-cP	srRNA-RNA5S1-99-16-cP	GAATACCGGGTGCTGT	16	srRNA	RNA5S1	NR_023363.1	rRNA	Homo sapiens RNA, 5S ribosomal 1 (RNA5S1), ribosomal RNA	99	421	180.268
srR-250-cP	srRNA-RNA28SN5-1033-21-cP	CCCCCGCGGGGGCGCGCCGGC	21	srRNA	RNA28SN5	NR_003287.4	rRNA	Homo sapiens RNA, 28S ribosomal N5 (RNA28SN5), ribosomal RNA	1033	417	178.555
srR-251-cP	srRNA-RNA45SN5-6595-17-cP	CTCGTACGACTCTTAGC	17	srRNA	RNA45SN5	NR_046235.3	rRNA	Homo sapiens RNA, 45S pre-ribosomal N5 (RNA45SN5), ribosomal RNA	6595	416	178.127
srR-252-cP	srRNA-RNA18SN2-1121-26-cP	GACCCGCCGGGCAGCTTCCGGGAAAC	26	srRNA	RNA18SN2	NR_146146.1	rRNA	Homo sapiens RNA, 18S ribosomal N2 (RNA18SN2), ribosomal RNA	1121	414	177.271
srR-253-cP	srRNA-RNA28SN5-2764-19-cP	AAATCTCGCGCCGGGCCGT	19	srRNA	RNA28SN5	NR_003287.4	rRNA	Homo sapiens RNA, 28S ribosomal N5 (RNA28SN5), ribosomal RNA	2764	414	177.271
srR-254-cP	srRNA-RNA5-8SN1-9-20-cP	AGCGGTGGATCACTCGGCTC	20	srRNA	RNA5-8SN1	NR_145821.1	rRNA	Homo sapiens RNA, 5.8S ribosomal N1 (RNA5-8SN1), ribosomal RNA	9	411	175.986
srR-255-cP	srRNA-RNA28SN5-527-15-cP	TCCTCCCGACCCCTC	15	srRNA	RNA28SN5	NR_003287.4	rRNA	Homo sapiens RNA, 28S ribosomal N5 (RNA28SN5), ribosomal RNA	527	409	175.13
srR-256-cP	srRNA-RNA18SN2-744-27-cP	GCCTCTCGGCGCCCCCTCGATGCTCTT	27	srRNA	RNA18SN2	NR_146146.1	rRNA	Homo sapiens RNA, 18S ribosomal N2 (RNA18SN2), ribosomal RNA	744	407	174.274
srR-257-cP	srRNA-RNA28SN5-4034-24-cP	GGGCCGCCGGTGAAATACCACTAC	24	srRNA	RNA28SN5	NR_003287.4	rRNA	Homo sapiens RNA, 28S ribosomal N5 (RNA28SN5), ribosomal RNA	4034	406	173.845
srR-258-cP	srRNA-RNA28SN5-4487-20-cP	AAGCGTTGGATTGTTCACCC	20	srRNA	RNA28SN5	NR_003287.4	rRNA	Homo sapiens RNA, 28S ribosomal N5 (RNA28SN5), ribosomal RNA	4487	406	173.845
srR-259-cP	srRNA-RNA18SN2-460-16-cP	ATCCAAGGAAGGCAGC	16	srRNA	RNA18SN2	NR_146146.1	rRNA	Homo sapiens RNA, 18S ribosomal N2 (RNA18SN2), ribosomal RNA	460	405	173.417
srR-260-cP	srRNA-RNA28SN5-795-21-cP	CCCGTCTCCGCCCCCCGGCCC	21	srRNA	RNA28SN5	NR_003287.4	rRNA	Homo sapiens RNA, 28S ribosomal N5 (RNA28SN5), ribosomal RNA	795	405	173.417
srR-261-cP	srRNA-RNA28SN5-2835-18-cP	AATGTAGGTAAGGGAAGT	18	srRNA	RNA28SN5	NR_003287.4	rRNA	Homo sapiens RNA, 28S ribosomal N5 (RNA28SN5), ribosomal RNA	2835	404	172.989
srR-262-cP	srRNA-RNA5S1-25-16-cP	GCGCCCGATCTCGTCT	16	srRNA	RNA5S1	NR_023363.1	rRNA	Homo sapiens RNA, 5S ribosomal 1 (RNA5S1), ribosomal RNA	25	404	172.989
srR-263-cP	srRNA-RNA5S1-15-25-cP	CACCCTGAACGCGCCCGATCTCGTC	25	srRNA	RNA5S1	NR_023363.1	rRNA	Homo sapiens RNA, 5S ribosomal 1 (RNA5S1), ribosomal RNA	15	403	172.561
srR-264-cP	srRNA-RNA18SN2-1520-25-cP	GCACGCGCGCTACACTGACTGGCTC	25	srRNA	RNA18SN2	NR_146146.1	rRNA	Homo sapiens RNA, 18S ribosomal N2 (RNA18SN2), ribosomal RNA	1520	402	172.133
srR-265-cP	srRNA-RNA18SN2-1278-15-cP	ACGGACAGGATTGAC	15	srRNA	RNA18SN2	NR_146146.1	rRNA	Homo sapiens RNA, 18S ribosomal N2 (RNA18SN2), ribosomal RNA	1278	401	171.704
srR-266-cP	srRNA-RNA28SN5-2564-26-cP	GAGGCGTCCAGTGCGGTAACGCGACC	26	srRNA	RNA28SN5	NR_003287.4	rRNA	Homo sapiens RNA, 28S ribosomal N5 (RNA28SN5), ribosomal RNA	2564	401	171.704
srR-267-cP	srRNA-RNA28SN5-116-18-cP	GCCGAATCCCCGCCGCGC	18	srRNA	RNA28SN5	NR_003287.4	rRNA	Homo sapiens RNA, 28S ribosomal N5 (RNA28SN5), ribosomal RNA	116	400	171.276
srR-268-cP	srRNA-RNA28SN5-1368-22-cP	ACGAAAGCCGCCGTGGCGCAAT	22	srRNA	RNA28SN5	NR_003287.4	rRNA	Homo sapiens RNA, 28S ribosomal N5 (RNA28SN5), ribosomal RNA	1368	399	170.848
srR-269-cP	srRNA-RNA28SN5-4676-20-cP	GTGGGATTATGACTGAACGC	20	srRNA	RNA28SN5	NR_003287.4	rRNA	Homo sapiens RNA, 28S ribosomal N5 (RNA28SN5), ribosomal RNA	4676	396	169.563
srR-270-cP	srRNA-RNA18SN2-1699-16-cP	ACCGCCCGTCGCTACT	16	srRNA	RNA18SN2	NR_146146.1	rRNA	Homo sapiens RNA, 18S ribosomal N2 (RNA18SN2), ribosomal RNA	1699	392	167.851
srR-271-cP	srRNA-RNA5-8SN1-87-21-cP	GATCATCGACACTTCGAACGC	21	srRNA	RNA5-8SN1	NR_145821.1	rRNA	Homo sapiens RNA, 5.8S ribosomal N1 (RNA5-8SN1), ribosomal RNA	87	391	167.422
srR-272-cP	srRNA-RNA18SN2-347-16-cP	GAACGTCTGCCCTATC	16	srRNA	RNA18SN2	NR_146146.1	rRNA	Homo sapiens RNA, 18S ribosomal N2 (RNA18SN2), ribosomal RNA	347	390	166.994
srR-273-cP	srRNA-RNA5-8SN1-114-27-cP	GGCCCCGGGTTCCTCCCGGGGCTACGC	27	srRNA	RNA5-8SN1	NR_145821.1	rRNA	Homo sapiens RNA, 5.8S ribosomal N1 (RNA5-8SN1), ribosomal RNA	114	389	166.566
srR-274-cP	srRNA-RNA5S1-18-21-2-cP	ATCCTGAACGCGCCCGATCTC	21	srRNA	RNA5S1	NR_023363.1	rRNA	Homo sapiens RNA, 5S ribosomal 1 (RNA5S1), ribosomal RNA	18	387	165.71
srR-275-cP	srRNA-RNA5S1-21-18-cP	GAACGCGCCCGATCTCGT	18	srRNA	RNA5S1	NR_023363.1	rRNA	Homo sapiens RNA, 5S ribosomal 1 (RNA5S1), ribosomal RNA	21	387	165.71
srR-276-cP	srRNA-RNA18SN2-1506-25-cP	AGATGTCCGGGGCTGCACGCGCGCT	25	srRNA	RNA18SN2	NR_146146.1	rRNA	Homo sapiens RNA, 18S ribosomal N2 (RNA18SN2), ribosomal RNA	1506	385	164.853
srR-277-cP	srRNA-RNA28SN5-4056-25-cP	ACTCTCATCGTTTTTTCACTGACCC	25	srRNA	RNA28SN5	NR_003287.4	rRNA	Homo sapiens RNA, 28S ribosomal N5 (RNA28SN5), ribosomal RNA	4056	384	164.425
srR-278-cP	srRNA-RNA45SN5-6596-25-cP	TCGTACGACTCTTAGCGGTGGATCA	25	srRNA	RNA45SN5	NR_046235.3	rRNA	Homo sapiens RNA, 45S pre-ribosomal N5 (RNA45SN5), ribosomal RNA	6596	384	164.425
srR-279-cP	srRNA-RNA5-8SN1-1-28-cP	CGACTCTTAGCGGTGGATCACTCGGCTC	28	srRNA	RNA5-8SN1	NR_145821.1	rRNA	Homo sapiens RNA, 5.8S ribosomal N1 (RNA5-8SN1), ribosomal RNA	1	383	163.997
srR-280-cP	srRNA-RNA5S1-7-22-cP	GGCCATACCACCCTGAACGCGC	22	srRNA	RNA5S1	NR_023363.1	rRNA	Homo sapiens RNA, 5S ribosomal 1 (RNA5S1), ribosomal RNA	7	381	163.141
srR-281-cP	srRNA-RNA5S1-27-27-cP	GCCCGATCTCGTCTGATCTCGGAAGCT	27	srRNA	RNA5S1	NR_023363.1	rRNA	Homo sapiens RNA, 5S ribosomal 1 (RNA5S1), ribosomal RNA	27	380	162.712
srR-282-cP	srRNA-RNA5S1-20-27-cP	TGAACGCGCCCGATCTCGTCTGATCTC	27	srRNA	RNA5S1	NR_023363.1	rRNA	Homo sapiens RNA, 5S ribosomal 1 (RNA5S1), ribosomal RNA	20	378	161.856
srR-283-cP	srRNA-RNA18SN2-392-26-cP	ATGGTGACCACGGGTGACGGGGAATC	26	srRNA	RNA18SN2	NR_146146.1	rRNA	Homo sapiens RNA, 18S ribosomal N2 (RNA18SN2), ribosomal RNA	392	377	161.428
srR-284-cP	srRNA-RNA18SN2-858-28-cP	AGGAATAATGGAATAGGACCGCGGTTCT	28	srRNA	RNA18SN2	NR_146146.1	rRNA	Homo sapiens RNA, 18S ribosomal N2 (RNA18SN2), ribosomal RNA	858	376	161
srR-285-cP	srRNA-RNA5-8SN1-65-26-cP	AATGTGAATTGCAGGACACATTGATC	26	srRNA	RNA5-8SN1	NR_145821.1	rRNA	Homo sapiens RNA, 5.8S ribosomal N1 (RNA5-8SN1), ribosomal RNA	65	375	160.571
srR-286-cP	srRNA-RNA18SN2-1678-19-cP	AAGTCCCTGCCCTTTGTAC	19	srRNA	RNA18SN2	NR_146146.1	rRNA	Homo sapiens RNA, 18S ribosomal N2 (RNA18SN2), ribosomal RNA	1678	373	159.715
srR-287-cP	srRNA-RNA28SN5-116-18-2-cP	GCCGAATCCCCGCCCCGC	18	srRNA	RNA28SN5	NR_003287.4	rRNA	Homo sapiens RNA, 28S ribosomal N5 (RNA28SN5), ribosomal RNA	116	372	159.287
srR-288-cP	srRNA-RNA28SN5-51-22-cP	AGCGGAGGAGAAGAAACTAACC	22	srRNA	RNA28SN5	NR_003287.4	rRNA	Homo sapiens RNA, 28S ribosomal N5 (RNA28SN5), ribosomal RNA	51	369	158.002
srR-289-cP	srRNA-RNA28SN5-2670-23-cP	CCCGAGAGAGGGGCCCGTGCCTT	23	srRNA	RNA28SN5	NR_003287.4	rRNA	Homo sapiens RNA, 28S ribosomal N5 (RNA28SN5), ribosomal RNA	2670	368	157.574
srR-290-cP	srRNA-RNA5-8SN1-77-29-cP	AGGACACATTGATCATCGACACTTCGAAC	29	srRNA	RNA5-8SN1	NR_145821.1	rRNA	Homo sapiens RNA, 5.8S ribosomal N1 (RNA5-8SN1), ribosomal RNA	77	368	157.574
srR-291-cP	srRNA-RNA28SN5-1303-18-cP	ACCCACCCGACCCGTCTT	18	srRNA	RNA28SN5	NR_003287.4	rRNA	Homo sapiens RNA, 28S ribosomal N5 (RNA28SN5), ribosomal RNA	1303	363	155.433
srR-292-cP	srRNA-RNA28SN5-1084-22-cP	CCCACGGCGCGACCGCTCTCCC	22	srRNA	RNA28SN5	NR_003287.4	rRNA	Homo sapiens RNA, 28S ribosomal N5 (RNA28SN5), ribosomal RNA	1084	363	155.433
srR-293-cP	srRNA-RNA28SN5-2717-23-cP	GTCCGGTGAGCTCTCGCTGGCCC	23	srRNA	RNA28SN5	NR_003287.4	rRNA	Homo sapiens RNA, 28S ribosomal N5 (RNA28SN5), ribosomal RNA	2717	362	155.005
srR-294-cP	srRNA-RNA5-8SN1-77-20-cP	AGGACACATTGATCATCGAC	20	srRNA	RNA5-8SN1	NR_145821.1	rRNA	Homo sapiens RNA, 5.8S ribosomal N1 (RNA5-8SN1), ribosomal RNA	77	362	155.005
srR-295-cP	srRNA-RNA5-8SN1-91-15-cP	ATCGACACTTCGAAC	15	srRNA	RNA5-8SN1	NR_145821.1	rRNA	Homo sapiens RNA, 5.8S ribosomal N1 (RNA5-8SN1), ribosomal RNA	91	361	154.577
srR-296-cP	srRNA-RNA5S1-18-18-cP	CCTGAACGCGCCCGATCT	18	srRNA	RNA5S1	NR_023363.1	rRNA	Homo sapiens RNA, 5S ribosomal 1 (RNA5S1), ribosomal RNA	18	359	153.72
srR-297-cP	srRNA-RNA28SN5-267-25-cP	GGGTCTTCCCGGAGTCGGGTTGCTT	25	srRNA	RNA28SN5	NR_003287.4	rRNA	Homo sapiens RNA, 28S ribosomal N5 (RNA28SN5), ribosomal RNA	267	356	152.436
srR-298-cP	srRNA-RNA5S1-10-20-cP	CATACCACCCTGAACGCGCC	20	srRNA	RNA5S1	NR_023363.1	rRNA	Homo sapiens RNA, 5S ribosomal 1 (RNA5S1), ribosomal RNA	10	356	152.436
srR-299-cP	srRNA-RNA18SN2-1220-15-cP	AGGAGTGGAGCCTGC	15	srRNA	RNA18SN2	NR_146146.1	rRNA	Homo sapiens RNA, 18S ribosomal N2 (RNA18SN2), ribosomal RNA	1220	355	152.008
srR-300-cP	srRNA-RNA18SN2-83-16-cP	AAACTGCGAATGGCTC	16	srRNA	RNA18SN2	NR_146146.1	rRNA	Homo sapiens RNA, 18S ribosomal N2 (RNA18SN2), ribosomal RNA	83	351	150.295
srR-301-cP	srRNA-RNA5-8SN1-20-15-cP	ACTCGGCTCGTGCGT	15	srRNA	RNA5-8SN1	NR_145821.1	rRNA	Homo sapiens RNA, 5.8S ribosomal N1 (RNA5-8SN1), ribosomal RNA	20	351	150.295
srR-302-cP	srRNA-RNA18SN2-830-24-cP	AGGCCCGAGCCGCCTGGATACCGC	24	srRNA	RNA18SN2	NR_146146.1	rRNA	Homo sapiens RNA, 18S ribosomal N2 (RNA18SN2), ribosomal RNA	830	348	149.01
srR-303-cP	srRNA-RNA18SN2-1507-15-cP	GATGTCCGGGGCTGC	15	srRNA	RNA18SN2	NR_146146.1	rRNA	Homo sapiens RNA, 18S ribosomal N2 (RNA18SN2), ribosomal RNA	1507	347	148.582
srR-304-cP	srRNA-RNA5S1-18-23-cP	CCTGAACGCGCCCGATCTCGTCT	23	srRNA	RNA5S1	NR_023363.1	rRNA	Homo sapiens RNA, 5S ribosomal 1 (RNA5S1), ribosomal RNA	18	347	148.582
srR-305-cP	srRNA-RNA5S1-16-22-cP	ACCCTGAACGCGCCCGATCTCG	22	srRNA	RNA5S1	NR_023363.1	rRNA	Homo sapiens RNA, 5S ribosomal 1 (RNA5S1), ribosomal RNA	16	346	148.154
srR-306-cP	srRNA-RNA5S1-29-25-cP	CCGATCTCGTCTGATCTCGGAAGCT	25	srRNA	RNA5S1	NR_023363.1	rRNA	Homo sapiens RNA, 5S ribosomal 1 (RNA5S1), ribosomal RNA	29	346	148.154
srR-307-cP	srRNA-RNA5-8SN1-126-20-cP	CTCCCGGGGCTACGCCTGTC	20	srRNA	RNA5-8SN1	NR_145821.1	rRNA	Homo sapiens RNA, 5.8S ribosomal N1 (RNA5-8SN1), ribosomal RNA	126	344	147.298
srR-308-cP	srRNA-RNA18SN2-1381-20-cP	GAACGAGACTCTGGCATGCT	20	srRNA	RNA18SN2	NR_146146.1	rRNA	Homo sapiens RNA, 18S ribosomal N2 (RNA18SN2), ribosomal RNA	1381	342	146.441
srR-309-cP	srRNA-RNA18SN2-2-23-cP	ACCTGGTTGATCCTGCCAGTAGC	23	srRNA	RNA18SN2	NR_146146.1	rRNA	Homo sapiens RNA, 18S ribosomal N2 (RNA18SN2), ribosomal RNA	2	341	146.013
srR-310-cP	srRNA-RNA5-8SN1-126-19-cP	CTCCCGGGGCTACGCCTGT	19	srRNA	RNA5-8SN1	NR_145821.1	rRNA	Homo sapiens RNA, 5.8S ribosomal N1 (RNA5-8SN1), ribosomal RNA	126	341	146.013
srR-311-cP	srRNA-RNA18SN2-153-17-cP	GTGGTAATTCTAGAGCT	17	srRNA	RNA18SN2	NR_146146.1	rRNA	Homo sapiens RNA, 18S ribosomal N2 (RNA18SN2), ribosomal RNA	153	340	145.585
srR-312-cP	srRNA-RNA28SN5-966-16-cP	ACCCGTCGCCGCGCTC	16	srRNA	RNA28SN5	NR_003287.4	rRNA	Homo sapiens RNA, 28S ribosomal N5 (RNA28SN5), ribosomal RNA	966	338	144.728
srR-313-cP	srRNA-RNA5S1-1-24-3-cP	GTCTACGGCCATACCATTCTGAAC	24	srRNA	RNA5S1	NR_023363.1	rRNA	Homo sapiens RNA, 5S ribosomal 1 (RNA5S1), ribosomal RNA	1	337	144.3
srR-314-cP	srRNA-RNA28SN5-3624-22-cP	AGGGGAATCCGACTGTTTAATT	22	srRNA	RNA28SN5	NR_003287.4	rRNA	Homo sapiens RNA, 28S ribosomal N5 (RNA28SN5), ribosomal RNA	3624	337	144.3
srR-315-cP	srRNA-RNA18SN2-1181-25-cP	AAAGCTGAAACTTAAAGGAATTGAC	25	srRNA	RNA18SN2	NR_146146.1	rRNA	Homo sapiens RNA, 18S ribosomal N2 (RNA18SN2), ribosomal RNA	1181	335	143.444
srR-316-cP	srRNA-RNA5S1-3-24-cP	CTACGGCCATACCACCCTGAACGC	24	srRNA	RNA5S1	NR_023363.1	rRNA	Homo sapiens RNA, 5S ribosomal 1 (RNA5S1), ribosomal RNA	3	335	143.444
srR-317-cP	srRNA-RNA18SN2-149-21-cP	AACTGTGGTAATTCTAGAGCT	21	srRNA	RNA18SN2	NR_146146.1	rRNA	Homo sapiens RNA, 18S ribosomal N2 (RNA18SN2), ribosomal RNA	149	334	143.016
srR-318-cP	srRNA-RNA28SN5-321-30-cP	TCCATCTAAGGCTAAATACCGGCACGAGAC	30	srRNA	RNA28SN5	NR_003287.4	rRNA	Homo sapiens RNA, 28S ribosomal N5 (RNA28SN5), ribosomal RNA	321	332	142.159
srR-319-cP	srRNA-RNA18SN2-301-17-cP	AACCTCGGGCCGATCGC	17	srRNA	RNA18SN2	NR_146146.1	rRNA	Homo sapiens RNA, 18S ribosomal N2 (RNA18SN2), ribosomal RNA	301	330	141.303
srR-320-cP	srRNA-RNA18SN2-1579-19-cP	AACCCGTTGAACCCCATTC	19	srRNA	RNA18SN2	NR_146146.1	rRNA	Homo sapiens RNA, 18S ribosomal N2 (RNA18SN2), ribosomal RNA	1579	330	141.303
srR-321-cP	srRNA-RNA18SN2-38-22-cP	AAAGATTAAGCCATGCATGTCT	22	srRNA	RNA18SN2	NR_146146.1	rRNA	Homo sapiens RNA, 18S ribosomal N2 (RNA18SN2), ribosomal RNA	38	329	140.875
srR-322-cP	srRNA-RNA18SN2-1522-23-cP	ACGCGCGCTACACTGACTGGCTC	23	srRNA	RNA18SN2	NR_146146.1	rRNA	Homo sapiens RNA, 18S ribosomal N2 (RNA18SN2), ribosomal RNA	1522	327	140.018
srR-323-cP	srRNA-RNA28SN5-4440-27-cP	GATCCTTCGATGTCGGCTCTTCCTATC	27	srRNA	RNA28SN5	NR_003287.4	rRNA	Homo sapiens RNA, 28S ribosomal N5 (RNA28SN5), ribosomal RNA	4440	327	140.018
srR-324-cP	srRNA-RNA5-8SN1-15-18-cP	GGATCACTCGGCTCGTGC	18	srRNA	RNA5-8SN1	NR_145821.1	rRNA	Homo sapiens RNA, 5.8S ribosomal N1 (RNA5-8SN1), ribosomal RNA	15	327	140.018
srR-325-cP	srRNA-RNA5S1-5-26-cP	ACGGCCATACCACCCTGAACGCGCCC	26	srRNA	RNA5S1	NR_023363.1	rRNA	Homo sapiens RNA, 5S ribosomal 1 (RNA5S1), ribosomal RNA	5	327	140.018
srR-326-cP	srRNA-RNA5-8SN1-12-24-cP	GGTGGATCACTCGGCTCGTGCGTC	24	srRNA	RNA5-8SN1	NR_145821.1	rRNA	Homo sapiens RNA, 5.8S ribosomal N1 (RNA5-8SN1), ribosomal RNA	12	326	139.59
srR-327-cP	srRNA-RNA18SN2-961-19-cP	GAAATTCTTGGACCGGCGC	19	srRNA	RNA18SN2	NR_146146.1	rRNA	Homo sapiens RNA, 18S ribosomal N2 (RNA18SN2), ribosomal RNA	961	325	139.162
srR-328-cP	srRNA-RNA28SN5-1087-17-cP	ACGGCGCGACCGCTCTC	17	srRNA	RNA28SN5	NR_003287.4	rRNA	Homo sapiens RNA, 28S ribosomal N5 (RNA28SN5), ribosomal RNA	1087	325	139.162
srR-329-cP	srRNA-RNA28SN5-1424-18-cP	GGGATCCCGAGGCCTCTC	18	srRNA	RNA28SN5	NR_003287.4	rRNA	Homo sapiens RNA, 28S ribosomal N5 (RNA28SN5), ribosomal RNA	1424	325	139.162
srR-330-cP	srRNA-RNA5S1-15-15-cP	CACCCTGAACGCGCC	15	srRNA	RNA5S1	NR_023363.1	rRNA	Homo sapiens RNA, 5S ribosomal 1 (RNA5S1), ribosomal RNA	15	324	138.734
srR-331-cP	srRNA-RNA28SN5-4253-18-cP	AGAAACCTCCCGTGGAGC	18	srRNA	RNA28SN5	NR_003287.4	rRNA	Homo sapiens RNA, 28S ribosomal N5 (RNA28SN5), ribosomal RNA	4253	323	138.306
srR-332-cP	srRNA-RNA5-8SN1-77-25-cP	AGGACACATTGATCATCGACACTTC	25	srRNA	RNA5-8SN1	NR_145821.1	rRNA	Homo sapiens RNA, 5.8S ribosomal N1 (RNA5-8SN1), ribosomal RNA	77	321	137.449
srR-333-cP	srRNA-RNA5S1-10-27-cP	CATACCACCCTGAACGCGCCCGATCTC	27	srRNA	RNA5S1	NR_023363.1	rRNA	Homo sapiens RNA, 5S ribosomal 1 (RNA5S1), ribosomal RNA	10	320	137.021
srR-334-cP	srRNA-RNA5-8SN1-2-22-cP	GACTCTTAGCGGTGGATCACTC	22	srRNA	RNA5-8SN1	NR_145821.1	rRNA	Homo sapiens RNA, 5.8S ribosomal N1 (RNA5-8SN1), ribosomal RNA	2	319	136.593
srR-335-cP	srRNA-RNA5S1-20-21-cP	TGAACGCGCCCGATCTCGTCT	21	srRNA	RNA5S1	NR_023363.1	rRNA	Homo sapiens RNA, 5S ribosomal 1 (RNA5S1), ribosomal RNA	20	319	136.593
srR-336-cP	srRNA-RNA18SN2-1678-17-cP	AAGTCCCTGCCCTTTGT	17	srRNA	RNA18SN2	NR_146146.1	rRNA	Homo sapiens RNA, 18S ribosomal N2 (RNA18SN2), ribosomal RNA	1678	317	135.736
srR-337-cP	srRNA-RNA28SN5-1087-18-cP	ACGGCGCGACCGCTCTCC	18	srRNA	RNA28SN5	NR_003287.4	rRNA	Homo sapiens RNA, 28S ribosomal N5 (RNA28SN5), ribosomal RNA	1087	315	134.88
srR-338-cP	srRNA-RNA28SN5-2581-15-cP	AACGCGACCGATCCC	15	srRNA	RNA28SN5	NR_003287.4	rRNA	Homo sapiens RNA, 28S ribosomal N5 (RNA28SN5), ribosomal RNA	2581	314	134.452
srR-339-cP	srRNA-RNA5S1-77-20-cP	ACTTGGATGGGAGACCGCCT	20	srRNA	RNA5S1	NR_023363.1	rRNA	Homo sapiens RNA, 5S ribosomal 1 (RNA5S1), ribosomal RNA	77	314	134.452
srR-340-cP	srRNA-RNA28SN5-1-28-cP	CGCGACCTCAGATCAGACGTGGCGACCC	28	srRNA	RNA28SN5	NR_003287.4	rRNA	Homo sapiens RNA, 28S ribosomal N5 (RNA28SN5), ribosomal RNA	1	313	134.024
srR-341-cP	srRNA-RNA5-8SN1-9-22-cP	AGCGGTGGATCACTCGGCTCGT	22	srRNA	RNA5-8SN1	NR_145821.1	rRNA	Homo sapiens RNA, 5.8S ribosomal N1 (RNA5-8SN1), ribosomal RNA	9	313	134.024
srR-342-cP	srRNA-RNA28SN5-134-15-cP	GGCGGGGCGCGGGAC	15	srRNA	RNA28SN5	NR_003287.4	rRNA	Homo sapiens RNA, 28S ribosomal N5 (RNA28SN5), ribosomal RNA	134	312	133.595
srR-343-cP	srRNA-RNA5S1-21-19-cP	GAACGCGCCCGATCTCGTC	19	srRNA	RNA5S1	NR_023363.1	rRNA	Homo sapiens RNA, 5S ribosomal 1 (RNA5S1), ribosomal RNA	21	311	133.167
srR-344-cP	srRNA-RNA18SN2-1378-27-cP	AACGAACGAGACTCTGGCATGCTAACT	27	srRNA	RNA18SN2	NR_146146.1	rRNA	Homo sapiens RNA, 18S ribosomal N2 (RNA18SN2), ribosomal RNA	1378	308	131.883
srR-345-cP	srRNA-RNA28SN5-101-15-cP	AGGGAAGAGCCCAGC	15	srRNA	RNA28SN5	NR_003287.4	rRNA	Homo sapiens RNA, 28S ribosomal N5 (RNA28SN5), ribosomal RNA	101	308	131.883
srR-346-cP	srRNA-RNA28SN5-113-21-2-cP	AGCGCCGAATCCCCGCCGCGC	21	srRNA	RNA28SN5	NR_003287.4	rRNA	Homo sapiens RNA, 28S ribosomal N5 (RNA28SN5), ribosomal RNA	113	306	131.026
srR-347-cP	srRNA-RNA28SN5-2764-23-cP	AAATCTCGCGCCGGGCCGTACCC	23	srRNA	RNA28SN5	NR_003287.4	rRNA	Homo sapiens RNA, 28S ribosomal N5 (RNA28SN5), ribosomal RNA	2764	306	131.026
srR-348-cP	srRNA-MT-RNR2-1-21-cP	GCTAAACCTAGCCCCAAACCC	21	srRNA	MT-RNR2	NC_012920.1:1671-3229	MT rRNA	Homo sapiens mitochondrion, MT-RNR2 mitochondrially encoded 16S RNA (16S rRNA), ribosomal RNA	1	305	130.598
srR-349-cP	srRNA-RNA18SN2-554-20-cP	AATTGGAATGAGTCCACTTT	20	srRNA	RNA18SN2	NR_146146.1	rRNA	Homo sapiens RNA, 18S ribosomal N2 (RNA18SN2), ribosomal RNA	554	304	130.17
srR-350-cP	srRNA-RNA18SN2-919-19-cP	AAGAGGGACGGCCGGGGGC	19	srRNA	RNA18SN2	NR_146146.1	rRNA	Homo sapiens RNA, 18S ribosomal N2 (RNA18SN2), ribosomal RNA	919	304	130.17
srR-351-cP	srRNA-RNA28SN5-1084-19-cP	CCCACGGCGCGACCGCTCT	19	srRNA	RNA28SN5	NR_003287.4	rRNA	Homo sapiens RNA, 28S ribosomal N5 (RNA28SN5), ribosomal RNA	1084	304	130.17
srR-352-cP	srRNA-RNA28SN5-1084-20-cP	CCCACGGCGCGACCGCTCTC	20	srRNA	RNA28SN5	NR_003287.4	rRNA	Homo sapiens RNA, 28S ribosomal N5 (RNA28SN5), ribosomal RNA	1084	303	129.742
srR-353-cP	srRNA-RNA5S1-11-24-cP	ATACCACCCTGAACGCGCCCGATC	24	srRNA	RNA5S1	NR_023363.1	rRNA	Homo sapiens RNA, 5S ribosomal 1 (RNA5S1), ribosomal RNA	11	303	129.742
srR-354-cP	srRNA-RNA28SN5-1333-20-cP	AAGGAGTCTAACGCGTGCGC	20	srRNA	RNA28SN5	NR_003287.4	rRNA	Homo sapiens RNA, 28S ribosomal N5 (RNA28SN5), ribosomal RNA	1333	302	129.314
srR-355-cP	srRNA-RNA5S1-15-21-cP	CACCCTGAACGCGCCCGATCT	21	srRNA	RNA5S1	NR_023363.1	rRNA	Homo sapiens RNA, 5S ribosomal 1 (RNA5S1), ribosomal RNA	15	301	128.885
srR-356-cP	srRNA-RNA28SN5-3938-20-cP	GGTGAAGAGACATGAGAGGT	20	srRNA	RNA28SN5	NR_003287.4	rRNA	Homo sapiens RNA, 28S ribosomal N5 (RNA28SN5), ribosomal RNA	3938	300	128.457
srR-357-cP	srRNA-RNA5S1-46-28-cP	CGGAAGCTAAGCAGGGTCGGGCCTGGTT	28	srRNA	RNA5S1	NR_023363.1	rRNA	Homo sapiens RNA, 5S ribosomal 1 (RNA5S1), ribosomal RNA	46	299	128.029
srR-358-cP	srRNA-RNA5S1-13-29-cP	ACCACCCTGAACGCGCCCGATCTCGTCTG	29	srRNA	RNA5S1	NR_023363.1	rRNA	Homo sapiens RNA, 5S ribosomal 1 (RNA5S1), ribosomal RNA	13	299	128.029
srR-359-cP	srRNA-RNA5S1-30-28-cP	CGATCTCGTCTGATCTCGGAAGCTAAGC	28	srRNA	RNA5S1	NR_023363.1	rRNA	Homo sapiens RNA, 5S ribosomal 1 (RNA5S1), ribosomal RNA	30	292	125.032
srR-360-cP	srRNA-RNA5-8SN1-1-21-cP	CGACTCTTAGCGGTGGATCAC	21	srRNA	RNA5-8SN1	NR_145821.1	rRNA	Homo sapiens RNA, 5.8S ribosomal N1 (RNA5-8SN1), ribosomal RNA	1	291	124.603
srR-361-cP	srRNA-RNA5S1-13-25-cP	ACCACCCTGAACGCGCCCGATCTCG	25	srRNA	RNA5S1	NR_023363.1	rRNA	Homo sapiens RNA, 5S ribosomal 1 (RNA5S1), ribosomal RNA	13	290	124.175
srR-362-cP	srRNA-RNA5S1-21-20-cP	GAACGCGCCCGATCTCGTCT	20	srRNA	RNA5S1	NR_023363.1	rRNA	Homo sapiens RNA, 5S ribosomal 1 (RNA5S1), ribosomal RNA	21	290	124.175
srR-363-cP	srRNA-RNA5S1-19-20-2-cP	ATCTGAACGCGCCCGATCTC	20	srRNA	RNA5S1	NR_023363.1	rRNA	Homo sapiens RNA, 5S ribosomal 1 (RNA5S1), ribosomal RNA	19	288	123.319
srR-364-cP	srRNA-RNA28SN5-2431-24-cP	ATGGGTCAGTCGGTCCTGAGAGAT	24	srRNA	RNA28SN5	NR_003287.4	rRNA	Homo sapiens RNA, 28S ribosomal N5 (RNA28SN5), ribosomal RNA	2431	288	123.319
srR-365-cP	srRNA-RNA28SN5-113-19-cP	AGCGCCGAATCCCCGCCGC	19	srRNA	RNA28SN5	NR_003287.4	rRNA	Homo sapiens RNA, 28S ribosomal N5 (RNA28SN5), ribosomal RNA	113	288	123.319
srR-366-cP	srRNA-RNA5S1-20-16-cP	TGAACGCGCCCGATCT	16	srRNA	RNA5S1	NR_023363.1	rRNA	Homo sapiens RNA, 5S ribosomal 1 (RNA5S1), ribosomal RNA	20	288	123.319
srR-367-cP	srRNA-RNA18SN2-111-23-cP	ATGGTTCCTTTGGTCGCTCGCTC	23	srRNA	RNA18SN2	NR_146146.1	rRNA	Homo sapiens RNA, 18S ribosomal N2 (RNA18SN2), ribosomal RNA	111	287	122.891
srR-368-cP	srRNA-RNA28SN5-527-16-cP	TCCTCCCGACCCCTCC	16	srRNA	RNA28SN5	NR_003287.4	rRNA	Homo sapiens RNA, 28S ribosomal N5 (RNA28SN5), ribosomal RNA	527	287	122.891
srR-369-cP	srRNA-RNA28SN5-4484-23-cP	ACCAAGCGTTGGATTGTTCACCC	23	srRNA	RNA28SN5	NR_003287.4	rRNA	Homo sapiens RNA, 28S ribosomal N5 (RNA28SN5), ribosomal RNA	4484	287	122.891
srR-370-cP	srRNA-RNA28SN5-4448-19-cP	GATGTCGGCTCTTCCTATC	19	srRNA	RNA28SN5	NR_003287.4	rRNA	Homo sapiens RNA, 28S ribosomal N5 (RNA28SN5), ribosomal RNA	4448	283	121.178
srR-371-cP	srRNA-RNA28SN5-1871-24-cP	AGAACTGGCGCTGCGGGATGAACC	24	srRNA	RNA28SN5	NR_003287.4	rRNA	Homo sapiens RNA, 28S ribosomal N5 (RNA28SN5), ribosomal RNA	1871	283	121.178
srR-372-cP	srRNA-RNA5-8SN1-126-21-cP	CTCCCGGGGCTACGCCTGTCT	21	srRNA	RNA5-8SN1	NR_145821.1	rRNA	Homo sapiens RNA, 5.8S ribosomal N1 (RNA5-8SN1), ribosomal RNA	126	283	121.178
srR-373-cP	srRNA-RNA5-8SN1-91-17-2-cP	ATTGACACTTCGAACGC	17	srRNA	RNA5-8SN1	NR_145821.1	rRNA	Homo sapiens RNA, 5.8S ribosomal N1 (RNA5-8SN1), ribosomal RNA	91	282	120.75
srR-374-cP	srRNA-RNA18SN2-867-19-cP	GGAATAGGACCGCGGTTCT	19	srRNA	RNA18SN2	NR_146146.1	rRNA	Homo sapiens RNA, 18S ribosomal N2 (RNA18SN2), ribosomal RNA	867	280	119.893
srR-375-cP	srRNA-RNA28SN5-266-22-cP	CGGGTCTTCCCGGAGTCGGGTT	22	srRNA	RNA28SN5	NR_003287.4	rRNA	Homo sapiens RNA, 28S ribosomal N5 (RNA28SN5), ribosomal RNA	266	277	118.609
srR-376-cP	srRNA-RNA28SN5-2693-17-cP	GGAAAGCGTCGCGGTTC	17	srRNA	RNA28SN5	NR_003287.4	rRNA	Homo sapiens RNA, 28S ribosomal N5 (RNA28SN5), ribosomal RNA	2693	276	118.181
srR-377-cP	srRNA-RNA28SN5-1085-21-cP	CCACGGCGCGACCGCTCTCCC	21	srRNA	RNA28SN5	NR_003287.4	rRNA	Homo sapiens RNA, 28S ribosomal N5 (RNA28SN5), ribosomal RNA	1085	275	117.752
srR-378-cP	srRNA-RNA28SN5-2374-15-cP	AAACGAGAACTTTGA	15	srRNA	RNA28SN5	NR_003287.4	rRNA	Homo sapiens RNA, 28S ribosomal N5 (RNA28SN5), ribosomal RNA	2374	274	117.324
srR-379-cP	srRNA-RNA5-8SN1-52-25-cP	AGCTGCGAGAATTAATGTGAATTGC	25	srRNA	RNA5-8SN1	NR_145821.1	rRNA	Homo sapiens RNA, 5.8S ribosomal N1 (RNA5-8SN1), ribosomal RNA	52	274	117.324
srR-380-cP	srRNA-RNA18SN2-574-20-cP	AAATCCTTTAACGAGGATCC	20	srRNA	RNA18SN2	NR_146146.1	rRNA	Homo sapiens RNA, 18S ribosomal N2 (RNA18SN2), ribosomal RNA	574	272	116.468
srR-381-cP	srRNA-RNA28SN5-1424-17-cP	GGGATCCCGAGGCCTCT	17	srRNA	RNA28SN5	NR_003287.4	rRNA	Homo sapiens RNA, 28S ribosomal N5 (RNA28SN5), ribosomal RNA	1424	271	116.04
srR-382-cP	srRNA-RNA5S1-41-17-cP	GATCTCGGAAGCTAAGC	17	srRNA	RNA5S1	NR_023363.1	rRNA	Homo sapiens RNA, 5S ribosomal 1 (RNA5S1), ribosomal RNA	41	271	116.04
srR-383-cP	srRNA-RNA18SN2-1374-22-cP	CGATAACGAACGAGACTCTGGC	22	srRNA	RNA18SN2	NR_146146.1	rRNA	Homo sapiens RNA, 18S ribosomal N2 (RNA18SN2), ribosomal RNA	1374	270	115.611
srR-384-cP	srRNA-RNA28SN5-134-24-cP	GGCGGGGCGCGGGACATGTGGCGT	24	srRNA	RNA28SN5	NR_003287.4	rRNA	Homo sapiens RNA, 28S ribosomal N5 (RNA28SN5), ribosomal RNA	134	267	114.327
srR-385-cP	srRNA-RNA28SN5-3681-15-cP	GACGCGATGTGATTT	15	srRNA	RNA28SN5	NR_003287.4	rRNA	Homo sapiens RNA, 28S ribosomal N5 (RNA28SN5), ribosomal RNA	3681	267	114.327
srR-386-cP	srRNA-RNA5S1-25-15-cP	GCGCCCGATCTCGTC	15	srRNA	RNA5S1	NR_023363.1	rRNA	Homo sapiens RNA, 5S ribosomal 1 (RNA5S1), ribosomal RNA	25	267	114.327
srR-387-cP	srRNA-RNA18SN2-619-21-cP	AGCCGCGGTAATTCCAGCTCC	21	srRNA	RNA18SN2	NR_146146.1	rRNA	Homo sapiens RNA, 18S ribosomal N2 (RNA18SN2), ribosomal RNA	619	266	113.899
srR-388-cP	srRNA-RNA18SN2-1731-17-cP	AGTGAGGCCCTCGGATC	17	srRNA	RNA18SN2	NR_146146.1	rRNA	Homo sapiens RNA, 18S ribosomal N2 (RNA18SN2), ribosomal RNA	1731	265	113.47
srR-389-cP	srRNA-RNA28SN5-4032-28-cP	GCGGGCCGCCGGTGAAATACCACTACTC	28	srRNA	RNA28SN5	NR_003287.4	rRNA	Homo sapiens RNA, 28S ribosomal N5 (RNA28SN5), ribosomal RNA	4032	265	113.47
srR-390-cP	srRNA-RNA28SN5-50-19-cP	CAGCGGAGGAGAAGAAACT	19	srRNA	RNA28SN5	NR_003287.4	rRNA	Homo sapiens RNA, 28S ribosomal N5 (RNA28SN5), ribosomal RNA	50	260	111.33
srR-391-cP	srRNA-RNA28SN5-1-30-cP	CGCGACCTCAGATCAGACGTGGCGACCCGC	30	srRNA	RNA28SN5	NR_003287.4	rRNA	Homo sapiens RNA, 28S ribosomal N5 (RNA28SN5), ribosomal RNA	1	258	110.473
srR-392-cP	srRNA-RNA5S1-1-27-cP	GTCTACGGCCATACCACCCTGAACGCG	27	srRNA	RNA5S1	NR_023363.1	rRNA	Homo sapiens RNA, 5S ribosomal 1 (RNA5S1), ribosomal RNA	1	258	110.473
srR-393-cP	srRNA-RNA18SN2-830-28-cP	AGGCCCGAGCCGCCTGGATACCGCAGCT	28	srRNA	RNA18SN2	NR_146146.1	rRNA	Homo sapiens RNA, 18S ribosomal N2 (RNA18SN2), ribosomal RNA	830	256	109.617
srR-394-cP	srRNA-RNA5S1-11-15-cP	ATACCACCCTGAACG	15	srRNA	RNA5S1	NR_023363.1	rRNA	Homo sapiens RNA, 5S ribosomal 1 (RNA5S1), ribosomal RNA	11	256	109.617
srR-395-cP	srRNA-RNA18SN2-155-15-cP	GGTAATTCTAGAGCT	15	srRNA	RNA18SN2	NR_146146.1	rRNA	Homo sapiens RNA, 18S ribosomal N2 (RNA18SN2), ribosomal RNA	155	255	109.189
srR-396-cP	srRNA-RNA18SN2-141-23-cP	ACTTGGATAACTGTGGTAATTCT	23	srRNA	RNA18SN2	NR_146146.1	rRNA	Homo sapiens RNA, 18S ribosomal N2 (RNA18SN2), ribosomal RNA	141	255	109.189
srR-397-cP	srRNA-RNA5-8SN1-91-19-cP	ATCGACACTTCGAACGCAC	19	srRNA	RNA5-8SN1	NR_145821.1	rRNA	Homo sapiens RNA, 5.8S ribosomal N1 (RNA5-8SN1), ribosomal RNA	91	254	108.76
srR-398-cP	srRNA-RNA28SN5-54-19-cP	GGAGGAGAAGAAACTAACC	19	srRNA	RNA28SN5	NR_003287.4	rRNA	Homo sapiens RNA, 28S ribosomal N5 (RNA28SN5), ribosomal RNA	54	253	108.332
srR-399-cP	srRNA-RNA28SN5-4684-15-cP	ATGACTGAACGCCTC	15	srRNA	RNA28SN5	NR_003287.4	rRNA	Homo sapiens RNA, 28S ribosomal N5 (RNA28SN5), ribosomal RNA	4684	252	107.904
srR-400-cP	srRNA-RNA28SN5-1482-18-cP	GCGCCGGGGAGGTGGAGC	18	srRNA	RNA28SN5	NR_003287.4	rRNA	Homo sapiens RNA, 28S ribosomal N5 (RNA28SN5), ribosomal RNA	1482	251	107.476
srR-401-cP	srRNA-RNA28SN5-966-15-cP	ACCCGTCGCCGCGCT	15	srRNA	RNA28SN5	NR_003287.4	rRNA	Homo sapiens RNA, 28S ribosomal N5 (RNA28SN5), ribosomal RNA	966	251	107.476
srR-402-cP	srRNA-RNA5S1-13-24-2-cP	ACCATTCTGAACGCGCCCGATCTC	24	srRNA	RNA5S1	NR_023363.1	rRNA	Homo sapiens RNA, 5S ribosomal 1 (RNA5S1), ribosomal RNA	13	250	107.048
srR-403-cP	srRNA-RNA28SN5-2894-28-cP	AAGGGCTGGGTCGGTCGGGCTGGGGCGC	28	srRNA	RNA28SN5	NR_003287.4	rRNA	Homo sapiens RNA, 28S ribosomal N5 (RNA28SN5), ribosomal RNA	2894	249	106.619
srR-404-cP	srRNA-RNA18SN2-81-18-cP	TGAAACTGCGAATGGCTC	18	srRNA	RNA18SN2	NR_146146.1	rRNA	Homo sapiens RNA, 18S ribosomal N2 (RNA18SN2), ribosomal RNA	81	248	106.191
srR-405-cP	srRNA-RNA28SN5-4233-20-cP	AAGGCGAGCTCAGGGAGGAC	20	srRNA	RNA28SN5	NR_003287.4	rRNA	Homo sapiens RNA, 28S ribosomal N5 (RNA28SN5), ribosomal RNA	4233	248	106.191
srR-406-cP	srRNA-RNA28SN5-1370-17-cP	GAAAGCCGCCGTGGCGC	17	srRNA	RNA28SN5	NR_003287.4	rRNA	Homo sapiens RNA, 28S ribosomal N5 (RNA28SN5), ribosomal RNA	1370	247	105.763
srR-407-cP	srRNA-RNA45SN5-6596-21-cP	TCGTACGACTCTTAGCGGTGG	21	srRNA	RNA45SN5	NR_046235.3	rRNA	Homo sapiens RNA, 45S pre-ribosomal N5 (RNA45SN5), ribosomal RNA	6596	247	105.763
srR-408-cP	srRNA-RNA5S1-13-23-2-cP	ACCACCTGAACGCGCCCGATCTC	23	srRNA	RNA5S1	NR_023363.1	rRNA	Homo sapiens RNA, 5S ribosomal 1 (RNA5S1), ribosomal RNA	13	246	105.335
srR-409-cP	srRNA-RNA28SN5-3691-18-cP	GATTTCTGCCCAGTGCTC	18	srRNA	RNA28SN5	NR_003287.4	rRNA	Homo sapiens RNA, 28S ribosomal N5 (RNA28SN5), ribosomal RNA	3691	246	105.335
srR-410-cP	srRNA-RNA28SN5-4599-17-cP	AGTACGAGAGGAACCGC	17	srRNA	RNA28SN5	NR_003287.4	rRNA	Homo sapiens RNA, 28S ribosomal N5 (RNA28SN5), ribosomal RNA	4599	246	105.335
srR-411-cP	srRNA-RNA18SN2-111-15-cP	ATGGTTCCTTTGGTC	15	srRNA	RNA18SN2	NR_146146.1	rRNA	Homo sapiens RNA, 18S ribosomal N2 (RNA18SN2), ribosomal RNA	111	245	104.907
srR-412-cP	srRNA-RNA28SN5-3836-20-cP	ACTGTCCCTACCTACTATCC	20	srRNA	RNA28SN5	NR_003287.4	rRNA	Homo sapiens RNA, 28S ribosomal N5 (RNA28SN5), ribosomal RNA	3836	245	104.907
srR-413-cP	srRNA-RNA28SN5-3624-17-cP	AGGGGAATCCGACTGTT	17	srRNA	RNA28SN5	NR_003287.4	rRNA	Homo sapiens RNA, 28S ribosomal N5 (RNA28SN5), ribosomal RNA	3624	243	104.05
srR-414-cP	srRNA-RNA28SN5-966-18-cP	ACCCGTCGCCGCGCTCTC	18	srRNA	RNA28SN5	NR_003287.4	rRNA	Homo sapiens RNA, 28S ribosomal N5 (RNA28SN5), ribosomal RNA	966	242	103.622
srR-415-cP	srRNA-RNA28SN5-101-17-cP	AGGGAAGAGCCCAGCGC	17	srRNA	RNA28SN5	NR_003287.4	rRNA	Homo sapiens RNA, 28S ribosomal N5 (RNA28SN5), ribosomal RNA	101	241	103.194
srR-416-cP	srRNA-RNA5S1-3-22-cP	CTACGGCCATACCACCCTGAAC	22	srRNA	RNA5S1	NR_023363.1	rRNA	Homo sapiens RNA, 5S ribosomal 1 (RNA5S1), ribosomal RNA	3	241	103.194
srR-417-cP	srRNA-RNA18SN2-343-20-cP	ATTCGAACGTCTGCCCTATC	20	srRNA	RNA18SN2	NR_146146.1	rRNA	Homo sapiens RNA, 18S ribosomal N2 (RNA18SN2), ribosomal RNA	343	240	102.766
srR-418-cP	srRNA-RNA18SN2-1301-19-cP	AGCTCTTTCTCGATTCCGT	19	srRNA	RNA18SN2	NR_146146.1	rRNA	Homo sapiens RNA, 18S ribosomal N2 (RNA18SN2), ribosomal RNA	1301	239	102.338
srR-419-cP	srRNA-RNA18SN2-392-18-cP	ATGGTGACCACGGGTGAC	18	srRNA	RNA18SN2	NR_146146.1	rRNA	Homo sapiens RNA, 18S ribosomal N2 (RNA18SN2), ribosomal RNA	392	238	101.909
srR-420-cP	srRNA-RNA28SN3-47-22-cP	AGTCAGCGGAGGAAAAGAAACT	22	srRNA	RNA28SN3	NR_146154.1	rRNA	Homo sapiens RNA, 28S ribosomal N3 (RNA28SN3), ribosomal RNA	47	238	101.909
srR-421-cP	srRNA-RNA5-8SN1-75-16-cP	GCAGGACACATTGATC	16	srRNA	RNA5-8SN1	NR_145821.1	rRNA	Homo sapiens RNA, 5.8S ribosomal N1 (RNA5-8SN1), ribosomal RNA	75	238	101.909
srR-422-cP	srRNA-RNA5-8SN1-82-20-cP	ACATTGATCATCGACACTTC	20	srRNA	RNA5-8SN1	NR_145821.1	rRNA	Homo sapiens RNA, 5.8S ribosomal N1 (RNA5-8SN1), ribosomal RNA	82	238	101.909
srR-423-cP	srRNA-RNA18SN2-82-16-cP	GAAACTGCGAATGGCT	16	srRNA	RNA18SN2	NR_146146.1	rRNA	Homo sapiens RNA, 18S ribosomal N2 (RNA18SN2), ribosomal RNA	82	236	101.053
srR-424-cP	srRNA-RNA18SN2-569-25-cP	ACTTTAAATCCTTTAACGAGGATCC	25	srRNA	RNA18SN2	NR_146146.1	rRNA	Homo sapiens RNA, 18S ribosomal N2 (RNA18SN2), ribosomal RNA	569	235	100.625
srR-425-cP	srRNA-RNA28SN5-1835-18-cP	GGAATGCGAGTGCCTAGT	18	srRNA	RNA28SN5	NR_003287.4	rRNA	Homo sapiens RNA, 28S ribosomal N5 (RNA28SN5), ribosomal RNA	1835	235	100.625
srR-426-cP	srRNA-RNA28SN5-115-19-cP	CGCCGAATCCCCGCCGCGC	19	srRNA	RNA28SN5	NR_003287.4	rRNA	Homo sapiens RNA, 28S ribosomal N5 (RNA28SN5), ribosomal RNA	115	235	100.625
srR-427-cP	srRNA-RNA18SN2-1506-22-cP	AGATGTCCGGGGCTGCACGCGC	22	srRNA	RNA18SN2	NR_146146.1	rRNA	Homo sapiens RNA, 18S ribosomal N2 (RNA18SN2), ribosomal RNA	1506	234	100.197
srR-428-cP	srRNA-RNA28SN5-328-27-cP	AAGGCTAAATACCGGCACGAGACCGAT	27	srRNA	RNA28SN5	NR_003287.4	rRNA	Homo sapiens RNA, 28S ribosomal N5 (RNA28SN5), ribosomal RNA	328	233	99.7684
srR-429-cP	srRNA-RNA5S1-97-18-cP	GGGAATACCGGGTGCTGT	18	srRNA	RNA5S1	NR_023363.1	rRNA	Homo sapiens RNA, 5S ribosomal 1 (RNA5S1), ribosomal RNA	97	233	99.7684
srR-430-cP	srRNA-RNA18SN2-1506-20-cP	AGATGTCCGGGGCTGCACGC	20	srRNA	RNA18SN2	NR_146146.1	rRNA	Homo sapiens RNA, 18S ribosomal N2 (RNA18SN2), ribosomal RNA	1506	232	99.3402
srR-431-cP	srRNA-RNA28SN5-1082-24-cP	CTCCCACGGCGCGACCGCTCTCCC	24	srRNA	RNA28SN5	NR_003287.4	rRNA	Homo sapiens RNA, 28S ribosomal N5 (RNA28SN5), ribosomal RNA	1082	232	99.3402
srR-432-cP	srRNA-RNA28SN5-2564-24-cP	GAGGCGTCCAGTGCGGTAACGCGA	24	srRNA	RNA28SN5	NR_003287.4	rRNA	Homo sapiens RNA, 28S ribosomal N5 (RNA28SN5), ribosomal RNA	2564	231	98.912
srR-433-cP	srRNA-RNA5-8SN1-77-17-cP	AGGACACATTGATCATC	17	srRNA	RNA5-8SN1	NR_145821.1	rRNA	Homo sapiens RNA, 5.8S ribosomal N1 (RNA5-8SN1), ribosomal RNA	77	231	98.912
srR-434-cP	srRNA-RNA28SN5-328-24-cP	AAGGCTAAATACCGGCACGAGACC	24	srRNA	RNA28SN5	NR_003287.4	rRNA	Homo sapiens RNA, 28S ribosomal N5 (RNA28SN5), ribosomal RNA	328	230	98.4838
srR-435-cP	srRNA-RNA5-8SN1-9-26-cP	AGCGGTGGATCACTCGGCTCGTGCGT	26	srRNA	RNA5-8SN1	NR_145821.1	rRNA	Homo sapiens RNA, 5.8S ribosomal N1 (RNA5-8SN1), ribosomal RNA	9	230	98.4838
srR-436-cP	srRNA-RNA18SN2-1598-25-cP	GTGATGGGGATCGGGGATTGCAATT	25	srRNA	RNA18SN2	NR_146146.1	rRNA	Homo sapiens RNA, 18S ribosomal N2 (RNA18SN2), ribosomal RNA	1598	229	98.0556
srR-437-cP	srRNA-RNA28SN5-1303-16-cP	ACCCACCCGACCCGTC	16	srRNA	RNA28SN5	NR_003287.4	rRNA	Homo sapiens RNA, 28S ribosomal N5 (RNA28SN5), ribosomal RNA	1303	229	98.0556
srR-438-cP	srRNA-RNA28SN5-317-21-cP	AAACTCCATCTAAGGCTAAAT	21	srRNA	RNA28SN5	NR_003287.4	rRNA	Homo sapiens RNA, 28S ribosomal N5 (RNA28SN5), ribosomal RNA	317	229	98.0556
srR-439-cP	srRNA-RNA28SN5-703-22-cP	GCGCCGCGACCGGCTCCGGGAC	22	srRNA	RNA28SN5	NR_003287.4	rRNA	Homo sapiens RNA, 28S ribosomal N5 (RNA28SN5), ribosomal RNA	703	226	96.7711
srR-440-cP	srRNA-RNA28SN5-15-22-cP	AGACGTGGCGACCCGCTGAATT	22	srRNA	RNA28SN5	NR_003287.4	rRNA	Homo sapiens RNA, 28S ribosomal N5 (RNA28SN5), ribosomal RNA	15	225	96.3429
srR-441-cP	srRNA-RNA5-8SN1-5-15-cP	TCTTAGCGGTGGATC	15	srRNA	RNA5-8SN1	NR_145821.1	rRNA	Homo sapiens RNA, 5.8S ribosomal N1 (RNA5-8SN1), ribosomal RNA	5	225	96.3429
srR-442-cP	srRNA-RNA5-8SN1-108-18-cP	ACTTGCGGCCCCGGGTTC	18	srRNA	RNA5-8SN1	NR_145821.1	rRNA	Homo sapiens RNA, 5.8S ribosomal N1 (RNA5-8SN1), ribosomal RNA	108	225	96.3429
srR-443-cP	srRNA-RNA18SN2-1411-27-cP	GCGACCCCCGAGCGGTCGGCGTCCCCC	27	srRNA	RNA18SN2	NR_146146.1	rRNA	Homo sapiens RNA, 18S ribosomal N2 (RNA18SN2), ribosomal RNA	1411	223	95.4865
srR-444-cP	srRNA-RNA28SN5-2719-21-cP	CCGGTGAGCTCTCGCTGGCCC	21	srRNA	RNA28SN5	NR_003287.4	rRNA	Homo sapiens RNA, 28S ribosomal N5 (RNA28SN5), ribosomal RNA	2719	223	95.4865
srR-445-cP	srRNA-RNA5-8SN1-97-29-cP	ACTTCGAACGCACTTGCGGCCCCGGGTTC	29	srRNA	RNA5-8SN1	NR_145821.1	rRNA	Homo sapiens RNA, 5.8S ribosomal N1 (RNA5-8SN1), ribosomal RNA	97	223	95.4865
srR-446-cP	srRNA-RNA18SN2-38-16-cP	AAAGATTAAGCCATGC	16	srRNA	RNA18SN2	NR_146146.1	rRNA	Homo sapiens RNA, 18S ribosomal N2 (RNA18SN2), ribosomal RNA	38	221	94.6301
srR-447-cP	srRNA-RNA5S1-98-17-cP	GGAATACCGGGTGCTGT	17	srRNA	RNA5S1	NR_023363.1	rRNA	Homo sapiens RNA, 5S ribosomal 1 (RNA5S1), ribosomal RNA	98	221	94.6301
srR-448-cP	srRNA-RNA18SN2-111-28-cP	ATGGTTCCTTTGGTCGCTCGCTCCTCTC	28	srRNA	RNA18SN2	NR_146146.1	rRNA	Homo sapiens RNA, 18S ribosomal N2 (RNA18SN2), ribosomal RNA	111	220	94.2019
srR-449-cP	srRNA-RNA28SN5-2742-20-cP	GAAAATCCGGGGGAGAGGGT	20	srRNA	RNA28SN5	NR_003287.4	rRNA	Homo sapiens RNA, 28S ribosomal N5 (RNA28SN5), ribosomal RNA	2742	218	93.3455
srR-450-cP	srRNA-RNA28SN5-2724-18-cP	GAGCTCTCGCTGGCCCTT	18	srRNA	RNA28SN5	NR_003287.4	rRNA	Homo sapiens RNA, 28S ribosomal N5 (RNA28SN5), ribosomal RNA	2724	218	93.3455
srR-451-cP	srRNA-RNA5-8SN1-93-21-cP	CGACACTTCGAACGCACTTGC	21	srRNA	RNA5-8SN1	NR_145821.1	rRNA	Homo sapiens RNA, 5.8S ribosomal N1 (RNA5-8SN1), ribosomal RNA	93	218	93.3455
srR-452-cP	srRNA-RNA28SN5-2667-26-cP	CGCCCCGAGAGAGGGGCCCGTGCCTT	26	srRNA	RNA28SN5	NR_003287.4	rRNA	Homo sapiens RNA, 28S ribosomal N5 (RNA28SN5), ribosomal RNA	2667	217	92.9173
srR-453-cP	srRNA-RNA28SN5-4953-15-cP	GTGGAACCTGGCGCT	15	srRNA	RNA28SN5	NR_003287.4	rRNA	Homo sapiens RNA, 28S ribosomal N5 (RNA28SN5), ribosomal RNA	4953	217	92.9173
srR-454-cP	srRNA-RNA5S1-1-24-4-cP	GTCTACGGCCATATTACCCTGAAC	24	srRNA	RNA5S1	NR_023363.1	rRNA	Homo sapiens RNA, 5S ribosomal 1 (RNA5S1), ribosomal RNA	1	216	92.4892
srR-455-cP	srRNA-RNA18SN2-1510-23-cP	GTCCGGGGCTGCACGCGCGCTAC	23	srRNA	RNA18SN2	NR_146146.1	rRNA	Homo sapiens RNA, 18S ribosomal N2 (RNA18SN2), ribosomal RNA	1510	216	92.4892
srR-456-cP	srRNA-RNA18SN2-202-19-cP	GGGGGGGATGCGTGCATTT	19	srRNA	RNA18SN2	NR_146146.1	rRNA	Homo sapiens RNA, 18S ribosomal N2 (RNA18SN2), ribosomal RNA	202	216	92.4892
srR-457-cP	srRNA-RNA28SN5-321-23-cP	TCCATCTAAGGCTAAATACCGGC	23	srRNA	RNA28SN5	NR_003287.4	rRNA	Homo sapiens RNA, 28S ribosomal N5 (RNA28SN5), ribosomal RNA	321	216	92.4892
srR-458-cP	srRNA-RNA28SN5-1000-22-cP	ACCCCCGCGGGGAATCCCCCGC	22	srRNA	RNA28SN5	NR_003287.4	rRNA	Homo sapiens RNA, 28S ribosomal N5 (RNA28SN5), ribosomal RNA	1000	215	92.061
srR-459-cP	srRNA-RNA5-8SN1-74-17-cP	TGCAGGACACATTGATC	17	srRNA	RNA5-8SN1	NR_145821.1	rRNA	Homo sapiens RNA, 5.8S ribosomal N1 (RNA5-8SN1), ribosomal RNA	74	215	92.061
srR-460-cP	srRNA-RNA5S1-1-24-5-cP	GTCTACGGCCATACCACCTTGAAC	24	srRNA	RNA5S1	NR_023363.1	rRNA	Homo sapiens RNA, 5S ribosomal 1 (RNA5S1), ribosomal RNA	1	213	91.2046
srR-461-cP	srRNA-RNA18SN2-343-17-cP	ATTCGAACGTCTGCCCT	17	srRNA	RNA18SN2	NR_146146.1	rRNA	Homo sapiens RNA, 18S ribosomal N2 (RNA18SN2), ribosomal RNA	343	213	91.2046
srR-462-cP	srRNA-RNA18SN2-190-23-cP	GACCCCCTTCGCGGGGGGGATGC	23	srRNA	RNA18SN2	NR_146146.1	rRNA	Homo sapiens RNA, 18S ribosomal N2 (RNA18SN2), ribosomal RNA	190	212	90.7764
srR-463-cP	srRNA-RNA28SN5-1486-22-cP	CGGGGAGGTGGAGCACGAGCGC	22	srRNA	RNA28SN5	NR_003287.4	rRNA	Homo sapiens RNA, 28S ribosomal N5 (RNA28SN5), ribosomal RNA	1486	212	90.7764
srR-464-cP	srRNA-RNA28SN5-2399-21-cP	GGAGAAGGGTTCCATGTGAAC	21	srRNA	RNA28SN5	NR_003287.4	rRNA	Homo sapiens RNA, 28S ribosomal N5 (RNA28SN5), ribosomal RNA	2399	212	90.7764
srR-465-cP	srRNA-RNA5S1-85-30-cP	GGGAGACCGCCTGGGAATACCGGGTGCTGT	30	srRNA	RNA5S1	NR_023363.1	rRNA	Homo sapiens RNA, 5S ribosomal 1 (RNA5S1), ribosomal RNA	85	212	90.7764
srR-466-cP	srRNA-RNA28SN5-271-21-cP	CTTCCCGGAGTCGGGTTGCTT	21	srRNA	RNA28SN5	NR_003287.4	rRNA	Homo sapiens RNA, 28S ribosomal N5 (RNA28SN5), ribosomal RNA	271	211	90.3482
srR-467-cP	srRNA-RNA5S1-40-18-cP	TGATCTCGGAAGCTAAGC	18	srRNA	RNA5S1	NR_023363.1	rRNA	Homo sapiens RNA, 5S ribosomal 1 (RNA5S1), ribosomal RNA	40	211	90.3482
srR-468-cP	srRNA-RNA18SN2-1058-22-cP	AGATACCGTCGTAGTTCCGACC	22	srRNA	RNA18SN2	NR_146146.1	rRNA	Homo sapiens RNA, 18S ribosomal N2 (RNA18SN2), ribosomal RNA	1058	210	89.92
srR-469-cP	srRNA-RNA18SN2-1148-25-cP	AAAGTCTTTGGGTTCCGGGGGGAGT	25	srRNA	RNA18SN2	NR_146146.1	rRNA	Homo sapiens RNA, 18S ribosomal N2 (RNA18SN2), ribosomal RNA	1148	209	89.4918
srR-470-cP	srRNA-RNA18SN2-113-26-cP	GGTTCCTTTGGTCGCTCGCTCCTCTC	26	srRNA	RNA18SN2	NR_146146.1	rRNA	Homo sapiens RNA, 18S ribosomal N2 (RNA18SN2), ribosomal RNA	113	209	89.4918
srR-471-cP	srRNA-RNA28SN5-266-25-cP	CGGGTCTTCCCGGAGTCGGGTTGCT	25	srRNA	RNA28SN5	NR_003287.4	rRNA	Homo sapiens RNA, 28S ribosomal N5 (RNA28SN5), ribosomal RNA	266	209	89.4918
srR-472-cP	srRNA-RNA5S1-5-18-cP	ACGGCCATACCACCCTGA	18	srRNA	RNA5S1	NR_023363.1	rRNA	Homo sapiens RNA, 5S ribosomal 1 (RNA5S1), ribosomal RNA	5	209	89.4918
srR-473-cP	srRNA-RNA18SN2-1513-20-cP	CGGGGCTGCACGCGCGCTAC	20	srRNA	RNA18SN2	NR_146146.1	rRNA	Homo sapiens RNA, 18S ribosomal N2 (RNA18SN2), ribosomal RNA	1513	207	88.6354
srR-474-cP	srRNA-RNA28SN5-2717-22-cP	GTCCGGTGAGCTCTCGCTGGCC	22	srRNA	RNA28SN5	NR_003287.4	rRNA	Homo sapiens RNA, 28S ribosomal N5 (RNA28SN5), ribosomal RNA	2717	207	88.6354
srR-475-cP	srRNA-RNA28SN5-44-25-cP	ATTAGTCAGCGGAGGAGAAGAAACT	25	srRNA	RNA28SN5	NR_003287.4	rRNA	Homo sapiens RNA, 28S ribosomal N5 (RNA28SN5), ribosomal RNA	44	207	88.6354
srR-476-cP	srRNA-RNA28SN5-1802-15-cP	AGAAGCCCGGCTCGC	15	srRNA	RNA28SN5	NR_003287.4	rRNA	Homo sapiens RNA, 28S ribosomal N5 (RNA28SN5), ribosomal RNA	1802	207	88.6354
srR-477-cP	srRNA-RNA5S1-4-23-cP	TACGGCCATACCACCCTGAACGC	23	srRNA	RNA5S1	NR_023363.1	rRNA	Homo sapiens RNA, 5S ribosomal 1 (RNA5S1), ribosomal RNA	4	206	88.2072
srR-478-cP	srRNA-RNA5S1-21-15-cP	GAACGCGCCCGATCT	15	srRNA	RNA5S1	NR_023363.1	rRNA	Homo sapiens RNA, 5S ribosomal 1 (RNA5S1), ribosomal RNA	21	206	88.2072
srR-479-cP	srRNA-RNA28SN5-2717-25-cP	GTCCGGTGAGCTCTCGCTGGCCCTT	25	srRNA	RNA28SN5	NR_003287.4	rRNA	Homo sapiens RNA, 28S ribosomal N5 (RNA28SN5), ribosomal RNA	2717	205	87.7791
srR-480-cP	srRNA-RNA5S1-18-20-cP	ACCTGAACGCGCCCGATCTC	20	srRNA	RNA5S1	NR_023363.1	rRNA	Homo sapiens RNA, 5S ribosomal 1 (RNA5S1), ribosomal RNA	18	205	87.7791
srR-481-cP	srRNA-RNA18SN2-1001-19-cP	ATTTGCCAAGAATGTTTTC	19	srRNA	RNA18SN2	NR_146146.1	rRNA	Homo sapiens RNA, 18S ribosomal N2 (RNA18SN2), ribosomal RNA	1001	204	87.3509
srR-482-cP	srRNA-RNA18SN2-111-22-cP	ATGGTTCCTTTGGTCGCTCGCT	22	srRNA	RNA18SN2	NR_146146.1	rRNA	Homo sapiens RNA, 18S ribosomal N2 (RNA18SN2), ribosomal RNA	111	204	87.3509
srR-483-cP	srRNA-RNA28SN5-3871-23-cP	AAGGGAACGGGCTTGGCGGAATC	23	srRNA	RNA28SN5	NR_003287.4	rRNA	Homo sapiens RNA, 28S ribosomal N5 (RNA28SN5), ribosomal RNA	3871	204	87.3509
srR-484-cP	srRNA-RNA28SN5-1087-15-cP	ACGGCGCGACCGCTC	15	srRNA	RNA28SN5	NR_003287.4	rRNA	Homo sapiens RNA, 28S ribosomal N5 (RNA28SN5), ribosomal RNA	1087	204	87.3509
srR-485-cP	srRNA-RNA28SN5-4115-26-cP	GCTTCTGGCGCCAAGCGCCCGGCCGC	26	srRNA	RNA28SN5	NR_003287.4	rRNA	Homo sapiens RNA, 28S ribosomal N5 (RNA28SN5), ribosomal RNA	4115	204	87.3509
srR-486-cP	srRNA-RNA18SN2-1001-26-cP	ATTTGCCAAGAATGTTTTCATTAATC	26	srRNA	RNA18SN2	NR_146146.1	rRNA	Homo sapiens RNA, 18S ribosomal N2 (RNA18SN2), ribosomal RNA	1001	203	86.9227
srR-487-cP	srRNA-RNA28SN5-1911-18-cP	CGCCCGATGCCGACGCTC	18	srRNA	RNA28SN5	NR_003287.4	rRNA	Homo sapiens RNA, 28S ribosomal N5 (RNA28SN5), ribosomal RNA	1911	202	86.4945
srR-488-cP	srRNA-RNA28SN5-1583-16-cP	AGCGGTCCTGACGTGC	16	srRNA	RNA28SN5	NR_003287.4	rRNA	Homo sapiens RNA, 28S ribosomal N5 (RNA28SN5), ribosomal RNA	1583	202	86.4945
srR-489-cP	srRNA-RNA18SN2-1157-16-cP	GGGTTCCGGGGGGAGT	16	srRNA	RNA18SN2	NR_146146.1	rRNA	Homo sapiens RNA, 18S ribosomal N2 (RNA18SN2), ribosomal RNA	1157	201	86.0663
srR-490-cP	srRNA-RNA28SN5-1912-17-cP	GCCCGATGCCGACGCTC	17	srRNA	RNA28SN5	NR_003287.4	rRNA	Homo sapiens RNA, 28S ribosomal N5 (RNA28SN5), ribosomal RNA	1912	201	86.0663
srR-491-cP	srRNA-RNA28SN5-118-16-cP	CGAATCCCCGCCGCGC	16	srRNA	RNA28SN5	NR_003287.4	rRNA	Homo sapiens RNA, 28S ribosomal N5 (RNA28SN5), ribosomal RNA	118	201	86.0663
srR-492-cP	srRNA-RNA5S1-39-15-cP	CTGATCTCGGAAGCT	15	srRNA	RNA5S1	NR_023363.1	rRNA	Homo sapiens RNA, 5S ribosomal 1 (RNA5S1), ribosomal RNA	39	201	86.0663
srR-493-cP	srRNA-RNA28SN5-4599-27-cP	AGTACGAGAGGAACCGCAGGTTCAGAC	27	srRNA	RNA28SN5	NR_003287.4	rRNA	Homo sapiens RNA, 28S ribosomal N5 (RNA28SN5), ribosomal RNA	4599	200	85.6381
srR-494-cP	srRNA-RNA5-8SN1-1-30-cP	CGACTCTTAGCGGTGGATCACTCGGCTCGT	30	srRNA	RNA5-8SN1	NR_145821.1	rRNA	Homo sapiens RNA, 5.8S ribosomal N1 (RNA5-8SN1), ribosomal RNA	1	200	85.6381
srR-495-cP	srRNA-RNA5S1-15-26-cP	CACCCTGAACGCGCCCGATCTCGTCT	26	srRNA	RNA5S1	NR_023363.1	rRNA	Homo sapiens RNA, 5S ribosomal 1 (RNA5S1), ribosomal RNA	15	200	85.6381
srR-496-cP	srRNA-RNA28SN5-1083-20-cP	TCCCACGGCGCGACCGCTCT	20	srRNA	RNA28SN5	NR_003287.4	rRNA	Homo sapiens RNA, 28S ribosomal N5 (RNA28SN5), ribosomal RNA	1083	199	85.2099
srR-497-cP	srRNA-RNA28SN5-1082-22-cP	CTCCCACGGCGCGACCGCTCTC	22	srRNA	RNA28SN5	NR_003287.4	rRNA	Homo sapiens RNA, 28S ribosomal N5 (RNA28SN5), ribosomal RNA	1082	199	85.2099
srR-498-cP	srRNA-RNA5-8SN1-127-20-cP	TCCCGGGGCTACGCCTGTCT	20	srRNA	RNA5-8SN1	NR_145821.1	rRNA	Homo sapiens RNA, 5.8S ribosomal N1 (RNA5-8SN1), ribosomal RNA	127	199	85.2099
srR-499-cP	srRNA-RNA28SN5-119-15-2-cP	GAATCCCCGCCCCGC	15	srRNA	RNA28SN5	NR_003287.4	rRNA	Homo sapiens RNA, 28S ribosomal N5 (RNA28SN5), ribosomal RNA	119	198	84.7817
srR-500-cP	srRNA-RNA28SN5-3671-20-cP	GGCGGGTGTTGACGCGATGT	20	srRNA	RNA28SN5	NR_003287.4	rRNA	Homo sapiens RNA, 28S ribosomal N5 (RNA28SN5), ribosomal RNA	3671	198	84.7817
srR-501-cP	srRNA-RNA28SN5-2742-22-cP	GAAAATCCGGGGGAGAGGGTGT	22	srRNA	RNA28SN5	NR_003287.4	rRNA	Homo sapiens RNA, 28S ribosomal N5 (RNA28SN5), ribosomal RNA	2742	196	83.9253
srR-502-cP	srRNA-RNA28SN5-317-17-cP	AAACTCCATCTAAGGCT	17	srRNA	RNA28SN5	NR_003287.4	rRNA	Homo sapiens RNA, 28S ribosomal N5 (RNA28SN5), ribosomal RNA	317	195	83.4972
srR-503-cP	srRNA-RNA28SN5-170-15-cP	ACTCCCCGGCGCCGC	15	srRNA	RNA28SN5	NR_003287.4	rRNA	Homo sapiens RNA, 28S ribosomal N5 (RNA28SN5), ribosomal RNA	170	195	83.4972
srR-504-cP	srRNA-RNA28SN5-4513-20-2-cP	AGGGAACGTGAGCTGGGATT	20	srRNA	RNA28SN5	NR_003287.4	rRNA	Homo sapiens RNA, 28S ribosomal N5 (RNA28SN5), ribosomal RNA	4513	194	83.069
srR-505-cP	srRNA-RNA5S1-1-26-2-cP	GTCTACGGCCATATTACCCTGAACGC	26	srRNA	RNA5S1	NR_023363.1	rRNA	Homo sapiens RNA, 5S ribosomal 1 (RNA5S1), ribosomal RNA	1	194	83.069
srR-506-cP	srRNA-RNA18SN2-1787-22-cP	GAGAAGACGGTCGAACTTGACT	22	srRNA	RNA18SN2	NR_146146.1	rRNA	Homo sapiens RNA, 18S ribosomal N2 (RNA18SN2), ribosomal RNA	1787	193	82.6408
srR-507-cP	srRNA-RNA28SN5-1082-21-cP	CTCCCACGGCGCGACCGCTCT	21	srRNA	RNA28SN5	NR_003287.4	rRNA	Homo sapiens RNA, 28S ribosomal N5 (RNA28SN5), ribosomal RNA	1082	193	82.6408
srR-508-cP	srRNA-RNA5-8SN1-126-15-cP	CTCCCGGGGCTACGC	15	srRNA	RNA5-8SN1	NR_145821.1	rRNA	Homo sapiens RNA, 5.8S ribosomal N1 (RNA5-8SN1), ribosomal RNA	126	193	82.6408
srR-509-cP	srRNA-RNA5S1-29-29-cP	CCGATCTCGTCTGATCTCGGAAGCTAAGC	29	srRNA	RNA5S1	NR_023363.1	rRNA	Homo sapiens RNA, 5S ribosomal 1 (RNA5S1), ribosomal RNA	29	193	82.6408
srR-510-cP	srRNA-RNA18SN2-744-18-cP	GCCTCTCGGCGCCCCCTC	18	srRNA	RNA18SN2	NR_146146.1	rRNA	Homo sapiens RNA, 18S ribosomal N2 (RNA18SN2), ribosomal RNA	744	192	82.2126
srR-511-cP	srRNA-RNA18SN2-111-25-cP	ATGGTTCCTTTGGTCGCTCGCTCCT	25	srRNA	RNA18SN2	NR_146146.1	rRNA	Homo sapiens RNA, 18S ribosomal N2 (RNA18SN2), ribosomal RNA	111	192	82.2126
srR-512-cP	srRNA-RNA18SN2-1697-18-cP	ACACCGCCCGTCGCTACT	18	srRNA	RNA18SN2	NR_146146.1	rRNA	Homo sapiens RNA, 18S ribosomal N2 (RNA18SN2), ribosomal RNA	1697	192	82.2126
srR-513-cP	srRNA-RNA18SN2-786-16-cP	GGGGCCCGAAGCGTTT	16	srRNA	RNA18SN2	NR_146146.1	rRNA	Homo sapiens RNA, 18S ribosomal N2 (RNA18SN2), ribosomal RNA	786	192	82.2126
srR-514-cP	srRNA-RNA28SN5-3608-29-cP	AGAACTGGTGCGGACCAGGGGAATCCGAC	29	srRNA	RNA28SN5	NR_003287.4	rRNA	Homo sapiens RNA, 28S ribosomal N5 (RNA28SN5), ribosomal RNA	3608	192	82.2126
srR-515-cP	srRNA-RNA5S1-12-15-cP	TACCACCCTGAACGC	15	srRNA	RNA5S1	NR_023363.1	rRNA	Homo sapiens RNA, 5S ribosomal 1 (RNA5S1), ribosomal RNA	12	192	82.2126
srR-516-cP	srRNA-RNA28SN5-3242-27-cP	TCTGGACGCGAGCCGGGCCCTTCCCGT	27	srRNA	RNA28SN5	NR_003287.4	rRNA	Homo sapiens RNA, 28S ribosomal N5 (RNA28SN5), ribosomal RNA	3242	191	81.7844
srR-517-cP	srRNA-RNA18SN2-1381-24-cP	GAACGAGACTCTGGCATGCTAACT	24	srRNA	RNA18SN2	NR_146146.1	rRNA	Homo sapiens RNA, 18S ribosomal N2 (RNA18SN2), ribosomal RNA	1381	190	81.3562
srR-518-cP	srRNA-RNA28SN5-2282-17-cP	AGGAGGGCCGCTGCGGT	17	srRNA	RNA28SN5	NR_003287.4	rRNA	Homo sapiens RNA, 28S ribosomal N5 (RNA28SN5), ribosomal RNA	2282	190	81.3562
srR-519-cP	srRNA-RNA28SN5-1424-19-cP	GGGATCCCGAGGCCTCTCC	19	srRNA	RNA28SN5	NR_003287.4	rRNA	Homo sapiens RNA, 28S ribosomal N5 (RNA28SN5), ribosomal RNA	1424	190	81.3562
srR-520-cP	srRNA-RNA28SN5-1801-20-cP	AAGAAGCCCGGCTCGCTGGC	20	srRNA	RNA28SN5	NR_003287.4	rRNA	Homo sapiens RNA, 28S ribosomal N5 (RNA28SN5), ribosomal RNA	1801	189	80.928
srR-521-cP	srRNA-RNA28SN5-3550-17-cP	CCCCCGGGCCGCGGTTT	17	srRNA	RNA28SN5	NR_003287.4	rRNA	Homo sapiens RNA, 28S ribosomal N5 (RNA28SN5), ribosomal RNA	3550	189	80.928
srR-522-cP	srRNA-RNA5-8SN1-127-18-cP	TCCCGGGGCTACGCCTGT	18	srRNA	RNA5-8SN1	NR_145821.1	rRNA	Homo sapiens RNA, 5.8S ribosomal N1 (RNA5-8SN1), ribosomal RNA	127	189	80.928
srR-523-cP	srRNA-RNA18SN2-1378-22-cP	AACGAACGAGACTCTGGCATGC	22	srRNA	RNA18SN2	NR_146146.1	rRNA	Homo sapiens RNA, 18S ribosomal N2 (RNA18SN2), ribosomal RNA	1378	188	80.4998
srR-524-cP	srRNA-RNA28SN5-3-15-cP	TCCGACCTCAGATCA	15	srRNA	RNA28SN5	NR_003287.4	rRNA	Homo sapiens RNA, 28S ribosomal N5 (RNA28SN5), ribosomal RNA	3	188	80.4998
srR-525-cP	srRNA-RNA28SN5-1502-27-cP	GAGCGTACGCGTTAGGACCCGAAAGAT	27	srRNA	RNA28SN5	NR_003287.4	rRNA	Homo sapiens RNA, 28S ribosomal N5 (RNA28SN5), ribosomal RNA	1502	187	80.0716
srR-526-cP	srRNA-RNA5S1-37-17-cP	GTCTGATCTCGGAAGCT	17	srRNA	RNA5S1	NR_023363.1	rRNA	Homo sapiens RNA, 5S ribosomal 1 (RNA5S1), ribosomal RNA	37	187	80.0716
srR-527-cP	srRNA-RNA18SN2-1250-15-2-cP	AACACGGGAAAACTC	15	srRNA	RNA18SN2	NR_146146.1	rRNA	Homo sapiens RNA, 18S ribosomal N2 (RNA18SN2), ribosomal RNA	1250	186	79.6434
srR-528-cP	srRNA-RNA28SN5-1913-16-cP	CCCGATGCCGACGCTC	16	srRNA	RNA28SN5	NR_003287.4	rRNA	Homo sapiens RNA, 28S ribosomal N5 (RNA28SN5), ribosomal RNA	1913	186	79.6434
srR-529-cP	srRNA-RNA28SN3-54-15-cP	GGAGGAAAAGAAACT	15	srRNA	RNA28SN3	NR_146154.1	rRNA	Homo sapiens RNA, 28S ribosomal N3 (RNA28SN3), ribosomal RNA	54	186	79.6434
srR-530-cP	srRNA-RNA5S1-1-26-3-cP	GTCTACGGCCATACCATTCTGAACGC	26	srRNA	RNA5S1	NR_023363.1	rRNA	Homo sapiens RNA, 5S ribosomal 1 (RNA5S1), ribosomal RNA	1	185	79.2152
srR-531-cP	srRNA-RNA28SN5-2717-24-cP	GTCCGGTGAGCTCTCGCTGGCCCT	24	srRNA	RNA28SN5	NR_003287.4	rRNA	Homo sapiens RNA, 28S ribosomal N5 (RNA28SN5), ribosomal RNA	2717	185	79.2152
srR-532-cP	srRNA-RNA45SN5-6595-25-cP	CTCGTACGACTCTTAGCGGTGGATC	25	srRNA	RNA45SN5	NR_046235.3	rRNA	Homo sapiens RNA, 45S pre-ribosomal N5 (RNA45SN5), ribosomal RNA	6595	184	78.7871
srR-533-cP	srRNA-RNA28SN5-1877-17-cP	GGCGCTGCGGGATGAAC	17	srRNA	RNA28SN5	NR_003287.4	rRNA	Homo sapiens RNA, 28S ribosomal N5 (RNA28SN5), ribosomal RNA	1877	183	78.3589
srR-534-cP	srRNA-RNA18SN2-1464-19-cP	CAGCCACCCGAGATTGAGC	19	srRNA	RNA18SN2	NR_146146.1	rRNA	Homo sapiens RNA, 18S ribosomal N2 (RNA18SN2), ribosomal RNA	1464	182	77.9307
srR-535-cP	srRNA-RNA28SN5-1085-19-cP	CCACGGCGCGACCGCTCTC	19	srRNA	RNA28SN5	NR_003287.4	rRNA	Homo sapiens RNA, 28S ribosomal N5 (RNA28SN5), ribosomal RNA	1085	182	77.9307
srR-536-cP	srRNA-RNA18SN2-297-21-cP	AGATAACCTCGGGCCGATCGC	21	srRNA	RNA18SN2	NR_146146.1	rRNA	Homo sapiens RNA, 18S ribosomal N2 (RNA18SN2), ribosomal RNA	297	181	77.5025
srR-537-cP	srRNA-RNA18SN2-583-21-cP	AACGAGGATCCATTGGAGGGC	21	srRNA	RNA18SN2	NR_146146.1	rRNA	Homo sapiens RNA, 18S ribosomal N2 (RNA18SN2), ribosomal RNA	583	181	77.5025
srR-538-cP	srRNA-RNA18SN2-1510-21-cP	GTCCGGGGCTGCACGCGCGCT	21	srRNA	RNA18SN2	NR_146146.1	rRNA	Homo sapiens RNA, 18S ribosomal N2 (RNA18SN2), ribosomal RNA	1510	181	77.5025
srR-539-cP	srRNA-RNA28SN5-2783-15-cP	ACCCATATCCGCAGC	15	srRNA	RNA28SN5	NR_003287.4	rRNA	Homo sapiens RNA, 28S ribosomal N5 (RNA28SN5), ribosomal RNA	2783	181	77.5025
srR-540-cP	srRNA-RNA5S1-13-24-3-cP	ACCACTTTGAACGCGCCCGATCTC	24	srRNA	RNA5S1	NR_023363.1	rRNA	Homo sapiens RNA, 5S ribosomal 1 (RNA5S1), ribosomal RNA	13	180	77.0743
srR-541-cP	srRNA-RNA5-8SN1-84-22-cP	ATTGATCATCGACACTTCGAAC	22	srRNA	RNA5-8SN1	NR_145821.1	rRNA	Homo sapiens RNA, 5.8S ribosomal N1 (RNA5-8SN1), ribosomal RNA	84	180	77.0743
srR-542-cP	srRNA-RNA5S1-19-15-cP	CTGAACGCGCCCGAT	15	srRNA	RNA5S1	NR_023363.1	rRNA	Homo sapiens RNA, 5S ribosomal 1 (RNA5S1), ribosomal RNA	19	180	77.0743
srR-543-cP	srRNA-RNA18SN2-301-15-cP	AACCTCGGGCCGATC	15	srRNA	RNA18SN2	NR_146146.1	rRNA	Homo sapiens RNA, 18S ribosomal N2 (RNA18SN2), ribosomal RNA	301	179	76.6461
srR-544-cP	srRNA-RNA28SN5-4315-30-cP	AGACCGTGAAAGCGGGGCCTCACGATCCTT	30	srRNA	RNA28SN5	NR_003287.4	rRNA	Homo sapiens RNA, 28S ribosomal N5 (RNA28SN5), ribosomal RNA	4315	179	76.6461
srR-545-cP	srRNA-RNA28SN5-1983-15-cP	AAGTCGGAATCCGCT	15	srRNA	RNA28SN5	NR_003287.4	rRNA	Homo sapiens RNA, 28S ribosomal N5 (RNA28SN5), ribosomal RNA	1983	179	76.6461
srR-546-cP	srRNA-RNA28SN5-3624-18-2-cP	AGGGGAATCCGACTGTCT	18	srRNA	RNA28SN5	NR_003287.4	rRNA	Homo sapiens RNA, 28S ribosomal N5 (RNA28SN5), ribosomal RNA	3624	178	76.2179
srR-547-cP	srRNA-RNA18SN2-1603-16-cP	GGGGATCGGGGATTGC	16	srRNA	RNA18SN2	NR_146146.1	rRNA	Homo sapiens RNA, 18S ribosomal N2 (RNA18SN2), ribosomal RNA	1603	178	76.2179
srR-548-cP	srRNA-RNA45SN5-6833-30-cP	GGGGGCCCTCCGTCCCCCTAAGCGCAGACC	30	srRNA	RNA45SN5	NR_046235.3	rRNA	Homo sapiens RNA, 45S pre-ribosomal N5 (RNA45SN5), ribosomal RNA	6833	178	76.2179
srR-549-cP	srRNA-RNA28SN5-2835-22-cP	AATGTAGGTAAGGGAAGTCGGC	22	srRNA	RNA28SN5	NR_003287.4	rRNA	Homo sapiens RNA, 28S ribosomal N5 (RNA28SN5), ribosomal RNA	2835	177	75.7897
srR-550-cP	srRNA-RNA28SN5-338-17-cP	ACCGGCACGAGACCGAT	17	srRNA	RNA28SN5	NR_003287.4	rRNA	Homo sapiens RNA, 28S ribosomal N5 (RNA28SN5), ribosomal RNA	338	176	75.3615
srR-551-cP	srRNA-RNA28SN5-4732-18-cP	GCAGCGCCGCGGAGCCTC	18	srRNA	RNA28SN5	NR_003287.4	rRNA	Homo sapiens RNA, 28S ribosomal N5 (RNA28SN5), ribosomal RNA	4732	175	74.9333
srR-552-cP	srRNA-RNA28SN5-3681-17-cP	GACGCGATGTGATTTCT	17	srRNA	RNA28SN5	NR_003287.4	rRNA	Homo sapiens RNA, 28S ribosomal N5 (RNA28SN5), ribosomal RNA	3681	175	74.9333
srR-553-cP	srRNA-RNA28SN5-321-25-cP	TCCATCTAAGGCTAAATACCGGCAC	25	srRNA	RNA28SN5	NR_003287.4	rRNA	Homo sapiens RNA, 28S ribosomal N5 (RNA28SN5), ribosomal RNA	321	175	74.9333
srR-554-cP	srRNA-RNA28SN5-4705-21-cP	AGAATCCCGCCCAGGCGGAAC	21	srRNA	RNA28SN5	NR_003287.4	rRNA	Homo sapiens RNA, 28S ribosomal N5 (RNA28SN5), ribosomal RNA	4705	174	74.5052
srR-555-cP	srRNA-RNA28SN5-1723-18-cP	AGTTTTATCCGGTAAAGC	18	srRNA	RNA28SN5	NR_003287.4	rRNA	Homo sapiens RNA, 28S ribosomal N5 (RNA28SN5), ribosomal RNA	1723	174	74.5052
srR-556-cP	srRNA-RNA28SN5-1981-17-cP	GGAAGTCGGAATCCGCT	17	srRNA	RNA28SN5	NR_003287.4	rRNA	Homo sapiens RNA, 28S ribosomal N5 (RNA28SN5), ribosomal RNA	1981	173	74.077
srR-557-cP	srRNA-RNA5S1-3-18-cP	CTACGGCCATACCACCCT	18	srRNA	RNA5S1	NR_023363.1	rRNA	Homo sapiens RNA, 5S ribosomal 1 (RNA5S1), ribosomal RNA	3	173	74.077
srR-558-cP	srRNA-RNA28SN5-42-27-cP	ATATTAGTCAGCGGAGGAGAAGAAACT	27	srRNA	RNA28SN5	NR_003287.4	rRNA	Homo sapiens RNA, 28S ribosomal N5 (RNA28SN5), ribosomal RNA	42	171	73.2206
srR-559-cP	srRNA-RNA28SN5-1085-18-cP	CCACGGCGCGACCGCTCT	18	srRNA	RNA28SN5	NR_003287.4	rRNA	Homo sapiens RNA, 28S ribosomal N5 (RNA28SN5), ribosomal RNA	1085	171	73.2206
srR-560-cP	srRNA-RNA28SN5-4487-23-cP	AAGCGTTGGATTGTTCACCCACT	23	srRNA	RNA28SN5	NR_003287.4	rRNA	Homo sapiens RNA, 28S ribosomal N5 (RNA28SN5), ribosomal RNA	4487	171	73.2206
srR-561-cP	srRNA-RNA18SN2-594-25-cP	ATTGGAGGGCAAGTCTGGTGCCAGC	25	srRNA	RNA18SN2	NR_146146.1	rRNA	Homo sapiens RNA, 18S ribosomal N2 (RNA18SN2), ribosomal RNA	594	170	72.7924
srR-562-cP	srRNA-RNA18SN2-1768-26-cP	ACGGCCCTGGCGGAGCGCTGAGAAGA	26	srRNA	RNA18SN2	NR_146146.1	rRNA	Homo sapiens RNA, 18S ribosomal N2 (RNA18SN2), ribosomal RNA	1768	170	72.7924
srR-563-cP	srRNA-RNA18SN2-1632-29-cP	GAACGAGGAATTCCCAGTAAGTGCGGGTC	29	srRNA	RNA18SN2	NR_146146.1	rRNA	Homo sapiens RNA, 18S ribosomal N2 (RNA18SN2), ribosomal RNA	1632	169	72.3642
srR-564-cP	srRNA-RNA28SN5-2901-21-cP	GGGTCGGTCGGGCTGGGGCGC	21	srRNA	RNA28SN5	NR_003287.4	rRNA	Homo sapiens RNA, 28S ribosomal N5 (RNA28SN5), ribosomal RNA	2901	168	71.936
srR-565-cP	srRNA-RNA28SN5-4452-15-cP	TCGGCTCTTCCTATC	15	srRNA	RNA28SN5	NR_003287.4	rRNA	Homo sapiens RNA, 28S ribosomal N5 (RNA28SN5), ribosomal RNA	4452	168	71.936
srR-566-cP	srRNA-RNA28SN5-3740-23-cP	GCGGGTAAACGGCGGGAGTAACT	23	srRNA	RNA28SN5	NR_003287.4	rRNA	Homo sapiens RNA, 28S ribosomal N5 (RNA28SN5), ribosomal RNA	3740	168	71.936
srR-567-cP	srRNA-RNA28SN5-1083-21-cP	TCCCACGGCGCGACCGCTCTC	21	srRNA	RNA28SN5	NR_003287.4	rRNA	Homo sapiens RNA, 28S ribosomal N5 (RNA28SN5), ribosomal RNA	1083	168	71.936
srR-568-cP	srRNA-RNA28SN5-4056-23-cP	ACTCTCATCGTTTTTTCACTGAC	23	srRNA	RNA28SN5	NR_003287.4	rRNA	Homo sapiens RNA, 28S ribosomal N5 (RNA28SN5), ribosomal RNA	4056	168	71.936
srR-569-cP	srRNA-RNA18SN2-79-19-cP	AGTGAAACTGCGAATGGCT	19	srRNA	RNA18SN2	NR_146146.1	rRNA	Homo sapiens RNA, 18S ribosomal N2 (RNA18SN2), ribosomal RNA	79	167	71.5078
srR-570-cP	srRNA-RNA28SN5-1484-16-cP	GCCGGGGAGGTGGAGC	16	srRNA	RNA28SN5	NR_003287.4	rRNA	Homo sapiens RNA, 28S ribosomal N5 (RNA28SN5), ribosomal RNA	1484	167	71.5078
srR-571-cP	srRNA-RNA28SN5-1823-19-cP	GGAGCCGGGCGTGGAATGC	19	srRNA	RNA28SN5	NR_003287.4	rRNA	Homo sapiens RNA, 28S ribosomal N5 (RNA28SN5), ribosomal RNA	1823	167	71.5078
srR-572-cP	srRNA-RNA5-8SN1-65-17-cP	AATGTGAATTGCAGGAC	17	srRNA	RNA5-8SN1	NR_145821.1	rRNA	Homo sapiens RNA, 5.8S ribosomal N1 (RNA5-8SN1), ribosomal RNA	65	167	71.5078
srR-573-cP	srRNA-RNA18SN2-1344-19-cP	AGTTGGTGGAGCGATTTGT	19	srRNA	RNA18SN2	NR_146146.1	rRNA	Homo sapiens RNA, 18S ribosomal N2 (RNA18SN2), ribosomal RNA	1344	166	71.0796
srR-574-cP	srRNA-RNA28SN5-317-27-cP	AAACTCCATCTAAGGCTAAATACCGGC	27	srRNA	RNA28SN5	NR_003287.4	rRNA	Homo sapiens RNA, 28S ribosomal N5 (RNA28SN5), ribosomal RNA	317	166	71.0796
srR-575-cP	srRNA-RNA28SN5-4513-15-cP	AGGGAACGTGAGCTG	15	srRNA	RNA28SN5	NR_003287.4	rRNA	Homo sapiens RNA, 28S ribosomal N5 (RNA28SN5), ribosomal RNA	4513	166	71.0796
srR-576-cP	srRNA-RNA28SN5-2711-21-cP	GGCGGCGTCCGGTGAGCTCTC	21	srRNA	RNA28SN5	NR_003287.4	rRNA	Homo sapiens RNA, 28S ribosomal N5 (RNA28SN5), ribosomal RNA	2711	166	71.0796
srR-577-cP	srRNA-RNA5S1-5-19-cP	ACGGCCATACCACCCTGAA	19	srRNA	RNA5S1	NR_023363.1	rRNA	Homo sapiens RNA, 5S ribosomal 1 (RNA5S1), ribosomal RNA	5	166	71.0796
srR-578-cP	srRNA-RNA28SN5-4637-17-cP	GTGCTTGGCTGAGGAGC	17	srRNA	RNA28SN5	NR_003287.4	rRNA	Homo sapiens RNA, 28S ribosomal N5 (RNA28SN5), ribosomal RNA	4637	165	70.6514
srR-579-cP	srRNA-RNA18SN2-107-19-cP	AGTTATGGTTCCTTTGGTC	19	srRNA	RNA18SN2	NR_146146.1	rRNA	Homo sapiens RNA, 18S ribosomal N2 (RNA18SN2), ribosomal RNA	107	164	70.2232
srR-580-cP	srRNA-RNA18SN2-84-15-cP	AACTGCGAATGGCTC	15	srRNA	RNA18SN2	NR_146146.1	rRNA	Homo sapiens RNA, 18S ribosomal N2 (RNA18SN2), ribosomal RNA	84	164	70.2232
srR-581-cP	srRNA-RNA5S1-54-27-cP	AAGCAGGGTCGGGCCTGGTTAGTACTT	27	srRNA	RNA5S1	NR_023363.1	rRNA	Homo sapiens RNA, 5S ribosomal 1 (RNA5S1), ribosomal RNA	54	164	70.2232
srR-582-cP	srRNA-RNA18SN2-158-25-cP	AATTCTAGAGCTAATACATGCCGAC	25	srRNA	RNA18SN2	NR_146146.1	rRNA	Homo sapiens RNA, 18S ribosomal N2 (RNA18SN2), ribosomal RNA	158	163	69.7951
srR-583-cP	srRNA-RNA28SN5-3651-30-cP	AAAGCATCGCGAAGGCCCGCGGCGGGTGTT	30	srRNA	RNA28SN5	NR_003287.4	rRNA	Homo sapiens RNA, 28S ribosomal N5 (RNA28SN5), ribosomal RNA	3651	163	69.7951
srR-584-cP	srRNA-RNA28SN5-4602-24-cP	ACGAGAGGAACCGCAGGTTCAGAC	24	srRNA	RNA28SN5	NR_003287.4	rRNA	Homo sapiens RNA, 28S ribosomal N5 (RNA28SN5), ribosomal RNA	4602	163	69.7951
srR-585-cP	srRNA-RNA28SN5-2719-20-cP	CCGGTGAGCTCTCGCTGGCC	20	srRNA	RNA28SN5	NR_003287.4	rRNA	Homo sapiens RNA, 28S ribosomal N5 (RNA28SN5), ribosomal RNA	2719	163	69.7951
srR-586-cP	srRNA-RNA5-8SN1-86-22-cP	TGATCATCGACACTTCGAACGC	22	srRNA	RNA5-8SN1	NR_145821.1	rRNA	Homo sapiens RNA, 5.8S ribosomal N1 (RNA5-8SN1), ribosomal RNA	86	163	69.7951
srR-587-cP	srRNA-RNA5S1-4-21-cP	TACGGCCATACCACCCTGAAC	21	srRNA	RNA5S1	NR_023363.1	rRNA	Homo sapiens RNA, 5S ribosomal 1 (RNA5S1), ribosomal RNA	4	163	69.7951
srR-588-cP	srRNA-RNA5-8SN1-1-19-2-cP	CGACTTTTAGCGGTGGATC	19	srRNA	RNA5-8SN1	NR_145821.1	rRNA	Homo sapiens RNA, 5.8S ribosomal N1 (RNA5-8SN1), ribosomal RNA	1	162	69.3669
srR-589-cP	srRNA-RNA18SN2-1369-29-cP	AATTCCGATAACGAACGAGACTCTGGCAT	29	srRNA	RNA18SN2	NR_146146.1	rRNA	Homo sapiens RNA, 18S ribosomal N2 (RNA18SN2), ribosomal RNA	1369	162	69.3669
srR-590-cP	srRNA-RNA18SN2-113-25-cP	GGTTCCTTTGGTCGCTCGCTCCTCT	25	srRNA	RNA18SN2	NR_146146.1	rRNA	Homo sapiens RNA, 18S ribosomal N2 (RNA18SN2), ribosomal RNA	113	162	69.3669
srR-591-cP	srRNA-RNA28SN5-4492-17-cP	TTGGATTGTTCACCCGC	17	srRNA	RNA28SN5	NR_003287.4	rRNA	Homo sapiens RNA, 28S ribosomal N5 (RNA28SN5), ribosomal RNA	4492	162	69.3669
srR-592-cP	srRNA-RNA28SN5-107-27-cP	GAGCCCAGCGCCGAATCCCCGCCCCGC	27	srRNA	RNA28SN5	NR_003287.4	rRNA	Homo sapiens RNA, 28S ribosomal N5 (RNA28SN5), ribosomal RNA	107	161	68.9387
srR-593-cP	srRNA-RNA28SN5-2378-21-cP	GAGAACTTTGAAGGCCGAAGT	21	srRNA	RNA28SN5	NR_003287.4	rRNA	Homo sapiens RNA, 28S ribosomal N5 (RNA28SN5), ribosomal RNA	2378	161	68.9387
srR-594-cP	srRNA-RNA45SN5-6737-28-cP	ACGCCTGTCTGAGCGTCGCTTGCCGATC	28	srRNA	RNA45SN5	NR_046235.3	rRNA	Homo sapiens RNA, 45S pre-ribosomal N5 (RNA45SN5), ribosomal RNA	6737	161	68.9387
srR-595-cP	srRNA-RNA5-8SN1-15-16-cP	GGATCACTCGGCTCGT	16	srRNA	RNA5-8SN1	NR_145821.1	rRNA	Homo sapiens RNA, 5.8S ribosomal N1 (RNA5-8SN1), ribosomal RNA	15	161	68.9387
srR-596-cP	srRNA-RNA5-8SN1-65-22-cP	AATGTGAATTGCAGGACACATT	22	srRNA	RNA5-8SN1	NR_145821.1	rRNA	Homo sapiens RNA, 5.8S ribosomal N1 (RNA5-8SN1), ribosomal RNA	65	161	68.9387
srR-597-cP	srRNA-RNA5-8SN1-126-30-cP	CTCCCGGGGCTACGCCTGTCTGAGCGTCGC	30	srRNA	RNA5-8SN1	NR_145821.1	rRNA	Homo sapiens RNA, 5.8S ribosomal N1 (RNA5-8SN1), ribosomal RNA	126	161	68.9387
srR-598-cP	srRNA-RNA5S1-4-17-cP	TACGGCCATACCACCCT	17	srRNA	RNA5S1	NR_023363.1	rRNA	Homo sapiens RNA, 5S ribosomal 1 (RNA5S1), ribosomal RNA	4	161	68.9387
srR-599-cP	srRNA-RNA5S1-5-22-2-cP	ACGGCCATACCATTCTGAACGC	22	srRNA	RNA5S1	NR_023363.1	rRNA	Homo sapiens RNA, 5S ribosomal 1 (RNA5S1), ribosomal RNA	5	160	68.5105
srR-600-cP	srRNA-RNA28SN5-3614-24-cP	GGTGCGGACCAGGGGAATCCGACT	24	srRNA	RNA28SN5	NR_003287.4	rRNA	Homo sapiens RNA, 28S ribosomal N5 (RNA28SN5), ribosomal RNA	3614	160	68.5105
srR-601-cP	srRNA-RNA28SN5-108-26-cP	AGCCCAGCGCCGAATCCCCGCCCCGC	26	srRNA	RNA28SN5	NR_003287.4	rRNA	Homo sapiens RNA, 28S ribosomal N5 (RNA28SN5), ribosomal RNA	108	160	68.5105
srR-602-cP	srRNA-RNA28SN5-73-28-cP	AGGATTCCCTCAGTAACGGCGAGTGAAC	28	srRNA	RNA28SN5	NR_003287.4	rRNA	Homo sapiens RNA, 28S ribosomal N5 (RNA28SN5), ribosomal RNA	73	160	68.5105
srR-603-cP	srRNA-RNA28SN5-2564-17-cP	GAGGCGTCCAGTGCGGT	17	srRNA	RNA28SN5	NR_003287.4	rRNA	Homo sapiens RNA, 28S ribosomal N5 (RNA28SN5), ribosomal RNA	2564	160	68.5105
srR-604-cP	srRNA-RNA28SN5-277-23-cP	GGAGTCGGGTTGCTTGGGAATGC	23	srRNA	RNA28SN5	NR_003287.4	rRNA	Homo sapiens RNA, 28S ribosomal N5 (RNA28SN5), ribosomal RNA	277	160	68.5105
srR-605-cP	srRNA-RNA5S1-16-30-cP	ACCCTGAACGCGCCCGATCTCGTCTGATCT	30	srRNA	RNA5S1	NR_023363.1	rRNA	Homo sapiens RNA, 5S ribosomal 1 (RNA5S1), ribosomal RNA	16	160	68.5105
srR-606-cP	srRNA-RNA18SN2-1512-21-cP	CCGGGGCTGCACGCGCGCTAC	21	srRNA	RNA18SN2	NR_146146.1	rRNA	Homo sapiens RNA, 18S ribosomal N2 (RNA18SN2), ribosomal RNA	1512	159	68.0823
srR-607-cP	srRNA-RNA28SN5-4182-18-cP	GGGGAGTTTGACTGGGGC	18	srRNA	RNA28SN5	NR_003287.4	rRNA	Homo sapiens RNA, 28S ribosomal N5 (RNA28SN5), ribosomal RNA	4182	159	68.0823
srR-608-cP	srRNA-RNA45SN5-6598-24-cP	GTACGACTCTTAGCGGTGGATCAC	24	srRNA	RNA45SN5	NR_046235.3	rRNA	Homo sapiens RNA, 45S pre-ribosomal N5 (RNA45SN5), ribosomal RNA	6598	159	68.0823
srR-609-cP	srRNA-RNA5-8SN1-2-21-cP	GACTCTTAGCGGTGGATCACT	21	srRNA	RNA5-8SN1	NR_145821.1	rRNA	Homo sapiens RNA, 5.8S ribosomal N1 (RNA5-8SN1), ribosomal RNA	2	159	68.0823
srR-610-cP	srRNA-RNA5S1-7-24-cP	GGCCATACCACCCTGAACGCGCCC	24	srRNA	RNA5S1	NR_023363.1	rRNA	Homo sapiens RNA, 5S ribosomal 1 (RNA5S1), ribosomal RNA	7	159	68.0823
srR-611-cP	srRNA-RNA18SN2-1-17-cP	TACCTGGTTGATCCTGC	17	srRNA	RNA18SN2	NR_146146.1	rRNA	Homo sapiens RNA, 18S ribosomal N2 (RNA18SN2), ribosomal RNA	1	158	67.6541
srR-612-cP	srRNA-RNA28SN5-1982-16-cP	GAAGTCGGAATCCGCT	16	srRNA	RNA28SN5	NR_003287.4	rRNA	Homo sapiens RNA, 28S ribosomal N5 (RNA28SN5), ribosomal RNA	1982	158	67.6541
srR-613-cP	srRNA-RNA5S1-13-15-cP	ACCACCCTGAACGCG	15	srRNA	RNA5S1	NR_023363.1	rRNA	Homo sapiens RNA, 5S ribosomal 1 (RNA5S1), ribosomal RNA	13	158	67.6541
srR-614-cP	srRNA-RNA28SN5-4700-17-cP	AAGTCAGAATCCCGCCC	17	srRNA	RNA28SN5	NR_003287.4	rRNA	Homo sapiens RNA, 28S ribosomal N5 (RNA28SN5), ribosomal RNA	4700	157	67.2259
srR-615-cP	srRNA-RNA45SN5-6600-22-cP	ACGACTCTTAGCGGTGGATCAC	22	srRNA	RNA45SN5	NR_046235.3	rRNA	Homo sapiens RNA, 45S pre-ribosomal N5 (RNA45SN5), ribosomal RNA	6600	157	67.2259
srR-616-cP	srRNA-RNA5-8SN1-48-29-cP	AGCTAGCTGCGAGAATTAATGTGAATTGC	29	srRNA	RNA5-8SN1	NR_145821.1	rRNA	Homo sapiens RNA, 5.8S ribosomal N1 (RNA5-8SN1), ribosomal RNA	48	157	67.2259
srR-617-cP	srRNA-RNA18SN2-1379-17-cP	ACGAACGAGACTCTGGC	17	srRNA	RNA18SN2	NR_146146.1	rRNA	Homo sapiens RNA, 18S ribosomal N2 (RNA18SN2), ribosomal RNA	1379	156	66.7977
srR-618-cP	srRNA-RNA18SN2-77-25-cP	ACAGTGAAACTGCGAATGGCTCATT	25	srRNA	RNA18SN2	NR_146146.1	rRNA	Homo sapiens RNA, 18S ribosomal N2 (RNA18SN2), ribosomal RNA	77	155	66.3695
srR-619-cP	srRNA-RNA18SN2-1473-16-cP	GAGATTGAGCAATAAC	16	srRNA	RNA18SN2	NR_146146.1	rRNA	Homo sapiens RNA, 18S ribosomal N2 (RNA18SN2), ribosomal RNA	1473	155	66.3695
srR-620-cP	srRNA-RNA28SN5-282-18-cP	CGGGTTGCTTGGGAATGC	18	srRNA	RNA28SN5	NR_003287.4	rRNA	Homo sapiens RNA, 28S ribosomal N5 (RNA28SN5), ribosomal RNA	282	155	66.3695
srR-621-cP	srRNA-RNA28SN5-4513-19-cP	AGGGAACGTGAGCTGGGTT	19	srRNA	RNA28SN5	NR_003287.4	rRNA	Homo sapiens RNA, 28S ribosomal N5 (RNA28SN5), ribosomal RNA	4513	155	66.3695
srR-622-cP	srRNA-RNA28SN5-158-15-cP	ACGGAAGACCCGCTC	15	srRNA	RNA28SN5	NR_003287.4	rRNA	Homo sapiens RNA, 28S ribosomal N5 (RNA28SN5), ribosomal RNA	158	155	66.3695
srR-623-cP	srRNA-RNA28SN5-118-16-2-cP	CGAATCCCCGCCCCGC	16	srRNA	RNA28SN5	NR_003287.4	rRNA	Homo sapiens RNA, 28S ribosomal N5 (RNA28SN5), ribosomal RNA	118	154	65.9413
srR-624-cP	srRNA-RNA18SN2-113-27-cP	GGTTCCTTTGGTCGCTCGCTCCTCTCC	27	srRNA	RNA18SN2	NR_146146.1	rRNA	Homo sapiens RNA, 18S ribosomal N2 (RNA18SN2), ribosomal RNA	113	154	65.9413
srR-625-cP	srRNA-RNA28SN5-4491-16-cP	GTTGGATTGTTCACCC	16	srRNA	RNA28SN5	NR_003287.4	rRNA	Homo sapiens RNA, 28S ribosomal N5 (RNA28SN5), ribosomal RNA	4491	154	65.9413
srR-626-cP	srRNA-RNA5-8SN1-70-24-cP	GAATTGCAGGACACATTGATCATC	24	srRNA	RNA5-8SN1	NR_145821.1	rRNA	Homo sapiens RNA, 5.8S ribosomal N1 (RNA5-8SN1), ribosomal RNA	70	154	65.9413
srR-627-cP	srRNA-RNA18SN2-1787-17-cP	GAGAAGACGGTCGAACT	17	srRNA	RNA18SN2	NR_146146.1	rRNA	Homo sapiens RNA, 18S ribosomal N2 (RNA18SN2), ribosomal RNA	1787	153	65.5131
srR-628-cP	srRNA-RNA18SN2-64-15-cP	ACGCACGGCCGGTAC	15	srRNA	RNA18SN2	NR_146146.1	rRNA	Homo sapiens RNA, 18S ribosomal N2 (RNA18SN2), ribosomal RNA	64	153	65.5131
srR-629-cP	srRNA-RNA18SN2-1623-27-cP	ATTCCCCATGAACGAGGAATTCCCAGT	27	srRNA	RNA18SN2	NR_146146.1	rRNA	Homo sapiens RNA, 18S ribosomal N2 (RNA18SN2), ribosomal RNA	1623	153	65.5131
srR-630-cP	srRNA-RNA28SN5-2374-19-cP	AAACGAGAACTTTGAAGGC	19	srRNA	RNA28SN5	NR_003287.4	rRNA	Homo sapiens RNA, 28S ribosomal N5 (RNA28SN5), ribosomal RNA	2374	153	65.5131
srR-631-cP	srRNA-RNA28SN5-15-27-cP	AGACGTGGCGACCCGCTGAATTTAAGC	27	srRNA	RNA28SN5	NR_003287.4	rRNA	Homo sapiens RNA, 28S ribosomal N5 (RNA28SN5), ribosomal RNA	15	153	65.5131
srR-632-cP	srRNA-RNA28SN5-2397-23-cP	GTGGAGAAGGGTTCCATGTGAAC	23	srRNA	RNA28SN5	NR_003287.4	rRNA	Homo sapiens RNA, 28S ribosomal N5 (RNA28SN5), ribosomal RNA	2397	153	65.5131
srR-633-cP	srRNA-RNA28SN5-528-15-cP	CCTCCCGACCCCTCC	15	srRNA	RNA28SN5	NR_003287.4	rRNA	Homo sapiens RNA, 28S ribosomal N5 (RNA28SN5), ribosomal RNA	528	152	65.085
srR-634-cP	srRNA-RNA28SN5-4315-21-cP	AGACCGTGAAAGCGGGGCCTC	21	srRNA	RNA28SN5	NR_003287.4	rRNA	Homo sapiens RNA, 28S ribosomal N5 (RNA28SN5), ribosomal RNA	4315	152	65.085
srR-635-cP	srRNA-RNA5-8SN1-70-17-cP	GAATTGCAGGACACATT	17	srRNA	RNA5-8SN1	NR_145821.1	rRNA	Homo sapiens RNA, 5.8S ribosomal N1 (RNA5-8SN1), ribosomal RNA	70	152	65.085
srR-636-cP	srRNA-RNA5S1-18-15-cP	ATCCTGAACGCGCCC	15	srRNA	RNA5S1	NR_023363.1	rRNA	Homo sapiens RNA, 5S ribosomal 1 (RNA5S1), ribosomal RNA	18	152	65.085
srR-637-cP	srRNA-RNA18SN2-149-15-cP	AACTGTGGTAATTCT	15	srRNA	RNA18SN2	NR_146146.1	rRNA	Homo sapiens RNA, 18S ribosomal N2 (RNA18SN2), ribosomal RNA	149	151	64.6568
srR-638-cP	srRNA-RNA18SN2-111-27-cP	ATGGTTCCTTTGGTCGCTCGCTCCTCT	27	srRNA	RNA18SN2	NR_146146.1	rRNA	Homo sapiens RNA, 18S ribosomal N2 (RNA18SN2), ribosomal RNA	111	151	64.6568
srR-639-cP	srRNA-RNA28SN5-1342-24-cP	AACACGTGCGCGAGTCGGGGGCTC	24	srRNA	RNA28SN5	NR_003287.4	rRNA	Homo sapiens RNA, 28S ribosomal N5 (RNA28SN5), ribosomal RNA	1342	151	64.6568
srR-640-cP	srRNA-RNA28SN5-1850-17-cP	AGTGGGCCACTTTTGGT	17	srRNA	RNA28SN5	NR_003287.4	rRNA	Homo sapiens RNA, 28S ribosomal N5 (RNA28SN5), ribosomal RNA	1850	151	64.6568
srR-641-cP	srRNA-RNA28SN5-50-23-cP	CAGCGGAGGAGAAGAAACTAACC	23	srRNA	RNA28SN5	NR_003287.4	rRNA	Homo sapiens RNA, 28S ribosomal N5 (RNA28SN5), ribosomal RNA	50	150	64.2286
srR-642-cP	srRNA-RNA28SN5-2282-19-cP	AGGAGGGCCGCTGCGGTGA	19	srRNA	RNA28SN5	NR_003287.4	rRNA	Homo sapiens RNA, 28S ribosomal N5 (RNA28SN5), ribosomal RNA	2282	150	64.2286
srR-643-cP	srRNA-RNA5-8SN1-68-19-cP	GTGAATTGCAGGACACATT	19	srRNA	RNA5-8SN1	NR_145821.1	rRNA	Homo sapiens RNA, 5.8S ribosomal N1 (RNA5-8SN1), ribosomal RNA	68	150	64.2286
srR-644-cP	srRNA-RNA5S1-13-17-2-cP	ACCACCTGAACGCGCCC	17	srRNA	RNA5S1	NR_023363.1	rRNA	Homo sapiens RNA, 5S ribosomal 1 (RNA5S1), ribosomal RNA	13	149	63.8004
srR-645-cP	srRNA-RNA18SN2-1274-24-cP	GGACACGGACAGGATTGACAGATT	24	srRNA	RNA18SN2	NR_146146.1	rRNA	Homo sapiens RNA, 18S ribosomal N2 (RNA18SN2), ribosomal RNA	1274	149	63.8004
srR-646-cP	srRNA-RNA28SN5-3614-28-cP	GGTGCGGACCAGGGGAATCCGACTGTTT	28	srRNA	RNA28SN5	NR_003287.4	rRNA	Homo sapiens RNA, 28S ribosomal N5 (RNA28SN5), ribosomal RNA	3614	149	63.8004
srR-647-cP	srRNA-RNA28SN5-3671-25-cP	GGCGGGTGTTGACGCGATGTGATTT	25	srRNA	RNA28SN5	NR_003287.4	rRNA	Homo sapiens RNA, 28S ribosomal N5 (RNA28SN5), ribosomal RNA	3671	149	63.8004
srR-648-cP	srRNA-RNA28SN5-4056-24-cP	ACTCTCATCGTTTTTTCACTGACC	24	srRNA	RNA28SN5	NR_003287.4	rRNA	Homo sapiens RNA, 28S ribosomal N5 (RNA28SN5), ribosomal RNA	4056	149	63.8004
srR-649-cP	srRNA-RNA5S1-25-21-cP	GCGCCCGATCTCGTCTGATCT	21	srRNA	RNA5S1	NR_023363.1	rRNA	Homo sapiens RNA, 5S ribosomal 1 (RNA5S1), ribosomal RNA	25	149	63.8004
srR-650-cP	srRNA-RNA18SN2-113-23-cP	GGTTCCTTTGGTCGCTCGCTCCT	23	srRNA	RNA18SN2	NR_146146.1	rRNA	Homo sapiens RNA, 18S ribosomal N2 (RNA18SN2), ribosomal RNA	113	148	63.3722
srR-651-cP	srRNA-RNA18SN2-1636-25-cP	GAGGAATTCCCAGTAAGTGCGGGTC	25	srRNA	RNA18SN2	NR_146146.1	rRNA	Homo sapiens RNA, 18S ribosomal N2 (RNA18SN2), ribosomal RNA	1636	148	63.3722
srR-652-cP	srRNA-RNA18SN2-1506-24-cP	AGATGTCCGGGGCTGCACGCGCGC	24	srRNA	RNA18SN2	NR_146146.1	rRNA	Homo sapiens RNA, 18S ribosomal N2 (RNA18SN2), ribosomal RNA	1506	147	62.944
srR-653-cP	srRNA-RNA18SN2-1173-21-cP	ATGGTTGCAAAGCTGAAACTT	21	srRNA	RNA18SN2	NR_146146.1	rRNA	Homo sapiens RNA, 18S ribosomal N2 (RNA18SN2), ribosomal RNA	1173	146	62.5158
srR-654-cP	srRNA-RNA18SN2-554-29-cP	AATTGGAATGAGTCCACTTTAAATCCTTT	29	srRNA	RNA18SN2	NR_146146.1	rRNA	Homo sapiens RNA, 18S ribosomal N2 (RNA18SN2), ribosomal RNA	554	146	62.5158
srR-655-cP	srRNA-RNA18SN2-1715-16-cP	ACCGATTGGATGGTTT	16	srRNA	RNA18SN2	NR_146146.1	rRNA	Homo sapiens RNA, 18S ribosomal N2 (RNA18SN2), ribosomal RNA	1715	146	62.5158
srR-656-cP	srRNA-RNA18SN2-894-19-cP	GGTTTTCGGAACTGAGGCC	19	srRNA	RNA18SN2	NR_146146.1	rRNA	Homo sapiens RNA, 18S ribosomal N2 (RNA18SN2), ribosomal RNA	894	146	62.5158
srR-657-cP	srRNA-RNA28SN5-4990-24-cP	CTGGGTCGGGGTTTCGTACGTAGC	24	srRNA	RNA28SN5	NR_003287.4	rRNA	Homo sapiens RNA, 28S ribosomal N5 (RNA28SN5), ribosomal RNA	4990	146	62.5158
srR-658-cP	srRNA-RNA18SN2-1768-19-cP	ACGGCCCTGGCGGAGCGCT	19	srRNA	RNA18SN2	NR_146146.1	rRNA	Homo sapiens RNA, 18S ribosomal N2 (RNA18SN2), ribosomal RNA	1768	145	62.0876
srR-659-cP	srRNA-RNA28SN5-4424-24-cP	AGCGACGTCGCTTTTTGATCCTTC	24	srRNA	RNA28SN5	NR_003287.4	rRNA	Homo sapiens RNA, 28S ribosomal N5 (RNA28SN5), ribosomal RNA	4424	145	62.0876
srR-660-cP	srRNA-RNA28SN5-3691-17-cP	GATTTCTGCCCAGTGCT	17	srRNA	RNA28SN5	NR_003287.4	rRNA	Homo sapiens RNA, 28S ribosomal N5 (RNA28SN5), ribosomal RNA	3691	145	62.0876
srR-661-cP	srRNA-RNA5S1-98-23-cP	GGAATACCGGGTGCTGTAGGCTT	23	srRNA	RNA5S1	NR_023363.1	rRNA	Homo sapiens RNA, 5S ribosomal 1 (RNA5S1), ribosomal RNA	98	145	62.0876
srR-662-cP	srRNA-RNA28SN5-158-15-2-cP	ACGGAAGACCCACTC	15	srRNA	RNA28SN5	NR_003287.4	rRNA	Homo sapiens RNA, 28S ribosomal N5 (RNA28SN5), ribosomal RNA	158	144	61.6594
srR-663-cP	srRNA-RNA5S1-1-20-2-cP	GTCTACGGCCATATTACCCT	20	srRNA	RNA5S1	NR_023363.1	rRNA	Homo sapiens RNA, 5S ribosomal 1 (RNA5S1), ribosomal RNA	1	144	61.6594
srR-664-cP	srRNA-RNA28SN5-2267-15-cP	TACGCCGCGACGAGT	15	srRNA	RNA28SN5	NR_003287.4	rRNA	Homo sapiens RNA, 28S ribosomal N5 (RNA28SN5), ribosomal RNA	2267	144	61.6594
srR-665-cP	srRNA-RNA28SN5-1462-19-cP	ACCGGCCCGTCTCGCCCGC	19	srRNA	RNA28SN5	NR_003287.4	rRNA	Homo sapiens RNA, 28S ribosomal N5 (RNA28SN5), ribosomal RNA	1462	144	61.6594
srR-666-cP	srRNA-RNA28SN5-4484-26-cP	ACCAAGCGTTGGATTGTTCACCCACT	26	srRNA	RNA28SN5	NR_003287.4	rRNA	Homo sapiens RNA, 28S ribosomal N5 (RNA28SN5), ribosomal RNA	4484	144	61.6594
srR-667-cP	srRNA-RNA28SN5-3619-23-cP	GGACCAGGGGAATCCGACTGTTT	23	srRNA	RNA28SN5	NR_003287.4	rRNA	Homo sapiens RNA, 28S ribosomal N5 (RNA28SN5), ribosomal RNA	3619	143	61.2312
srR-668-cP	srRNA-RNA28SN5-44-29-cP	ATTAGTCAGCGGAGGAGAAGAAACTAACC	29	srRNA	RNA28SN5	NR_003287.4	rRNA	Homo sapiens RNA, 28S ribosomal N5 (RNA28SN5), ribosomal RNA	44	143	61.2312
srR-669-cP	srRNA-RNA28SN5-328-23-cP	AAGGCTAAATACCGGCACGAGAC	23	srRNA	RNA28SN5	NR_003287.4	rRNA	Homo sapiens RNA, 28S ribosomal N5 (RNA28SN5), ribosomal RNA	328	143	61.2312
srR-670-cP	srRNA-RNA28SN3-47-26-cP	AGTCAGCGGAGGAAAAGAAACTAACC	26	srRNA	RNA28SN3	NR_146154.1	rRNA	Homo sapiens RNA, 28S ribosomal N3 (RNA28SN3), ribosomal RNA	47	143	61.2312
srR-671-cP	srRNA-RNA18SN2-1438-27-cP	AACTTCTTAGAGGGACAAGTGGCGTTC	27	srRNA	RNA18SN2	NR_146146.1	rRNA	Homo sapiens RNA, 18S ribosomal N2 (RNA18SN2), ribosomal RNA	1438	142	60.8031
srR-672-cP	srRNA-RNA28SN5-1298-18-cP	CGGCTACCCACCCGACCC	18	srRNA	RNA28SN5	NR_003287.4	rRNA	Homo sapiens RNA, 28S ribosomal N5 (RNA28SN5), ribosomal RNA	1298	142	60.8031
srR-673-cP	srRNA-RNA28SN5-2510-17-cP	GAAAGGGAGTCGGGTTC	17	srRNA	RNA28SN5	NR_003287.4	rRNA	Homo sapiens RNA, 28S ribosomal N5 (RNA28SN5), ribosomal RNA	2510	142	60.8031
srR-674-cP	srRNA-RNA28SN5-2835-19-cP	AATGTAGGTAAGGGAAGTC	19	srRNA	RNA28SN5	NR_003287.4	rRNA	Homo sapiens RNA, 28S ribosomal N5 (RNA28SN5), ribosomal RNA	2835	142	60.8031
srR-675-cP	srRNA-RNA5S1-1-15-2-cP	GTCTACGGCCATATT	15	srRNA	RNA5S1	NR_023363.1	rRNA	Homo sapiens RNA, 5S ribosomal 1 (RNA5S1), ribosomal RNA	1	141	60.3749
srR-676-cP	srRNA-RNA18SN2-1194-23-cP	AAAGGAATTGACGGAAGGGCACC	23	srRNA	RNA18SN2	NR_146146.1	rRNA	Homo sapiens RNA, 18S ribosomal N2 (RNA18SN2), ribosomal RNA	1194	141	60.3749
srR-677-cP	srRNA-RNA18SN2-1274-19-cP	GGACACGGACAGGATTGAC	19	srRNA	RNA18SN2	NR_146146.1	rRNA	Homo sapiens RNA, 18S ribosomal N2 (RNA18SN2), ribosomal RNA	1274	141	60.3749
srR-678-cP	srRNA-RNA18SN2-1469-20-cP	ACCCGAGATTGAGCAATAAC	20	srRNA	RNA18SN2	NR_146146.1	rRNA	Homo sapiens RNA, 18S ribosomal N2 (RNA18SN2), ribosomal RNA	1469	141	60.3749
srR-679-cP	srRNA-RNA18SN2-1344-17-cP	AGTTGGTGGAGCGATTT	17	srRNA	RNA18SN2	NR_146146.1	rRNA	Homo sapiens RNA, 18S ribosomal N2 (RNA18SN2), ribosomal RNA	1344	141	60.3749
srR-680-cP	srRNA-RNA5S1-5-21-cP	ACGGCCATACCACCCTGAACG	21	srRNA	RNA5S1	NR_023363.1	rRNA	Homo sapiens RNA, 5S ribosomal 1 (RNA5S1), ribosomal RNA	5	141	60.3749
srR-681-cP	srRNA-RNA5S1-11-26-2-cP	ATACCATTCTGAACGCGCCCGATCTC	26	srRNA	RNA5S1	NR_023363.1	rRNA	Homo sapiens RNA, 5S ribosomal 1 (RNA5S1), ribosomal RNA	11	140	59.9467
srR-682-cP	srRNA-RNA28SN3-51-17-cP	AGCGGAGGAAAAGAAAC	17	srRNA	RNA28SN3	NR_146154.1	rRNA	Homo sapiens RNA, 28S ribosomal N3 (RNA28SN3), ribosomal RNA	51	140	59.9467
srR-683-cP	srRNA-RNA5S1-19-16-cP	CTGAACGCGCCCGATC	16	srRNA	RNA5S1	NR_023363.1	rRNA	Homo sapiens RNA, 5S ribosomal 1 (RNA5S1), ribosomal RNA	19	140	59.9467
srR-684-cP	srRNA-RNA28SN5-795-22-cP	CCCGTCTCCGCCCCCCGGCCCC	22	srRNA	RNA28SN5	NR_003287.4	rRNA	Homo sapiens RNA, 28S ribosomal N5 (RNA28SN5), ribosomal RNA	795	139	59.5185
srR-685-cP	srRNA-RNA28SN5-3830-15-cP	ATTCCCACTGTCCCT	15	srRNA	RNA28SN5	NR_003287.4	rRNA	Homo sapiens RNA, 28S ribosomal N5 (RNA28SN5), ribosomal RNA	3830	139	59.5185
srR-686-cP	srRNA-RNA28SN5-4484-19-cP	ACCAAGCGTTGGATTGTTC	19	srRNA	RNA28SN5	NR_003287.4	rRNA	Homo sapiens RNA, 28S ribosomal N5 (RNA28SN5), ribosomal RNA	4484	138	59.0903
srR-687-cP	srRNA-RNA28SN5-3936-24-cP	ACGGTGAAGAGACATGAGAGGTGT	24	srRNA	RNA28SN5	NR_003287.4	rRNA	Homo sapiens RNA, 28S ribosomal N5 (RNA28SN5), ribosomal RNA	3936	138	59.0903
srR-688-cP	srRNA-RNA28SN5-4487-26-cP	AAGCGTTGGATTGTTCACCCACTAAT	26	srRNA	RNA28SN5	NR_003287.4	rRNA	Homo sapiens RNA, 28S ribosomal N5 (RNA28SN5), ribosomal RNA	4487	138	59.0903
srR-689-cP	srRNA-RNA28SN5-4493-16-cP	TGGATTGTTCACCCGC	16	srRNA	RNA28SN5	NR_003287.4	rRNA	Homo sapiens RNA, 28S ribosomal N5 (RNA28SN5), ribosomal RNA	4493	138	59.0903
srR-690-cP	srRNA-RNA5-8SN1-92-16-cP	TCGACACTTCGAACGC	16	srRNA	RNA5-8SN1	NR_145821.1	rRNA	Homo sapiens RNA, 5.8S ribosomal N1 (RNA5-8SN1), ribosomal RNA	92	138	59.0903
srR-691-cP	srRNA-RNA28SN5-3746-28-cP	AAACGGCGGGAGTAACTATGACTCTCTT	28	srRNA	RNA28SN5	NR_003287.4	rRNA	Homo sapiens RNA, 28S ribosomal N5 (RNA28SN5), ribosomal RNA	3746	137	58.6621
srR-692-cP	srRNA-RNA28SN5-2374-20-cP	AAACGAGAACTTTGAAGGCC	20	srRNA	RNA28SN5	NR_003287.4	rRNA	Homo sapiens RNA, 28S ribosomal N5 (RNA28SN5), ribosomal RNA	2374	137	58.6621
srR-693-cP	srRNA-RNA5S1-7-30-cP	GGCCATACCACCCTGAACGCGCCCGATCTC	30	srRNA	RNA5S1	NR_023363.1	rRNA	Homo sapiens RNA, 5S ribosomal 1 (RNA5S1), ribosomal RNA	7	137	58.6621
srR-694-cP	srRNA-RNA5S1-1-23-2-cP	GTCTACGGCCATACCACTTTGAA	23	srRNA	RNA5S1	NR_023363.1	rRNA	Homo sapiens RNA, 5S ribosomal 1 (RNA5S1), ribosomal RNA	1	136	58.2339
srR-695-cP	srRNA-RNA28SN5-4492-15-cP	TTGGATTGTTCACCC	15	srRNA	RNA28SN5	NR_003287.4	rRNA	Homo sapiens RNA, 28S ribosomal N5 (RNA28SN5), ribosomal RNA	4492	136	58.2339
srR-696-cP	srRNA-RNA28SN5-1-20-cP	CGCGACCTCAGATCAGACGT	20	srRNA	RNA28SN5	NR_003287.4	rRNA	Homo sapiens RNA, 28S ribosomal N5 (RNA28SN5), ribosomal RNA	1	136	58.2339
srR-697-cP	srRNA-RNA28SN5-1871-23-cP	AGAACTGGCGCTGCGGGATGAAC	23	srRNA	RNA28SN5	NR_003287.4	rRNA	Homo sapiens RNA, 28S ribosomal N5 (RNA28SN5), ribosomal RNA	1871	136	58.2339
srR-698-cP	srRNA-RNA28SN5-47-25-cP	AGTCAGCGGAGGAGAAGAAACTAAC	25	srRNA	RNA28SN5	NR_003287.4	rRNA	Homo sapiens RNA, 28S ribosomal N5 (RNA28SN5), ribosomal RNA	47	136	58.2339
srR-699-cP	srRNA-RNA28SN5-4495-15-cP	GATTGTTCACCCGCT	15	srRNA	RNA28SN5	NR_003287.4	rRNA	Homo sapiens RNA, 28S ribosomal N5 (RNA28SN5), ribosomal RNA	4495	136	58.2339
srR-700-cP	srRNA-RNA5S1-10-29-cP	CATACCACCCTGAACGCGCCCGATCTCGT	29	srRNA	RNA5S1	NR_023363.1	rRNA	Homo sapiens RNA, 5S ribosomal 1 (RNA5S1), ribosomal RNA	10	136	58.2339
srR-701-cP	srRNA-RNA5S1-99-17-cP	GAATACCGGGTGCTGTA	17	srRNA	RNA5S1	NR_023363.1	rRNA	Homo sapiens RNA, 5S ribosomal 1 (RNA5S1), ribosomal RNA	99	136	58.2339
srR-702-cP	srRNA-RNA5S1-1-17-2-cP	GTCTACGGCCATACCTG	17	srRNA	RNA5S1	NR_023363.1	rRNA	Homo sapiens RNA, 5S ribosomal 1 (RNA5S1), ribosomal RNA	1	135	57.8057
srR-703-cP	srRNA-RNA18SN2-1678-21-cP	AAGTCCCTGCCCTTTGTACAC	21	srRNA	RNA18SN2	NR_146146.1	rRNA	Homo sapiens RNA, 18S ribosomal N2 (RNA18SN2), ribosomal RNA	1678	135	57.8057
srR-704-cP	srRNA-RNA28SN5-1877-18-cP	GGCGCTGCGGGATGAACC	18	srRNA	RNA28SN5	NR_003287.4	rRNA	Homo sapiens RNA, 28S ribosomal N5 (RNA28SN5), ribosomal RNA	1877	135	57.8057
srR-705-cP	srRNA-RNA28SN5-3548-20-cP	GCCCCCCGGGCCGCGGTTTT	20	srRNA	RNA28SN5	NR_003287.4	rRNA	Homo sapiens RNA, 28S ribosomal N5 (RNA28SN5), ribosomal RNA	3548	135	57.8057
srR-706-cP	srRNA-RNA18SN2-1519-26-cP	TGCACGCGCGCTACACTGACTGGCTC	26	srRNA	RNA18SN2	NR_146146.1	rRNA	Homo sapiens RNA, 18S ribosomal N2 (RNA18SN2), ribosomal RNA	1519	134	57.3775
srR-707-cP	srRNA-RNA18SN2-80-19-cP	GTGAAACTGCGAATGGCTC	19	srRNA	RNA18SN2	NR_146146.1	rRNA	Homo sapiens RNA, 18S ribosomal N2 (RNA18SN2), ribosomal RNA	80	134	57.3775
srR-708-cP	srRNA-RNA28SN5-2719-23-cP	CCGGTGAGCTCTCGCTGGCCCTT	23	srRNA	RNA28SN5	NR_003287.4	rRNA	Homo sapiens RNA, 28S ribosomal N5 (RNA28SN5), ribosomal RNA	2719	134	57.3775
srR-709-cP	srRNA-RNA28SN5-4422-26-cP	ATAGCGACGTCGCTTTTTGATCCTTC	26	srRNA	RNA28SN5	NR_003287.4	rRNA	Homo sapiens RNA, 28S ribosomal N5 (RNA28SN5), ribosomal RNA	4422	134	57.3775
srR-710-cP	srRNA-RNA5S1-98-19-cP	GGAATACCGGGTGCTGTAG	19	srRNA	RNA5S1	NR_023363.1	rRNA	Homo sapiens RNA, 5S ribosomal 1 (RNA5S1), ribosomal RNA	98	134	57.3775
srR-711-cP	srRNA-RNA18SN2-512-16-cP	AGTGACGAAAAATAAC	16	srRNA	RNA18SN2	NR_146146.1	rRNA	Homo sapiens RNA, 18S ribosomal N2 (RNA18SN2), ribosomal RNA	512	133	56.9493
srR-712-cP	srRNA-RNA18SN2-1312-20-cP	GATTCCGTGGGTGGTGGTGC	20	srRNA	RNA18SN2	NR_146146.1	rRNA	Homo sapiens RNA, 18S ribosomal N2 (RNA18SN2), ribosomal RNA	1312	133	56.9493
srR-713-cP	srRNA-RNA18SN2-1206-29-cP	GGAAGGGCACCACCAGGAGTGGAGCCTGC	29	srRNA	RNA18SN2	NR_146146.1	rRNA	Homo sapiens RNA, 18S ribosomal N2 (RNA18SN2), ribosomal RNA	1206	133	56.9493
srR-714-cP	srRNA-RNA28SN5-3627-15-cP	GGAATCCGACTGTCT	15	srRNA	RNA28SN5	NR_003287.4	rRNA	Homo sapiens RNA, 28S ribosomal N5 (RNA28SN5), ribosomal RNA	3627	133	56.9493
srR-715-cP	srRNA-RNA5-8SN1-12-23-cP	GGTGGATCACTCGGCTCGTGCGT	23	srRNA	RNA5-8SN1	NR_145821.1	rRNA	Homo sapiens RNA, 5.8S ribosomal N1 (RNA5-8SN1), ribosomal RNA	12	133	56.9493
srR-716-cP	srRNA-RNA28SN5-3627-15-2-cP	GGAATCCGACTGTTT	15	srRNA	RNA28SN5	NR_003287.4	rRNA	Homo sapiens RNA, 28S ribosomal N5 (RNA28SN5), ribosomal RNA	3627	132	56.5211
srR-717-cP	srRNA-RNA18SN2-158-21-cP	AATTCTAGAGCTAATACATGC	21	srRNA	RNA18SN2	NR_146146.1	rRNA	Homo sapiens RNA, 18S ribosomal N2 (RNA18SN2), ribosomal RNA	158	132	56.5211
srR-718-cP	srRNA-RNA18SN2-1600-23-cP	GATGGGGATCGGGGATTGCAATT	23	srRNA	RNA18SN2	NR_146146.1	rRNA	Homo sapiens RNA, 18S ribosomal N2 (RNA18SN2), ribosomal RNA	1600	132	56.5211
srR-719-cP	srRNA-RNA5-8SN1-84-28-cP	ATTGATCATCGACACTTCGAACGCACTT	28	srRNA	RNA5-8SN1	NR_145821.1	rRNA	Homo sapiens RNA, 5.8S ribosomal N1 (RNA5-8SN1), ribosomal RNA	84	132	56.5211
srR-720-cP	srRNA-RNA5S1-99-15-cP	GAATACCGGGTGCTG	15	srRNA	RNA5S1	NR_023363.1	rRNA	Homo sapiens RNA, 5S ribosomal 1 (RNA5S1), ribosomal RNA	99	132	56.5211
srR-721-cP	srRNA-RNA5S1-36-22-cP	CGTCTGATCTCGGAAGCTAAGC	22	srRNA	RNA5S1	NR_023363.1	rRNA	Homo sapiens RNA, 5S ribosomal 1 (RNA5S1), ribosomal RNA	36	132	56.5211
srR-722-cP	srRNA-RNA18SN2-623-17-cP	GCGGTAATTCCAGCTCC	17	srRNA	RNA18SN2	NR_146146.1	rRNA	Homo sapiens RNA, 18S ribosomal N2 (RNA18SN2), ribosomal RNA	623	131	56.093
srR-723-cP	srRNA-RNA18SN2-1381-19-cP	GAACGAGACTCTGGCATGC	19	srRNA	RNA18SN2	NR_146146.1	rRNA	Homo sapiens RNA, 18S ribosomal N2 (RNA18SN2), ribosomal RNA	1381	131	56.093
srR-724-cP	srRNA-RNA18SN2-1510-20-cP	GTCCGGGGCTGCACGCGCGC	20	srRNA	RNA18SN2	NR_146146.1	rRNA	Homo sapiens RNA, 18S ribosomal N2 (RNA18SN2), ribosomal RNA	1510	131	56.093
srR-725-cP	srRNA-RNA18SN2-1293-24-cP	AGATTGATAGCTCTTTCTCGATTC	24	srRNA	RNA18SN2	NR_146146.1	rRNA	Homo sapiens RNA, 18S ribosomal N2 (RNA18SN2), ribosomal RNA	1293	131	56.093
srR-726-cP	srRNA-RNA18SN2-158-17-cP	AATTCTAGAGCTAATAC	17	srRNA	RNA18SN2	NR_146146.1	rRNA	Homo sapiens RNA, 18S ribosomal N2 (RNA18SN2), ribosomal RNA	158	131	56.093
srR-727-cP	srRNA-RNA28SN5-2268-16-cP	ACGCCGCGACGAGTCT	16	srRNA	RNA28SN5	NR_003287.4	rRNA	Homo sapiens RNA, 28S ribosomal N5 (RNA28SN5), ribosomal RNA	2268	131	56.093
srR-728-cP	srRNA-RNA5S1-29-18-cP	CCGATCTCGTCTGATCTC	18	srRNA	RNA5S1	NR_023363.1	rRNA	Homo sapiens RNA, 5S ribosomal 1 (RNA5S1), ribosomal RNA	29	131	56.093
srR-729-cP	srRNA-RNA18SN2-1293-19-cP	AGATTGATAGCTCTTTCTC	19	srRNA	RNA18SN2	NR_146146.1	rRNA	Homo sapiens RNA, 18S ribosomal N2 (RNA18SN2), ribosomal RNA	1293	130	55.6648
srR-730-cP	srRNA-RNA18SN2-38-30-cP	AAAGATTAAGCCATGCATGTCTAAGTACGC	30	srRNA	RNA18SN2	NR_146146.1	rRNA	Homo sapiens RNA, 18S ribosomal N2 (RNA18SN2), ribosomal RNA	38	130	55.6648
srR-731-cP	srRNA-RNA28SN5-3444-21-cP	CCCCCCGGCCCCGTCCGCCCC	21	srRNA	RNA28SN5	NR_003287.4	rRNA	Homo sapiens RNA, 28S ribosomal N5 (RNA28SN5), ribosomal RNA	3444	130	55.6648
srR-732-cP	srRNA-RNA28SN5-4182-21-cP	GGGGAGTTTGACTGGGGCGGT	21	srRNA	RNA28SN5	NR_003287.4	rRNA	Homo sapiens RNA, 28S ribosomal N5 (RNA28SN5), ribosomal RNA	4182	130	55.6648
srR-733-cP	srRNA-RNA28SN5-966-22-cP	ACCCGTCGCCGCGCTCTCCCTC	22	srRNA	RNA28SN5	NR_003287.4	rRNA	Homo sapiens RNA, 28S ribosomal N5 (RNA28SN5), ribosomal RNA	966	130	55.6648
srR-734-cP	srRNA-RNA45SN5-6596-22-cP	TCGTACGACTCTTAGCGGTGGA	22	srRNA	RNA45SN5	NR_046235.3	rRNA	Homo sapiens RNA, 45S pre-ribosomal N5 (RNA45SN5), ribosomal RNA	6596	130	55.6648
srR-735-cP	srRNA-RNA5S1-11-17-cP	ATACCACCCTGAACGCG	17	srRNA	RNA5S1	NR_023363.1	rRNA	Homo sapiens RNA, 5S ribosomal 1 (RNA5S1), ribosomal RNA	11	130	55.6648
srR-736-cP	srRNA-RNA5S1-1-17-3-cP	GTCTACGGCCATACCCT	17	srRNA	RNA5S1	NR_023363.1	rRNA	Homo sapiens RNA, 5S ribosomal 1 (RNA5S1), ribosomal RNA	1	129	55.2366
srR-737-cP	srRNA-RNA18SN2-1194-20-cP	AAAGGAATTGACGGAAGGGC	20	srRNA	RNA18SN2	NR_146146.1	rRNA	Homo sapiens RNA, 18S ribosomal N2 (RNA18SN2), ribosomal RNA	1194	129	55.2366
srR-738-cP	srRNA-RNA28SN5-1850-21-cP	AGTGGGCCACTTTTGGTAAGC	21	srRNA	RNA28SN5	NR_003287.4	rRNA	Homo sapiens RNA, 28S ribosomal N5 (RNA28SN5), ribosomal RNA	1850	129	55.2366
srR-739-cP	srRNA-RNA5-8SN1-70-27-cP	GAATTGCAGGACACATTGATCATCGAC	27	srRNA	RNA5-8SN1	NR_145821.1	rRNA	Homo sapiens RNA, 5.8S ribosomal N1 (RNA5-8SN1), ribosomal RNA	70	129	55.2366
srR-740-cP	srRNA-RNA5-8SN1-1-20-cP	CGACTCTTAGCGGTGGATCA	20	srRNA	RNA5-8SN1	NR_145821.1	rRNA	Homo sapiens RNA, 5.8S ribosomal N1 (RNA5-8SN1), ribosomal RNA	1	129	55.2366
srR-741-cP	srRNA-RNA5S1-96-25-cP	TGGGAATACCGGGTGCTGTAGGCTT	25	srRNA	RNA5S1	NR_023363.1	rRNA	Homo sapiens RNA, 5S ribosomal 1 (RNA5S1), ribosomal RNA	96	129	55.2366
srR-742-cP	srRNA-RNA18SN2-111-19-cP	ATGGTTCCTTTGGTCGCTC	19	srRNA	RNA18SN2	NR_146146.1	rRNA	Homo sapiens RNA, 18S ribosomal N2 (RNA18SN2), ribosomal RNA	111	128	54.8084
srR-743-cP	srRNA-RNA28SN5-1653-19-cP	AGCTGGTTCCCTCCGAAGT	19	srRNA	RNA28SN5	NR_003287.4	rRNA	Homo sapiens RNA, 28S ribosomal N5 (RNA28SN5), ribosomal RNA	1653	128	54.8084
srR-744-cP	srRNA-RNA28SN5-15-21-cP	AGACGTGGCGACCCGCTGAAT	21	srRNA	RNA28SN5	NR_003287.4	rRNA	Homo sapiens RNA, 28S ribosomal N5 (RNA28SN5), ribosomal RNA	15	128	54.8084
srR-745-cP	srRNA-RNA28SN3-51-15-cP	AGCGGAGGAAAAGAA	15	srRNA	RNA28SN3	NR_146154.1	rRNA	Homo sapiens RNA, 28S ribosomal N3 (RNA28SN3), ribosomal RNA	51	128	54.8084
srR-746-cP	srRNA-RNA18SN2-113-21-cP	GGTTCCTTTGGTCGCTCGCTC	21	srRNA	RNA18SN2	NR_146146.1	rRNA	Homo sapiens RNA, 18S ribosomal N2 (RNA18SN2), ribosomal RNA	113	127	54.3802
srR-747-cP	srRNA-RNA18SN2-1699-19-cP	ACCGCCCGTCGCTACTACC	19	srRNA	RNA18SN2	NR_146146.1	rRNA	Homo sapiens RNA, 18S ribosomal N2 (RNA18SN2), ribosomal RNA	1699	127	54.3802
srR-748-cP	srRNA-RNA28SN5-4992-15-cP	GGGTCGGGGTTTCGT	15	srRNA	RNA28SN5	NR_003287.4	rRNA	Homo sapiens RNA, 28S ribosomal N5 (RNA28SN5), ribosomal RNA	4992	127	54.3802
srR-749-cP	srRNA-RNA45SN5-6596-23-cP	TCGTACGACTCTTAGCGGTGGAT	23	srRNA	RNA45SN5	NR_046235.3	rRNA	Homo sapiens RNA, 45S pre-ribosomal N5 (RNA45SN5), ribosomal RNA	6596	127	54.3802
srR-750-cP	srRNA-RNA18SN2-376-16-cP	AGTCGCCGTGCCTACC	16	srRNA	RNA18SN2	NR_146146.1	rRNA	Homo sapiens RNA, 18S ribosomal N2 (RNA18SN2), ribosomal RNA	376	126	53.952
srR-751-cP	srRNA-RNA18SN2-616-24-cP	AGCAGCCGCGGTAATTCCAGCTCC	24	srRNA	RNA18SN2	NR_146146.1	rRNA	Homo sapiens RNA, 18S ribosomal N2 (RNA18SN2), ribosomal RNA	616	126	53.952
srR-752-cP	srRNA-RNA18SN2-111-20-cP	ATGGTTCCTTTGGTCGCTCG	20	srRNA	RNA18SN2	NR_146146.1	rRNA	Homo sapiens RNA, 18S ribosomal N2 (RNA18SN2), ribosomal RNA	111	126	53.952
srR-753-cP	srRNA-RNA28SN5-4689-16-cP	TGAACGCCTCTAAGTC	16	srRNA	RNA28SN5	NR_003287.4	rRNA	Homo sapiens RNA, 28S ribosomal N5 (RNA28SN5), ribosomal RNA	4689	126	53.952
srR-754-cP	srRNA-RNA28SN5-1084-21-cP	CCCACGGCGCGACCGCTCTCC	21	srRNA	RNA28SN5	NR_003287.4	rRNA	Homo sapiens RNA, 28S ribosomal N5 (RNA28SN5), ribosomal RNA	1084	126	53.952
srR-755-cP	srRNA-RNA28SN5-1083-23-cP	TCCCACGGCGCGACCGCTCTCCC	23	srRNA	RNA28SN5	NR_003287.4	rRNA	Homo sapiens RNA, 28S ribosomal N5 (RNA28SN5), ribosomal RNA	1083	126	53.952
srR-756-cP	srRNA-RNA5S1-19-19-cP	CTGAACGCGCCCGATCTCG	19	srRNA	RNA5S1	NR_023363.1	rRNA	Homo sapiens RNA, 5S ribosomal 1 (RNA5S1), ribosomal RNA	19	126	53.952
srR-757-cP	srRNA-RNA5S1-5-22-3-cP	ACGGCCATACCACTTTGAACGC	22	srRNA	RNA5S1	NR_023363.1	rRNA	Homo sapiens RNA, 5S ribosomal 1 (RNA5S1), ribosomal RNA	5	125	53.5238
srR-758-cP	srRNA-RNA18SN2-346-17-cP	CGAACGTCTGCCCTATC	17	srRNA	RNA18SN2	NR_146146.1	rRNA	Homo sapiens RNA, 18S ribosomal N2 (RNA18SN2), ribosomal RNA	346	125	53.5238
srR-759-cP	srRNA-RNA18SN2-723-21-cP	CACCGCCCGTCCCCGCCCCTT	21	srRNA	RNA18SN2	NR_146146.1	rRNA	Homo sapiens RNA, 18S ribosomal N2 (RNA18SN2), ribosomal RNA	723	125	53.5238
srR-760-cP	srRNA-RNA28SN5-3550-18-cP	CCCCCGGGCCGCGGTTTT	18	srRNA	RNA28SN5	NR_003287.4	rRNA	Homo sapiens RNA, 28S ribosomal N5 (RNA28SN5), ribosomal RNA	3550	125	53.5238
srR-761-cP	srRNA-RNA45SN5-6596-19-cP	TCGTACGACTCTTAGCGGT	19	srRNA	RNA45SN5	NR_046235.3	rRNA	Homo sapiens RNA, 45S pre-ribosomal N5 (RNA45SN5), ribosomal RNA	6596	125	53.5238
srR-762-cP	srRNA-RNA5-8SN1-12-19-cP	GGTGGATCACTCGGCTCGT	19	srRNA	RNA5-8SN1	NR_145821.1	rRNA	Homo sapiens RNA, 5.8S ribosomal N1 (RNA5-8SN1), ribosomal RNA	12	125	53.5238
srR-763-cP	srRNA-RNA5S1-7-23-cP	GGCCATACCACCCTGAACGCGCC	23	srRNA	RNA5S1	NR_023363.1	rRNA	Homo sapiens RNA, 5S ribosomal 1 (RNA5S1), ribosomal RNA	7	125	53.5238
srR-764-cP	srRNA-RNA18SN2-455-21-cP	ACCACATCCAAGGAAGGCAGC	21	srRNA	RNA18SN2	NR_146146.1	rRNA	Homo sapiens RNA, 18S ribosomal N2 (RNA18SN2), ribosomal RNA	455	123	52.6674
srR-765-cP	srRNA-RNA18SN2-1506-18-cP	AGATGTCCGGGGCTGCAC	18	srRNA	RNA18SN2	NR_146146.1	rRNA	Homo sapiens RNA, 18S ribosomal N2 (RNA18SN2), ribosomal RNA	1506	123	52.6674
srR-766-cP	srRNA-RNA18SN2-10-15-cP	GATCCTGCCAGTAGC	15	srRNA	RNA18SN2	NR_146146.1	rRNA	Homo sapiens RNA, 18S ribosomal N2 (RNA18SN2), ribosomal RNA	10	123	52.6674
srR-767-cP	srRNA-RNA28SN5-4853-19-cP	CGGGACCGGGGTCCGGTGC	19	srRNA	RNA28SN5	NR_003287.4	rRNA	Homo sapiens RNA, 28S ribosomal N5 (RNA28SN5), ribosomal RNA	4853	123	52.6674
srR-768-cP	srRNA-RNA28SN5-1749-26-cP	AGAGGTCTTGGGGCCGAAACGATCTC	26	srRNA	RNA28SN5	NR_003287.4	rRNA	Homo sapiens RNA, 28S ribosomal N5 (RNA28SN5), ribosomal RNA	1749	123	52.6674
srR-769-cP	srRNA-RNA18SN2-141-28-cP	ACTTGGATAACTGTGGTAATTCTAGAGC	28	srRNA	RNA18SN2	NR_146146.1	rRNA	Homo sapiens RNA, 18S ribosomal N2 (RNA18SN2), ribosomal RNA	141	122	52.2392
srR-770-cP	srRNA-RNA18SN2-1749-19-cP	GCCCCGCCGGGGTCGGCCC	19	srRNA	RNA18SN2	NR_146146.1	rRNA	Homo sapiens RNA, 18S ribosomal N2 (RNA18SN2), ribosomal RNA	1749	122	52.2392
srR-771-cP	srRNA-RNA28SN5-4444-23-cP	CTTCGATGTCGGCTCTTCCTATC	23	srRNA	RNA28SN5	NR_003287.4	rRNA	Homo sapiens RNA, 28S ribosomal N5 (RNA28SN5), ribosomal RNA	4444	122	52.2392
srR-772-cP	srRNA-RNA28SN5-1293-23-cP	GATGTCGGCTACCCACCCGACCC	23	srRNA	RNA28SN5	NR_003287.4	rRNA	Homo sapiens RNA, 28S ribosomal N5 (RNA28SN5), ribosomal RNA	1293	122	52.2392
srR-773-cP	srRNA-RNA45SN5-6597-27-cP	CGTACGACTCTTAGCGGTGGATCACTC	27	srRNA	RNA45SN5	NR_046235.3	rRNA	Homo sapiens RNA, 45S pre-ribosomal N5 (RNA45SN5), ribosomal RNA	6597	122	52.2392
srR-774-cP	srRNA-RNA18SN2-1489-17-cP	AGGTCTGTGATGCCCTT	17	srRNA	RNA18SN2	NR_146146.1	rRNA	Homo sapiens RNA, 18S ribosomal N2 (RNA18SN2), ribosomal RNA	1489	121	51.8111
srR-775-cP	srRNA-RNA28SN5-4336-26-cP	ACGATCCTTCTGACCTTTTGGGTTTT	26	srRNA	RNA28SN5	NR_003287.4	rRNA	Homo sapiens RNA, 28S ribosomal N5 (RNA28SN5), ribosomal RNA	4336	121	51.8111
srR-776-cP	srRNA-RNA45SN5-6594-15-cP	CCTCGTACGACTCTT	15	srRNA	RNA45SN5	NR_046235.3	rRNA	Homo sapiens RNA, 45S pre-ribosomal N5 (RNA45SN5), ribosomal RNA	6594	121	51.8111
srR-777-cP	srRNA-RNA5-8SN1-127-19-cP	TCCCGGGGCTACGCCTGTC	19	srRNA	RNA5-8SN1	NR_145821.1	rRNA	Homo sapiens RNA, 5.8S ribosomal N1 (RNA5-8SN1), ribosomal RNA	127	121	51.8111
srR-778-cP	srRNA-RNA28SN5-101-18-cP	AGGGAAGAGCCCAGCGCC	18	srRNA	RNA28SN5	NR_003287.4	rRNA	Homo sapiens RNA, 28S ribosomal N5 (RNA28SN5), ribosomal RNA	101	120	51.3829
srR-779-cP	srRNA-RNA28SN5-2420-18-cP	AGCAGTTGAACATGGGTC	18	srRNA	RNA28SN5	NR_003287.4	rRNA	Homo sapiens RNA, 28S ribosomal N5 (RNA28SN5), ribosomal RNA	2420	120	51.3829
srR-780-cP	srRNA-RNA28SN5-4494-15-cP	GGATTGTTCACCCGC	15	srRNA	RNA28SN5	NR_003287.4	rRNA	Homo sapiens RNA, 28S ribosomal N5 (RNA28SN5), ribosomal RNA	4494	120	51.3829
srR-781-cP	srRNA-RNA5-8SN1-64-20-cP	TAATGTGAATTGCAGGACAC	20	srRNA	RNA5-8SN1	NR_145821.1	rRNA	Homo sapiens RNA, 5.8S ribosomal N1 (RNA5-8SN1), ribosomal RNA	64	120	51.3829
srR-782-cP	srRNA-RNA5S1-14-26-cP	CCACCCTGAACGCGCCCGATCTCGTC	26	srRNA	RNA5S1	NR_023363.1	rRNA	Homo sapiens RNA, 5S ribosomal 1 (RNA5S1), ribosomal RNA	14	120	51.3829
srR-783-cP	srRNA-MT-RNR1-519-20-cP	AAAGGACCTGGCGGTGCTTC	20	srRNA	MT-RNR1	NC_012920.1:648-1601	MT rRNA	Homo sapiens mitochondrion, MT-RNR1 mitochondrially encoded 12S RNA (12S rRNA), ribosomal RNA	519	119	50.9547
srR-784-cP	srRNA-RNA18SN2-1062-20-cP	ACCGTCGTAGTTCCGACCAT	20	srRNA	RNA18SN2	NR_146146.1	rRNA	Homo sapiens RNA, 18S ribosomal N2 (RNA18SN2), ribosomal RNA	1062	119	50.9547
srR-785-cP	srRNA-RNA28SN5-966-19-cP	ACCCGTCGCCGCGCTCTCC	19	srRNA	RNA28SN5	NR_003287.4	rRNA	Homo sapiens RNA, 28S ribosomal N5 (RNA28SN5), ribosomal RNA	966	119	50.9547
srR-786-cP	srRNA-RNA28SN5-4734-26-cP	AGCGCCGCGGAGCCTCGGTTGGCCTC	26	srRNA	RNA28SN5	NR_003287.4	rRNA	Homo sapiens RNA, 28S ribosomal N5 (RNA28SN5), ribosomal RNA	4734	119	50.9547
srR-787-cP	srRNA-RNA28SN5-1502-26-cP	GAGCGTACGCGTTAGGACCCGAAAGA	26	srRNA	RNA28SN5	NR_003287.4	rRNA	Homo sapiens RNA, 28S ribosomal N5 (RNA28SN5), ribosomal RNA	1502	119	50.9547
srR-788-cP	srRNA-RNA28SN5-4729-22-cP	ACGGCAGCGCCGAAGGAGCCTC	22	srRNA	RNA28SN5	NR_003287.4	rRNA	Homo sapiens RNA, 28S ribosomal N5 (RNA28SN5), ribosomal RNA	4729	119	50.9547
srR-789-cP	srRNA-RNA28SN5-1334-23-cP	AGGAGTCTAACGCGTGCGCGAGT	23	srRNA	RNA28SN5	NR_003287.4	rRNA	Homo sapiens RNA, 28S ribosomal N5 (RNA28SN5), ribosomal RNA	1334	119	50.9547
srR-790-cP	srRNA-RNA28SN5-1964-24-cP	AGCAGGACGGTGGCCATGGAAGTC	24	srRNA	RNA28SN5	NR_003287.4	rRNA	Homo sapiens RNA, 28S ribosomal N5 (RNA28SN5), ribosomal RNA	1964	118	50.5265
srR-791-cP	srRNA-RNA28SN5-1967-20-cP	AGGACGGTGGCCATGGAAGT	20	srRNA	RNA28SN5	NR_003287.4	rRNA	Homo sapiens RNA, 28S ribosomal N5 (RNA28SN5), ribosomal RNA	1967	118	50.5265
srR-792-cP	srRNA-RNA5S1-2-16-cP	TCTACGGCCATACCAC	16	srRNA	RNA5S1	NR_023363.1	rRNA	Homo sapiens RNA, 5S ribosomal 1 (RNA5S1), ribosomal RNA	2	118	50.5265
srR-793-cP	srRNA-RNA5S1-27-19-cP	GCCCGATCTCGTCTGATCT	19	srRNA	RNA5S1	NR_023363.1	rRNA	Homo sapiens RNA, 5S ribosomal 1 (RNA5S1), ribosomal RNA	27	118	50.5265
srR-794-cP	srRNA-RNA5S1-53-21-cP	TAAGCAGGGTCGGGCCTGGTT	21	srRNA	RNA5S1	NR_023363.1	rRNA	Homo sapiens RNA, 5S ribosomal 1 (RNA5S1), ribosomal RNA	53	118	50.5265
srR-795-cP	srRNA-RNA18SN2-1265-28-cP	ACCCGGCCCGGACACGGACAGGATTGAC	28	srRNA	RNA18SN2	NR_146146.1	rRNA	Homo sapiens RNA, 18S ribosomal N2 (RNA18SN2), ribosomal RNA	1265	117	50.0983
srR-796-cP	srRNA-RNA28SN5-963-16-cP	AGATACCCGTCGCCGC	16	srRNA	RNA28SN5	NR_003287.4	rRNA	Homo sapiens RNA, 28S ribosomal N5 (RNA28SN5), ribosomal RNA	963	117	50.0983
srR-797-cP	srRNA-RNA5S1-31-16-cP	GATCTCGTCTGATCTC	16	srRNA	RNA5S1	NR_023363.1	rRNA	Homo sapiens RNA, 5S ribosomal 1 (RNA5S1), ribosomal RNA	31	117	50.0983
srR-798-cP	srRNA-RNA18SN2-980-15-cP	AAGACGGACCAGAGC	15	srRNA	RNA18SN2	NR_146146.1	rRNA	Homo sapiens RNA, 18S ribosomal N2 (RNA18SN2), ribosomal RNA	980	116	49.6701
srR-799-cP	srRNA-RNA28SN5-1087-16-cP	ACGGCGCGACCGCTCT	16	srRNA	RNA28SN5	NR_003287.4	rRNA	Homo sapiens RNA, 28S ribosomal N5 (RNA28SN5), ribosomal RNA	1087	116	49.6701
srR-800-cP	srRNA-RNA28SN5-3444-20-cP	CCCCCCGGCCCCGTCCGCCC	20	srRNA	RNA28SN5	NR_003287.4	rRNA	Homo sapiens RNA, 28S ribosomal N5 (RNA28SN5), ribosomal RNA	3444	116	49.6701
srR-801-cP	srRNA-RNA5S1-93-22-cP	GCCTGGGAATACCGGGTGCTGT	22	srRNA	RNA5S1	NR_023363.1	rRNA	Homo sapiens RNA, 5S ribosomal 1 (RNA5S1), ribosomal RNA	93	116	49.6701
srR-802-cP	srRNA-MT-RNR2-573-21-cP	ATAACTGAACTCCTCACACCC	21	srRNA	MT-RNR2	NC_012920.1:1671-3229	MT rRNA	Homo sapiens mitochondrion, MT-RNR2 mitochondrially encoded 16S RNA (16S rRNA), ribosomal RNA	573	115	49.2419
srR-803-cP	srRNA-RNA18SN2-458-18-cP	ACATCCAAGGAAGGCAGC	18	srRNA	RNA18SN2	NR_146146.1	rRNA	Homo sapiens RNA, 18S ribosomal N2 (RNA18SN2), ribosomal RNA	458	115	49.2419
srR-804-cP	srRNA-RNA18SN2-152-18-cP	TGTGGTAATTCTAGAGCT	18	srRNA	RNA18SN2	NR_146146.1	rRNA	Homo sapiens RNA, 18S ribosomal N2 (RNA18SN2), ribosomal RNA	152	115	49.2419
srR-805-cP	srRNA-RNA28SN5-4676-16-cP	GTGGGATTATGACTGA	16	srRNA	RNA28SN5	NR_003287.4	rRNA	Homo sapiens RNA, 28S ribosomal N5 (RNA28SN5), ribosomal RNA	4676	115	49.2419
srR-806-cP	srRNA-RNA5S1-18-16-cP	CCTGAACGCGCCCGAT	16	srRNA	RNA5S1	NR_023363.1	rRNA	Homo sapiens RNA, 5S ribosomal 1 (RNA5S1), ribosomal RNA	18	115	49.2419
srR-807-cP	srRNA-RNA18SN2-443-15-cP	TGAGAAACGGCTACC	15	srRNA	RNA18SN2	NR_146146.1	rRNA	Homo sapiens RNA, 18S ribosomal N2 (RNA18SN2), ribosomal RNA	443	114	48.8137
srR-808-cP	srRNA-RNA18SN2-1409-15-cP	ACGCGACCCCCGAGC	15	srRNA	RNA18SN2	NR_146146.1	rRNA	Homo sapiens RNA, 18S ribosomal N2 (RNA18SN2), ribosomal RNA	1409	114	48.8137
srR-809-cP	srRNA-RNA18SN2-200-21-cP	GCGGGGGGGATGCGTGCATTT	21	srRNA	RNA18SN2	NR_146146.1	rRNA	Homo sapiens RNA, 18S ribosomal N2 (RNA18SN2), ribosomal RNA	200	114	48.8137
srR-810-cP	srRNA-RNA28SN5-158-24-cP	ACGGAAGACCCGCTCCCCGGCGCC	24	srRNA	RNA28SN5	NR_003287.4	rRNA	Homo sapiens RNA, 28S ribosomal N5 (RNA28SN5), ribosomal RNA	158	114	48.8137
srR-811-cP	srRNA-RNA28SN5-1775-18-cP	AACCTATTCTCAAACTTT	18	srRNA	RNA28SN5	NR_003287.4	rRNA	Homo sapiens RNA, 28S ribosomal N5 (RNA28SN5), ribosomal RNA	1775	114	48.8137
srR-812-cP	srRNA-RNA28SN5-317-19-cP	AAACTCCATCTAAGGCTAA	19	srRNA	RNA28SN5	NR_003287.4	rRNA	Homo sapiens RNA, 28S ribosomal N5 (RNA28SN5), ribosomal RNA	317	114	48.8137
srR-813-cP	srRNA-RNA28SN5-114-20-cP	GCGCCGAATCCCCGCCCCGC	20	srRNA	RNA28SN5	NR_003287.4	rRNA	Homo sapiens RNA, 28S ribosomal N5 (RNA28SN5), ribosomal RNA	114	114	48.8137
srR-814-cP	srRNA-RNA28SN5-1443-29-cP	AGTCCGCCGAGGGCGCACCACCGGCCCGT	29	srRNA	RNA28SN5	NR_003287.4	rRNA	Homo sapiens RNA, 28S ribosomal N5 (RNA28SN5), ribosomal RNA	1443	114	48.8137
srR-815-cP	srRNA-RNA28SN5-3695-15-cP	TCTGCCCAGTGCTCT	15	srRNA	RNA28SN5	NR_003287.4	rRNA	Homo sapiens RNA, 28S ribosomal N5 (RNA28SN5), ribosomal RNA	3695	114	48.8137
srR-816-cP	srRNA-RNA45SN5-6599-25-cP	TACGACTCTTAGCGGTGGATCACTC	25	srRNA	RNA45SN5	NR_046235.3	rRNA	Homo sapiens RNA, 45S pre-ribosomal N5 (RNA45SN5), ribosomal RNA	6599	114	48.8137
srR-817-cP	srRNA-RNA5-8SN1-82-24-cP	ACATTGATCATCGACACTTCGAAC	24	srRNA	RNA5-8SN1	NR_145821.1	rRNA	Homo sapiens RNA, 5.8S ribosomal N1 (RNA5-8SN1), ribosomal RNA	82	114	48.8137
srR-818-cP	srRNA-RNA5S1-1-26-4-cP	GTCTACGGCCATACCACTTTGAACGC	26	srRNA	RNA5S1	NR_023363.1	rRNA	Homo sapiens RNA, 5S ribosomal 1 (RNA5S1), ribosomal RNA	1	113	48.3855
srR-819-cP	srRNA-RNA18SN2-45-23-cP	AAGCCATGCATGTCTAAGTACGC	23	srRNA	RNA18SN2	NR_146146.1	rRNA	Homo sapiens RNA, 18S ribosomal N2 (RNA18SN2), ribosomal RNA	45	113	48.3855
srR-820-cP	srRNA-RNA28SN5-1084-18-cP	CCCACGGCGCGACCGCTC	18	srRNA	RNA28SN5	NR_003287.4	rRNA	Homo sapiens RNA, 28S ribosomal N5 (RNA28SN5), ribosomal RNA	1084	113	48.3855
srR-821-cP	srRNA-RNA28SN5-4600-16-cP	GTACGAGAGGAACCGC	16	srRNA	RNA28SN5	NR_003287.4	rRNA	Homo sapiens RNA, 28S ribosomal N5 (RNA28SN5), ribosomal RNA	4600	113	48.3855
srR-822-cP	srRNA-RNA5-8SN1-125-20-cP	CCTCCCGGGGCTACGCCTGT	20	srRNA	RNA5-8SN1	NR_145821.1	rRNA	Homo sapiens RNA, 5.8S ribosomal N1 (RNA5-8SN1), ribosomal RNA	125	113	48.3855
srR-823-cP	srRNA-RNA18SN2-1508-25-cP	ATGTCCGGGGCTGCACGCGCGCTAC	25	srRNA	RNA18SN2	NR_146146.1	rRNA	Homo sapiens RNA, 18S ribosomal N2 (RNA18SN2), ribosomal RNA	1508	112	47.9573
srR-824-cP	srRNA-RNA28SN5-3840-16-cP	TCCCTACCTACTATCC	16	srRNA	RNA28SN5	NR_003287.4	rRNA	Homo sapiens RNA, 28S ribosomal N5 (RNA28SN5), ribosomal RNA	3840	112	47.9573
srR-825-cP	srRNA-RNA28SN5-1-27-cP	CGCGACCTCAGATCAGACGTGGCGACC	27	srRNA	RNA28SN5	NR_003287.4	rRNA	Homo sapiens RNA, 28S ribosomal N5 (RNA28SN5), ribosomal RNA	1	112	47.9573
srR-826-cP	srRNA-RNA28SN5-3931-27-cP	CTGGCACGGTGAAGAGACATGAGAGGT	27	srRNA	RNA28SN5	NR_003287.4	rRNA	Homo sapiens RNA, 28S ribosomal N5 (RNA28SN5), ribosomal RNA	3931	112	47.9573
srR-827-cP	srRNA-RNA28SN5-4678-18-cP	GGGATTATGACTGAACGC	18	srRNA	RNA28SN5	NR_003287.4	rRNA	Homo sapiens RNA, 28S ribosomal N5 (RNA28SN5), ribosomal RNA	4678	112	47.9573
srR-828-cP	srRNA-RNA28SN5-3625-17-cP	GGGGAATCCGACTGTTT	17	srRNA	RNA28SN5	NR_003287.4	rRNA	Homo sapiens RNA, 28S ribosomal N5 (RNA28SN5), ribosomal RNA	3625	112	47.9573
srR-829-cP	srRNA-RNA5-8SN1-33-15-cP	GTCGATGAAGAACGC	15	srRNA	RNA5-8SN1	NR_145821.1	rRNA	Homo sapiens RNA, 5.8S ribosomal N1 (RNA5-8SN1), ribosomal RNA	33	112	47.9573
srR-830-cP	srRNA-RNA5-8SN1-94-18-cP	GACACTTCGAACGCACTT	18	srRNA	RNA5-8SN1	NR_145821.1	rRNA	Homo sapiens RNA, 5.8S ribosomal N1 (RNA5-8SN1), ribosomal RNA	94	112	47.9573
srR-831-cP	srRNA-RNA5S1-98-15-cP	GGAATACCGGGTGCT	15	srRNA	RNA5S1	NR_023363.1	rRNA	Homo sapiens RNA, 5S ribosomal 1 (RNA5S1), ribosomal RNA	98	112	47.9573
srR-832-cP	srRNA-RNA5S1-95-26-cP	CTGGGAATACCGGGTGCTGTAGGCTT	26	srRNA	RNA5S1	NR_023363.1	rRNA	Homo sapiens RNA, 5S ribosomal 1 (RNA5S1), ribosomal RNA	95	112	47.9573
srR-833-cP	srRNA-RNA28SN5-3613-29-cP	TGGTGCGGACCAGGGGAATCCGACTGTTT	29	srRNA	RNA28SN5	NR_003287.4	rRNA	Homo sapiens RNA, 28S ribosomal N5 (RNA28SN5), ribosomal RNA	3613	111	47.5291
srR-834-cP	srRNA-RNA28SN5-265-26-cP	CCGGGTCTTCCCGGAGTCGGGTTGCT	26	srRNA	RNA28SN5	NR_003287.4	rRNA	Homo sapiens RNA, 28S ribosomal N5 (RNA28SN5), ribosomal RNA	265	111	47.5291
srR-835-cP	srRNA-RNA28SN5-3904-16-cP	GAAGACCCTGTTGAGC	16	srRNA	RNA28SN5	NR_003287.4	rRNA	Homo sapiens RNA, 28S ribosomal N5 (RNA28SN5), ribosomal RNA	3904	111	47.5291
srR-836-cP	srRNA-RNA45SN5-6600-29-cP	ACGACTCTTAGCGGTGGATCACTCGGCTC	29	srRNA	RNA45SN5	NR_046235.3	rRNA	Homo sapiens RNA, 45S pre-ribosomal N5 (RNA45SN5), ribosomal RNA	6600	111	47.5291
srR-837-cP	srRNA-RNA28SN5-4467-20-cP	ATTGTGAAGCAGAATTCACC	20	srRNA	RNA28SN5	NR_003287.4	rRNA	Homo sapiens RNA, 28S ribosomal N5 (RNA28SN5), ribosomal RNA	4467	110	47.101
srR-838-cP	srRNA-RNA28SN5-1085-20-cP	CCACGGCGCGACCGCTCTCC	20	srRNA	RNA28SN5	NR_003287.4	rRNA	Homo sapiens RNA, 28S ribosomal N5 (RNA28SN5), ribosomal RNA	1085	110	47.101
srR-839-cP	srRNA-RNA28SN5-1333-21-cP	AAGGAGTCTAACGCGTGCGCG	21	srRNA	RNA28SN5	NR_003287.4	rRNA	Homo sapiens RNA, 28S ribosomal N5 (RNA28SN5), ribosomal RNA	1333	110	47.101
srR-840-cP	srRNA-RNA28SN5-966-19-2-cP	ACCCGTCGCCGCGCTCTCT	19	srRNA	RNA28SN5	NR_003287.4	rRNA	Homo sapiens RNA, 28S ribosomal N5 (RNA28SN5), ribosomal RNA	966	109	46.6728
srR-841-cP	srRNA-RNA5-8SN1-84-24-2-cP	ATTGATCATCGACATTTCGAACGC	24	srRNA	RNA5-8SN1	NR_145821.1	rRNA	Homo sapiens RNA, 5.8S ribosomal N1 (RNA5-8SN1), ribosomal RNA	84	109	46.6728
srR-842-cP	srRNA-RNA18SN2-1269-24-cP	GGCCCGGACACGGACAGGATTGAC	24	srRNA	RNA18SN2	NR_146146.1	rRNA	Homo sapiens RNA, 18S ribosomal N2 (RNA18SN2), ribosomal RNA	1269	109	46.6728
srR-843-cP	srRNA-RNA18SN2-1396-23-cP	ATGCTAACTAGTTACGCGACCCC	23	srRNA	RNA18SN2	NR_146146.1	rRNA	Homo sapiens RNA, 18S ribosomal N2 (RNA18SN2), ribosomal RNA	1396	109	46.6728
srR-844-cP	srRNA-RNA18SN2-149-30-cP	AACTGTGGTAATTCTAGAGCTAATACATGC	30	srRNA	RNA18SN2	NR_146146.1	rRNA	Homo sapiens RNA, 18S ribosomal N2 (RNA18SN2), ribosomal RNA	149	109	46.6728
srR-845-cP	srRNA-RNA18SN2-1599-20-cP	TGATGGGGATCGGGGATTGC	20	srRNA	RNA18SN2	NR_146146.1	rRNA	Homo sapiens RNA, 18S ribosomal N2 (RNA18SN2), ribosomal RNA	1599	109	46.6728
srR-846-cP	srRNA-RNA28SN5-322-30-cP	CCATCTAAGGCTAAATACCGGCACGAGACC	30	srRNA	RNA28SN5	NR_003287.4	rRNA	Homo sapiens RNA, 28S ribosomal N5 (RNA28SN5), ribosomal RNA	322	109	46.6728
srR-847-cP	srRNA-RNA28SN5-1462-20-cP	ACCGGCCCGTCTCGCCCGCC	20	srRNA	RNA28SN5	NR_003287.4	rRNA	Homo sapiens RNA, 28S ribosomal N5 (RNA28SN5), ribosomal RNA	1462	109	46.6728
srR-848-cP	srRNA-RNA28SN5-3751-16-cP	GCGGGAGTAACTATGA	16	srRNA	RNA28SN5	NR_003287.4	rRNA	Homo sapiens RNA, 28S ribosomal N5 (RNA28SN5), ribosomal RNA	3751	109	46.6728
srR-849-cP	srRNA-RNA28SN5-2448-17-cP	GAGAGATGGGCGAGTGC	17	srRNA	RNA28SN5	NR_003287.4	rRNA	Homo sapiens RNA, 28S ribosomal N5 (RNA28SN5), ribosomal RNA	2448	109	46.6728
srR-850-cP	srRNA-RNA5-8SN1-69-22-cP	TGAATTGCAGGACACATTGATC	22	srRNA	RNA5-8SN1	NR_145821.1	rRNA	Homo sapiens RNA, 5.8S ribosomal N1 (RNA5-8SN1), ribosomal RNA	69	109	46.6728
srR-851-cP	srRNA-RNA5S1-103-19-cP	ACCGGGTGCTGTAGGCTTT	19	srRNA	RNA5S1	NR_023363.1	rRNA	Homo sapiens RNA, 5S ribosomal 1 (RNA5S1), ribosomal RNA	103	109	46.6728
srR-852-cP	srRNA-RNA28SN5-115-19-2-cP	CGCCGAATCCCCGCCCCGC	19	srRNA	RNA28SN5	NR_003287.4	rRNA	Homo sapiens RNA, 28S ribosomal N5 (RNA28SN5), ribosomal RNA	115	108	46.2446
srR-853-cP	srRNA-RNA18SN2-1419-19-cP	CGAGCGGTCGGCGTCCCCC	19	srRNA	RNA18SN2	NR_146146.1	rRNA	Homo sapiens RNA, 18S ribosomal N2 (RNA18SN2), ribosomal RNA	1419	108	46.2446
srR-854-cP	srRNA-RNA18SN2-1378-20-cP	AACGAACGAGACTCTGGCAT	20	srRNA	RNA18SN2	NR_146146.1	rRNA	Homo sapiens RNA, 18S ribosomal N2 (RNA18SN2), ribosomal RNA	1378	108	46.2446
srR-855-cP	srRNA-RNA18SN2-1370-26-cP	ATTCCGATAACGAACGAGACTCTGGC	26	srRNA	RNA18SN2	NR_146146.1	rRNA	Homo sapiens RNA, 18S ribosomal N2 (RNA18SN2), ribosomal RNA	1370	108	46.2446
srR-856-cP	srRNA-RNA28SN5-1880-15-cP	GCTGCGGGATGAACC	15	srRNA	RNA28SN5	NR_003287.4	rRNA	Homo sapiens RNA, 28S ribosomal N5 (RNA28SN5), ribosomal RNA	1880	108	46.2446
srR-857-cP	srRNA-RNA28SN5-525-17-cP	GTTCCTCCCGACCCCTC	17	srRNA	RNA28SN5	NR_003287.4	rRNA	Homo sapiens RNA, 28S ribosomal N5 (RNA28SN5), ribosomal RNA	525	108	46.2446
srR-858-cP	srRNA-RNA28SN5-2670-22-cP	CCCGAGAGAGGGGCCCGTGCCT	22	srRNA	RNA28SN5	NR_003287.4	rRNA	Homo sapiens RNA, 28S ribosomal N5 (RNA28SN5), ribosomal RNA	2670	108	46.2446
srR-859-cP	srRNA-RNA28SN5-109-25-cP	GCCCAGCGCCGAATCCCCGCCCCGC	25	srRNA	RNA28SN5	NR_003287.4	rRNA	Homo sapiens RNA, 28S ribosomal N5 (RNA28SN5), ribosomal RNA	109	108	46.2446
srR-860-cP	srRNA-RNA5-8SN1-91-20-cP	ATCGACACTTCGAACGCACT	20	srRNA	RNA5-8SN1	NR_145821.1	rRNA	Homo sapiens RNA, 5.8S ribosomal N1 (RNA5-8SN1), ribosomal RNA	91	108	46.2446
srR-861-cP	srRNA-RNA5S1-97-15-cP	GGGAATACCGGGTGC	15	srRNA	RNA5S1	NR_023363.1	rRNA	Homo sapiens RNA, 5S ribosomal 1 (RNA5S1), ribosomal RNA	97	108	46.2446
srR-862-cP	srRNA-RNA5S1-93-28-cP	GCCTGGGAATACCGGGTGCTGTAGGCTT	28	srRNA	RNA5S1	NR_023363.1	rRNA	Homo sapiens RNA, 5S ribosomal 1 (RNA5S1), ribosomal RNA	93	108	46.2446
srR-863-cP	srRNA-RNA18SN2-1369-22-cP	AATTCCGATAACGAACGAGACT	22	srRNA	RNA18SN2	NR_146146.1	rRNA	Homo sapiens RNA, 18S ribosomal N2 (RNA18SN2), ribosomal RNA	1369	107	45.8164
srR-864-cP	srRNA-RNA28SN5-1650-17-cP	AGTAGCTGGTTCCCTCC	17	srRNA	RNA28SN5	NR_003287.4	rRNA	Homo sapiens RNA, 28S ribosomal N5 (RNA28SN5), ribosomal RNA	1650	107	45.8164
srR-865-cP	srRNA-RNA28SN5-3612-30-cP	CTGGTGCGGACCAGGGGAATCCGACTGTTT	30	srRNA	RNA28SN5	NR_003287.4	rRNA	Homo sapiens RNA, 28S ribosomal N5 (RNA28SN5), ribosomal RNA	3612	107	45.8164
srR-866-cP	srRNA-RNA28SN5-3783-16-cP	AAATGCCTCGTCATCT	16	srRNA	RNA28SN5	NR_003287.4	rRNA	Homo sapiens RNA, 28S ribosomal N5 (RNA28SN5), ribosomal RNA	3783	107	45.8164
srR-867-cP	srRNA-RNA5S1-13-18-2-cP	ACCACTTTGAACGCGCCC	18	srRNA	RNA5S1	NR_023363.1	rRNA	Homo sapiens RNA, 5S ribosomal 1 (RNA5S1), ribosomal RNA	13	106	45.3882
srR-868-cP	srRNA-RNA18SN2-1396-24-cP	ATGCTAACTAGTTACGCGACCCCC	24	srRNA	RNA18SN2	NR_146146.1	rRNA	Homo sapiens RNA, 18S ribosomal N2 (RNA18SN2), ribosomal RNA	1396	106	45.3882
srR-869-cP	srRNA-RNA18SN2-443-16-cP	ATGAGAAACGGCTACC	16	srRNA	RNA18SN2	NR_146146.1	rRNA	Homo sapiens RNA, 18S ribosomal N2 (RNA18SN2), ribosomal RNA	443	106	45.3882
srR-870-cP	srRNA-RNA28SN5-4685-15-cP	TGACTGAACGCCTCT	15	srRNA	RNA28SN5	NR_003287.4	rRNA	Homo sapiens RNA, 28S ribosomal N5 (RNA28SN5), ribosomal RNA	4685	106	45.3882
srR-871-cP	srRNA-RNA45SN5-6598-23-cP	GTACGACTCTTAGCGGTGGATCA	23	srRNA	RNA45SN5	NR_046235.3	rRNA	Homo sapiens RNA, 45S pre-ribosomal N5 (RNA45SN5), ribosomal RNA	6598	106	45.3882
srR-872-cP	srRNA-RNA5S1-14-23-cP	CCACCCTGAACGCGCCCGATCTC	23	srRNA	RNA5S1	NR_023363.1	rRNA	Homo sapiens RNA, 5S ribosomal 1 (RNA5S1), ribosomal RNA	14	106	45.3882
srR-873-cP	srRNA-RNA5S1-58-23-cP	AGGGTCGGGCCTGGTTAGTACTT	23	srRNA	RNA5S1	NR_023363.1	rRNA	Homo sapiens RNA, 5S ribosomal 1 (RNA5S1), ribosomal RNA	58	106	45.3882
srR-874-cP	srRNA-RNA18SN2-1164-17-cP	GGGGGGAGTATGGTTGC	17	srRNA	RNA18SN2	NR_146146.1	rRNA	Homo sapiens RNA, 18S ribosomal N2 (RNA18SN2), ribosomal RNA	1164	105	44.96
srR-875-cP	srRNA-RNA18SN2-113-22-cP	GGTTCCTTTGGTCGCTCGCTCC	22	srRNA	RNA18SN2	NR_146146.1	rRNA	Homo sapiens RNA, 18S ribosomal N2 (RNA18SN2), ribosomal RNA	113	105	44.96
srR-876-cP	srRNA-RNA28SN5-3949-20-cP	ATGAGAGGTGTAGAATAAGT	20	srRNA	RNA28SN5	NR_003287.4	rRNA	Homo sapiens RNA, 28S ribosomal N5 (RNA28SN5), ribosomal RNA	3949	105	44.96
srR-877-cP	srRNA-RNA28SN5-1653-26-cP	AGCTGGTTCCCTCCGAAGTTTCCCTC	26	srRNA	RNA28SN5	NR_003287.4	rRNA	Homo sapiens RNA, 28S ribosomal N5 (RNA28SN5), ribosomal RNA	1653	105	44.96
srR-878-cP	srRNA-RNA28SN5-3445-20-cP	CCCCCGGCCCCGTCCGCCCC	20	srRNA	RNA28SN5	NR_003287.4	rRNA	Homo sapiens RNA, 28S ribosomal N5 (RNA28SN5), ribosomal RNA	3445	105	44.96
srR-879-cP	srRNA-RNA28SN5-1484-24-cP	GCCGGGGAGGTGGAGCACGAGCGC	24	srRNA	RNA28SN5	NR_003287.4	rRNA	Homo sapiens RNA, 28S ribosomal N5 (RNA28SN5), ribosomal RNA	1484	105	44.96
srR-880-cP	srRNA-RNA5S1-10-30-cP	CATACCACCCTGAACGCGCCCGATCTCGTC	30	srRNA	RNA5S1	NR_023363.1	rRNA	Homo sapiens RNA, 5S ribosomal 1 (RNA5S1), ribosomal RNA	10	105	44.96
srR-881-cP	srRNA-RNA5S1-11-20-2-cP	ATACCACTTTGAACGCGCCC	20	srRNA	RNA5S1	NR_023363.1	rRNA	Homo sapiens RNA, 5S ribosomal 1 (RNA5S1), ribosomal RNA	11	104	44.5318
srR-882-cP	srRNA-RNA5S1-16-21-2-cP	ACCCTGAACGCGCCCGATTTC	21	srRNA	RNA5S1	NR_023363.1	rRNA	Homo sapiens RNA, 5S ribosomal 1 (RNA5S1), ribosomal RNA	16	104	44.5318
srR-883-cP	srRNA-RNA18SN2-1513-15-cP	CGGGGCTGCACGCGC	15	srRNA	RNA18SN2	NR_146146.1	rRNA	Homo sapiens RNA, 18S ribosomal N2 (RNA18SN2), ribosomal RNA	1513	104	44.5318
srR-884-cP	srRNA-RNA28SN5-4573-26-cP	GTGTTGTTGCCATGGTAATCCTGCTC	26	srRNA	RNA28SN5	NR_003287.4	rRNA	Homo sapiens RNA, 28S ribosomal N5 (RNA28SN5), ribosomal RNA	4573	104	44.5318
srR-885-cP	srRNA-RNA28SN5-2291-29-cP	GCTGCGGTGAGCCTTGAAGCCTAGGGCGC	29	srRNA	RNA28SN5	NR_003287.4	rRNA	Homo sapiens RNA, 28S ribosomal N5 (RNA28SN5), ribosomal RNA	2291	104	44.5318
srR-886-cP	srRNA-RNA28SN5-2666-27-cP	TCGCCCCGAGAGAGGGGCCCGTGCCTT	27	srRNA	RNA28SN5	NR_003287.4	rRNA	Homo sapiens RNA, 28S ribosomal N5 (RNA28SN5), ribosomal RNA	2666	104	44.5318
srR-887-cP	srRNA-RNA28SN5-656-30-cP	CCCGACCGGCGACCGGCCGCCGCCGGGCGC	30	srRNA	RNA28SN5	NR_003287.4	rRNA	Homo sapiens RNA, 28S ribosomal N5 (RNA28SN5), ribosomal RNA	656	104	44.5318
srR-888-cP	srRNA-RNA28SN5-3941-17-cP	GAAGAGACATGAGAGGT	17	srRNA	RNA28SN5	NR_003287.4	rRNA	Homo sapiens RNA, 28S ribosomal N5 (RNA28SN5), ribosomal RNA	3941	104	44.5318
srR-889-cP	srRNA-RNA28SN5-3694-15-cP	TTCTGCCCAGTGCTC	15	srRNA	RNA28SN5	NR_003287.4	rRNA	Homo sapiens RNA, 28S ribosomal N5 (RNA28SN5), ribosomal RNA	3694	104	44.5318
srR-890-cP	srRNA-RNA28SN5-5038-22-cP	ATTGAAAGTCAGCCCTCGACAC	22	srRNA	RNA28SN5	NR_003287.4	rRNA	Homo sapiens RNA, 28S ribosomal N5 (RNA28SN5), ribosomal RNA	5038	104	44.5318
srR-891-cP	srRNA-RNA28SN5-4056-20-cP	ACTCTCATCGTTTTTTCACT	20	srRNA	RNA28SN5	NR_003287.4	rRNA	Homo sapiens RNA, 28S ribosomal N5 (RNA28SN5), ribosomal RNA	4056	104	44.5318
srR-892-cP	srRNA-RNA28SN5-710-19-cP	GACCGGCTCCGGGACGGCC	19	srRNA	RNA28SN5	NR_003287.4	rRNA	Homo sapiens RNA, 28S ribosomal N5 (RNA28SN5), ribosomal RNA	710	104	44.5318
srR-893-cP	srRNA-RNA5-8SN1-68-26-cP	GTGAATTGCAGGACACATTGATCATC	26	srRNA	RNA5-8SN1	NR_145821.1	rRNA	Homo sapiens RNA, 5.8S ribosomal N1 (RNA5-8SN1), ribosomal RNA	68	104	44.5318
srR-894-cP	srRNA-RNA5S1-98-18-cP	GGAATACCGGGTGCTGTA	18	srRNA	RNA5S1	NR_023363.1	rRNA	Homo sapiens RNA, 5S ribosomal 1 (RNA5S1), ribosomal RNA	98	104	44.5318
srR-895-cP	srRNA-RNA5S1-1-25-2-cP	GTCTACGGCCATACCATACCTGAAC	25	srRNA	RNA5S1	NR_023363.1	rRNA	Homo sapiens RNA, 5S ribosomal 1 (RNA5S1), ribosomal RNA	1	103	44.1036
srR-896-cP	srRNA-RNA18SN2-158-22-cP	AATTCTAGAGCTAATACATGCC	22	srRNA	RNA18SN2	NR_146146.1	rRNA	Homo sapiens RNA, 18S ribosomal N2 (RNA18SN2), ribosomal RNA	158	103	44.1036
srR-897-cP	srRNA-RNA18SN2-1378-26-cP	AACGAACGAGACTCTGGCATGCTAAC	26	srRNA	RNA18SN2	NR_146146.1	rRNA	Homo sapiens RNA, 18S ribosomal N2 (RNA18SN2), ribosomal RNA	1378	103	44.1036
srR-898-cP	srRNA-RNA28SN5-4717-17-cP	AGGCGGAACGATACGGC	17	srRNA	RNA28SN5	NR_003287.4	rRNA	Homo sapiens RNA, 28S ribosomal N5 (RNA28SN5), ribosomal RNA	4717	103	44.1036
srR-899-cP	srRNA-RNA28SN5-1653-22-cP	AGCTGGTTCCCTCCGAAGTTTC	22	srRNA	RNA28SN5	NR_003287.4	rRNA	Homo sapiens RNA, 28S ribosomal N5 (RNA28SN5), ribosomal RNA	1653	103	44.1036
srR-900-cP	srRNA-RNA28SN5-47-19-cP	AGTCAGCGGAGGAGAAGAA	19	srRNA	RNA28SN5	NR_003287.4	rRNA	Homo sapiens RNA, 28S ribosomal N5 (RNA28SN5), ribosomal RNA	47	103	44.1036
srR-901-cP	srRNA-RNA28SN5-1571-15-cP	GTGGAGGTCCGTAGC	15	srRNA	RNA28SN5	NR_003287.4	rRNA	Homo sapiens RNA, 28S ribosomal N5 (RNA28SN5), ribosomal RNA	1571	103	44.1036
srR-902-cP	srRNA-RNA5S1-13-18-3-cP	ACCATTCTGAACGCGCCC	18	srRNA	RNA5S1	NR_023363.1	rRNA	Homo sapiens RNA, 5S ribosomal 1 (RNA5S1), ribosomal RNA	13	102	43.6754
srR-903-cP	srRNA-RNA28SN5-1422-21-cP	GTGGGATCCCGAGGCCTCTCC	21	srRNA	RNA28SN5	NR_003287.4	rRNA	Homo sapiens RNA, 28S ribosomal N5 (RNA28SN5), ribosomal RNA	1422	102	43.6754
srR-904-cP	srRNA-RNA28SN5-1769-17-cP	GATCTCAACCTATTCTC	17	srRNA	RNA28SN5	NR_003287.4	rRNA	Homo sapiens RNA, 28S ribosomal N5 (RNA28SN5), ribosomal RNA	1769	102	43.6754
srR-905-cP	srRNA-RNA28SN5-1369-18-cP	CGAAAGCCGCCGTGGCGC	18	srRNA	RNA28SN5	NR_003287.4	rRNA	Homo sapiens RNA, 28S ribosomal N5 (RNA28SN5), ribosomal RNA	1369	102	43.6754
srR-906-cP	srRNA-RNA28SN5-1653-17-cP	AGCTGGTTCCCTCCGAA	17	srRNA	RNA28SN5	NR_003287.4	rRNA	Homo sapiens RNA, 28S ribosomal N5 (RNA28SN5), ribosomal RNA	1653	102	43.6754
srR-907-cP	srRNA-RNA28SN5-2546-30-cP	GGCGGAGATGGGCGCCGCGAGGCGTCCAGT	30	srRNA	RNA28SN5	NR_003287.4	rRNA	Homo sapiens RNA, 28S ribosomal N5 (RNA28SN5), ribosomal RNA	2546	102	43.6754
srR-908-cP	srRNA-RNA28SN5-1500-29-cP	ACGAGCGTACGCGTTAGGACCCGAAAGAT	29	srRNA	RNA28SN5	NR_003287.4	rRNA	Homo sapiens RNA, 28S ribosomal N5 (RNA28SN5), ribosomal RNA	1500	102	43.6754
srR-909-cP	srRNA-RNA5S1-99-18-cP	GAATACCGGGTGCTGTAG	18	srRNA	RNA5S1	NR_023363.1	rRNA	Homo sapiens RNA, 5S ribosomal 1 (RNA5S1), ribosomal RNA	99	102	43.6754
srR-910-cP	srRNA-RNA5S1-2-20-cP	TCTACGGCCATACCACCCTG	20	srRNA	RNA5S1	NR_023363.1	rRNA	Homo sapiens RNA, 5S ribosomal 1 (RNA5S1), ribosomal RNA	2	102	43.6754
srR-911-cP	srRNA-RNA5S1-15-19-cP	CACCCTGAACGCGCCCGAT	19	srRNA	RNA5S1	NR_023363.1	rRNA	Homo sapiens RNA, 5S ribosomal 1 (RNA5S1), ribosomal RNA	15	102	43.6754
srR-912-cP	srRNA-RNA5S1-13-18-4-cP	ACCACCTTGAACGCGCCC	18	srRNA	RNA5S1	NR_023363.1	rRNA	Homo sapiens RNA, 5S ribosomal 1 (RNA5S1), ribosomal RNA	13	101	43.2472
srR-913-cP	srRNA-MT-RNR2-1-26-cP	GCTAAACCTAGCCCCAAACCCACTCC	26	srRNA	MT-RNR2	NC_012920.1:1671-3229	MT rRNA	Homo sapiens mitochondrion, MT-RNR2 mitochondrially encoded 16S RNA (16S rRNA), ribosomal RNA	1	101	43.2472
srR-914-cP	srRNA-RNA18SN2-444-16-cP	GAGAAACGGCTACCAC	16	srRNA	RNA18SN2	NR_146146.1	rRNA	Homo sapiens RNA, 18S ribosomal N2 (RNA18SN2), ribosomal RNA	444	101	43.2472
srR-915-cP	srRNA-RNA18SN2-648-16-cP	ATATTAAAGTTGCTGC	16	srRNA	RNA18SN2	NR_146146.1	rRNA	Homo sapiens RNA, 18S ribosomal N2 (RNA18SN2), ribosomal RNA	648	101	43.2472
srR-916-cP	srRNA-RNA18SN2-1163-18-cP	CGGGGGGAGTATGGTTGC	18	srRNA	RNA18SN2	NR_146146.1	rRNA	Homo sapiens RNA, 18S ribosomal N2 (RNA18SN2), ribosomal RNA	1163	101	43.2472
srR-917-cP	srRNA-RNA28SN5-3691-21-cP	GATTTCTGCCCAGTGCTCTGA	21	srRNA	RNA28SN5	NR_003287.4	rRNA	Homo sapiens RNA, 28S ribosomal N5 (RNA28SN5), ribosomal RNA	3691	101	43.2472
srR-918-cP	srRNA-RNA28SN5-3941-19-cP	GAAGAGACATGAGAGGTGT	19	srRNA	RNA28SN5	NR_003287.4	rRNA	Homo sapiens RNA, 28S ribosomal N5 (RNA28SN5), ribosomal RNA	3941	101	43.2472
srR-919-cP	srRNA-RNA5S1-92-28-cP	CGCCTGGGAATACCGGGTGCTGTAGGCT	28	srRNA	RNA5S1	NR_023363.1	rRNA	Homo sapiens RNA, 5S ribosomal 1 (RNA5S1), ribosomal RNA	92	101	43.2472
srR-920-cP	srRNA-RNA18SN2-1067-19-cP	CGTAGTTCCGACCATAAAC	19	srRNA	RNA18SN2	NR_146146.1	rRNA	Homo sapiens RNA, 18S ribosomal N2 (RNA18SN2), ribosomal RNA	1067	100	42.8191
srR-921-cP	srRNA-RNA18SN2-1068-18-cP	GTAGTTCCGACCATAAAC	18	srRNA	RNA18SN2	NR_146146.1	rRNA	Homo sapiens RNA, 18S ribosomal N2 (RNA18SN2), ribosomal RNA	1068	100	42.8191
srR-922-cP	srRNA-RNA18SN2-1293-27-cP	AGATTGATAGCTCTTTCTCGATTCCGT	27	srRNA	RNA18SN2	NR_146146.1	rRNA	Homo sapiens RNA, 18S ribosomal N2 (RNA18SN2), ribosomal RNA	1293	100	42.8191
srR-923-cP	srRNA-RNA28SN5-4513-16-cP	AGGGAACGTGAGCTGG	16	srRNA	RNA28SN5	NR_003287.4	rRNA	Homo sapiens RNA, 28S ribosomal N5 (RNA28SN5), ribosomal RNA	4513	100	42.8191
srR-924-cP	srRNA-RNA28SN5-2049-22-cP	GGCGCTGGAGCGTCGGGCCCAT	22	srRNA	RNA28SN5	NR_003287.4	rRNA	Homo sapiens RNA, 28S ribosomal N5 (RNA28SN5), ribosomal RNA	2049	100	42.8191
srR-925-cP	srRNA-RNA28SN5-1975-23-cP	GGCCATGGAAGTCGGAATCCGCT	23	srRNA	RNA28SN5	NR_003287.4	rRNA	Homo sapiens RNA, 28S ribosomal N5 (RNA28SN5), ribosomal RNA	1975	100	42.8191
srR-926-cP	srRNA-RNA28SN5-3759-15-cP	AACTATGACTCTCTT	15	srRNA	RNA28SN5	NR_003287.4	rRNA	Homo sapiens RNA, 28S ribosomal N5 (RNA28SN5), ribosomal RNA	3759	100	42.8191
srR-927-cP	srRNA-RNA28SN5-938-25-cP	CGCCGAATCCCGGGGCCGAGGGAGC	25	srRNA	RNA28SN5	NR_003287.4	rRNA	Homo sapiens RNA, 28S ribosomal N5 (RNA28SN5), ribosomal RNA	938	100	42.8191
srR-928-cP	srRNA-RNA5S1-5-30-cP	ACGGCCATACCACCCTGAACGCGCCCGATC	30	srRNA	RNA5S1	NR_023363.1	rRNA	Homo sapiens RNA, 5S ribosomal 1 (RNA5S1), ribosomal RNA	5	100	42.8191
srR-929-cP	srRNA-RNA5S1-64-29-cP	GGGCCTGGTTAGTACTTGGATGGGAGACC	29	srRNA	RNA5S1	NR_023363.1	rRNA	Homo sapiens RNA, 5S ribosomal 1 (RNA5S1), ribosomal RNA	64	100	42.8191
srR-930-cP	srRNA-RNA18SN2-401-16-cP	ACGGGTGACGGGGAAT	16	srRNA	RNA18SN2	NR_146146.1	rRNA	Homo sapiens RNA, 18S ribosomal N2 (RNA18SN2), ribosomal RNA	401	99	42.3909
srR-931-cP	srRNA-RNA28SN5-4672-24-cP	ATCTGTGGGATTATGACTGAACGC	24	srRNA	RNA28SN5	NR_003287.4	rRNA	Homo sapiens RNA, 28S ribosomal N5 (RNA28SN5), ribosomal RNA	4672	99	42.3909
srR-932-cP	srRNA-RNA28SN5-1459-16-cP	ACCACCGGCCCGTCTC	16	srRNA	RNA28SN5	NR_003287.4	rRNA	Homo sapiens RNA, 28S ribosomal N5 (RNA28SN5), ribosomal RNA	1459	99	42.3909
srR-933-cP	srRNA-RNA28SN5-1979-19-cP	ATGGAAGTCGGAATCCGCT	19	srRNA	RNA28SN5	NR_003287.4	rRNA	Homo sapiens RNA, 28S ribosomal N5 (RNA28SN5), ribosomal RNA	1979	99	42.3909
srR-934-cP	srRNA-RNA5-8SN1-3-17-cP	ACTCTTAGCGGTGGATC	17	srRNA	RNA5-8SN1	NR_145821.1	rRNA	Homo sapiens RNA, 5.8S ribosomal N1 (RNA5-8SN1), ribosomal RNA	3	99	42.3909
srR-935-cP	srRNA-RNA5-8SN1-125-22-cP	CCTCCCGGGGCTACGCCTGTCT	22	srRNA	RNA5-8SN1	NR_145821.1	rRNA	Homo sapiens RNA, 5.8S ribosomal N1 (RNA5-8SN1), ribosomal RNA	125	99	42.3909
srR-936-cP	srRNA-RNA18SN2-1381-30-cP	GAACGAGACTCTGGCATGCTAACTAGTTAC	30	srRNA	RNA18SN2	NR_146146.1	rRNA	Homo sapiens RNA, 18S ribosomal N2 (RNA18SN2), ribosomal RNA	1381	98	41.9627
srR-937-cP	srRNA-RNA28SN5-1653-16-cP	AGCTGGTTCCCTCCGA	16	srRNA	RNA28SN5	NR_003287.4	rRNA	Homo sapiens RNA, 28S ribosomal N5 (RNA28SN5), ribosomal RNA	1653	98	41.9627
srR-938-cP	srRNA-RNA28SN5-322-22-cP	CCATCTAAGGCTAAATACCGGC	22	srRNA	RNA28SN5	NR_003287.4	rRNA	Homo sapiens RNA, 28S ribosomal N5 (RNA28SN5), ribosomal RNA	322	98	41.9627
srR-939-cP	srRNA-RNA28SN5-119-25-cP	GAATCCCCGCCCCGCGGCGGGGCGC	25	srRNA	RNA28SN5	NR_003287.4	rRNA	Homo sapiens RNA, 28S ribosomal N5 (RNA28SN5), ribosomal RNA	119	98	41.9627
srR-940-cP	srRNA-RNA28SN5-3566-19-cP	CCGCGCGGCGCCTCGCCTC	19	srRNA	RNA28SN5	NR_003287.4	rRNA	Homo sapiens RNA, 28S ribosomal N5 (RNA28SN5), ribosomal RNA	3566	98	41.9627
srR-941-cP	srRNA-RNA28SN5-15-20-cP	AGACGTGGCGACCCGCTGAA	20	srRNA	RNA28SN5	NR_003287.4	rRNA	Homo sapiens RNA, 28S ribosomal N5 (RNA28SN5), ribosomal RNA	15	98	41.9627
srR-942-cP	srRNA-RNA18SN2-431-20-cP	GGAGAGGGAGCCTGAGAAAC	20	srRNA	RNA18SN2	NR_146146.1	rRNA	Homo sapiens RNA, 18S ribosomal N2 (RNA18SN2), ribosomal RNA	431	96	41.1063
srR-943-cP	srRNA-RNA28SN5-3694-16-cP	TTCTGCCCAGTGCTCT	16	srRNA	RNA28SN5	NR_003287.4	rRNA	Homo sapiens RNA, 28S ribosomal N5 (RNA28SN5), ribosomal RNA	3694	96	41.1063
srR-944-cP	srRNA-RNA28SN5-4686-15-cP	GACTGAACGCCTCTA	15	srRNA	RNA28SN5	NR_003287.4	rRNA	Homo sapiens RNA, 28S ribosomal N5 (RNA28SN5), ribosomal RNA	4686	96	41.1063
srR-945-cP	srRNA-RNA28SN5-4183-17-cP	GGGAGTTTGACTGGGGC	17	srRNA	RNA28SN5	NR_003287.4	rRNA	Homo sapiens RNA, 28S ribosomal N5 (RNA28SN5), ribosomal RNA	4183	96	41.1063
srR-946-cP	srRNA-RNA28SN5-1850-15-cP	AGTGGGCCACTTTTG	15	srRNA	RNA28SN5	NR_003287.4	rRNA	Homo sapiens RNA, 28S ribosomal N5 (RNA28SN5), ribosomal RNA	1850	96	41.1063
srR-947-cP	srRNA-RNA5-8SN1-91-16-cP	ATCGACACTTCGAACG	16	srRNA	RNA5-8SN1	NR_145821.1	rRNA	Homo sapiens RNA, 5.8S ribosomal N1 (RNA5-8SN1), ribosomal RNA	91	96	41.1063
srR-948-cP	srRNA-RNA5S1-12-18-cP	TACCACCCTGAACGCGCC	18	srRNA	RNA5S1	NR_023363.1	rRNA	Homo sapiens RNA, 5S ribosomal 1 (RNA5S1), ribosomal RNA	12	96	41.1063
srR-949-cP	srRNA-RNA5S1-12-25-cP	TACCACCCTGAACGCGCCCGATCTC	25	srRNA	RNA5S1	NR_023363.1	rRNA	Homo sapiens RNA, 5S ribosomal 1 (RNA5S1), ribosomal RNA	12	96	41.1063
srR-950-cP	srRNA-RNA18SN2-1007-20-cP	CAAGAATGTTTTCATTAATC	20	srRNA	RNA18SN2	NR_146146.1	rRNA	Homo sapiens RNA, 18S ribosomal N2 (RNA18SN2), ribosomal RNA	1007	95	40.6781
srR-951-cP	srRNA-RNA18SN2-111-24-cP	ATGGTTCCTTTGGTCGCTCGCTCC	24	srRNA	RNA18SN2	NR_146146.1	rRNA	Homo sapiens RNA, 18S ribosomal N2 (RNA18SN2), ribosomal RNA	111	95	40.6781
srR-952-cP	srRNA-RNA18SN2-1119-28-cP	ATGACCCGCCGGGCAGCTTCCGGGAAAC	28	srRNA	RNA18SN2	NR_146146.1	rRNA	Homo sapiens RNA, 18S ribosomal N2 (RNA18SN2), ribosomal RNA	1119	95	40.6781
srR-953-cP	srRNA-RNA18SN2-1118-30-cP	CATGACCCGCCGGGCAGCTTCCGGGAAACC	30	srRNA	RNA18SN2	NR_146146.1	rRNA	Homo sapiens RNA, 18S ribosomal N2 (RNA18SN2), ribosomal RNA	1118	95	40.6781
srR-954-cP	srRNA-RNA18SN2-325-22-cP	CCGTGGCGGCGACGACCCATTC	22	srRNA	RNA18SN2	NR_146146.1	rRNA	Homo sapiens RNA, 18S ribosomal N2 (RNA18SN2), ribosomal RNA	325	95	40.6781
srR-955-cP	srRNA-RNA18SN2-484-28-cP	AAATTACCCACTCCCGACCCGGGGAGGT	28	srRNA	RNA18SN2	NR_146146.1	rRNA	Homo sapiens RNA, 18S ribosomal N2 (RNA18SN2), ribosomal RNA	484	95	40.6781
srR-956-cP	srRNA-RNA18SN2-1382-16-cP	AACGAGACTCTAGCCT	16	srRNA	RNA18SN2	NR_146146.1	rRNA	Homo sapiens RNA, 18S ribosomal N2 (RNA18SN2), ribosomal RNA	1382	95	40.6781
srR-957-cP	srRNA-RNA28SN5-3732-18-cP	AATGAAGCGCGGGTAAAC	18	srRNA	RNA28SN5	NR_003287.4	rRNA	Homo sapiens RNA, 28S ribosomal N5 (RNA28SN5), ribosomal RNA	3732	95	40.6781
srR-958-cP	srRNA-RNA28SN5-4439-28-cP	TGATCCTTCGATGTCGGCTCTTCCTATC	28	srRNA	RNA28SN5	NR_003287.4	rRNA	Homo sapiens RNA, 28S ribosomal N5 (RNA28SN5), ribosomal RNA	4439	95	40.6781
srR-959-cP	srRNA-RNA5-8SN1-39-29-cP	GAAGAACGCAGCTAGCTGCGAGAATTAAT	29	srRNA	RNA5-8SN1	NR_145821.1	rRNA	Homo sapiens RNA, 5.8S ribosomal N1 (RNA5-8SN1), ribosomal RNA	39	95	40.6781
srR-960-cP	srRNA-RNA5-8SN1-99-17-cP	ATTTCGAACGCACTTGC	17	srRNA	RNA5-8SN1	NR_145821.1	rRNA	Homo sapiens RNA, 5.8S ribosomal N1 (RNA5-8SN1), ribosomal RNA	99	95	40.6781
srR-961-cP	srRNA-RNA5S1-13-20-cP	ACCACCCTGAACGCGCCCGA	20	srRNA	RNA5S1	NR_023363.1	rRNA	Homo sapiens RNA, 5S ribosomal 1 (RNA5S1), ribosomal RNA	13	95	40.6781
srR-962-cP	srRNA-RNA5S1-96-16-cP	TGGGAATACCGGGTGC	16	srRNA	RNA5S1	NR_023363.1	rRNA	Homo sapiens RNA, 5S ribosomal 1 (RNA5S1), ribosomal RNA	96	95	40.6781
srR-963-cP	srRNA-RNA5S1-47-17-cP	GGAAGCTAAGCAGGGTC	17	srRNA	RNA5S1	NR_023363.1	rRNA	Homo sapiens RNA, 5S ribosomal 1 (RNA5S1), ribosomal RNA	47	95	40.6781
srR-964-cP	srRNA-RNA28SN5-1500-29-2-cP	ACGAGCGCACGTGTTAGGACCCGAAAGAT	29	srRNA	RNA28SN5	NR_003287.4	rRNA	Homo sapiens RNA, 28S ribosomal N5 (RNA28SN5), ribosomal RNA	1500	94	40.2499
srR-965-cP	srRNA-RNA5S1-5-22-4-cP	ACGGCCATATTACCCTGAACGC	22	srRNA	RNA5S1	NR_023363.1	rRNA	Homo sapiens RNA, 5S ribosomal 1 (RNA5S1), ribosomal RNA	5	94	40.2499
srR-966-cP	srRNA-RNA18SN2-1526-19-cP	GCGCTACACTGACTGGCTC	19	srRNA	RNA18SN2	NR_146146.1	rRNA	Homo sapiens RNA, 18S ribosomal N2 (RNA18SN2), ribosomal RNA	1526	94	40.2499
srR-967-cP	srRNA-RNA28SN5-1411-30-cP	CGCCGGCCGAGGTGGGATCCCGAGGCCTCT	30	srRNA	RNA28SN5	NR_003287.4	rRNA	Homo sapiens RNA, 28S ribosomal N5 (RNA28SN5), ribosomal RNA	1411	94	40.2499
srR-968-cP	srRNA-RNA28SN5-3928-21-cP	AGTCTGGCACGGTGAAGAGAC	21	srRNA	RNA28SN5	NR_003287.4	rRNA	Homo sapiens RNA, 28S ribosomal N5 (RNA28SN5), ribosomal RNA	3928	94	40.2499
srR-969-cP	srRNA-RNA28SN5-3933-16-cP	GGCACGGTGAAGAGAC	16	srRNA	RNA28SN5	NR_003287.4	rRNA	Homo sapiens RNA, 28S ribosomal N5 (RNA28SN5), ribosomal RNA	3933	94	40.2499
srR-970-cP	srRNA-RNA28SN5-4477-29-cP	AGAATTCACCAAGCGTTGGATTGTTCACC	29	srRNA	RNA28SN5	NR_003287.4	rRNA	Homo sapiens RNA, 28S ribosomal N5 (RNA28SN5), ribosomal RNA	4477	94	40.2499
srR-971-cP	srRNA-RNA28SN5-4484-29-cP	ACCAAGCGTTGGATTGTTCACCCACTAAT	29	srRNA	RNA28SN5	NR_003287.4	rRNA	Homo sapiens RNA, 28S ribosomal N5 (RNA28SN5), ribosomal RNA	4484	94	40.2499
srR-972-cP	srRNA-RNA45SN5-7923-16-cP	GACGCGACCTCAGATC	16	srRNA	RNA45SN5	NR_046235.3	rRNA	Homo sapiens RNA, 45S pre-ribosomal N5 (RNA45SN5), ribosomal RNA	7923	94	40.2499
srR-973-cP	srRNA-RNA5-8SN1-15-20-cP	GGATCACTCGGCTCGTGCGT	20	srRNA	RNA5-8SN1	NR_145821.1	rRNA	Homo sapiens RNA, 5.8S ribosomal N1 (RNA5-8SN1), ribosomal RNA	15	94	40.2499
srR-974-cP	srRNA-RNA5S1-11-26-3-cP	ATACCACTTTGAACGCGCCCGATCTC	26	srRNA	RNA5S1	NR_023363.1	rRNA	Homo sapiens RNA, 5S ribosomal 1 (RNA5S1), ribosomal RNA	11	93	39.8217
srR-975-cP	srRNA-RNA18SN2-1385-20-cP	GAGACTCTGGCATGCTAACT	20	srRNA	RNA18SN2	NR_146146.1	rRNA	Homo sapiens RNA, 18S ribosomal N2 (RNA18SN2), ribosomal RNA	1385	93	39.8217
srR-976-cP	srRNA-RNA18SN2-1381-23-cP	GAACGAGACTCTGGCATGCTAAC	23	srRNA	RNA18SN2	NR_146146.1	rRNA	Homo sapiens RNA, 18S ribosomal N2 (RNA18SN2), ribosomal RNA	1381	93	39.8217
srR-977-cP	srRNA-RNA28SN5-3617-25-cP	GCGGACCAGGGGAATCCGACTGTTT	25	srRNA	RNA28SN5	NR_003287.4	rRNA	Homo sapiens RNA, 28S ribosomal N5 (RNA28SN5), ribosomal RNA	3617	93	39.8217
srR-978-cP	srRNA-RNA28SN5-300-24-cP	AGCCCAAAGCGGGTGGTAAACTCC	24	srRNA	RNA28SN5	NR_003287.4	rRNA	Homo sapiens RNA, 28S ribosomal N5 (RNA28SN5), ribosomal RNA	300	93	39.8217
srR-979-cP	srRNA-RNA28SN5-4684-17-cP	ATGACTGAACGCCTCTA	17	srRNA	RNA28SN5	NR_003287.4	rRNA	Homo sapiens RNA, 28S ribosomal N5 (RNA28SN5), ribosomal RNA	4684	93	39.8217
srR-980-cP	srRNA-RNA28SN5-3619-19-cP	GGACCAGGGGAATCCGACT	19	srRNA	RNA28SN5	NR_003287.4	rRNA	Homo sapiens RNA, 28S ribosomal N5 (RNA28SN5), ribosomal RNA	3619	93	39.8217
srR-981-cP	srRNA-RNA28SN5-243-24-cP	AGCGGCCCCCGGCGCGCCGGGCTC	24	srRNA	RNA28SN5	NR_003287.4	rRNA	Homo sapiens RNA, 28S ribosomal N5 (RNA28SN5), ribosomal RNA	243	93	39.8217
srR-982-cP	srRNA-RNA5-8SN1-99-15-cP	TTCGAACGCACTTGC	15	srRNA	RNA5-8SN1	NR_145821.1	rRNA	Homo sapiens RNA, 5.8S ribosomal N1 (RNA5-8SN1), ribosomal RNA	99	93	39.8217
srR-983-cP	srRNA-RNA5S1-81-16-cP	GGATGGGAGACCGCCT	16	srRNA	RNA5S1	NR_023363.1	rRNA	Homo sapiens RNA, 5S ribosomal 1 (RNA5S1), ribosomal RNA	81	93	39.8217
srR-984-cP	srRNA-RNA5S1-5-17-cP	ACGGCCATACCACCCTG	17	srRNA	RNA5S1	NR_023363.1	rRNA	Homo sapiens RNA, 5S ribosomal 1 (RNA5S1), ribosomal RNA	5	93	39.8217
srR-985-cP	srRNA-RNA5S1-97-23-cP	GGGAATACCGGGTGCTGTAGGCT	23	srRNA	RNA5S1	NR_023363.1	rRNA	Homo sapiens RNA, 5S ribosomal 1 (RNA5S1), ribosomal RNA	97	93	39.8217
srR-986-cP	srRNA-RNA18SN2-1446-19-cP	AGAGGGACAAGTGGCGTTC	19	srRNA	RNA18SN2	NR_146146.1	rRNA	Homo sapiens RNA, 18S ribosomal N2 (RNA18SN2), ribosomal RNA	1446	92	39.3935
srR-987-cP	srRNA-RNA18SN2-113-17-cP	GGTTCCTTTGGTCGCTC	17	srRNA	RNA18SN2	NR_146146.1	rRNA	Homo sapiens RNA, 18S ribosomal N2 (RNA18SN2), ribosomal RNA	113	92	39.3935
srR-988-cP	srRNA-RNA18SN2-744-26-cP	GCCTCTCGGCGCCCCCTCGATGCTCT	26	srRNA	RNA18SN2	NR_146146.1	rRNA	Homo sapiens RNA, 18S ribosomal N2 (RNA18SN2), ribosomal RNA	744	92	39.3935
srR-989-cP	srRNA-RNA28SN5-1699-20-cP	AGACCCGACGCACCCCCGCC	20	srRNA	RNA28SN5	NR_003287.4	rRNA	Homo sapiens RNA, 28S ribosomal N5 (RNA28SN5), ribosomal RNA	1699	92	39.3935
srR-990-cP	srRNA-RNA28SN5-3623-19-cP	CAGGGGAATCCGACTGTTT	19	srRNA	RNA28SN5	NR_003287.4	rRNA	Homo sapiens RNA, 28S ribosomal N5 (RNA28SN5), ribosomal RNA	3623	92	39.3935
srR-991-cP	srRNA-RNA28SN5-3752-15-cP	CGGGAGTAACTATGA	15	srRNA	RNA28SN5	NR_003287.4	rRNA	Homo sapiens RNA, 28S ribosomal N5 (RNA28SN5), ribosomal RNA	3752	92	39.3935
srR-992-cP	srRNA-RNA28SN5-4032-18-cP	GCGGGCCGCCGGTGAAAT	18	srRNA	RNA28SN5	NR_003287.4	rRNA	Homo sapiens RNA, 28S ribosomal N5 (RNA28SN5), ribosomal RNA	4032	92	39.3935
srR-993-cP	srRNA-RNA28SN5-118-26-cP	CGAATCCCCGCCCCGCGGCGGGGCGC	26	srRNA	RNA28SN5	NR_003287.4	rRNA	Homo sapiens RNA, 28S ribosomal N5 (RNA28SN5), ribosomal RNA	118	92	39.3935
srR-994-cP	srRNA-RNA28SN5-1515-22-cP	AGGACCCGAAAGATGGTGAACT	22	srRNA	RNA28SN5	NR_003287.4	rRNA	Homo sapiens RNA, 28S ribosomal N5 (RNA28SN5), ribosomal RNA	1515	92	39.3935
srR-995-cP	srRNA-RNA28SN5-3949-15-cP	ATGAGAGGTGTAGCA	15	srRNA	RNA28SN5	NR_003287.4	rRNA	Homo sapiens RNA, 28S ribosomal N5 (RNA28SN5), ribosomal RNA	3949	92	39.3935
srR-996-cP	srRNA-RNA45SN5-6596-20-cP	TCGTACGACTCTTAGCGGTG	20	srRNA	RNA45SN5	NR_046235.3	rRNA	Homo sapiens RNA, 45S pre-ribosomal N5 (RNA45SN5), ribosomal RNA	6596	92	39.3935
srR-997-cP	srRNA-RNA5-8SN1-128-18-cP	CCCGGGGCTACGCCTGTC	18	srRNA	RNA5-8SN1	NR_145821.1	rRNA	Homo sapiens RNA, 5.8S ribosomal N1 (RNA5-8SN1), ribosomal RNA	128	92	39.3935
srR-998-cP	srRNA-5_8S_rRNA -90-16-cP	ATCGACACTTGAACGC	16	srRNA	5_8S_rRNA	ENST00000636054.1	rRNA	ncrna chromosome:GRCh38:14:16057472:16057622:1 gene:ENSG00000283274.1 gene_biotype:rRNA transcript_biotype:rRNA gene_symbol:5_8S_rRNA description:5.8S ribosomal RNA [Source:RFAM;Acc:RF00002]	90	92	39.3935
srR-999-cP	srRNA-RNA45SN5-6596-24-2-cP	TCGTACGACTTTTAGCGGTGGATC	24	srRNA	RNA45SN5	NR_046235.3	rRNA	Homo sapiens RNA, 45S pre-ribosomal N5 (RNA45SN5), ribosomal RNA	6596	91	38.9653
srR-1000-cP	srRNA-RNA18SN2-825-15-cP	AAAGCAGGCCCGAGC	15	srRNA	RNA18SN2	NR_146146.1	rRNA	Homo sapiens RNA, 18S ribosomal N2 (RNA18SN2), ribosomal RNA	825	91	38.9653
srR-1001-cP	srRNA-RNA18SN2-126-15-cP	GCTCGCTCCTCTCCT	15	srRNA	RNA18SN2	NR_146146.1	rRNA	Homo sapiens RNA, 18S ribosomal N2 (RNA18SN2), ribosomal RNA	126	91	38.9653
srR-1002-cP	srRNA-RNA18SN2-1623-24-cP	ATTCCCCATGAACGAGGAATTCCC	24	srRNA	RNA18SN2	NR_146146.1	rRNA	Homo sapiens RNA, 18S ribosomal N2 (RNA18SN2), ribosomal RNA	1623	91	38.9653
srR-1003-cP	srRNA-RNA28SN5-1758-17-cP	GGGGCCGAAACGATCTC	17	srRNA	RNA28SN5	NR_003287.4	rRNA	Homo sapiens RNA, 28S ribosomal N5 (RNA28SN5), ribosomal RNA	1758	91	38.9653
srR-1004-cP	srRNA-RNA28SN5-2640-22-cP	GAAGGGCAGGGCGCCCTGGAAT	22	srRNA	RNA28SN5	NR_003287.4	rRNA	Homo sapiens RNA, 28S ribosomal N5 (RNA28SN5), ribosomal RNA	2640	91	38.9653
srR-1005-cP	srRNA-RNA28SN5-317-18-cP	AAACTCCATCTAAGGCTA	18	srRNA	RNA28SN5	NR_003287.4	rRNA	Homo sapiens RNA, 28S ribosomal N5 (RNA28SN5), ribosomal RNA	317	91	38.9653
srR-1006-cP	srRNA-RNA28SN5-4687-18-cP	ACTGAACGCCTCTAAGTC	18	srRNA	RNA28SN5	NR_003287.4	rRNA	Homo sapiens RNA, 28S ribosomal N5 (RNA28SN5), ribosomal RNA	4687	91	38.9653
srR-1007-cP	srRNA-RNA28SN5-796-20-cP	CCGTCTCCGCCCCCCGGCCC	20	srRNA	RNA28SN5	NR_003287.4	rRNA	Homo sapiens RNA, 28S ribosomal N5 (RNA28SN5), ribosomal RNA	796	91	38.9653
srR-1008-cP	srRNA-RNA28SN5-4926-17-cP	CGCCCGTCACGCACCGC	17	srRNA	RNA28SN5	NR_003287.4	rRNA	Homo sapiens RNA, 28S ribosomal N5 (RNA28SN5), ribosomal RNA	4926	91	38.9653
srR-1009-cP	srRNA-RNA28SN5-1081-22-cP	CCTCCCACGGCGCGACCGCTCT	22	srRNA	RNA28SN5	NR_003287.4	rRNA	Homo sapiens RNA, 28S ribosomal N5 (RNA28SN5), ribosomal RNA	1081	91	38.9653
srR-1010-cP	srRNA-RNA28SN5-2378-19-cP	GAGAACTTTGAAGGCCGAA	19	srRNA	RNA28SN5	NR_003287.4	rRNA	Homo sapiens RNA, 28S ribosomal N5 (RNA28SN5), ribosomal RNA	2378	91	38.9653
srR-1011-cP	srRNA-RNA28SN5-2939-15-cP	GCGCCGCGGCTGGAC	15	srRNA	RNA28SN5	NR_003287.4	rRNA	Homo sapiens RNA, 28S ribosomal N5 (RNA28SN5), ribosomal RNA	2939	91	38.9653
srR-1012-cP	srRNA-RNA45SN5-2790-17-cP	AAGCGTCCGTCCCGCGC	17	srRNA	RNA45SN5	NR_046235.3	rRNA	Homo sapiens RNA, 45S pre-ribosomal N5 (RNA45SN5), ribosomal RNA	2790	91	38.9653
srR-1013-cP	srRNA-RNA5S1-11-27-cP	ATACCACCCTGAACGCGCCCGATCTCG	27	srRNA	RNA5S1	NR_023363.1	rRNA	Homo sapiens RNA, 5S ribosomal 1 (RNA5S1), ribosomal RNA	11	91	38.9653
srR-1014-cP	srRNA-MT-RNR2-1-15-cP	GCTAAACCTAGCCCC	15	srRNA	MT-RNR2	NC_012920.1:1671-3229	MT rRNA	Homo sapiens mitochondrion, MT-RNR2 mitochondrially encoded 16S RNA (16S rRNA), ribosomal RNA	1	90	38.5371
srR-1015-cP	srRNA-RNA18SN2-1039-23-cP	CGGAGGTTCGAAGACGATCAGAT	23	srRNA	RNA18SN2	NR_146146.1	rRNA	Homo sapiens RNA, 18S ribosomal N2 (RNA18SN2), ribosomal RNA	1039	90	38.5371
srR-1016-cP	srRNA-RNA18SN2-1284-17-cP	AGGATTGACAGATTGAT	17	srRNA	RNA18SN2	NR_146146.1	rRNA	Homo sapiens RNA, 18S ribosomal N2 (RNA18SN2), ribosomal RNA	1284	90	38.5371
srR-1017-cP	srRNA-RNA18SN2-1697-15-cP	ACACCGCCCGTCGCT	15	srRNA	RNA18SN2	NR_146146.1	rRNA	Homo sapiens RNA, 18S ribosomal N2 (RNA18SN2), ribosomal RNA	1697	90	38.5371
srR-1018-cP	srRNA-RNA18SN2-1378-16-cP	AACGAACGAGACTCTA	16	srRNA	RNA18SN2	NR_146146.1	rRNA	Homo sapiens RNA, 18S ribosomal N2 (RNA18SN2), ribosomal RNA	1378	90	38.5371
srR-1019-cP	srRNA-RNA28SN5-4584-15-cP	ATGGTAATCCTGCTC	15	srRNA	RNA28SN5	NR_003287.4	rRNA	Homo sapiens RNA, 28S ribosomal N5 (RNA28SN5), ribosomal RNA	4584	90	38.5371
srR-1020-cP	srRNA-RNA28SN5-1823-23-cP	GGAGCCGGGCGTGGAATGCGAGT	23	srRNA	RNA28SN5	NR_003287.4	rRNA	Homo sapiens RNA, 28S ribosomal N5 (RNA28SN5), ribosomal RNA	1823	90	38.5371
srR-1021-cP	srRNA-RNA28SN5-1650-16-cP	AGTAGCTGGTTCCCTC	16	srRNA	RNA28SN5	NR_003287.4	rRNA	Homo sapiens RNA, 28S ribosomal N5 (RNA28SN5), ribosomal RNA	1650	90	38.5371
srR-1022-cP	srRNA-RNA28SN5-1443-16-cP	AGTCCGCCGAGGGCGC	16	srRNA	RNA28SN5	NR_003287.4	rRNA	Homo sapiens RNA, 28S ribosomal N5 (RNA28SN5), ribosomal RNA	1443	90	38.5371
srR-1023-cP	srRNA-RNA28SN5-1877-15-cP	GGCGCTGCGGGATGA	15	srRNA	RNA28SN5	NR_003287.4	rRNA	Homo sapiens RNA, 28S ribosomal N5 (RNA28SN5), ribosomal RNA	1877	90	38.5371
srR-1024-cP	srRNA-RNA28SN5-4034-27-cP	GGGCCGCCGGTGAAATACCACTACTCT	27	srRNA	RNA28SN5	NR_003287.4	rRNA	Homo sapiens RNA, 28S ribosomal N5 (RNA28SN5), ribosomal RNA	4034	90	38.5371
srR-1025-cP	srRNA-RNA28SN5-4495-16-cP	GATTGTTCACCCGCTA	16	srRNA	RNA28SN5	NR_003287.4	rRNA	Homo sapiens RNA, 28S ribosomal N5 (RNA28SN5), ribosomal RNA	4495	90	38.5371
srR-1026-cP	srRNA-RNA18SN2-724-15-cP	ACCGCCCGTCCCCGC	15	srRNA	RNA18SN2	NR_146146.1	rRNA	Homo sapiens RNA, 18S ribosomal N2 (RNA18SN2), ribosomal RNA	724	89	38.109
srR-1027-cP	srRNA-RNA28SN5-2870-24-cP	AACTTCGGGATAAGGATTGGCTCT	24	srRNA	RNA28SN5	NR_003287.4	rRNA	Homo sapiens RNA, 28S ribosomal N5 (RNA28SN5), ribosomal RNA	2870	89	38.109
srR-1028-cP	srRNA-RNA28SN5-2581-23-cP	AACGCGACCGATCCCGGAGAAGC	23	srRNA	RNA28SN5	NR_003287.4	rRNA	Homo sapiens RNA, 28S ribosomal N5 (RNA28SN5), ribosomal RNA	2581	89	38.109
srR-1029-cP	srRNA-RNA28SN5-2719-22-cP	CCGGTGAGCTCTCGCTGGCCCT	22	srRNA	RNA28SN5	NR_003287.4	rRNA	Homo sapiens RNA, 28S ribosomal N5 (RNA28SN5), ribosomal RNA	2719	89	38.109
srR-1030-cP	srRNA-RNA18SN2-1371-25-cP	TTCCGATAACGAACGAGACTCTGGC	25	srRNA	RNA18SN2	NR_146146.1	rRNA	Homo sapiens RNA, 18S ribosomal N2 (RNA18SN2), ribosomal RNA	1371	88	37.6808
srR-1031-cP	srRNA-RNA18SN2-111-21-cP	ATGGTTCCTTTGGTCGCTCGC	21	srRNA	RNA18SN2	NR_146146.1	rRNA	Homo sapiens RNA, 18S ribosomal N2 (RNA18SN2), ribosomal RNA	111	88	37.6808
srR-1032-cP	srRNA-RNA28SN5-1422-20-cP	GTGGGATCCCGAGGCCTCTC	20	srRNA	RNA28SN5	NR_003287.4	rRNA	Homo sapiens RNA, 28S ribosomal N5 (RNA28SN5), ribosomal RNA	1422	88	37.6808
srR-1033-cP	srRNA-RNA28SN5-3839-15-cP	GTCCCTACCTACTAT	15	srRNA	RNA28SN5	NR_003287.4	rRNA	Homo sapiens RNA, 28S ribosomal N5 (RNA28SN5), ribosomal RNA	3839	88	37.6808
srR-1034-cP	srRNA-RNA28SN5-1964-15-cP	AGCAGGACGGTGGCC	15	srRNA	RNA28SN5	NR_003287.4	rRNA	Homo sapiens RNA, 28S ribosomal N5 (RNA28SN5), ribosomal RNA	1964	88	37.6808
srR-1035-cP	srRNA-RNA28SN5-3621-21-cP	ACCAGGGGAATCCGACTGTCT	21	srRNA	RNA28SN5	NR_003287.4	rRNA	Homo sapiens RNA, 28S ribosomal N5 (RNA28SN5), ribosomal RNA	3621	88	37.6808
srR-1036-cP	srRNA-RNA5S1-30-17-cP	CGATCTCGTCTGATCTC	17	srRNA	RNA5S1	NR_023363.1	rRNA	Homo sapiens RNA, 5S ribosomal 1 (RNA5S1), ribosomal RNA	30	88	37.6808
srR-1037-cP	srRNA-RNA5S1-19-19-2-cP	ATCTGAACGCGCCCGATCT	19	srRNA	RNA5S1	NR_023363.1	rRNA	Homo sapiens RNA, 5S ribosomal 1 (RNA5S1), ribosomal RNA	19	87	37.2526
srR-1038-cP	srRNA-RNA18SN2-74-25-cP	GGTACAGTGAAACTGCGAATGGCTC	25	srRNA	RNA18SN2	NR_146146.1	rRNA	Homo sapiens RNA, 18S ribosomal N2 (RNA18SN2), ribosomal RNA	74	87	37.2526
srR-1039-cP	srRNA-RNA18SN2-872-19-cP	AGGACCGCGGTTCTATTTT	19	srRNA	RNA18SN2	NR_146146.1	rRNA	Homo sapiens RNA, 18S ribosomal N2 (RNA18SN2), ribosomal RNA	872	87	37.2526
srR-1040-cP	srRNA-RNA28SN5-4322-25-cP	GAAAGCGGGGCCTCACGATCCTTCT	25	srRNA	RNA28SN5	NR_003287.4	rRNA	Homo sapiens RNA, 28S ribosomal N5 (RNA28SN5), ribosomal RNA	4322	87	37.2526
srR-1041-cP	srRNA-RNA28SN5-3671-27-cP	GGCGGGTGTTGACGCGATGTGATTTCT	27	srRNA	RNA28SN5	NR_003287.4	rRNA	Homo sapiens RNA, 28S ribosomal N5 (RNA28SN5), ribosomal RNA	3671	87	37.2526
srR-1042-cP	srRNA-RNA28SN5-1081-25-cP	CCTCCCACGGCGCGACCGCTCTCCC	25	srRNA	RNA28SN5	NR_003287.4	rRNA	Homo sapiens RNA, 28S ribosomal N5 (RNA28SN5), ribosomal RNA	1081	87	37.2526
srR-1043-cP	srRNA-RNA28SN5-4464-30-cP	ATCATTGTGAAGCAGAATTCACCAAGCGTT	30	srRNA	RNA28SN5	NR_003287.4	rRNA	Homo sapiens RNA, 28S ribosomal N5 (RNA28SN5), ribosomal RNA	4464	87	37.2526
srR-1044-cP	srRNA-RNA28SN5-1335-22-cP	GGAGTCTAACGCGTGCGCGAGT	22	srRNA	RNA28SN5	NR_003287.4	rRNA	Homo sapiens RNA, 28S ribosomal N5 (RNA28SN5), ribosomal RNA	1335	87	37.2526
srR-1045-cP	srRNA-RNA18SN2-1712-19-cP	ACTACCGATTGGATGGTTT	19	srRNA	RNA18SN2	NR_146146.1	rRNA	Homo sapiens RNA, 18S ribosomal N2 (RNA18SN2), ribosomal RNA	1712	86	36.8244
srR-1046-cP	srRNA-RNA18SN2-82-20-cP	GAAACTGCGAATGGCTCATT	20	srRNA	RNA18SN2	NR_146146.1	rRNA	Homo sapiens RNA, 18S ribosomal N2 (RNA18SN2), ribosomal RNA	82	86	36.8244
srR-1047-cP	srRNA-RNA18SN2-1214-21-cP	ACCACCAGGAGTGGAGCCTGC	21	srRNA	RNA18SN2	NR_146146.1	rRNA	Homo sapiens RNA, 18S ribosomal N2 (RNA18SN2), ribosomal RNA	1214	86	36.8244
srR-1048-cP	srRNA-RNA18SN2-403-15-cP	GGGTGACGGGGAATC	15	srRNA	RNA18SN2	NR_146146.1	rRNA	Homo sapiens RNA, 18S ribosomal N2 (RNA18SN2), ribosomal RNA	403	86	36.8244
srR-1049-cP	srRNA-RNA18SN2-1510-18-cP	GTCCGGGGCTGCACGCGC	18	srRNA	RNA18SN2	NR_146146.1	rRNA	Homo sapiens RNA, 18S ribosomal N2 (RNA18SN2), ribosomal RNA	1510	86	36.8244
srR-1050-cP	srRNA-RNA28SN5-27-15-cP	CCGCTGAATTTAAGC	15	srRNA	RNA28SN5	NR_003287.4	rRNA	Homo sapiens RNA, 28S ribosomal N5 (RNA28SN5), ribosomal RNA	27	86	36.8244
srR-1051-cP	srRNA-RNA28SN5-4704-30-cP	CAGAATCCCGCCCAGGCGGAACGATACGGC	30	srRNA	RNA28SN5	NR_003287.4	rRNA	Homo sapiens RNA, 28S ribosomal N5 (RNA28SN5), ribosomal RNA	4704	86	36.8244
srR-1052-cP	srRNA-RNA28SN5-4688-17-cP	CTGAACGCCTCTAAGTC	17	srRNA	RNA28SN5	NR_003287.4	rRNA	Homo sapiens RNA, 28S ribosomal N5 (RNA28SN5), ribosomal RNA	4688	86	36.8244
srR-1053-cP	srRNA-RNA28SN5-3656-25-cP	ATCGCGAAGGCCCGCGGCGGGTGTT	25	srRNA	RNA28SN5	NR_003287.4	rRNA	Homo sapiens RNA, 28S ribosomal N5 (RNA28SN5), ribosomal RNA	3656	86	36.8244
srR-1054-cP	srRNA-RNA5S1-100-15-cP	AATACCGGGTGCTGT	15	srRNA	RNA5S1	NR_023363.1	rRNA	Homo sapiens RNA, 5S ribosomal 1 (RNA5S1), ribosomal RNA	100	86	36.8244
srR-1055-cP	srRNA-RNA5S1-12-28-cP	TACCACCCTGAACGCGCCCGATCTCGTC	28	srRNA	RNA5S1	NR_023363.1	rRNA	Homo sapiens RNA, 5S ribosomal 1 (RNA5S1), ribosomal RNA	12	86	36.8244
srR-1056-cP	srRNA-RNA5S1-14-17-cP	CCACCCTGAACGCGCCC	17	srRNA	RNA5S1	NR_023363.1	rRNA	Homo sapiens RNA, 5S ribosomal 1 (RNA5S1), ribosomal RNA	14	86	36.8244
srR-1057-cP	srRNA-RNA18SN2-1695-20-cP	ACACACCGCCCGTCGCTACT	20	srRNA	RNA18SN2	NR_146146.1	rRNA	Homo sapiens RNA, 18S ribosomal N2 (RNA18SN2), ribosomal RNA	1695	85	36.3962
srR-1058-cP	srRNA-RNA18SN2-82-15-cP	GAAACTGCGAATGGC	15	srRNA	RNA18SN2	NR_146146.1	rRNA	Homo sapiens RNA, 18S ribosomal N2 (RNA18SN2), ribosomal RNA	82	85	36.3962
srR-1059-cP	srRNA-RNA18SN2-843-15-cP	CTGGATACCGCAGCT	15	srRNA	RNA18SN2	NR_146146.1	rRNA	Homo sapiens RNA, 18S ribosomal N2 (RNA18SN2), ribosomal RNA	843	85	36.3962
srR-1060-cP	srRNA-RNA18SN2-113-20-cP	GGTTCCTTTGGTCGCTCGCT	20	srRNA	RNA18SN2	NR_146146.1	rRNA	Homo sapiens RNA, 18S ribosomal N2 (RNA18SN2), ribosomal RNA	113	85	36.3962
srR-1061-cP	srRNA-RNA28SN5-2378-15-cP	GAGAACTTTGAAGGC	15	srRNA	RNA28SN5	NR_003287.4	rRNA	Homo sapiens RNA, 28S ribosomal N5 (RNA28SN5), ribosomal RNA	2378	85	36.3962
srR-1062-cP	srRNA-RNA28SN5-1369-19-cP	CCGAAAGCCGCCGTGGCGC	19	srRNA	RNA28SN5	NR_003287.4	rRNA	Homo sapiens RNA, 28S ribosomal N5 (RNA28SN5), ribosomal RNA	1369	85	36.3962
srR-1063-cP	srRNA-RNA45SN5-6598-20-cP	GTACGACTCTTAGCGGTGGA	20	srRNA	RNA45SN5	NR_046235.3	rRNA	Homo sapiens RNA, 45S pre-ribosomal N5 (RNA45SN5), ribosomal RNA	6598	85	36.3962
srR-1064-cP	srRNA-RNA5-8SN1-11-18-cP	CGGTGGATCACTCGGCTC	18	srRNA	RNA5-8SN1	NR_145821.1	rRNA	Homo sapiens RNA, 5.8S ribosomal N1 (RNA5-8SN1), ribosomal RNA	11	85	36.3962
srR-1065-cP	srRNA-RNA5-8SN1-78-30-cP	GGACACATTGATCATCGACACTTCGAACGC	30	srRNA	RNA5-8SN1	NR_145821.1	rRNA	Homo sapiens RNA, 5.8S ribosomal N1 (RNA5-8SN1), ribosomal RNA	78	85	36.3962
srR-1066-cP	srRNA-RNA5S1-25-29-cP	GCGCCCGATCTCGTCTGATCTCGGAAGCT	29	srRNA	RNA5S1	NR_023363.1	rRNA	Homo sapiens RNA, 5S ribosomal 1 (RNA5S1), ribosomal RNA	25	85	36.3962
srR-1067-cP	srRNA-RNA5S1-74-29-cP	AGTACTTGGATGGGAGACCGCCTGGGAAT	29	srRNA	RNA5S1	NR_023363.1	rRNA	Homo sapiens RNA, 5S ribosomal 1 (RNA5S1), ribosomal RNA	74	85	36.3962
srR-1068-cP	srRNA-RNA18SN2-1378-20-2-cP	AACGAACGAGACTCTAGCCT	20	srRNA	RNA18SN2	NR_146146.1	rRNA	Homo sapiens RNA, 18S ribosomal N2 (RNA18SN2), ribosomal RNA	1378	84	35.968
srR-1069-cP	srRNA-RNA5S1-13-18-5-cP	ACCACCCTGAACGCGCTT	18	srRNA	RNA5S1	NR_023363.1	rRNA	Homo sapiens RNA, 5S ribosomal 1 (RNA5S1), ribosomal RNA	13	84	35.968
srR-1070-cP	srRNA-RNA18SN2-2-17-cP	ACCTGGTTGATCCTGCC	17	srRNA	RNA18SN2	NR_146146.1	rRNA	Homo sapiens RNA, 18S ribosomal N2 (RNA18SN2), ribosomal RNA	2	84	35.968
srR-1071-cP	srRNA-RNA18SN2-1420-17-cP	GAGCGGTCGGCGTCCCC	17	srRNA	RNA18SN2	NR_146146.1	rRNA	Homo sapiens RNA, 18S ribosomal N2 (RNA18SN2), ribosomal RNA	1420	84	35.968
srR-1072-cP	srRNA-RNA18SN2-1465-21-cP	AGCCACCCGAGATTGAGCAAT	21	srRNA	RNA18SN2	NR_146146.1	rRNA	Homo sapiens RNA, 18S ribosomal N2 (RNA18SN2), ribosomal RNA	1465	84	35.968
srR-1073-cP	srRNA-RNA28SN5-4182-23-cP	GGGGAGTTTGACTGGGGCGGTAC	23	srRNA	RNA28SN5	NR_003287.4	rRNA	Homo sapiens RNA, 28S ribosomal N5 (RNA28SN5), ribosomal RNA	4182	84	35.968
srR-1074-cP	srRNA-RNA28SN5-2549-29-cP	GGAGATGGGCGCCGCGAGGCGTCCAGTGC	29	srRNA	RNA28SN5	NR_003287.4	rRNA	Homo sapiens RNA, 28S ribosomal N5 (RNA28SN5), ribosomal RNA	2549	84	35.968
srR-1075-cP	srRNA-RNA28SN5-3614-23-cP	GGTGCGGACCAGGGGAATCCGAC	23	srRNA	RNA28SN5	NR_003287.4	rRNA	Homo sapiens RNA, 28S ribosomal N5 (RNA28SN5), ribosomal RNA	3614	84	35.968
srR-1076-cP	srRNA-RNA28SN5-134-18-cP	GGCGGGGCGCGGGACATG	18	srRNA	RNA28SN5	NR_003287.4	rRNA	Homo sapiens RNA, 28S ribosomal N5 (RNA28SN5), ribosomal RNA	134	84	35.968
srR-1077-cP	srRNA-RNA28SN5-3617-23-cP	GCGGACCAGGGGAATCCGACTGT	23	srRNA	RNA28SN5	NR_003287.4	rRNA	Homo sapiens RNA, 28S ribosomal N5 (RNA28SN5), ribosomal RNA	3617	84	35.968
srR-1078-cP	srRNA-RNA28SN5-1679-21-cP	AGGATAGCTGGCGCTCTCGCA	21	srRNA	RNA28SN5	NR_003287.4	rRNA	Homo sapiens RNA, 28S ribosomal N5 (RNA28SN5), ribosomal RNA	1679	84	35.968
srR-1079-cP	srRNA-RNA28SN5-1359-29-cP	AGGGGCTCGTCCGAAAGCCGCCGTGGCGC	29	srRNA	RNA28SN5	NR_003287.4	rRNA	Homo sapiens RNA, 28S ribosomal N5 (RNA28SN5), ribosomal RNA	1359	84	35.968
srR-1080-cP	srRNA-RNA5S1-3-26-cP	CTACGGCCATACCACCCTGAACGCGC	26	srRNA	RNA5S1	NR_023363.1	rRNA	Homo sapiens RNA, 5S ribosomal 1 (RNA5S1), ribosomal RNA	3	84	35.968
srR-1081-cP	srRNA-RNA5S1-13-22-2-cP	ACCACCTGAACGCGCCCGATCT	22	srRNA	RNA5S1	NR_023363.1	rRNA	Homo sapiens RNA, 5S ribosomal 1 (RNA5S1), ribosomal RNA	13	83	35.5398
srR-1082-cP	srRNA-MT-RNR2-575-19-cP	AACTGAACTCCTCACACCC	19	srRNA	MT-RNR2	NC_012920.1:1671-3229	MT rRNA	Homo sapiens mitochondrion, MT-RNR2 mitochondrially encoded 16S RNA (16S rRNA), ribosomal RNA	575	83	35.5398
srR-1083-cP	srRNA-RNA18SN2-1293-25-cP	AGATTGATAGCTCTTTCTCGATTCC	25	srRNA	RNA18SN2	NR_146146.1	rRNA	Homo sapiens RNA, 18S ribosomal N2 (RNA18SN2), ribosomal RNA	1293	83	35.5398
srR-1084-cP	srRNA-RNA18SN2-1253-16-cP	ACGGGAAACCTCACCC	16	srRNA	RNA18SN2	NR_146146.1	rRNA	Homo sapiens RNA, 18S ribosomal N2 (RNA18SN2), ribosomal RNA	1253	83	35.5398
srR-1085-cP	srRNA-RNA18SN2-1597-26-cP	CGTGATGGGGATCGGGGATTGCAATT	26	srRNA	RNA18SN2	NR_146146.1	rRNA	Homo sapiens RNA, 18S ribosomal N2 (RNA18SN2), ribosomal RNA	1597	83	35.5398
srR-1086-cP	srRNA-RNA18SN2-318-25-cP	ACGCCCCCCGTGGCGGCGACGACCC	25	srRNA	RNA18SN2	NR_146146.1	rRNA	Homo sapiens RNA, 18S ribosomal N2 (RNA18SN2), ribosomal RNA	318	83	35.5398
srR-1087-cP	srRNA-RNA28SN5-69-15-cP	AACCAGGATTCCCTC	15	srRNA	RNA28SN5	NR_003287.4	rRNA	Homo sapiens RNA, 28S ribosomal N5 (RNA28SN5), ribosomal RNA	69	83	35.5398
srR-1088-cP	srRNA-RNA28SN5-1572-15-cP	TGGAGGTCCGTAGCG	15	srRNA	RNA28SN5	NR_003287.4	rRNA	Homo sapiens RNA, 28S ribosomal N5 (RNA28SN5), ribosomal RNA	1572	83	35.5398
srR-1089-cP	srRNA-RNA28SN5-4467-24-cP	ATTGTGAAGCAGAATTCACCAAGC	24	srRNA	RNA28SN5	NR_003287.4	rRNA	Homo sapiens RNA, 28S ribosomal N5 (RNA28SN5), ribosomal RNA	4467	83	35.5398
srR-1090-cP	srRNA-RNA5S1-16-17-cP	ACCCTGAACGCGCCCGA	17	srRNA	RNA5S1	NR_023363.1	rRNA	Homo sapiens RNA, 5S ribosomal 1 (RNA5S1), ribosomal RNA	16	83	35.5398
srR-1091-cP	srRNA-RNA5S1-97-25-cP	GGGAATACCGGGTGCTGTAGGCTTT	25	srRNA	RNA5S1	NR_023363.1	rRNA	Homo sapiens RNA, 5S ribosomal 1 (RNA5S1), ribosomal RNA	97	83	35.5398
srR-1092-cP	srRNA-RNA18SN2-1379-17-2-cP	ACGAACGAGACTCTAGC	17	srRNA	RNA18SN2	NR_146146.1	rRNA	Homo sapiens RNA, 18S ribosomal N2 (RNA18SN2), ribosomal RNA	1379	82	35.1116
srR-1093-cP	srRNA-RNA5S1-1-23-3-cP	GTCTACGGCCATACCATTCTGAA	23	srRNA	RNA5S1	NR_023363.1	rRNA	Homo sapiens RNA, 5S ribosomal 1 (RNA5S1), ribosomal RNA	1	82	35.1116
srR-1094-cP	srRNA-RNA18SN2-1401-19-cP	AACTAGTTACGCGACCCCC	19	srRNA	RNA18SN2	NR_146146.1	rRNA	Homo sapiens RNA, 18S ribosomal N2 (RNA18SN2), ribosomal RNA	1401	82	35.1116
srR-1095-cP	srRNA-RNA18SN2-1697-21-cP	ACACCGCCCGTCGCTACTACC	21	srRNA	RNA18SN2	NR_146146.1	rRNA	Homo sapiens RNA, 18S ribosomal N2 (RNA18SN2), ribosomal RNA	1697	82	35.1116
srR-1096-cP	srRNA-RNA18SN2-1082-20-cP	AAACGATGCCGACCGGCGAT	20	srRNA	RNA18SN2	NR_146146.1	rRNA	Homo sapiens RNA, 18S ribosomal N2 (RNA18SN2), ribosomal RNA	1082	82	35.1116
srR-1097-cP	srRNA-RNA18SN2-622-18-cP	CGCGGTAATTCCAGCTCC	18	srRNA	RNA18SN2	NR_146146.1	rRNA	Homo sapiens RNA, 18S ribosomal N2 (RNA18SN2), ribosomal RNA	622	82	35.1116
srR-1098-cP	srRNA-RNA18SN2-397-21-cP	GACCACGGGTGACGGGGAATC	21	srRNA	RNA18SN2	NR_146146.1	rRNA	Homo sapiens RNA, 18S ribosomal N2 (RNA18SN2), ribosomal RNA	397	82	35.1116
srR-1099-cP	srRNA-RNA18SN2-460-24-cP	ATCCAAGGAAGGCAGCAGGCGCGC	24	srRNA	RNA18SN2	NR_146146.1	rRNA	Homo sapiens RNA, 18S ribosomal N2 (RNA18SN2), ribosomal RNA	460	82	35.1116
srR-1100-cP	srRNA-RNA18SN2-1510-16-cP	GTCCGGGGCTGCACGC	16	srRNA	RNA18SN2	NR_146146.1	rRNA	Homo sapiens RNA, 18S ribosomal N2 (RNA18SN2), ribosomal RNA	1510	82	35.1116
srR-1101-cP	srRNA-RNA18SN2-143-15-cP	TTGGATAACTGTGGC	15	srRNA	RNA18SN2	NR_146146.1	rRNA	Homo sapiens RNA, 18S ribosomal N2 (RNA18SN2), ribosomal RNA	143	82	35.1116
srR-1102-cP	srRNA-RNA28SN5-433-15-cP	AAACGGGTGGGGTCC	15	srRNA	RNA28SN5	NR_003287.4	rRNA	Homo sapiens RNA, 28S ribosomal N5 (RNA28SN5), ribosomal RNA	433	82	35.1116
srR-1103-cP	srRNA-RNA28SN5-4635-19-cP	ATGTGCTTGGCTGAGGAGC	19	srRNA	RNA28SN5	NR_003287.4	rRNA	Homo sapiens RNA, 28S ribosomal N5 (RNA28SN5), ribosomal RNA	4635	82	35.1116
srR-1104-cP	srRNA-RNA28SN5-4669-27-cP	ACCATCTGTGGGATTATGACTGAACGC	27	srRNA	RNA28SN5	NR_003287.4	rRNA	Homo sapiens RNA, 28S ribosomal N5 (RNA28SN5), ribosomal RNA	4669	82	35.1116
srR-1105-cP	srRNA-RNA28SN5-317-20-cP	AAACTCCATCTAAGGCTAAA	20	srRNA	RNA28SN5	NR_003287.4	rRNA	Homo sapiens RNA, 28S ribosomal N5 (RNA28SN5), ribosomal RNA	317	82	35.1116
srR-1106-cP	srRNA-RNA5-8SN1-1-17-cP	CGACTCTTAGCGGTGGA	17	srRNA	RNA5-8SN1	NR_145821.1	rRNA	Homo sapiens RNA, 5.8S ribosomal N1 (RNA5-8SN1), ribosomal RNA	1	82	35.1116
srR-1107-cP	srRNA-RNA5S1-21-25-cP	GAACGCGCCCGATCTCGTCTGATCT	25	srRNA	RNA5S1	NR_023363.1	rRNA	Homo sapiens RNA, 5S ribosomal 1 (RNA5S1), ribosomal RNA	21	82	35.1116
srR-1108-cP	srRNA-RNA5S1-18-17-cP	CCTGAACGCGCCCGATC	17	srRNA	RNA5S1	NR_023363.1	rRNA	Homo sapiens RNA, 5S ribosomal 1 (RNA5S1), ribosomal RNA	18	82	35.1116
srR-1109-cP	srRNA-RNA5S1-98-16-cP	GGAATACCGGGTGCTG	16	srRNA	RNA5S1	NR_023363.1	rRNA	Homo sapiens RNA, 5S ribosomal 1 (RNA5S1), ribosomal RNA	98	82	35.1116
srR-1110-cP	srRNA-RNA5S1-13-24-4-cP	ACCACCCTGAACGCGCCCGATTTC	24	srRNA	RNA5S1	NR_023363.1	rRNA	Homo sapiens RNA, 5S ribosomal 1 (RNA5S1), ribosomal RNA	13	81	34.6834
srR-1111-cP	srRNA-RNA18SN2-1533-21-cP	ACTGACTGGCTCAGCGTGTGC	21	srRNA	RNA18SN2	NR_146146.1	rRNA	Homo sapiens RNA, 18S ribosomal N2 (RNA18SN2), ribosomal RNA	1533	81	34.6834
srR-1112-cP	srRNA-RNA18SN2-170-29-cP	AATACATGCCGACGGGCGCTGACCCCCTT	29	srRNA	RNA18SN2	NR_146146.1	rRNA	Homo sapiens RNA, 18S ribosomal N2 (RNA18SN2), ribosomal RNA	170	81	34.6834
srR-1113-cP	srRNA-RNA28SN5-2009-20-cP	AACAACTCACCTGCCGAATC	20	srRNA	RNA28SN5	NR_003287.4	rRNA	Homo sapiens RNA, 28S ribosomal N5 (RNA28SN5), ribosomal RNA	2009	81	34.6834
srR-1114-cP	srRNA-RNA28SN5-4991-16-cP	TGGGTCGGGGTTTCGT	16	srRNA	RNA28SN5	NR_003287.4	rRNA	Homo sapiens RNA, 28S ribosomal N5 (RNA28SN5), ribosomal RNA	4991	81	34.6834
srR-1115-cP	srRNA-RNA28SN5-3691-23-cP	GATTTCTGCCCAGTGCTCTGAAT	23	srRNA	RNA28SN5	NR_003287.4	rRNA	Homo sapiens RNA, 28S ribosomal N5 (RNA28SN5), ribosomal RNA	3691	81	34.6834
srR-1116-cP	srRNA-RNA28SN5-3691-16-cP	GATTTCTGCCCAGTGC	16	srRNA	RNA28SN5	NR_003287.4	rRNA	Homo sapiens RNA, 28S ribosomal N5 (RNA28SN5), ribosomal RNA	3691	81	34.6834
srR-1117-cP	srRNA-RNA28SN5-2724-16-cP	GAGCTCTCGCTGGCCC	16	srRNA	RNA28SN5	NR_003287.4	rRNA	Homo sapiens RNA, 28S ribosomal N5 (RNA28SN5), ribosomal RNA	2724	81	34.6834
srR-1118-cP	srRNA-RNA5-8SN1-79-29-cP	GACACATTGATCATCGACACTTCGAACGC	29	srRNA	RNA5-8SN1	NR_145821.1	rRNA	Homo sapiens RNA, 5.8S ribosomal N1 (RNA5-8SN1), ribosomal RNA	79	81	34.6834
srR-1119-cP	srRNA-RNA5S1-17-20-cP	CCCTGAACGCGCCCGATCTC	20	srRNA	RNA5S1	NR_023363.1	rRNA	Homo sapiens RNA, 5S ribosomal 1 (RNA5S1), ribosomal RNA	17	81	34.6834
srR-1120-cP	srRNA-RNA5S1-79-27-cP	TTGGATGGGAGACCGCCTGGGAATACC	27	srRNA	RNA5S1	NR_023363.1	rRNA	Homo sapiens RNA, 5S ribosomal 1 (RNA5S1), ribosomal RNA	79	81	34.6834
srR-1121-cP	srRNA-RNA5S1-16-29-cP	ACCCTGAACGCGCCCGATCTCGTCTGATC	29	srRNA	RNA5S1	NR_023363.1	rRNA	Homo sapiens RNA, 5S ribosomal 1 (RNA5S1), ribosomal RNA	16	81	34.6834
srR-1122-cP	srRNA-RNA5S1-92-30-cP	CGCCTGGGAATACCGGGTGCTGTAGGCTTT	30	srRNA	RNA5S1	NR_023363.1	rRNA	Homo sapiens RNA, 5S ribosomal 1 (RNA5S1), ribosomal RNA	92	81	34.6834
srR-1123-cP	srRNA-RNA5S1-1-23-4-cP	GTCTACGGCCATACCACCTGAAC	23	srRNA	RNA5S1	NR_023363.1	rRNA	Homo sapiens RNA, 5S ribosomal 1 (RNA5S1), ribosomal RNA	1	80	34.2552
srR-1124-cP	srRNA-RNA18SN2-389-21-cP	ACCATGGTGACCACGGGTGAC	21	srRNA	RNA18SN2	NR_146146.1	rRNA	Homo sapiens RNA, 18S ribosomal N2 (RNA18SN2), ribosomal RNA	389	80	34.2552
srR-1125-cP	srRNA-RNA18SN2-554-15-cP	AATTGGAATGAGTCC	15	srRNA	RNA18SN2	NR_146146.1	rRNA	Homo sapiens RNA, 18S ribosomal N2 (RNA18SN2), ribosomal RNA	554	80	34.2552
srR-1126-cP	srRNA-RNA18SN2-1594-29-cP	ATTCGTGATGGGGATCGGGGATTGCAATT	29	srRNA	RNA18SN2	NR_146146.1	rRNA	Homo sapiens RNA, 18S ribosomal N2 (RNA18SN2), ribosomal RNA	1594	80	34.2552
srR-1127-cP	srRNA-RNA18SN2-1545-16-cP	AGCGTGTGCCTACCCT	16	srRNA	RNA18SN2	NR_146146.1	rRNA	Homo sapiens RNA, 18S ribosomal N2 (RNA18SN2), ribosomal RNA	1545	80	34.2552
srR-1128-cP	srRNA-RNA18SN2-724-18-cP	ACCGCCCGTCCCCGCCCC	18	srRNA	RNA18SN2	NR_146146.1	rRNA	Homo sapiens RNA, 18S ribosomal N2 (RNA18SN2), ribosomal RNA	724	80	34.2552
srR-1129-cP	srRNA-RNA28SN5-3902-18-cP	AAGAAGACCCTGTTGAGC	18	srRNA	RNA28SN5	NR_003287.4	rRNA	Homo sapiens RNA, 28S ribosomal N5 (RNA28SN5), ribosomal RNA	3902	80	34.2552
srR-1130-cP	srRNA-RNA28SN5-134-16-cP	GGCGGGGCGCGGGACA	16	srRNA	RNA28SN5	NR_003287.4	rRNA	Homo sapiens RNA, 28S ribosomal N5 (RNA28SN5), ribosomal RNA	134	80	34.2552
srR-1131-cP	srRNA-RNA28SN5-2400-20-cP	GAGAAGGGTTCCATGTGAAC	20	srRNA	RNA28SN5	NR_003287.4	rRNA	Homo sapiens RNA, 28S ribosomal N5 (RNA28SN5), ribosomal RNA	2400	80	34.2552
srR-1132-cP	srRNA-RNA28SN5-2596-19-cP	GGAGAAGCCGGCGGGAGCC	19	srRNA	RNA28SN5	NR_003287.4	rRNA	Homo sapiens RNA, 28S ribosomal N5 (RNA28SN5), ribosomal RNA	2596	80	34.2552
srR-1133-cP	srRNA-RNA28SN5-2012-21-cP	AACTCACCTGCCGAATCAACT	21	srRNA	RNA28SN5	NR_003287.4	rRNA	Homo sapiens RNA, 28S ribosomal N5 (RNA28SN5), ribosomal RNA	2012	80	34.2552
srR-1134-cP	srRNA-RNA28SN5-4676-18-cP	GTGGGATTATGACTGAAC	18	srRNA	RNA28SN5	NR_003287.4	rRNA	Homo sapiens RNA, 28S ribosomal N5 (RNA28SN5), ribosomal RNA	4676	80	34.2552
srR-1135-cP	srRNA-RNA28SN5-4977-30-cP	AGACGACCTGCTTCTGGGTCGGGGTTTCGT	30	srRNA	RNA28SN5	NR_003287.4	rRNA	Homo sapiens RNA, 28S ribosomal N5 (RNA28SN5), ribosomal RNA	4977	80	34.2552
srR-1136-cP	srRNA-RNA28SN5-4053-28-cP	ACTACTCTCATCGTTTTTTCACTGACCC	28	srRNA	RNA28SN5	NR_003287.4	rRNA	Homo sapiens RNA, 28S ribosomal N5 (RNA28SN5), ribosomal RNA	4053	80	34.2552
srR-1137-cP	srRNA-RNA5S1-12-19-cP	TACCACCCTGAACGCGCCC	19	srRNA	RNA5S1	NR_023363.1	rRNA	Homo sapiens RNA, 5S ribosomal 1 (RNA5S1), ribosomal RNA	12	80	34.2552
srR-1138-cP	srRNA-RNA18SN2-1378-18-2-cP	AACGAACGAGACTCTAGC	18	srRNA	RNA18SN2	NR_146146.1	rRNA	Homo sapiens RNA, 18S ribosomal N2 (RNA18SN2), ribosomal RNA	1378	79	33.8271
srR-1139-cP	srRNA-RNA18SN2-1787-16-cP	GAGAAGACGGTCGAAC	16	srRNA	RNA18SN2	NR_146146.1	rRNA	Homo sapiens RNA, 18S ribosomal N2 (RNA18SN2), ribosomal RNA	1787	79	33.8271
srR-1140-cP	srRNA-RNA18SN2-1156-17-cP	TGGGTTCCGGGGGGAGT	17	srRNA	RNA18SN2	NR_146146.1	rRNA	Homo sapiens RNA, 18S ribosomal N2 (RNA18SN2), ribosomal RNA	1156	79	33.8271
srR-1141-cP	srRNA-RNA18SN2-1787-26-cP	GAGAAGACGGTCGAACTTGACTATCT	26	srRNA	RNA18SN2	NR_146146.1	rRNA	Homo sapiens RNA, 18S ribosomal N2 (RNA18SN2), ribosomal RNA	1787	79	33.8271
srR-1142-cP	srRNA-RNA18SN2-1082-30-cP	AAACGATGCCGACCGGCGATGCGGCGGCGT	30	srRNA	RNA18SN2	NR_146146.1	rRNA	Homo sapiens RNA, 18S ribosomal N2 (RNA18SN2), ribosomal RNA	1082	79	33.8271
srR-1143-cP	srRNA-RNA18SN2-1379-15-cP	ACGAACGAGACTCTA	15	srRNA	RNA18SN2	NR_146146.1	rRNA	Homo sapiens RNA, 18S ribosomal N2 (RNA18SN2), ribosomal RNA	1379	79	33.8271
srR-1144-cP	srRNA-RNA28SN5-1081-23-cP	CCTCCCACGGCGCGACCGCTCTC	23	srRNA	RNA28SN5	NR_003287.4	rRNA	Homo sapiens RNA, 28S ribosomal N5 (RNA28SN5), ribosomal RNA	1081	79	33.8271
srR-1145-cP	srRNA-RNA28SN5-1486-20-cP	CGGGGAGGTGGAGCACGAGC	20	srRNA	RNA28SN5	NR_003287.4	rRNA	Homo sapiens RNA, 28S ribosomal N5 (RNA28SN5), ribosomal RNA	1486	79	33.8271
srR-1146-cP	srRNA-RNA28SN5-4971-17-cP	ATTCGTAGACGACCTGC	17	srRNA	RNA28SN5	NR_003287.4	rRNA	Homo sapiens RNA, 28S ribosomal N5 (RNA28SN5), ribosomal RNA	4971	79	33.8271
srR-1147-cP	srRNA-RNA28SN5-2596-21-cP	GGAGAAGCCGGCGGGAGCCCC	21	srRNA	RNA28SN5	NR_003287.4	rRNA	Homo sapiens RNA, 28S ribosomal N5 (RNA28SN5), ribosomal RNA	2596	79	33.8271
srR-1148-cP	srRNA-RNA28SN5-543-15-cP	ACCCGCCCTCCCTTC	15	srRNA	RNA28SN5	NR_003287.4	rRNA	Homo sapiens RNA, 28S ribosomal N5 (RNA28SN5), ribosomal RNA	543	79	33.8271
srR-1149-cP	srRNA-RNA28SN5-21-17-cP	GGCGACCCGCTGAATTT	17	srRNA	RNA28SN5	NR_003287.4	rRNA	Homo sapiens RNA, 28S ribosomal N5 (RNA28SN5), ribosomal RNA	21	79	33.8271
srR-1150-cP	srRNA-RNA28SN5-322-29-cP	CCATCTAAGGCTAAATACCGGCACGAGAC	29	srRNA	RNA28SN5	NR_003287.4	rRNA	Homo sapiens RNA, 28S ribosomal N5 (RNA28SN5), ribosomal RNA	322	79	33.8271
srR-1151-cP	srRNA-RNA5S1-11-20-3-cP	ATACCATTCTGAACGCGCCC	20	srRNA	RNA5S1	NR_023363.1	rRNA	Homo sapiens RNA, 5S ribosomal 1 (RNA5S1), ribosomal RNA	11	78	33.3989
srR-1152-cP	srRNA-RNA18SN2-442-16-cP	CTGAGAAACGGCTACC	16	srRNA	RNA18SN2	NR_146146.1	rRNA	Homo sapiens RNA, 18S ribosomal N2 (RNA18SN2), ribosomal RNA	442	78	33.3989
srR-1153-cP	srRNA-RNA18SN2-1378-17-cP	AACGAACGAGACTCTGG	17	srRNA	RNA18SN2	NR_146146.1	rRNA	Homo sapiens RNA, 18S ribosomal N2 (RNA18SN2), ribosomal RNA	1378	78	33.3989
srR-1154-cP	srRNA-RNA18SN2-1505-28-cP	TAGATGTCCGGGGCTGCACGCGCGCTAC	28	srRNA	RNA18SN2	NR_146146.1	rRNA	Homo sapiens RNA, 18S ribosomal N2 (RNA18SN2), ribosomal RNA	1505	78	33.3989
srR-1155-cP	srRNA-RNA18SN2-326-21-cP	CGTGGCGGCGACGACCCATTC	21	srRNA	RNA18SN2	NR_146146.1	rRNA	Homo sapiens RNA, 18S ribosomal N2 (RNA18SN2), ribosomal RNA	326	78	33.3989
srR-1156-cP	srRNA-RNA28SN5-4032-30-cP	GCGGGCCGCCGGTGAAATACCACTACTCTG	30	srRNA	RNA28SN5	NR_003287.4	rRNA	Homo sapiens RNA, 28S ribosomal N5 (RNA28SN5), ribosomal RNA	4032	78	33.3989
srR-1157-cP	srRNA-RNA28SN5-1914-15-cP	CCGATGCCGACGCTC	15	srRNA	RNA28SN5	NR_003287.4	rRNA	Homo sapiens RNA, 28S ribosomal N5 (RNA28SN5), ribosomal RNA	1914	78	33.3989
srR-1158-cP	srRNA-RNA45SN5-7921-18-cP	GAGACGCGACCTCAGATC	18	srRNA	RNA45SN5	NR_046235.3	rRNA	Homo sapiens RNA, 45S pre-ribosomal N5 (RNA45SN5), ribosomal RNA	7921	78	33.3989
srR-1159-cP	srRNA-RNA5-8SN1-75-19-cP	GCAGGACACATTGATCATC	19	srRNA	RNA5-8SN1	NR_145821.1	rRNA	Homo sapiens RNA, 5.8S ribosomal N1 (RNA5-8SN1), ribosomal RNA	75	78	33.3989
srR-1160-cP	srRNA-RNA5S1-16-26-cP	ACCCTGAACGCGCCCGATCTCGTCTG	26	srRNA	RNA5S1	NR_023363.1	rRNA	Homo sapiens RNA, 5S ribosomal 1 (RNA5S1), ribosomal RNA	16	78	33.3989
srR-1161-cP	srRNA-RNA5S1-13-24-5-cP	ACCACCCTGAACGCGTTCGATCTC	24	srRNA	RNA5S1	NR_023363.1	rRNA	Homo sapiens RNA, 5S ribosomal 1 (RNA5S1), ribosomal RNA	13	77	32.9707
srR-1162-cP	srRNA-RNA18SN2-458-15-cP	ACATCCAAGGAAGGC	15	srRNA	RNA18SN2	NR_146146.1	rRNA	Homo sapiens RNA, 18S ribosomal N2 (RNA18SN2), ribosomal RNA	458	77	32.9707
srR-1163-cP	srRNA-RNA18SN2-1507-24-cP	GATGTCCGGGGCTGCACGCGCGCT	24	srRNA	RNA18SN2	NR_146146.1	rRNA	Homo sapiens RNA, 18S ribosomal N2 (RNA18SN2), ribosomal RNA	1507	77	32.9707
srR-1164-cP	srRNA-RNA18SN2-1366-30-cP	GTTAATTCCGATAACGAACGAGACTCTGGC	30	srRNA	RNA18SN2	NR_146146.1	rRNA	Homo sapiens RNA, 18S ribosomal N2 (RNA18SN2), ribosomal RNA	1366	77	32.9707
srR-1165-cP	srRNA-RNA28SN5-3931-18-cP	CTGGCACGGTGAAGAGAC	18	srRNA	RNA28SN5	NR_003287.4	rRNA	Homo sapiens RNA, 28S ribosomal N5 (RNA28SN5), ribosomal RNA	3931	77	32.9707
srR-1166-cP	srRNA-RNA28SN5-3933-25-cP	GGCACGGTGAAGAGACATGAGAGGT	25	srRNA	RNA28SN5	NR_003287.4	rRNA	Homo sapiens RNA, 28S ribosomal N5 (RNA28SN5), ribosomal RNA	3933	77	32.9707
srR-1167-cP	srRNA-RNA28SN5-4034-25-cP	GGGCCGCCGGTGAAATACCACTACT	25	srRNA	RNA28SN5	NR_003287.4	rRNA	Homo sapiens RNA, 28S ribosomal N5 (RNA28SN5), ribosomal RNA	4034	77	32.9707
srR-1168-cP	srRNA-RNA28SN5-3549-18-cP	CCCCCCGGGCCGCGGTTT	18	srRNA	RNA28SN5	NR_003287.4	rRNA	Homo sapiens RNA, 28S ribosomal N5 (RNA28SN5), ribosomal RNA	3549	77	32.9707
srR-1169-cP	srRNA-RNA45SN5-6598-21-cP	GTACGACTCTTAGCGGTGGAT	21	srRNA	RNA45SN5	NR_046235.3	rRNA	Homo sapiens RNA, 45S pre-ribosomal N5 (RNA45SN5), ribosomal RNA	6598	77	32.9707
srR-1170-cP	srRNA-RNA5-8SN1-108-29-cP	ACTTGCGGCCCCGGGTTCCTCCCGGGGCT	29	srRNA	RNA5-8SN1	NR_145821.1	rRNA	Homo sapiens RNA, 5.8S ribosomal N1 (RNA5-8SN1), ribosomal RNA	108	77	32.9707
srR-1171-cP	srRNA-RNA5S1-36-18-cP	CGTCTGATCTCGGAAGCT	18	srRNA	RNA5S1	NR_023363.1	rRNA	Homo sapiens RNA, 5S ribosomal 1 (RNA5S1), ribosomal RNA	36	77	32.9707
srR-1172-cP	srRNA-RNA5S1-3-15-cP	CTACGGCCATACCAC	15	srRNA	RNA5S1	NR_023363.1	rRNA	Homo sapiens RNA, 5S ribosomal 1 (RNA5S1), ribosomal RNA	3	77	32.9707
srR-1173-cP	srRNA-RNA5S1-13-15-2-cP	ACCACCTGAACGCGC	15	srRNA	RNA5S1	NR_023363.1	rRNA	Homo sapiens RNA, 5S ribosomal 1 (RNA5S1), ribosomal RNA	13	76	32.5425
srR-1174-cP	srRNA-RNA18SN2-1058-24-cP	AGATACCGTCGTAGTTCCGACCAT	24	srRNA	RNA18SN2	NR_146146.1	rRNA	Homo sapiens RNA, 18S ribosomal N2 (RNA18SN2), ribosomal RNA	1058	76	32.5425
srR-1175-cP	srRNA-RNA18SN2-489-15-cP	ACCCACTCCCGACCC	15	srRNA	RNA18SN2	NR_146146.1	rRNA	Homo sapiens RNA, 18S ribosomal N2 (RNA18SN2), ribosomal RNA	489	76	32.5425
srR-1176-cP	srRNA-RNA18SN2-1380-16-cP	CGAACGAGACTCTGGC	16	srRNA	RNA18SN2	NR_146146.1	rRNA	Homo sapiens RNA, 18S ribosomal N2 (RNA18SN2), ribosomal RNA	1380	76	32.5425
srR-1177-cP	srRNA-RNA18SN2-60-30-cP	AAGTACGCACGGCCGGTACAGTGAAACTGC	30	srRNA	RNA18SN2	NR_146146.1	rRNA	Homo sapiens RNA, 18S ribosomal N2 (RNA18SN2), ribosomal RNA	60	76	32.5425
srR-1178-cP	srRNA-RNA18SN2-724-19-cP	ACCGCCCGTCCCCGCCCCT	19	srRNA	RNA18SN2	NR_146146.1	rRNA	Homo sapiens RNA, 18S ribosomal N2 (RNA18SN2), ribosomal RNA	724	76	32.5425
srR-1179-cP	srRNA-RNA18SN2-679-17-cP	AGTTGGATCTTGGGAGC	17	srRNA	RNA18SN2	NR_146146.1	rRNA	Homo sapiens RNA, 18S ribosomal N2 (RNA18SN2), ribosomal RNA	679	76	32.5425
srR-1180-cP	srRNA-RNA28SN5-2433-22-cP	GGGTCAGTCGGTCCTGAGAGAT	22	srRNA	RNA28SN5	NR_003287.4	rRNA	Homo sapiens RNA, 28S ribosomal N5 (RNA28SN5), ribosomal RNA	2433	76	32.5425
srR-1181-cP	srRNA-RNA28SN5-51-21-cP	AGCGGAGGAGAAGAAACTAAC	21	srRNA	RNA28SN5	NR_003287.4	rRNA	Homo sapiens RNA, 28S ribosomal N5 (RNA28SN5), ribosomal RNA	51	76	32.5425
srR-1182-cP	srRNA-RNA28SN5-3245-20-cP	GGACGCGAGCCGGGCCCTTC	20	srRNA	RNA28SN5	NR_003287.4	rRNA	Homo sapiens RNA, 28S ribosomal N5 (RNA28SN5), ribosomal RNA	3245	76	32.5425
srR-1183-cP	srRNA-RNA28SN5-802-24-cP	CCGCCCCCCGGCCCCGCGTCCTCC	24	srRNA	RNA28SN5	NR_003287.4	rRNA	Homo sapiens RNA, 28S ribosomal N5 (RNA28SN5), ribosomal RNA	802	76	32.5425
srR-1184-cP	srRNA-RNA28SN5-1286-28-cP	CGGCGGCGACGTCGGCTACCCACCCGAC	28	srRNA	RNA28SN5	NR_003287.4	rRNA	Homo sapiens RNA, 28S ribosomal N5 (RNA28SN5), ribosomal RNA	1286	76	32.5425
srR-1185-cP	srRNA-RNA28SN5-4441-26-cP	ATCCTTCGATGTCGGCTCTTCCTATC	26	srRNA	RNA28SN5	NR_003287.4	rRNA	Homo sapiens RNA, 28S ribosomal N5 (RNA28SN5), ribosomal RNA	4441	76	32.5425
srR-1186-cP	srRNA-RNA28SN5-3836-16-cP	ACTGTCCCTACCTACT	16	srRNA	RNA28SN5	NR_003287.4	rRNA	Homo sapiens RNA, 28S ribosomal N5 (RNA28SN5), ribosomal RNA	3836	76	32.5425
srR-1187-cP	srRNA-RNA28SN5-1419-24-cP	GAGGTGGGATCCCGAGGCCTCTCC	24	srRNA	RNA28SN5	NR_003287.4	rRNA	Homo sapiens RNA, 28S ribosomal N5 (RNA28SN5), ribosomal RNA	1419	76	32.5425
srR-1188-cP	srRNA-RNA45SN5-7840-17-cP	GCGTCTCCCGACGAAGC	17	srRNA	RNA45SN5	NR_046235.3	rRNA	Homo sapiens RNA, 45S pre-ribosomal N5 (RNA45SN5), ribosomal RNA	7840	76	32.5425
srR-1189-cP	srRNA-RNA5-8SN1-81-27-cP	CACATTGATCATCGACACTTCGAACGC	27	srRNA	RNA5-8SN1	NR_145821.1	rRNA	Homo sapiens RNA, 5.8S ribosomal N1 (RNA5-8SN1), ribosomal RNA	81	76	32.5425
srR-1190-cP	srRNA-RNA5S1-81-22-cP	GGATGGGAGACCGCCTGGGAAT	22	srRNA	RNA5S1	NR_023363.1	rRNA	Homo sapiens RNA, 5S ribosomal 1 (RNA5S1), ribosomal RNA	81	76	32.5425
srR-1191-cP	srRNA-RNA5S1-96-21-cP	TGGGAATACCGGGTGCTGTAG	21	srRNA	RNA5S1	NR_023363.1	rRNA	Homo sapiens RNA, 5S ribosomal 1 (RNA5S1), ribosomal RNA	96	76	32.5425
srR-1192-cP	srRNA-RNA18SN2-1381-15-2-cP	GAACGAGACTCTAGC	15	srRNA	RNA18SN2	NR_146146.1	rRNA	Homo sapiens RNA, 18S ribosomal N2 (RNA18SN2), ribosomal RNA	1381	75	32.1143
srR-1193-cP	srRNA-RNA18SN2-900-19-cP	CGGAACTGAGGCCATGATT	19	srRNA	RNA18SN2	NR_146146.1	rRNA	Homo sapiens RNA, 18S ribosomal N2 (RNA18SN2), ribosomal RNA	900	75	32.1143
srR-1194-cP	srRNA-RNA18SN2-1194-22-cP	AAAGGAATTGACGGAAGGGCAC	22	srRNA	RNA18SN2	NR_146146.1	rRNA	Homo sapiens RNA, 18S ribosomal N2 (RNA18SN2), ribosomal RNA	1194	75	32.1143
srR-1195-cP	srRNA-RNA28SN5-1082-20-cP	CTCCCACGGCGCGACCGCTC	20	srRNA	RNA28SN5	NR_003287.4	rRNA	Homo sapiens RNA, 28S ribosomal N5 (RNA28SN5), ribosomal RNA	1082	75	32.1143
srR-1196-cP	srRNA-RNA28SN5-1661-18-cP	CCCTCCGAAGTTTCCCTC	18	srRNA	RNA28SN5	NR_003287.4	rRNA	Homo sapiens RNA, 28S ribosomal N5 (RNA28SN5), ribosomal RNA	1661	75	32.1143
srR-1197-cP	srRNA-RNA28SN5-4184-16-cP	GGAGTTTGACTGGGGC	16	srRNA	RNA28SN5	NR_003287.4	rRNA	Homo sapiens RNA, 28S ribosomal N5 (RNA28SN5), ribosomal RNA	4184	75	32.1143
srR-1198-cP	srRNA-RNA28SN5-3747-16-cP	AACGGCGGGAGTAACT	16	srRNA	RNA28SN5	NR_003287.4	rRNA	Homo sapiens RNA, 28S ribosomal N5 (RNA28SN5), ribosomal RNA	3747	75	32.1143
srR-1199-cP	srRNA-RNA28SN5-47-21-cP	AGTCAGCGGAGGAGAAGAAAC	21	srRNA	RNA28SN5	NR_003287.4	rRNA	Homo sapiens RNA, 28S ribosomal N5 (RNA28SN5), ribosomal RNA	47	75	32.1143
srR-1200-cP	srRNA-RNA28SN5-1303-17-cP	ACCCACCCGACCCGTCT	17	srRNA	RNA28SN5	NR_003287.4	rRNA	Homo sapiens RNA, 28S ribosomal N5 (RNA28SN5), ribosomal RNA	1303	75	32.1143
srR-1201-cP	srRNA-RNA28SN5-966-21-cP	ACCCGTCGCCGCGCTCTCCCT	21	srRNA	RNA28SN5	NR_003287.4	rRNA	Homo sapiens RNA, 28S ribosomal N5 (RNA28SN5), ribosomal RNA	966	75	32.1143
srR-1202-cP	srRNA-RNA5-8SN1-125-21-cP	CCTCCCGGGGCTACGCCTGTC	21	srRNA	RNA5-8SN1	NR_145821.1	rRNA	Homo sapiens RNA, 5.8S ribosomal N1 (RNA5-8SN1), ribosomal RNA	125	75	32.1143
srR-1203-cP	srRNA-RNA5-8SN1-2-29-cP	GACTCTTAGCGGTGGATCACTCGGCTCGT	29	srRNA	RNA5-8SN1	NR_145821.1	rRNA	Homo sapiens RNA, 5.8S ribosomal N1 (RNA5-8SN1), ribosomal RNA	2	75	32.1143
srR-1204-cP	srRNA-RNA18SN2-202-26-cP	GGGGGGGATGCGTGCATTTATCAGAT	26	srRNA	RNA18SN2	NR_146146.1	rRNA	Homo sapiens RNA, 18S ribosomal N2 (RNA18SN2), ribosomal RNA	202	74	31.6861
srR-1205-cP	srRNA-RNA18SN2-1619-28-cP	AATTATTCCCCATGAACGAGGAATTCCC	28	srRNA	RNA18SN2	NR_146146.1	rRNA	Homo sapiens RNA, 18S ribosomal N2 (RNA18SN2), ribosomal RNA	1619	74	31.6861
srR-1206-cP	srRNA-RNA18SN2-1514-19-cP	GGGGCTGCACGCGCGCTAC	19	srRNA	RNA18SN2	NR_146146.1	rRNA	Homo sapiens RNA, 18S ribosomal N2 (RNA18SN2), ribosomal RNA	1514	74	31.6861
srR-1207-cP	srRNA-RNA18SN2-1382-15-cP	AACGAGACTCTAGCC	15	srRNA	RNA18SN2	NR_146146.1	rRNA	Homo sapiens RNA, 18S ribosomal N2 (RNA18SN2), ribosomal RNA	1382	74	31.6861
srR-1208-cP	srRNA-RNA28SN5-2282-21-cP	AGGAGGGCCGCTGCGGTGAGC	21	srRNA	RNA28SN5	NR_003287.4	rRNA	Homo sapiens RNA, 28S ribosomal N5 (RNA28SN5), ribosomal RNA	2282	74	31.6861
srR-1209-cP	srRNA-RNA28SN5-1821-21-cP	GTGGAGCCGGGCGTGGAATGC	21	srRNA	RNA28SN5	NR_003287.4	rRNA	Homo sapiens RNA, 28S ribosomal N5 (RNA28SN5), ribosomal RNA	1821	74	31.6861
srR-1210-cP	srRNA-RNA28SN5-5014-24-cP	AGAGCAGCTCCCTCGCTGCGATCT	24	srRNA	RNA28SN5	NR_003287.4	rRNA	Homo sapiens RNA, 28S ribosomal N5 (RNA28SN5), ribosomal RNA	5014	74	31.6861
srR-1211-cP	srRNA-RNA28SN5-1723-26-cP	AGTTTTATCCGGTAAAGCGAATGATT	26	srRNA	RNA28SN5	NR_003287.4	rRNA	Homo sapiens RNA, 28S ribosomal N5 (RNA28SN5), ribosomal RNA	1723	74	31.6861
srR-1212-cP	srRNA-RNA28SN5-3949-16-cP	ATGAGAGGTGTAGAAT	16	srRNA	RNA28SN5	NR_003287.4	rRNA	Homo sapiens RNA, 28S ribosomal N5 (RNA28SN5), ribosomal RNA	3949	74	31.6861
srR-1213-cP	srRNA-RNA28SN5-134-28-cP	GGCGGGGCGCGGGACATGTGGCGTACGG	28	srRNA	RNA28SN5	NR_003287.4	rRNA	Homo sapiens RNA, 28S ribosomal N5 (RNA28SN5), ribosomal RNA	134	74	31.6861
srR-1214-cP	srRNA-RNA28SN5-3445-19-cP	CCCCCGGCCCCGTCCGCCC	19	srRNA	RNA28SN5	NR_003287.4	rRNA	Homo sapiens RNA, 28S ribosomal N5 (RNA28SN5), ribosomal RNA	3445	74	31.6861
srR-1215-cP	srRNA-RNA28SN5-3626-17-cP	AGGGAATCCGACTGTTT	17	srRNA	RNA28SN5	NR_003287.4	rRNA	Homo sapiens RNA, 28S ribosomal N5 (RNA28SN5), ribosomal RNA	3626	74	31.6861
srR-1216-cP	srRNA-RNA28SN5-4496-15-cP	ATTGTTCACCCGCTA	15	srRNA	RNA28SN5	NR_003287.4	rRNA	Homo sapiens RNA, 28S ribosomal N5 (RNA28SN5), ribosomal RNA	4496	74	31.6861
srR-1217-cP	srRNA-RNA45SN5-6596-29-cP	TCGTACGACTCTTAGCGGTGGATCACTCG	29	srRNA	RNA45SN5	NR_046235.3	rRNA	Homo sapiens RNA, 45S pre-ribosomal N5 (RNA45SN5), ribosomal RNA	6596	74	31.6861
srR-1218-cP	srRNA-RNA5S1-10-26-cP	CATACCACCCTGAACGCGCCCGATCT	26	srRNA	RNA5S1	NR_023363.1	rRNA	Homo sapiens RNA, 5S ribosomal 1 (RNA5S1), ribosomal RNA	10	74	31.6861
srR-1219-cP	srRNA-RNA5S1-1-23-5-cP	GTCTACGGCCATACCACGTTGAA	23	srRNA	RNA5S1	NR_023363.1	rRNA	Homo sapiens RNA, 5S ribosomal 1 (RNA5S1), ribosomal RNA	1	73	31.2579
srR-1220-cP	srRNA-RNA5S1-18-20-2-cP	ATCCTGAACGCGCCCGATCT	20	srRNA	RNA5S1	NR_023363.1	rRNA	Homo sapiens RNA, 5S ribosomal 1 (RNA5S1), ribosomal RNA	18	73	31.2579
srR-1221-cP	srRNA-MT-RNR2-1465-21-cP	AAGAGAAATAAGGCCTACTTC	21	srRNA	MT-RNR2	NC_012920.1:1671-3229	MT rRNA	Homo sapiens mitochondrion, MT-RNR2 mitochondrially encoded 16S RNA (16S rRNA), ribosomal RNA	1465	73	31.2579
srR-1222-cP	srRNA-RNA18SN2-919-25-cP	AAGAGGGACGGCCGGGGGCATTCGT	25	srRNA	RNA18SN2	NR_146146.1	rRNA	Homo sapiens RNA, 18S ribosomal N2 (RNA18SN2), ribosomal RNA	919	73	31.2579
srR-1223-cP	srRNA-RNA18SN2-919-23-cP	AAGAGGGACGGCCGGGGGCATTC	23	srRNA	RNA18SN2	NR_146146.1	rRNA	Homo sapiens RNA, 18S ribosomal N2 (RNA18SN2), ribosomal RNA	919	73	31.2579
srR-1224-cP	srRNA-RNA18SN2-1372-24-cP	TCCGATAACGAACGAGACTCTGGC	24	srRNA	RNA18SN2	NR_146146.1	rRNA	Homo sapiens RNA, 18S ribosomal N2 (RNA18SN2), ribosomal RNA	1372	73	31.2579
srR-1225-cP	srRNA-RNA18SN2-1080-16-cP	ATAAACGATGCCAACC	16	srRNA	RNA18SN2	NR_146146.1	rRNA	Homo sapiens RNA, 18S ribosomal N2 (RNA18SN2), ribosomal RNA	1080	73	31.2579
srR-1226-cP	srRNA-RNA28SN5-1890-25-cP	GAACCGAACGCCGGGTTAAGGCGCC	25	srRNA	RNA28SN5	NR_003287.4	rRNA	Homo sapiens RNA, 28S ribosomal N5 (RNA28SN5), ribosomal RNA	1890	73	31.2579
srR-1227-cP	srRNA-RNA28SN5-2764-22-cP	AAATCTCGCGCCGGGCCGTACC	22	srRNA	RNA28SN5	NR_003287.4	rRNA	Homo sapiens RNA, 28S ribosomal N5 (RNA28SN5), ribosomal RNA	2764	73	31.2579
srR-1228-cP	srRNA-RNA28SN5-2378-16-cP	GAGAACTTTGAAGGCC	16	srRNA	RNA28SN5	NR_003287.4	rRNA	Homo sapiens RNA, 28S ribosomal N5 (RNA28SN5), ribosomal RNA	2378	73	31.2579
srR-1229-cP	srRNA-RNA28SN5-4050-15-cP	ACCACTACTCTGATC	15	srRNA	RNA28SN5	NR_003287.4	rRNA	Homo sapiens RNA, 28S ribosomal N5 (RNA28SN5), ribosomal RNA	4050	73	31.2579
srR-1230-cP	srRNA-RNA28SN5-1342-28-cP	AACACGTGCGCGAGTCGGGGGCTCGCAC	28	srRNA	RNA28SN5	NR_003287.4	rRNA	Homo sapiens RNA, 28S ribosomal N5 (RNA28SN5), ribosomal RNA	1342	73	31.2579
srR-1231-cP	srRNA-RNA28SN5-158-21-cP	ACGGAAGACCCGCTCCCCGGC	21	srRNA	RNA28SN5	NR_003287.4	rRNA	Homo sapiens RNA, 28S ribosomal N5 (RNA28SN5), ribosomal RNA	158	73	31.2579
srR-1232-cP	srRNA-RNA28SN5-4488-15-cP	AGCGTTGGATTGTTC	15	srRNA	RNA28SN5	NR_003287.4	rRNA	Homo sapiens RNA, 28S ribosomal N5 (RNA28SN5), ribosomal RNA	4488	73	31.2579
srR-1233-cP	srRNA-RNA28SN5-1459-18-cP	ACCACCGGCCCGTCTCGC	18	srRNA	RNA28SN5	NR_003287.4	rRNA	Homo sapiens RNA, 28S ribosomal N5 (RNA28SN5), ribosomal RNA	1459	73	31.2579
srR-1234-cP	srRNA-RNA28SN5-2049-20-cP	GGCGCTGGAGCGTCGGGCCC	20	srRNA	RNA28SN5	NR_003287.4	rRNA	Homo sapiens RNA, 28S ribosomal N5 (RNA28SN5), ribosomal RNA	2049	73	31.2579
srR-1235-cP	srRNA-RNA28SN5-4437-30-cP	TTTGATCCTTCGATGTCGGCTCTTCCTATC	30	srRNA	RNA28SN5	NR_003287.4	rRNA	Homo sapiens RNA, 28S ribosomal N5 (RNA28SN5), ribosomal RNA	4437	73	31.2579
srR-1236-cP	srRNA-RNA28SN5-4518-15-cP	ACGCGAGCTGGGTTT	15	srRNA	RNA28SN5	NR_003287.4	rRNA	Homo sapiens RNA, 28S ribosomal N5 (RNA28SN5), ribosomal RNA	4518	73	31.2579
srR-1237-cP	srRNA-RNA28SN5-3548-19-cP	GCCCCCCGGGCCGCGGTTT	19	srRNA	RNA28SN5	NR_003287.4	rRNA	Homo sapiens RNA, 28S ribosomal N5 (RNA28SN5), ribosomal RNA	3548	73	31.2579
srR-1238-cP	srRNA-RNA5S1-6-21-cP	CGGCCATACCACCCTGAACGC	21	srRNA	RNA5S1	NR_023363.1	rRNA	Homo sapiens RNA, 5S ribosomal 1 (RNA5S1), ribosomal RNA	6	73	31.2579
srR-1239-cP	srRNA-RNA18SN2-464-20-cP	AAGGAAGGCAGCAGGCGCGC	20	srRNA	RNA18SN2	NR_146146.1	rRNA	Homo sapiens RNA, 18S ribosomal N2 (RNA18SN2), ribosomal RNA	464	72	30.8297
srR-1240-cP	srRNA-RNA18SN2-1062-18-cP	ACCGTCGTAGTTCCGACC	18	srRNA	RNA18SN2	NR_146146.1	rRNA	Homo sapiens RNA, 18S ribosomal N2 (RNA18SN2), ribosomal RNA	1062	72	30.8297
srR-1241-cP	srRNA-RNA18SN2-455-18-cP	ACCACATCCAAGGAAGGC	18	srRNA	RNA18SN2	NR_146146.1	rRNA	Homo sapiens RNA, 18S ribosomal N2 (RNA18SN2), ribosomal RNA	455	72	30.8297
srR-1242-cP	srRNA-RNA18SN2-1117-30-cP	CCATGACCCGCCGGGCAGCTTCCGGGAAAC	30	srRNA	RNA18SN2	NR_146146.1	rRNA	Homo sapiens RNA, 18S ribosomal N2 (RNA18SN2), ribosomal RNA	1117	72	30.8297
srR-1243-cP	srRNA-RNA18SN2-111-29-cP	ATGGTTCCTTTGGTCGCTCGCTCCTCTCC	29	srRNA	RNA18SN2	NR_146146.1	rRNA	Homo sapiens RNA, 18S ribosomal N2 (RNA18SN2), ribosomal RNA	111	72	30.8297
srR-1244-cP	srRNA-RNA28SN5-1684-26-cP	AGCTGGCGCTCTCGCAGACCCGACGC	26	srRNA	RNA28SN5	NR_003287.4	rRNA	Homo sapiens RNA, 28S ribosomal N5 (RNA28SN5), ribosomal RNA	1684	72	30.8297
srR-1245-cP	srRNA-RNA28SN5-4938-28-cP	ACCGCACGTTCGTGGGGAACCTGGCGCT	28	srRNA	RNA28SN5	NR_003287.4	rRNA	Homo sapiens RNA, 28S ribosomal N5 (RNA28SN5), ribosomal RNA	4938	72	30.8297
srR-1246-cP	srRNA-RNA28SN5-93-18-cP	GAGTGAACAGGGAAGAGC	18	srRNA	RNA28SN5	NR_003287.4	rRNA	Homo sapiens RNA, 28S ribosomal N5 (RNA28SN5), ribosomal RNA	93	72	30.8297
srR-1247-cP	srRNA-RNA28SN5-4291-24-cP	GATCTTGATTTTCAGTACGAATAC	24	srRNA	RNA28SN5	NR_003287.4	rRNA	Homo sapiens RNA, 28S ribosomal N5 (RNA28SN5), ribosomal RNA	4291	72	30.8297
srR-1248-cP	srRNA-RNA28SN5-1679-20-cP	AGGATAGCTGGCGCTCTCGC	20	srRNA	RNA28SN5	NR_003287.4	rRNA	Homo sapiens RNA, 28S ribosomal N5 (RNA28SN5), ribosomal RNA	1679	72	30.8297
srR-1249-cP	srRNA-RNA28SN5-4493-15-cP	TGGATTGTTCACCCG	15	srRNA	RNA28SN5	NR_003287.4	rRNA	Homo sapiens RNA, 28S ribosomal N5 (RNA28SN5), ribosomal RNA	4493	72	30.8297
srR-1250-cP	srRNA-RNA28SN5-3834-15-cP	CCACTGTCCCTATCT	15	srRNA	RNA28SN5	NR_003287.4	rRNA	Homo sapiens RNA, 28S ribosomal N5 (RNA28SN5), ribosomal RNA	3834	72	30.8297
srR-1251-cP	srRNA-RNA45SN5-6597-26-cP	CGTACGACTCTTAGCGGTGGATCACT	26	srRNA	RNA45SN5	NR_046235.3	rRNA	Homo sapiens RNA, 45S pre-ribosomal N5 (RNA45SN5), ribosomal RNA	6597	72	30.8297
srR-1252-cP	srRNA-RNA5S1-15-20-cP	CACCCTGAACGCGCCCGATC	20	srRNA	RNA5S1	NR_023363.1	rRNA	Homo sapiens RNA, 5S ribosomal 1 (RNA5S1), ribosomal RNA	15	72	30.8297
srR-1253-cP	srRNA-RNA5S1-20-15-cP	TGAACGCGCCCGATC	15	srRNA	RNA5S1	NR_023363.1	rRNA	Homo sapiens RNA, 5S ribosomal 1 (RNA5S1), ribosomal RNA	20	72	30.8297
srR-1254-cP	srRNA-RNA18SN2-1378-18-3-cP	AACGAACGAGACTTTGGC	18	srRNA	RNA18SN2	NR_146146.1	rRNA	Homo sapiens RNA, 18S ribosomal N2 (RNA18SN2), ribosomal RNA	1378	71	30.4015
srR-1255-cP	srRNA-RNA5S1-18-20-3-cP	CCTGAACGCGCCCGATCTCG	20	srRNA	RNA5S1	NR_023363.1	rRNA	Homo sapiens RNA, 5S ribosomal 1 (RNA5S1), ribosomal RNA	18	71	30.4015
srR-1256-cP	srRNA-MT-RNR2-1465-23-cP	AAGAGAAATAAGGCCTACTTCAC	23	srRNA	MT-RNR2	NC_012920.1:1671-3229	MT rRNA	Homo sapiens mitochondrion, MT-RNR2 mitochondrially encoded 16S RNA (16S rRNA), ribosomal RNA	1465	71	30.4015
srR-1257-cP	srRNA-RNA18SN2-1077-15-cP	ACCATAAACGATGCC	15	srRNA	RNA18SN2	NR_146146.1	rRNA	Homo sapiens RNA, 18S ribosomal N2 (RNA18SN2), ribosomal RNA	1077	71	30.4015
srR-1258-cP	srRNA-RNA28SN5-703-26-cP	GCGCCGCGACCGGCTCCGGGACGGCT	26	srRNA	RNA28SN5	NR_003287.4	rRNA	Homo sapiens RNA, 28S ribosomal N5 (RNA28SN5), ribosomal RNA	703	71	30.4015
srR-1259-cP	srRNA-RNA28SN5-1161-19-cP	GGGGGGCGGGGCGGACTGT	19	srRNA	RNA28SN5	NR_003287.4	rRNA	Homo sapiens RNA, 28S ribosomal N5 (RNA28SN5), ribosomal RNA	1161	71	30.4015
srR-1260-cP	srRNA-RNA28SN5-4438-29-cP	TTGATCCTTCGATGTCGGCTCTTCCTATC	29	srRNA	RNA28SN5	NR_003287.4	rRNA	Homo sapiens RNA, 28S ribosomal N5 (RNA28SN5), ribosomal RNA	4438	71	30.4015
srR-1261-cP	srRNA-RNA28SN5-436-16-cP	CGGGTGGGGTCCGCGC	16	srRNA	RNA28SN5	NR_003287.4	rRNA	Homo sapiens RNA, 28S ribosomal N5 (RNA28SN5), ribosomal RNA	436	71	30.4015
srR-1262-cP	srRNA-RNA28SN5-4297-18-cP	GATTTTCAGTACGAATAC	18	srRNA	RNA28SN5	NR_003287.4	rRNA	Homo sapiens RNA, 28S ribosomal N5 (RNA28SN5), ribosomal RNA	4297	71	30.4015
srR-1263-cP	srRNA-RNA28SN5-158-23-cP	ACGGAAGACCCGCTCCCCGGCGC	23	srRNA	RNA28SN5	NR_003287.4	rRNA	Homo sapiens RNA, 28S ribosomal N5 (RNA28SN5), ribosomal RNA	158	71	30.4015
srR-1264-cP	srRNA-RNA28SN5-2693-18-cP	GGAAAGCGTCGCGGTTCC	18	srRNA	RNA28SN5	NR_003287.4	rRNA	Homo sapiens RNA, 28S ribosomal N5 (RNA28SN5), ribosomal RNA	2693	71	30.4015
srR-1265-cP	srRNA-RNA28SN5-4953-20-cP	GTGGAACCTGGCGCTAAACC	20	srRNA	RNA28SN5	NR_003287.4	rRNA	Homo sapiens RNA, 28S ribosomal N5 (RNA28SN5), ribosomal RNA	4953	71	30.4015
srR-1266-cP	srRNA-RNA5S1-99-22-cP	GAATACCGGGTGCTGTAGGCTT	22	srRNA	RNA5S1	NR_023363.1	rRNA	Homo sapiens RNA, 5S ribosomal 1 (RNA5S1), ribosomal RNA	99	71	30.4015
srR-1267-cP	srRNA-RNA5S1-2-15-cP	TTCTACGGCCATACC	15	srRNA	RNA5S1	NR_023363.1	rRNA	Homo sapiens RNA, 5S ribosomal 1 (RNA5S1), ribosomal RNA	2	71	30.4015
srR-1268-cP	srRNA-RNA5-8SN1-91-17-3-cP	ATCGACACTTCGAACGT	17	srRNA	RNA5-8SN1	NR_145821.1	rRNA	Homo sapiens RNA, 5.8S ribosomal N1 (RNA5-8SN1), ribosomal RNA	91	70	29.9733
srR-1269-cP	srRNA-RNA5S1-1-22-2-cP	GTCTACGGCCATACCATTCTGA	22	srRNA	RNA5S1	NR_023363.1	rRNA	Homo sapiens RNA, 5S ribosomal 1 (RNA5S1), ribosomal RNA	1	70	29.9733
srR-1270-cP	srRNA-RNA5S1-1-24-6-cP	GTCTACGGTCATACCACCCTGAAC	24	srRNA	RNA5S1	NR_023363.1	rRNA	Homo sapiens RNA, 5S ribosomal 1 (RNA5S1), ribosomal RNA	1	70	29.9733
srR-1271-cP	srRNA-RNA5S1-11-20-4-cP	ATACCACCCTGAACGCGCTT	20	srRNA	RNA5S1	NR_023363.1	rRNA	Homo sapiens RNA, 5S ribosomal 1 (RNA5S1), ribosomal RNA	11	70	29.9733
srR-1272-cP	srRNA-RNA18SN2-1040-22-cP	GGAGGTTCGAAGACGATCAGAT	22	srRNA	RNA18SN2	NR_146146.1	rRNA	Homo sapiens RNA, 18S ribosomal N2 (RNA18SN2), ribosomal RNA	1040	70	29.9733
srR-1273-cP	srRNA-RNA18SN2-604-15-cP	AAGTCTGGTGCCAGC	15	srRNA	RNA18SN2	NR_146146.1	rRNA	Homo sapiens RNA, 18S ribosomal N2 (RNA18SN2), ribosomal RNA	604	70	29.9733
srR-1274-cP	srRNA-RNA18SN2-73-26-cP	CGGTACAGTGAAACTGCGAATGGCTC	26	srRNA	RNA18SN2	NR_146146.1	rRNA	Homo sapiens RNA, 18S ribosomal N2 (RNA18SN2), ribosomal RNA	73	70	29.9733
srR-1275-cP	srRNA-RNA28SN5-4101-26-cP	CCCGAGGGGCTCTCGCTTCTGGCGCC	26	srRNA	RNA28SN5	NR_003287.4	rRNA	Homo sapiens RNA, 28S ribosomal N5 (RNA28SN5), ribosomal RNA	4101	70	29.9733
srR-1276-cP	srRNA-RNA28SN5-966-20-cP	ACCCGTCGCCGCGCTCTCCC	20	srRNA	RNA28SN5	NR_003287.4	rRNA	Homo sapiens RNA, 28S ribosomal N5 (RNA28SN5), ribosomal RNA	966	70	29.9733
srR-1277-cP	srRNA-RNA5-8SN1-67-24-cP	TGTGAATTGCAGGACACATTGATC	24	srRNA	RNA5-8SN1	NR_145821.1	rRNA	Homo sapiens RNA, 5.8S ribosomal N1 (RNA5-8SN1), ribosomal RNA	67	70	29.9733
srR-1278-cP	srRNA-RNA18SN2-1067-15-cP	CGTAGTTCCGACCAT	15	srRNA	RNA18SN2	NR_146146.1	rRNA	Homo sapiens RNA, 18S ribosomal N2 (RNA18SN2), ribosomal RNA	1067	69	29.5451
srR-1279-cP	srRNA-RNA18SN2-107-27-cP	AGTTATGGTTCCTTTGGTCGCTCGCTC	27	srRNA	RNA18SN2	NR_146146.1	rRNA	Homo sapiens RNA, 18S ribosomal N2 (RNA18SN2), ribosomal RNA	107	69	29.5451
srR-1280-cP	srRNA-RNA18SN2-1420-16-cP	GAGCGGTCGGCGTCCC	16	srRNA	RNA18SN2	NR_146146.1	rRNA	Homo sapiens RNA, 18S ribosomal N2 (RNA18SN2), ribosomal RNA	1420	69	29.5451
srR-1281-cP	srRNA-RNA18SN2-200-24-cP	GCGGGGGGGATGCGTGCATTTATC	24	srRNA	RNA18SN2	NR_146146.1	rRNA	Homo sapiens RNA, 18S ribosomal N2 (RNA18SN2), ribosomal RNA	200	69	29.5451
srR-1282-cP	srRNA-RNA18SN2-60-19-cP	AAGTACGCACGGCCGGTAC	19	srRNA	RNA18SN2	NR_146146.1	rRNA	Homo sapiens RNA, 18S ribosomal N2 (RNA18SN2), ribosomal RNA	60	69	29.5451
srR-1283-cP	srRNA-RNA18SN2-1787-21-cP	GAGAAGACGGTCGAACTTGAC	21	srRNA	RNA18SN2	NR_146146.1	rRNA	Homo sapiens RNA, 18S ribosomal N2 (RNA18SN2), ribosomal RNA	1787	69	29.5451
srR-1284-cP	srRNA-RNA28SN5-2370-18-cP	ATTCAAACGAGAACTTTG	18	srRNA	RNA28SN5	NR_003287.4	rRNA	Homo sapiens RNA, 28S ribosomal N5 (RNA28SN5), ribosomal RNA	2370	69	29.5451
srR-1285-cP	srRNA-RNA28SN5-1756-30-cP	TTGGGGCCGAAACGATCTCAACCTATTCTC	30	srRNA	RNA28SN5	NR_003287.4	rRNA	Homo sapiens RNA, 28S ribosomal N5 (RNA28SN5), ribosomal RNA	1756	69	29.5451
srR-1286-cP	srRNA-RNA28SN5-2092-16-cP	GAGAGTGGACGGGAGC	16	srRNA	RNA28SN5	NR_003287.4	rRNA	Homo sapiens RNA, 28S ribosomal N5 (RNA28SN5), ribosomal RNA	2092	69	29.5451
srR-1287-cP	srRNA-RNA28SN5-3748-15-cP	ACGGCGGGAGTAACT	15	srRNA	RNA28SN5	NR_003287.4	rRNA	Homo sapiens RNA, 28S ribosomal N5 (RNA28SN5), ribosomal RNA	3748	69	29.5451
srR-1288-cP	srRNA-RNA28SN5-84-27-cP	AGTAACGGCGAGTGAACAGGGAAGAGC	27	srRNA	RNA28SN5	NR_003287.4	rRNA	Homo sapiens RNA, 28S ribosomal N5 (RNA28SN5), ribosomal RNA	84	69	29.5451
srR-1289-cP	srRNA-RNA28SN5-218-16-cP	AGCCCGTGGACGGTGT	16	srRNA	RNA28SN5	NR_003287.4	rRNA	Homo sapiens RNA, 28S ribosomal N5 (RNA28SN5), ribosomal RNA	218	69	29.5451
srR-1290-cP	srRNA-RNA28SN5-796-21-cP	CCGTCTCCGCCCCCCGGCCCC	21	srRNA	RNA28SN5	NR_003287.4	rRNA	Homo sapiens RNA, 28S ribosomal N5 (RNA28SN5), ribosomal RNA	796	69	29.5451
srR-1291-cP	srRNA-RNA28SN5-2291-15-cP	GCTGCGGTGAGCCTT	15	srRNA	RNA28SN5	NR_003287.4	rRNA	Homo sapiens RNA, 28S ribosomal N5 (RNA28SN5), ribosomal RNA	2291	69	29.5451
srR-1292-cP	srRNA-RNA28SN5-503-25-cP	CGGCGGATCTTTCCCGCCCCCCGTT	25	srRNA	RNA28SN5	NR_003287.4	rRNA	Homo sapiens RNA, 28S ribosomal N5 (RNA28SN5), ribosomal RNA	503	69	29.5451
srR-1293-cP	srRNA-RNA5-8SN1-9-19-cP	AGCGGTGGATCACTCGGCT	19	srRNA	RNA5-8SN1	NR_145821.1	rRNA	Homo sapiens RNA, 5.8S ribosomal N1 (RNA5-8SN1), ribosomal RNA	9	69	29.5451
srR-1294-cP	srRNA-RNA5S1-14-16-cP	CCACCCTGAACGCGCC	16	srRNA	RNA5S1	NR_023363.1	rRNA	Homo sapiens RNA, 5S ribosomal 1 (RNA5S1), ribosomal RNA	14	69	29.5451
srR-1295-cP	srRNA-RNA28SN5-966-20-2-cP	ACCCGTCGCCGCGCTCTCTC	20	srRNA	RNA28SN5	NR_003287.4	rRNA	Homo sapiens RNA, 28S ribosomal N5 (RNA28SN5), ribosomal RNA	966	68	29.117
srR-1296-cP	srRNA-RNA5S1-11-20-5-cP	ATACCACCCTGAACGCGCTC	20	srRNA	RNA5S1	NR_023363.1	rRNA	Homo sapiens RNA, 5S ribosomal 1 (RNA5S1), ribosomal RNA	11	68	29.117
srR-1297-cP	srRNA-MT-RNR1-498-21-cP	ACGAGCCACAGCTTAAAACTC	21	srRNA	MT-RNR1	NC_012920.1:648-1601	MT rRNA	Homo sapiens mitochondrion, MT-RNR1 mitochondrially encoded 12S RNA (12S rRNA), ribosomal RNA	498	68	29.117
srR-1298-cP	srRNA-RNA18SN2-779-23-cP	GTCCCGCGGGGCCCGAAGCGTTT	23	srRNA	RNA18SN2	NR_146146.1	rRNA	Homo sapiens RNA, 18S ribosomal N2 (RNA18SN2), ribosomal RNA	779	68	29.117
srR-1299-cP	srRNA-RNA18SN2-443-17-cP	TGAGAAACGGCTACCAC	17	srRNA	RNA18SN2	NR_146146.1	rRNA	Homo sapiens RNA, 18S ribosomal N2 (RNA18SN2), ribosomal RNA	443	68	29.117
srR-1300-cP	srRNA-RNA18SN2-726-18-cP	CGCCCGTCCCCGCCCCTT	18	srRNA	RNA18SN2	NR_146146.1	rRNA	Homo sapiens RNA, 18S ribosomal N2 (RNA18SN2), ribosomal RNA	726	68	29.117
srR-1301-cP	srRNA-RNA18SN2-1381-17-cP	GAACGAGACTCTAGCCT	17	srRNA	RNA18SN2	NR_146146.1	rRNA	Homo sapiens RNA, 18S ribosomal N2 (RNA18SN2), ribosomal RNA	1381	68	29.117
srR-1302-cP	srRNA-RNA28SN5-1756-19-cP	TTGGGGCCGAAACGATCTC	19	srRNA	RNA28SN5	NR_003287.4	rRNA	Homo sapiens RNA, 28S ribosomal N5 (RNA28SN5), ribosomal RNA	1756	68	29.117
srR-1303-cP	srRNA-RNA28SN5-14-24-cP	CAGACGTGGCGACCCGCTGAATTT	24	srRNA	RNA28SN5	NR_003287.4	rRNA	Homo sapiens RNA, 28S ribosomal N5 (RNA28SN5), ribosomal RNA	14	68	29.117
srR-1304-cP	srRNA-RNA28SN5-2370-27-cP	ATTCAAACGAGAACTTTGAAGGCCGAA	27	srRNA	RNA28SN5	NR_003287.4	rRNA	Homo sapiens RNA, 28S ribosomal N5 (RNA28SN5), ribosomal RNA	2370	68	29.117
srR-1305-cP	srRNA-RNA28SN5-3839-16-cP	GTCCCTACCTACTATC	16	srRNA	RNA28SN5	NR_003287.4	rRNA	Homo sapiens RNA, 28S ribosomal N5 (RNA28SN5), ribosomal RNA	3839	68	29.117
srR-1306-cP	srRNA-RNA28SN5-1421-22-cP	GGTGGGATCCCGAGGCCTCTCC	22	srRNA	RNA28SN5	NR_003287.4	rRNA	Homo sapiens RNA, 28S ribosomal N5 (RNA28SN5), ribosomal RNA	1421	68	29.117
srR-1307-cP	srRNA-RNA28SN5-946-17-cP	CCCGGGGCCGAGGAAGC	17	srRNA	RNA28SN5	NR_003287.4	rRNA	Homo sapiens RNA, 28S ribosomal N5 (RNA28SN5), ribosomal RNA	946	68	29.117
srR-1308-cP	srRNA-RNA5-8SN1-126-16-cP	CTCCCGGGGCTACGCC	16	srRNA	RNA5-8SN1	NR_145821.1	rRNA	Homo sapiens RNA, 5.8S ribosomal N1 (RNA5-8SN1), ribosomal RNA	126	68	29.117
srR-1309-cP	srRNA-RNA5-8SN1-75-22-cP	GCAGGACACATTGATCATCGAC	22	srRNA	RNA5-8SN1	NR_145821.1	rRNA	Homo sapiens RNA, 5.8S ribosomal N1 (RNA5-8SN1), ribosomal RNA	75	68	29.117
srR-1310-cP	srRNA-RNA5S1-97-19-cP	GGGAATACCGGGTGCTGTA	19	srRNA	RNA5S1	NR_023363.1	rRNA	Homo sapiens RNA, 5S ribosomal 1 (RNA5S1), ribosomal RNA	97	68	29.117
srR-1311-cP	srRNA-RNA5S1-11-20-6-cP	ATACCACCTTGAACGCGCCC	20	srRNA	RNA5S1	NR_023363.1	rRNA	Homo sapiens RNA, 5S ribosomal 1 (RNA5S1), ribosomal RNA	11	67	28.6888
srR-1312-cP	srRNA-RNA5S1-18-22-2-cP	ACCTGAACGCGCCCGATCTCGT	22	srRNA	RNA5S1	NR_023363.1	rRNA	Homo sapiens RNA, 5S ribosomal 1 (RNA5S1), ribosomal RNA	18	67	28.6888
srR-1313-cP	srRNA-RNA18SN2-190-27-cP	GACCCCCTTCGCGGGGGGGATGCGTGC	27	srRNA	RNA18SN2	NR_146146.1	rRNA	Homo sapiens RNA, 18S ribosomal N2 (RNA18SN2), ribosomal RNA	190	67	28.6888
srR-1314-cP	srRNA-RNA18SN2-81-15-cP	TGAAACTGCGAATGG	15	srRNA	RNA18SN2	NR_146146.1	rRNA	Homo sapiens RNA, 18S ribosomal N2 (RNA18SN2), ribosomal RNA	81	67	28.6888
srR-1315-cP	srRNA-RNA18SN2-1253-27-cP	ACGGGAAACCTCACCCGGCCCGGACAC	27	srRNA	RNA18SN2	NR_146146.1	rRNA	Homo sapiens RNA, 18S ribosomal N2 (RNA18SN2), ribosomal RNA	1253	67	28.6888
srR-1316-cP	srRNA-RNA18SN2-282-15-cP	GGCTTTGGTGACTCT	15	srRNA	RNA18SN2	NR_146146.1	rRNA	Homo sapiens RNA, 18S ribosomal N2 (RNA18SN2), ribosomal RNA	282	67	28.6888
srR-1317-cP	srRNA-RNA18SN2-980-21-cP	AAGACGGACCAGAGCGAAAGC	21	srRNA	RNA18SN2	NR_146146.1	rRNA	Homo sapiens RNA, 18S ribosomal N2 (RNA18SN2), ribosomal RNA	980	67	28.6888
srR-1318-cP	srRNA-RNA18SN2-394-16-cP	GGTGACCACGGGTGAC	16	srRNA	RNA18SN2	NR_146146.1	rRNA	Homo sapiens RNA, 18S ribosomal N2 (RNA18SN2), ribosomal RNA	394	67	28.6888
srR-1319-cP	srRNA-RNA18SN2-1590-29-cP	CCCCATTCGTGATGGGGATCGGGGATTGC	29	srRNA	RNA18SN2	NR_146146.1	rRNA	Homo sapiens RNA, 18S ribosomal N2 (RNA18SN2), ribosomal RNA	1590	67	28.6888
srR-1320-cP	srRNA-RNA18SN2-141-17-cP	ACTTGGATAACTGTGGT	17	srRNA	RNA18SN2	NR_146146.1	rRNA	Homo sapiens RNA, 18S ribosomal N2 (RNA18SN2), ribosomal RNA	141	67	28.6888
srR-1321-cP	srRNA-RNA18SN2-113-16-cP	GGTTCCTTTGGTCGCT	16	srRNA	RNA18SN2	NR_146146.1	rRNA	Homo sapiens RNA, 18S ribosomal N2 (RNA18SN2), ribosomal RNA	113	67	28.6888
srR-1322-cP	srRNA-RNA28SN5-4705-26-cP	AGAATCCCGCCCAGGCGGAACGATAC	26	srRNA	RNA28SN5	NR_003287.4	rRNA	Homo sapiens RNA, 28S ribosomal N5 (RNA28SN5), ribosomal RNA	4705	67	28.6888
srR-1323-cP	srRNA-RNA28SN5-4376-20-cP	AGAAAAGTTACCACAGGGAT	20	srRNA	RNA28SN5	NR_003287.4	rRNA	Homo sapiens RNA, 28S ribosomal N5 (RNA28SN5), ribosomal RNA	4376	67	28.6888
srR-1324-cP	srRNA-RNA28SN5-963-15-cP	GAGACCCGTCGCCGC	15	srRNA	RNA28SN5	NR_003287.4	rRNA	Homo sapiens RNA, 28S ribosomal N5 (RNA28SN5), ribosomal RNA	963	67	28.6888
srR-1325-cP	srRNA-RNA28SN5-1759-16-cP	GGGCCGAAACGATCTC	16	srRNA	RNA28SN5	NR_003287.4	rRNA	Homo sapiens RNA, 28S ribosomal N5 (RNA28SN5), ribosomal RNA	1759	67	28.6888
srR-1326-cP	srRNA-RNA28SN5-3608-16-cP	AGAACTGGTGCGGACC	16	srRNA	RNA28SN5	NR_003287.4	rRNA	Homo sapiens RNA, 28S ribosomal N5 (RNA28SN5), ribosomal RNA	3608	67	28.6888
srR-1327-cP	srRNA-RNA28SN5-315-15-cP	GTAAACTCCATCTAA	15	srRNA	RNA28SN5	NR_003287.4	rRNA	Homo sapiens RNA, 28S ribosomal N5 (RNA28SN5), ribosomal RNA	315	67	28.6888
srR-1328-cP	srRNA-RNA28SN5-3904-19-cP	GAAGACCCTGTTGAGCTTG	19	srRNA	RNA28SN5	NR_003287.4	rRNA	Homo sapiens RNA, 28S ribosomal N5 (RNA28SN5), ribosomal RNA	3904	67	28.6888
srR-1329-cP	srRNA-RNA45SN5-5980-27-cP	TCCGCGCCGCCGGGCACGGCCCCGCTC	27	srRNA	RNA45SN5	NR_046235.3	rRNA	Homo sapiens RNA, 45S pre-ribosomal N5 (RNA45SN5), ribosomal RNA	5980	67	28.6888
srR-1330-cP	srRNA-RNA5-8SN1-84-26-cP	ATTGATCATCGACACTTCGAACGCAC	26	srRNA	RNA5-8SN1	NR_145821.1	rRNA	Homo sapiens RNA, 5.8S ribosomal N1 (RNA5-8SN1), ribosomal RNA	84	67	28.6888
srR-1331-cP	srRNA-RNA28SN5-3621-21-2-cP	ACCAGGGGAATCCGACTGTTT	21	srRNA	RNA28SN5	NR_003287.4	rRNA	Homo sapiens RNA, 28S ribosomal N5 (RNA28SN5), ribosomal RNA	3621	66	28.2606
srR-1332-cP	srRNA-RNA5S1-13-18-6-cP	ACCACCCTGAACGCGCTC	18	srRNA	RNA5S1	NR_023363.1	rRNA	Homo sapiens RNA, 5S ribosomal 1 (RNA5S1), ribosomal RNA	13	66	28.2606
srR-1333-cP	srRNA-RNA5S1-18-19-2-cP	ACCTGAACGCGCCCGATCT	19	srRNA	RNA5S1	NR_023363.1	rRNA	Homo sapiens RNA, 5S ribosomal 1 (RNA5S1), ribosomal RNA	18	66	28.2606
srR-1334-cP	srRNA-RNA18SN2-1690-16-cP	TTTGTACACACCGCCC	16	srRNA	RNA18SN2	NR_146146.1	rRNA	Homo sapiens RNA, 18S ribosomal N2 (RNA18SN2), ribosomal RNA	1690	66	28.2606
srR-1335-cP	srRNA-RNA18SN2-1767-28-cP	CACGGCCCTGGCGGAGCGCTGAGAAGAC	28	srRNA	RNA18SN2	NR_146146.1	rRNA	Homo sapiens RNA, 18S ribosomal N2 (RNA18SN2), ribosomal RNA	1767	66	28.2606
srR-1336-cP	srRNA-RNA18SN2-619-15-cP	AGCCGCGGTAATTCC	15	srRNA	RNA18SN2	NR_146146.1	rRNA	Homo sapiens RNA, 18S ribosomal N2 (RNA18SN2), ribosomal RNA	619	66	28.2606
srR-1337-cP	srRNA-RNA18SN2-864-21-cP	AATGGAATAGGACCGCGGTTC	21	srRNA	RNA18SN2	NR_146146.1	rRNA	Homo sapiens RNA, 18S ribosomal N2 (RNA18SN2), ribosomal RNA	864	66	28.2606
srR-1338-cP	srRNA-RNA28SN5-3164-24-cP	CCGCGGGGCCCCGGCGGCGGGGGC	24	srRNA	RNA28SN5	NR_003287.4	rRNA	Homo sapiens RNA, 28S ribosomal N5 (RNA28SN5), ribosomal RNA	3164	66	28.2606
srR-1339-cP	srRNA-RNA28SN5-69-18-cP	AACCAGGATTCCCTCAGT	18	srRNA	RNA28SN5	NR_003287.4	rRNA	Homo sapiens RNA, 28S ribosomal N5 (RNA28SN5), ribosomal RNA	69	66	28.2606
srR-1340-cP	srRNA-RNA28SN5-73-20-cP	AGGATTCCCTCAGTAACGGC	20	srRNA	RNA28SN5	NR_003287.4	rRNA	Homo sapiens RNA, 28S ribosomal N5 (RNA28SN5), ribosomal RNA	73	66	28.2606
srR-1341-cP	srRNA-RNA28SN5-2374-25-cP	AAACGAGAACTTTGAAGGCCGAAGT	25	srRNA	RNA28SN5	NR_003287.4	rRNA	Homo sapiens RNA, 28S ribosomal N5 (RNA28SN5), ribosomal RNA	2374	66	28.2606
srR-1342-cP	srRNA-RNA28SN5-110-24-cP	CCCAGCGCCGAATCCCCGCCCCGC	24	srRNA	RNA28SN5	NR_003287.4	rRNA	Homo sapiens RNA, 28S ribosomal N5 (RNA28SN5), ribosomal RNA	110	66	28.2606
srR-1343-cP	srRNA-RNA28SN5-19-19-cP	GTGGCGACCCGCTGAATTT	19	srRNA	RNA28SN5	NR_003287.4	rRNA	Homo sapiens RNA, 28S ribosomal N5 (RNA28SN5), ribosomal RNA	19	66	28.2606
srR-1344-cP	srRNA-RNA28SN3-51-22-cP	AGCGGAGGAAAAGAAACTAACC	22	srRNA	RNA28SN3	NR_146154.1	rRNA	Homo sapiens RNA, 28S ribosomal N3 (RNA28SN3), ribosomal RNA	51	66	28.2606
srR-1345-cP	srRNA-RNA5S1-14-25-cP	CCACCCTGAACGCGCCCGATCTCGT	25	srRNA	RNA5S1	NR_023363.1	rRNA	Homo sapiens RNA, 5S ribosomal 1 (RNA5S1), ribosomal RNA	14	66	28.2606
srR-1346-cP	srRNA-RNA28SN5-3623-19-2-cP	CAGGGGAATCCGACTGTCT	19	srRNA	RNA28SN5	NR_003287.4	rRNA	Homo sapiens RNA, 28S ribosomal N5 (RNA28SN5), ribosomal RNA	3623	65	27.8324
srR-1347-cP	srRNA-RNA18SN2-170-28-cP	AATACATGCCGACGGGCGCTGACCCCCT	28	srRNA	RNA18SN2	NR_146146.1	rRNA	Homo sapiens RNA, 18S ribosomal N2 (RNA18SN2), ribosomal RNA	170	65	27.8324
srR-1348-cP	srRNA-RNA18SN2-113-24-cP	GGTTCCTTTGGTCGCTCGCTCCTC	24	srRNA	RNA18SN2	NR_146146.1	rRNA	Homo sapiens RNA, 18S ribosomal N2 (RNA18SN2), ribosomal RNA	113	65	27.8324
srR-1349-cP	srRNA-RNA18SN2-1220-18-cP	AGGAGTGGAGCCTGCGGC	18	srRNA	RNA18SN2	NR_146146.1	rRNA	Homo sapiens RNA, 18S ribosomal N2 (RNA18SN2), ribosomal RNA	1220	65	27.8324
srR-1350-cP	srRNA-RNA18SN2-1265-15-cP	ACCCGGCCCGGACAC	15	srRNA	RNA18SN2	NR_146146.1	rRNA	Homo sapiens RNA, 18S ribosomal N2 (RNA18SN2), ribosomal RNA	1265	65	27.8324
srR-1351-cP	srRNA-RNA18SN2-145-19-cP	GGATAACTGTGGTAATTCT	19	srRNA	RNA18SN2	NR_146146.1	rRNA	Homo sapiens RNA, 18S ribosomal N2 (RNA18SN2), ribosomal RNA	145	65	27.8324
srR-1352-cP	srRNA-RNA18SN2-1401-18-cP	AACTAGTTACGCGACCCC	18	srRNA	RNA18SN2	NR_146146.1	rRNA	Homo sapiens RNA, 18S ribosomal N2 (RNA18SN2), ribosomal RNA	1401	65	27.8324
srR-1353-cP	srRNA-RNA28SN5-172-16-cP	CCCCGGCGCCGCTCGT	16	srRNA	RNA28SN5	NR_003287.4	rRNA	Homo sapiens RNA, 28S ribosomal N5 (RNA28SN5), ribosomal RNA	172	65	27.8324
srR-1354-cP	srRNA-RNA28SN5-3680-16-cP	TGACGCGATGTGATTT	16	srRNA	RNA28SN5	NR_003287.4	rRNA	Homo sapiens RNA, 28S ribosomal N5 (RNA28SN5), ribosomal RNA	3680	65	27.8324
srR-1355-cP	srRNA-RNA28SN5-4639-15-cP	GCTTGGCTGAGGAGC	15	srRNA	RNA28SN5	NR_003287.4	rRNA	Homo sapiens RNA, 28S ribosomal N5 (RNA28SN5), ribosomal RNA	4639	65	27.8324
srR-1356-cP	srRNA-RNA28SN5-4971-20-cP	ATTCGTAGACGACCTGCTTC	20	srRNA	RNA28SN5	NR_003287.4	rRNA	Homo sapiens RNA, 28S ribosomal N5 (RNA28SN5), ribosomal RNA	4971	65	27.8324
srR-1357-cP	srRNA-RNA5-8SN1-128-19-cP	CCCGGGGCTACGCCTGTCT	19	srRNA	RNA5-8SN1	NR_145821.1	rRNA	Homo sapiens RNA, 5.8S ribosomal N1 (RNA5-8SN1), ribosomal RNA	128	65	27.8324
srR-1358-cP	srRNA-RNA5S1-13-19-cP	ACCACCCTGAACGCGCCCG	19	srRNA	RNA5S1	NR_023363.1	rRNA	Homo sapiens RNA, 5S ribosomal 1 (RNA5S1), ribosomal RNA	13	65	27.8324
srR-1359-cP	srRNA-RNA18SN2-443-15-2-cP	ATGAGAAACGGCTAC	15	srRNA	RNA18SN2	NR_146146.1	rRNA	Homo sapiens RNA, 18S ribosomal N2 (RNA18SN2), ribosomal RNA	443	64	27.4042
srR-1360-cP	srRNA-RNA28SN5-113-19-2-cP	AGCGCCGAATCCCCGCCCC	19	srRNA	RNA28SN5	NR_003287.4	rRNA	Homo sapiens RNA, 28S ribosomal N5 (RNA28SN5), ribosomal RNA	113	64	27.4042
srR-1361-cP	srRNA-RNA18SN2-748-23-cP	CTCGGCGCCCCCTCGATGCTCTT	23	srRNA	RNA18SN2	NR_146146.1	rRNA	Homo sapiens RNA, 18S ribosomal N2 (RNA18SN2), ribosomal RNA	748	64	27.4042
srR-1362-cP	srRNA-RNA18SN2-500-15-cP	ACACGGGGAGGTAGT	15	srRNA	RNA18SN2	NR_146146.1	rRNA	Homo sapiens RNA, 18S ribosomal N2 (RNA18SN2), ribosomal RNA	500	64	27.4042
srR-1363-cP	srRNA-RNA28SN5-1304-17-cP	CCCACCCGACCCGTCTT	17	srRNA	RNA28SN5	NR_003287.4	rRNA	Homo sapiens RNA, 28S ribosomal N5 (RNA28SN5), ribosomal RNA	1304	64	27.4042
srR-1364-cP	srRNA-RNA28SN5-1652-15-cP	TAGCTGGTTCCCTCC	15	srRNA	RNA28SN5	NR_003287.4	rRNA	Homo sapiens RNA, 28S ribosomal N5 (RNA28SN5), ribosomal RNA	1652	64	27.4042
srR-1365-cP	srRNA-RNA28SN5-15-16-cP	AGACGTGGCGACCCGC	16	srRNA	RNA28SN5	NR_003287.4	rRNA	Homo sapiens RNA, 28S ribosomal N5 (RNA28SN5), ribosomal RNA	15	64	27.4042
srR-1366-cP	srRNA-RNA28SN5-4487-15-cP	AAGCGTTGGATTGTT	15	srRNA	RNA28SN5	NR_003287.4	rRNA	Homo sapiens RNA, 28S ribosomal N5 (RNA28SN5), ribosomal RNA	4487	64	27.4042
srR-1367-cP	srRNA-RNA28SN5-2017-16-cP	ACCTGCCGAATCAACT	16	srRNA	RNA28SN5	NR_003287.4	rRNA	Homo sapiens RNA, 28S ribosomal N5 (RNA28SN5), ribosomal RNA	2017	64	27.4042
srR-1368-cP	srRNA-RNA5S1-79-26-cP	TTGGATGGGAGACCGCCTGGGAATAC	26	srRNA	RNA5S1	NR_023363.1	rRNA	Homo sapiens RNA, 5S ribosomal 1 (RNA5S1), ribosomal RNA	79	64	27.4042
srR-1369-cP	srRNA-RNA5S1-6-19-cP	CGGCCATACCACCCTGAAC	19	srRNA	RNA5S1	NR_023363.1	rRNA	Homo sapiens RNA, 5S ribosomal 1 (RNA5S1), ribosomal RNA	6	64	27.4042
srR-1370-cP	srRNA-RNA5-8SN1-84-24-3-cP	ATTGATTATCGACACTTCGAACGC	24	srRNA	RNA5-8SN1	NR_145821.1	rRNA	Homo sapiens RNA, 5.8S ribosomal N1 (RNA5-8SN1), ribosomal RNA	84	63	26.976
srR-1371-cP	srRNA-RNA5S1-5-20-2-cP	ACGGCCATACCACTTTGAAC	20	srRNA	RNA5S1	NR_023363.1	rRNA	Homo sapiens RNA, 5S ribosomal 1 (RNA5S1), ribosomal RNA	5	63	26.976
srR-1372-cP	srRNA-RNA5S1-18-23-2-cP	ATCCTGAACGCGCCCGATCTCGT	23	srRNA	RNA5S1	NR_023363.1	rRNA	Homo sapiens RNA, 5S ribosomal 1 (RNA5S1), ribosomal RNA	18	63	26.976
srR-1373-cP	srRNA-RNA5S1-13-23-3-cP	ACCATTCTGAACGCGCCCGATCT	23	srRNA	RNA5S1	NR_023363.1	rRNA	Homo sapiens RNA, 5S ribosomal 1 (RNA5S1), ribosomal RNA	13	63	26.976
srR-1374-cP	srRNA-RNA18SN2-1344-20-cP	AGTTGGTGGAGCGATTTGTC	20	srRNA	RNA18SN2	NR_146146.1	rRNA	Homo sapiens RNA, 18S ribosomal N2 (RNA18SN2), ribosomal RNA	1344	63	26.976
srR-1375-cP	srRNA-RNA18SN2-1301-16-cP	AGCTCTTTCTCGATTC	16	srRNA	RNA18SN2	NR_146146.1	rRNA	Homo sapiens RNA, 18S ribosomal N2 (RNA18SN2), ribosomal RNA	1301	63	26.976
srR-1376-cP	srRNA-RNA18SN2-1601-18-cP	ATGGGGATCGGGGATTGC	18	srRNA	RNA18SN2	NR_146146.1	rRNA	Homo sapiens RNA, 18S ribosomal N2 (RNA18SN2), ribosomal RNA	1601	63	26.976
srR-1377-cP	srRNA-RNA18SN2-1506-15-cP	AGATGTCCGGGGCTG	15	srRNA	RNA18SN2	NR_146146.1	rRNA	Homo sapiens RNA, 18S ribosomal N2 (RNA18SN2), ribosomal RNA	1506	63	26.976
srR-1378-cP	srRNA-RNA28SN5-317-30-cP	AAACTCCATCTAAGGCTAAATACCGGCACG	30	srRNA	RNA28SN5	NR_003287.4	rRNA	Homo sapiens RNA, 28S ribosomal N5 (RNA28SN5), ribosomal RNA	317	63	26.976
srR-1379-cP	srRNA-RNA28SN5-1298-17-cP	CGGCTACCCACCCGACC	17	srRNA	RNA28SN5	NR_003287.4	rRNA	Homo sapiens RNA, 28S ribosomal N5 (RNA28SN5), ribosomal RNA	1298	63	26.976
srR-1380-cP	srRNA-RNA28SN5-1084-17-cP	CCCACGGCGCGACCGCT	17	srRNA	RNA28SN5	NR_003287.4	rRNA	Homo sapiens RNA, 28S ribosomal N5 (RNA28SN5), ribosomal RNA	1084	63	26.976
srR-1381-cP	srRNA-RNA28SN5-2673-15-cP	GAGAGAGGGGCCCGT	15	srRNA	RNA28SN5	NR_003287.4	rRNA	Homo sapiens RNA, 28S ribosomal N5 (RNA28SN5), ribosomal RNA	2673	63	26.976
srR-1382-cP	srRNA-RNA28SN5-3681-16-cP	GACGCGATGTGATTTC	16	srRNA	RNA28SN5	NR_003287.4	rRNA	Homo sapiens RNA, 28S ribosomal N5 (RNA28SN5), ribosomal RNA	3681	63	26.976
srR-1383-cP	srRNA-RNA28SN5-3692-15-cP	ATTTCTGCCCAGTGC	15	srRNA	RNA28SN5	NR_003287.4	rRNA	Homo sapiens RNA, 28S ribosomal N5 (RNA28SN5), ribosomal RNA	3692	63	26.976
srR-1384-cP	srRNA-RNA28SN5-1599-22-cP	AAATCGGTCGTCCGACCTGGGT	22	srRNA	RNA28SN5	NR_003287.4	rRNA	Homo sapiens RNA, 28S ribosomal N5 (RNA28SN5), ribosomal RNA	1599	63	26.976
srR-1385-cP	srRNA-RNA28SN5-1286-30-cP	CGGCGGCGACGTCGGCTACCCACCCGACCC	30	srRNA	RNA28SN5	NR_003287.4	rRNA	Homo sapiens RNA, 28S ribosomal N5 (RNA28SN5), ribosomal RNA	1286	63	26.976
srR-1386-cP	srRNA-RNA28SN5-1082-23-cP	CTCCCACGGCGCGACCGCTCTCC	23	srRNA	RNA28SN5	NR_003287.4	rRNA	Homo sapiens RNA, 28S ribosomal N5 (RNA28SN5), ribosomal RNA	1082	63	26.976
srR-1387-cP	srRNA-RNA28SN5-407-15-cP	AAGAGGGCGTGAAAC	15	srRNA	RNA28SN5	NR_003287.4	rRNA	Homo sapiens RNA, 28S ribosomal N5 (RNA28SN5), ribosomal RNA	407	63	26.976
srR-1388-cP	srRNA-RNA28SN5-117-17-cP	CCGAATCCCCGCCGCGC	17	srRNA	RNA28SN5	NR_003287.4	rRNA	Homo sapiens RNA, 28S ribosomal N5 (RNA28SN5), ribosomal RNA	117	63	26.976
srR-1389-cP	srRNA-RNA28SN5-4496-17-cP	ATTGTTCACCCGCTAAC	17	srRNA	RNA28SN5	NR_003287.4	rRNA	Homo sapiens RNA, 28S ribosomal N5 (RNA28SN5), ribosomal RNA	4496	63	26.976
srR-1390-cP	srRNA-RNA45SN5-272-15-cP	TGGCCGCGACAACCC	15	srRNA	RNA45SN5	NR_046235.3	rRNA	Homo sapiens RNA, 45S pre-ribosomal N5 (RNA45SN5), ribosomal RNA	272	63	26.976
srR-1391-cP	srRNA-RNA5-8SN1-58-26-cP	GAGAATTAATGTGAATTGCAGGACAC	26	srRNA	RNA5-8SN1	NR_145821.1	rRNA	Homo sapiens RNA, 5.8S ribosomal N1 (RNA5-8SN1), ribosomal RNA	58	63	26.976
srR-1392-cP	srRNA-RNA5S1-1-28-2-cP	GTCTACGGCCATACCATTCTGAACGCGC	28	srRNA	RNA5S1	NR_023363.1	rRNA	Homo sapiens RNA, 5S ribosomal 1 (RNA5S1), ribosomal RNA	1	62	26.5478
srR-1393-cP	srRNA-RNA18SN2-1301-17-cP	AGCTCTTTCTCGATTCC	17	srRNA	RNA18SN2	NR_146146.1	rRNA	Homo sapiens RNA, 18S ribosomal N2 (RNA18SN2), ribosomal RNA	1301	62	26.5478
srR-1394-cP	srRNA-RNA18SN2-1220-20-cP	AGGAGTGGAGCCTGCGGCTT	20	srRNA	RNA18SN2	NR_146146.1	rRNA	Homo sapiens RNA, 18S ribosomal N2 (RNA18SN2), ribosomal RNA	1220	62	26.5478
srR-1395-cP	srRNA-RNA18SN2-1770-29-cP	GGCCCTGGCGGAGCGCTGAGAAGACGGTC	29	srRNA	RNA18SN2	NR_146146.1	rRNA	Homo sapiens RNA, 18S ribosomal N2 (RNA18SN2), ribosomal RNA	1770	62	26.5478
srR-1396-cP	srRNA-RNA18SN2-1367-29-cP	TTAATTCCGATAACGAACGAGACTCTGGC	29	srRNA	RNA18SN2	NR_146146.1	rRNA	Homo sapiens RNA, 18S ribosomal N2 (RNA18SN2), ribosomal RNA	1367	62	26.5478
srR-1397-cP	srRNA-RNA18SN2-1784-29-cP	GCTGAGAAGACGGTCGAACTTGACTATCT	29	srRNA	RNA18SN2	NR_146146.1	rRNA	Homo sapiens RNA, 18S ribosomal N2 (RNA18SN2), ribosomal RNA	1784	62	26.5478
srR-1398-cP	srRNA-RNA18SN2-5-15-cP	TTGGTTGATCCTGCC	15	srRNA	RNA18SN2	NR_146146.1	rRNA	Homo sapiens RNA, 18S ribosomal N2 (RNA18SN2), ribosomal RNA	5	62	26.5478
srR-1399-cP	srRNA-RNA28SN5-282-28-cP	CGGGTTGCTTGGGAATGCAGCCCAAAGC	28	srRNA	RNA28SN5	NR_003287.4	rRNA	Homo sapiens RNA, 28S ribosomal N5 (RNA28SN5), ribosomal RNA	282	62	26.5478
srR-1400-cP	srRNA-RNA28SN5-69-28-cP	AACCAGGATTCCCTCAGTAACGGCGAGT	28	srRNA	RNA28SN5	NR_003287.4	rRNA	Homo sapiens RNA, 28S ribosomal N5 (RNA28SN5), ribosomal RNA	69	62	26.5478
srR-1401-cP	srRNA-RNA28SN5-4385-15-cP	ACCACAGGGATAACT	15	srRNA	RNA28SN5	NR_003287.4	rRNA	Homo sapiens RNA, 28S ribosomal N5 (RNA28SN5), ribosomal RNA	4385	62	26.5478
srR-1402-cP	srRNA-RNA28SN5-1664-15-cP	TCCGAAGTTTCCCTC	15	srRNA	RNA28SN5	NR_003287.4	rRNA	Homo sapiens RNA, 28S ribosomal N5 (RNA28SN5), ribosomal RNA	1664	62	26.5478
srR-1403-cP	srRNA-RNA28SN5-1699-24-cP	AGACCCGACGCACCCCCGCCACGC	24	srRNA	RNA28SN5	NR_003287.4	rRNA	Homo sapiens RNA, 28S ribosomal N5 (RNA28SN5), ribosomal RNA	1699	62	26.5478
srR-1404-cP	srRNA-RNA28SN5-4733-17-cP	CAGCGCCGCGGAGCCTC	17	srRNA	RNA28SN5	NR_003287.4	rRNA	Homo sapiens RNA, 28S ribosomal N5 (RNA28SN5), ribosomal RNA	4733	62	26.5478
srR-1405-cP	srRNA-RNA28SN5-2463-30-cP	GCCGTTCCGAAGGGACGGGCGATGGCCTCC	30	srRNA	RNA28SN5	NR_003287.4	rRNA	Homo sapiens RNA, 28S ribosomal N5 (RNA28SN5), ribosomal RNA	2463	62	26.5478
srR-1406-cP	srRNA-RNA28SN5-97-19-cP	GAACAGGGAAGAGCCCAGC	19	srRNA	RNA28SN5	NR_003287.4	rRNA	Homo sapiens RNA, 28S ribosomal N5 (RNA28SN5), ribosomal RNA	97	62	26.5478
srR-1407-cP	srRNA-RNA28SN5-2329-18-cP	TGGAGCCGCCGCGGGTGC	18	srRNA	RNA28SN5	NR_003287.4	rRNA	Homo sapiens RNA, 28S ribosomal N5 (RNA28SN5), ribosomal RNA	2329	62	26.5478
srR-1408-cP	srRNA-RNA45SN5-6595-29-cP	CTCGTACGACTCTTAGCGGTGGATCACTC	29	srRNA	RNA45SN5	NR_046235.3	rRNA	Homo sapiens RNA, 45S pre-ribosomal N5 (RNA45SN5), ribosomal RNA	6595	62	26.5478
srR-1409-cP	srRNA-5_8S_rRNA -130-20-cP	CGGGGCCACGTCTGTCTGAG	20	srRNA	5_8S_rRNA	ENST00000638132.1	rRNA	ncrna chromosome:GRCh38:20:29741510:29741661:-1 gene:ENSG00000283291.1 gene_biotype:rRNA transcript_biotype:rRNA gene_symbol:5_8S_rRNA description:5.8S ribosomal RNA [Source:RFAM;Acc:RF00002]	130	62	26.5478
srR-1410-cP	srRNA-RNA28SN5-710-19-2-cP	GACCGGCTCCGGGACGGCT	19	srRNA	RNA28SN5	NR_003287.4	rRNA	Homo sapiens RNA, 28S ribosomal N5 (RNA28SN5), ribosomal RNA	710	61	26.1196
srR-1411-cP	srRNA-RNA5S1-13-24-6-cP	ACCACCTTGAACGCGCCCGATCTC	24	srRNA	RNA5S1	NR_023363.1	rRNA	Homo sapiens RNA, 5S ribosomal 1 (RNA5S1), ribosomal RNA	13	61	26.1196
srR-1412-cP	srRNA-RNA5S1-5-22-5-cP	ACGGCCATACCACCTTGAACGC	22	srRNA	RNA5S1	NR_023363.1	rRNA	Homo sapiens RNA, 5S ribosomal 1 (RNA5S1), ribosomal RNA	5	61	26.1196
srR-1413-cP	srRNA-MT-RNR2-894-17-cP	AACGGCCGCGGTACCCT	17	srRNA	MT-RNR2	NC_012920.1:1671-3229	MT rRNA	Homo sapiens mitochondrion, MT-RNR2 mitochondrially encoded 16S RNA (16S rRNA), ribosomal RNA	894	61	26.1196
srR-1414-cP	srRNA-RNA18SN2-1702-16-cP	GCCCGTCGCTACTACC	16	srRNA	RNA18SN2	NR_146146.1	rRNA	Homo sapiens RNA, 18S ribosomal N2 (RNA18SN2), ribosomal RNA	1702	61	26.1196
srR-1415-cP	srRNA-RNA18SN2-690-24-cP	GGGAGCGGGCGGGCGGTCCGCCGC	24	srRNA	RNA18SN2	NR_146146.1	rRNA	Homo sapiens RNA, 18S ribosomal N2 (RNA18SN2), ribosomal RNA	690	61	26.1196
srR-1416-cP	srRNA-RNA18SN2-141-30-cP	ACTTGGATAACTGTGGTAATTCTAGAGCTA	30	srRNA	RNA18SN2	NR_146146.1	rRNA	Homo sapiens RNA, 18S ribosomal N2 (RNA18SN2), ribosomal RNA	141	61	26.1196
srR-1417-cP	srRNA-RNA18SN2-392-15-cP	ATGGTGACCACGGGT	15	srRNA	RNA18SN2	NR_146146.1	rRNA	Homo sapiens RNA, 18S ribosomal N2 (RNA18SN2), ribosomal RNA	392	61	26.1196
srR-1418-cP	srRNA-RNA18SN2-1561-23-cP	ACGCCGGCAGGCGCGGGTAACCC	23	srRNA	RNA18SN2	NR_146146.1	rRNA	Homo sapiens RNA, 18S ribosomal N2 (RNA18SN2), ribosomal RNA	1561	61	26.1196
srR-1419-cP	srRNA-RNA28SN5-2438-16-cP	AGTCGGTCCTGAGAGA	16	srRNA	RNA28SN5	NR_003287.4	rRNA	Homo sapiens RNA, 28S ribosomal N5 (RNA28SN5), ribosomal RNA	2438	61	26.1196
srR-1420-cP	srRNA-RNA28SN5-3680-18-cP	TGACGCGATGTGATTTCT	18	srRNA	RNA28SN5	NR_003287.4	rRNA	Homo sapiens RNA, 28S ribosomal N5 (RNA28SN5), ribosomal RNA	3680	61	26.1196
srR-1421-cP	srRNA-RNA28SN5-156-15-cP	GTACGGAAGACCCGC	15	srRNA	RNA28SN5	NR_003287.4	rRNA	Homo sapiens RNA, 28S ribosomal N5 (RNA28SN5), ribosomal RNA	156	61	26.1196
srR-1422-cP	srRNA-RNA28SN5-1967-21-cP	AGGACGGTGGCCATGGAAGTC	21	srRNA	RNA28SN5	NR_003287.4	rRNA	Homo sapiens RNA, 28S ribosomal N5 (RNA28SN5), ribosomal RNA	1967	61	26.1196
srR-1423-cP	srRNA-RNA28SN5-1662-17-cP	CCTCCGAAGTTTCCCTC	17	srRNA	RNA28SN5	NR_003287.4	rRNA	Homo sapiens RNA, 28S ribosomal N5 (RNA28SN5), ribosomal RNA	1662	61	26.1196
srR-1424-cP	srRNA-RNA28SN5-3903-20-cP	AGAAGACCCTGTTGAGCTTG	20	srRNA	RNA28SN5	NR_003287.4	rRNA	Homo sapiens RNA, 28S ribosomal N5 (RNA28SN5), ribosomal RNA	3903	61	26.1196
srR-1425-cP	srRNA-RNA28SN5-87-24-cP	AACGGCGAGTGAACAGGGAAGAGC	24	srRNA	RNA28SN5	NR_003287.4	rRNA	Homo sapiens RNA, 28S ribosomal N5 (RNA28SN5), ribosomal RNA	87	61	26.1196
srR-1426-cP	srRNA-RNA28SN5-3688-16-cP	TGTGATTTCTGCCCAG	16	srRNA	RNA28SN5	NR_003287.4	rRNA	Homo sapiens RNA, 28S ribosomal N5 (RNA28SN5), ribosomal RNA	3688	61	26.1196
srR-1427-cP	srRNA-RNA28SN5-3937-21-cP	CGGTGAAGAGACATGAGAGGT	21	srRNA	RNA28SN5	NR_003287.4	rRNA	Homo sapiens RNA, 28S ribosomal N5 (RNA28SN5), ribosomal RNA	3937	61	26.1196
srR-1428-cP	srRNA-RNA28SN5-4953-17-cP	GGAACCTGGCGCTAGAC	17	srRNA	RNA28SN5	NR_003287.4	rRNA	Homo sapiens RNA, 28S ribosomal N5 (RNA28SN5), ribosomal RNA	4953	61	26.1196
srR-1429-cP	srRNA-RNA28SN5-1279-17-cP	ACGGGGTCGGCGGCGAT	17	srRNA	RNA28SN5	NR_003287.4	rRNA	Homo sapiens RNA, 28S ribosomal N5 (RNA28SN5), ribosomal RNA	1279	61	26.1196
srR-1430-cP	srRNA-RNA28SN5-963-21-cP	AGATACCCGTCGCCGCGCTCT	21	srRNA	RNA28SN5	NR_003287.4	rRNA	Homo sapiens RNA, 28S ribosomal N5 (RNA28SN5), ribosomal RNA	963	61	26.1196
srR-1431-cP	srRNA-RNA5-8SN1-2-27-cP	GACTCTTAGCGGTGGATCACTCGGCTC	27	srRNA	RNA5-8SN1	NR_145821.1	rRNA	Homo sapiens RNA, 5.8S ribosomal N1 (RNA5-8SN1), ribosomal RNA	2	61	26.1196
srR-1432-cP	srRNA-RNA5S1-5-29-cP	ACGGCCATACCACCCTGAACGCGCCCGAT	29	srRNA	RNA5S1	NR_023363.1	rRNA	Homo sapiens RNA, 5S ribosomal 1 (RNA5S1), ribosomal RNA	5	61	26.1196
srR-1433-cP	srRNA-RNA5S1-25-19-cP	GCGCCCGATCTCGTCTGAT	19	srRNA	RNA5S1	NR_023363.1	rRNA	Homo sapiens RNA, 5S ribosomal 1 (RNA5S1), ribosomal RNA	25	61	26.1196
srR-1434-cP	srRNA-RNA18SN2-111-29-2-cP	ATGGTTCCTTTGGTCGCTCGCTCTCTCCT	29	srRNA	RNA18SN2	NR_146146.1	rRNA	Homo sapiens RNA, 18S ribosomal N2 (RNA18SN2), ribosomal RNA	111	60	25.6914
srR-1435-cP	srRNA-RNA18SN2-1380-16-2-cP	CGAACGAGACTCTAGC	16	srRNA	RNA18SN2	NR_146146.1	rRNA	Homo sapiens RNA, 18S ribosomal N2 (RNA18SN2), ribosomal RNA	1380	60	25.6914
srR-1436-cP	srRNA-RNA28SN5-1502-27-2-cP	GAGCGCACGTGTTAGGACCCGAAAGAT	27	srRNA	RNA28SN5	NR_003287.4	rRNA	Homo sapiens RNA, 28S ribosomal N5 (RNA28SN5), ribosomal RNA	1502	60	25.6914
srR-1437-cP	srRNA-RNA28SN5-4050-15-2-cP	ACCACTACTCTCATC	15	srRNA	RNA28SN5	NR_003287.4	rRNA	Homo sapiens RNA, 28S ribosomal N5 (RNA28SN5), ribosomal RNA	4050	60	25.6914
srR-1438-cP	srRNA-RNA5S1-13-16-2-cP	ACCACCTGAACGCGCC	16	srRNA	RNA5S1	NR_023363.1	rRNA	Homo sapiens RNA, 5S ribosomal 1 (RNA5S1), ribosomal RNA	13	60	25.6914
srR-1439-cP	srRNA-RNA18SN2-1250-16-cP	AACACGGGAAAACTCA	16	srRNA	RNA18SN2	NR_146146.1	rRNA	Homo sapiens RNA, 18S ribosomal N2 (RNA18SN2), ribosomal RNA	1250	60	25.6914
srR-1440-cP	srRNA-RNA18SN2-1058-18-cP	AGATACCGTCGTAGTTCT	18	srRNA	RNA18SN2	NR_146146.1	rRNA	Homo sapiens RNA, 18S ribosomal N2 (RNA18SN2), ribosomal RNA	1058	60	25.6914
srR-1441-cP	srRNA-RNA28SN5-2431-23-cP	ATGGGTCAGTCGGTCCTGAGAGA	23	srRNA	RNA28SN5	NR_003287.4	rRNA	Homo sapiens RNA, 28S ribosomal N5 (RNA28SN5), ribosomal RNA	2431	60	25.6914
srR-1442-cP	srRNA-RNA28SN5-4439-15-cP	TGATCCTTCGATGTC	15	srRNA	RNA28SN5	NR_003287.4	rRNA	Homo sapiens RNA, 28S ribosomal N5 (RNA28SN5), ribosomal RNA	4439	60	25.6914
srR-1443-cP	srRNA-RNA28SN5-1083-19-cP	TCCCACGGCGCGACCGCTC	19	srRNA	RNA28SN5	NR_003287.4	rRNA	Homo sapiens RNA, 28S ribosomal N5 (RNA28SN5), ribosomal RNA	1083	60	25.6914
srR-1444-cP	srRNA-RNA28SN5-802-17-cP	CCGCCCCCCGGCCCCGC	17	srRNA	RNA28SN5	NR_003287.4	rRNA	Homo sapiens RNA, 28S ribosomal N5 (RNA28SN5), ribosomal RNA	802	60	25.6914
srR-1445-cP	srRNA-RNA28SN5-4032-25-cP	GCGGGCCGCCGGTGAAATACCACTA	25	srRNA	RNA28SN5	NR_003287.4	rRNA	Homo sapiens RNA, 28S ribosomal N5 (RNA28SN5), ribosomal RNA	4032	60	25.6914
srR-1446-cP	srRNA-RNA28SN5-3627-19-cP	GGAATCCGACTGTCTAATT	19	srRNA	RNA28SN5	NR_003287.4	rRNA	Homo sapiens RNA, 28S ribosomal N5 (RNA28SN5), ribosomal RNA	3627	60	25.6914
srR-1447-cP	srRNA-RNA28SN5-1333-18-cP	AAGGAGTCTAACGCGTGC	18	srRNA	RNA28SN5	NR_003287.4	rRNA	Homo sapiens RNA, 28S ribosomal N5 (RNA28SN5), ribosomal RNA	1333	60	25.6914
srR-1448-cP	srRNA-RNA5-8SN1-97-22-cP	ACTTCGAACGCACTTGCGGCCC	22	srRNA	RNA5-8SN1	NR_145821.1	rRNA	Homo sapiens RNA, 5.8S ribosomal N1 (RNA5-8SN1), ribosomal RNA	97	60	25.6914
srR-1449-cP	srRNA-RNA5-8SN1-36-29-cP	GATGAAGAACGCAGCTAGCTGCGAGAATT	29	srRNA	RNA5-8SN1	NR_145821.1	rRNA	Homo sapiens RNA, 5.8S ribosomal N1 (RNA5-8SN1), ribosomal RNA	36	60	25.6914
srR-1450-cP	srRNA-RNA5S1-103-16-cP	ACCGGGTGCTGTAGGC	16	srRNA	RNA5S1	NR_023363.1	rRNA	Homo sapiens RNA, 5S ribosomal 1 (RNA5S1), ribosomal RNA	103	60	25.6914
srR-1451-cP	srRNA-RNA5-8SN1-82-26-2-cP	ACATTGATCATCGACATTTCGAACGC	26	srRNA	RNA5-8SN1	NR_145821.1	rRNA	Homo sapiens RNA, 5.8S ribosomal N1 (RNA5-8SN1), ribosomal RNA	82	59	25.2632
srR-1452-cP	srRNA-RNA5S1-1-26-5-cP	GTCTACGGCCATACTACCCTGAACGC	26	srRNA	RNA5S1	NR_023363.1	rRNA	Homo sapiens RNA, 5S ribosomal 1 (RNA5S1), ribosomal RNA	1	59	25.2632
srR-1453-cP	srRNA-RNA18SN2-60-17-cP	AAGTACGCACGGCCGGT	17	srRNA	RNA18SN2	NR_146146.1	rRNA	Homo sapiens RNA, 18S ribosomal N2 (RNA18SN2), ribosomal RNA	60	59	25.2632
srR-1454-cP	srRNA-RNA18SN2-1511-22-cP	TCCGGGGCTGCACGCGCGCTAC	22	srRNA	RNA18SN2	NR_146146.1	rRNA	Homo sapiens RNA, 18S ribosomal N2 (RNA18SN2), ribosomal RNA	1511	59	25.2632
srR-1455-cP	srRNA-RNA18SN2-64-26-cP	ACGCACGGCCGGTACAGTGAAACTGC	26	srRNA	RNA18SN2	NR_146146.1	rRNA	Homo sapiens RNA, 18S ribosomal N2 (RNA18SN2), ribosomal RNA	64	59	25.2632
srR-1456-cP	srRNA-RNA18SN2-401-24-cP	ACGGGTGACGGGGAATCAGGGTTC	24	srRNA	RNA18SN2	NR_146146.1	rRNA	Homo sapiens RNA, 18S ribosomal N2 (RNA18SN2), ribosomal RNA	401	59	25.2632
srR-1457-cP	srRNA-RNA18SN2-1699-18-cP	ACCGCCCGTCGCTACTAC	18	srRNA	RNA18SN2	NR_146146.1	rRNA	Homo sapiens RNA, 18S ribosomal N2 (RNA18SN2), ribosomal RNA	1699	59	25.2632
srR-1458-cP	srRNA-RNA18SN2-363-28-cP	AACTTTCGATGGTAGTCGCCGTGCCTAC	28	srRNA	RNA18SN2	NR_146146.1	rRNA	Homo sapiens RNA, 18S ribosomal N2 (RNA18SN2), ribosomal RNA	363	59	25.2632
srR-1459-cP	srRNA-RNA18SN2-1486-20-cP	AACAGGTCTGTGATGCCCTT	20	srRNA	RNA18SN2	NR_146146.1	rRNA	Homo sapiens RNA, 18S ribosomal N2 (RNA18SN2), ribosomal RNA	1486	59	25.2632
srR-1460-cP	srRNA-RNA18SN2-891-22-cP	GTTGGTTTTCGGAACTGAGGCC	22	srRNA	RNA18SN2	NR_146146.1	rRNA	Homo sapiens RNA, 18S ribosomal N2 (RNA18SN2), ribosomal RNA	891	59	25.2632
srR-1461-cP	srRNA-RNA18SN2-38-20-cP	AAAGATTAAGCCATGCATGT	20	srRNA	RNA18SN2	NR_146146.1	rRNA	Homo sapiens RNA, 18S ribosomal N2 (RNA18SN2), ribosomal RNA	38	59	25.2632
srR-1462-cP	srRNA-RNA18SN2-1133-30-cP	AGCTTCCGGGAAACCAAAGTCTTTGGGTTC	30	srRNA	RNA18SN2	NR_146146.1	rRNA	Homo sapiens RNA, 18S ribosomal N2 (RNA18SN2), ribosomal RNA	1133	59	25.2632
srR-1463-cP	srRNA-RNA18SN2-1422-16-cP	GCGGTCGGCGTCCCCC	16	srRNA	RNA18SN2	NR_146146.1	rRNA	Homo sapiens RNA, 18S ribosomal N2 (RNA18SN2), ribosomal RNA	1422	59	25.2632
srR-1464-cP	srRNA-RNA18SN2-1697-20-cP	ACACCGCCCGTCGCTACTAC	20	srRNA	RNA18SN2	NR_146146.1	rRNA	Homo sapiens RNA, 18S ribosomal N2 (RNA18SN2), ribosomal RNA	1697	59	25.2632
srR-1465-cP	srRNA-RNA18SN2-1-26-cP	TACCTGGTTGATCCTGCCAGTAGCAT	26	srRNA	RNA18SN2	NR_146146.1	rRNA	Homo sapiens RNA, 18S ribosomal N2 (RNA18SN2), ribosomal RNA	1	59	25.2632
srR-1466-cP	srRNA-RNA18SN2-1250-18-cP	AACACGGGAAAACTCACC	18	srRNA	RNA18SN2	NR_146146.1	rRNA	Homo sapiens RNA, 18S ribosomal N2 (RNA18SN2), ribosomal RNA	1250	59	25.2632
srR-1467-cP	srRNA-RNA28SN5-4445-22-cP	TTCGATGTCGGCTCTTCCTATC	22	srRNA	RNA28SN5	NR_003287.4	rRNA	Homo sapiens RNA, 28S ribosomal N5 (RNA28SN5), ribosomal RNA	4445	59	25.2632
srR-1468-cP	srRNA-RNA28SN5-211-23-cP	GAGGCCCAGCCCGTGGACGGTGT	23	srRNA	RNA28SN5	NR_003287.4	rRNA	Homo sapiens RNA, 28S ribosomal N5 (RNA28SN5), ribosomal RNA	211	59	25.2632
srR-1469-cP	srRNA-RNA28SN5-3652-19-cP	AAGCATCGCGAAGGCCCGC	19	srRNA	RNA28SN5	NR_003287.4	rRNA	Homo sapiens RNA, 28S ribosomal N5 (RNA28SN5), ribosomal RNA	3652	59	25.2632
srR-1470-cP	srRNA-RNA28SN5-2894-26-cP	AAGGGCTGGGTCGGTCGGGCTGGGGC	26	srRNA	RNA28SN5	NR_003287.4	rRNA	Homo sapiens RNA, 28S ribosomal N5 (RNA28SN5), ribosomal RNA	2894	59	25.2632
srR-1471-cP	srRNA-RNA28SN5-3928-29-cP	AGTCTGGCACGGTGAAGAGACATGAGAGG	29	srRNA	RNA28SN5	NR_003287.4	rRNA	Homo sapiens RNA, 28S ribosomal N5 (RNA28SN5), ribosomal RNA	3928	59	25.2632
srR-1472-cP	srRNA-RNA28SN5-3646-25-cP	AAAACAAAGCATCGCGAAGGCCCGC	25	srRNA	RNA28SN5	NR_003287.4	rRNA	Homo sapiens RNA, 28S ribosomal N5 (RNA28SN5), ribosomal RNA	3646	59	25.2632
srR-1473-cP	srRNA-RNA28SN5-437-15-cP	GGGTGGGGTCCGCGC	15	srRNA	RNA28SN5	NR_003287.4	rRNA	Homo sapiens RNA, 28S ribosomal N5 (RNA28SN5), ribosomal RNA	437	59	25.2632
srR-1474-cP	srRNA-RNA28SN5-4437-17-cP	TTTGATCCTTCGATGTC	17	srRNA	RNA28SN5	NR_003287.4	rRNA	Homo sapiens RNA, 28S ribosomal N5 (RNA28SN5), ribosomal RNA	4437	59	25.2632
srR-1475-cP	srRNA-RNA28SN5-3619-21-cP	GGACCAGGGGAATCCGACTGT	21	srRNA	RNA28SN5	NR_003287.4	rRNA	Homo sapiens RNA, 28S ribosomal N5 (RNA28SN5), ribosomal RNA	3619	59	25.2632
srR-1476-cP	srRNA-RNA28SN5-4056-27-cP	ACTCTCATCGTTTTTTCACTGACCCGG	27	srRNA	RNA28SN5	NR_003287.4	rRNA	Homo sapiens RNA, 28S ribosomal N5 (RNA28SN5), ribosomal RNA	4056	59	25.2632
srR-1477-cP	srRNA-RNA5-8SN1-52-18-cP	AGCTGCGAGAATTAATGT	18	srRNA	RNA5-8SN1	NR_145821.1	rRNA	Homo sapiens RNA, 5.8S ribosomal N1 (RNA5-8SN1), ribosomal RNA	52	59	25.2632
srR-1478-cP	srRNA-RNA5-8SN1-83-25-cP	CATTGATCATCGACACTTCGAACGC	25	srRNA	RNA5-8SN1	NR_145821.1	rRNA	Homo sapiens RNA, 5.8S ribosomal N1 (RNA5-8SN1), ribosomal RNA	83	59	25.2632
srR-1479-cP	srRNA-RNA5S1-70-22-cP	GGTTAGTACTTGGATGGGAGAC	22	srRNA	RNA5S1	NR_023363.1	rRNA	Homo sapiens RNA, 5S ribosomal 1 (RNA5S1), ribosomal RNA	70	59	25.2632
srR-1480-cP	srRNA-RNA5S1-64-17-cP	GGGCCTGGTTAGTACTT	17	srRNA	RNA5S1	NR_023363.1	rRNA	Homo sapiens RNA, 5S ribosomal 1 (RNA5S1), ribosomal RNA	64	59	25.2632
srR-1481-cP	srRNA-RNA18SN2-1-18-2-cP	TATCTGGTTGATCCTGCC	18	srRNA	RNA18SN2	NR_146146.1	rRNA	Homo sapiens RNA, 18S ribosomal N2 (RNA18SN2), ribosomal RNA	1	58	24.8351
srR-1482-cP	srRNA-RNA18SN2-489-15-2-cP	ACCCACTCCCGACAC	15	srRNA	RNA18SN2	NR_146146.1	rRNA	Homo sapiens RNA, 18S ribosomal N2 (RNA18SN2), ribosomal RNA	489	58	24.8351
srR-1483-cP	srRNA-RNA45SN5-6596-16-2-cP	TCGCACGACTCTTAGC	16	srRNA	RNA45SN5	NR_046235.3	rRNA	Homo sapiens RNA, 45S pre-ribosomal N5 (RNA45SN5), ribosomal RNA	6596	58	24.8351
srR-1484-cP	srRNA-RNA5S1-5-20-3-cP	ACGGTCATACCACCCTGAAC	20	srRNA	RNA5S1	NR_023363.1	rRNA	Homo sapiens RNA, 5S ribosomal 1 (RNA5S1), ribosomal RNA	5	58	24.8351
srR-1485-cP	srRNA-RNA18SN2-149-20-cP	AACTGTGGTAATTCTAGAGC	20	srRNA	RNA18SN2	NR_146146.1	rRNA	Homo sapiens RNA, 18S ribosomal N2 (RNA18SN2), ribosomal RNA	149	58	24.8351
srR-1486-cP	srRNA-RNA18SN2-1416-22-cP	CCCCGAGCGGTCGGCGTCCCCC	22	srRNA	RNA18SN2	NR_146146.1	rRNA	Homo sapiens RNA, 18S ribosomal N2 (RNA18SN2), ribosomal RNA	1416	58	24.8351
srR-1487-cP	srRNA-RNA18SN2-444-29-cP	GAGAAACGGCTACCACATCCAAGGAAGGC	29	srRNA	RNA18SN2	NR_146146.1	rRNA	Homo sapiens RNA, 18S ribosomal N2 (RNA18SN2), ribosomal RNA	444	58	24.8351
srR-1488-cP	srRNA-RNA28SN5-4687-15-cP	ACTGAACGCCTCTAA	15	srRNA	RNA28SN5	NR_003287.4	rRNA	Homo sapiens RNA, 28S ribosomal N5 (RNA28SN5), ribosomal RNA	4687	58	24.8351
srR-1489-cP	srRNA-RNA28SN5-2647-15-cP	AGGGCGCCCTGGAAT	15	srRNA	RNA28SN5	NR_003287.4	rRNA	Homo sapiens RNA, 28S ribosomal N5 (RNA28SN5), ribosomal RNA	2647	58	24.8351
srR-1490-cP	srRNA-RNA28SN5-24-18-cP	GACCCGCTGAATTTAAGC	18	srRNA	RNA28SN5	NR_003287.4	rRNA	Homo sapiens RNA, 28S ribosomal N5 (RNA28SN5), ribosomal RNA	24	58	24.8351
srR-1491-cP	srRNA-RNA28SN5-3651-29-cP	AAAGCATCGCGAAGGCCCGCGGCGGGTGT	29	srRNA	RNA28SN5	NR_003287.4	rRNA	Homo sapiens RNA, 28S ribosomal N5 (RNA28SN5), ribosomal RNA	3651	58	24.8351
srR-1492-cP	srRNA-RNA28SN5-4934-15-cP	ACGCACCGCACGTTC	15	srRNA	RNA28SN5	NR_003287.4	rRNA	Homo sapiens RNA, 28S ribosomal N5 (RNA28SN5), ribosomal RNA	4934	58	24.8351
srR-1493-cP	srRNA-RNA28SN5-1675-24-cP	CCTCAGGATAGCTGGCGCTCTCGC	24	srRNA	RNA28SN5	NR_003287.4	rRNA	Homo sapiens RNA, 28S ribosomal N5 (RNA28SN5), ribosomal RNA	1675	58	24.8351
srR-1494-cP	srRNA-RNA28SN5-3568-17-cP	GCGCGGCGCCTCGCCTC	17	srRNA	RNA28SN5	NR_003287.4	rRNA	Homo sapiens RNA, 28S ribosomal N5 (RNA28SN5), ribosomal RNA	3568	58	24.8351
srR-1495-cP	srRNA-RNA28SN5-3447-18-cP	CCCGGCCCCGTCCGCCCC	18	srRNA	RNA28SN5	NR_003287.4	rRNA	Homo sapiens RNA, 28S ribosomal N5 (RNA28SN5), ribosomal RNA	3447	58	24.8351
srR-1496-cP	srRNA-RNA28SN5-3899-16-cP	GGAAAGAAGACCCTGT	16	srRNA	RNA28SN5	NR_003287.4	rRNA	Homo sapiens RNA, 28S ribosomal N5 (RNA28SN5), ribosomal RNA	3899	58	24.8351
srR-1497-cP	srRNA-RNA28SN5-1424-15-cP	GGGATCCCGAGGCCT	15	srRNA	RNA28SN5	NR_003287.4	rRNA	Homo sapiens RNA, 28S ribosomal N5 (RNA28SN5), ribosomal RNA	1424	58	24.8351
srR-1498-cP	srRNA-RNA28SN5-4487-19-cP	AAGCGTTGGATTGTTCACC	19	srRNA	RNA28SN5	NR_003287.4	rRNA	Homo sapiens RNA, 28S ribosomal N5 (RNA28SN5), ribosomal RNA	4487	58	24.8351
srR-1499-cP	srRNA-RNA28SN5-433-17-cP	AAACGGGTGGGGTCCGC	17	srRNA	RNA28SN5	NR_003287.4	rRNA	Homo sapiens RNA, 28S ribosomal N5 (RNA28SN5), ribosomal RNA	433	58	24.8351
srR-1500-cP	srRNA-RNA28SN5-334-18-cP	AAATACCGGCACGAGACC	18	srRNA	RNA28SN5	NR_003287.4	rRNA	Homo sapiens RNA, 28S ribosomal N5 (RNA28SN5), ribosomal RNA	334	58	24.8351
srR-1501-cP	srRNA-RNA28SN5-2941-15-cP	GCCGCGGCTGGACGA	15	srRNA	RNA28SN5	NR_003287.4	rRNA	Homo sapiens RNA, 28S ribosomal N5 (RNA28SN5), ribosomal RNA	2941	58	24.8351
srR-1502-cP	srRNA-RNA28SN5-4992-19-cP	GGGTCGGGGTTTCGTACGT	19	srRNA	RNA28SN5	NR_003287.4	rRNA	Homo sapiens RNA, 28S ribosomal N5 (RNA28SN5), ribosomal RNA	4992	58	24.8351
srR-1503-cP	srRNA-RNA28SN5-4575-24-cP	GTTGTTGCCATGGTAATCCTGCTC	24	srRNA	RNA28SN5	NR_003287.4	rRNA	Homo sapiens RNA, 28S ribosomal N5 (RNA28SN5), ribosomal RNA	4575	58	24.8351
srR-1504-cP	srRNA-RNA28SN5-4050-26-cP	ACCACTACTCTCATCGTTTTTTCACT	26	srRNA	RNA28SN5	NR_003287.4	rRNA	Homo sapiens RNA, 28S ribosomal N5 (RNA28SN5), ribosomal RNA	4050	58	24.8351
srR-1505-cP	srRNA-RNA5-8SN1-128-17-cP	CCCGGGGCTACGCCTGT	17	srRNA	RNA5-8SN1	NR_145821.1	rRNA	Homo sapiens RNA, 5.8S ribosomal N1 (RNA5-8SN1), ribosomal RNA	128	58	24.8351
srR-1506-cP	srRNA-RNA5-8SN1-126-17-cP	CTCCCGGGGCTACGCCT	17	srRNA	RNA5-8SN1	NR_145821.1	rRNA	Homo sapiens RNA, 5.8S ribosomal N1 (RNA5-8SN1), ribosomal RNA	126	58	24.8351
srR-1507-cP	srRNA-RNA5-8SN1-20-26-cP	ACTCGGCTCGTGCGTCGATGAAGAAC	26	srRNA	RNA5-8SN1	NR_145821.1	rRNA	Homo sapiens RNA, 5.8S ribosomal N1 (RNA5-8SN1), ribosomal RNA	20	58	24.8351
srR-1508-cP	srRNA-RNA5-8SN1-124-21-cP	TCCTCCCGGGGCTACGCCTGT	21	srRNA	RNA5-8SN1	NR_145821.1	rRNA	Homo sapiens RNA, 5.8S ribosomal N1 (RNA5-8SN1), ribosomal RNA	124	58	24.8351
srR-1509-cP	srRNA-RNA5-8SN1-70-19-cP	GAATTGCAGGACACATTGA	19	srRNA	RNA5-8SN1	NR_145821.1	rRNA	Homo sapiens RNA, 5.8S ribosomal N1 (RNA5-8SN1), ribosomal RNA	70	58	24.8351
srR-1510-cP	srRNA-RNA5-8SN1-137-19-cP	ACGCCTGTCTGAGCGTCGC	19	srRNA	RNA5-8SN1	NR_145821.1	rRNA	Homo sapiens RNA, 5.8S ribosomal N1 (RNA5-8SN1), ribosomal RNA	137	58	24.8351
srR-1511-cP	srRNA-RNA5S1-4-25-cP	TACGGCCATACCACCCTGAACGCGC	25	srRNA	RNA5S1	NR_023363.1	rRNA	Homo sapiens RNA, 5S ribosomal 1 (RNA5S1), ribosomal RNA	4	58	24.8351
srR-1512-cP	srRNA-RNA5S1-5-23-cP	ACGGCCATACCATACCTGAACGC	23	srRNA	RNA5S1	NR_023363.1	rRNA	Homo sapiens RNA, 5S ribosomal 1 (RNA5S1), ribosomal RNA	5	58	24.8351
srR-1513-cP	srRNA-RNA28SN5-1333-24-2-cP	AAGGAGTCTAACACGTGCGCGAGT	24	srRNA	RNA28SN5	NR_003287.4	rRNA	Homo sapiens RNA, 28S ribosomal N5 (RNA28SN5), ribosomal RNA	1333	57	24.4069
srR-1514-cP	srRNA-RNA28SN5-4953-20-2-cP	GTGGAACCTGGCGCTAGACC	20	srRNA	RNA28SN5	NR_003287.4	rRNA	Homo sapiens RNA, 28S ribosomal N5 (RNA28SN5), ribosomal RNA	4953	57	24.4069
srR-1515-cP	srRNA-RNA5S1-1-25-3-cP	GTCTACGGCCATACCACTTGAACGC	25	srRNA	RNA5S1	NR_023363.1	rRNA	Homo sapiens RNA, 5S ribosomal 1 (RNA5S1), ribosomal RNA	1	57	24.4069
srR-1516-cP	srRNA-RNA5S1-13-24-7-cP	ACCACCCTGAACGCGCTTGATCTC	24	srRNA	RNA5S1	NR_023363.1	rRNA	Homo sapiens RNA, 5S ribosomal 1 (RNA5S1), ribosomal RNA	13	57	24.4069
srR-1517-cP	srRNA-MT-RNR1-2-23-cP	ATAGGTTTGGTCCTAGCCTTTCT	23	srRNA	MT-RNR1	NC_012920.1:648-1601	MT rRNA	Homo sapiens mitochondrion, MT-RNR1 mitochondrially encoded 12S RNA (12S rRNA), ribosomal RNA	2	57	24.4069
srR-1518-cP	srRNA-RNA18SN2-1813-21-cP	AGAGGAAGTAAAAGTCGTAAC	21	srRNA	RNA18SN2	NR_146146.1	rRNA	Homo sapiens RNA, 18S ribosomal N2 (RNA18SN2), ribosomal RNA	1813	57	24.4069
srR-1519-cP	srRNA-RNA18SN2-1124-24-cP	CCGCCGGGCAGCTTCCGGGAAACC	24	srRNA	RNA18SN2	NR_146146.1	rRNA	Homo sapiens RNA, 18S ribosomal N2 (RNA18SN2), ribosomal RNA	1124	57	24.4069
srR-1520-cP	srRNA-RNA18SN2-1121-24-cP	GACCCGCCGGGCAGCTTCCGGGAA	24	srRNA	RNA18SN2	NR_146146.1	rRNA	Homo sapiens RNA, 18S ribosomal N2 (RNA18SN2), ribosomal RNA	1121	57	24.4069
srR-1521-cP	srRNA-RNA18SN2-1492-15-cP	TCTGTGATGCCCTTA	15	srRNA	RNA18SN2	NR_146146.1	rRNA	Homo sapiens RNA, 18S ribosomal N2 (RNA18SN2), ribosomal RNA	1492	57	24.4069
srR-1522-cP	srRNA-RNA28SN5-4991-23-cP	TGGGTCGGGGTTTCGTACGTAGC	23	srRNA	RNA28SN5	NR_003287.4	rRNA	Homo sapiens RNA, 28S ribosomal N5 (RNA28SN5), ribosomal RNA	4991	57	24.4069
srR-1523-cP	srRNA-RNA28SN5-1621-16-cP	ATAGGGGCGAAAGACT	16	srRNA	RNA28SN5	NR_003287.4	rRNA	Homo sapiens RNA, 28S ribosomal N5 (RNA28SN5), ribosomal RNA	1621	57	24.4069
srR-1524-cP	srRNA-RNA28SN5-1876-18-cP	TGGCGCTGCGGGATGAAC	18	srRNA	RNA28SN5	NR_003287.4	rRNA	Homo sapiens RNA, 28S ribosomal N5 (RNA28SN5), ribosomal RNA	1876	57	24.4069
srR-1525-cP	srRNA-RNA28SN5-1653-20-cP	AGCTGGTTCCCTCCGAAGTT	20	srRNA	RNA28SN5	NR_003287.4	rRNA	Homo sapiens RNA, 28S ribosomal N5 (RNA28SN5), ribosomal RNA	1653	57	24.4069
srR-1526-cP	srRNA-RNA28SN5-1649-18-cP	TAGTAGCTGGTTCCCTCC	18	srRNA	RNA28SN5	NR_003287.4	rRNA	Homo sapiens RNA, 28S ribosomal N5 (RNA28SN5), ribosomal RNA	1649	57	24.4069
srR-1527-cP	srRNA-RNA28SN5-3674-17-cP	GGGTGTTGACGCGATGT	17	srRNA	RNA28SN5	NR_003287.4	rRNA	Homo sapiens RNA, 28S ribosomal N5 (RNA28SN5), ribosomal RNA	3674	57	24.4069
srR-1528-cP	srRNA-RNA28SN5-4172-19-cP	AGTGCCAGGTGGGGAGTTT	19	srRNA	RNA28SN5	NR_003287.4	rRNA	Homo sapiens RNA, 28S ribosomal N5 (RNA28SN5), ribosomal RNA	4172	57	24.4069
srR-1529-cP	srRNA-RNA28SN5-3901-22-cP	AAAGAAGACCCTGTTGAGCTTG	22	srRNA	RNA28SN5	NR_003287.4	rRNA	Homo sapiens RNA, 28S ribosomal N5 (RNA28SN5), ribosomal RNA	3901	57	24.4069
srR-1530-cP	srRNA-RNA28SN5-4803-24-cP	CCCCTCCACGCGCCCCGCGCGCGC	24	srRNA	RNA28SN5	NR_003287.4	rRNA	Homo sapiens RNA, 28S ribosomal N5 (RNA28SN5), ribosomal RNA	4803	57	24.4069
srR-1531-cP	srRNA-RNA28SN5-338-16-cP	ACCGGCACGAGACCGA	16	srRNA	RNA28SN5	NR_003287.4	rRNA	Homo sapiens RNA, 28S ribosomal N5 (RNA28SN5), ribosomal RNA	338	57	24.4069
srR-1532-cP	srRNA-RNA28SN5-84-17-cP	AGTAACGGCGAGTGAAC	17	srRNA	RNA28SN5	NR_003287.4	rRNA	Homo sapiens RNA, 28S ribosomal N5 (RNA28SN5), ribosomal RNA	84	57	24.4069
srR-1533-cP	srRNA-RNA28SN5-4989-25-cP	TCTGGGTCGGGGTTTCGTACGTAGC	25	srRNA	RNA28SN5	NR_003287.4	rRNA	Homo sapiens RNA, 28S ribosomal N5 (RNA28SN5), ribosomal RNA	4989	57	24.4069
srR-1534-cP	srRNA-RNA28SN5-1960-19-cP	AGACAGCAGGACGGTGGCC	19	srRNA	RNA28SN5	NR_003287.4	rRNA	Homo sapiens RNA, 28S ribosomal N5 (RNA28SN5), ribosomal RNA	1960	57	24.4069
srR-1535-cP	srRNA-RNA28SN5-4446-21-cP	TCGATGTCGGCTCTTCCTATC	21	srRNA	RNA28SN5	NR_003287.4	rRNA	Homo sapiens RNA, 28S ribosomal N5 (RNA28SN5), ribosomal RNA	4446	57	24.4069
srR-1536-cP	srRNA-RNA28SN5-3688-19-cP	TGTGATTTCTGCCCAGTGC	19	srRNA	RNA28SN5	NR_003287.4	rRNA	Homo sapiens RNA, 28S ribosomal N5 (RNA28SN5), ribosomal RNA	3688	57	24.4069
srR-1537-cP	srRNA-RNA28SN5-2693-16-cP	GGAAAGCGTCGCGGTT	16	srRNA	RNA28SN5	NR_003287.4	rRNA	Homo sapiens RNA, 28S ribosomal N5 (RNA28SN5), ribosomal RNA	2693	57	24.4069
srR-1538-cP	srRNA-RNA28SN5-3626-16-cP	GGGAATCCGACTGTCT	16	srRNA	RNA28SN5	NR_003287.4	rRNA	Homo sapiens RNA, 28S ribosomal N5 (RNA28SN5), ribosomal RNA	3626	57	24.4069
srR-1539-cP	srRNA-RNA28SN5-1296-22-cP	ATGTCGGCTACCCACCCGACCC	22	srRNA	RNA28SN5	NR_003287.4	rRNA	Homo sapiens RNA, 28S ribosomal N5 (RNA28SN5), ribosomal RNA	1296	57	24.4069
srR-1540-cP	srRNA-RNA5-8SN1-85-23-cP	TTGATCATCGACACTTCGAACGC	23	srRNA	RNA5-8SN1	NR_145821.1	rRNA	Homo sapiens RNA, 5.8S ribosomal N1 (RNA5-8SN1), ribosomal RNA	85	57	24.4069
srR-1541-cP	srRNA-RNA5S1-55-19-cP	AGCAGGGTCGGGCCTGGTT	19	srRNA	RNA5S1	NR_023363.1	rRNA	Homo sapiens RNA, 5S ribosomal 1 (RNA5S1), ribosomal RNA	55	57	24.4069
srR-1542-cP	srRNA-RNA5S1-1-15-3-cP	GTCTACGGCCAGACC	15	srRNA	RNA5S1	NR_023363.1	rRNA	Homo sapiens RNA, 5S ribosomal 1 (RNA5S1), ribosomal RNA	1	56	23.9787
srR-1543-cP	srRNA-RNA5S1-1-26-6-cP	GTCTACGGCCATACCACCCTGAACTC	26	srRNA	RNA5S1	NR_023363.1	rRNA	Homo sapiens RNA, 5S ribosomal 1 (RNA5S1), ribosomal RNA	1	56	23.9787
srR-1544-cP	srRNA-RNA5S1-1-24-7-cP	GTCTACGGCCAGACCACCCTGAAC	24	srRNA	RNA5S1	NR_023363.1	rRNA	Homo sapiens RNA, 5S ribosomal 1 (RNA5S1), ribosomal RNA	1	56	23.9787
srR-1545-cP	srRNA-RNA18SN2-111-26-cP	ATGGTTCCTTTGGTCGCTCGCTCCTC	26	srRNA	RNA18SN2	NR_146146.1	rRNA	Homo sapiens RNA, 18S ribosomal N2 (RNA18SN2), ribosomal RNA	111	56	23.9787
srR-1546-cP	srRNA-RNA18SN2-571-23-cP	TTTAAATCCTTTAACGAGGATCC	23	srRNA	RNA18SN2	NR_146146.1	rRNA	Homo sapiens RNA, 18S ribosomal N2 (RNA18SN2), ribosomal RNA	571	56	23.9787
srR-1547-cP	srRNA-RNA18SN2-1113-26-cP	ATTCCCATGACCCGCCGGGCAGCTTC	26	srRNA	RNA18SN2	NR_146146.1	rRNA	Homo sapiens RNA, 18S ribosomal N2 (RNA18SN2), ribosomal RNA	1113	56	23.9787
srR-1548-cP	srRNA-RNA18SN2-348-15-cP	AATGTCTGCCCTATC	15	srRNA	RNA18SN2	NR_146146.1	rRNA	Homo sapiens RNA, 18S ribosomal N2 (RNA18SN2), ribosomal RNA	348	56	23.9787
srR-1549-cP	srRNA-RNA28SN5-3829-16-cP	GATTCCCACTGTCCCT	16	srRNA	RNA28SN5	NR_003287.4	rRNA	Homo sapiens RNA, 28S ribosomal N5 (RNA28SN5), ribosomal RNA	3829	56	23.9787
srR-1550-cP	srRNA-RNA28SN5-3928-15-cP	AGTCTGGCACGGTGA	15	srRNA	RNA28SN5	NR_003287.4	rRNA	Homo sapiens RNA, 28S ribosomal N5 (RNA28SN5), ribosomal RNA	3928	56	23.9787
srR-1551-cP	srRNA-RNA28SN5-3856-23-cP	AGCGAAACCACAGCCAAGGGAAC	23	srRNA	RNA28SN5	NR_003287.4	rRNA	Homo sapiens RNA, 28S ribosomal N5 (RNA28SN5), ribosomal RNA	3856	56	23.9787
srR-1552-cP	srRNA-RNA28SN5-101-28-cP	AGGGAAGAGCCCAGCGCCGAATCCCCGC	28	srRNA	RNA28SN5	NR_003287.4	rRNA	Homo sapiens RNA, 28S ribosomal N5 (RNA28SN5), ribosomal RNA	101	56	23.9787
srR-1553-cP	srRNA-RNA28SN5-158-27-cP	ACGGAAGACCCGCTCCCCGGCGCCGCT	27	srRNA	RNA28SN5	NR_003287.4	rRNA	Homo sapiens RNA, 28S ribosomal N5 (RNA28SN5), ribosomal RNA	158	56	23.9787
srR-1554-cP	srRNA-RNA28SN5-2088-20-cP	AGTCGAGAGTGGACGGGAGC	20	srRNA	RNA28SN5	NR_003287.4	rRNA	Homo sapiens RNA, 28S ribosomal N5 (RNA28SN5), ribosomal RNA	2088	56	23.9787
srR-1555-cP	srRNA-RNA28SN5-3012-23-cP	ACCCCGCGCGCGCCGCTCGCTCC	23	srRNA	RNA28SN5	NR_003287.4	rRNA	Homo sapiens RNA, 28S ribosomal N5 (RNA28SN5), ribosomal RNA	3012	56	23.9787
srR-1556-cP	srRNA-RNA28SN5-3691-22-cP	GATTTCTGCCCAGTGCTCTGAA	22	srRNA	RNA28SN5	NR_003287.4	rRNA	Homo sapiens RNA, 28S ribosomal N5 (RNA28SN5), ribosomal RNA	3691	56	23.9787
srR-1557-cP	srRNA-RNA28SN5-2527-19-cP	AGATCCCCGAATCCGGAGT	19	srRNA	RNA28SN5	NR_003287.4	rRNA	Homo sapiens RNA, 28S ribosomal N5 (RNA28SN5), ribosomal RNA	2527	56	23.9787
srR-1558-cP	srRNA-RNA28SN5-1574-19-cP	GAGGTCCGTAGCGATTCTG	19	srRNA	RNA28SN5	NR_003287.4	rRNA	Homo sapiens RNA, 28S ribosomal N5 (RNA28SN5), ribosomal RNA	1574	56	23.9787
srR-1559-cP	srRNA-RNA5-8SN1-128-28-cP	CCCGGGGCTACGCCTGTCTGAGCGTCGC	28	srRNA	RNA5-8SN1	NR_145821.1	rRNA	Homo sapiens RNA, 5.8S ribosomal N1 (RNA5-8SN1), ribosomal RNA	128	56	23.9787
srR-1560-cP	srRNA-RNA5-8SN1-13-16-cP	GTGGATCACTCGGCTC	16	srRNA	RNA5-8SN1	NR_145821.1	rRNA	Homo sapiens RNA, 5.8S ribosomal N1 (RNA5-8SN1), ribosomal RNA	13	56	23.9787
srR-1561-cP	srRNA-RNA5-8SN1-112-15-cP	GCGGCCCCGGGTTCC	15	srRNA	RNA5-8SN1	NR_145821.1	rRNA	Homo sapiens RNA, 5.8S ribosomal N1 (RNA5-8SN1), ribosomal RNA	112	56	23.9787
srR-1562-cP	srRNA-RNA5-8SN1-4-16-cP	CTCTTAGCGGTGGATC	16	srRNA	RNA5-8SN1	NR_145821.1	rRNA	Homo sapiens RNA, 5.8S ribosomal N1 (RNA5-8SN1), ribosomal RNA	4	56	23.9787
srR-1563-cP	srRNA-RNA5-8SN1-68-29-cP	GTGAATTGCAGGACACATTGATCATCGAC	29	srRNA	RNA5-8SN1	NR_145821.1	rRNA	Homo sapiens RNA, 5.8S ribosomal N1 (RNA5-8SN1), ribosomal RNA	68	56	23.9787
srR-1564-cP	srRNA-RNA5S1-14-15-cP	CCACCCTGAACGCGC	15	srRNA	RNA5S1	NR_023363.1	rRNA	Homo sapiens RNA, 5S ribosomal 1 (RNA5S1), ribosomal RNA	14	56	23.9787
srR-1565-cP	srRNA-RNA28SN5-3626-16-2-cP	GGGAATCCGACTGTTT	16	srRNA	RNA28SN5	NR_003287.4	rRNA	Homo sapiens RNA, 28S ribosomal N5 (RNA28SN5), ribosomal RNA	3626	55	23.5505
srR-1566-cP	srRNA-RNA28SN5-4513-20-3-cP	AGGGAACGTGAGCTGGGGTT	20	srRNA	RNA28SN5	NR_003287.4	rRNA	Homo sapiens RNA, 28S ribosomal N5 (RNA28SN5), ribosomal RNA	4513	55	23.5505
srR-1567-cP	srRNA-RNA5S1-5-20-4-cP	ACGGCTATACCACCCTGAAC	20	srRNA	RNA5S1	NR_023363.1	rRNA	Homo sapiens RNA, 5S ribosomal 1 (RNA5S1), ribosomal RNA	5	55	23.5505
srR-1568-cP	srRNA-RNA5S1-15-24-2-cP	ATCACCCTGAACGCGCCCGATCTC	24	srRNA	RNA5S1	NR_023363.1	rRNA	Homo sapiens RNA, 5S ribosomal 1 (RNA5S1), ribosomal RNA	15	55	23.5505
srR-1569-cP	srRNA-RNA5S1-13-26-2-cP	ACCATTCTGAACGCGCCCGATCTCGT	26	srRNA	RNA5S1	NR_023363.1	rRNA	Homo sapiens RNA, 5S ribosomal 1 (RNA5S1), ribosomal RNA	13	55	23.5505
srR-1570-cP	srRNA-RNA18SN2-125-16-cP	CGCTCGCTCCTCTCCT	16	srRNA	RNA18SN2	NR_146146.1	rRNA	Homo sapiens RNA, 18S ribosomal N2 (RNA18SN2), ribosomal RNA	125	55	23.5505
srR-1571-cP	srRNA-RNA18SN2-391-27-cP	CATGGTGACCACGGGTGACGGGGAATC	27	srRNA	RNA18SN2	NR_146146.1	rRNA	Homo sapiens RNA, 18S ribosomal N2 (RNA18SN2), ribosomal RNA	391	55	23.5505
srR-1572-cP	srRNA-RNA18SN2-1855-15-cP	GCGGAAGGATCATTA	15	srRNA	RNA18SN2	NR_146146.1	rRNA	Homo sapiens RNA, 18S ribosomal N2 (RNA18SN2), ribosomal RNA	1855	55	23.5505
srR-1573-cP	srRNA-RNA18SN2-1675-16-cP	ATTACGTCCCTGCCCT	16	srRNA	RNA18SN2	NR_146146.1	rRNA	Homo sapiens RNA, 18S ribosomal N2 (RNA18SN2), ribosomal RNA	1675	55	23.5505
srR-1574-cP	srRNA-RNA28SN5-2569-20-cP	GTCCAGTGCGGTAACGCGAC	20	srRNA	RNA28SN5	NR_003287.4	rRNA	Homo sapiens RNA, 28S ribosomal N5 (RNA28SN5), ribosomal RNA	2569	55	23.5505
srR-1575-cP	srRNA-RNA28SN5-3928-16-cP	AGTCTGGCACGGTGAA	16	srRNA	RNA28SN5	NR_003287.4	rRNA	Homo sapiens RNA, 28S ribosomal N5 (RNA28SN5), ribosomal RNA	3928	55	23.5505
srR-1576-cP	srRNA-RNA28SN5-2266-16-cP	CTACGCCGCGACGAGT	16	srRNA	RNA28SN5	NR_003287.4	rRNA	Homo sapiens RNA, 28S ribosomal N5 (RNA28SN5), ribosomal RNA	2266	55	23.5505
srR-1577-cP	srRNA-RNA28SN5-4510-23-cP	AATAGGGAACGTGAGCTGGGTTT	23	srRNA	RNA28SN5	NR_003287.4	rRNA	Homo sapiens RNA, 28S ribosomal N5 (RNA28SN5), ribosomal RNA	4510	55	23.5505
srR-1578-cP	srRNA-RNA28SN5-1368-21-cP	ACGAAAGCCGCCGTGGCGCAA	21	srRNA	RNA28SN5	NR_003287.4	rRNA	Homo sapiens RNA, 28S ribosomal N5 (RNA28SN5), ribosomal RNA	1368	55	23.5505
srR-1579-cP	srRNA-RNA28SN5-3610-28-cP	AACTGGTGCGGACCAGGGGAATCCGACT	28	srRNA	RNA28SN5	NR_003287.4	rRNA	Homo sapiens RNA, 28S ribosomal N5 (RNA28SN5), ribosomal RNA	3610	55	23.5505
srR-1580-cP	srRNA-RNA28SN5-4279-25-cP	AAAAGCTCGCTTGATCTTGATTTTC	25	srRNA	RNA28SN5	NR_003287.4	rRNA	Homo sapiens RNA, 28S ribosomal N5 (RNA28SN5), ribosomal RNA	4279	55	23.5505
srR-1581-cP	srRNA-RNA28SN5-1650-15-cP	AGTAGCTGGTTCCCT	15	srRNA	RNA28SN5	NR_003287.4	rRNA	Homo sapiens RNA, 28S ribosomal N5 (RNA28SN5), ribosomal RNA	1650	55	23.5505
srR-1582-cP	srRNA-RNA28SN5-4700-26-cP	AAGTCAGAATCCCGCCCAGGCGGAAC	26	srRNA	RNA28SN5	NR_003287.4	rRNA	Homo sapiens RNA, 28S ribosomal N5 (RNA28SN5), ribosomal RNA	4700	55	23.5505
srR-1583-cP	srRNA-RNA28SN5-3243-26-cP	CTGGACGCGAGCCGGGCCCTTCCCGT	26	srRNA	RNA28SN5	NR_003287.4	rRNA	Homo sapiens RNA, 28S ribosomal N5 (RNA28SN5), ribosomal RNA	3243	55	23.5505
srR-1584-cP	srRNA-RNA28SN5-1665-17-cP	TGCCGAAGTTTCCCTCA	17	srRNA	RNA28SN5	NR_003287.4	rRNA	Homo sapiens RNA, 28S ribosomal N5 (RNA28SN5), ribosomal RNA	1665	55	23.5505
srR-1585-cP	srRNA-RNA45SN5-6598-19-cP	GTACGACTCTTAGCGGTGG	19	srRNA	RNA45SN5	NR_046235.3	rRNA	Homo sapiens RNA, 45S pre-ribosomal N5 (RNA45SN5), ribosomal RNA	6598	55	23.5505
srR-1586-cP	srRNA-RNA5-8SN1-77-16-cP	AGGACACATTGATCAT	16	srRNA	RNA5-8SN1	NR_145821.1	rRNA	Homo sapiens RNA, 5.8S ribosomal N1 (RNA5-8SN1), ribosomal RNA	77	55	23.5505
srR-1587-cP	srRNA-RNA5-8SN1-82-30-cP	ACATTGATCATCGACACTTCGAACGCACTT	30	srRNA	RNA5-8SN1	NR_145821.1	rRNA	Homo sapiens RNA, 5.8S ribosomal N1 (RNA5-8SN1), ribosomal RNA	82	55	23.5505
srR-1588-cP	srRNA-RNA5S1-17-30-cP	CCCTGAACGCGCCCGATCTCGTCTGATCTC	30	srRNA	RNA5S1	NR_023363.1	rRNA	Homo sapiens RNA, 5S ribosomal 1 (RNA5S1), ribosomal RNA	17	55	23.5505
srR-1589-cP	srRNA-RNA5S1-79-24-cP	TTGGATGGGAGACCGCCTGGGAAT	24	srRNA	RNA5S1	NR_023363.1	rRNA	Homo sapiens RNA, 5S ribosomal 1 (RNA5S1), ribosomal RNA	79	55	23.5505
srR-1590-cP	srRNA-RNA5S1-11-26-4-cP	ATACCACCTTGAACGCGCCCGATCTC	26	srRNA	RNA5S1	NR_023363.1	rRNA	Homo sapiens RNA, 5S ribosomal 1 (RNA5S1), ribosomal RNA	11	54	23.1223
srR-1591-cP	srRNA-RNA18SN2-1082-22-cP	AAACGATGCCGACCGGCGATGC	22	srRNA	RNA18SN2	NR_146146.1	rRNA	Homo sapiens RNA, 18S ribosomal N2 (RNA18SN2), ribosomal RNA	1082	54	23.1223
srR-1592-cP	srRNA-RNA18SN2-961-29-cP	GAAATTCTTGGACCGGCGCAAGACGGACC	29	srRNA	RNA18SN2	NR_146146.1	rRNA	Homo sapiens RNA, 18S ribosomal N2 (RNA18SN2), ribosomal RNA	961	54	23.1223
srR-1593-cP	srRNA-RNA18SN2-460-29-cP	ATCCAAGGAAGGCAGCAGGCGCGCAAATT	29	srRNA	RNA18SN2	NR_146146.1	rRNA	Homo sapiens RNA, 18S ribosomal N2 (RNA18SN2), ribosomal RNA	460	54	23.1223
srR-1594-cP	srRNA-RNA18SN2-1715-28-cP	ACCGATTGGATGGTTTAGTGAGGCCCTC	28	srRNA	RNA18SN2	NR_146146.1	rRNA	Homo sapiens RNA, 18S ribosomal N2 (RNA18SN2), ribosomal RNA	1715	54	23.1223
srR-1595-cP	srRNA-RNA18SN2-1464-25-cP	CAGCCACCCGAGATTGAGCAATAAC	25	srRNA	RNA18SN2	NR_146146.1	rRNA	Homo sapiens RNA, 18S ribosomal N2 (RNA18SN2), ribosomal RNA	1464	54	23.1223
srR-1596-cP	srRNA-RNA18SN2-450-16-cP	CGGCTACCACATCCAA	16	srRNA	RNA18SN2	NR_146146.1	rRNA	Homo sapiens RNA, 18S ribosomal N2 (RNA18SN2), ribosomal RNA	450	54	23.1223
srR-1597-cP	srRNA-RNA18SN2-1058-28-cP	AGATACCGTCGTAGTTCCGACCATAAAC	28	srRNA	RNA18SN2	NR_146146.1	rRNA	Homo sapiens RNA, 18S ribosomal N2 (RNA18SN2), ribosomal RNA	1058	54	23.1223
srR-1598-cP	srRNA-RNA18SN2-1420-15-cP	GAGCGGTCGGCGTCC	15	srRNA	RNA18SN2	NR_146146.1	rRNA	Homo sapiens RNA, 18S ribosomal N2 (RNA18SN2), ribosomal RNA	1420	54	23.1223
srR-1599-cP	srRNA-RNA28SN5-4735-15-cP	GCGCCGCGGAGCCTC	15	srRNA	RNA28SN5	NR_003287.4	rRNA	Homo sapiens RNA, 28S ribosomal N5 (RNA28SN5), ribosomal RNA	4735	54	23.1223
srR-1600-cP	srRNA-RNA28SN5-3751-17-cP	GCGGGAGTAACTATGAC	17	srRNA	RNA28SN5	NR_003287.4	rRNA	Homo sapiens RNA, 28S ribosomal N5 (RNA28SN5), ribosomal RNA	3751	54	23.1223
srR-1601-cP	srRNA-RNA28SN5-3692-18-cP	ATTTCTGCCCAGTGCTCT	18	srRNA	RNA28SN5	NR_003287.4	rRNA	Homo sapiens RNA, 28S ribosomal N5 (RNA28SN5), ribosomal RNA	3692	54	23.1223
srR-1602-cP	srRNA-RNA28SN5-3747-20-cP	AACGGCGGGAGTAACTATGA	20	srRNA	RNA28SN5	NR_003287.4	rRNA	Homo sapiens RNA, 28S ribosomal N5 (RNA28SN5), ribosomal RNA	3747	54	23.1223
srR-1603-cP	srRNA-RNA28SN5-2511-16-cP	AAAGGGAGTCGGGTTC	16	srRNA	RNA28SN5	NR_003287.4	rRNA	Homo sapiens RNA, 28S ribosomal N5 (RNA28SN5), ribosomal RNA	2511	54	23.1223
srR-1604-cP	srRNA-RNA28SN5-3867-27-cP	AGCCAAGGGAACGGGCTTGGCGGAATC	27	srRNA	RNA28SN5	NR_003287.4	rRNA	Homo sapiens RNA, 28S ribosomal N5 (RNA28SN5), ribosomal RNA	3867	54	23.1223
srR-1605-cP	srRNA-RNA28SN5-1079-25-cP	CCCCTCCCACGGCGCGACCGCTCTC	25	srRNA	RNA28SN5	NR_003287.4	rRNA	Homo sapiens RNA, 28S ribosomal N5 (RNA28SN5), ribosomal RNA	1079	54	23.1223
srR-1606-cP	srRNA-RNA28SN5-3263-20-cP	TCCCGTGGATCGCCCCAGCT	20	srRNA	RNA28SN5	NR_003287.4	rRNA	Homo sapiens RNA, 28S ribosomal N5 (RNA28SN5), ribosomal RNA	3263	54	23.1223
srR-1607-cP	srRNA-RNA28SN5-4495-18-cP	GATTGTTCACCCGCTAAC	18	srRNA	RNA28SN5	NR_003287.4	rRNA	Homo sapiens RNA, 28S ribosomal N5 (RNA28SN5), ribosomal RNA	4495	54	23.1223
srR-1608-cP	srRNA-RNA28SN5-3833-15-cP	CCCACTGTCCCTATC	15	srRNA	RNA28SN5	NR_003287.4	rRNA	Homo sapiens RNA, 28S ribosomal N5 (RNA28SN5), ribosomal RNA	3833	54	23.1223
srR-1609-cP	srRNA-RNA28SN5-3264-21-cP	CCCGTGGATCGCCTCAGCTGC	21	srRNA	RNA28SN5	NR_003287.4	rRNA	Homo sapiens RNA, 28S ribosomal N5 (RNA28SN5), ribosomal RNA	3264	54	23.1223
srR-1610-cP	srRNA-RNA28SN3-54-19-cP	GGAGGAAAAGAAACTAACC	19	srRNA	RNA28SN3	NR_146154.1	rRNA	Homo sapiens RNA, 28S ribosomal N3 (RNA28SN3), ribosomal RNA	54	54	23.1223
srR-1611-cP	srRNA-RNA45SN5-6596-15-cP	TCGTACGACTCTTAG	15	srRNA	RNA45SN5	NR_046235.3	rRNA	Homo sapiens RNA, 45S pre-ribosomal N5 (RNA45SN5), ribosomal RNA	6596	54	23.1223
srR-1612-cP	srRNA-RNA45SN5-6066-20-cP	GTCCCCCGCCTCCCCTCCGC	20	srRNA	RNA45SN5	NR_046235.3	rRNA	Homo sapiens RNA, 45S pre-ribosomal N5 (RNA45SN5), ribosomal RNA	6066	54	23.1223
srR-1613-cP	srRNA-RNA5-8SN1-6-17-cP	CTTAGCGGTGGATCACT	17	srRNA	RNA5-8SN1	NR_145821.1	rRNA	Homo sapiens RNA, 5.8S ribosomal N1 (RNA5-8SN1), ribosomal RNA	6	54	23.1223
srR-1614-cP	srRNA-RNA5-8SN1-124-23-cP	TCCTCCCGGGGCTACGCCTGTCT	23	srRNA	RNA5-8SN1	NR_145821.1	rRNA	Homo sapiens RNA, 5.8S ribosomal N1 (RNA5-8SN1), ribosomal RNA	124	54	23.1223
srR-1615-cP	srRNA-RNA5-8SN1-66-18-cP	ATGTGAATTGCAGGACAC	18	srRNA	RNA5-8SN1	NR_145821.1	rRNA	Homo sapiens RNA, 5.8S ribosomal N1 (RNA5-8SN1), ribosomal RNA	66	54	23.1223
srR-1616-cP	srRNA-RNA5-8SN1-74-20-cP	TGCAGGACACATTGATCATC	20	srRNA	RNA5-8SN1	NR_145821.1	rRNA	Homo sapiens RNA, 5.8S ribosomal N1 (RNA5-8SN1), ribosomal RNA	74	54	23.1223
srR-1617-cP	srRNA-RNA5S1-97-20-cP	GGGAATACCGGGTGCTGTAG	20	srRNA	RNA5S1	NR_023363.1	rRNA	Homo sapiens RNA, 5S ribosomal 1 (RNA5S1), ribosomal RNA	97	54	23.1223
srR-1618-cP	srRNA-RNA5S1-1-26-7-cP	GTCTACGGCCAGACCACCCTGAACGC	26	srRNA	RNA5S1	NR_023363.1	rRNA	Homo sapiens RNA, 5S ribosomal 1 (RNA5S1), ribosomal RNA	1	53	22.6941
srR-1619-cP	srRNA-RNA18SN2-1368-28-cP	TAATTCCGATAACGAACGAGACTCTGGC	28	srRNA	RNA18SN2	NR_146146.1	rRNA	Homo sapiens RNA, 18S ribosomal N2 (RNA18SN2), ribosomal RNA	1368	53	22.6941
srR-1620-cP	srRNA-RNA18SN2-781-21-cP	CCCGCGGGGCCCGAAGCGTTT	21	srRNA	RNA18SN2	NR_146146.1	rRNA	Homo sapiens RNA, 18S ribosomal N2 (RNA18SN2), ribosomal RNA	781	53	22.6941
srR-1621-cP	srRNA-RNA18SN2-586-18-cP	GAGGATCCATTGGAGGGC	18	srRNA	RNA18SN2	NR_146146.1	rRNA	Homo sapiens RNA, 18S ribosomal N2 (RNA18SN2), ribosomal RNA	586	53	22.6941
srR-1622-cP	srRNA-RNA18SN2-1272-21-cP	CCGGACACGGACAGGATTGAC	21	srRNA	RNA18SN2	NR_146146.1	rRNA	Homo sapiens RNA, 18S ribosomal N2 (RNA18SN2), ribosomal RNA	1272	53	22.6941
srR-1623-cP	srRNA-RNA18SN2-79-18-cP	AGTGAAACTGCGAATGGC	18	srRNA	RNA18SN2	NR_146146.1	rRNA	Homo sapiens RNA, 18S ribosomal N2 (RNA18SN2), ribosomal RNA	79	53	22.6941
srR-1624-cP	srRNA-RNA28SN5-4224-20-cP	AGGTGTCCTAAGGCGAGCTC	20	srRNA	RNA28SN5	NR_003287.4	rRNA	Homo sapiens RNA, 28S ribosomal N5 (RNA28SN5), ribosomal RNA	4224	53	22.6941
srR-1625-cP	srRNA-RNA28SN5-4683-17-cP	TATGACTGAACGCCTCT	17	srRNA	RNA28SN5	NR_003287.4	rRNA	Homo sapiens RNA, 28S ribosomal N5 (RNA28SN5), ribosomal RNA	4683	53	22.6941
srR-1626-cP	srRNA-RNA28SN5-4219-25-cP	AACGCAGGTGTCCTAAGGCGAGCTC	25	srRNA	RNA28SN5	NR_003287.4	rRNA	Homo sapiens RNA, 28S ribosomal N5 (RNA28SN5), ribosomal RNA	4219	53	22.6941
srR-1627-cP	srRNA-RNA28SN5-1890-26-cP	GAACCGAACGCCGGGTTAAGGCGCCC	26	srRNA	RNA28SN5	NR_003287.4	rRNA	Homo sapiens RNA, 28S ribosomal N5 (RNA28SN5), ribosomal RNA	1890	53	22.6941
srR-1628-cP	srRNA-RNA28SN5-1296-25-cP	GTCGGCTACCCACCCGACCCGTCTT	25	srRNA	RNA28SN5	NR_003287.4	rRNA	Homo sapiens RNA, 28S ribosomal N5 (RNA28SN5), ribosomal RNA	1296	53	22.6941
srR-1629-cP	srRNA-RNA28SN5-4449-18-cP	ATGTCGGCTCTTCCTATC	18	srRNA	RNA28SN5	NR_003287.4	rRNA	Homo sapiens RNA, 28S ribosomal N5 (RNA28SN5), ribosomal RNA	4449	53	22.6941
srR-1630-cP	srRNA-RNA28SN5-1581-18-cP	GTAGCGGTCCTGACGTGC	18	srRNA	RNA28SN5	NR_003287.4	rRNA	Homo sapiens RNA, 28S ribosomal N5 (RNA28SN5), ribosomal RNA	1581	53	22.6941
srR-1631-cP	srRNA-RNA28SN5-4992-22-cP	GGGTCGGGGTTTCGTACGTAGC	22	srRNA	RNA28SN5	NR_003287.4	rRNA	Homo sapiens RNA, 28S ribosomal N5 (RNA28SN5), ribosomal RNA	4992	53	22.6941
srR-1632-cP	srRNA-RNA28SN5-3784-15-cP	AATGCCTCGTCATCT	15	srRNA	RNA28SN5	NR_003287.4	rRNA	Homo sapiens RNA, 28S ribosomal N5 (RNA28SN5), ribosomal RNA	3784	53	22.6941
srR-1633-cP	srRNA-RNA28SN5-1916-16-cP	GATGCCGACGCTCATC	16	srRNA	RNA28SN5	NR_003287.4	rRNA	Homo sapiens RNA, 28S ribosomal N5 (RNA28SN5), ribosomal RNA	1916	53	22.6941
srR-1634-cP	srRNA-RNA28SN5-407-19-cP	AAGAGGGCGTGAAACCGTT	19	srRNA	RNA28SN5	NR_003287.4	rRNA	Homo sapiens RNA, 28S ribosomal N5 (RNA28SN5), ribosomal RNA	407	53	22.6941
srR-1635-cP	srRNA-RNA28SN5-3836-29-cP	ACTGTCCCTACCTACTATCCAGCGAAACC	29	srRNA	RNA28SN5	NR_003287.4	rRNA	Homo sapiens RNA, 28S ribosomal N5 (RNA28SN5), ribosomal RNA	3836	53	22.6941
srR-1636-cP	srRNA-RNA28SN5-1368-19-cP	ACGAAAGCCGCCGTGGCGC	19	srRNA	RNA28SN5	NR_003287.4	rRNA	Homo sapiens RNA, 28S ribosomal N5 (RNA28SN5), ribosomal RNA	1368	53	22.6941
srR-1637-cP	srRNA-RNA28SN5-3245-19-cP	GGACGCGAGCCGGGCCCTT	19	srRNA	RNA28SN5	NR_003287.4	rRNA	Homo sapiens RNA, 28S ribosomal N5 (RNA28SN5), ribosomal RNA	3245	53	22.6941
srR-1638-cP	srRNA-RNA28SN5-5027-21-cP	CGCTGCGATCTATTGAAAGTC	21	srRNA	RNA28SN5	NR_003287.4	rRNA	Homo sapiens RNA, 28S ribosomal N5 (RNA28SN5), ribosomal RNA	5027	53	22.6941
srR-1639-cP	srRNA-RNA28SN5-2328-19-cP	GTGGAGCCGCCGCGGGTGC	19	srRNA	RNA28SN5	NR_003287.4	rRNA	Homo sapiens RNA, 28S ribosomal N5 (RNA28SN5), ribosomal RNA	2328	53	22.6941
srR-1640-cP	srRNA-RNA28SN5-4953-18-cP	GGAACCTGGCGCTAGACC	18	srRNA	RNA28SN5	NR_003287.4	rRNA	Homo sapiens RNA, 28S ribosomal N5 (RNA28SN5), ribosomal RNA	4953	53	22.6941
srR-1641-cP	srRNA-RNA5-8SN1-87-15-cP	GATCATCGACACTTC	15	srRNA	RNA5-8SN1	NR_145821.1	rRNA	Homo sapiens RNA, 5.8S ribosomal N1 (RNA5-8SN1), ribosomal RNA	87	53	22.6941
srR-1642-cP	srRNA-RNA5-8SN1-15-21-cP	GGATCACTCGGCTCGTGCGTC	21	srRNA	RNA5-8SN1	NR_145821.1	rRNA	Homo sapiens RNA, 5.8S ribosomal N1 (RNA5-8SN1), ribosomal RNA	15	53	22.6941
srR-1643-cP	srRNA-RNA5-8SN1-2-20-cP	GACTCTTAGCGGTGGATCAC	20	srRNA	RNA5-8SN1	NR_145821.1	rRNA	Homo sapiens RNA, 5.8S ribosomal N1 (RNA5-8SN1), ribosomal RNA	2	53	22.6941
srR-1644-cP	srRNA-RNA5-8SN1-8-16-cP	TAGCGGTGGATCACTC	16	srRNA	RNA5-8SN1	NR_145821.1	rRNA	Homo sapiens RNA, 5.8S ribosomal N1 (RNA5-8SN1), ribosomal RNA	8	53	22.6941
srR-1645-cP	srRNA-RNA5S1-16-28-cP	ACCCTGAACGCGCCCGATCTCGTCTGAT	28	srRNA	RNA5S1	NR_023363.1	rRNA	Homo sapiens RNA, 5S ribosomal 1 (RNA5S1), ribosomal RNA	16	53	22.6941
srR-1646-cP	srRNA-RNA18SN2-1465-18-2-cP	AGCCACACGAGATTGAGC	18	srRNA	RNA18SN2	NR_146146.1	rRNA	Homo sapiens RNA, 18S ribosomal N2 (RNA18SN2), ribosomal RNA	1465	52	22.2659
srR-1647-cP	srRNA-RNA5S1-13-17-3-cP	ACCACCCTGAACGCGCG	17	srRNA	RNA5S1	NR_023363.1	rRNA	Homo sapiens RNA, 5S ribosomal 1 (RNA5S1), ribosomal RNA	13	52	22.2659
srR-1648-cP	srRNA-RNA5S1-16-17-2-cP	ATACCCTGAACGCGCCC	17	srRNA	RNA5S1	NR_023363.1	rRNA	Homo sapiens RNA, 5S ribosomal 1 (RNA5S1), ribosomal RNA	16	52	22.2659
srR-1649-cP	srRNA-MT-RNR1-25-27-cP	ATTAGCTCTTAGTAAGATTACACATGC	27	srRNA	MT-RNR1	NC_012920.1:648-1601	MT rRNA	Homo sapiens mitochondrion, MT-RNR1 mitochondrially encoded 12S RNA (12S rRNA), ribosomal RNA	25	52	22.2659
srR-1650-cP	srRNA-RNA18SN2-1253-15-cP	ACGGGAAACCTCACC	15	srRNA	RNA18SN2	NR_146146.1	rRNA	Homo sapiens RNA, 18S ribosomal N2 (RNA18SN2), ribosomal RNA	1253	52	22.2659
srR-1651-cP	srRNA-RNA18SN2-389-29-cP	ACCATGGTGACCACGGGTGACGGGGAATC	29	srRNA	RNA18SN2	NR_146146.1	rRNA	Homo sapiens RNA, 18S ribosomal N2 (RNA18SN2), ribosomal RNA	389	52	22.2659
srR-1652-cP	srRNA-RNA18SN2-1699-15-cP	ACCGCCCGTCGCTAC	15	srRNA	RNA18SN2	NR_146146.1	rRNA	Homo sapiens RNA, 18S ribosomal N2 (RNA18SN2), ribosomal RNA	1699	52	22.2659
srR-1653-cP	srRNA-RNA18SN2-1512-19-cP	CCGGGGCTGCACGCGCGCT	19	srRNA	RNA18SN2	NR_146146.1	rRNA	Homo sapiens RNA, 18S ribosomal N2 (RNA18SN2), ribosomal RNA	1512	52	22.2659
srR-1654-cP	srRNA-RNA18SN2-1274-23-cP	GGACACGGACAGGATTGACAGAT	23	srRNA	RNA18SN2	NR_146146.1	rRNA	Homo sapiens RNA, 18S ribosomal N2 (RNA18SN2), ribosomal RNA	1274	52	22.2659
srR-1655-cP	srRNA-RNA18SN2-102-24-cP	AAATCAGTTATGGTTCCTTTGGTC	24	srRNA	RNA18SN2	NR_146146.1	rRNA	Homo sapiens RNA, 18S ribosomal N2 (RNA18SN2), ribosomal RNA	102	52	22.2659
srR-1656-cP	srRNA-RNA18SN2-1080-24-cP	ATAAACGATGCCGACCGGCGATGC	24	srRNA	RNA18SN2	NR_146146.1	rRNA	Homo sapiens RNA, 18S ribosomal N2 (RNA18SN2), ribosomal RNA	1080	52	22.2659
srR-1657-cP	srRNA-RNA18SN2-152-17-cP	TGTGGCAATTCTAGAGC	17	srRNA	RNA18SN2	NR_146146.1	rRNA	Homo sapiens RNA, 18S ribosomal N2 (RNA18SN2), ribosomal RNA	152	52	22.2659
srR-1658-cP	srRNA-RNA18SN2-1379-18-cP	ACGAACGAGACTCTAGCC	18	srRNA	RNA18SN2	NR_146146.1	rRNA	Homo sapiens RNA, 18S ribosomal N2 (RNA18SN2), ribosomal RNA	1379	52	22.2659
srR-1659-cP	srRNA-RNA28SN5-4440-24-cP	GATCCTTCGATGTCGGCTCTTCCT	24	srRNA	RNA28SN5	NR_003287.4	rRNA	Homo sapiens RNA, 28S ribosomal N5 (RNA28SN5), ribosomal RNA	4440	52	22.2659
srR-1660-cP	srRNA-RNA28SN5-4486-17-cP	CAAGCGTTGGATTGTTC	17	srRNA	RNA28SN5	NR_003287.4	rRNA	Homo sapiens RNA, 28S ribosomal N5 (RNA28SN5), ribosomal RNA	4486	52	22.2659
srR-1661-cP	srRNA-RNA28SN5-526-16-cP	TTCCTCCCGACCCCTC	16	srRNA	RNA28SN5	NR_003287.4	rRNA	Homo sapiens RNA, 28S ribosomal N5 (RNA28SN5), ribosomal RNA	526	52	22.2659
srR-1662-cP	srRNA-RNA28SN5-4338-24-cP	GATCCTTCTGACCTTTTGGGTTTT	24	srRNA	RNA28SN5	NR_003287.4	rRNA	Homo sapiens RNA, 28S ribosomal N5 (RNA28SN5), ribosomal RNA	4338	52	22.2659
srR-1663-cP	srRNA-RNA28SN5-4825-28-cP	GCGGGAGGGCGCGTGCCCCGCCGCGCGC	28	srRNA	RNA28SN5	NR_003287.4	rRNA	Homo sapiens RNA, 28S ribosomal N5 (RNA28SN5), ribosomal RNA	4825	52	22.2659
srR-1664-cP	srRNA-RNA28SN5-1446-29-cP	CCGCCGAGGGCGCACCACCGGCCCGTCTC	29	srRNA	RNA28SN5	NR_003287.4	rRNA	Homo sapiens RNA, 28S ribosomal N5 (RNA28SN5), ribosomal RNA	1446	52	22.2659
srR-1665-cP	srRNA-RNA28SN5-4491-19-cP	GTTGGATTGTTCACCCACT	19	srRNA	RNA28SN5	NR_003287.4	rRNA	Homo sapiens RNA, 28S ribosomal N5 (RNA28SN5), ribosomal RNA	4491	52	22.2659
srR-1666-cP	srRNA-RNA28SN5-1427-16-cP	ATCCCGAGGCCTCTCC	16	srRNA	RNA28SN5	NR_003287.4	rRNA	Homo sapiens RNA, 28S ribosomal N5 (RNA28SN5), ribosomal RNA	1427	52	22.2659
srR-1667-cP	srRNA-RNA28SN5-2045-24-cP	GGATGGCGCTGGAGCGTCGGGCCC	24	srRNA	RNA28SN5	NR_003287.4	rRNA	Homo sapiens RNA, 28S ribosomal N5 (RNA28SN5), ribosomal RNA	2045	52	22.2659
srR-1668-cP	srRNA-RNA28SN5-1895-27-cP	GAACGCCGGGTTAAGGCGCCCGATGCC	27	srRNA	RNA28SN5	NR_003287.4	rRNA	Homo sapiens RNA, 28S ribosomal N5 (RNA28SN5), ribosomal RNA	1895	52	22.2659
srR-1669-cP	srRNA-RNA28SN5-3903-17-cP	AGAAGACCCTGTTGAGC	17	srRNA	RNA28SN5	NR_003287.4	rRNA	Homo sapiens RNA, 28S ribosomal N5 (RNA28SN5), ribosomal RNA	3903	52	22.2659
srR-1670-cP	srRNA-RNA28SN5-4477-25-cP	AGAATTCACCAAGCGTTGGATTGTT	25	srRNA	RNA28SN5	NR_003287.4	rRNA	Homo sapiens RNA, 28S ribosomal N5 (RNA28SN5), ribosomal RNA	4477	52	22.2659
srR-1671-cP	srRNA-RNA28SN5-968-15-cP	CCGTCGCCGCGCTCT	15	srRNA	RNA28SN5	NR_003287.4	rRNA	Homo sapiens RNA, 28S ribosomal N5 (RNA28SN5), ribosomal RNA	968	52	22.2659
srR-1672-cP	srRNA-RNA28SN5-334-17-cP	AAATACCGGCACGAGAC	17	srRNA	RNA28SN5	NR_003287.4	rRNA	Homo sapiens RNA, 28S ribosomal N5 (RNA28SN5), ribosomal RNA	334	52	22.2659
srR-1673-cP	srRNA-RNA28SN5-3551-16-cP	CCCCGGGCCGCGGTTT	16	srRNA	RNA28SN5	NR_003287.4	rRNA	Homo sapiens RNA, 28S ribosomal N5 (RNA28SN5), ribosomal RNA	3551	52	22.2659
srR-1674-cP	srRNA-RNA28SN5-4491-18-cP	GTTGGATTGTTCACCCGC	18	srRNA	RNA28SN5	NR_003287.4	rRNA	Homo sapiens RNA, 28S ribosomal N5 (RNA28SN5), ribosomal RNA	4491	52	22.2659
srR-1675-cP	srRNA-RNA28SN5-2330-17-cP	GGAGCCGCCGCGGGTGC	17	srRNA	RNA28SN5	NR_003287.4	rRNA	Homo sapiens RNA, 28S ribosomal N5 (RNA28SN5), ribosomal RNA	2330	52	22.2659
srR-1676-cP	srRNA-RNA28SN2-4765-29-cP	GTCCCCGCCGGCGGGCCGCCCCCCCCTCC	29	srRNA	RNA28SN2	NR_146148.1	rRNA	Homo sapiens RNA, 28S ribosomal N2 (RNA28SN2), ribosomal RNA	4765	52	22.2659
srR-1677-cP	srRNA-RNA28SN2-4763-30-cP	CTGTCCCCGCCGGCGGGCCGCCCCCCCCTC	30	srRNA	RNA28SN2	NR_146148.1	rRNA	Homo sapiens RNA, 28S ribosomal N2 (RNA28SN2), ribosomal RNA	4763	52	22.2659
srR-1678-cP	srRNA-RNA45SN5-7919-15-cP	CCGAGACGCGACCTC	15	srRNA	RNA45SN5	NR_046235.3	rRNA	Homo sapiens RNA, 45S pre-ribosomal N5 (RNA45SN5), ribosomal RNA	7919	52	22.2659
srR-1679-cP	srRNA-RNA45SN5-6600-21-cP	ACGACTCTTAGCGGTGGATCA	21	srRNA	RNA45SN5	NR_046235.3	rRNA	Homo sapiens RNA, 45S pre-ribosomal N5 (RNA45SN5), ribosomal RNA	6600	52	22.2659
srR-1680-cP	srRNA-RNA45SN5-3370-17-cP	GTGCGGGCGGGCGCGAC	17	srRNA	RNA45SN5	NR_046235.3	rRNA	Homo sapiens RNA, 45S pre-ribosomal N5 (RNA45SN5), ribosomal RNA	3370	52	22.2659
srR-1681-cP	srRNA-RNA5-8SN1-108-19-cP	ACTTGCGGCCCCGGGTTCC	19	srRNA	RNA5-8SN1	NR_145821.1	rRNA	Homo sapiens RNA, 5.8S ribosomal N1 (RNA5-8SN1), ribosomal RNA	108	52	22.2659
srR-1682-cP	srRNA-RNA5-8SN1-112-29-cP	GCGGCCCCGGGTTCCTCCCGGGGCTACGC	29	srRNA	RNA5-8SN1	NR_145821.1	rRNA	Homo sapiens RNA, 5.8S ribosomal N1 (RNA5-8SN1), ribosomal RNA	112	52	22.2659
srR-1683-cP	srRNA-RNA5S1-20-18-cP	TGAACGCGCCCGATCTCG	18	srRNA	RNA5S1	NR_023363.1	rRNA	Homo sapiens RNA, 5S ribosomal 1 (RNA5S1), ribosomal RNA	20	52	22.2659
srR-1684-cP	srRNA-RNA5S1-92-21-cP	CGCCTGGGAATACCGGGTGCT	21	srRNA	RNA5S1	NR_023363.1	rRNA	Homo sapiens RNA, 5S ribosomal 1 (RNA5S1), ribosomal RNA	92	52	22.2659
srR-1685-cP	srRNA-RNA5S1-12-23-cP	TACCACCCTGAACGCGCCCGATC	23	srRNA	RNA5S1	NR_023363.1	rRNA	Homo sapiens RNA, 5S ribosomal 1 (RNA5S1), ribosomal RNA	12	52	22.2659
srR-1686-cP	srRNA-RNA18SN2-1378-16-2-cP	AACGAACGAGACTCTG	16	srRNA	RNA18SN2	NR_146146.1	rRNA	Homo sapiens RNA, 18S ribosomal N2 (RNA18SN2), ribosomal RNA	1378	51	21.8377
srR-1687-cP	srRNA-RNA28SN5-3624-17-2-cP	AGGGGAATCCGACTGTC	17	srRNA	RNA28SN5	NR_003287.4	rRNA	Homo sapiens RNA, 28S ribosomal N5 (RNA28SN5), ribosomal RNA	3624	51	21.8377
srR-1688-cP	srRNA-RNA5S1-16-15-2-cP	ACCCTGAACGCGCTT	15	srRNA	RNA5S1	NR_023363.1	rRNA	Homo sapiens RNA, 5S ribosomal 1 (RNA5S1), ribosomal RNA	16	51	21.8377
srR-1689-cP	srRNA-RNA5S1-16-17-3-cP	ACCCTGAACGCGCCCGT	17	srRNA	RNA5S1	NR_023363.1	rRNA	Homo sapiens RNA, 5S ribosomal 1 (RNA5S1), ribosomal RNA	16	51	21.8377
srR-1690-cP	srRNA-MT-RNR1-495-24-cP	ACTACGAGCCACAGCTTAAAACTC	24	srRNA	MT-RNR1	NC_012920.1:648-1601	MT rRNA	Homo sapiens mitochondrion, MT-RNR1 mitochondrially encoded 12S RNA (12S rRNA), ribosomal RNA	495	51	21.8377
srR-1691-cP	srRNA-RNA18SN2-430-21-cP	CGGAGAGGGAGCCTGAGAAAC	21	srRNA	RNA18SN2	NR_146146.1	rRNA	Homo sapiens RNA, 18S ribosomal N2 (RNA18SN2), ribosomal RNA	430	51	21.8377
srR-1692-cP	srRNA-RNA18SN2-1579-18-cP	AACCCGTTGAACCCCATT	18	srRNA	RNA18SN2	NR_146146.1	rRNA	Homo sapiens RNA, 18S ribosomal N2 (RNA18SN2), ribosomal RNA	1579	51	21.8377
srR-1693-cP	srRNA-RNA18SN2-955-25-cP	AGAGGTGAAATTCTTGGACCGGCGC	25	srRNA	RNA18SN2	NR_146146.1	rRNA	Homo sapiens RNA, 18S ribosomal N2 (RNA18SN2), ribosomal RNA	955	51	21.8377
srR-1694-cP	srRNA-RNA18SN2-1671-17-cP	GTTGATTAAGTCCCTGC	17	srRNA	RNA18SN2	NR_146146.1	rRNA	Homo sapiens RNA, 18S ribosomal N2 (RNA18SN2), ribosomal RNA	1671	51	21.8377
srR-1695-cP	srRNA-RNA18SN2-1273-20-cP	CGGACACGGACAGGATTGAC	20	srRNA	RNA18SN2	NR_146146.1	rRNA	Homo sapiens RNA, 18S ribosomal N2 (RNA18SN2), ribosomal RNA	1273	51	21.8377
srR-1696-cP	srRNA-RNA18SN2-272-16-cP	GGGCGCCGGCGGCTTT	16	srRNA	RNA18SN2	NR_146146.1	rRNA	Homo sapiens RNA, 18S ribosomal N2 (RNA18SN2), ribosomal RNA	272	51	21.8377
srR-1697-cP	srRNA-RNA18SN2-746-16-cP	CTCTCGGCGCCCCCTC	16	srRNA	RNA18SN2	NR_146146.1	rRNA	Homo sapiens RNA, 18S ribosomal N2 (RNA18SN2), ribosomal RNA	746	51	21.8377
srR-1698-cP	srRNA-RNA18SN2-1385-16-cP	GAGACTCTGGCATGCT	16	srRNA	RNA18SN2	NR_146146.1	rRNA	Homo sapiens RNA, 18S ribosomal N2 (RNA18SN2), ribosomal RNA	1385	51	21.8377
srR-1699-cP	srRNA-RNA18SN2-1284-16-cP	AGGATTGACAGATTGA	16	srRNA	RNA18SN2	NR_146146.1	rRNA	Homo sapiens RNA, 18S ribosomal N2 (RNA18SN2), ribosomal RNA	1284	51	21.8377
srR-1700-cP	srRNA-RNA28SN5-1651-16-cP	GTAGCTGGTTCCCTCC	16	srRNA	RNA28SN5	NR_003287.4	rRNA	Homo sapiens RNA, 28S ribosomal N5 (RNA28SN5), ribosomal RNA	1651	51	21.8377
srR-1701-cP	srRNA-RNA28SN5-963-25-cP	GAGACCCGTCGCCGCGCTCTCCCCC	25	srRNA	RNA28SN5	NR_003287.4	rRNA	Homo sapiens RNA, 28S ribosomal N5 (RNA28SN5), ribosomal RNA	963	51	21.8377
srR-1702-cP	srRNA-RNA28SN5-2596-18-cP	GGAGAAGCCGGCGGGAGC	18	srRNA	RNA28SN5	NR_003287.4	rRNA	Homo sapiens RNA, 28S ribosomal N5 (RNA28SN5), ribosomal RNA	2596	51	21.8377
srR-1703-cP	srRNA-RNA28SN5-1641-15-cP	GAACCATCTAGTAGC	15	srRNA	RNA28SN5	NR_003287.4	rRNA	Homo sapiens RNA, 28S ribosomal N5 (RNA28SN5), ribosomal RNA	1641	51	21.8377
srR-1704-cP	srRNA-RNA28SN5-4854-18-cP	GGGACCGGGGTCCGGTGC	18	srRNA	RNA28SN5	NR_003287.4	rRNA	Homo sapiens RNA, 28S ribosomal N5 (RNA28SN5), ribosomal RNA	4854	51	21.8377
srR-1705-cP	srRNA-RNA28SN5-4185-15-cP	GAGTTTGACTGGGGC	15	srRNA	RNA28SN5	NR_003287.4	rRNA	Homo sapiens RNA, 28S ribosomal N5 (RNA28SN5), ribosomal RNA	4185	51	21.8377
srR-1706-cP	srRNA-RNA28SN5-338-21-cP	ACCGGCACGAGACCGATAGTC	21	srRNA	RNA28SN5	NR_003287.4	rRNA	Homo sapiens RNA, 28S ribosomal N5 (RNA28SN5), ribosomal RNA	338	51	21.8377
srR-1707-cP	srRNA-RNA28SN5-1034-20-cP	CCCCGCGGGGGCGCGCCGGC	20	srRNA	RNA28SN5	NR_003287.4	rRNA	Homo sapiens RNA, 28S ribosomal N5 (RNA28SN5), ribosomal RNA	1034	51	21.8377
srR-1708-cP	srRNA-RNA28SN5-3750-17-cP	GGCGGGAGTAACTATGA	17	srRNA	RNA28SN5	NR_003287.4	rRNA	Homo sapiens RNA, 28S ribosomal N5 (RNA28SN5), ribosomal RNA	3750	51	21.8377
srR-1709-cP	srRNA-RNA28SN5-2256-26-cP	CCCGCGGACGCTACGCCGCGACGAGT	26	srRNA	RNA28SN5	NR_003287.4	rRNA	Homo sapiens RNA, 28S ribosomal N5 (RNA28SN5), ribosomal RNA	2256	51	21.8377
srR-1710-cP	srRNA-RNA28SN5-4678-15-cP	AGGGATTATGACTGA	15	srRNA	RNA28SN5	NR_003287.4	rRNA	Homo sapiens RNA, 28S ribosomal N5 (RNA28SN5), ribosomal RNA	4678	51	21.8377
srR-1711-cP	srRNA-RNA28SN5-1665-16-cP	GCCGAAGTTTCCCTCA	16	srRNA	RNA28SN5	NR_003287.4	rRNA	Homo sapiens RNA, 28S ribosomal N5 (RNA28SN5), ribosomal RNA	1665	51	21.8377
srR-1712-cP	srRNA-RNA5-8SN1-6-18-cP	CTTAGCGGTGGATCACTC	18	srRNA	RNA5-8SN1	NR_145821.1	rRNA	Homo sapiens RNA, 5.8S ribosomal N1 (RNA5-8SN1), ribosomal RNA	6	51	21.8377
srR-1713-cP	srRNA-RNA5-8SN1-93-19-cP	CGACACTTCGAACGCACTT	19	srRNA	RNA5-8SN1	NR_145821.1	rRNA	Homo sapiens RNA, 5.8S ribosomal N1 (RNA5-8SN1), ribosomal RNA	93	51	21.8377
srR-1714-cP	srRNA-RNA5S1-17-23-cP	CCCTGAACGCGCCCGATCTCGTC	23	srRNA	RNA5S1	NR_023363.1	rRNA	Homo sapiens RNA, 5S ribosomal 1 (RNA5S1), ribosomal RNA	17	51	21.8377
srR-1715-cP	srRNA-RNA5SP194 -65-16-cP	GGCCCGGTTAGTACTT	16	srRNA	RNA5SP194	ENST00000364662.1	rRNA	ncrna chromosome:GRCh38:5:139012329:139012441:1 gene:ENSG00000201532.1 gene_biotype:rRNA transcript_biotype:rRNA gene_symbol:RNA5SP194 description:RNA, 5S ribosomal pseudogene 194 [Source:HGNC Symbol;Acc:HGNC:43094]	65	51	21.8377
srR-1716-cP	srRNA-RNA18SN2-1058-18-2-cP	AGATACCGTCGTAGTTCC	18	srRNA	RNA18SN2	NR_146146.1	rRNA	Homo sapiens RNA, 18S ribosomal N2 (RNA18SN2), ribosomal RNA	1058	50	21.4095
srR-1717-cP	srRNA-RNA28SN5-4953-18-2-cP	GGAACCTGGCGCTAAACC	18	srRNA	RNA28SN5	NR_003287.4	rRNA	Homo sapiens RNA, 28S ribosomal N5 (RNA28SN5), ribosomal RNA	4953	50	21.4095
srR-1718-cP	srRNA-RNA5S1-2-15-2-cP	TCTACGGCCATACCA	15	srRNA	RNA5S1	NR_023363.1	rRNA	Homo sapiens RNA, 5S ribosomal 1 (RNA5S1), ribosomal RNA	2	50	21.4095
srR-1719-cP	srRNA-RNA5S1-19-22-2-cP	ATCTGAACGCGCCCGATCTCGT	22	srRNA	RNA5S1	NR_023363.1	rRNA	Homo sapiens RNA, 5S ribosomal 1 (RNA5S1), ribosomal RNA	19	50	21.4095
srR-1720-cP	srRNA-RNA5S1-11-25-2-cP	ATACCACTTGAACGCGCCCGATCTC	25	srRNA	RNA5S1	NR_023363.1	rRNA	Homo sapiens RNA, 5S ribosomal 1 (RNA5S1), ribosomal RNA	11	50	21.4095
srR-1721-cP	srRNA-RNA5S1-1-26-8-cP	GTCTACGGCCATACCACCTTGAACGC	26	srRNA	RNA5S1	NR_023363.1	rRNA	Homo sapiens RNA, 5S ribosomal 1 (RNA5S1), ribosomal RNA	1	50	21.4095
srR-1722-cP	srRNA-RNA18SN2-938-17-cP	ATTCGTATTGCGCCGCT	17	srRNA	RNA18SN2	NR_146146.1	rRNA	Homo sapiens RNA, 18S ribosomal N2 (RNA18SN2), ribosomal RNA	938	50	21.4095
srR-1723-cP	srRNA-RNA18SN2-1381-28-cP	GAACGAGACTCTGGCATGCTAACTAGTT	28	srRNA	RNA18SN2	NR_146146.1	rRNA	Homo sapiens RNA, 18S ribosomal N2 (RNA18SN2), ribosomal RNA	1381	50	21.4095
srR-1724-cP	srRNA-RNA18SN2-484-18-cP	AAATTACCCACTCCCGAC	18	srRNA	RNA18SN2	NR_146146.1	rRNA	Homo sapiens RNA, 18S ribosomal N2 (RNA18SN2), ribosomal RNA	484	50	21.4095
srR-1725-cP	srRNA-RNA18SN2-327-20-cP	GTGGCGGCGACGACCCATTC	20	srRNA	RNA18SN2	NR_146146.1	rRNA	Homo sapiens RNA, 18S ribosomal N2 (RNA18SN2), ribosomal RNA	327	50	21.4095
srR-1726-cP	srRNA-RNA18SN2-1284-15-cP	AGGATTGACAGATTG	15	srRNA	RNA18SN2	NR_146146.1	rRNA	Homo sapiens RNA, 18S ribosomal N2 (RNA18SN2), ribosomal RNA	1284	50	21.4095
srR-1727-cP	srRNA-RNA18SN2-1766-21-cP	CCACGGCCCTGGCGGAGCGCT	21	srRNA	RNA18SN2	NR_146146.1	rRNA	Homo sapiens RNA, 18S ribosomal N2 (RNA18SN2), ribosomal RNA	1766	50	21.4095
srR-1728-cP	srRNA-RNA18SN2-1373-23-cP	CCGATAACGAACGAGACTCTGGC	23	srRNA	RNA18SN2	NR_146146.1	rRNA	Homo sapiens RNA, 18S ribosomal N2 (RNA18SN2), ribosomal RNA	1373	50	21.4095
srR-1729-cP	srRNA-RNA18SN2-170-20-cP	AATACATGCCGACGGGCGCT	20	srRNA	RNA18SN2	NR_146146.1	rRNA	Homo sapiens RNA, 18S ribosomal N2 (RNA18SN2), ribosomal RNA	170	50	21.4095
srR-1730-cP	srRNA-RNA18SN2-1623-16-cP	ATTCCCCATGAACGAG	16	srRNA	RNA18SN2	NR_146146.1	rRNA	Homo sapiens RNA, 18S ribosomal N2 (RNA18SN2), ribosomal RNA	1623	50	21.4095
srR-1731-cP	srRNA-RNA28SN5-3902-15-cP	AAGAAGACCCTGTTG	15	srRNA	RNA28SN5	NR_003287.4	rRNA	Homo sapiens RNA, 28S ribosomal N5 (RNA28SN5), ribosomal RNA	3902	50	21.4095
srR-1732-cP	srRNA-RNA28SN5-4977-15-cP	AGACGACCTGCTTCT	15	srRNA	RNA28SN5	NR_003287.4	rRNA	Homo sapiens RNA, 28S ribosomal N5 (RNA28SN5), ribosomal RNA	4977	50	21.4095
srR-1733-cP	srRNA-RNA28SN5-4320-16-cP	GTGAAAGCGGGGCCTC	16	srRNA	RNA28SN5	NR_003287.4	rRNA	Homo sapiens RNA, 28S ribosomal N5 (RNA28SN5), ribosomal RNA	4320	50	21.4095
srR-1734-cP	srRNA-RNA28SN5-93-19-cP	GAGTGAACAGGGAAGAGCC	19	srRNA	RNA28SN5	NR_003287.4	rRNA	Homo sapiens RNA, 28S ribosomal N5 (RNA28SN5), ribosomal RNA	93	50	21.4095
srR-1735-cP	srRNA-RNA28SN5-1802-16-cP	AGAAGCCCGGCTCGCT	16	srRNA	RNA28SN5	NR_003287.4	rRNA	Homo sapiens RNA, 28S ribosomal N5 (RNA28SN5), ribosomal RNA	1802	50	21.4095
srR-1736-cP	srRNA-RNA28SN5-4487-17-cP	AAGCGTTGGATTGTTCA	17	srRNA	RNA28SN5	NR_003287.4	rRNA	Homo sapiens RNA, 28S ribosomal N5 (RNA28SN5), ribosomal RNA	4487	50	21.4095
srR-1737-cP	srRNA-RNA28SN5-3651-18-cP	AAAGCATCGCGAAGGCCC	18	srRNA	RNA28SN5	NR_003287.4	rRNA	Homo sapiens RNA, 28S ribosomal N5 (RNA28SN5), ribosomal RNA	3651	50	21.4095
srR-1738-cP	srRNA-RNA28SN5-97-22-cP	GAACAGGGAAGAGCCCAGCGCC	22	srRNA	RNA28SN5	NR_003287.4	rRNA	Homo sapiens RNA, 28S ribosomal N5 (RNA28SN5), ribosomal RNA	97	50	21.4095
srR-1739-cP	srRNA-RNA28SN5-4672-28-cP	ATCTGTGGGATTATGACTGAACGCCTCT	28	srRNA	RNA28SN5	NR_003287.4	rRNA	Homo sapiens RNA, 28S ribosomal N5 (RNA28SN5), ribosomal RNA	4672	50	21.4095
srR-1740-cP	srRNA-RNA28SN5-171-17-cP	TCCCCGGCGCCGCTCGT	17	srRNA	RNA28SN5	NR_003287.4	rRNA	Homo sapiens RNA, 28S ribosomal N5 (RNA28SN5), ribosomal RNA	171	50	21.4095
srR-1741-cP	srRNA-RNA28SN5-2394-26-cP	GAAGTGGAGAAGGGTTCCATGTGAAC	26	srRNA	RNA28SN5	NR_003287.4	rRNA	Homo sapiens RNA, 28S ribosomal N5 (RNA28SN5), ribosomal RNA	2394	50	21.4095
srR-1742-cP	srRNA-RNA28SN5-1-23-cP	CGCGACCTCAGATCAGACGTGGC	23	srRNA	RNA28SN5	NR_003287.4	rRNA	Homo sapiens RNA, 28S ribosomal N5 (RNA28SN5), ribosomal RNA	1	50	21.4095
srR-1743-cP	srRNA-RNA28SN5-4685-16-cP	TGACTGAACGCCTCTA	16	srRNA	RNA28SN5	NR_003287.4	rRNA	Homo sapiens RNA, 28S ribosomal N5 (RNA28SN5), ribosomal RNA	4685	50	21.4095
srR-1744-cP	srRNA-RNA28SN5-1427-15-cP	ATCCCGAGGCCTCTC	15	srRNA	RNA28SN5	NR_003287.4	rRNA	Homo sapiens RNA, 28S ribosomal N5 (RNA28SN5), ribosomal RNA	1427	50	21.4095
srR-1745-cP	srRNA-RNA28SN5-47-20-cP	AGTCAGCGGAGGAGAAGAAA	20	srRNA	RNA28SN5	NR_003287.4	rRNA	Homo sapiens RNA, 28S ribosomal N5 (RNA28SN5), ribosomal RNA	47	50	21.4095
srR-1746-cP	srRNA-RNA28SN5-1298-23-cP	CGGCTACCCACCCGACCCGTCTT	23	srRNA	RNA28SN5	NR_003287.4	rRNA	Homo sapiens RNA, 28S ribosomal N5 (RNA28SN5), ribosomal RNA	1298	50	21.4095
srR-1747-cP	srRNA-RNA5-8SN1-36-16-cP	GATGAAGAACGCAGCT	16	srRNA	RNA5-8SN1	NR_145821.1	rRNA	Homo sapiens RNA, 5.8S ribosomal N1 (RNA5-8SN1), ribosomal RNA	36	50	21.4095
srR-1748-cP	srRNA-RNA5-8SN1-93-17-cP	AGCGACACTTCGAACGC	17	srRNA	RNA5-8SN1	NR_145821.1	rRNA	Homo sapiens RNA, 5.8S ribosomal N1 (RNA5-8SN1), ribosomal RNA	93	50	21.4095
srR-1749-cP	srRNA-RNA5S1-2-19-cP	TCTACGGCCATACCACCCT	19	srRNA	RNA5S1	NR_023363.1	rRNA	Homo sapiens RNA, 5S ribosomal 1 (RNA5S1), ribosomal RNA	2	50	21.4095
srR-1750-cP	srRNA-RNA5S1-96-20-cP	TGGGAATACCGGGTGCTGTA	20	srRNA	RNA5S1	NR_023363.1	rRNA	Homo sapiens RNA, 5S ribosomal 1 (RNA5S1), ribosomal RNA	96	50	21.4095
srR-1751-cP	srRNA-RNA5S1-15-18-cP	ATCACCCTGAACGCGCCC	18	srRNA	RNA5S1	NR_023363.1	rRNA	Homo sapiens RNA, 5S ribosomal 1 (RNA5S1), ribosomal RNA	15	50	21.4095
srR-1752-cP	srRNA-RNA18SN2-1378-18-4-cP	AACGATCGAGACTCTGGC	18	srRNA	RNA18SN2	NR_146146.1	rRNA	Homo sapiens RNA, 18S ribosomal N2 (RNA18SN2), ribosomal RNA	1378	49	20.9813
srR-1753-cP	srRNA-RNA5-8SN1-1-20-2-cP	ACGACTTTTAGCGGTGGATC	20	srRNA	RNA5-8SN1	NR_145821.1	rRNA	Homo sapiens RNA, 5.8S ribosomal N1 (RNA5-8SN1), ribosomal RNA	1	49	20.9813
srR-1754-cP	srRNA-RNA5S1-11-26-5-cP	ATACCACCCTGAACGCGTTCGATCTC	26	srRNA	RNA5S1	NR_023363.1	rRNA	Homo sapiens RNA, 5S ribosomal 1 (RNA5S1), ribosomal RNA	11	49	20.9813
srR-1755-cP	srRNA-RNA5S1-13-17-4-cP	ACCACCCTGAACGCGCT	17	srRNA	RNA5S1	NR_023363.1	rRNA	Homo sapiens RNA, 5S ribosomal 1 (RNA5S1), ribosomal RNA	13	49	20.9813
srR-1756-cP	srRNA-MT-RNR1-613-15-cP	ACCGCCATCTTCAGC	15	srRNA	MT-RNR1	NC_012920.1:648-1601	MT rRNA	Homo sapiens mitochondrion, MT-RNR1 mitochondrially encoded 12S RNA (12S rRNA), ribosomal RNA	613	49	20.9813
srR-1757-cP	srRNA-RNA18SN2-980-28-cP	AAGACGGACCAGAGCGAAAGCATTTGCC	28	srRNA	RNA18SN2	NR_146146.1	rRNA	Homo sapiens RNA, 18S ribosomal N2 (RNA18SN2), ribosomal RNA	980	49	20.9813
srR-1758-cP	srRNA-RNA18SN2-1040-18-cP	GGAGGTTCGAAGACGATC	18	srRNA	RNA18SN2	NR_146146.1	rRNA	Homo sapiens RNA, 18S ribosomal N2 (RNA18SN2), ribosomal RNA	1040	49	20.9813
srR-1759-cP	srRNA-RNA18SN2-783-19-cP	CGCGGGGCCCGAAGCGTTT	19	srRNA	RNA18SN2	NR_146146.1	rRNA	Homo sapiens RNA, 18S ribosomal N2 (RNA18SN2), ribosomal RNA	783	49	20.9813
srR-1760-cP	srRNA-RNA18SN2-640-24-cP	AATAGCGTATATTAAAGTTGCTGC	24	srRNA	RNA18SN2	NR_146146.1	rRNA	Homo sapiens RNA, 18S ribosomal N2 (RNA18SN2), ribosomal RNA	640	49	20.9813
srR-1761-cP	srRNA-RNA18SN2-1663-30-cP	AAGCTTGCGTTGATTAAGTCCCTGCCCTTT	30	srRNA	RNA18SN2	NR_146146.1	rRNA	Homo sapiens RNA, 18S ribosomal N2 (RNA18SN2), ribosomal RNA	1663	49	20.9813
srR-1762-cP	srRNA-RNA18SN2-1691-15-cP	TTGTACACACCGCCC	15	srRNA	RNA18SN2	NR_146146.1	rRNA	Homo sapiens RNA, 18S ribosomal N2 (RNA18SN2), ribosomal RNA	1691	49	20.9813
srR-1763-cP	srRNA-RNA18SN2-38-21-cP	AAAGATTAAGCCATGCATGTC	21	srRNA	RNA18SN2	NR_146146.1	rRNA	Homo sapiens RNA, 18S ribosomal N2 (RNA18SN2), ribosomal RNA	38	49	20.9813
srR-1764-cP	srRNA-RNA18SN2-1378-19-cP	AACGAACGAGACTCTAGCC	19	srRNA	RNA18SN2	NR_146146.1	rRNA	Homo sapiens RNA, 18S ribosomal N2 (RNA18SN2), ribosomal RNA	1378	49	20.9813
srR-1765-cP	srRNA-RNA28SN5-4443-24-cP	CCTTCGATGTCGGCTCTTCCTATC	24	srRNA	RNA28SN5	NR_003287.4	rRNA	Homo sapiens RNA, 28S ribosomal N5 (RNA28SN5), ribosomal RNA	4443	49	20.9813
srR-1766-cP	srRNA-RNA28SN5-935-28-cP	ACTCGCCGAATCCCGGGGCCGAGGGAGC	28	srRNA	RNA28SN5	NR_003287.4	rRNA	Homo sapiens RNA, 28S ribosomal N5 (RNA28SN5), ribosomal RNA	935	49	20.9813
srR-1767-cP	srRNA-RNA28SN5-503-24-cP	CGGCGGATCTTTCCCGCCCCCCGT	24	srRNA	RNA28SN5	NR_003287.4	rRNA	Homo sapiens RNA, 28S ribosomal N5 (RNA28SN5), ribosomal RNA	503	49	20.9813
srR-1768-cP	srRNA-RNA28SN5-1084-16-cP	CCCACGGCGCGACCGC	16	srRNA	RNA28SN5	NR_003287.4	rRNA	Homo sapiens RNA, 28S ribosomal N5 (RNA28SN5), ribosomal RNA	1084	49	20.9813
srR-1769-cP	srRNA-RNA28SN5-1801-15-cP	AAGAAGCCCGGCTCG	15	srRNA	RNA28SN5	NR_003287.4	rRNA	Homo sapiens RNA, 28S ribosomal N5 (RNA28SN5), ribosomal RNA	1801	49	20.9813
srR-1770-cP	srRNA-RNA28SN5-3839-20-cP	GTCCCTACCTACTATCCAGC	20	srRNA	RNA28SN5	NR_003287.4	rRNA	Homo sapiens RNA, 28S ribosomal N5 (RNA28SN5), ribosomal RNA	3839	49	20.9813
srR-1771-cP	srRNA-RNA28SN5-113-16-cP	AGCGCCGAATCCCCGC	16	srRNA	RNA28SN5	NR_003287.4	rRNA	Homo sapiens RNA, 28S ribosomal N5 (RNA28SN5), ribosomal RNA	113	49	20.9813
srR-1772-cP	srRNA-RNA28SN5-1479-21-cP	GCCGCGCCGGGGAGGTGGAGC	21	srRNA	RNA28SN5	NR_003287.4	rRNA	Homo sapiens RNA, 28S ribosomal N5 (RNA28SN5), ribosomal RNA	1479	49	20.9813
srR-1773-cP	srRNA-RNA28SN5-1443-19-cP	AGTCCGCCGAGGGCGCACC	19	srRNA	RNA28SN5	NR_003287.4	rRNA	Homo sapiens RNA, 28S ribosomal N5 (RNA28SN5), ribosomal RNA	1443	49	20.9813
srR-1774-cP	srRNA-RNA28SN5-1080-24-cP	CCCTCCCACGGCGCGACCGCTCTC	24	srRNA	RNA28SN5	NR_003287.4	rRNA	Homo sapiens RNA, 28S ribosomal N5 (RNA28SN5), ribosomal RNA	1080	49	20.9813
srR-1775-cP	srRNA-RNA28SN5-4704-22-cP	CAGAATCCCGCCCAGGCGGAAC	22	srRNA	RNA28SN5	NR_003287.4	rRNA	Homo sapiens RNA, 28S ribosomal N5 (RNA28SN5), ribosomal RNA	4704	49	20.9813
srR-1776-cP	srRNA-RNA28SN5-4033-25-cP	CGGGCCGCCGGTGAAATACCACTAC	25	srRNA	RNA28SN5	NR_003287.4	rRNA	Homo sapiens RNA, 28S ribosomal N5 (RNA28SN5), ribosomal RNA	4033	49	20.9813
srR-1777-cP	srRNA-RNA28SN5-1481-19-cP	CGCGCCGGGGAGGTGGAGC	19	srRNA	RNA28SN5	NR_003287.4	rRNA	Homo sapiens RNA, 28S ribosomal N5 (RNA28SN5), ribosomal RNA	1481	49	20.9813
srR-1778-cP	srRNA-RNA28SN5-525-18-cP	GTTCCTCCCGACCCCTCC	18	srRNA	RNA28SN5	NR_003287.4	rRNA	Homo sapiens RNA, 28S ribosomal N5 (RNA28SN5), ribosomal RNA	525	49	20.9813
srR-1779-cP	srRNA-RNA28SN5-4731-19-cP	GGCAGCGCCGCGGAGCCTC	19	srRNA	RNA28SN5	NR_003287.4	rRNA	Homo sapiens RNA, 28S ribosomal N5 (RNA28SN5), ribosomal RNA	4731	49	20.9813
srR-1780-cP	srRNA-RNA28SN5-2711-28-cP	GGCGGCGTCCGGTGAGCTCTCGCTGGCC	28	srRNA	RNA28SN5	NR_003287.4	rRNA	Homo sapiens RNA, 28S ribosomal N5 (RNA28SN5), ribosomal RNA	2711	49	20.9813
srR-1781-cP	srRNA-RNA28SN5-963-19-cP	AGATACCCGTCGCCGCGCT	19	srRNA	RNA28SN5	NR_003287.4	rRNA	Homo sapiens RNA, 28S ribosomal N5 (RNA28SN5), ribosomal RNA	963	49	20.9813
srR-1782-cP	srRNA-RNA28SN5-3832-15-cP	TCCCACTGTCCCTAT	15	srRNA	RNA28SN5	NR_003287.4	rRNA	Homo sapiens RNA, 28S ribosomal N5 (RNA28SN5), ribosomal RNA	3832	49	20.9813
srR-1783-cP	srRNA-RNA28SN5-3830-19-cP	ATTCCCACTGTCCCTATCT	19	srRNA	RNA28SN5	NR_003287.4	rRNA	Homo sapiens RNA, 28S ribosomal N5 (RNA28SN5), ribosomal RNA	3830	49	20.9813
srR-1784-cP	srRNA-RNA45SN5-6599-24-cP	TACGACTCTTAGCGGTGGATCACT	24	srRNA	RNA45SN5	NR_046235.3	rRNA	Homo sapiens RNA, 45S pre-ribosomal N5 (RNA45SN5), ribosomal RNA	6599	49	20.9813
srR-1785-cP	srRNA-RNA5S1-25-20-cP	GCGCCCGATCTCGTCTGATC	20	srRNA	RNA5S1	NR_023363.1	rRNA	Homo sapiens RNA, 5S ribosomal 1 (RNA5S1), ribosomal RNA	25	49	20.9813
srR-1786-cP	srRNA-RNA5S1-3-16-cP	CTACGGCCATACCACC	16	srRNA	RNA5S1	NR_023363.1	rRNA	Homo sapiens RNA, 5S ribosomal 1 (RNA5S1), ribosomal RNA	3	49	20.9813
srR-1787-cP	srRNA-RNA28SN5-4032-30-2-cP	GCGGGCCGCCGGTGAAATACCACTACTCTC	30	srRNA	RNA28SN5	NR_003287.4	rRNA	Homo sapiens RNA, 28S ribosomal N5 (RNA28SN5), ribosomal RNA	4032	48	20.5531
srR-1788-cP	srRNA-RNA45SN5-6598-24-2-cP	TTGTACGACTCTTAGCGGTGGATC	24	srRNA	RNA45SN5	NR_046235.3	rRNA	Homo sapiens RNA, 45S pre-ribosomal N5 (RNA45SN5), ribosomal RNA	6598	48	20.5531
srR-1789-cP	srRNA-RNA5-8SN1-91-17-4-cP	ATCGACACTTCGAACCC	17	srRNA	RNA5-8SN1	NR_145821.1	rRNA	Homo sapiens RNA, 5.8S ribosomal N1 (RNA5-8SN1), ribosomal RNA	91	48	20.5531
srR-1790-cP	srRNA-RNA5S1-13-20-2-cP	ACCACCTGAACGCGCCCGAT	20	srRNA	RNA5S1	NR_023363.1	rRNA	Homo sapiens RNA, 5S ribosomal 1 (RNA5S1), ribosomal RNA	13	48	20.5531
srR-1791-cP	srRNA-MT-RNR1-835-19-cP	ACCGCCCGTCACCCTCCTC	19	srRNA	MT-RNR1	NC_012920.1:648-1601	MT rRNA	Homo sapiens mitochondrion, MT-RNR1 mitochondrially encoded 12S RNA (12S rRNA), ribosomal RNA	835	48	20.5531
srR-1792-cP	srRNA-RNA18SN2-1117-22-cP	CCATGACCCGCCGGGCAGCTTC	22	srRNA	RNA18SN2	NR_146146.1	rRNA	Homo sapiens RNA, 18S ribosomal N2 (RNA18SN2), ribosomal RNA	1117	48	20.5531
srR-1793-cP	srRNA-RNA18SN2-533-21-cP	AGGACTCTTTCGAGGCCCTGT	21	srRNA	RNA18SN2	NR_146146.1	rRNA	Homo sapiens RNA, 18S ribosomal N2 (RNA18SN2), ribosomal RNA	533	48	20.5531
srR-1794-cP	srRNA-RNA18SN2-1446-18-cP	AGAGGGACAAGTGGCGTT	18	srRNA	RNA18SN2	NR_146146.1	rRNA	Homo sapiens RNA, 18S ribosomal N2 (RNA18SN2), ribosomal RNA	1446	48	20.5531
srR-1795-cP	srRNA-RNA18SN2-1421-17-cP	AGCGGTCGGCGTCCCCC	17	srRNA	RNA18SN2	NR_146146.1	rRNA	Homo sapiens RNA, 18S ribosomal N2 (RNA18SN2), ribosomal RNA	1421	48	20.5531
srR-1796-cP	srRNA-RNA18SN2-1454-19-cP	AAGTGGCGTTCAGCCACCC	19	srRNA	RNA18SN2	NR_146146.1	rRNA	Homo sapiens RNA, 18S ribosomal N2 (RNA18SN2), ribosomal RNA	1454	48	20.5531
srR-1797-cP	srRNA-RNA18SN2-1768-16-cP	ACGGCCCTGGCGGAGC	16	srRNA	RNA18SN2	NR_146146.1	rRNA	Homo sapiens RNA, 18S ribosomal N2 (RNA18SN2), ribosomal RNA	1768	48	20.5531
srR-1798-cP	srRNA-RNA18SN2-1640-16-cP	AATTCCCAGTAAGCGC	16	srRNA	RNA18SN2	NR_146146.1	rRNA	Homo sapiens RNA, 18S ribosomal N2 (RNA18SN2), ribosomal RNA	1640	48	20.5531
srR-1799-cP	srRNA-RNA18SN2-867-15-cP	GGAATAGGACCCCGG	15	srRNA	RNA18SN2	NR_146146.1	rRNA	Homo sapiens RNA, 18S ribosomal N2 (RNA18SN2), ribosomal RNA	867	48	20.5531
srR-1800-cP	srRNA-RNA18SN2-1619-27-cP	AATTATTCCCCATGAACGAGGAATCCC	27	srRNA	RNA18SN2	NR_146146.1	rRNA	Homo sapiens RNA, 18S ribosomal N2 (RNA18SN2), ribosomal RNA	1619	48	20.5531
srR-1801-cP	srRNA-RNA18SN2-443-18-cP	ATGAGAAACGGCTACCAC	18	srRNA	RNA18SN2	NR_146146.1	rRNA	Homo sapiens RNA, 18S ribosomal N2 (RNA18SN2), ribosomal RNA	443	48	20.5531
srR-1802-cP	srRNA-RNA28SN5-3196-19-cP	CCGCGAGGGGGGCCCGGGC	19	srRNA	RNA28SN5	NR_003287.4	rRNA	Homo sapiens RNA, 28S ribosomal N5 (RNA28SN5), ribosomal RNA	3196	48	20.5531
srR-1803-cP	srRNA-RNA28SN5-4988-19-cP	TTCTGGGTCGGGGTTTCGT	19	srRNA	RNA28SN5	NR_003287.4	rRNA	Homo sapiens RNA, 28S ribosomal N5 (RNA28SN5), ribosomal RNA	4988	48	20.5531
srR-1804-cP	srRNA-RNA28SN5-2673-20-cP	GAGAGAGGGGCCCGTGCCTT	20	srRNA	RNA28SN5	NR_003287.4	rRNA	Homo sapiens RNA, 28S ribosomal N5 (RNA28SN5), ribosomal RNA	2673	48	20.5531
srR-1805-cP	srRNA-RNA28SN5-963-26-cP	GAGACCCGTCGCCGCGCTCTCCCCCC	26	srRNA	RNA28SN5	NR_003287.4	rRNA	Homo sapiens RNA, 28S ribosomal N5 (RNA28SN5), ribosomal RNA	963	48	20.5531
srR-1806-cP	srRNA-RNA28SN5-3932-17-cP	TGGCACGGTGAAGAGAC	17	srRNA	RNA28SN5	NR_003287.4	rRNA	Homo sapiens RNA, 28S ribosomal N5 (RNA28SN5), ribosomal RNA	3932	48	20.5531
srR-1807-cP	srRNA-RNA28SN5-3936-29-cP	ACGGTGAAGAGACATGAGAGGTGTAGAAT	29	srRNA	RNA28SN5	NR_003287.4	rRNA	Homo sapiens RNA, 28S ribosomal N5 (RNA28SN5), ribosomal RNA	3936	48	20.5531
srR-1808-cP	srRNA-RNA28SN5-3763-20-cP	ATGACTCTCTTAAGGTAGCC	20	srRNA	RNA28SN5	NR_003287.4	rRNA	Homo sapiens RNA, 28S ribosomal N5 (RNA28SN5), ribosomal RNA	3763	48	20.5531
srR-1809-cP	srRNA-RNA28SN5-3865-29-cP	ACAGCCAAGGGAACGGGCTTGGCGGAATC	29	srRNA	RNA28SN5	NR_003287.4	rRNA	Homo sapiens RNA, 28S ribosomal N5 (RNA28SN5), ribosomal RNA	3865	48	20.5531
srR-1810-cP	srRNA-RNA28SN5-802-21-cP	CCGCCCCCCGGCCCCGCGTCC	21	srRNA	RNA28SN5	NR_003287.4	rRNA	Homo sapiens RNA, 28S ribosomal N5 (RNA28SN5), ribosomal RNA	802	48	20.5531
srR-1811-cP	srRNA-RNA28SN5-525-16-cP	GTTCCTCCCGACCCCT	16	srRNA	RNA28SN5	NR_003287.4	rRNA	Homo sapiens RNA, 28S ribosomal N5 (RNA28SN5), ribosomal RNA	525	48	20.5531
srR-1812-cP	srRNA-RNA28SN5-3680-15-cP	TGACGCGATGTGATT	15	srRNA	RNA28SN5	NR_003287.4	rRNA	Homo sapiens RNA, 28S ribosomal N5 (RNA28SN5), ribosomal RNA	3680	48	20.5531
srR-1813-cP	srRNA-RNA28SN5-3930-19-cP	TCTGGCACGGTGAAGAGAC	19	srRNA	RNA28SN5	NR_003287.4	rRNA	Homo sapiens RNA, 28S ribosomal N5 (RNA28SN5), ribosomal RNA	3930	48	20.5531
srR-1814-cP	srRNA-RNA28SN5-3691-26-cP	GATTTCTGCCCAGTGCTCTGAATGTC	26	srRNA	RNA28SN5	NR_003287.4	rRNA	Homo sapiens RNA, 28S ribosomal N5 (RNA28SN5), ribosomal RNA	3691	48	20.5531
srR-1815-cP	srRNA-RNA28SN5-3692-17-cP	ATTTCTGCCCAGTGCTC	17	srRNA	RNA28SN5	NR_003287.4	rRNA	Homo sapiens RNA, 28S ribosomal N5 (RNA28SN5), ribosomal RNA	3692	48	20.5531
srR-1816-cP	srRNA-RNA28SN5-4493-17-cP	TGGATTGTTCACCCGCT	17	srRNA	RNA28SN5	NR_003287.4	rRNA	Homo sapiens RNA, 28S ribosomal N5 (RNA28SN5), ribosomal RNA	4493	48	20.5531
srR-1817-cP	srRNA-RNA28SN2-4770-23-cP	CGCCGGCGGGCCGCCCCCCCCTC	23	srRNA	RNA28SN2	NR_146148.1	rRNA	Homo sapiens RNA, 28S ribosomal N2 (RNA28SN2), ribosomal RNA	4770	48	20.5531
srR-1818-cP	srRNA-RNA5-8SN1-110-16-cP	TTGCGGCCCCGGGTTC	16	srRNA	RNA5-8SN1	NR_145821.1	rRNA	Homo sapiens RNA, 5.8S ribosomal N1 (RNA5-8SN1), ribosomal RNA	110	48	20.5531
srR-1819-cP	srRNA-RNA5-8SN1-112-27-cP	GCGGCCCCGGGTTCCTCCCGGGGCTAC	27	srRNA	RNA5-8SN1	NR_145821.1	rRNA	Homo sapiens RNA, 5.8S ribosomal N1 (RNA5-8SN1), ribosomal RNA	112	48	20.5531
srR-1820-cP	srRNA-RNA5-8SN1-77-30-cP	AGGACACATTGATCATCGACACTTCGAACG	30	srRNA	RNA5-8SN1	NR_145821.1	rRNA	Homo sapiens RNA, 5.8S ribosomal N1 (RNA5-8SN1), ribosomal RNA	77	48	20.5531
srR-1821-cP	srRNA-RNA5S1-100-16-cP	AATACCGGGTGCTGTA	16	srRNA	RNA5S1	NR_023363.1	rRNA	Homo sapiens RNA, 5S ribosomal 1 (RNA5S1), ribosomal RNA	100	48	20.5531
srR-1822-cP	srRNA-RNA5S1-97-22-cP	GGGAATACCGGGTGCTGTAGGC	22	srRNA	RNA5S1	NR_023363.1	rRNA	Homo sapiens RNA, 5S ribosomal 1 (RNA5S1), ribosomal RNA	97	48	20.5531
srR-1823-cP	srRNA-RNA5S1-19-27-cP	CTGAACGCGCCCGATCTCGTCTGATCT	27	srRNA	RNA5S1	NR_023363.1	rRNA	Homo sapiens RNA, 5S ribosomal 1 (RNA5S1), ribosomal RNA	19	48	20.5531
srR-1824-cP	srRNA-RNA5S1-18-23-3-cP	ACCTGAACGCGCCCGATCTCGTC	23	srRNA	RNA5S1	NR_023363.1	rRNA	Homo sapiens RNA, 5S ribosomal 1 (RNA5S1), ribosomal RNA	18	47	20.125
srR-1825-cP	srRNA-RNA5S1-13-24-8-cP	ACCATCCTGAACGCGCCCGATCTC	24	srRNA	RNA5S1	NR_023363.1	rRNA	Homo sapiens RNA, 5S ribosomal 1 (RNA5S1), ribosomal RNA	13	47	20.125
srR-1826-cP	srRNA-RNA5S1-16-23-2-cP	ATACCCTGAACGCGCCCGATCTC	23	srRNA	RNA5S1	NR_023363.1	rRNA	Homo sapiens RNA, 5S ribosomal 1 (RNA5S1), ribosomal RNA	16	47	20.125
srR-1827-cP	srRNA-MT-RNR2-1330-18-cP	AGGACATCCCGATGGTGC	18	srRNA	MT-RNR2	NC_012920.1:1671-3229	MT rRNA	Homo sapiens mitochondrion, MT-RNR2 mitochondrially encoded 16S RNA (16S rRNA), ribosomal RNA	1330	47	20.125
srR-1828-cP	srRNA-RNA18SN2-1122-26-cP	ACCCGCCGGGCAGCTTCCGGGAAACC	26	srRNA	RNA18SN2	NR_146146.1	rRNA	Homo sapiens RNA, 18S ribosomal N2 (RNA18SN2), ribosomal RNA	1122	47	20.125
srR-1829-cP	srRNA-RNA18SN2-447-19-cP	AAACGGCTACCACATCCAA	19	srRNA	RNA18SN2	NR_146146.1	rRNA	Homo sapiens RNA, 18S ribosomal N2 (RNA18SN2), ribosomal RNA	447	47	20.125
srR-1830-cP	srRNA-RNA18SN2-107-29-cP	AGTTATGGTTCCTTTGGTCGCTCGCTCCT	29	srRNA	RNA18SN2	NR_146146.1	rRNA	Homo sapiens RNA, 18S ribosomal N2 (RNA18SN2), ribosomal RNA	107	47	20.125
srR-1831-cP	srRNA-RNA18SN2-1795-18-cP	GGTCGAACTTGACTATCT	18	srRNA	RNA18SN2	NR_146146.1	rRNA	Homo sapiens RNA, 18S ribosomal N2 (RNA18SN2), ribosomal RNA	1795	47	20.125
srR-1832-cP	srRNA-RNA18SN2-825-24-cP	AAAGCAGGCCCGAGCCGCCTGGAT	24	srRNA	RNA18SN2	NR_146146.1	rRNA	Homo sapiens RNA, 18S ribosomal N2 (RNA18SN2), ribosomal RNA	825	47	20.125
srR-1833-cP	srRNA-RNA28SN5-4486-21-cP	CAAGCGTTGGATTGTTCACCC	21	srRNA	RNA28SN5	NR_003287.4	rRNA	Homo sapiens RNA, 28S ribosomal N5 (RNA28SN5), ribosomal RNA	4486	47	20.125
srR-1834-cP	srRNA-RNA28SN5-972-16-cP	CGCCGCGCTCTCCCCC	16	srRNA	RNA28SN5	NR_003287.4	rRNA	Homo sapiens RNA, 28S ribosomal N5 (RNA28SN5), ribosomal RNA	972	47	20.125
srR-1835-cP	srRNA-RNA28SN5-324-28-cP	ATCTAAGGCTAAATACCGGCACGAGACC	28	srRNA	RNA28SN5	NR_003287.4	rRNA	Homo sapiens RNA, 28S ribosomal N5 (RNA28SN5), ribosomal RNA	324	47	20.125
srR-1836-cP	srRNA-RNA28SN5-1083-22-cP	TCCCACGGCGCGACCGCTCTCC	22	srRNA	RNA28SN5	NR_003287.4	rRNA	Homo sapiens RNA, 28S ribosomal N5 (RNA28SN5), ribosomal RNA	1083	47	20.125
srR-1837-cP	srRNA-RNA28SN5-300-28-cP	AGCCCAAAGCGGGTGGTAAACTCCATCT	28	srRNA	RNA28SN5	NR_003287.4	rRNA	Homo sapiens RNA, 28S ribosomal N5 (RNA28SN5), ribosomal RNA	300	47	20.125
srR-1838-cP	srRNA-RNA28SN5-3227-17-cP	GGCGGCGGCGGCGACTC	17	srRNA	RNA28SN5	NR_003287.4	rRNA	Homo sapiens RNA, 28S ribosomal N5 (RNA28SN5), ribosomal RNA	3227	47	20.125
srR-1839-cP	srRNA-RNA28SN5-3907-17-cP	GACCCTGTTGAGCTTGA	17	srRNA	RNA28SN5	NR_003287.4	rRNA	Homo sapiens RNA, 28S ribosomal N5 (RNA28SN5), ribosomal RNA	3907	47	20.125
srR-1840-cP	srRNA-RNA28SN5-4676-24-cP	GTGGGATTATGACTGAACGCCTCT	24	srRNA	RNA28SN5	NR_003287.4	rRNA	Homo sapiens RNA, 28S ribosomal N5 (RNA28SN5), ribosomal RNA	4676	47	20.125
srR-1841-cP	srRNA-RNA28SN5-1646-20-cP	ATCTAGTAGCTGGTTCCCTC	20	srRNA	RNA28SN5	NR_003287.4	rRNA	Homo sapiens RNA, 28S ribosomal N5 (RNA28SN5), ribosomal RNA	1646	47	20.125
srR-1842-cP	srRNA-RNA28SN5-1972-15-cP	GGTGGCCATGGAAGT	15	srRNA	RNA28SN5	NR_003287.4	rRNA	Homo sapiens RNA, 28S ribosomal N5 (RNA28SN5), ribosomal RNA	1972	47	20.125
srR-1843-cP	srRNA-RNA28SN5-2954-20-cP	GAGGCGCCGCCGCCCCCCCC	20	srRNA	RNA28SN5	NR_003287.4	rRNA	Homo sapiens RNA, 28S ribosomal N5 (RNA28SN5), ribosomal RNA	2954	47	20.125
srR-1844-cP	srRNA-RNA28SN5-1556-27-cP	CCAGAGGAAACTCTGGTGGAGGTCCGT	27	srRNA	RNA28SN5	NR_003287.4	rRNA	Homo sapiens RNA, 28S ribosomal N5 (RNA28SN5), ribosomal RNA	1556	47	20.125
srR-1845-cP	srRNA-RNA28SN5-2387-22-cP	GAAGGCCGAAGTGGAGAAGGGT	22	srRNA	RNA28SN5	NR_003287.4	rRNA	Homo sapiens RNA, 28S ribosomal N5 (RNA28SN5), ribosomal RNA	2387	47	20.125
srR-1846-cP	srRNA-RNA45SN5-7924-29-cP	ACGCGACCTCAGATCAGACGTGGCGACCC	29	srRNA	RNA45SN5	NR_046235.3	rRNA	Homo sapiens RNA, 45S pre-ribosomal N5 (RNA45SN5), ribosomal RNA	7924	47	20.125
srR-1847-cP	srRNA-RNA5-8SN1-11-22-cP	CGGTGGATCACTCGGCTCGTGC	22	srRNA	RNA5-8SN1	NR_145821.1	rRNA	Homo sapiens RNA, 5.8S ribosomal N1 (RNA5-8SN1), ribosomal RNA	11	47	20.125
srR-1848-cP	srRNA-RNA5S1-12-27-cP	TACCACCCTGAACGCGCCCGATCTCGT	27	srRNA	RNA5S1	NR_023363.1	rRNA	Homo sapiens RNA, 5S ribosomal 1 (RNA5S1), ribosomal RNA	12	47	20.125
srR-1849-cP	srRNA-RNA5S1-4-15-cP	TACGGCCATACCACC	15	srRNA	RNA5S1	NR_023363.1	rRNA	Homo sapiens RNA, 5S ribosomal 1 (RNA5S1), ribosomal RNA	4	47	20.125
srR-1850-cP	srRNA-RNA5S1-25-17-cP	GCGCCCGATCTCGTCTG	17	srRNA	RNA5S1	NR_023363.1	rRNA	Homo sapiens RNA, 5S ribosomal 1 (RNA5S1), ribosomal RNA	25	47	20.125
srR-1851-cP	srRNA-RNA5S1-77-19-cP	ACTTGGATGGGAGACCGCC	19	srRNA	RNA5S1	NR_023363.1	rRNA	Homo sapiens RNA, 5S ribosomal 1 (RNA5S1), ribosomal RNA	77	47	20.125
srR-1852-cP	srRNA-RNA5S1-54-19-cP	AAGCAGGGTCGGGCCTGGT	19	srRNA	RNA5S1	NR_023363.1	rRNA	Homo sapiens RNA, 5S ribosomal 1 (RNA5S1), ribosomal RNA	54	47	20.125
srR-1853-cP	srRNA-RNA5SP194 -65-15-cP	GGCCCGGTTAGTACT	15	srRNA	RNA5SP194	ENST00000364662.1	rRNA	ncrna chromosome:GRCh38:5:139012329:139012441:1 gene:ENSG00000201532.1 gene_biotype:rRNA transcript_biotype:rRNA gene_symbol:RNA5SP194 description:RNA, 5S ribosomal pseudogene 194 [Source:HGNC Symbol;Acc:HGNC:43094]	65	47	20.125
srR-1854-cP	srRNA-RNA28SN5-1293-23-2-cP	GACGTCGGCTACCCACCCGACCC	23	srRNA	RNA28SN5	NR_003287.4	rRNA	Homo sapiens RNA, 28S ribosomal N5 (RNA28SN5), ribosomal RNA	1293	46	19.6968
srR-1855-cP	srRNA-RNA5S1-1-24-8-cP	GTCTACGGCCATACTACCCTGAAC	24	srRNA	RNA5S1	NR_023363.1	rRNA	Homo sapiens RNA, 5S ribosomal 1 (RNA5S1), ribosomal RNA	1	46	19.6968
srR-1856-cP	srRNA-RNA18SN2-1854-16-cP	TGCGGAAGGATCATTA	16	srRNA	RNA18SN2	NR_146146.1	rRNA	Homo sapiens RNA, 18S ribosomal N2 (RNA18SN2), ribosomal RNA	1854	46	19.6968
srR-1857-cP	srRNA-RNA18SN2-784-27-cP	GCGGGGCCCGAAGCGTTTACTTTGAAA	27	srRNA	RNA18SN2	NR_146146.1	rRNA	Homo sapiens RNA, 18S ribosomal N2 (RNA18SN2), ribosomal RNA	784	46	19.6968
srR-1858-cP	srRNA-RNA18SN2-1155-18-cP	TTGGGTTCCGGGGGGAGT	18	srRNA	RNA18SN2	NR_146146.1	rRNA	Homo sapiens RNA, 18S ribosomal N2 (RNA18SN2), ribosomal RNA	1155	46	19.6968
srR-1859-cP	srRNA-RNA18SN2-825-27-cP	AAAGCAGGCCCGAGCCGCCTGGATACC	27	srRNA	RNA18SN2	NR_146146.1	rRNA	Homo sapiens RNA, 18S ribosomal N2 (RNA18SN2), ribosomal RNA	825	46	19.6968
srR-1860-cP	srRNA-RNA18SN2-449-17-cP	ACGGCTACCACATCCAA	17	srRNA	RNA18SN2	NR_146146.1	rRNA	Homo sapiens RNA, 18S ribosomal N2 (RNA18SN2), ribosomal RNA	449	46	19.6968
srR-1861-cP	srRNA-RNA18SN2-891-21-cP	GTTGGTTTTCGGAACTGAGGC	21	srRNA	RNA18SN2	NR_146146.1	rRNA	Homo sapiens RNA, 18S ribosomal N2 (RNA18SN2), ribosomal RNA	891	46	19.6968
srR-1862-cP	srRNA-RNA18SN2-1117-20-cP	CCATGACCCGCCGGGCAGCT	20	srRNA	RNA18SN2	NR_146146.1	rRNA	Homo sapiens RNA, 18S ribosomal N2 (RNA18SN2), ribosomal RNA	1117	46	19.6968
srR-1863-cP	srRNA-RNA18SN2-1513-18-cP	CGGGGCTGCACGCGCGCT	18	srRNA	RNA18SN2	NR_146146.1	rRNA	Homo sapiens RNA, 18S ribosomal N2 (RNA18SN2), ribosomal RNA	1513	46	19.6968
srR-1864-cP	srRNA-RNA18SN2-1263-21-cP	TCACCCGGCCCGGACACGGAC	21	srRNA	RNA18SN2	NR_146146.1	rRNA	Homo sapiens RNA, 18S ribosomal N2 (RNA18SN2), ribosomal RNA	1263	46	19.6968
srR-1865-cP	srRNA-RNA18SN2-811-25-cP	AAATTAGAGTGTTCAAAGCAGGCCC	25	srRNA	RNA18SN2	NR_146146.1	rRNA	Homo sapiens RNA, 18S ribosomal N2 (RNA18SN2), ribosomal RNA	811	46	19.6968
srR-1866-cP	srRNA-RNA18SN2-1-25-cP	TACCTGGTTGATCCTGCCAGTAGCA	25	srRNA	RNA18SN2	NR_146146.1	rRNA	Homo sapiens RNA, 18S ribosomal N2 (RNA18SN2), ribosomal RNA	1	46	19.6968
srR-1867-cP	srRNA-RNA18SN2-493-19-cP	ACTCCCGACCCGGGGAGGT	19	srRNA	RNA18SN2	NR_146146.1	rRNA	Homo sapiens RNA, 18S ribosomal N2 (RNA18SN2), ribosomal RNA	493	46	19.6968
srR-1868-cP	srRNA-RNA18SN2-1058-17-cP	AGATACCGTCGTAGTTC	17	srRNA	RNA18SN2	NR_146146.1	rRNA	Homo sapiens RNA, 18S ribosomal N2 (RNA18SN2), ribosomal RNA	1058	46	19.6968
srR-1869-cP	srRNA-RNA28SN5-2261-21-cP	GGACGCTACGCCGCGACGAGT	21	srRNA	RNA28SN5	NR_003287.4	rRNA	Homo sapiens RNA, 28S ribosomal N5 (RNA28SN5), ribosomal RNA	2261	46	19.6968
srR-1870-cP	srRNA-RNA28SN5-4764-24-cP	AGCCGGTCCCCCGCCTGTCCCCGC	24	srRNA	RNA28SN5	NR_003287.4	rRNA	Homo sapiens RNA, 28S ribosomal N5 (RNA28SN5), ribosomal RNA	4764	46	19.6968
srR-1871-cP	srRNA-RNA28SN5-1637-30-cP	AATCGAACCATCTAGTAGCTGGTTCCCTCC	30	srRNA	RNA28SN5	NR_003287.4	rRNA	Homo sapiens RNA, 28S ribosomal N5 (RNA28SN5), ribosomal RNA	1637	46	19.6968
srR-1872-cP	srRNA-RNA28SN5-1981-16-cP	GGAAGTCGGAATCCGC	16	srRNA	RNA28SN5	NR_003287.4	rRNA	Homo sapiens RNA, 28S ribosomal N5 (RNA28SN5), ribosomal RNA	1981	46	19.6968
srR-1873-cP	srRNA-RNA28SN5-1729-20-cP	ATCCGGTAAAGCGAATGATT	20	srRNA	RNA28SN5	NR_003287.4	rRNA	Homo sapiens RNA, 28S ribosomal N5 (RNA28SN5), ribosomal RNA	1729	46	19.6968
srR-1874-cP	srRNA-RNA28SN5-795-16-cP	CCCGTCTCCGCCCCCC	16	srRNA	RNA28SN5	NR_003287.4	rRNA	Homo sapiens RNA, 28S ribosomal N5 (RNA28SN5), ribosomal RNA	795	46	19.6968
srR-1875-cP	srRNA-RNA28SN5-2374-22-cP	AAACGAGAACTTTGAAGGCCGA	22	srRNA	RNA28SN5	NR_003287.4	rRNA	Homo sapiens RNA, 28S ribosomal N5 (RNA28SN5), ribosomal RNA	2374	46	19.6968
srR-1876-cP	srRNA-RNA28SN5-1704-19-cP	CGACGCACCCCCGCCACGC	19	srRNA	RNA28SN5	NR_003287.4	rRNA	Homo sapiens RNA, 28S ribosomal N5 (RNA28SN5), ribosomal RNA	1704	46	19.6968
srR-1877-cP	srRNA-RNA28SN5-97-21-cP	GAACAGGGAAGAGCCCAGCGC	21	srRNA	RNA28SN5	NR_003287.4	rRNA	Homo sapiens RNA, 28S ribosomal N5 (RNA28SN5), ribosomal RNA	97	46	19.6968
srR-1878-cP	srRNA-RNA28SN5-3245-24-cP	GGACGCGAGCCGGGCCCTTCCCGT	24	srRNA	RNA28SN5	NR_003287.4	rRNA	Homo sapiens RNA, 28S ribosomal N5 (RNA28SN5), ribosomal RNA	3245	46	19.6968
srR-1879-cP	srRNA-RNA28SN5-344-18-cP	ACGAGACCGATAGTCAAC	18	srRNA	RNA28SN5	NR_003287.4	rRNA	Homo sapiens RNA, 28S ribosomal N5 (RNA28SN5), ribosomal RNA	344	46	19.6968
srR-1880-cP	srRNA-RNA28SN5-3691-20-cP	GATTTCTGCCCAGTGCTCTG	20	srRNA	RNA28SN5	NR_003287.4	rRNA	Homo sapiens RNA, 28S ribosomal N5 (RNA28SN5), ribosomal RNA	3691	46	19.6968
srR-1881-cP	srRNA-RNA28SN5-4056-22-cP	ACTCTCATCGTTTTTTCACTGA	22	srRNA	RNA28SN5	NR_003287.4	rRNA	Homo sapiens RNA, 28S ribosomal N5 (RNA28SN5), ribosomal RNA	4056	46	19.6968
srR-1882-cP	srRNA-RNA28SN5-1087-28-cP	ACGGCGCGACCGCTCTCCCACCCCCCTC	28	srRNA	RNA28SN5	NR_003287.4	rRNA	Homo sapiens RNA, 28S ribosomal N5 (RNA28SN5), ribosomal RNA	1087	46	19.6968
srR-1883-cP	srRNA-RNA5-8SN1-1-18-cP	CGACTCTTAGCGGTGGAT	18	srRNA	RNA5-8SN1	NR_145821.1	rRNA	Homo sapiens RNA, 5.8S ribosomal N1 (RNA5-8SN1), ribosomal RNA	1	46	19.6968
srR-1884-cP	srRNA-RNA5-8SN1-65-29-cP	AATGTGAATTGCAGGACACATTGATCATC	29	srRNA	RNA5-8SN1	NR_145821.1	rRNA	Homo sapiens RNA, 5.8S ribosomal N1 (RNA5-8SN1), ribosomal RNA	65	46	19.6968
srR-1885-cP	srRNA-RNA5S1-46-18-cP	CGGAAGCTAAGCAGGGTC	18	srRNA	RNA5S1	NR_023363.1	rRNA	Homo sapiens RNA, 5S ribosomal 1 (RNA5S1), ribosomal RNA	46	46	19.6968
srR-1886-cP	srRNA-RNA5S1-91-30-cP	CCGCCTGGGAATACCGGGTGCTGTAGGCTT	30	srRNA	RNA5S1	NR_023363.1	rRNA	Homo sapiens RNA, 5S ribosomal 1 (RNA5S1), ribosomal RNA	91	46	19.6968
srR-1887-cP	srRNA-RNA5S1-15-23-cP	CACCCTGAACGCGCCCGATCTCG	23	srRNA	RNA5S1	NR_023363.1	rRNA	Homo sapiens RNA, 5S ribosomal 1 (RNA5S1), ribosomal RNA	15	46	19.6968
srR-1888-cP	srRNA-RNA5S1-19-23-cP	CTGAACGCGCCCGATCTCGTCTG	23	srRNA	RNA5S1	NR_023363.1	rRNA	Homo sapiens RNA, 5S ribosomal 1 (RNA5S1), ribosomal RNA	19	46	19.6968
srR-1889-cP	srRNA-RNA5S1-19-30-cP	ATCTGAACGCGCCCGATCTCGTCTGATCTC	30	srRNA	RNA5S1	NR_023363.1	rRNA	Homo sapiens RNA, 5S ribosomal 1 (RNA5S1), ribosomal RNA	19	46	19.6968
srR-1890-cP	srRNA-RNA5S1-1-23-6-cP	GTCTACGGCCATATTACCCTGAA	23	srRNA	RNA5S1	NR_023363.1	rRNA	Homo sapiens RNA, 5S ribosomal 1 (RNA5S1), ribosomal RNA	1	45	19.2686
srR-1891-cP	srRNA-RNA5S1-1-21-2-cP	GTCTACGGCCATATTACCCTG	21	srRNA	RNA5S1	NR_023363.1	rRNA	Homo sapiens RNA, 5S ribosomal 1 (RNA5S1), ribosomal RNA	1	45	19.2686
srR-1892-cP	srRNA-RNA5S1-11-26-6-cP	ATACCACCCTGAACGCGCCCGATTTC	26	srRNA	RNA5S1	NR_023363.1	rRNA	Homo sapiens RNA, 5S ribosomal 1 (RNA5S1), ribosomal RNA	11	45	19.2686
srR-1893-cP	srRNA-RNA5S1-1-24-9-cP	GTCTACGGCTATACCACCCTGAAC	24	srRNA	RNA5S1	NR_023363.1	rRNA	Homo sapiens RNA, 5S ribosomal 1 (RNA5S1), ribosomal RNA	1	45	19.2686
srR-1894-cP	srRNA-RNA18SN2-461-26-cP	TCCAAGGAAGGCAGCAGGCGCGCAAA	26	srRNA	RNA18SN2	NR_146146.1	rRNA	Homo sapiens RNA, 18S ribosomal N2 (RNA18SN2), ribosomal RNA	461	45	19.2686
srR-1895-cP	srRNA-RNA18SN2-1497-25-cP	GATGCCCTTAGATGTCCGGGGCTGC	25	srRNA	RNA18SN2	NR_146146.1	rRNA	Homo sapiens RNA, 18S ribosomal N2 (RNA18SN2), ribosomal RNA	1497	45	19.2686
srR-1896-cP	srRNA-RNA18SN2-45-19-cP	AAGCCATGCATGTCTAAGT	19	srRNA	RNA18SN2	NR_146146.1	rRNA	Homo sapiens RNA, 18S ribosomal N2 (RNA18SN2), ribosomal RNA	45	45	19.2686
srR-1897-cP	srRNA-RNA18SN2-164-19-cP	AGAGCTAATACATGCCGAC	19	srRNA	RNA18SN2	NR_146146.1	rRNA	Homo sapiens RNA, 18S ribosomal N2 (RNA18SN2), ribosomal RNA	164	45	19.2686
srR-1898-cP	srRNA-RNA18SN2-1420-26-cP	GAGCGGTCGGCGTCCCCCAACTTCTT	26	srRNA	RNA18SN2	NR_146146.1	rRNA	Homo sapiens RNA, 18S ribosomal N2 (RNA18SN2), ribosomal RNA	1420	45	19.2686
srR-1899-cP	srRNA-RNA18SN2-1265-20-cP	ACCCGGCCCGGACACGGACA	20	srRNA	RNA18SN2	NR_146146.1	rRNA	Homo sapiens RNA, 18S ribosomal N2 (RNA18SN2), ribosomal RNA	1265	45	19.2686
srR-1900-cP	srRNA-RNA18SN2-1511-20-cP	TCCGGGGCTGCACGCGCGCT	20	srRNA	RNA18SN2	NR_146146.1	rRNA	Homo sapiens RNA, 18S ribosomal N2 (RNA18SN2), ribosomal RNA	1511	45	19.2686
srR-1901-cP	srRNA-RNA18SN2-1689-17-cP	CTTTGTACACACCGCCC	17	srRNA	RNA18SN2	NR_146146.1	rRNA	Homo sapiens RNA, 18S ribosomal N2 (RNA18SN2), ribosomal RNA	1689	45	19.2686
srR-1902-cP	srRNA-RNA18SN2-648-20-cP	ATATTAAAGTTGCTGCAGTT	20	srRNA	RNA18SN2	NR_146146.1	rRNA	Homo sapiens RNA, 18S ribosomal N2 (RNA18SN2), ribosomal RNA	648	45	19.2686
srR-1903-cP	srRNA-RNA18SN2-347-23-cP	GAACGTCTGCCCTATCAACTTTC	23	srRNA	RNA18SN2	NR_146146.1	rRNA	Homo sapiens RNA, 18S ribosomal N2 (RNA18SN2), ribosomal RNA	347	45	19.2686
srR-1904-cP	srRNA-RNA18SN2-1117-23-cP	CCATGACCCGCCGGGCAGCTTCC	23	srRNA	RNA18SN2	NR_146146.1	rRNA	Homo sapiens RNA, 18S ribosomal N2 (RNA18SN2), ribosomal RNA	1117	45	19.2686
srR-1905-cP	srRNA-RNA18SN2-1489-24-cP	AGGTCTGTGATGCCCTTAGATGTC	24	srRNA	RNA18SN2	NR_146146.1	rRNA	Homo sapiens RNA, 18S ribosomal N2 (RNA18SN2), ribosomal RNA	1489	45	19.2686
srR-1906-cP	srRNA-RNA18SN2-78-21-cP	CAGTGAAACTGCGAATGGCTC	21	srRNA	RNA18SN2	NR_146146.1	rRNA	Homo sapiens RNA, 18S ribosomal N2 (RNA18SN2), ribosomal RNA	78	45	19.2686
srR-1907-cP	srRNA-RNA18SN2-1667-30-cP	TTGCGTTGATTAAGTCCCTGCCCTTTGTAC	30	srRNA	RNA18SN2	NR_146146.1	rRNA	Homo sapiens RNA, 18S ribosomal N2 (RNA18SN2), ribosomal RNA	1667	45	19.2686
srR-1908-cP	srRNA-RNA18SN2-919-22-cP	AAGAGGGACGGCCGGGGGCATT	22	srRNA	RNA18SN2	NR_146146.1	rRNA	Homo sapiens RNA, 18S ribosomal N2 (RNA18SN2), ribosomal RNA	919	45	19.2686
srR-1909-cP	srRNA-RNA28SN5-2857-19-cP	AAGCCGGATCCGTAACTTC	19	srRNA	RNA28SN5	NR_003287.4	rRNA	Homo sapiens RNA, 28S ribosomal N5 (RNA28SN5), ribosomal RNA	2857	45	19.2686
srR-1910-cP	srRNA-RNA28SN5-1964-19-cP	AGCAGGACGGTGGCCATGG	19	srRNA	RNA28SN5	NR_003287.4	rRNA	Homo sapiens RNA, 28S ribosomal N5 (RNA28SN5), ribosomal RNA	1964	45	19.2686
srR-1911-cP	srRNA-RNA28SN5-3903-18-cP	AGAAGACCCTGTTGAGCT	18	srRNA	RNA28SN5	NR_003287.4	rRNA	Homo sapiens RNA, 28S ribosomal N5 (RNA28SN5), ribosomal RNA	3903	45	19.2686
srR-1912-cP	srRNA-RNA28SN5-1080-23-cP	CCCTCCCACGGCGCGACCGCTCT	23	srRNA	RNA28SN5	NR_003287.4	rRNA	Homo sapiens RNA, 28S ribosomal N5 (RNA28SN5), ribosomal RNA	1080	45	19.2686
srR-1913-cP	srRNA-RNA28SN5-3673-25-cP	CGGGTGTTGACGCGATGTGATTTCT	25	srRNA	RNA28SN5	NR_003287.4	rRNA	Homo sapiens RNA, 28S ribosomal N5 (RNA28SN5), ribosomal RNA	3673	45	19.2686
srR-1914-cP	srRNA-RNA28SN5-1087-22-cP	ACGGCGCGACCGCTCTCCCACC	22	srRNA	RNA28SN5	NR_003287.4	rRNA	Homo sapiens RNA, 28S ribosomal N5 (RNA28SN5), ribosomal RNA	1087	45	19.2686
srR-1915-cP	srRNA-RNA28SN5-2374-16-cP	AAACGAGAACTTTGAA	16	srRNA	RNA28SN5	NR_003287.4	rRNA	Homo sapiens RNA, 28S ribosomal N5 (RNA28SN5), ribosomal RNA	2374	45	19.2686
srR-1916-cP	srRNA-RNA28SN5-106-28-cP	AGAGCCCAGCGCCGAATCCCCGCCCCGC	28	srRNA	RNA28SN5	NR_003287.4	rRNA	Homo sapiens RNA, 28S ribosomal N5 (RNA28SN5), ribosomal RNA	106	45	19.2686
srR-1917-cP	srRNA-RNA28SN5-1033-29-cP	CCCCCGCGGGGGCGCGCCGGCGTCTCCTC	29	srRNA	RNA28SN5	NR_003287.4	rRNA	Homo sapiens RNA, 28S ribosomal N5 (RNA28SN5), ribosomal RNA	1033	45	19.2686
srR-1918-cP	srRNA-RNA28SN5-1664-16-cP	TCCGAAGTTTCCCTCA	16	srRNA	RNA28SN5	NR_003287.4	rRNA	Homo sapiens RNA, 28S ribosomal N5 (RNA28SN5), ribosomal RNA	1664	45	19.2686
srR-1919-cP	srRNA-RNA28SN5-2373-15-cP	CAAACGAGAACTTTG	15	srRNA	RNA28SN5	NR_003287.4	rRNA	Homo sapiens RNA, 28S ribosomal N5 (RNA28SN5), ribosomal RNA	2373	45	19.2686
srR-1920-cP	srRNA-RNA28SN5-3692-20-cP	ATTTCTGCCCAGTGCTCTGA	20	srRNA	RNA28SN5	NR_003287.4	rRNA	Homo sapiens RNA, 28S ribosomal N5 (RNA28SN5), ribosomal RNA	3692	45	19.2686
srR-1921-cP	srRNA-RNA28SN5-3722-20-cP	GAAGAAATTCAATGAAGCGC	20	srRNA	RNA28SN5	NR_003287.4	rRNA	Homo sapiens RNA, 28S ribosomal N5 (RNA28SN5), ribosomal RNA	3722	45	19.2686
srR-1922-cP	srRNA-RNA28SN5-2586-18-cP	GACCGATCCCGGAGAAGC	18	srRNA	RNA28SN5	NR_003287.4	rRNA	Homo sapiens RNA, 28S ribosomal N5 (RNA28SN5), ribosomal RNA	2586	45	19.2686
srR-1923-cP	srRNA-RNA28SN5-2795-20-cP	AGCAGGTCTCCAAGGTGAAC	20	srRNA	RNA28SN5	NR_003287.4	rRNA	Homo sapiens RNA, 28S ribosomal N5 (RNA28SN5), ribosomal RNA	2795	45	19.2686
srR-1924-cP	srRNA-RNA28SN5-1326-25-cP	ACGGACCAAGGAGTCTAACACGTGC	25	srRNA	RNA28SN5	NR_003287.4	rRNA	Homo sapiens RNA, 28S ribosomal N5 (RNA28SN5), ribosomal RNA	1326	45	19.2686
srR-1925-cP	srRNA-RNA28SN5-1079-19-cP	CCCCTCCCACGGCGCGACC	19	srRNA	RNA28SN5	NR_003287.4	rRNA	Homo sapiens RNA, 28S ribosomal N5 (RNA28SN5), ribosomal RNA	1079	45	19.2686
srR-1926-cP	srRNA-RNA28SN5-3894-16-cP	AGCGGGGAAAGAAGAC	16	srRNA	RNA28SN5	NR_003287.4	rRNA	Homo sapiens RNA, 28S ribosomal N5 (RNA28SN5), ribosomal RNA	3894	45	19.2686
srR-1927-cP	srRNA-RNA28SN5-1446-26-cP	CCGCCGAGGGCGCACCACCGGCCCGT	26	srRNA	RNA28SN5	NR_003287.4	rRNA	Homo sapiens RNA, 28S ribosomal N5 (RNA28SN5), ribosomal RNA	1446	45	19.2686
srR-1928-cP	srRNA-RNA28SN5-1883-18-cP	GCGGGATGAACCGAACGC	18	srRNA	RNA28SN5	NR_003287.4	rRNA	Homo sapiens RNA, 28S ribosomal N5 (RNA28SN5), ribosomal RNA	1883	45	19.2686
srR-1929-cP	srRNA-RNA28SN5-3608-25-cP	AGAACTGGTGCGGACCAGGGGAATC	25	srRNA	RNA28SN5	NR_003287.4	rRNA	Homo sapiens RNA, 28S ribosomal N5 (RNA28SN5), ribosomal RNA	3608	45	19.2686
srR-1930-cP	srRNA-RNA28SN5-2779-18-cP	GTCCGTACCCATATCCGC	18	srRNA	RNA28SN5	NR_003287.4	rRNA	Homo sapiens RNA, 28S ribosomal N5 (RNA28SN5), ribosomal RNA	2779	45	19.2686
srR-1931-cP	srRNA-RNA28SN5-4455-17-cP	GCTCTTCCTATCATTGC	17	srRNA	RNA28SN5	NR_003287.4	rRNA	Homo sapiens RNA, 28S ribosomal N5 (RNA28SN5), ribosomal RNA	4455	45	19.2686
srR-1932-cP	srRNA-RNA28SN5-3622-20-cP	CCAGGGGAATCCGACTGTCT	20	srRNA	RNA28SN5	NR_003287.4	rRNA	Homo sapiens RNA, 28S ribosomal N5 (RNA28SN5), ribosomal RNA	3622	45	19.2686
srR-1933-cP	srRNA-RNA28SN5-512-30-cP	TTTCCCGCTCCCCGTTCCTCCCGACCCCTC	30	srRNA	RNA28SN5	NR_003287.4	rRNA	Homo sapiens RNA, 28S ribosomal N5 (RNA28SN5), ribosomal RNA	512	45	19.2686
srR-1934-cP	srRNA-RNA45SN5-2790-16-cP	AGCGTCCGTCCCGCGC	16	srRNA	RNA45SN5	NR_046235.3	rRNA	Homo sapiens RNA, 45S pre-ribosomal N5 (RNA45SN5), ribosomal RNA	2790	45	19.2686
srR-1935-cP	srRNA-RNA5-8SN1-102-24-cP	GAACGCACTTGCGGCCCCGGGTTC	24	srRNA	RNA5-8SN1	NR_145821.1	rRNA	Homo sapiens RNA, 5.8S ribosomal N1 (RNA5-8SN1), ribosomal RNA	102	45	19.2686
srR-1936-cP	srRNA-RNA5-8SN1-67-17-cP	TGTGAATTGCAGGACAC	17	srRNA	RNA5-8SN1	NR_145821.1	rRNA	Homo sapiens RNA, 5.8S ribosomal N1 (RNA5-8SN1), ribosomal RNA	67	45	19.2686
srR-1937-cP	srRNA-RNA5-8SN1-90-24-cP	CATCGACACTTCGAACGCACTTGC	24	srRNA	RNA5-8SN1	NR_145821.1	rRNA	Homo sapiens RNA, 5.8S ribosomal N1 (RNA5-8SN1), ribosomal RNA	90	45	19.2686
srR-1938-cP	srRNA-RNA5S1-3-20-cP	CTACGGCCATACCACCCTGA	20	srRNA	RNA5S1	NR_023363.1	rRNA	Homo sapiens RNA, 5S ribosomal 1 (RNA5S1), ribosomal RNA	3	45	19.2686
srR-1939-cP	srRNA-RNA5S1-10-24-cP	CATACCACCCTGAACGCGCCCGAT	24	srRNA	RNA5S1	NR_023363.1	rRNA	Homo sapiens RNA, 5S ribosomal 1 (RNA5S1), ribosomal RNA	10	45	19.2686
srR-1940-cP	srRNA-RNA5-8SN1-91-17-5-cP	ATCGATACTTCGAACGC	17	srRNA	RNA5-8SN1	NR_145821.1	rRNA	Homo sapiens RNA, 5.8S ribosomal N1 (RNA5-8SN1), ribosomal RNA	91	44	18.8404
srR-1941-cP	srRNA-RNA5S1-13-17-5-cP	ACCATTCTGAACGCGCC	17	srRNA	RNA5S1	NR_023363.1	rRNA	Homo sapiens RNA, 5S ribosomal 1 (RNA5S1), ribosomal RNA	13	44	18.8404
srR-1942-cP	srRNA-RNA18SN2-1503-30-cP	CTTAGATGTCCGGGGCTGCACGCGCGCTAC	30	srRNA	RNA18SN2	NR_146146.1	rRNA	Homo sapiens RNA, 18S ribosomal N2 (RNA18SN2), ribosomal RNA	1503	44	18.8404
srR-1943-cP	srRNA-RNA18SN2-1409-28-cP	ACGCGACCCCCGAGCGGTCGGCGTCCCC	28	srRNA	RNA18SN2	NR_146146.1	rRNA	Homo sapiens RNA, 18S ribosomal N2 (RNA18SN2), ribosomal RNA	1409	44	18.8404
srR-1944-cP	srRNA-RNA18SN2-149-26-cP	AACTGTGGTAATTCTAGAGCTAATAC	26	srRNA	RNA18SN2	NR_146146.1	rRNA	Homo sapiens RNA, 18S ribosomal N2 (RNA18SN2), ribosomal RNA	149	44	18.8404
srR-1945-cP	srRNA-RNA18SN2-1507-23-cP	GATGTCCGGGGCTGCACGCGCGC	23	srRNA	RNA18SN2	NR_146146.1	rRNA	Homo sapiens RNA, 18S ribosomal N2 (RNA18SN2), ribosomal RNA	1507	44	18.8404
srR-1946-cP	srRNA-RNA18SN2-1748-20-cP	GGCCCCGCCGGGGTCGGCCC	20	srRNA	RNA18SN2	NR_146146.1	rRNA	Homo sapiens RNA, 18S ribosomal N2 (RNA18SN2), ribosomal RNA	1748	44	18.8404
srR-1947-cP	srRNA-RNA18SN2-1533-17-cP	ACTGACTGGCTCAGCGT	17	srRNA	RNA18SN2	NR_146146.1	rRNA	Homo sapiens RNA, 18S ribosomal N2 (RNA18SN2), ribosomal RNA	1533	44	18.8404
srR-1948-cP	srRNA-RNA18SN2-442-18-cP	CTGAGAAACGGCTACCAC	18	srRNA	RNA18SN2	NR_146146.1	rRNA	Homo sapiens RNA, 18S ribosomal N2 (RNA18SN2), ribosomal RNA	442	44	18.8404
srR-1949-cP	srRNA-RNA18SN2-1768-30-cP	ACGGCCCTGGCGGAGCGCTGAGAAGACGGT	30	srRNA	RNA18SN2	NR_146146.1	rRNA	Homo sapiens RNA, 18S ribosomal N2 (RNA18SN2), ribosomal RNA	1768	44	18.8404
srR-1950-cP	srRNA-RNA28SN5-938-19-cP	CGCCGAATCCCGGGGCCGA	19	srRNA	RNA28SN5	NR_003287.4	rRNA	Homo sapiens RNA, 28S ribosomal N5 (RNA28SN5), ribosomal RNA	938	44	18.8404
srR-1951-cP	srRNA-RNA28SN5-1082-16-cP	CTCCCACGGCGCGACC	16	srRNA	RNA28SN5	NR_003287.4	rRNA	Homo sapiens RNA, 28S ribosomal N5 (RNA28SN5), ribosomal RNA	1082	44	18.8404
srR-1952-cP	srRNA-RNA28SN5-1-18-cP	CGCGACCTCAGATCAGAC	18	srRNA	RNA28SN5	NR_003287.4	rRNA	Homo sapiens RNA, 28S ribosomal N5 (RNA28SN5), ribosomal RNA	1	44	18.8404
srR-1953-cP	srRNA-RNA28SN5-265-25-cP	CCGGGTCTTCCCGGAGTCGGGTTGC	25	srRNA	RNA28SN5	NR_003287.4	rRNA	Homo sapiens RNA, 28S ribosomal N5 (RNA28SN5), ribosomal RNA	265	44	18.8404
srR-1954-cP	srRNA-RNA28SN5-300-17-cP	AGCCCAAAGCGGGTGGT	17	srRNA	RNA28SN5	NR_003287.4	rRNA	Homo sapiens RNA, 28S ribosomal N5 (RNA28SN5), ribosomal RNA	300	44	18.8404
srR-1955-cP	srRNA-RNA28SN5-4271-18-cP	AGAAGGGCAAAAGCTCGC	18	srRNA	RNA28SN5	NR_003287.4	rRNA	Homo sapiens RNA, 28S ribosomal N5 (RNA28SN5), ribosomal RNA	4271	44	18.8404
srR-1956-cP	srRNA-RNA28SN5-170-16-cP	CTCCCCGGCGCCGCTC	16	srRNA	RNA28SN5	NR_003287.4	rRNA	Homo sapiens RNA, 28S ribosomal N5 (RNA28SN5), ribosomal RNA	170	44	18.8404
srR-1957-cP	srRNA-RNA28SN5-3618-24-cP	CGGACCAGGGGAATCCGACTGTTT	24	srRNA	RNA28SN5	NR_003287.4	rRNA	Homo sapiens RNA, 28S ribosomal N5 (RNA28SN5), ribosomal RNA	3618	44	18.8404
srR-1958-cP	srRNA-RNA28SN5-25-15-cP	ACCCGCTGAATTTAA	15	srRNA	RNA28SN5	NR_003287.4	rRNA	Homo sapiens RNA, 28S ribosomal N5 (RNA28SN5), ribosomal RNA	25	44	18.8404
srR-1959-cP	srRNA-RNA28SN5-2581-21-cP	AACGCGACCGATCCCGGAGAA	21	srRNA	RNA28SN5	NR_003287.4	rRNA	Homo sapiens RNA, 28S ribosomal N5 (RNA28SN5), ribosomal RNA	2581	44	18.8404
srR-1960-cP	srRNA-RNA28SN5-265-23-cP	CCGGGTCTTCCCGGAGTCGGGTT	23	srRNA	RNA28SN5	NR_003287.4	rRNA	Homo sapiens RNA, 28S ribosomal N5 (RNA28SN5), ribosomal RNA	265	44	18.8404
srR-1961-cP	srRNA-RNA28SN5-4447-20-cP	CGATGTCGGCTCTTCCTATC	20	srRNA	RNA28SN5	NR_003287.4	rRNA	Homo sapiens RNA, 28S ribosomal N5 (RNA28SN5), ribosomal RNA	4447	44	18.8404
srR-1962-cP	srRNA-RNA28SN5-1972-16-cP	GGTGGCCATGGAAGTC	16	srRNA	RNA28SN5	NR_003287.4	rRNA	Homo sapiens RNA, 28S ribosomal N5 (RNA28SN5), ribosomal RNA	1972	44	18.8404
srR-1963-cP	srRNA-RNA28SN5-4315-29-cP	AGACCGTGAAAGCGGGGCCTCACGATCCT	29	srRNA	RNA28SN5	NR_003287.4	rRNA	Homo sapiens RNA, 28S ribosomal N5 (RNA28SN5), ribosomal RNA	4315	44	18.8404
srR-1964-cP	srRNA-RNA28SN5-1679-26-cP	AGGATAGCTGGCGCTCTCGCAGACCC	26	srRNA	RNA28SN5	NR_003287.4	rRNA	Homo sapiens RNA, 28S ribosomal N5 (RNA28SN5), ribosomal RNA	1679	44	18.8404
srR-1965-cP	srRNA-RNA28SN5-1419-23-cP	GAGGTGGGATCCCGAGGCCTCTC	23	srRNA	RNA28SN5	NR_003287.4	rRNA	Homo sapiens RNA, 28S ribosomal N5 (RNA28SN5), ribosomal RNA	1419	44	18.8404
srR-1966-cP	srRNA-RNA28SN5-407-26-cP	AAGAGGGCGTGAAACCGTTAAGAGGT	26	srRNA	RNA28SN5	NR_003287.4	rRNA	Homo sapiens RNA, 28S ribosomal N5 (RNA28SN5), ribosomal RNA	407	44	18.8404
srR-1967-cP	srRNA-RNA28SN5-2254-18-cP	GGGCCCCGCGGACGCTAC	18	srRNA	RNA28SN5	NR_003287.4	rRNA	Homo sapiens RNA, 28S ribosomal N5 (RNA28SN5), ribosomal RNA	2254	44	18.8404
srR-1968-cP	srRNA-RNA28SN5-1850-16-cP	AAGTGGGCCACTTTTG	16	srRNA	RNA28SN5	NR_003287.4	rRNA	Homo sapiens RNA, 28S ribosomal N5 (RNA28SN5), ribosomal RNA	1850	44	18.8404
srR-1969-cP	srRNA-RNA28SN5-4494-17-cP	GGATTGTTCACCCGCTA	17	srRNA	RNA28SN5	NR_003287.4	rRNA	Homo sapiens RNA, 28S ribosomal N5 (RNA28SN5), ribosomal RNA	4494	44	18.8404
srR-1970-cP	srRNA-RNA5-8SN1-29-29-cP	GTGCGTCGATGAAGAACGCAGCTAGCTGC	29	srRNA	RNA5-8SN1	NR_145821.1	rRNA	Homo sapiens RNA, 5.8S ribosomal N1 (RNA5-8SN1), ribosomal RNA	29	44	18.8404
srR-1971-cP	srRNA-RNA5-8SN1-7-17-cP	TTAGCGGTGGATCACTC	17	srRNA	RNA5-8SN1	NR_145821.1	rRNA	Homo sapiens RNA, 5.8S ribosomal N1 (RNA5-8SN1), ribosomal RNA	7	44	18.8404
srR-1972-cP	srRNA-RNA5S1-4-19-cP	TACGGCCATACCACCCTGA	19	srRNA	RNA5S1	NR_023363.1	rRNA	Homo sapiens RNA, 5S ribosomal 1 (RNA5S1), ribosomal RNA	4	44	18.8404
srR-1973-cP	srRNA-RNA5S1-37-27-cP	GTCTGATCTCGGAAGCTAAGCAGGGTC	27	srRNA	RNA5S1	NR_023363.1	rRNA	Homo sapiens RNA, 5S ribosomal 1 (RNA5S1), ribosomal RNA	37	44	18.8404
srR-1974-cP	srRNA-RNA5S1-2-23-cP	TCTACGGCCATACCACCCTGAAC	23	srRNA	RNA5S1	NR_023363.1	rRNA	Homo sapiens RNA, 5S ribosomal 1 (RNA5S1), ribosomal RNA	2	44	18.8404
srR-1975-cP	srRNA-RNA5S1-14-27-cP	CCACCCTGAACGCGCCCGATCTCGTCT	27	srRNA	RNA5S1	NR_023363.1	rRNA	Homo sapiens RNA, 5S ribosomal 1 (RNA5S1), ribosomal RNA	14	44	18.8404
srR-1976-cP	srRNA-RNA5S1-18-25-cP	ATCCTGAACGCGCCCGATCTCGTCT	25	srRNA	RNA5S1	NR_023363.1	rRNA	Homo sapiens RNA, 5S ribosomal 1 (RNA5S1), ribosomal RNA	18	44	18.8404
srR-1977-cP	srRNA-RNA5S1-13-26-3-cP	ACCACTTTGAACGCGCCCGATCTCGT	26	srRNA	RNA5S1	NR_023363.1	rRNA	Homo sapiens RNA, 5S ribosomal 1 (RNA5S1), ribosomal RNA	13	43	18.4122
srR-1978-cP	srRNA-RNA5S1-92-29-2-cP	CGCCTGGGAATACCGGGTGCTGTAGGCTA	29	srRNA	RNA5S1	NR_023363.1	rRNA	Homo sapiens RNA, 5S ribosomal 1 (RNA5S1), ribosomal RNA	92	43	18.4122
srR-1979-cP	srRNA-RNA5S1-11-19-2-cP	ATACCACCCTGAACGCGCT	19	srRNA	RNA5S1	NR_023363.1	rRNA	Homo sapiens RNA, 5S ribosomal 1 (RNA5S1), ribosomal RNA	11	43	18.4122
srR-1980-cP	srRNA-RNA5S1-13-20-3-cP	ACCACCCTGAACGCGCCCGT	20	srRNA	RNA5S1	NR_023363.1	rRNA	Homo sapiens RNA, 5S ribosomal 1 (RNA5S1), ribosomal RNA	13	43	18.4122
srR-1981-cP	srRNA-MT-RNR2-1330-28-cP	AGGACATCCCGATGGTGCAGCCGCTATT	28	srRNA	MT-RNR2	NC_012920.1:1671-3229	MT rRNA	Homo sapiens mitochondrion, MT-RNR2 mitochondrially encoded 16S RNA (16S rRNA), ribosomal RNA	1330	43	18.4122
srR-1982-cP	srRNA-RNA18SN2-1221-17-cP	GGAGTGGAGCCTGCGGC	17	srRNA	RNA18SN2	NR_146146.1	rRNA	Homo sapiens RNA, 18S ribosomal N2 (RNA18SN2), ribosomal RNA	1221	43	18.4122
srR-1983-cP	srRNA-RNA18SN2-1253-25-cP	ACGGGAAACCTCACCCGGCCCGGAC	25	srRNA	RNA18SN2	NR_146146.1	rRNA	Homo sapiens RNA, 18S ribosomal N2 (RNA18SN2), ribosomal RNA	1253	43	18.4122
srR-1984-cP	srRNA-RNA18SN2-418-24-cP	AGGGTTCGATTCCGGAGAGGGAGC	24	srRNA	RNA18SN2	NR_146146.1	rRNA	Homo sapiens RNA, 18S ribosomal N2 (RNA18SN2), ribosomal RNA	418	43	18.4122
srR-1985-cP	srRNA-RNA18SN2-1619-15-cP	AATTATTCCCCATGA	15	srRNA	RNA18SN2	NR_146146.1	rRNA	Homo sapiens RNA, 18S ribosomal N2 (RNA18SN2), ribosomal RNA	1619	43	18.4122
srR-1986-cP	srRNA-RNA18SN2-1633-28-cP	AACGAGGAATTCCCAGTAAGTGCGGGTC	28	srRNA	RNA18SN2	NR_146146.1	rRNA	Homo sapiens RNA, 18S ribosomal N2 (RNA18SN2), ribosomal RNA	1633	43	18.4122
srR-1987-cP	srRNA-RNA18SN2-724-17-cP	ACCGCCCGTCCCCGCCC	17	srRNA	RNA18SN2	NR_146146.1	rRNA	Homo sapiens RNA, 18S ribosomal N2 (RNA18SN2), ribosomal RNA	724	43	18.4122
srR-1988-cP	srRNA-RNA18SN2-25-29-cP	ATATGCTTGTCTCAAAGATTAAGCCATGC	29	srRNA	RNA18SN2	NR_146146.1	rRNA	Homo sapiens RNA, 18S ribosomal N2 (RNA18SN2), ribosomal RNA	25	43	18.4122
srR-1989-cP	srRNA-RNA18SN2-1001-22-cP	ATTTGCCAAGAATGTTTTCATT	22	srRNA	RNA18SN2	NR_146146.1	rRNA	Homo sapiens RNA, 18S ribosomal N2 (RNA18SN2), ribosomal RNA	1001	43	18.4122
srR-1990-cP	srRNA-RNA18SN2-865-21-cP	ATGGAATAGGACCGCGGTTCT	21	srRNA	RNA18SN2	NR_146146.1	rRNA	Homo sapiens RNA, 18S ribosomal N2 (RNA18SN2), ribosomal RNA	865	43	18.4122
srR-1991-cP	srRNA-RNA18SN2-77-21-cP	ACAGTGAAACTGCGAATGGCT	21	srRNA	RNA18SN2	NR_146146.1	rRNA	Homo sapiens RNA, 18S ribosomal N2 (RNA18SN2), ribosomal RNA	77	43	18.4122
srR-1992-cP	srRNA-RNA18SN2-749-22-cP	TCGGCGCCCCCTCGATGCTCTT	22	srRNA	RNA18SN2	NR_146146.1	rRNA	Homo sapiens RNA, 18S ribosomal N2 (RNA18SN2), ribosomal RNA	749	43	18.4122
srR-1993-cP	srRNA-RNA18SN2-771-15-cP	AGCTGAGTGTCCCGC	15	srRNA	RNA18SN2	NR_146146.1	rRNA	Homo sapiens RNA, 18S ribosomal N2 (RNA18SN2), ribosomal RNA	771	43	18.4122
srR-1994-cP	srRNA-RNA18SN2-1250-17-cP	AACACGGGAAAACTCAC	17	srRNA	RNA18SN2	NR_146146.1	rRNA	Homo sapiens RNA, 18S ribosomal N2 (RNA18SN2), ribosomal RNA	1250	43	18.4122
srR-1995-cP	srRNA-RNA18SN2-1680-17-cP	ACGTCCCTGCCCTTTGT	17	srRNA	RNA18SN2	NR_146146.1	rRNA	Homo sapiens RNA, 18S ribosomal N2 (RNA18SN2), ribosomal RNA	1680	43	18.4122
srR-1996-cP	srRNA-RNA18SN2-1240-25-cP	AATTTGACCCAACACGGGAAACCTC	25	srRNA	RNA18SN2	NR_146146.1	rRNA	Homo sapiens RNA, 18S ribosomal N2 (RNA18SN2), ribosomal RNA	1240	43	18.4122
srR-1997-cP	srRNA-RNA28SN5-2292-28-cP	CTGCGGTGAGCCTTGAAGCCTAGGGCGC	28	srRNA	RNA28SN5	NR_003287.4	rRNA	Homo sapiens RNA, 28S ribosomal N5 (RNA28SN5), ribosomal RNA	2292	43	18.4122
srR-1998-cP	srRNA-RNA28SN5-1637-16-cP	AATCGAACCATCTAGT	16	srRNA	RNA28SN5	NR_003287.4	rRNA	Homo sapiens RNA, 28S ribosomal N5 (RNA28SN5), ribosomal RNA	1637	43	18.4122
[truncated: 25,248 more rows]

## Sheet: tsRNA-cP
Supplementary Data 6. 15-30 nt sRNA-cPs identified by TANT-seq in human Hep G2 cells.
Rank name	Full name	Sequence	Length	Biotype	Subject name	Subject ID or legacy name	Subject biotype	Subject description	Subject start	Hep G2_reads	Hep G2_RPM
tsR-1-cP	tsRNA-Glu-CTC-21-15-cP	AGGATTCGGCGCTCT	15	tsRNA	tRNA-Glu-CTC	chr1.trna70	tRNA	Homo_sapiens_tRNA-Glu-CTC-2-1	21	18162	7776.8
tsR-2-cP	tsRNA-Glu-CTC-21-16-cP	AGGATTCGGCGCTCTC	16	tsRNA	tRNA-Glu-CTC	chr1.trna70	tRNA	Homo_sapiens_tRNA-Glu-CTC-2-1	21	14132	6051.19
tsR-3-cP	tsRNA-Glu-CTC-14-23-cP	AGTGGTTAGGATTCGGCGCTCTC	23	tsRNA	tRNA-Glu-CTC	chr1.trna70	tRNA	Homo_sapiens_tRNA-Glu-CTC-2-1	14	7293	3122.79
tsR-4-cP	tsRNA-Val-AAC-1-20-cP	GTTTCCGTAGTGTAGTGGTC	20	tsRNA	tRNA-Val-AAC	chr5.trna15	tRNA	Homo_sapiens_tRNA-Val-AAC-2-1	1	6254	2677.9
tsR-5-cP	tsRNA-His-GTG-21-21-cP	AGTACTCTGCGTTGTGGCCGC	21	tsRNA	tRNA-His-GTG	chr15.trna1	tRNA	Homo_sapiens_tRNA-His-GTG-1-9	21	5869	2513.05
tsR-6-cP	tsRNA-Val-CAC-1-20-cP	GTTTCCGTAGTGTAGTGGTT	20	tsRNA	tRNA-Val-CAC	chr1.trna132	tRNA	Homo_sapiens_tRNA-Val-CAC-5-1	1	5631	2411.14
tsR-7-cP	tsRNA-Ala-TGC-1-18-cP	GGGGATGTAGCTCAGTGG	18	tsRNA	tRNA-Ala-TGC	chr12.trna8	tRNA	Homo_sapiens_tRNA-Ala-TGC-4-1	1	5607	2400.86
tsR-8-cP	tsRNA-Val-CAC-1-23-cP	GTTTCCGTAGTGTAGTGGTTATC	23	tsRNA	tRNA-Val-CAC	chr1.trna132	tRNA	Homo_sapiens_tRNA-Val-CAC-5-1	1	5378	2302.81
tsR-9-cP	tsRNA-Glu-TTC-37-30-cP	ACCGCCGCGGCCCGGGTTCGATTCCCGGTC	30	tsRNA	tRNA-Glu-TTC	chr1.trna95	tRNA	Homo_sapiens_tRNA-Glu-TTC-4-2	37	5273	2257.85
tsR-10-cP	tsRNA-Val-CAC-1-18-cP	GTTTCCGTAGTGTAGTGG	18	tsRNA	tRNA-Val-CAC	chr1.trna132	tRNA	Homo_sapiens_tRNA-Val-CAC-5-1	1	4842	2073.3
tsR-11-cP	tsRNA-Glu-CTC-17-20-cP	GGTTAGGATTCGGCGCTCTC	20	tsRNA	tRNA-Glu-CTC	chr1.trna70	tRNA	Homo_sapiens_tRNA-Glu-CTC-2-1	17	4453	1906.73
tsR-12-cP	tsRNA-His-GTG-24-18-cP	ACTCTGCGTTGTGGCCGC	18	tsRNA	tRNA-His-GTG	chr15.trna1	tRNA	Homo_sapiens_tRNA-His-GTG-1-9	24	4374	1872.91
tsR-13-cP	tsRNA-Ala-TGC-1-19-cP	GGGGATGTAGCTCAGTGGT	19	tsRNA	tRNA-Ala-TGC	chr12.trna8	tRNA	Homo_sapiens_tRNA-Ala-TGC-4-1	1	4063	1739.74
tsR-14-cP	tsRNA-Cys-GCA-9-25-cP	AGCTCAGTGGAGAGCATTTGACTGC	25	tsRNA	tRNA-Cys-GCA	chr3.trna7	tRNA	Homo_sapiens_tRNA-Cys-GCA-6-1	9	3998	1711.91
tsR-15-cP	tsRNA-Gly-CCC-1-22-cP	GCGCCGCTGGTGTAGTGGTATC	22	tsRNA	tRNA-Gly-CCC	chr16.trna34	tRNA	Homo_sapiens_tRNA-Gly-CCC-2-2	1	3929	1682.36
tsR-16-cP	tsRNA-mt-Val-TAC-35-19-cP	ACTTAGGAGATTTCAACTT	19	tsRNA	mt-tRNA-Val-TAC	mtdbD00000528	mt-tRNA	-	35	3897	1668.66
tsR-17-cP	tsRNA-Glu-TTC-37-30-2-cP	ACCGCCGCGGCCCGGGTTCGTTTCCCGGTC	30	tsRNA	tRNA-Glu-TTC	chr1.trna95	tRNA	Homo_sapiens_tRNA-Glu-TTC-4-2	37	3778	1617.7
tsR-18-cP	tsRNA-Leu-CAG-1-21-cP	GTCAGGATGGCCGAGCGGTCT	21	tsRNA	tRNA-Leu-CAG	chr16.trna27	tRNA	Homo_sapiens_tRNA-Leu-CAG-2-2	1	3533	1512.8
tsR-19-cP	tsRNA-Glu-TTC-45-30-cP	GGCCCGGGTTCGATTCCCGGTCAGGGAACC	30	tsRNA	tRNA-Glu-TTC	chr1.trna95	tRNA	Homo_sapiens_tRNA-Glu-TTC-4-2	45	3421	1464.84
tsR-20-cP	tsRNA-Pro-TGG-58-17-cP	ATCCCGGACGAGCCCCC	17	tsRNA	tRNA-Pro-TGG	chr16.trna9	tRNA	Homo_sapiens_tRNA-Pro-TGG-3-5	58	3245	1389.48
tsR-21-cP	tsRNA-mt-Cys-GCA-1-18-cP	AGCTCCGAGGTGATTTTC	18	tsRNA	mt-tRNA-Cys-GCA	mtdbD00000536	mt-tRNA	-	1	3096	1325.68
tsR-22-cP	tsRNA-mt-Val-TAC-54-19-cP	AACTTGACCGCTCTGACCA	19	tsRNA	mt-tRNA-Val-TAC	mtdbD00000528	mt-tRNA	-	54	2691	1152.26
tsR-23-cP	tsRNA-Glu-CTC-14-22-cP	AGTGGTTAGGATTCGGCGCTCT	22	tsRNA	tRNA-Glu-CTC	chr1.trna70	tRNA	Homo_sapiens_tRNA-Glu-CTC-2-1	14	2559	1095.74
tsR-24-cP	tsRNA-Pro-TGG-58-19-cP	AGATCCCGGACGAGCCCCC	19	tsRNA	tRNA-Pro-TGG	chr16.trna9	tRNA	Homo_sapiens_tRNA-Pro-TGG-3-5	58	2482	1062.77
tsR-25-cP	tsRNA-Glu-CTC-21-18-cP	AGGATTCGGCGCTCTCAC	18	tsRNA	tRNA-Glu-CTC	chr1.trna70	tRNA	Homo_sapiens_tRNA-Glu-CTC-2-1	21	2446	1047.35
tsR-26-cP	tsRNA-Leu-TAG-1-21-cP	GGTAGCGTGGCCGAGCGGTCT	21	tsRNA	tRNA-Leu-TAG	chr17.trna41	tRNA	Homo_sapiens_tRNA-Leu-TAG-1-1	1	2299	984.41
tsR-27-cP	tsRNA-mt-Leu2-TAA-1-21-cP	GTTAAGATGGCAGAGCCCGGT	21	tsRNA	mt-tRNA-Leu2-TAA	mtdbD00000529	mt-tRNA	-	1	2244	960.86
tsR-28-cP	tsRNA-Lys-CTT-1-15-cP	GCCCGGCTAGCTCAG	15	tsRNA	tRNA-Lys-CTT	chr16.trna31	tRNA	Homo_sapiens_tRNA-Lys-CTT-5-1	1	2179	933.027
tsR-29-cP	tsRNA-mt-Val-TAC-33-21-cP	ACACTTAGGAGATTTCAACTT	21	tsRNA	mt-tRNA-Val-TAC	mtdbD00000528	mt-tRNA	-	33	2108	902.626
tsR-30-cP	tsRNA-mt-Ser1-GCT-1-19-cP	GAGAAAGCTCACAAGAACT	19	tsRNA	mt-tRNA-Ser1-GCT	mtdbD00000544	mt-tRNA	-	1	2076	888.924
tsR-31-cP	tsRNA-Arg-TCG-1-20-cP	GACCGCGTGGCCTAATGGAT	20	tsRNA	tRNA-Arg-TCG	chr17.trna17	tRNA	Homo_sapiens_tRNA-Arg-TCG-3-1	1	2038	872.652
tsR-32-cP	tsRNA-Gly-TCC-12-29-cP	ATAGTGGTGAGCATAGCTGCCTTCCAAGC	29	tsRNA	tRNA-Gly-TCC	chr1.trna57	tRNA	Homo_sapiens_tRNA-Gly-TCC-2-6	12	1964	840.966
tsR-33-cP	tsRNA-Glu-CTC-17-19-cP	GGTTAGGATTCGGCGCTCT	19	tsRNA	tRNA-Glu-CTC	chr1.trna70	tRNA	Homo_sapiens_tRNA-Glu-CTC-2-1	17	1861	796.863
tsR-34-cP	tsRNA-His-GTG-12-30-cP	ATAGTGGTTAGTACTCTGCGTTGTGGCCGC	30	tsRNA	tRNA-His-GTG	chr15.trna1	tRNA	Homo_sapiens_tRNA-His-GTG-1-9	12	1795	768.602
tsR-35-cP	tsRNA-Leu-CAG-1-16-cP	GTCAGGATGGCCGAGC	16	tsRNA	tRNA-Leu-CAG	chr16.trna27	tRNA	Homo_sapiens_tRNA-Leu-CAG-2-2	1	1705	730.065
tsR-36-cP	tsRNA-mt-Leu2-TAA-1-27-cP	GTTAAGATGGCAGAGCCCGGTAATCGC	27	tsRNA	mt-tRNA-Leu2-TAA	mtdbD00000529	mt-tRNA	-	1	1645	704.373
tsR-37-cP	tsRNA-Asp-GTC-12-25-cP	ATAGTGGTGAGTATCCCCGCCTGTC	25	tsRNA	tRNA-Asp-GTC	chr12.trna12	tRNA	Homo_sapiens_tRNA-Asp-GTC-2-9	12	1629	697.522
tsR-38-cP	tsRNA-Glu-CTC-21-19-cP	AGGATTCGGCGCTCTCACC	19	tsRNA	tRNA-Glu-CTC	chr1.trna70	tRNA	Homo_sapiens_tRNA-Glu-CTC-2-1	21	1616	691.956
tsR-39-cP	tsRNA-His-GTG-45-30-cP	AACCTCGGTTCGTATCCGAGTCACGGCACC	30	tsRNA	tRNA-His-GTG	chr15.trna1	tRNA	Homo_sapiens_tRNA-His-GTG-1-9	45	1540	659.413
tsR-40-cP	tsRNA-Ser-GCT-1-20-cP	GACGAGGTGGCCGAGTGGTT	20	tsRNA	tRNA-Ser-GCT	chr6.trna63	tRNA	Homo_sapiens_tRNA-Ser-GCT-5-1	1	1480	633.722
tsR-41-cP	tsRNA-mt-Phe-GAA-1-21-cP	GTTTATGTTGCTTACCTCCTC	21	tsRNA	mt-tRNA-Phe-GAA	mtdbD00000527	mt-tRNA	-	1	1368	585.765
tsR-42-cP	tsRNA-Lys-CTT-21-22-cP	AGAGCATGAGACTCTTAATCTC	22	tsRNA	tRNA-Lys-CTT	chr1.trna141	tRNA	Homo_sapiens_tRNA-Lys-CTT-7-1	21	1364	584.052
tsR-43-cP	tsRNA-Gly-TCC-58-19-cP	GTTTCCCGGCCAACGCACC	19	tsRNA	tRNA-Gly-TCC	chr17.trna9	tRNA	Homo_sapiens_tRNA-Gly-TCC-3-1	58	1360	582.339
tsR-44-cP	tsRNA-Gln-CTG-58-17-cP	ATCTCGGTGGAACCTCC	17	tsRNA	tRNA-Gln-CTG	chr6.trna44	tRNA	Homo_sapiens_tRNA-Gln-CTG-5-1	58	1319	564.783
tsR-45-cP	tsRNA-Gly-GCC-20-29-cP	AGAATTCTCGCCTGCCACGCGGGAGGCCC	29	tsRNA	tRNA-Gly-GCC	chr16.trna26	tRNA	Homo_sapiens_tRNA-Gly-GCC-3-1	20	1308	560.073
tsR-46-cP	tsRNA-Val-CAC-1-16-cP	GTTTCCGTAGTGTAGT	16	tsRNA	tRNA-Val-CAC	chr1.trna132	tRNA	Homo_sapiens_tRNA-Val-CAC-5-1	1	1297	555.363
tsR-47-cP	tsRNA-Pro-TGG-58-19-2-cP	ATATCCCGGACGAGCCCCC	19	tsRNA	tRNA-Pro-TGG	chr16.trna9	tRNA	Homo_sapiens_tRNA-Pro-TGG-3-5	58	1278	547.227
tsR-48-cP	tsRNA-mt-Cys-GCA-1-30-cP	AGCTCCGAGGTGATTTTCATATTGAATTGC	30	tsRNA	mt-tRNA-Cys-GCA	mtdbD00000536	mt-tRNA	-	1	1244	532.669
tsR-49-cP	tsRNA-Lys-CTT-1-17-cP	GCCCGGCTAGCTCAGTC	17	tsRNA	tRNA-Lys-CTT	chr16.trna31	tRNA	Homo_sapiens_tRNA-Lys-CTT-5-1	1	1201	514.257
tsR-50-cP	tsRNA-Gln-CTG-1-20-cP	GGTTCCATGGTGTAATGGTT	20	tsRNA	tRNA-Gln-CTG	chr6.trna44	tRNA	Homo_sapiens_tRNA-Gln-CTG-5-1	1	1180	505.265
tsR-51-cP	tsRNA-Leu-CAA-1-21-cP	GTCAGGATGGCCGAGTGGTCT	21	tsRNA	tRNA-Leu-CAA	chr1.trna69	tRNA	Homo_sapiens_tRNA-Leu-CAA-4-1	1	1161	497.129
tsR-52-cP	tsRNA-Glu-TTC-45-30-2-cP	GGCCCGGGTTCGACTCCCGGTGTGGGAACC	30	tsRNA	tRNA-Glu-TTC	chr15.trna11	tRNA	Homo_sapiens_tRNA-Glu-TTC-2-2	45	1155	494.56
tsR-53-cP	tsRNA-Asp-GTC-12-24-cP	ATAGTGGTGAGTATCCCCGCCTGT	24	tsRNA	tRNA-Asp-GTC	chr12.trna12	tRNA	Homo_sapiens_tRNA-Asp-GTC-2-9	12	1131	484.283
tsR-54-cP	tsRNA-Arg-TCG-1-20-2-cP	GACCGCGTTGCCTAATGGAT	20	tsRNA	tRNA-Arg-TCG	chr17.trna17	tRNA	Homo_sapiens_tRNA-Arg-TCG-3-1	1	1127	482.571
tsR-55-cP	tsRNA-Gly-TCC-14-27-cP	AGTGGTGAGCATAGCTGCCTTCCAAGC	27	tsRNA	tRNA-Gly-TCC	chr1.trna57	tRNA	Homo_sapiens_tRNA-Gly-TCC-2-6	14	1111	475.72
tsR-56-cP	tsRNA-Gln-CTG-24-18-cP	ACTCTGGACTCTGAATCC	18	tsRNA	tRNA-Gln-CTG	chr1.trna38	tRNA	Homo_sapiens_tRNA-Gln-CTG-7-1	24	1106	473.579
tsR-57-cP	tsRNA-Gly-GCC-1-30-cP	GCATGGGTGGTTCAGTGGTAGAATTCTCGC	30	tsRNA	tRNA-Gly-GCC	chr21.trna1	tRNA	Homo_sapiens_tRNA-Gly-GCC-1-5	1	1097	469.725
tsR-58-cP	tsRNA-Asp-GTC-49-26-cP	GGGGTTCGATTCCCCGACGGGGAGCC	26	tsRNA	tRNA-Asp-GTC	chr6.trna152	tRNA	Homo_sapiens_tRNA-Asp-GTC-3-1	49	1097	469.725
tsR-59-cP	tsRNA-Tyr-GTA-1-19-cP	CCTTCGATAGCTCAGCTGG	19	tsRNA	tRNA-Tyr-GTA	chr14.trna17	tRNA	Homo_sapiens_tRNA-Tyr-GTA-7-1	1	1053	450.885
tsR-60-cP	tsRNA-Gly-TCC-12-25-cP	ATAGTGGTGAGCATAGCTGCCTTCC	25	tsRNA	tRNA-Gly-TCC	chr1.trna57	tRNA	Homo_sapiens_tRNA-Gly-TCC-2-6	12	1045	447.459
tsR-61-cP	tsRNA-mt-Val-TAC-28-26-cP	AACTTACACTTAGGAGATTTCAACTT	26	tsRNA	mt-tRNA-Val-TAC	mtdbD00000528	mt-tRNA	-	28	1041	445.746
tsR-62-cP	tsRNA-Gly-GCC-17-23-cP	GGTAGAATTCTCGCCTGCCACGC	23	tsRNA	tRNA-Gly-GCC	chr16.trna26	tRNA	Homo_sapiens_tRNA-Gly-GCC-3-1	17	1029	440.608
tsR-63-cP	tsRNA-Gly-GCC-20-16-cP	AGAATTCTCGCCTGCC	16	tsRNA	tRNA-Gly-GCC	chr16.trna19	tRNA	Homo_sapiens_tRNA-Gly-GCC-5-1	20	1023	438.039
tsR-64-cP	tsRNA-Gly-GCC-14-22-cP	AGTGGTAGAATTCTCGCCTGCC	22	tsRNA	tRNA-Gly-GCC	chr16.trna19	tRNA	Homo_sapiens_tRNA-Gly-GCC-5-1	14	1006	430.76
tsR-65-cP	tsRNA-Glu-TTC-1-20-cP	TCCCACATGGTCTAGCGGTT	20	tsRNA	tRNA-Glu-TTC	chr15.trna11	tRNA	Homo_sapiens_tRNA-Glu-TTC-2-2	1	1005	430.331
tsR-66-cP	tsRNA-Gly-TCC-12-25-2-cP	ATAGTGGTTAGCATAGCTGCCTTCC	25	tsRNA	tRNA-Gly-TCC	chr19.trna2	tRNA	Homo_sapiens_tRNA-Gly-TCC-1-1	12	987	422.624
tsR-67-cP	tsRNA-His-GTG-14-28-cP	AGTGGTTAGTACTCTGCGTTGTGGCCGC	28	tsRNA	tRNA-His-GTG	chr15.trna1	tRNA	Homo_sapiens_tRNA-His-GTG-1-9	14	980	419.627
tsR-68-cP	tsRNA-His-GTG-17-25-cP	GGTTAGTACTCTGCGTTGTGGCCGC	25	tsRNA	tRNA-His-GTG	chr15.trna1	tRNA	Homo_sapiens_tRNA-His-GTG-1-9	17	964	412.776
tsR-69-cP	tsRNA-Ser-TGA-1-20-cP	GTAGTCGTGGCCGAGTGGTT	20	tsRNA	tRNA-Ser-TGA	chr6.trna156	tRNA	Homo_sapiens_tRNA-Ser-TGA-4-1	1	932	399.074
tsR-70-cP	tsRNA-mt-Ser1-GCT-1-27-cP	GAGAAAGCTCACAAGAACTGCTAACTC	27	tsRNA	mt-tRNA-Ser1-GCT	mtdbD00000544	mt-tRNA	-	1	931	398.645
tsR-71-cP	tsRNA-Val-CAC-1-23-2-cP	GCTTCTGTAGTGTAGTGGTTATC	23	tsRNA	tRNA-Val-CAC	chr6.trna160	tRNA	Homo_sapiens_tRNA-Val-CAC-2-1	1	929	397.789
tsR-72-cP	tsRNA-Asp-GTC-24-17-cP	ATCCCCGCCTGTCACGC	17	tsRNA	tRNA-Asp-GTC	chr12.trna12	tRNA	Homo_sapiens_tRNA-Asp-GTC-2-9	24	928	397.361
tsR-73-cP	tsRNA-Gly-TCC-12-29-2-cP	ATAGTGGTTAGCATAGCTGCCTTCCAAGC	29	tsRNA	tRNA-Gly-TCC	chr19.trna2	tRNA	Homo_sapiens_tRNA-Gly-TCC-1-1	12	920	393.935
tsR-74-cP	tsRNA-Ala-AGC-1-20-cP	GGGGAATTAGCTCAAATGGT	20	tsRNA	tRNA-Ala-AGC	chr6.trna179	tRNA	Homo_sapiens_tRNA-Ala-AGC-11-1	1	920	393.935
tsR-75-cP	tsRNA-Glu-CTC-9-28-cP	GGTCTAGTGGTTAGGATTCGGCGCTCTC	28	tsRNA	tRNA-Glu-CTC	chr1.trna70	tRNA	Homo_sapiens_tRNA-Glu-CTC-2-1	9	906	387.941
tsR-76-cP	tsRNA-mt-Val-TAC-49-24-cP	AACTTAACTTGACCGCTCTGACCA	24	tsRNA	mt-tRNA-Val-TAC	mtdbD00000528	mt-tRNA	-	49	903	386.656
tsR-77-cP	tsRNA-mt-Val-TAC-1-27-cP	CAGAGTGTTGCTTAACACAAAGCACCC	27	tsRNA	mt-tRNA-Val-TAC	mtdbD00000528	mt-tRNA	-	1	903	386.656
tsR-78-cP	tsRNA-Gly-GCC-14-21-cP	AGTGGTAGAATTCTCGCCTGC	21	tsRNA	tRNA-Gly-GCC	chr16.trna19	tRNA	Homo_sapiens_tRNA-Gly-GCC-5-1	14	874	374.239
tsR-79-cP	tsRNA-mt-Ser1-GCT-13-15-cP	AAGAACTGCTAACTC	15	tsRNA	mt-tRNA-Ser1-GCT	mtdbD00000544	mt-tRNA	-	13	865	370.385
tsR-80-cP	tsRNA-Tyr-GTA-1-19-2-cP	CCTTCGATAGCTCAGTTGG	19	tsRNA	tRNA-Tyr-GTA	chr6.trna16	tRNA	Homo_sapiens_tRNA-Tyr-GTA-3-1	1	855	366.103
tsR-81-cP	tsRNA-Lys-CTT-16-19-cP	TCGGTAGAGCATGAGACTC	19	tsRNA	tRNA-Lys-CTT	chr1.trna141	tRNA	Homo_sapiens_tRNA-Lys-CTT-7-1	16	844	361.393
tsR-82-cP	tsRNA-mt-Asp-GTC-1-22-cP	AAGGTATTGGAAAAACCATTTC	22	tsRNA	mt-tRNA-Asp-GTC	mtdbD00000539	mt-tRNA	-	1	842	360.536
tsR-83-cP	tsRNA-Glu-TTC-45-30-3-cP	GGCCCGGGTTCGTTTCCCGGTCAGGGAACC	30	tsRNA	tRNA-Glu-TTC	chr1.trna95	tRNA	Homo_sapiens_tRNA-Glu-TTC-4-2	45	841	360.108
tsR-84-cP	tsRNA-Gly-GCC-57-19-cP	GTTTCCCGGCCCATGCACC	19	tsRNA	tRNA-Gly-GCC	chr21.trna1	tRNA	Homo_sapiens_tRNA-Gly-GCC-1-5	57	837	358.395
tsR-85-cP	tsRNA-Lys-TTT-1-20-cP	GCCCGGATAGCTCAGTCGGT	20	tsRNA	tRNA-Lys-TTT	chr11.trna4	tRNA	Homo_sapiens_tRNA-Lys-TTT-5-1	1	836	357.967
tsR-86-cP	tsRNA-mt-Gln-TTG-1-22-cP	TAGGATGGGTGTGATAGGTGGC	22	tsRNA	mt-tRNA-Gln-TTG	mtdbD00000531	mt-tRNA	-	1	823	352.401
tsR-87-cP	tsRNA-Lys-TTT-1-28-cP	GCCCGGATAGCTCAGTCGGTAGAGCATC	28	tsRNA	tRNA-Lys-TTT	chr11.trna4	tRNA	Homo_sapiens_tRNA-Lys-TTT-5-1	1	820	351.116
tsR-88-cP	tsRNA-mt-Asn-GTT-1-20-cP	TAGATTGAAGCCAGTTGATT	20	tsRNA	mt-tRNA-Asn-GTT	mtdbD00000535	mt-tRNA	-	1	798	341.696
tsR-89-cP	tsRNA-mt-Asn-GTT-1-20-2-cP	TAGATTGAGGCCAGTTGATT	20	tsRNA	mt-tRNA-Asn-GTT	mtdbD00000535	mt-tRNA	-	1	796	340.84
tsR-90-cP	tsRNA-Gly-GCC-20-15-cP	AGAATTCTCGCCTGC	15	tsRNA	tRNA-Gly-GCC	chr16.trna19	tRNA	Homo_sapiens_tRNA-Gly-GCC-5-1	20	796	340.84
tsR-91-cP	tsRNA-mt-Val-TAC-54-18-cP	AACTTGACCGCTCTGACC	18	tsRNA	mt-tRNA-Val-TAC	mtdbD00000528	mt-tRNA	-	54	794	339.983
tsR-92-cP	tsRNA-Val-AAC-1-23-cP	GTTTCCGTAGTGTAGTGGTCATC	23	tsRNA	tRNA-Val-AAC	chr5.trna15	tRNA	Homo_sapiens_tRNA-Val-AAC-2-1	1	789	337.842
tsR-93-cP	tsRNA-Pro-TGG-58-18-cP	GATCCCGGACGAGCCCCC	18	tsRNA	tRNA-Pro-TGG	chr16.trna9	tRNA	Homo_sapiens_tRNA-Pro-TGG-3-5	58	786	336.558
tsR-94-cP	tsRNA-mt-Val-TAC-19-16-cP	AAAGCACCCAACTTAC	16	tsRNA	mt-tRNA-Val-TAC	mtdbD00000528	mt-tRNA	-	19	782	334.845
tsR-95-cP	tsRNA-Gly-TCC-12-29-3-cP	ATAGTGGTAAGCATAGCTGCCTTCCAAGC	29	tsRNA	tRNA-Gly-TCC	chr17.trna9	tRNA	Homo_sapiens_tRNA-Gly-TCC-3-1	12	779	333.56
tsR-96-cP	tsRNA-Glu-TTC-1-19-cP	TCCCACATGGTCTAGCGTT	19	tsRNA	tRNA-Glu-TTC	chr15.trna11	tRNA	Homo_sapiens_tRNA-Glu-TTC-2-2	1	770	329.707
tsR-97-cP	tsRNA-Val-CAC-1-23-3-cP	GTTTCCGTAGTGTAGCGGTTATC	23	tsRNA	tRNA-Val-CAC	chr19.trna11	tRNA	Homo_sapiens_tRNA-Val-CAC-3-1	1	751	321.571
tsR-98-cP	tsRNA-Gly-GCC-17-19-cP	GGTAGAATTCTCGCCTGCC	19	tsRNA	tRNA-Gly-GCC	chr16.trna19	tRNA	Homo_sapiens_tRNA-Gly-GCC-5-1	17	751	321.571
tsR-99-cP	tsRNA-Val-CAC-1-19-cP	GTTTCCGTAGTGTAGTGGT	19	tsRNA	tRNA-Val-CAC	chr1.trna132	tRNA	Homo_sapiens_tRNA-Val-CAC-5-1	1	750	321.143
tsR-100-cP	tsRNA-Glu-CTC-14-25-cP	AGTGGTTAGGATTCGGCGCTCTCAC	25	tsRNA	tRNA-Glu-CTC	chr1.trna70	tRNA	Homo_sapiens_tRNA-Glu-CTC-2-1	14	746	319.43
tsR-101-cP	tsRNA-Pro-TGG-56-19-cP	AAATCCCGGACGAGCCCCC	19	tsRNA	tRNA-Pro-TGG	chr16.trna9	tRNA	Homo_sapiens_tRNA-Pro-TGG-3-5	56	745	319.002
tsR-102-cP	tsRNA-Val-TAC-9-26-cP	AGTGTAGTGGTTATCACGTCTGCTTT	26	tsRNA	tRNA-Val-TAC	chrX.trna4	tRNA	Homo_sapiens_tRNA-Val-TAC-1-2	9	735	314.72
tsR-103-cP	tsRNA-Ala-AGC-1-20-2-cP	GGGGGATTAGCTCAAATGGT	20	tsRNA	tRNA-Ala-AGC	chr8.trna5	tRNA	Homo_sapiens_tRNA-Ala-AGC-8-2	1	724	310.01
tsR-104-cP	tsRNA-Lys-CTT-16-27-cP	TCGGTAGAGCATGAGACTCTTAATCTC	27	tsRNA	tRNA-Lys-CTT	chr1.trna141	tRNA	Homo_sapiens_tRNA-Lys-CTT-7-1	16	714	305.728
tsR-105-cP	tsRNA-His-GTG-21-19-cP	AGTACTCTGCGTTGTGCCC	19	tsRNA	tRNA-His-GTG	chr15.trna1	tRNA	Homo_sapiens_tRNA-His-GTG-1-9	21	714	305.728
tsR-106-cP	tsRNA-mt-Val-TAC-39-15-cP	AGGAGATTTCAACTT	15	tsRNA	mt-tRNA-Val-TAC	mtdbD00000528	mt-tRNA	-	39	711	304.443
tsR-107-cP	tsRNA-His-GTG-45-30-2-cP	AACCTCGGTTCGAATCCGAGTCACGGCACC	30	tsRNA	tRNA-His-GTG	chr15.trna1	tRNA	Homo_sapiens_tRNA-His-GTG-1-9	45	707	302.731
tsR-108-cP	tsRNA-Val-CAC-24-17-cP	ACGTTCGCCTCACACGC	17	tsRNA	tRNA-Val-CAC	chr6.trna165	tRNA	Homo_sapiens_tRNA-Val-CAC-6-1	24	707	302.731
tsR-109-cP	tsRNA-Cys-GCA-9-26-cP	AGCTCAGTGGTAGAGCATTTGACTGC	26	tsRNA	tRNA-Cys-GCA	chr3.trna7	tRNA	Homo_sapiens_tRNA-Cys-GCA-6-1	9	705	301.874
tsR-110-cP	tsRNA-Gln-CTG-1-23-cP	GGTTCCATGGTGTAATGGTTAGC	23	tsRNA	tRNA-Gln-CTG	chr6.trna44	tRNA	Homo_sapiens_tRNA-Gln-CTG-5-1	1	699	299.305
tsR-111-cP	tsRNA-Gly-TCC-14-27-2-cP	AGTGGTTAGCATAGCTGCCTTCCAAGC	27	tsRNA	tRNA-Gly-TCC	chr19.trna2	tRNA	Homo_sapiens_tRNA-Gly-TCC-1-1	14	679	290.741
tsR-112-cP	tsRNA-Leu-TAA-51-17-cP	ATGTCCGCGTGGGTTCG	17	tsRNA	tRNA-Leu-TAA	chr6.trna87	tRNA	Homo_sapiens_tRNA-Leu-TAA-1-1	51	677	289.885
tsR-113-cP	tsRNA-His-GTG-45-30-3-cP	AACCTCGGTTCGGATCCGAGTCACGGCACC	30	tsRNA	tRNA-His-GTG	chr15.trna1	tRNA	Homo_sapiens_tRNA-His-GTG-1-9	45	676	289.457
tsR-114-cP	tsRNA-Leu-CAG-4-18-cP	AGGATGGCCGAGCGGTCT	18	tsRNA	tRNA-Leu-CAG	chr16.trna27	tRNA	Homo_sapiens_tRNA-Leu-CAG-2-2	4	670	286.888
tsR-115-cP	tsRNA-Ser-TGA-1-20-2-cP	GCAGCGATGGCCGAGTGGTT	20	tsRNA	tRNA-Ser-TGA	chr10.trna2	tRNA	Homo_sapiens_tRNA-Ser-TGA-1-1	1	658	281.749
tsR-116-cP	tsRNA-Gln-CTG-45-28-cP	GATCCGAGTTCATCTCGGTGGAACCTCC	28	tsRNA	tRNA-Gln-CTG	chr6.trna154	tRNA	Homo_sapiens_tRNA-Gln-CTG-2-1	45	658	281.749
tsR-117-cP	tsRNA-Gln-CTG-24-26-cP	ACTCTGGACTCTGAATCCAGCGATCC	26	tsRNA	tRNA-Gln-CTG	chr6.trna139	tRNA	Homo_sapiens_tRNA-Gln-CTG-6-1	24	657	281.321
tsR-118-cP	tsRNA-Glu-TTC-39-28-cP	CGCCGCGGCCCGGGTTCGATTCCCGGTC	28	tsRNA	tRNA-Glu-TTC	chr1.trna95	tRNA	Homo_sapiens_tRNA-Glu-TTC-4-2	39	654	280.037
tsR-119-cP	tsRNA-Arg-TCG-1-19-cP	GACCGCGTGCCTAATGGAT	19	tsRNA	tRNA-Arg-TCG	chr17.trna17	tRNA	Homo_sapiens_tRNA-Arg-TCG-3-1	1	654	280.037
tsR-120-cP	tsRNA-His-GTG-21-15-cP	AGTACTCTGCGTTGT	15	tsRNA	tRNA-His-GTG	chr15.trna1	tRNA	Homo_sapiens_tRNA-His-GTG-1-9	21	649	277.896
tsR-121-cP	tsRNA-Ala-TGC-1-16-cP	GGGGATGTAGCTCAGT	16	tsRNA	tRNA-Ala-TGC	chr12.trna8	tRNA	Homo_sapiens_tRNA-Ala-TGC-4-1	1	648	277.467
tsR-122-cP	tsRNA-Val-CAC-14-21-cP	AGTGGTTATCACGTTCGCCTC	21	tsRNA	tRNA-Val-CAC	chr6.trna165	tRNA	Homo_sapiens_tRNA-Val-CAC-6-1	14	634	271.473
tsR-123-cP	tsRNA-Val-AAC-1-18-cP	GGGGGTGTAGCTCAGTGG	18	tsRNA	tRNA-Val-AAC	chr6.trna123	tRNA	Homo_sapiens_tRNA-Val-AAC-6-1	1	633	271.045
tsR-124-cP	tsRNA-Glu-CTC-14-26-cP	AGTGGTTAGGATTCGGCGCTCTCACC	26	tsRNA	tRNA-Glu-CTC	chr1.trna70	tRNA	Homo_sapiens_tRNA-Glu-CTC-2-1	14	624	267.191
tsR-125-cP	tsRNA-Val-TAC-9-15-cP	AGTGTAGTGGTTATC	15	tsRNA	tRNA-Val-TAC	chr10.trna6	tRNA	Homo_sapiens_tRNA-Val-TAC-3-1	9	616	263.765
tsR-126-cP	tsRNA-Gln-CTG-58-19-cP	AGATCTCGGTGGAACCTCC	19	tsRNA	tRNA-Gln-CTG	chr6.trna44	tRNA	Homo_sapiens_tRNA-Gln-CTG-5-1	58	615	263.337
tsR-127-cP	tsRNA-Gly-GCC-1-28-cP	GCATGGGTGGTTCAGTGGTAGAATTCTC	28	tsRNA	tRNA-Gly-GCC	chr21.trna1	tRNA	Homo_sapiens_tRNA-Gly-GCC-1-5	1	612	262.053
tsR-128-cP	tsRNA-mt-Cys-GCA-1-20-cP	AGCTCCGAGGTGATTTTCAT	20	tsRNA	mt-tRNA-Cys-GCA	mtdbD00000536	mt-tRNA	-	1	609	260.768
tsR-129-cP	tsRNA-Lys-CTT-1-25-cP	GCCCGGCTAGCTCAGTCGGTAGAGC	25	tsRNA	tRNA-Lys-CTT	chr16.trna11	tRNA	Homo_sapiens_tRNA-Lys-CTT-4-1	1	607	259.912
tsR-130-cP	tsRNA-Trp-CCA-58-19-cP	AGGTCACGTCGGGGTCACC	19	tsRNA	tRNA-Trp-CCA	chr17.trna10	tRNA	Homo_sapiens_tRNA-Trp-CCA-2-1	58	590	252.632
tsR-131-cP	tsRNA-mt-Leu2-TAA-1-20-cP	GTTAAGATGCAGAGCCCGGT	20	tsRNA	mt-tRNA-Leu2-TAA	mtdbD00000529	mt-tRNA	-	1	587	251.348
tsR-132-cP	tsRNA-Gln-CTG-21-21-cP	AGCACTCTGGACTCTGAATCC	21	tsRNA	tRNA-Gln-CTG	chr1.trna38	tRNA	Homo_sapiens_tRNA-Gln-CTG-7-1	21	586	250.92
tsR-133-cP	tsRNA-Leu-TAA-1-20-cP	ACCAGAATGGCCGAGTGGTT	20	tsRNA	tRNA-Leu-TAA	chr11.trna3	tRNA	Homo_sapiens_tRNA-Leu-TAA-3-1	1	575	246.21
tsR-134-cP	tsRNA-Val-CAC-9-26-cP	AGTGTAGTGGTTATCACGTTCGCCTC	26	tsRNA	tRNA-Val-CAC	chr1.trna132	tRNA	Homo_sapiens_tRNA-Val-CAC-5-1	9	573	245.353
tsR-135-cP	tsRNA-Asp-GTC-4-30-cP	TCCTTGGTATAGTGGTGAGTATCCCCGCCT	30	tsRNA	tRNA-Asp-GTC	chr12.trna12	tRNA	Homo_sapiens_tRNA-Asp-GTC-2-9	4	573	245.353
tsR-136-cP	tsRNA-mt-Trp-TCA-20-15-cP	AGACCAAGAGCCTTC	15	tsRNA	mt-tRNA-Trp-TCA	mtdbD00000533	mt-tRNA	-	20	573	245.353
tsR-137-cP	tsRNA-Pro-TGG-58-16-cP	ATCCCGGACGAGCCCC	16	tsRNA	tRNA-Pro-TGG	chr16.trna9	tRNA	Homo_sapiens_tRNA-Pro-TGG-3-5	58	570	244.069
tsR-138-cP	tsRNA-Gly-GCC-1-19-cP	GCATGGGTGGTTCAGTGGT	19	tsRNA	tRNA-Gly-GCC	chr21.trna1	tRNA	Homo_sapiens_tRNA-Gly-GCC-1-5	1	568	243.212
tsR-139-cP	tsRNA-mt-Val-TAC-17-18-cP	ACAAAGCACCCAACTTAC	18	tsRNA	mt-tRNA-Val-TAC	mtdbD00000528	mt-tRNA	-	17	567	242.784
tsR-140-cP	tsRNA-Val-CAC-1-25-cP	GTTTCCGTAGTGTAGTGGTTATCAC	25	tsRNA	tRNA-Val-CAC	chr1.trna132	tRNA	Homo_sapiens_tRNA-Val-CAC-5-1	1	553	236.789
tsR-141-cP	tsRNA-Gly-TCC-24-17-cP	ATAGCTGCCTTCCAAGC	17	tsRNA	tRNA-Gly-TCC	chr17.trna9	tRNA	Homo_sapiens_tRNA-Gly-TCC-3-1	24	552	236.361
tsR-142-cP	tsRNA-Val-TAC-24-17-cP	ACGTCTGCTTTACACGC	17	tsRNA	tRNA-Val-TAC	chr11.trna16	tRNA	Homo_sapiens_tRNA-Val-TAC-2-1	24	546	233.792
tsR-143-cP	tsRNA-His-GTG-24-27-cP	ACTCTGCGTTGTGGCCGCAGCAACCTC	27	tsRNA	tRNA-His-GTG	chr15.trna1	tRNA	Homo_sapiens_tRNA-His-GTG-1-9	24	538	230.367
tsR-144-cP	tsRNA-Leu-TAG-1-16-cP	GGTAGCGTGGCCGAGC	16	tsRNA	tRNA-Leu-TAG	chr17.trna41	tRNA	Homo_sapiens_tRNA-Leu-TAG-1-1	1	538	230.367
tsR-145-cP	tsRNA-Glu-TTC-1-16-cP	TCCCACATGGTCTAGC	16	tsRNA	tRNA-Glu-TTC	chr15.trna11	tRNA	Homo_sapiens_tRNA-Glu-TTC-2-2	1	536	229.51
tsR-146-cP	tsRNA-Leu-TAG-22-30-cP	AAGGCGCTGGATTTAGGCTCCAGTCATTTC	30	tsRNA	tRNA-Leu-TAG	chr16.trna28	tRNA	Homo_sapiens_tRNA-Leu-TAG-3-1	22	534	228.654
tsR-147-cP	tsRNA-Ser-TGA-42-18-cP	ATTGGGGTTTCCCCGCGC	18	tsRNA	tRNA-Ser-TGA	chr6.trna156	tRNA	Homo_sapiens_tRNA-Ser-TGA-4-1	42	527	225.656
tsR-148-cP	tsRNA-Val-CAC-21-20-cP	ATCACGTTCGCCTGACACGC	20	tsRNA	tRNA-Val-CAC	chr6.trna165	tRNA	Homo_sapiens_tRNA-Val-CAC-6-1	21	525	224.8
tsR-149-cP	tsRNA-Glu-CTC-21-21-cP	AGGATTCGGCGCTCTCACCGC	21	tsRNA	tRNA-Glu-CTC	chr1.trna70	tRNA	Homo_sapiens_tRNA-Glu-CTC-2-1	21	521	223.087
tsR-150-cP	tsRNA-Cys-GCA-7-27-cP	ATAGCTCAGTGGAGAGCATTTGACTGC	27	tsRNA	tRNA-Cys-GCA	chr17.trna27	tRNA	Homo_sapiens_tRNA-Cys-GCA-4-1	7	520	222.659
tsR-151-cP	tsRNA-SeC-TCA-1-15-cP	GCCCGGATGATCCTC	15	tsRNA	tRNA-SeC-TCA	chr19.trna8	tRNA	Homo_sapiens_tRNA-SeC-TCA-1-1	1	519	222.231
tsR-152-cP	tsRNA-mt-Trp-TCA-18-17-cP	ACAGACCAAGAGCCTTC	17	tsRNA	mt-tRNA-Trp-TCA	mtdbD00000533	mt-tRNA	-	18	516	220.946
tsR-153-cP	tsRNA-Pro-TGG-47-26-cP	CCCGGGTTCATCCCGGACGAGCCCCC	26	tsRNA	tRNA-Pro-TGG	chr16.trna9	tRNA	Homo_sapiens_tRNA-Pro-TGG-3-5	47	512	219.234
tsR-154-cP	tsRNA-mt-Asn-GTT-1-19-cP	TAGATTGAGCCAGTTGATT	19	tsRNA	mt-tRNA-Asn-GTT	mtdbD00000535	mt-tRNA	-	1	511	218.805
tsR-155-cP	tsRNA-mt-Val-TAC-17-16-cP	ACAAAGCACCCAACTT	16	tsRNA	mt-tRNA-Val-TAC	mtdbD00000528	mt-tRNA	-	17	503	215.38
tsR-156-cP	tsRNA-Pro-TGG-57-18-cP	AATCCCGGACGAGCCCCC	18	tsRNA	tRNA-Pro-TGG	chr16.trna9	tRNA	Homo_sapiens_tRNA-Pro-TGG-3-5	57	497	212.811
tsR-157-cP	tsRNA-Gly-TCC-48-28-cP	CCGGGTTCGTTTCCCGGCCAACGCACCA	28	tsRNA	tRNA-Gly-TCC	chr17.trna9	tRNA	Homo_sapiens_tRNA-Gly-TCC-3-1	48	494	211.526
tsR-158-cP	tsRNA-Glu-CTC-18-19-cP	GTTAGGATTCGGCGCTCTC	19	tsRNA	tRNA-Glu-CTC	chr1.trna70	tRNA	Homo_sapiens_tRNA-Glu-CTC-2-1	18	493	211.098
tsR-159-cP	tsRNA-Val-AAC-1-19-cP	GGGGGTGTAGCTCAGTGGT	19	tsRNA	tRNA-Val-AAC	chr6.trna123	tRNA	Homo_sapiens_tRNA-Val-AAC-6-1	1	491	210.242
tsR-160-cP	tsRNA-Val-CAC-1-22-cP	GTTTCCGTAGTGTAGTGGTTAT	22	tsRNA	tRNA-Val-CAC	chr1.trna132	tRNA	Homo_sapiens_tRNA-Val-CAC-5-1	1	487	208.529
tsR-161-cP	tsRNA-Glu-TTC-37-19-cP	ACCGCCGCGGCCCGGGTTC	19	tsRNA	tRNA-Glu-TTC	chr1.trna95	tRNA	Homo_sapiens_tRNA-Glu-TTC-4-2	37	483	206.816
tsR-162-cP	tsRNA-Ala-AGC-1-20-3-cP	GGGGAATTAGCTCAAGTGGT	20	tsRNA	tRNA-Ala-AGC	chr14.trna9	tRNA	Homo_sapiens_tRNA-Ala-AGC-15-1	1	475	203.39
tsR-163-cP	tsRNA-Gly-TCC-24-26-cP	ATAGCTGCCTTCCAAGCAGTTGACCC	26	tsRNA	tRNA-Gly-TCC	chr17.trna9	tRNA	Homo_sapiens_tRNA-Gly-TCC-3-1	24	474	202.962
tsR-164-cP	tsRNA-Glu-CTC-19-18-cP	TTAGGATTCGGCGCTCTC	18	tsRNA	tRNA-Glu-CTC	chr1.trna70	tRNA	Homo_sapiens_tRNA-Glu-CTC-2-1	19	464	198.68
tsR-165-cP	tsRNA-Glu-TTC-39-28-2-cP	CGCCGCGGCCCGGGTTCGTTTCCCGGTC	28	tsRNA	tRNA-Glu-TTC	chr1.trna95	tRNA	Homo_sapiens_tRNA-Glu-TTC-4-2	39	461	197.396
tsR-166-cP	tsRNA-Arg-CCG-1-28-cP	GACCCAGTGGCCTAATGGATAAGGCATC	28	tsRNA	tRNA-Arg-CCG	chr17.trna21	tRNA	Homo_sapiens_tRNA-Arg-CCG-2-1	1	459	196.539
tsR-167-cP	tsRNA-mt-Pro-TGG-1-18-cP	CAGAGAATAGTTTAAATT	18	tsRNA	mt-tRNA-Pro-TGG	mtdbD00000548	mt-tRNA	-	1	454	194.398
tsR-168-cP	tsRNA-Ser-GCT-34-24-cP	GCTAATCCATTGTGCTTTGCACGC	24	tsRNA	tRNA-Ser-GCT	chr11.trna5	tRNA	Homo_sapiens_tRNA-Ser-GCT-3-1	34	450	192.686
tsR-169-cP	tsRNA-His-GTG-45-29-cP	AACCTCGGTTCGATCCGAGTCACGGCACC	29	tsRNA	tRNA-His-GTG	chr15.trna1	tRNA	Homo_sapiens_tRNA-His-GTG-1-9	45	443	189.688
tsR-170-cP	tsRNA-mt-Pro-TGG-1-26-cP	CAGAGAATTGTTTAAATTAGAATCTT	26	tsRNA	mt-tRNA-Pro-TGG	mtdbD00000548	mt-tRNA	-	1	443	189.688
tsR-171-cP	tsRNA-mt-Val-TAC-35-28-cP	ACTTAGGAGATTTCAACTTAACTTGACC	28	tsRNA	mt-tRNA-Val-TAC	mtdbD00000528	mt-tRNA	-	35	440	188.404
tsR-172-cP	tsRNA-SeC-TCA-1-30-cP	GCCCGGATGATCCTCAGTGGTCTGGGGTGC	30	tsRNA	tRNA-SeC-TCA	chr19.trna8	tRNA	Homo_sapiens_tRNA-SeC-TCA-1-1	1	438	187.547
tsR-173-cP	tsRNA-Cys-GCA-40-16-cP	AAGAGGTCCCCGGTTC	16	tsRNA	tRNA-Cys-GCA	chr14.trna8	tRNA	Homo_sapiens_tRNA-Cys-GCA-8-1	40	438	187.547
tsR-174-cP	tsRNA-Glu-TTC-14-23-cP	AGTGGCTAGGATTCGGCGCTTTC	23	tsRNA	tRNA-Glu-TTC	chr1.trna95	tRNA	Homo_sapiens_tRNA-Glu-TTC-4-2	14	424	181.553
tsR-175-cP	tsRNA-Asp-GTC-24-15-cP	ATCCCCGCCTGTCAC	15	tsRNA	tRNA-Asp-GTC	chr12.trna12	tRNA	Homo_sapiens_tRNA-Asp-GTC-2-9	24	424	181.553
tsR-176-cP	tsRNA-Tyr-GTA-9-27-cP	AGCTCAGTTGGTAGAGCGGAGGACTGT	27	tsRNA	tRNA-Tyr-GTA	chr6.trna15	tRNA	Homo_sapiens_tRNA-Tyr-GTA-8-1	9	422	180.696
tsR-177-cP	tsRNA-mt-Val-TAC-35-24-cP	ACTTAGGAGATTTCAACTTAACTT	24	tsRNA	mt-tRNA-Val-TAC	mtdbD00000528	mt-tRNA	-	35	419	179.412
tsR-178-cP	tsRNA-Glu-CTC-14-28-cP	AGTGGTTAGGATTCGGCGCTCTCACCGC	28	tsRNA	tRNA-Glu-CTC	chr1.trna70	tRNA	Homo_sapiens_tRNA-Glu-CTC-2-1	14	418	178.984
tsR-179-cP	tsRNA-Leu-CAG-17-19-cP	GGTCTAAGGCGCTGCGTTC	19	tsRNA	tRNA-Leu-CAG	chr16.trna27	tRNA	Homo_sapiens_tRNA-Leu-CAG-2-2	17	417	178.555
tsR-180-cP	tsRNA-Gly-TCC-58-16-cP	GTTTCCCGGCCAACGC	16	tsRNA	tRNA-Gly-TCC	chr17.trna9	tRNA	Homo_sapiens_tRNA-Gly-TCC-3-1	58	416	178.127
tsR-181-cP	tsRNA-Glu-CTC-17-22-cP	GGTTAGGATTCGGCGCTCTCAC	22	tsRNA	tRNA-Glu-CTC	chr1.trna70	tRNA	Homo_sapiens_tRNA-Glu-CTC-2-1	17	412	176.414
tsR-182-cP	tsRNA-Gly-CCC-1-26-cP	GCGCCGCTGGTGTAGTGGTATCATGC	26	tsRNA	tRNA-Gly-CCC	chr16.trna34	tRNA	Homo_sapiens_tRNA-Gly-CCC-2-2	1	412	176.414
tsR-183-cP	tsRNA-Trp-CCA-35-26-cP	AGATCAGAAGGCTGCGTGTTCGTATC	26	tsRNA	tRNA-Trp-CCA	chr12.trna6	tRNA	Homo_sapiens_tRNA-Trp-CCA-4-1	35	409	175.13
tsR-184-cP	tsRNA-Ser-GCT-1-21-cP	GACGAGGTGGCCGAGTGGTTA	21	tsRNA	tRNA-Ser-GCT	chr6.trna63	tRNA	Homo_sapiens_tRNA-Ser-GCT-5-1	1	408	174.702
tsR-185-cP	tsRNA-Val-CAC-1-16-2-cP	GTTTCCGTAGTGTAGC	16	tsRNA	tRNA-Val-CAC	chr19.trna11	tRNA	Homo_sapiens_tRNA-Val-CAC-3-1	1	407	174.274
tsR-186-cP	tsRNA-mt-Leu1-TAG-41-20-cP	AAGAATTTTGGTGCAACTCC	20	tsRNA	mt-tRNA-Leu1-TAG	mtdbD00000545	mt-tRNA	-	41	406	173.845
tsR-187-cP	tsRNA-mt-Val-TAC-28-21-cP	AACTTACACTTAGGAGATTTC	21	tsRNA	mt-tRNA-Val-TAC	mtdbD00000528	mt-tRNA	-	28	399	170.848
tsR-188-cP	tsRNA-mt-Ser1-GCT-1-22-cP	GAGAAAGCTCACAAGAACTGCT	22	tsRNA	mt-tRNA-Ser1-GCT	mtdbD00000544	mt-tRNA	-	1	398	170.42
tsR-189-cP	tsRNA-iMet-CAT-56-19-cP	GAAACCATCCTCTGCTACC	19	tsRNA	tRNA-iMet-CAT	chr17.trna18	tRNA	Homo_sapiens_tRNA-iMet-CAT-1-8	56	397	169.992
tsR-190-cP	tsRNA-Gly-TCC-14-27-3-cP	AGTGGTAAGCATAGCTGCCTTCCAAGC	27	tsRNA	tRNA-Gly-TCC	chr17.trna9	tRNA	Homo_sapiens_tRNA-Gly-TCC-3-1	14	394	168.707
tsR-191-cP	tsRNA-Val-CAC-14-23-cP	AGTGGTTATCACGTTCGCCTCAC	23	tsRNA	tRNA-Val-CAC	chr6.trna165	tRNA	Homo_sapiens_tRNA-Val-CAC-6-1	14	392	167.851
tsR-192-cP	tsRNA-Arg-ACG-41-21-cP	AGAAGATTCTAGGTTCGGCTC	21	tsRNA	tRNA-Arg-ACG	chr6.trna146	tRNA	Homo_sapiens_tRNA-Arg-ACG-2-4	41	392	167.851
tsR-193-cP	tsRNA-Glu-TTC-40-27-cP	GCCGCGGCCCGGGTTCGATTCCCGGTC	27	tsRNA	tRNA-Glu-TTC	chr1.trna95	tRNA	Homo_sapiens_tRNA-Glu-TTC-4-2	40	387	165.71
tsR-194-cP	tsRNA-mt-Ser1-GCT-13-23-cP	AAGAACTGCTAACTCATGCCCCC	23	tsRNA	mt-tRNA-Ser1-GCT	mtdbD00000544	mt-tRNA	-	13	387	165.71
tsR-195-cP	tsRNA-Glu-CTC-21-17-cP	AGGATTCGGCGCTCTCA	17	tsRNA	tRNA-Glu-CTC	chr1.trna70	tRNA	Homo_sapiens_tRNA-Glu-CTC-2-1	21	386	165.282
tsR-196-cP	tsRNA-Gly-CCC-57-19-cP	GTTTCCCGGGCGGCGCACC	19	tsRNA	tRNA-Gly-CCC	chr16.trna34	tRNA	Homo_sapiens_tRNA-Gly-CCC-2-2	57	386	165.282
tsR-197-cP	tsRNA-Leu-TAG-22-30-2-cP	AAGGCGCTGGATTGAGGCTCCAGTCTCTTC	30	tsRNA	tRNA-Leu-TAG	chr14.trna2	tRNA	Homo_sapiens_tRNA-Leu-TAG-2-1	22	384	164.425
tsR-198-cP	tsRNA-Cys-GCA-9-25-2-cP	AGCTCAGGGGAGAGCATTTGACTGC	25	tsRNA	tRNA-Cys-GCA	chr7.trna19	tRNA	Homo_sapiens_tRNA-Cys-GCA-9-4	9	384	164.425
tsR-199-cP	tsRNA-Val-TAC-7-28-cP	ATAGTGTAGTGGTTATCACGTCTGCTTT	28	tsRNA	tRNA-Val-TAC	chrX.trna4	tRNA	Homo_sapiens_tRNA-Val-TAC-1-2	7	384	164.425
tsR-200-cP	tsRNA-Ala-AGC-48-25-cP	AGCGGGATCGTTGCCCGCATCCTCC	25	tsRNA	tRNA-Ala-AGC	chr8.trna5	tRNA	Homo_sapiens_tRNA-Ala-AGC-8-2	48	382	163.569
tsR-201-cP	tsRNA-Gly-TCC-58-20-cP	GTTTCCCGGCCAACGCACCA	20	tsRNA	tRNA-Gly-TCC	chr17.trna9	tRNA	Homo_sapiens_tRNA-Gly-TCC-3-1	58	377	161.428
tsR-202-cP	tsRNA-Pro-TGG-58-18-2-cP	AGATCCCGGACGAGCCCC	18	tsRNA	tRNA-Pro-TGG	chr16.trna9	tRNA	Homo_sapiens_tRNA-Pro-TGG-3-5	58	372	159.287
tsR-203-cP	tsRNA-Glu-CTC-12-25-cP	CTAGTGGTTAGGATTCGGCGCTCTC	25	tsRNA	tRNA-Glu-CTC	chr1.trna70	tRNA	Homo_sapiens_tRNA-Glu-CTC-2-1	12	370	158.43
tsR-204-cP	tsRNA-Gln-CTG-21-15-cP	AGCACTCTGGACTCT	15	tsRNA	tRNA-Gln-CTG	chr1.trna38	tRNA	Homo_sapiens_tRNA-Gln-CTG-7-1	21	368	157.574
tsR-205-cP	tsRNA-Gly-TCC-12-25-3-cP	ATAGTGGTAAGCATAGCTGCCTTCC	25	tsRNA	tRNA-Gly-TCC	chr17.trna9	tRNA	Homo_sapiens_tRNA-Gly-TCC-3-1	12	365	156.29
tsR-206-cP	tsRNA-Val-TAC-21-16-cP	ATCACGTCTGCTTTAC	16	tsRNA	tRNA-Val-TAC	chr11.trna16	tRNA	Homo_sapiens_tRNA-Val-TAC-2-1	21	364	155.861
tsR-207-cP	tsRNA-mt-Met-CAT-52-20-cP	ATACCCTTCCCGTACTACCA	20	tsRNA	mt-tRNA-Met-CAT	mtdbD00000532	mt-tRNA	-	52	361	154.577
tsR-208-cP	tsRNA-Val-CAC-14-27-cP	AGTGGTTATCACGTTCGCCTCACACGC	27	tsRNA	tRNA-Val-CAC	chr6.trna165	tRNA	Homo_sapiens_tRNA-Val-CAC-6-1	14	360	154.149
tsR-209-cP	tsRNA-Glu-CTC-19-17-cP	TTAGGATTCGGCGCTCT	17	tsRNA	tRNA-Glu-CTC	chr1.trna70	tRNA	Homo_sapiens_tRNA-Glu-CTC-2-1	19	360	154.149
tsR-210-cP	tsRNA-mt-Gly-TCC-27-15-cP	AACTTCCAATTAACT	15	tsRNA	mt-tRNA-Gly-TCC	mtdbD00000541	mt-tRNA	-	27	360	154.149
tsR-211-cP	tsRNA-Gly-TCC-14-23-cP	AGTGGTGAGCATAGCTGCCTTCC	23	tsRNA	tRNA-Gly-TCC	chr1.trna57	tRNA	Homo_sapiens_tRNA-Gly-TCC-2-6	14	358	153.292
tsR-212-cP	tsRNA-mt-Leu2-TAA-1-21-2-cP	GTTAAGATTGCAGAGCCCGGT	21	tsRNA	mt-tRNA-Leu2-TAA	mtdbD00000529	mt-tRNA	-	1	356	152.436
tsR-213-cP	tsRNA-Val-CAC-21-16-cP	ATCACGTTCGCCTCAC	16	tsRNA	tRNA-Val-CAC	chr6.trna165	tRNA	Homo_sapiens_tRNA-Val-CAC-6-1	21	353	151.151
tsR-214-cP	tsRNA-Glu-CTC-14-20-cP	AGTGGTTAGGATTCGGCGCT	20	tsRNA	tRNA-Glu-CTC	chr1.trna70	tRNA	Homo_sapiens_tRNA-Glu-CTC-2-1	14	352	150.723
tsR-215-cP	tsRNA-Glu-TTC-1-16-2-cP	TCCCATATGGTCTAGC	16	tsRNA	tRNA-Glu-TTC	chr13.trna5	tRNA	Homo_sapiens_tRNA-Glu-TTC-1-2	1	350	149.867
tsR-216-cP	tsRNA-Leu-TAG-17-19-cP	GGTCTAAGGCGCTGGATTT	19	tsRNA	tRNA-Leu-TAG	chr16.trna28	tRNA	Homo_sapiens_tRNA-Leu-TAG-3-1	17	349	149.438
tsR-217-cP	tsRNA-Arg-CCG-1-28-2-cP	GACCCAGTTGCCTAATGGATAAGGCATC	28	tsRNA	tRNA-Arg-CCG	chr17.trna21	tRNA	Homo_sapiens_tRNA-Arg-CCG-2-1	1	348	149.01
tsR-218-cP	tsRNA-Gln-CTG-58-19-2-cP	AGGTCTCGGTGGAACCTCC	19	tsRNA	tRNA-Gln-CTG	chr1.trna12	tRNA	Homo_sapiens_tRNA-Gln-CTG-4-2	58	348	149.01
tsR-219-cP	tsRNA-Gly-GCC-20-18-cP	AGAATTCTCGCCTGCCAC	18	tsRNA	tRNA-Gly-GCC	chr16.trna26	tRNA	Homo_sapiens_tRNA-Gly-GCC-3-1	20	347	148.582
tsR-220-cP	tsRNA-Cys-GCA-58-17-cP	ATCCGGGTGCCCCCTCC	17	tsRNA	tRNA-Cys-GCA	chr14.trna8	tRNA	Homo_sapiens_tRNA-Cys-GCA-8-1	58	345	147.726
tsR-221-cP	tsRNA-Asp-GTC-12-20-cP	ATAGTGGTGAGTATCCCCGC	20	tsRNA	tRNA-Asp-GTC	chr12.trna12	tRNA	Homo_sapiens_tRNA-Asp-GTC-2-9	12	342	146.441
tsR-222-cP	tsRNA-Lys-CTT-9-26-cP	AGCTCAGTCGGTAGAGCATGGGACTC	26	tsRNA	tRNA-Lys-CTT	chr16.trna11	tRNA	Homo_sapiens_tRNA-Lys-CTT-4-1	9	342	146.441
tsR-223-cP	tsRNA-Gly-TCC-26-15-cP	AGCTGCCTTCCAAGC	15	tsRNA	tRNA-Gly-TCC	chr17.trna9	tRNA	Homo_sapiens_tRNA-Gly-TCC-3-1	26	341	146.013
tsR-224-cP	tsRNA-Thr-AGT-60-19-cP	GGATCCCAGCGGTGCCTCC	19	tsRNA	tRNA-Thr-AGT	chr17.trna39	tRNA	Homo_sapiens_tRNA-Thr-AGT-5-1	60	341	146.013
tsR-225-cP	tsRNA-iMet-CAT-1-16-cP	AGCAGAGTGGCGCAGC	16	tsRNA	tRNA-iMet-CAT	chr6.trna62	tRNA	Homo_sapiens_tRNA-iMet-CAT-2-1	1	340	145.585
tsR-226-cP	tsRNA-Gly-GCC-3-28-cP	ATGGGTGGTTCAGTGGTAGAATTCTCGC	28	tsRNA	tRNA-Gly-GCC	chr21.trna1	tRNA	Homo_sapiens_tRNA-Gly-GCC-1-5	3	339	145.157
tsR-227-cP	tsRNA-Asp-GTC-24-25-cP	ATCCCCGCCTGTCACGCGGGAGACC	25	tsRNA	tRNA-Asp-GTC	chr12.trna12	tRNA	Homo_sapiens_tRNA-Asp-GTC-2-9	24	336	143.872
tsR-228-cP	tsRNA-mt-Thr-TGT-1-26-cP	GTCCTTGTTGTATAAACTAATACACC	26	tsRNA	mt-tRNA-Thr-TGT	mtdbD00000547	mt-tRNA	-	1	336	143.872
tsR-229-cP	tsRNA-mt-Leu2-TAA-1-27-2-cP	GTTAAGATTGCAGAGCCCGGTAATCGC	27	tsRNA	mt-tRNA-Leu2-TAA	mtdbD00000529	mt-tRNA	-	1	335	143.444
tsR-230-cP	tsRNA-mt-Val-TAC-33-20-cP	ACACTTAGGAGATTTCAACT	20	tsRNA	mt-tRNA-Val-TAC	mtdbD00000528	mt-tRNA	-	33	334	143.016
tsR-231-cP	tsRNA-Gly-GCC-14-26-cP	AGTGGTAGAATTCTCGCCTGCCACGC	26	tsRNA	tRNA-Gly-GCC	chr16.trna26	tRNA	Homo_sapiens_tRNA-Gly-GCC-3-1	14	331	141.731
tsR-232-cP	tsRNA-mt-Ile-GAT-45-28-cP	AGGAGCTTAAACCCCCTTATTTCTACCA	28	tsRNA	mt-tRNA-Ile-GAT	mtdbD00000530	mt-tRNA	-	45	331	141.731
tsR-233-cP	tsRNA-Gly-GCC-1-28-2-cP	GCATTGGTGGTTCAGTGGTAGAATTCTC	28	tsRNA	tRNA-Gly-GCC	chr16.trna19	tRNA	Homo_sapiens_tRNA-Gly-GCC-5-1	1	330	141.303
tsR-234-cP	tsRNA-Gln-TTG-58-17-cP	ATCTCGGTGGGACCTCC	17	tsRNA	tRNA-Gln-TTG	chr6.trna138	tRNA	Homo_sapiens_tRNA-Gln-TTG-3-3	58	329	140.875
tsR-235-cP	tsRNA-Trp-CCA-58-17-cP	ATCACGTCGGGGTCACC	17	tsRNA	tRNA-Trp-CCA	chr7.trna3	tRNA	Homo_sapiens_tRNA-Trp-CCA-5-1	58	327	140.018
tsR-236-cP	tsRNA-mt-Leu2-TAA-1-26-cP	GTTAAGATGCAGAGCCCGGTAATCGC	26	tsRNA	mt-tRNA-Leu2-TAA	mtdbD00000529	mt-tRNA	-	1	326	139.59
tsR-237-cP	tsRNA-Gln-CTG-58-19-3-cP	ATATCTCGGTGGAACCTCC	19	tsRNA	tRNA-Gln-CTG	chr6.trna44	tRNA	Homo_sapiens_tRNA-Gln-CTG-5-1	58	324	138.734
tsR-238-cP	tsRNA-Glu-TTC-40-27-2-cP	GCCGCGGCCCGGGTTCGTTTCCCGGTC	27	tsRNA	tRNA-Glu-TTC	chr1.trna95	tRNA	Homo_sapiens_tRNA-Glu-TTC-4-2	40	323	138.306
tsR-239-cP	tsRNA-Gln-CTG-24-21-cP	ACTCTGGACTCTGAATCCAGC	21	tsRNA	tRNA-Gln-CTG	chr1.trna38	tRNA	Homo_sapiens_tRNA-Gln-CTG-7-1	24	321	137.449
tsR-240-cP	tsRNA-Gly-GCC-9-27-cP	GGTTCAGTGGTAGAATTCTCGCCTGCC	27	tsRNA	tRNA-Gly-GCC	chr16.trna19	tRNA	Homo_sapiens_tRNA-Gly-GCC-5-1	9	321	137.449
tsR-241-cP	tsRNA-His-GTG-24-21-cP	ACTCTGCGTTGTGGCCGCAGC	21	tsRNA	tRNA-His-GTG	chr15.trna1	tRNA	Homo_sapiens_tRNA-His-GTG-1-9	24	320	137.021
tsR-242-cP	tsRNA-Pro-TGG-35-21-cP	GGTGCGAGAGGTCCCGGGTTC	21	tsRNA	tRNA-Pro-TGG	chr16.trna9	tRNA	Homo_sapiens_tRNA-Pro-TGG-3-5	35	319	136.593
tsR-243-cP	tsRNA-Cys-GCA-40-16-2-cP	AAGAGGTCCCTGGTTC	16	tsRNA	tRNA-Cys-GCA	chr7.trna19	tRNA	Homo_sapiens_tRNA-Cys-GCA-9-4	40	318	136.165
tsR-244-cP	tsRNA-Gly-GCC-17-21-cP	GGTAGAATTCTCGCCTGCCAC	21	tsRNA	tRNA-Gly-GCC	chr16.trna26	tRNA	Homo_sapiens_tRNA-Gly-GCC-3-1	17	318	136.165
tsR-245-cP	tsRNA-Thr-AGT-60-18-cP	GATCCCAGCGGTGCCTCC	18	tsRNA	tRNA-Thr-AGT	chr17.trna39	tRNA	Homo_sapiens_tRNA-Thr-AGT-5-1	60	318	136.165
tsR-246-cP	tsRNA-mt-Asn-GTT-1-20-3-cP	TAGATTGATGCCAGTTGATT	20	tsRNA	mt-tRNA-Asn-GTT	mtdbD00000535	mt-tRNA	-	1	314	134.452
tsR-247-cP	tsRNA-Gly-TCC-21-20-cP	AGCATAGCTGCCTTCCAAGC	20	tsRNA	tRNA-Gly-TCC	chr17.trna9	tRNA	Homo_sapiens_tRNA-Gly-TCC-3-1	21	312	133.595
tsR-248-cP	tsRNA-Leu-TAG-4-18-cP	AGCGTGGCCGAGCGGTCT	18	tsRNA	tRNA-Leu-TAG	chr17.trna41	tRNA	Homo_sapiens_tRNA-Leu-TAG-1-1	4	311	133.167
tsR-249-cP	tsRNA-Gly-TCC-1-23-cP	GCGTTGGTGGTATAGTGGTGAGC	23	tsRNA	tRNA-Gly-TCC	chr1.trna93	tRNA	Homo_sapiens_tRNA-Gly-TCC-4-1	1	310	132.739
tsR-250-cP	tsRNA-Gly-TCC-20-21-cP	AAGCATAGCTGCCTTCCAAGC	21	tsRNA	tRNA-Gly-TCC	chr17.trna9	tRNA	Homo_sapiens_tRNA-Gly-TCC-3-1	20	309	132.311
tsR-251-cP	tsRNA-Gly-TCC-26-24-cP	AGCTGCCTTCCAAGCAGTTGACCC	24	tsRNA	tRNA-Gly-TCC	chr17.trna9	tRNA	Homo_sapiens_tRNA-Gly-TCC-3-1	26	309	132.311
tsR-252-cP	tsRNA-Thr-TGT-58-17-cP	ATCTCGCTGGGGCCTCC	17	tsRNA	tRNA-Thr-TGT	chr5.trna13	tRNA	Homo_sapiens_tRNA-Thr-TGT-6-1	58	309	132.311
tsR-253-cP	tsRNA-Leu-TAA-4-17-cP	AGAATGGCCGAGTGGTT	17	tsRNA	tRNA-Leu-TAA	chr11.trna3	tRNA	Homo_sapiens_tRNA-Leu-TAA-3-1	4	307	131.454
tsR-254-cP	tsRNA-Gln-CTG-60-15-cP	CTCGGTGGAACCTCC	15	tsRNA	tRNA-Gln-CTG	chr6.trna44	tRNA	Homo_sapiens_tRNA-Gln-CTG-5-1	60	306	131.026
tsR-255-cP	tsRNA-His-GTG-19-23-cP	TTAGTACTCTGCGTTGTGGCCGC	23	tsRNA	tRNA-His-GTG	chr15.trna1	tRNA	Homo_sapiens_tRNA-His-GTG-1-9	19	304	130.17
tsR-256-cP	tsRNA-Gln-TTG-1-20-cP	GGTCCCATGGTGTAATGGTT	20	tsRNA	tRNA-Gln-TTG	chr6.trna88	tRNA	Homo_sapiens_tRNA-Gln-TTG-4-1	1	302	129.314
tsR-257-cP	tsRNA-Val-CAC-3-15-cP	GGTTCCGTAGTGTAG	15	tsRNA	tRNA-Val-CAC	chr1.trna132	tRNA	Homo_sapiens_tRNA-Val-CAC-5-1	3	302	129.314
tsR-258-cP	tsRNA-Val-CAC-3-16-cP	GGTTCCGTAGTGTAGT	16	tsRNA	tRNA-Val-CAC	chr1.trna132	tRNA	Homo_sapiens_tRNA-Val-CAC-5-1	3	300	128.457
tsR-259-cP	tsRNA-Thr-AGT-60-19-2-cP	GTATCCCAGCGGTGCCTCC	19	tsRNA	tRNA-Thr-AGT	chr17.trna39	tRNA	Homo_sapiens_tRNA-Thr-AGT-5-1	60	299	128.029
tsR-260-cP	tsRNA-Lys-TTT-1-17-cP	GCCCGGATAGCTCAGTC	17	tsRNA	tRNA-Lys-TTT	chr11.trna4	tRNA	Homo_sapiens_tRNA-Lys-TTT-5-1	1	299	128.029
tsR-261-cP	tsRNA-mt-Val-TAC-14-21-cP	AACACAAAGCACCCAACTTAC	21	tsRNA	mt-tRNA-Val-TAC	mtdbD00000528	mt-tRNA	-	14	299	128.029
tsR-262-cP	tsRNA-Glu-TTC-50-25-cP	GGGTTCGATTCCCGGTCAGGGAACC	25	tsRNA	tRNA-Glu-TTC	chr1.trna95	tRNA	Homo_sapiens_tRNA-Glu-TTC-4-2	50	297	127.173
tsR-263-cP	tsRNA-Gln-CTG-1-18-cP	GGTTCCATGGTGTAATGG	18	tsRNA	tRNA-Gln-CTG	chr1.trna38	tRNA	Homo_sapiens_tRNA-Gln-CTG-7-1	1	296	126.744
tsR-264-cP	tsRNA-Val-CAC-1-29-cP	GTTTCCGTAGTGTAGTGGTTATCACGTTC	29	tsRNA	tRNA-Val-CAC	chr1.trna132	tRNA	Homo_sapiens_tRNA-Val-CAC-5-1	1	296	126.744
tsR-265-cP	tsRNA-mt-Phe-GAA-1-21-2-cP	GTTTATGTAGCTTACCTCCTC	21	tsRNA	mt-tRNA-Phe-GAA	mtdbD00000527	mt-tRNA	-	1	293	125.46
tsR-266-cP	tsRNA-Lys-CTT-16-18-cP	TCGGTAGAGCATGAGACT	18	tsRNA	tRNA-Lys-CTT	chr1.trna141	tRNA	Homo_sapiens_tRNA-Lys-CTT-7-1	16	293	125.46
tsR-267-cP	tsRNA-Gln-CTG-1-30-cP	GGTTCCATGGTGTAATGGTTAGCACTCTGG	30	tsRNA	tRNA-Gln-CTG	chr6.trna44	tRNA	Homo_sapiens_tRNA-Gln-CTG-5-1	1	293	125.46
tsR-268-cP	tsRNA-Lys-CTT-1-29-cP	GCCCGGCTAGCTCAGTCGGTAGAGCATGA	29	tsRNA	tRNA-Lys-CTT	chr16.trna33	tRNA	Homo_sapiens_tRNA-Lys-CTT-3-1	1	293	125.46
tsR-269-cP	tsRNA-Asp-GTC-14-23-cP	AGTGGTGAGTATCCCCGCCTGTC	23	tsRNA	tRNA-Asp-GTC	chr12.trna12	tRNA	Homo_sapiens_tRNA-Asp-GTC-2-9	14	291	124.603
tsR-270-cP	tsRNA-Leu-TAG-22-21-cP	AAGGCGCTGGATTGAGGCTCC	21	tsRNA	tRNA-Leu-TAG	chr16.trna28	tRNA	Homo_sapiens_tRNA-Leu-TAG-3-1	22	291	124.603
tsR-271-cP	tsRNA-Glu-CTC-9-27-cP	GGTCTAGTGGTTAGGATTCGGCGCTCT	27	tsRNA	tRNA-Glu-CTC	chr1.trna70	tRNA	Homo_sapiens_tRNA-Glu-CTC-2-1	9	289	123.747
tsR-272-cP	tsRNA-Lys-CTT-49-27-cP	GTGGGTTCGGGCCCCACGTTGGGCGCC	27	tsRNA	tRNA-Lys-CTT	chr16.trna11	tRNA	Homo_sapiens_tRNA-Lys-CTT-4-1	49	289	123.747
tsR-273-cP	tsRNA-mt-Phe-GAA-1-20-cP	GTTTATGTGCTTACCTCCTC	20	tsRNA	mt-tRNA-Phe-GAA	mtdbD00000527	mt-tRNA	-	1	288	123.319
tsR-274-cP	tsRNA-Gln-TTG-45-28-cP	GATCCGAGTTCATCTCGGTGGGACCTCC	28	tsRNA	tRNA-Gln-TTG	chr6.trna138	tRNA	Homo_sapiens_tRNA-Gln-TTG-3-3	45	287	122.891
tsR-275-cP	tsRNA-Arg-CCG-1-27-cP	GACCCAGTGCCTAATGGATAAGGCATC	27	tsRNA	tRNA-Arg-CCG	chr17.trna21	tRNA	Homo_sapiens_tRNA-Arg-CCG-2-1	1	287	122.891
tsR-276-cP	tsRNA-Leu-CAG-69-19-cP	GGATCCCACTCCTGACACC	19	tsRNA	tRNA-Leu-CAG	chr6.trna7	tRNA	Homo_sapiens_tRNA-Leu-CAG-1-7	69	287	122.891
tsR-277-cP	tsRNA-mt-His-GTG-23-22-cP	ATCAGATTGTGAATCTGACAAC	22	tsRNA	mt-tRNA-His-GTG	mtdbD00000543	mt-tRNA	-	23	287	122.891
tsR-278-cP	tsRNA-Pro-TGG-20-16-cP	ATGATTCTCGCTTGGG	16	tsRNA	tRNA-Pro-TGG	chr16.trna9	tRNA	Homo_sapiens_tRNA-Pro-TGG-3-5	20	286	122.462
tsR-279-cP	tsRNA-Glu-CTC-17-23-cP	GGTTAGGATTCGGCGCTCTCACC	23	tsRNA	tRNA-Glu-CTC	chr1.trna70	tRNA	Homo_sapiens_tRNA-Glu-CTC-2-1	17	285	122.034
tsR-280-cP	tsRNA-Gly-TCC-55-20-cP	CGTTTCCCGGCCAACGCACC	20	tsRNA	tRNA-Gly-TCC	chr17.trna9	tRNA	Homo_sapiens_tRNA-Gly-TCC-3-1	55	284	121.606
tsR-281-cP	tsRNA-Leu-TAG-68-18-cP	GATCCCACCGCTGCCACC	18	tsRNA	tRNA-Leu-TAG	chr16.trna28	tRNA	Homo_sapiens_tRNA-Leu-TAG-3-1	68	284	121.606
tsR-282-cP	tsRNA-Lys-CTT-1-18-cP	GCCCGGCTAGCTCAGTCG	18	tsRNA	tRNA-Lys-CTT	chr16.trna31	tRNA	Homo_sapiens_tRNA-Lys-CTT-5-1	1	283	121.178
tsR-283-cP	tsRNA-Leu-CAG-69-19-2-cP	GTATCCCACTCCTGACACC	19	tsRNA	tRNA-Leu-CAG	chr6.trna7	tRNA	Homo_sapiens_tRNA-Leu-CAG-1-7	69	280	119.893
tsR-284-cP	tsRNA-Glu-CTC-18-18-cP	GTTAGGATTCGGCGCTCT	18	tsRNA	tRNA-Glu-CTC	chr1.trna70	tRNA	Homo_sapiens_tRNA-Glu-CTC-2-1	18	279	119.465
tsR-285-cP	tsRNA-Val-TAC-14-27-cP	AGTGGTTATCACGTCTGCTTTACACGC	27	tsRNA	tRNA-Val-TAC	chrX.trna4	tRNA	Homo_sapiens_tRNA-Val-TAC-1-2	14	279	119.465
tsR-286-cP	tsRNA-Lys-CTT-1-16-cP	GCCCGGCTAGCTCAGT	16	tsRNA	tRNA-Lys-CTT	chr16.trna31	tRNA	Homo_sapiens_tRNA-Lys-CTT-5-1	1	278	119.037
tsR-287-cP	tsRNA-Pro-TGG-36-20-cP	GTGCGAGAGGTCCCGGGTTC	20	tsRNA	tRNA-Pro-TGG	chr16.trna9	tRNA	Homo_sapiens_tRNA-Pro-TGG-3-5	36	277	118.609
tsR-288-cP	tsRNA-mt-Leu2-TAA-1-25-cP	GTTAAGATGGCAGAGCCCGGTAATC	25	tsRNA	mt-tRNA-Leu2-TAA	mtdbD00000529	mt-tRNA	-	1	277	118.609
tsR-289-cP	tsRNA-Val-TAC-9-28-cP	AGTGTAGTGGTTATCACGTCTGCTTTAC	28	tsRNA	tRNA-Val-TAC	chrX.trna4	tRNA	Homo_sapiens_tRNA-Val-TAC-1-2	9	276	118.181
tsR-290-cP	tsRNA-Lys-CTT-9-25-cP	AGCTCAGTCGGTAGAGCATGGGACT	25	tsRNA	tRNA-Lys-CTT	chr16.trna11	tRNA	Homo_sapiens_tRNA-Lys-CTT-4-1	9	276	118.181
tsR-291-cP	tsRNA-mt-Phe-GAA-57-17-cP	ATCACCCCATAAACACC	17	tsRNA	mt-tRNA-Phe-GAA	mtdbD00000527	mt-tRNA	-	57	276	118.181
tsR-292-cP	tsRNA-Pro-TGG-20-16-2-cP	ATGATTCTCGCTTTGG	16	tsRNA	tRNA-Pro-TGG	chr16.trna9	tRNA	Homo_sapiens_tRNA-Pro-TGG-3-5	20	275	117.752
tsR-293-cP	tsRNA-Gln-CTG-1-19-cP	GGTTCCATGGTGTAATGGT	19	tsRNA	tRNA-Gln-CTG	chr1.trna38	tRNA	Homo_sapiens_tRNA-Gln-CTG-7-1	1	273	116.896
tsR-294-cP	tsRNA-Val-TAC-21-20-cP	ATCACGTCTGCTTTACACGC	20	tsRNA	tRNA-Val-TAC	chr11.trna16	tRNA	Homo_sapiens_tRNA-Val-TAC-2-1	21	272	116.468
tsR-295-cP	tsRNA-Cys-GCA-58-19-cP	AGATCCGGGTGCCCCCTCC	19	tsRNA	tRNA-Cys-GCA	chr14.trna8	tRNA	Homo_sapiens_tRNA-Cys-GCA-8-1	58	272	116.468
tsR-296-cP	tsRNA-Asp-GTC-1-20-cP	TCCTCTTTTGTATAGTGGTT	20	tsRNA	tRNA-Asp-GTC	chr12.trna5	tRNA	Homo_sapiens_tRNA-Asp-GTC-1-1	1	270	115.611
tsR-297-cP	tsRNA-His-GTG-21-18-cP	AGTACTCTGCGTTGTGGC	18	tsRNA	tRNA-His-GTG	chr15.trna1	tRNA	Homo_sapiens_tRNA-His-GTG-1-9	21	269	115.183
tsR-298-cP	tsRNA-Asp-GTC-1-23-cP	TCCTCTTTTGTATAGTGGTGAGT	23	tsRNA	tRNA-Asp-GTC	chr6.trna152	tRNA	Homo_sapiens_tRNA-Asp-GTC-3-1	1	269	115.183
tsR-299-cP	tsRNA-Glu-TTC-50-25-2-cP	GGGTTCGTTTCCCGGTCAGGGAACC	25	tsRNA	tRNA-Glu-TTC	chr1.trna95	tRNA	Homo_sapiens_tRNA-Glu-TTC-4-2	50	268	114.755
tsR-300-cP	tsRNA-Leu-CAG-72-15-cP	CCACTTCTGACACCA	15	tsRNA	tRNA-Leu-CAG	chr16.trna27	tRNA	Homo_sapiens_tRNA-Leu-CAG-2-2	72	268	114.755
tsR-301-cP	tsRNA-mt-Val-TAC-33-16-cP	ACACTTAGGAGATTTC	16	tsRNA	mt-tRNA-Val-TAC	mtdbD00000528	mt-tRNA	-	33	268	114.755
tsR-302-cP	tsRNA-Lys-CTT-49-27-2-cP	GTGGGTTCGTGCCCCACGTTGGGCGCC	27	tsRNA	tRNA-Lys-CTT	chr16.trna11	tRNA	Homo_sapiens_tRNA-Lys-CTT-4-1	49	266	113.899
tsR-303-cP	tsRNA-Asp-GTC-1-23-2-cP	TCCTCTTTTGTATAGTGGTTAGT	23	tsRNA	tRNA-Asp-GTC	chr12.trna5	tRNA	Homo_sapiens_tRNA-Asp-GTC-1-1	1	266	113.899
tsR-304-cP	tsRNA-Cys-GCA-9-26-2-cP	AGCTCAGTGGGAGAGCATTTGACTGC	26	tsRNA	tRNA-Cys-GCA	chr3.trna7	tRNA	Homo_sapiens_tRNA-Cys-GCA-6-1	9	266	113.899
tsR-305-cP	tsRNA-Leu-TAG-68-19-cP	GTATCCCACCGCTGCCACC	19	tsRNA	tRNA-Leu-TAG	chr16.trna28	tRNA	Homo_sapiens_tRNA-Leu-TAG-3-1	68	263	112.614
tsR-306-cP	tsRNA-Arg-TCT-22-21-cP	AGCGCATTGGACTTCTAATTC	21	tsRNA	tRNA-Arg-TCT	chr1.trna97	tRNA	Homo_sapiens_tRNA-Arg-TCT-4-1	22	263	112.614
tsR-307-cP	tsRNA-Ala-TGC-1-17-cP	GGGGATGTAGCTCAGTG	17	tsRNA	tRNA-Ala-TGC	chr12.trna8	tRNA	Homo_sapiens_tRNA-Ala-TGC-4-1	1	262	112.186
tsR-308-cP	tsRNA-Ala-CGC-40-16-cP	ACGAGGCCCCGGGTTC	16	tsRNA	tRNA-Ala-CGC	chr6.trna72	tRNA	Homo_sapiens_tRNA-Ala-CGC-4-1	40	262	112.186
tsR-309-cP	tsRNA-Thr-CGT-48-27-cP	ACGGGTTCGTACCCCGTCCGTGCCTCC	27	tsRNA	tRNA-Thr-CGT	chr16.trna16	tRNA	Homo_sapiens_tRNA-Thr-CGT-2-1	48	260	111.33
tsR-310-cP	tsRNA-Val-CAC-37-20-cP	ACGCGAAAGGTCCCCGGTTC	20	tsRNA	tRNA-Val-CAC	chr1.trna132	tRNA	Homo_sapiens_tRNA-Val-CAC-5-1	37	259	110.901
tsR-311-cP	tsRNA-Leu-TAG-36-16-cP	AGGCTCCAGTCATTTC	16	tsRNA	tRNA-Leu-TAG	chr16.trna28	tRNA	Homo_sapiens_tRNA-Leu-TAG-3-1	36	258	110.473
tsR-312-cP	tsRNA-Pro-TGG-47-28-cP	CCCGGGTTCATATCCCGGACGAGCCCCC	28	tsRNA	tRNA-Pro-TGG	chr16.trna9	tRNA	Homo_sapiens_tRNA-Pro-TGG-3-5	47	258	110.473
tsR-313-cP	tsRNA-Leu-TAA-53-15-cP	ATCCGCGTGGGTTCG	15	tsRNA	tRNA-Leu-TAA	chr11.trna3	tRNA	Homo_sapiens_tRNA-Leu-TAA-3-1	53	256	109.617
tsR-314-cP	tsRNA-Trp-CCA-40-21-cP	AGAAGGCTGCGTGTTCGTATC	21	tsRNA	tRNA-Trp-CCA	chr12.trna6	tRNA	Homo_sapiens_tRNA-Trp-CCA-4-1	40	255	109.189
tsR-315-cP	tsRNA-Gln-TTG-1-23-cP	GGTCCCATGGTGTAATGGTTAGC	23	tsRNA	tRNA-Gln-TTG	chr6.trna88	tRNA	Homo_sapiens_tRNA-Gln-TTG-4-1	1	254	108.76
tsR-316-cP	tsRNA-Glu-TTC-1-16-3-cP	TCCCTGGTGGTCTAGT	16	tsRNA	tRNA-Glu-TTC	chr1.trna95	tRNA	Homo_sapiens_tRNA-Glu-TTC-4-2	1	253	108.332
tsR-317-cP	tsRNA-Lys-CTT-16-19-2-cP	TCGGTAGAGCATGGGACTC	19	tsRNA	tRNA-Lys-CTT	chr16.trna11	tRNA	Homo_sapiens_tRNA-Lys-CTT-4-1	16	252	107.904
tsR-318-cP	tsRNA-Met-CAT-35-23-cP	ATAATCTGAAGGTCCTGAGTTCG	23	tsRNA	tRNA-Met-CAT	chr6.trna28	tRNA	Homo_sapiens_tRNA-Met-CAT-4-3	35	252	107.904
tsR-319-cP	tsRNA-Glu-TTC-14-27-cP	AGCGGTTAGGATTCCTGGTTTTCACCC	27	tsRNA	tRNA-Glu-TTC	chr15.trna11	tRNA	Homo_sapiens_tRNA-Glu-TTC-2-2	14	252	107.904
tsR-320-cP	tsRNA-Gly-TCC-48-27-cP	CCGGGTTCGTTTCCCGGCCAACGCACC	27	tsRNA	tRNA-Gly-TCC	chr17.trna9	tRNA	Homo_sapiens_tRNA-Gly-TCC-3-1	48	252	107.904
tsR-321-cP	tsRNA-iMet-CAT-56-20-cP	GAAACCATCCTCTGCTACCA	20	tsRNA	tRNA-iMet-CAT	chr17.trna18	tRNA	Homo_sapiens_tRNA-iMet-CAT-1-8	56	252	107.904
tsR-322-cP	tsRNA-mt-Val-TAC-33-30-cP	ACACTTAGGAGATTTCAACTTAACTTGACC	30	tsRNA	mt-tRNA-Val-TAC	mtdbD00000528	mt-tRNA	-	33	252	107.904
tsR-323-cP	tsRNA-Gly-GCC-17-18-cP	GGTAGAATTCTCGCCTGC	18	tsRNA	tRNA-Gly-GCC	chr16.trna19	tRNA	Homo_sapiens_tRNA-Gly-GCC-5-1	17	251	107.476
tsR-324-cP	tsRNA-Pro-TGG-58-15-cP	ATCCCGGACGAGCCC	15	tsRNA	tRNA-Pro-TGG	chr16.trna9	tRNA	Homo_sapiens_tRNA-Pro-TGG-3-5	58	251	107.476
tsR-325-cP	tsRNA-Gln-CTG-21-16-cP	AGCACTCTGGACTCTG	16	tsRNA	tRNA-Gln-CTG	chr1.trna38	tRNA	Homo_sapiens_tRNA-Gln-CTG-7-1	21	250	107.048
tsR-326-cP	tsRNA-Phe-GAA-1-19-cP	GCCGAAATAGCTCAGTTGG	19	tsRNA	tRNA-Phe-GAA	chr6.trna111	tRNA	Homo_sapiens_tRNA-Phe-GAA-4-1	1	249	106.619
tsR-327-cP	tsRNA-Val-TAC-14-23-cP	AGTGGTTATCACGTCTGCTTTAC	23	tsRNA	tRNA-Val-TAC	chrX.trna4	tRNA	Homo_sapiens_tRNA-Val-TAC-1-2	14	249	106.619
tsR-328-cP	tsRNA-Gln-CTG-45-30-cP	GATCCGAGTTCATATCTCGGTGGAACCTCC	30	tsRNA	tRNA-Gln-CTG	chr17.trna2	tRNA	Homo_sapiens_tRNA-Gln-CTG-1-5	45	247	105.763
tsR-329-cP	tsRNA-Ala-TGC-40-16-cP	ATGAGGCCCCGGGTTC	16	tsRNA	tRNA-Ala-TGC	chr12.trna8	tRNA	Homo_sapiens_tRNA-Ala-TGC-4-1	40	246	105.335
tsR-330-cP	tsRNA-Gly-GCC-20-20-cP	AGAATTCTCGCCTGCCACGC	20	tsRNA	tRNA-Gly-GCC	chr16.trna26	tRNA	Homo_sapiens_tRNA-Gly-GCC-3-1	20	245	104.907
tsR-331-cP	tsRNA-Asp-GTC-21-16-cP	AGTATCCCCGCCTGTC	16	tsRNA	tRNA-Asp-GTC	chr12.trna12	tRNA	Homo_sapiens_tRNA-Asp-GTC-2-9	21	244	104.478
tsR-332-cP	tsRNA-His-GTG-12-24-cP	ATAGTGGTTAGTACTCTGCGTTGT	24	tsRNA	tRNA-His-GTG	chr15.trna1	tRNA	Homo_sapiens_tRNA-His-GTG-1-9	12	243	104.05
tsR-333-cP	tsRNA-Gly-GCC-57-19-2-cP	ATTTCCCGGCCAATGCACC	19	tsRNA	tRNA-Gly-GCC	chr17.trna4	tRNA	Homo_sapiens_tRNA-Gly-GCC-2-6	57	240	102.766
tsR-334-cP	tsRNA-Leu-CAG-69-17-cP	ATCCCACTTCTGACACC	17	tsRNA	tRNA-Leu-CAG	chr16.trna27	tRNA	Homo_sapiens_tRNA-Leu-CAG-2-2	69	240	102.766
tsR-335-cP	tsRNA-Ser-GCT-36-22-cP	TAATCCATTGTGCTTTGCACGC	22	tsRNA	tRNA-Ser-GCT	chr11.trna5	tRNA	Homo_sapiens_tRNA-Ser-GCT-3-1	36	238	101.909
tsR-336-cP	tsRNA-Glu-TTC-21-16-cP	AGGATTCGGCGCTTTC	16	tsRNA	tRNA-Glu-TTC	chr1.trna95	tRNA	Homo_sapiens_tRNA-Glu-TTC-4-2	21	238	101.909
tsR-337-cP	tsRNA-Leu-TAG-68-19-2-cP	GGATCCCACCGCTGCCACC	19	tsRNA	tRNA-Leu-TAG	chr16.trna28	tRNA	Homo_sapiens_tRNA-Leu-TAG-3-1	68	237	101.481
tsR-338-cP	tsRNA-Ser-TGA-44-18-cP	AATGGGGTTTCCCCGCGC	18	tsRNA	tRNA-Ser-TGA	chr6.trna156	tRNA	Homo_sapiens_tRNA-Ser-TGA-4-1	44	237	101.481
tsR-339-cP	tsRNA-iMet-CAT-14-20-cP	AGCGGAAGCGTGCTGGGCCC	20	tsRNA	tRNA-iMet-CAT	chr6.trna62	tRNA	Homo_sapiens_tRNA-iMet-CAT-2-1	14	237	101.481
tsR-340-cP	tsRNA-iMet-CAT-34-22-cP	ATAACCCAGAGGTCGATGGATC	22	tsRNA	tRNA-iMet-CAT	chr6.trna62	tRNA	Homo_sapiens_tRNA-iMet-CAT-2-1	34	235	100.625
tsR-341-cP	tsRNA-Thr-AGT-1-19-cP	GGCTCCGTGGCTTAGCTGG	19	tsRNA	tRNA-Thr-AGT	chr6.trna143	tRNA	Homo_sapiens_tRNA-Thr-AGT-2-2	1	234	100.197
tsR-342-cP	tsRNA-mt-Val-TAC-35-18-cP	ACTTAGGAGATTTCAACT	18	tsRNA	mt-tRNA-Val-TAC	mtdbD00000528	mt-tRNA	-	35	233	99.7684
tsR-343-cP	tsRNA-Lys-TTT-29-21-cP	AGACTTTTAATCTGAGGGTCC	21	tsRNA	tRNA-Lys-TTT	chr6.trna157	tRNA	Homo_sapiens_tRNA-Lys-TTT-6-1	29	232	99.3402
tsR-344-cP	tsRNA-His-GTG-17-19-cP	GGTTAGTACTCTGCGTTGT	19	tsRNA	tRNA-His-GTG	chr15.trna1	tRNA	Homo_sapiens_tRNA-His-GTG-1-9	17	232	99.3402
tsR-345-cP	tsRNA-Ser-TGA-1-21-cP	GTAGTCGTGGCCGAGTGGTTA	21	tsRNA	tRNA-Ser-TGA	chr6.trna156	tRNA	Homo_sapiens_tRNA-Ser-TGA-4-1	1	231	98.912
tsR-346-cP	tsRNA-His-GTG-24-16-cP	ACTCTGCGTTGTGCCC	16	tsRNA	tRNA-His-GTG	chr15.trna1	tRNA	Homo_sapiens_tRNA-His-GTG-1-9	24	231	98.912
tsR-347-cP	tsRNA-Gly-GCC-57-19-3-cP	GTTTCCCGGCCAATGCACC	19	tsRNA	tRNA-Gly-GCC	chr17.trna4	tRNA	Homo_sapiens_tRNA-Gly-GCC-2-6	57	228	97.6274
tsR-348-cP	tsRNA-iMet-CAT-17-17-cP	GGAAGCGTGCTGGGCCC	17	tsRNA	tRNA-iMet-CAT	chr6.trna62	tRNA	Homo_sapiens_tRNA-iMet-CAT-2-1	17	228	97.6274
tsR-349-cP	tsRNA-mt-Val-TAC-33-29-cP	ACACTTAGGAGATTTCAACTTAACTTGAC	29	tsRNA	mt-tRNA-Val-TAC	mtdbD00000528	mt-tRNA	-	33	228	97.6274
tsR-350-cP	tsRNA-Thr-TGT-42-16-cP	AGGGGTCGCGAGTTCA	16	tsRNA	tRNA-Thr-TGT	chr14.trna4	tRNA	Homo_sapiens_tRNA-Thr-TGT-5-1	42	227	97.1992
tsR-351-cP	tsRNA-Gly-TCC-17-24-cP	GGTGAGCATAGCTGCCTTCCAAGC	24	tsRNA	tRNA-Gly-TCC	chr1.trna57	tRNA	Homo_sapiens_tRNA-Gly-TCC-2-6	17	226	96.7711
tsR-352-cP	tsRNA-Pro-TGG-59-16-cP	TCCCGGACGAGCCCCC	16	tsRNA	tRNA-Pro-TGG	chr16.trna9	tRNA	Homo_sapiens_tRNA-Pro-TGG-3-5	59	225	96.3429
tsR-353-cP	tsRNA-Val-CAC-9-28-cP	AGTGTAGTGGTTATCACGTTCGCCTCAC	28	tsRNA	tRNA-Val-CAC	chr1.trna132	tRNA	Homo_sapiens_tRNA-Val-CAC-5-1	9	224	95.9147
tsR-354-cP	tsRNA-Gly-TCC-1-16-cP	GCGTTGGTGGTATAGT	16	tsRNA	tRNA-Gly-TCC	chr1.trna93	tRNA	Homo_sapiens_tRNA-Gly-TCC-4-1	1	223	95.4865
tsR-355-cP	tsRNA-Asp-GTC-56-19-cP	GATTCCCCGACGGGGAGCC	19	tsRNA	tRNA-Asp-GTC	chr6.trna152	tRNA	Homo_sapiens_tRNA-Asp-GTC-3-1	56	223	95.4865
tsR-356-cP	tsRNA-Ala-AGC-1-15-cP	GGGGAATTAGCTCAC	15	tsRNA	tRNA-Ala-AGC	chr6.trna174	tRNA	Homo_sapiens_tRNA-Ala-AGC-9-2	1	222	95.0583
tsR-357-cP	tsRNA-Asp-GTC-4-20-cP	TCCTTGGTATAGTGGTGAGT	20	tsRNA	tRNA-Asp-GTC	chr6.trna152	tRNA	Homo_sapiens_tRNA-Asp-GTC-3-1	4	221	94.6301
tsR-358-cP	tsRNA-His-GTG-45-30-4-cP	AACCTCGGTTCGATCCGAGTCACGGCACCA	30	tsRNA	tRNA-His-GTG	chr15.trna1	tRNA	Homo_sapiens_tRNA-His-GTG-1-9	45	220	94.2019
tsR-359-cP	tsRNA-mt-Lys-TTT-37-16-cP	AAAGATTAAGAGAACC	16	tsRNA	mt-tRNA-Lys-TTT	mtdbD00000540	mt-tRNA	-	37	220	94.2019
tsR-360-cP	tsRNA-Val-TAC-14-21-cP	AGTGGTTATCACGTCTGCTTT	21	tsRNA	tRNA-Val-TAC	chrX.trna4	tRNA	Homo_sapiens_tRNA-Val-TAC-1-2	14	219	93.7737
tsR-361-cP	tsRNA-Val-CAC-1-21-cP	GTTTCCGTAGTGTAGTGGTTA	21	tsRNA	tRNA-Val-CAC	chr1.trna132	tRNA	Homo_sapiens_tRNA-Val-CAC-5-1	1	219	93.7737
tsR-362-cP	tsRNA-Leu-TAG-1-21-2-cP	GGTAGCGTGGCTGAGCGGTCT	21	tsRNA	tRNA-Leu-TAG	chr17.trna41	tRNA	Homo_sapiens_tRNA-Leu-TAG-1-1	1	218	93.3455
tsR-363-cP	tsRNA-mt-Val-TAC-43-30-cP	GATTTCAACTTAACTTGACCGCTCTGACCA	30	tsRNA	mt-tRNA-Val-TAC	mtdbD00000528	mt-tRNA	-	43	218	93.3455
tsR-364-cP	tsRNA-mt-Ser1-GCT-1-21-cP	GAGAAAGCTCACAAGAACTGC	21	tsRNA	mt-tRNA-Ser1-GCT	mtdbD00000544	mt-tRNA	-	1	218	93.3455
tsR-365-cP	tsRNA-Cys-GCA-20-17-cP	GGAGAGCATTTGACTGC	17	tsRNA	tRNA-Cys-GCA	chr7.trna19	tRNA	Homo_sapiens_tRNA-Cys-GCA-9-4	20	217	92.9173
tsR-366-cP	tsRNA-Lys-TTT-50-26-cP	AGGGTTCAGGTCCCTGTTCGGGCGCC	26	tsRNA	tRNA-Lys-TTT	chr17.trna1	tRNA	Homo_sapiens_tRNA-Lys-TTT-3-5	50	217	92.9173
tsR-367-cP	tsRNA-Glu-CTC-17-28-cP	GGTTAGGATTCGGCGCTCTCACCGCCGC	28	tsRNA	tRNA-Glu-CTC	chr1.trna70	tRNA	Homo_sapiens_tRNA-Glu-CTC-2-1	17	215	92.061
tsR-368-cP	tsRNA-Gln-TTG-1-16-cP	GGTCCCATGGTGTAAT	16	tsRNA	tRNA-Gln-TTG	chr6.trna88	tRNA	Homo_sapiens_tRNA-Gln-TTG-4-1	1	214	91.6328
tsR-369-cP	tsRNA-Leu-TAG-1-21-3-cP	GGTAGCGTGGCCGAGTGGTCT	21	tsRNA	tRNA-Leu-TAG	chr16.trna28	tRNA	Homo_sapiens_tRNA-Leu-TAG-3-1	1	212	90.7764
tsR-370-cP	tsRNA-Val-CAC-14-21-2-cP	AGTGGTTATCACTTTCGCCTC	21	tsRNA	tRNA-Val-CAC	chr6.trna165	tRNA	Homo_sapiens_tRNA-Val-CAC-6-1	14	212	90.7764
tsR-371-cP	tsRNA-His-GTG-21-16-cP	AGTACTCTGCGTTGTG	16	tsRNA	tRNA-His-GTG	chr15.trna1	tRNA	Homo_sapiens_tRNA-His-GTG-1-9	21	212	90.7764
tsR-372-cP	tsRNA-Met-CAT-37-27-cP	AATCTGAAGGTCGTGAGTTCGTTCCTC	27	tsRNA	tRNA-Met-CAT	chr8.trna8	tRNA	Homo_sapiens_tRNA-Met-CAT-1-1	37	212	90.7764
tsR-373-cP	tsRNA-mt-Val-TAC-35-27-cP	ACTTAGGAGATTTCAACTTAACTTGAC	27	tsRNA	mt-tRNA-Val-TAC	mtdbD00000528	mt-tRNA	-	35	212	90.7764
tsR-374-cP	tsRNA-mt-Asp-GTC-52-19-cP	AAATCCTATATATCTTACC	19	tsRNA	mt-tRNA-Asp-GTC	mtdbD00000539	mt-tRNA	-	52	212	90.7764
tsR-375-cP	tsRNA-mt-Gln-TTG-1-20-cP	TAGGATGGGTGTGATAGGTG	20	tsRNA	mt-tRNA-Gln-TTG	mtdbD00000531	mt-tRNA	-	1	211	90.3482
tsR-376-cP	tsRNA-Ala-AGC-48-25-2-cP	AGCGGGATCGTTGCCCGCATTCTCC	25	tsRNA	tRNA-Ala-AGC	chr6.trna179	tRNA	Homo_sapiens_tRNA-Ala-AGC-11-1	48	210	89.92
tsR-377-cP	tsRNA-Gln-TTG-7-17-cP	ATGGTGTAATGGTTAGC	17	tsRNA	tRNA-Gln-TTG	chr6.trna88	tRNA	Homo_sapiens_tRNA-Gln-TTG-4-1	7	210	89.92
tsR-378-cP	tsRNA-Glu-CTC-17-17-cP	GGTTAGGATTCGGCGCT	17	tsRNA	tRNA-Glu-CTC	chr1.trna70	tRNA	Homo_sapiens_tRNA-Glu-CTC-2-1	17	210	89.92
tsR-379-cP	tsRNA-Tyr-GTA-21-15-cP	AGAGCGGAGGACTGT	15	tsRNA	tRNA-Tyr-GTA	chr8.trna12	tRNA	Homo_sapiens_tRNA-Tyr-GTA-9-1	21	205	87.7791
tsR-380-cP	tsRNA-Gln-CTG-1-19-2-cP	GGTTCCATGGTGTAATGTT	19	tsRNA	tRNA-Gln-CTG	chr1.trna38	tRNA	Homo_sapiens_tRNA-Gln-CTG-7-1	1	204	87.3509
tsR-381-cP	tsRNA-Gly-TCC-17-20-cP	GGTGAGCATAGCTGCCTTCC	20	tsRNA	tRNA-Gly-TCC	chr1.trna57	tRNA	Homo_sapiens_tRNA-Gly-TCC-2-6	17	203	86.9227
tsR-382-cP	tsRNA-Gly-TCC-58-18-cP	GTTTCCCGGCCAACGCAC	18	tsRNA	tRNA-Gly-TCC	chr17.trna9	tRNA	Homo_sapiens_tRNA-Gly-TCC-3-1	58	203	86.9227
tsR-383-cP	tsRNA-Asp-GTC-1-22-cP	TCCTCTTTGTATAGTGGTGAGT	22	tsRNA	tRNA-Asp-GTC	chr6.trna152	tRNA	Homo_sapiens_tRNA-Asp-GTC-3-1	1	202	86.4945
tsR-384-cP	tsRNA-Pro-TGG-20-15-cP	ATGATTCTCGCTTGG	15	tsRNA	tRNA-Pro-TGG	chr16.trna9	tRNA	Homo_sapiens_tRNA-Pro-TGG-3-5	20	202	86.4945
tsR-385-cP	tsRNA-iMet-CAT-55-20-cP	CGAAACCATCCTCTGCTACC	20	tsRNA	tRNA-iMet-CAT	chr17.trna18	tRNA	Homo_sapiens_tRNA-iMet-CAT-1-8	55	202	86.4945
tsR-386-cP	tsRNA-Pro-TGG-60-15-cP	CCCGGACGAGCCCCC	15	tsRNA	tRNA-Pro-TGG	chr16.trna9	tRNA	Homo_sapiens_tRNA-Pro-TGG-3-5	60	201	86.0663
tsR-387-cP	tsRNA-mt-Gln-TTG-1-23-cP	TAGGATGGGGTGTGATAGGTGGC	23	tsRNA	mt-tRNA-Gln-TTG	mtdbD00000531	mt-tRNA	-	1	201	86.0663
tsR-388-cP	tsRNA-Val-CAC-1-20-2-cP	GTTTCCGTAGTGTAGCGGTT	20	tsRNA	tRNA-Val-CAC	chr19.trna11	tRNA	Homo_sapiens_tRNA-Val-CAC-3-1	1	200	85.6381
tsR-389-cP	tsRNA-mt-Pro-TGG-1-26-2-cP	CAGAGAATGGTTTAAATTAGAATCTT	26	tsRNA	mt-tRNA-Pro-TGG	mtdbD00000548	mt-tRNA	-	1	200	85.6381
tsR-390-cP	tsRNA-Leu-TAA-1-16-cP	ACCAGAATGGCCGAGT	16	tsRNA	tRNA-Leu-TAA	chr11.trna3	tRNA	Homo_sapiens_tRNA-Leu-TAA-3-1	1	200	85.6381
tsR-391-cP	tsRNA-Glu-CTC-1-30-cP	TCCCTGGTGGTCTAGTGGTTAGGATTCGGC	30	tsRNA	tRNA-Glu-CTC	chr1.trna70	tRNA	Homo_sapiens_tRNA-Glu-CTC-2-1	1	200	85.6381
tsR-392-cP	tsRNA-Arg-ACG-21-29-cP	AACGCTCTGACTGCGGATCAGAAGATTCT	29	tsRNA	tRNA-Arg-ACG	chr6.trna146	tRNA	Homo_sapiens_tRNA-Arg-ACG-2-4	21	200	85.6381
tsR-393-cP	tsRNA-mt-Lys-TTT-37-19-cP	AAAGATTAAGAGAACCAAC	19	tsRNA	mt-tRNA-Lys-TTT	mtdbD00000540	mt-tRNA	-	37	200	85.6381
tsR-394-cP	tsRNA-Leu-TAA-1-20-2-cP	ACCAGGATGGCCGAGTGGTT	20	tsRNA	tRNA-Leu-TAA	chr6.trna87	tRNA	Homo_sapiens_tRNA-Leu-TAA-1-1	1	199	85.2099
tsR-395-cP	tsRNA-Glu-TTC-21-15-cP	AGGATTCGGCGCTTT	15	tsRNA	tRNA-Glu-TTC	chr1.trna95	tRNA	Homo_sapiens_tRNA-Glu-TTC-4-2	21	198	84.7817
tsR-396-cP	tsRNA-Glu-CTC-22-15-cP	GGATTCGGCGCTCTC	15	tsRNA	tRNA-Glu-CTC	chr1.trna70	tRNA	Homo_sapiens_tRNA-Glu-CTC-2-1	22	197	84.3535
tsR-397-cP	tsRNA-Ala-AGC-40-26-cP	ATGAGGTCCCGGGTTCGTTCCCCAGC	26	tsRNA	tRNA-Ala-AGC	chr6.trna128	tRNA	Homo_sapiens_tRNA-Ala-AGC-4-1	40	197	84.3535
tsR-398-cP	tsRNA-Val-CAC-1-25-2-cP	GTTTCCGTAGTGTAGCGGTTATCAC	25	tsRNA	tRNA-Val-CAC	chr19.trna11	tRNA	Homo_sapiens_tRNA-Val-CAC-3-1	1	196	83.9253
tsR-399-cP	tsRNA-Gln-CTG-45-30-2-cP	GATCCGAGTTCAGGTCTCGGTGGAACCTCC	30	tsRNA	tRNA-Gln-CTG	chr6.trna154	tRNA	Homo_sapiens_tRNA-Gln-CTG-2-1	45	196	83.9253
tsR-400-cP	tsRNA-Val-CAC-14-27-2-cP	AGTGGTTATCACGTTCGCCTGACACGC	27	tsRNA	tRNA-Val-CAC	chr6.trna165	tRNA	Homo_sapiens_tRNA-Val-CAC-6-1	14	196	83.9253
tsR-401-cP	tsRNA-Gln-CTG-27-15-cP	CTGGACTCTGAATCC	15	tsRNA	tRNA-Gln-CTG	chr1.trna38	tRNA	Homo_sapiens_tRNA-Gln-CTG-7-1	27	196	83.9253
tsR-402-cP	tsRNA-Leu-CAG-69-18-cP	ATCCCACTTCTGACACCA	18	tsRNA	tRNA-Leu-CAG	chr16.trna27	tRNA	Homo_sapiens_tRNA-Leu-CAG-2-2	69	195	83.4972
tsR-403-cP	tsRNA-Lys-TTT-1-19-cP	GCCCGGATAGCTCAGTCGG	19	tsRNA	tRNA-Lys-TTT	chr11.trna4	tRNA	Homo_sapiens_tRNA-Lys-TTT-5-1	1	194	83.069
tsR-404-cP	tsRNA-Gly-TCC-45-30-cP	GACCCGGGTTCGTTTCCCGGCCAACGCACC	30	tsRNA	tRNA-Gly-TCC	chr17.trna9	tRNA	Homo_sapiens_tRNA-Gly-TCC-3-1	45	194	83.069
tsR-405-cP	tsRNA-mt-Asp-GTC-18-16-cP	ATTTCATAACTTTGTC	16	tsRNA	mt-tRNA-Asp-GTC	mtdbD00000539	mt-tRNA	-	18	194	83.069
tsR-406-cP	tsRNA-Gly-GCC-3-26-cP	ATTGGTGGTTCAGTGGTAGAATTCTC	26	tsRNA	tRNA-Gly-GCC	chr16.trna19	tRNA	Homo_sapiens_tRNA-Gly-GCC-5-1	3	192	82.2126
tsR-407-cP	tsRNA-Leu-CAA-1-16-cP	GTCAGGATGGCCGAGT	16	tsRNA	tRNA-Leu-CAA	chr1.trna69	tRNA	Homo_sapiens_tRNA-Leu-CAA-4-1	1	192	82.2126
tsR-408-cP	tsRNA-mt-Ala-TGC-47-15-cP	AGAGTGGGGTTTTGC	15	tsRNA	mt-tRNA-Ala-TGC	mtdbD00000534	mt-tRNA	-	47	192	82.2126
tsR-409-cP	tsRNA-Lys-CTT-9-28-cP	AGCTCAGTCGGTAGAGCATGGGACTCTT	28	tsRNA	tRNA-Lys-CTT	chr16.trna11	tRNA	Homo_sapiens_tRNA-Lys-CTT-4-1	9	191	81.7844
[truncated: 17,250 more rows]

## Sheet: miRNA-cP
Supplementary Data 6. 15-30 nt sRNA-cPs identified by TANT-seq in human Hep G2 cells.
[truncated: 31 more rows]

[truncated: 10 more sheets: snoRNA-cP, snRNA-cP, sinRNA-cP, sgmRNA-cP, smRNA-cP, slncRNA-cP, piRNA-cP, smcRNA-cP, srpRNA-cP, Others]
