# Supplementary material for: Discovery of the major 15–30 nt mammalian small RNAs, their biogenesis and function
Source: Nat Commun. 2023 Sep 18;14:5796. doi: 10.1038/s41467-023-41554-6 (PMC10507107; doi:10.1038/s41467-023-41554-6)
Supplement: Supplementary file 10 — Supplementary Data 7 [file 41467_2023_41554_MOESM10_ESM.xlsx]

## Sheet: Sheet1
Supplementary Data 7. Top 5000 15-30 nt Ago2-binding sRNA-OHs identified by TANT-seq in Hepa 1-6 cells.
Rank/Abbreviation name	Full name	Sequence	Length	Biotype	Subject name	Subject ID	Subject biotype	Subject description	Subject start	Hepa 1-6 Ago2-IP 1_reads	Hepa 1-6 Ago2-IP 1_RPM	Hepa 1-6 Ago2-IP 2_reads	Hepa 1-6 Ago2-IP 2_RPM	Hepa 1-6 Ago2-IP 3_reads	Hepa 1-6 Ago2-IP 3_RPM
srR-2	srRNA-Rs5-8s1-136-20	ACGCCTGTCTGAGCGTCGCT	20	srRNA	Rs5-8s1	NR_003280.2	rRNA	Mus musculus 5.8S ribosomal RNA (Rs5-8s1), ribosomal RNA	136	12174	127802	4545	56964.2	14477	163395
srR-3	srRNA-Rs5-8s1-140-16	CTGTCTGAGCGTCGCT	16	srRNA	Rs5-8s1	NR_003280.2	rRNA	Mus musculus 5.8S ribosomal RNA (Rs5-8s1), ribosomal RNA	140	825	8660.78	737	9237.09	940	10609.4
srR-6	srRNA-n-R5s149-103-18	ACCGGGTGCTGTAGGCTT	18	srRNA	n-R5s149	NR_046156.1	rRNA	Mus musculus nuclear encoded rRNA 5S 149 (n-R5s149), ribosomal RNA	103	809	8492.81	616	7720.56	782	8826.09
srR-5	srRNA-n-R5s149-103-19	ACCGGGTGCTGTAGGCTTT	19	srRNA	n-R5s149	NR_046156.1	rRNA	Mus musculus nuclear encoded rRNA 5S 149 (n-R5s149), ribosomal RNA	103	727	7631.99	496	6216.55	840	9480.71
srR-4	srRNA-Rs5-8s1-138-18	GCCTGTCTGAGCGTCGCT	18	srRNA	Rs5-8s1	NR_003280.2	rRNA	Mus musculus 5.8S ribosomal RNA (Rs5-8s1), ribosomal RNA	138	345	3621.78	256	3208.54	542	6117.31
snR-1	snRNA-AC121792.2-136-30	AGTGGGGGACTGCGTTCGCGCTCTCCCCTG	30	snRNA	AC121792.2	ENSMUST00001239542.1	snRNA	ncrna chromosome:GRCm39:3:96396045:96396209:1 gene:ENSMUSG00000118936.1 gene_biotype:snRNA transcript_biotype:snRNA gene_symbol:AC121792.2	136	244	2561.49	110	1378.67	666	7516.85
srR-1287	srRNA-Rn18s-1174-21	ATGGTTGCAAAGCTGAAACTT	21	srRNA	Rn18s	NR_003278.3	rRNA	Mus musculus 18S ribosomal RNA (Rn18s), ribosomal RNA	1174	158	1658.67	424	5314.15	351	3961.58
srR-101	srRNA-Rn28s1-4694-23-5	CAGCCCTCGACACAAGGGTTTG	22	srRNA	Rn28s1	NR_003279.1	rRNA	Mus musculus 28S ribosomal RNA (Rn28s1), ribosomal RNA	4694	441	4629.58	91	1140.54	371	4187.31
miR-21a-18-23	miRNA-21a-18-23	TAGCTTATCAGACTGATGTTGAC	23	miRNA	Mir21a	ENSMUST00000083521.3	miRNA	ncrna chromosome:GRCm39:11:86474893:86474984:-1 gene:ENSMUSG00000065455.3 gene_biotype:miRNA transcript_biotype:miRNA gene_symbol:Mir21a description:microRNA 21a [Source:MGI Symbol;Acc:MGI:2676885]	18	201	2110.08	323	4048.28	317	3577.84
snR-63	snRNA-AC121792.2-136-30-2	AGTGGGGGACTGCGTTCGCGCTTTCCCCTG	30	snRNA	AC121792.2	ENSMUST00001239542.1	snRNA	ncrna chromosome:GRCm39:3:96396045:96396209:1 gene:ENSMUSG00000118936.1 gene_biotype:snRNA transcript_biotype:snRNA gene_symbol:AC121792.2	136	792	8314.35	10	125.334	5	56.4328
srR-13	srRNA-n-R5s149-92-29	CGCCTGGGAATACCGGGTGCTGTAGGCTT	29	srRNA	n-R5s149	NR_046156.1	rRNA	Mus musculus nuclear encoded rRNA 5S 149 (n-R5s149), ribosomal RNA	92	179	1879.13	142	1779.74	287	3239.24
tsR-1	tsRNA-tRNA-Cys-GCA-59-17	TCTCGGTGGAACCTCCA	17	tsRNA	tRNA-Cys-GCA	chr6.trna68-CysGCA	tRNA	Mus_musculus_tRNA-Cys-GCA-4-1	59	108	1133.77	236	2957.88	242	2731.35
miR-30a-6-24	miRNA-30a-6-24	TGTAAACATCCTCGACTGGAAGCT	24	miRNA	Mir30a	ENSMUST00000083471.5	miRNA	ncrna chromosome:GRCm39:1:23311350:23311420:1 gene:ENSMUSG00000065405.5 gene_biotype:miRNA transcript_biotype:miRNA gene_symbol:Mir30a description:microRNA 30a [Source:MGI Symbol;Acc:MGI:2676907]	6	112	1175.77	266	3333.88	191	2155.73
tsR-858	tsRNA-tRNA-Lys-CTT-1-15	GCCCGGCTAGCTCAG	15	tsRNA	tRNA-Lys-CTT	chr16.trna99-LysCTT	tRNA	Mus_musculus_tRNA-Lys-CTT-14-1	1	106	1112.78	211	2644.54	210	2370.18
srR-68	srRNA-Rn28s1-4694-23	CAGCCCTCGACACAAGGGTTTGT	23	srRNA	Rn28s1	NR_003279.1	rRNA	Mus musculus 28S ribosomal RNA (Rn28s1), ribosomal RNA	4694	154	1616.68	94	1178.14	291	3284.39
srR-1982	srRNA-Rn18s-920-19	AAGAGGGACGGCCGGGGGC	19	srRNA	Rn18s	NR_003278.3	rRNA	Mus musculus 18S ribosomal RNA (Rn18s), ribosomal RNA	920	221	2320.04	106	1328.54	210	2370.18
srR-114	srRNA-Rs5-8s1-136-21	ACGCCTGTCTGAGCGTCGCTT	21	srRNA	Rs5-8s1	NR_003280.2	rRNA	Mus musculus 5.8S ribosomal RNA (Rs5-8s1), ribosomal RNA	136	189	1984.11	103	1290.94	241	2720.06
srR-7	srRNA-n-R5s149-103-17	ACCGGGTGCTGTAGGCT	17	srRNA	n-R5s149	NR_046156.1	rRNA	Mus musculus nuclear encoded rRNA 5S 149 (n-R5s149), ribosomal RNA	103	203	2131.08	133	1666.94	186	2099.3
srR-25	srRNA-n-R5s149-92-30	CGCCTGGGAATACCGGGTGCTGTAGGCTTT	30	srRNA	n-R5s149	NR_046156.1	rRNA	Mus musculus nuclear encoded rRNA 5S 149 (n-R5s149), ribosomal RNA	92	153	1606.18	101	1265.87	263	2968.36
sinR-11	sinRNA-Pura-85826-25	ACGCCTGCCTGAGCGTCGCT	25	sinRNA	Pura	ENSMUSG00000043991	protein_coding intron	purine rich element binding protein A [Source:MGI Symbol;Acc:MGI:103079]	85826	230	2414.52	78	977.603	211	2381.46
tsR-17	tsRNA-tRNA-Pro-CGG-58-18	ATCCCGGACGAGCCCCCA	18	tsRNA	tRNA-Pro-CGG	chr11.trna188-ProCGG	tRNA	Mus_musculus_tRNA-Pro-CGG-1-2	58	167	1753.15	102	1278.4	233	2629.77
srR-1119	srRNA-Rs5-8s1-136-19	ACGCCTGTCTGAGCGTCGC	19	srRNA	Rs5-8s1	NR_003280.2	rRNA	Mus musculus 5.8S ribosomal RNA (Rs5-8s1), ribosomal RNA	136	69	724.356	12	150.4	407	4593.63
srR-18	srRNA-Rs5-8s1-137-19	CGCCTGTCTGAGCGTCGCT	19	srRNA	Rs5-8s1	NR_003280.2	rRNA	Mus musculus 5.8S ribosomal RNA (Rs5-8s1), ribosomal RNA	137	142	1490.7	145	1817.34	183	2065.44
tsR-3	tsRNA-tRNA-Cys-GCA-58-18	ATCTCGGTGGAACCTCCA	18	tsRNA	tRNA-Cys-GCA	chr6.trna68-CysGCA	tRNA	Mus_musculus_tRNA-Cys-GCA-4-1	58	183	1921.12	154	1930.14	105	1185.09
smR-93	smRNA-Sptan1-63-22	CCCCCGCGGGGGCGCGCCGGCG	22	smRNA	Sptan1	ENSMUSG00000057738	mature mRNA	ENSMUST00000113719|Sptan1|protein_coding|spectrin	63	465	4881.53	3	37.6001	0	0
srR-13145	srRNA-Rn18s-82-20	GAAACTGCGAATGGCTCATT	20	srRNA	Rn18s	NR_003278.3	rRNA	Mus musculus 18S ribosomal RNA (Rn18s), ribosomal RNA	82	89	934.315	178	2230.94	148	1670.41
srR-8951	srRNA-Rn18s-1678-17	AAGTCCCTGCCCTTTGT	17	srRNA	Rn18s	NR_003278.3	rRNA	Mus musculus 18S ribosomal RNA (Rn18s), ribosomal RNA	1678	65	682.365	202	2531.74	133	1501.11
srR-558	srRNA-Rn28s1-4685-30	ATTGAAAGTCAGCCCTCGACACAAGGGTTT	30	srRNA	Rn28s1	NR_003279.1	rRNA	Mus musculus 28S ribosomal RNA (Rn28s1), ribosomal RNA	4685	75	787.344	14	175.467	326	3679.42
miR-21a-3p-1-18	miRNA-21a-3p-1-18	CAACAGCAGTCGATGGGCTGTC	18	miRNA	miR-21a-3p	mmu-miR-21a-3p	miRNA	-	1	92	965.808	162	2030.41	133	1501.11
tsR-20	tsRNA-tRNA-Tyr-GTA-76-17	TCCGGCTCGAAGGACCA	17	tsRNA	tRNA-Tyr-GTA	chr13.trna452-TyrGTA	tRNA	Mus_musculus_tRNA-Tyr-GTA-1-4	76	106	1112.78	152	1905.07	131	1478.54
srR-61	srRNA-Rn28s1-4688-29	GAAAGTCAGCCCTCGACACAAGGGTTTGT	29	srRNA	Rn28s1	NR_003279.1	rRNA	Mus musculus 28S ribosomal RNA (Rn28s1), ribosomal RNA	4688	146	1532.7	61	764.536	188	2121.87
srR-3253	srRNA-Rn28s1-47-22	AGTCAGCGGAGGAAAAGAAACT	22	srRNA	Rn28s1	NR_003279.1	rRNA	Mus musculus 28S ribosomal RNA (Rn28s1), ribosomal RNA	47	63	661.369	119	1491.47	197	2223.45
miR-21a-5p-1-17	miRNA-21a-5p-1-17	TAGCTTATCAGACTGATGTTGA	17	miRNA	miR-21a-5p	mmu-miR-21a-5p	miRNA	-	1	90	944.812	161	2017.87	119	1343.1
tsR-7	tsRNA-mt-tRNA-Val-TAC-56-15	AATGAACACTCTGACCA	15	tsRNA	mt-tRNA-Val-TAC	mtdbD00002043	tRNA	-	56	116	1217.76	128	1604.27	129	1455.97
miR-29a-3p-1-15	miRNA-29a-3p-1-15	TAGCACCATCTGAAATCGGTTA	15	miRNA	miR-29a-3p	mmu-miR-29a-3p	miRNA	-	1	87	913.319	147	1842.41	110	1241.52
tsR-220	tsRNA-tRNA-Pro-CGG-60-16	CCCGGACGAGCCCCCA	16	tsRNA	tRNA-Pro-CGG	chr11.trna188-ProCGG	tRNA	Mus_musculus_tRNA-Pro-CGG-1-2	60	92	965.808	35	438.668	216	2437.9
miR-148a-3p-1-17	miRNA-148a-3p-1-17	TCAGTGCACTACAGAACTTTGT	17	miRNA	miR-148a-3p	mmu-miR-148a-3p	miRNA	-	1	84	881.825	143	1792.27	97	1094.8
srR-65	srRNA-n-R5s149-97-24	GGGAATACCGGGTGCTGTAGGCTT	24	srRNA	n-R5s149	NR_046156.1	rRNA	Mus musculus nuclear encoded rRNA 5S 149 (n-R5s149), ribosomal RNA	97	129	1354.23	72	902.403	130	1467.25
srR-1744	srRNA-Rn18s -1-21	TACCTGGTTGATCCTGCCAGT	21	srRNA	Rn18s	ENSMUST00000240377.1	rRNA	ncrna chromosome:GRCm39:17:40157244:40159092:1 gene:ENSMUSG00000119584.1 gene_biotype:rRNA transcript_biotype:rRNA gene_symbol:Rn18s description:18S ribosomal RNA [Source:NCBI gene (formerly Entrezgene);Acc:19791]	1	82	860.829	114	1428.8	126	1422.11
srR-116	srRNA-Rn18s-1849-21	GAACCTGCGGAAGGATCATTA	21	srRNA	Rn18s	NR_003278.3	rRNA	Mus musculus 18S ribosomal RNA (Rn18s), ribosomal RNA	1849	134	1406.72	99	1240.8	85	959.357
srR-52	srRNA-Rn28s1-4695-22	AGCCCTCGACACAAGGGTTTGT	22	srRNA	Rn28s1	NR_003279.1	rRNA	Mus musculus 28S ribosomal RNA (Rn28s1), ribosomal RNA	4695	94	986.804	73	914.936	140	1580.12
srR-421	srRNA-Rn18s-1024-22	AATCAAGAACGAAAGTCGGAGG	22	srRNA	Rn18s	NR_003278.3	rRNA	Mus musculus 18S ribosomal RNA (Rn18s), ribosomal RNA	1024	208	2183.57	30	376.001	81	914.211
tsR-37	tsRNA-tRNA-Leu-AAG-49-30	GTGGGTTCGGGTCCCATCTGGGTCGCCA	30	tsRNA	tRNA-Leu-AAG	chr11.trna893-LeuAAG	tRNA	Mus_musculus_tRNA-Leu-AAG-1-1	49	114	1196.76	19	238.134	180	2031.58
srR-195	srRNA-Rn18s-1028-18	AAGAACGAAAGTCGGAGG	18	srRNA	Rn18s	NR_003278.3	rRNA	Mus musculus 18S ribosomal RNA (Rn18s), ribosomal RNA	1028	123	1291.24	99	1240.8	81	914.211
tsR-8	tsRNA-tRNA-Cys-GCA-58-18-2	ATCTCGGTGGGACCTCCA	18	tsRNA	tRNA-Cys-GCA	chr6.trna84-CysGCA	tRNA	Mus_musculus_tRNA-Cys-GCA-4-21	58	135	1417.22	106	1328.54	56	632.047
miR-30e-17-24	miRNA-30e-17-24	TGTAAACATCCTTGACTGGAAGCT	24	miRNA	mir-30e	ENSMUST00000083475.3	miRNA	ncrna chromosome:GRCm39:4:120629803:120629894:-1 gene:ENSMUSG00000119752.1 gene_biotype:miRNA transcript_biotype:miRNA gene_symbol:mmu-mir-30e description:mmu-mir-30e [Source:miRBase;Acc:MI0000259]	17	60	629.875	115	1441.34	114	1286.67
miR-22-3p-1-16	miRNA-22-3p-1-16	AAGCTGCCAGTTGAAGAACTGT	16	miRNA	miR-22-3p	mmu-miR-22-3p	miRNA	-	1	47	493.402	73	914.936	166	1873.57
miR-99b-5p-1-15	miRNA-99b-5p-1-15	CACCCGTAGAACCGACCTTGCG	15	miRNA	miR-99b-5p	mmu-miR-99b-5p	miRNA	-	1	60	629.875	133	1666.94	87	981.93
srR-391	srRNA-Rn18s-1852-18	CCTGCGGAAGGATCATTA	18	srRNA	Rn18s	NR_003278.3	rRNA	Mus musculus 18S ribosomal RNA (Rn18s), ribosomal RNA	1852	94	986.804	141	1767.21	46	519.181
srR-9	srRNA-n-R5s149-92-28	CGCCTGGGAATACCGGGTGCTGTAGGCT	28	srRNA	n-R5s149	NR_046156.1	rRNA	Mus musculus nuclear encoded rRNA 5S 149 (n-R5s149), ribosomal RNA	92	63	661.369	73	914.936	142	1602.69
tsR-34	tsRNA-tRNA-Leu-AAG-49-15	GTGGGTTCGTGTCCCATCTGGGTCGCCA	15	tsRNA	tRNA-Leu-AAG	chr11.trna893-LeuAAG	tRNA	Mus_musculus_tRNA-Leu-AAG-1-1	49	135	1417.22	4	50.1335	151	1704.27
tsR-2	tsRNA-mt-tRNA-Trp-TCA-54-21	AAGTTTAACTTCTGCCA	21	tsRNA	mt-tRNA-Trp-TCA	mtdbD00002048	tRNA	-	54	65	682.365	97	1215.74	97	1094.8
srR-339	srRNA-Rn28s1-4695-21	AGCCCTCGACACAAGGGTTTG	21	srRNA	Rn28s1	NR_003279.1	rRNA	Mus musculus 28S ribosomal RNA (Rn28s1), ribosomal RNA	4695	100	1049.79	39	488.801	121	1365.67
srR-8	srRNA-Rn28s1-4702-15	GACACAAGGGTTTGT	15	srRNA	Rn28s1	NR_003279.1	rRNA	Mus musculus 28S ribosomal RNA (Rn28s1), ribosomal RNA	4702	69	724.356	85	1065.34	92	1038.36
tsR-23	tsRNA-tRNA-Lys-CTT-50-18	AGGGTTCAGGTCCCTGTTCGGGCGCCA	18	tsRNA	tRNA-Lys-CTT	chr3.trna2-LysCTT	tRNA	Mus_musculus_tRNA-Lys-CTT-4-1	50	117	1228.26	8	100.267	127	1433.39
miR-16-5p-1-18	miRNA-16-5p-1-18	TAGCAGCACGTAAATATTGGCG	18	miRNA	miR-16-5p	mmu-miR-16-5p	miRNA	-	1	45	472.406	97	1215.74	93	1049.65
srR-13144	srRNA-Rn18s-1378-18	AACGAACGAGACTCTGGC	18	srRNA	Rn18s	NR_003278.3	rRNA	Mus musculus 18S ribosomal RNA (Rn18s), ribosomal RNA	1378	88	923.817	73	914.936	74	835.205
miR-21a-24-17	miRNA-21a-24-17	ATCAGACTGATGTTGAC	17	miRNA	Mir21a	ENSMUST00000083521.3	miRNA	ncrna chromosome:GRCm39:11:86474893:86474984:-1 gene:ENSMUSG00000065455.3 gene_biotype:miRNA transcript_biotype:miRNA gene_symbol:Mir21a description:microRNA 21a [Source:MGI Symbol;Acc:MGI:2676885]	24	119	1249.25	72	902.403	46	519.181
srR-94	srRNA-n-R5s149-97-25	GGGAATACCGGGTGCTGTAGGCTTT	25	srRNA	n-R5s149	NR_046156.1	rRNA	Mus musculus nuclear encoded rRNA 5S 149 (n-R5s149), ribosomal RNA	97	102	1070.79	40	501.335	95	1072.22
srR-16	srRNA-Rs5-8s1-141-15	TGTCTGAGCGTCGCT	15	srRNA	Rs5-8s1	NR_003280.2	rRNA	Mus musculus 5.8S ribosomal RNA (Rs5-8s1), ribosomal RNA	141	85	892.323	70	877.336	77	869.065
srR-892	srRNA-n-R5s149-13-20	ACCACCCTGAACGCGCCCGA	20	srRNA	n-R5s149	NR_046156.1	rRNA	Mus musculus nuclear encoded rRNA 5S 149 (n-R5s149), ribosomal RNA	13	65	682.365	60	752.002	103	1162.52
srR-2716	srRNA-Rn45s-4007-17	TACCTGGTTGATCCTGC	17	srRNA	Rn45s	NR_046233.2	rRNA	Mus musculus 45S pre-ribosomal RNA (Rn45s), ribosomal RNA	4007	68	713.858	86	1077.87	71	801.345
miR-30a-9-21	miRNA-30a-9-21	AAACATCCTCGACTGGAAGCT	21	miRNA	Mir30a	ENSMUST00000083471.5	miRNA	ncrna chromosome:GRCm39:1:23311350:23311420:1 gene:ENSMUSG00000065405.5 gene_biotype:miRNA transcript_biotype:miRNA gene_symbol:Mir30a description:microRNA 30a [Source:MGI Symbol;Acc:MGI:2676907]	9	119	1249.25	55	689.335	57	643.334
srR-40	srRNA-n-R5s149-106-16	GGGTGCTGTAGGCTTT	16	srRNA	n-R5s149	NR_046156.1	rRNA	Mus musculus nuclear encoded rRNA 5S 149 (n-R5s149), ribosomal RNA	106	78	818.837	80	1002.67	64	722.339
srR-5753	srRNA-Rn18s-649-20	ATATTAAAGTTGCTGCAGTT	20	srRNA	Rn18s	NR_003278.3	rRNA	Mus musculus 18S ribosomal RNA (Rn18s), ribosomal RNA	649	47	493.402	99	1240.8	70	790.059
srR-13146	srRNA-Rn28s1-4598-23	GTGGAACCTGGCGCTAAACCATT	23	srRNA	Rn28s1	NR_003279.1	rRNA	Mus musculus 28S ribosomal RNA (Rn28s1), ribosomal RNA	4598	120	1259.75	35	438.668	73	823.918
srR-10179	srRNA-Rn18s-654-15	AAAGTTGCTGCAGTT	15	srRNA	Rn18s	NR_003278.3	rRNA	Mus musculus 18S ribosomal RNA (Rn18s), ribosomal RNA	654	40	419.917	103	1290.94	65	733.626
srR-13147	srRNA-Rn28s1-44-25	ATTAGTCAGCGGAGGAAAAGAAACT	25	srRNA	Rn28s1	NR_003279.1	rRNA	Mus musculus 28S ribosomal RNA (Rn28s1), ribosomal RNA	44	29	304.44	68	852.269	113	1275.38
tsR-10	tsRNA-tRNA-Cys-GCA-60-16	CTCGGTGGAACCTCCA	16	tsRNA	tRNA-Cys-GCA	chr6.trna68-CysGCA	tRNA	Mus_musculus_tRNA-Cys-GCA-4-1	60	83	871.327	61	764.536	63	711.053
miR-93-5p-1-18	miRNA-93-5p-1-18	CAAAGTGCTGTTCGTGCAGGTAG	18	miRNA	miR-93-5p	mmu-miR-93-5p	miRNA	-	1	68	713.858	52	651.735	86	970.644
srR-7557	srRNA-Rn18s-1344-16	AGTTGGTGGAGCGATT	16	srRNA	Rn18s	NR_003278.3	rRNA	Mus musculus 18S ribosomal RNA (Rn18s), ribosomal RNA	1344	146	1532.7	28	350.934	39	440.176
smR-173	smRNA-Tmem115-84-21	CCCCGCGGGGGCGCGCCGGCG	21	smRNA	Tmem115	ENSMUSG00000010045	mature mRNA	ENSMUST00000010189|Tmem115|protein_coding|transmembrane	84	216	2267.55	2	25.0667	2	22.5731
srR-10055	srRNA-Rn18s-1378-23	AACGAACGAGACTCTGGCATGCT	23	srRNA	Rn18s	NR_003278.3	rRNA	Mus musculus 18S ribosomal RNA (Rn18s), ribosomal RNA	1378	57	598.381	73	914.936	69	778.772
srR-21	srRNA-Rn18s-1768-18	ACGGCCCTGGCGGAGCGC	18	srRNA	Rn18s	NR_003278.3	rRNA	Mus musculus 18S ribosomal RNA (Rn18s), ribosomal RNA	1768	61	640.373	39	488.801	98	1106.08
srR-3626	srRNA-Rs5-8s1-136-18	ACGCCTGTCTGAGCGTCG	18	srRNA	Rs5-8s1	NR_003280.2	rRNA	Mus musculus 5.8S ribosomal RNA (Rs5-8s1), ribosomal RNA	136	7	73.4854	3	37.6001	186	2099.3
miR-let-7f-5p-1-28	miRNA-let-7f-5p-1-28	TGAGGTAGTAGATTGTATAGTT	28	miRNA	let-7f-5p	mmu-let-7f-5p	miRNA	-	1	57	598.381	54	676.802	82	925.497
srR-98	srRNA-Rn18s-1840-30	TCCGTAGGTGAACCTGCGGAAGGATCATTA	30	srRNA	Rn18s	NR_003278.3	rRNA	Mus musculus 18S ribosomal RNA (Rn18s), ribosomal RNA	1840	56	587.883	67	839.736	68	767.486
srR-6522	srRNA-Rn18s-1378-15	AACGAACGAGACTCT	15	srRNA	Rn18s	NR_003278.3	rRNA	Mus musculus 18S ribosomal RNA (Rn18s), ribosomal RNA	1378	63	661.369	66	827.202	61	688.48
miR-20a-5p-1-17	miRNA-20a-5p-1-17	TAAAGTGCTTATAGTGCAGGTAG	17	miRNA	miR-20a-5p	mmu-miR-20a-5p	miRNA	-	1	37	388.423	91	1140.54	55	620.76
srR-688	srRNA-Rn18s-1768-19	ACGGCCCTGGCGGAGCGCT	19	srRNA	Rn18s	NR_003278.3	rRNA	Mus musculus 18S ribosomal RNA (Rn18s), ribosomal RNA	1768	78	818.837	57	714.402	50	564.328
tsR-68	tsRNA-tRNA-Cys-GCA-59-17-2	TCTCGGTGGGACCTCCA	17	tsRNA	tRNA-Cys-GCA	chr6.trna84-CysGCA	tRNA	Mus_musculus_tRNA-Cys-GCA-4-21	59	33	346.431	84	1052.8	61	688.48
srR-1502	srRNA-Rn28s1-2517-19	AAATCTCGCGCCGGGCCGT	19	srRNA	Rn28s1	NR_003279.1	rRNA	Mus musculus 28S ribosomal RNA (Rn28s1), ribosomal RNA	2517	43	451.41	58	726.935	80	902.924
tsR-28	tsRNA-mt-tRNA-Val-TAC-50-30	ATGACCAATGAACACTCTGACCA	30	tsRNA	mt-tRNA-Val-TAC	mtdbD00002043	tRNA	-	50	65	682.365	53	664.269	63	711.053
srR-13148	srRNA-Rn18s-141-17	ACTTGGATAACTGTGGT	17	srRNA	Rn18s	NR_003278.3	rRNA	Mus musculus 18S ribosomal RNA (Rn18s), ribosomal RNA	141	43	451.41	72	902.403	62	699.766
sinR-19	sinRNA-Gm45633-371099-18	ACGCCTGTCTGAGCGTTGCT	18	sinRNA	Gm45633	ENSMUSG00000109753	TEC intron	-	371099	84	881.825	36	451.201	63	711.053
miR-30d-12-24	miRNA-30d-12-24	TGTAAACATCCCCGACTGGAAGCT	24	miRNA	Mir30d	ENSMUST00000083503.3	miRNA	ncrna chromosome:GRCm39:15:68213057:68213138:-1 gene:ENSMUSG00000065437.3 gene_biotype:miRNA transcript_biotype:miRNA gene_symbol:Mir30d description:microRNA 30d [Source:MGI Symbol;Acc:MGI:2676910]	12	51	535.394	77	965.069	47	530.468
tsR-193	tsRNA-tRNA-Leu-TAG-49-28	GAGGGTTCGTGTCCCTTCGTGGTCGCCA	28	tsRNA	tRNA-Leu-TAG	chr7.trna407-LeuTAG	tRNA	Mus_musculus_tRNA-Leu-TAG-3-1	49	90	944.812	10	125.334	83	936.784
miR-25-3p-1-15	miRNA-25-3p-1-15	CATTGCACTTGTCTCGGTCTGA	15	miRNA	miR-25-3p	mmu-miR-25-3p	miRNA	-	1	49	514.398	54	676.802	71	801.345
srR-4863	srRNA-Rn28s1-2568-20	AGCCTCTGGCATGTTGGAAC	20	srRNA	Rn28s1	NR_003279.1	rRNA	Mus musculus 28S ribosomal RNA (Rn28s1), ribosomal RNA	2568	32	335.933	86	1077.87	51	575.614
miR-let-7c-5p-1-20	miRNA-let-7c-5p-1-20	TGAGGTAGTAGGTTGTATGGTT	20	miRNA	let-7c-5p	mmu-let-7c-5p	miRNA	-	1	32	335.933	58	726.935	80	902.924
srR-20	srRNA-Rn28s1-4687-30	TGAAAGTCAGCCCTCGACACAAGGGTTTGT	30	srRNA	Rn28s1	NR_003279.1	rRNA	Mus musculus 28S ribosomal RNA (Rn28s1), ribosomal RNA	4687	42	440.912	37	463.735	93	1049.65
srR-476	srRNA-Rn18s-1768-16	ACGGCCCTGGCGGAGC	16	srRNA	Rn18s	NR_003278.3	rRNA	Mus musculus 18S ribosomal RNA (Rn18s), ribosomal RNA	1768	95	997.302	57	714.402	21	237.018
miR-let-7a-5p-1-17	miRNA-let-7a-5p-1-17	TGAGGTAGTAGGTTGTATAGTT	17	miRNA	let-7a-5p	mmu-let-7a-5p	miRNA	-	1	44	461.908	73	914.936	50	564.328
srR-630	srRNA-Rn18s-1-24	TACCTGGTTGATCCTGCCAGTAGC	24	srRNA	Rn18s	ENSMUST00000240377.1	rRNA	ncrna chromosome:GRCm39:17:40157244:40159092:1 gene:ENSMUSG00000119584.1 gene_biotype:rRNA transcript_biotype:rRNA gene_symbol:Rn18s description:18S ribosomal RNA [Source:NCBI gene (formerly Entrezgene);Acc:19791]	1	38	398.921	71	889.869	56	632.047
tsR-5	tsRNA-mt-tRNA-Trp-TCA-52-20	ACAAGTTTAACTTCTGCCA	20	tsRNA	mt-tRNA-Trp-TCA	mtdbD00002048	tRNA	-	52	47	493.402	58	726.935	62	699.766
srR-22	srRNA-Rs5-8s1-127-29	CCCGGGGCTACGCCTGTCTGAGCGTCGCT	29	srRNA	Rs5-8s1	NR_003280.2	rRNA	Mus musculus 5.8S ribosomal RNA (Rs5-8s1), ribosomal RNA	127	50	524.896	55	689.335	62	699.766
srR-8959	srRNA-Rn18s-77-25	ACAGTGAAACTGCGAATGGCTCATT	25	srRNA	Rn18s	NR_003278.3	rRNA	Mus musculus 18S ribosomal RNA (Rn18s), ribosomal RNA	77	30	314.937	69	864.803	65	733.626
srR-13149	srRNA-Rn18s-920-22	AAGAGGGACGGCCGGGGGCATT	22	srRNA	Rn18s	NR_003278.3	rRNA	Mus musculus 18S ribosomal RNA (Rn18s), ribosomal RNA	920	95	997.302	17	213.067	61	688.48
srR-7378	srRNA-Rn18s-654-26	AAAGTTGCTGCAGTTAAAAAGCTCGT	26	srRNA	Rn18s	NR_003278.3	rRNA	Mus musculus 18S ribosomal RNA (Rn18s), ribosomal RNA	654	23	241.452	76	952.536	62	699.766
srR-214	srRNA-Rn18s-1850-20	AACCTGCGGAAGGATCATTA	20	srRNA	Rn18s	NR_003278.3	rRNA	Mus musculus 18S ribosomal RNA (Rn18s), ribosomal RNA	1850	49	514.398	73	914.936	40	451.462
srR-77	srRNA-Rs5-8s1-135-21	TACGCCTGTCTGAGCGTCGCT	21	srRNA	Rs5-8s1	NR_003280.2	rRNA	Mus musculus 5.8S ribosomal RNA (Rs5-8s1), ribosomal RNA	135	43	451.41	70	877.336	46	519.181
srR-2469	srRNA-Rn28s1-2125-17	ATTCAAACGAGAACTTT	17	srRNA	Rn28s1	NR_003279.1	rRNA	Mus musculus 28S ribosomal RNA (Rn28s1), ribosomal RNA	2125	38	398.921	60	752.002	61	688.48
srR-144	srRNA-n-R5s149-101-20	ATACCGGGTGCTGTAGGCTT	20	srRNA	n-R5s149	NR_046156.1	rRNA	Mus musculus nuclear encoded rRNA 5S 149 (n-R5s149), ribosomal RNA	101	23	241.452	67	839.736	67	756.199
sgmR-772	sgmRNA-chr9-2706034325-OH	GTCTGTCTGAGGGTCGGC	25	sgmRNA	chr9	-	Genome	Chromosome 9	27060343	29	304.44	104	1303.47	20	225.731
srR-557	srRNA-Rs5-8s1-1-18	GACTCTTAGCGGTGGATC	18	srRNA	Rs5-8s1	NR_003280.2	rRNA	Mus musculus 5.8S ribosomal RNA (Rs5-8s1), ribosomal RNA	1	48	503.9	53	664.269	56	632.047
miR-92-1-50-22	miRNA-92-1-50-22	TATTGCACTTGTCCCGGCCTGT	22	miRNA	Mir92-1	ENSMUST00000102108.3	miRNA	ncrna chromosome:GRCm39:14:115281859:115281938:1 gene:ENSMUSG00000076062.3 gene_biotype:miRNA transcript_biotype:miRNA gene_symbol:Mir92-1 description:microRNA 92-1 [Source:MGI Symbol;Acc:MGI:3629918]	50	61	640.373	62	777.069	29	327.31
srR-13150	srRNA-Rn18s-920-25	AAGAGGGACGGCCGGGGGCATTCGT	25	srRNA	Rn18s	NR_003278.3	rRNA	Mus musculus 18S ribosomal RNA (Rn18s), ribosomal RNA	920	29	304.44	67	839.736	53	598.187
sgmR-1	sgmRNA-chrX-601904716-OH	ACCGGGTGCTGTAGGCTTA	16	sgmRNA	chrX	-	Genome	Chromosome X	6019047	50	524.896	47	589.068	55	620.76
srR-45	srRNA-n-R5s149-106-15	GGGTGCTGTAGGCTT	15	srRNA	n-R5s149	NR_046156.1	rRNA	Mus musculus nuclear encoded rRNA 5S 149 (n-R5s149), ribosomal RNA	106	69	724.356	33	413.601	52	586.901
srR-10835	srRNA-Rn18s-1378-20	AACGAACGAGACTCTGGCAT	20	srRNA	Rn18s	NR_003278.3	rRNA	Mus musculus 18S ribosomal RNA (Rn18s), ribosomal RNA	1378	42	440.912	50	626.669	53	598.187
snR-116	snRNA-AC121792.2-138-28	TGGGGGACTGCGTTCGCGCTTTCCCCTG	28	snRNA	AC121792.2	ENSMUST00001239542.1	snRNA	ncrna chromosome:GRCm39:3:96396045:96396209:1 gene:ENSMUSG00000118936.1 gene_biotype:snRNA transcript_biotype:snRNA gene_symbol:AC121792.2	138	156	1637.67	1	12.5334	1	11.2866
srR-6085	srRNA-Rn18s-865-22	AATGGAATAGGACCGCGGTTCT	22	srRNA	Rn18s	NR_003278.3	rRNA	Mus musculus 18S ribosomal RNA (Rn18s), ribosomal RNA	865	38	398.921	33	413.601	75	846.492
srR-4704	srRNA-Rn28s1-4598-15	GTGGAACCTGGCGCT	15	srRNA	Rn28s1	NR_003279.1	rRNA	Mus musculus 28S ribosomal RNA (Rn28s1), ribosomal RNA	4598	34	356.929	50	626.669	59	665.907
miR-103-3p-1-16	miRNA-103-3p-1-16	AGCAGCATTGTACAGGGCTATGA	16	miRNA	miR-103-3p	mmu-miR-103-3p	miRNA	-	1	51	535.394	41	513.868	53	598.187
srR-186	srRNA-Rs5-8s1-140-17	CTGTCTGAGCGTCGCTT	17	srRNA	Rs5-8s1	NR_003280.2	rRNA	Mus musculus 5.8S ribosomal RNA (Rs5-8s1), ribosomal RNA	140	59	619.377	43	538.935	42	474.035
tsR-141	tsRNA-tRNA-Pro-CGG-59-17	TCCCGGACGAGCCCCCA	17	tsRNA	tRNA-Pro-CGG	chr11.trna188-ProCGG	tRNA	Mus_musculus_tRNA-Pro-CGG-1-2	59	29	304.44	66	827.202	44	496.608
srR-1809	srRNA-Rn18s-490-30	ACCCACTCCCGACCCGGGGAGGTAGTGACG	30	srRNA	Rn18s	NR_003278.3	rRNA	Mus musculus 18S ribosomal RNA (Rn18s), ribosomal RNA	490	70	734.854	14	175.467	63	711.053
srR-1072	srRNA-Rn18s-1834-29	AAGGTTTCCGTAGGTGAACCTGCGGAAGG	29	srRNA	Rn18s	NR_003278.3	rRNA	Mus musculus 18S ribosomal RNA (Rn18s), ribosomal RNA	1834	11	115.477	14	175.467	117	1320.53
srR-13151	srRNA-n-R5s149-103-18-2	ACCGGGTGCTGTAGACTT	18	srRNA	n-R5s149	NR_046156.1	rRNA	Mus musculus nuclear encoded rRNA 5S 149 (n-R5s149), ribosomal RNA	103	33	346.431	82	1027.74	21	237.018
srR-80	srRNA-n-R5s149-105-16	CGGGTGCTGTAGGCTT	16	srRNA	n-R5s149	NR_046156.1	rRNA	Mus musculus nuclear encoded rRNA 5S 149 (n-R5s149), ribosomal RNA	105	56	587.883	39	488.801	46	519.181
tsR-208	tsRNA-tRNA-Leu-TAG-49-23	GAGGGTTCGGGTCCCTTCGTGGTCGCCA	23	tsRNA	tRNA-Leu-TAG	chr7.trna407-LeuTAG	tRNA	Mus_musculus_tRNA-Leu-TAG-3-1	49	81	850.331	8	100.267	57	643.334
srR-108	srRNA-Rn28s1-1316-21	AGCGTACGCGTTAGGACCCGA	21	srRNA	Rn28s1	NR_003279.1	rRNA	Mus musculus 28S ribosomal RNA (Rn28s1), ribosomal RNA	1316	50	524.896	20	250.667	72	812.632
tsR-35	tsRNA-tRNA-Tyr-GTA-77-16	CCGGCTCGAAGGACCA	16	tsRNA	tRNA-Tyr-GTA	chr13.trna452-TyrGTA	tRNA	Mus_musculus_tRNA-Tyr-GTA-1-4	77	23	241.452	11	137.867	107	1207.66
srR-10458	srRNA-Rn18s-892-16	GTTGGTTTTCGGAACT	16	srRNA	Rn18s	NR_003278.3	rRNA	Mus musculus 18S ribosomal RNA (Rn18s), ribosomal RNA	892	74	776.846	23	288.268	45	507.895
srR-6191	srRNA-Rn28s1-4336-16	ATGACTGAACGCCTCT	16	srRNA	Rn28s1	NR_003279.1	rRNA	Mus musculus 28S ribosomal RNA (Rn28s1), ribosomal RNA	4336	19	199.46	38	476.268	79	891.638
srR-551	srRNA-Rn18s-1853-17	CTGCGGAAGGATCATTA	17	srRNA	Rn18s	NR_003278.3	rRNA	Mus musculus 18S ribosomal RNA (Rn18s), ribosomal RNA	1853	39	409.419	57	714.402	39	440.176
tsR-24	tsRNA-tRNA-Pro-CGG-58-23	AGATCCCGGACGAGCCCCCA	23	tsRNA	tRNA-Pro-CGG	chr11.trna188-ProCGG	tRNA	Mus_musculus_tRNA-Pro-CGG-1-2	58	55	577.385	16	200.534	68	767.486
miR-24-3p-1-16	miRNA-24-3p-1-16	TGGCTCAGTTCAGCAGGAACAG	16	miRNA	miR-24-3p	mmu-miR-24-3p	miRNA	-	1	47	493.402	26	325.868	63	711.053
srR-187	srRNA-Rs5-8s1-142-15	GTCTGAGCGTCGCTT	15	srRNA	Rs5-8s1	NR_003280.2	rRNA	Mus musculus 5.8S ribosomal RNA (Rs5-8s1), ribosomal RNA	142	43	451.41	15	188.001	78	880.351
srR-11202	srRNA-Rn18s-1378-27	AACGAACGAGACTCTGGCATGCTAACT	27	srRNA	Rn18s	NR_003278.3	rRNA	Mus musculus 18S ribosomal RNA (Rn18s), ribosomal RNA	1378	48	503.9	27	338.401	60	677.193
srR-402	srRNA-Rn28s1-337-17	ACCGGCACGAGACCGAT	17	srRNA	Rn28s1	NR_003279.1	rRNA	Mus musculus 28S ribosomal RNA (Rn28s1), ribosomal RNA	337	26	272.946	58	726.935	45	507.895
srR-3894	srRNA-Rn18s-27-18	ATGCTTGTCTCAAAGATT	18	srRNA	Rn18s	NR_003278.3	rRNA	Mus musculus 18S ribosomal RNA (Rn18s), ribosomal RNA	27	42	440.912	48	601.602	41	462.749
sinR-329	sinRNA-Gm17827-11-18	GCGGGGCGCGGGACA	18	sinRNA	Gm17827	ENSMUSG00000110612	processed_pseudogene intron	-	11	132	1385.72	4	50.1335	6	67.7193
srR-7272	srRNA-Rn18s-302-19	AACCTCGGGCCGATCGCAC	19	srRNA	Rn18s	NR_003278.3	rRNA	Mus musculus 18S ribosomal RNA (Rn18s), ribosomal RNA	302	83	871.327	41	513.868	10	112.866
sinR-951	sinRNA-Gm11252-61840-17	GGGTGCTGTAGACTT	17	sinRNA	Gm11252	ENSMUSG00000080780	processed_pseudogene intron	-	61840	35	367.427	85	1065.34	5	56.4328
srR-13152	srRNA-Rn18s-153-17	GTGGTAATTCTAGAGCT	17	srRNA	Rn18s	NR_003278.3	rRNA	Mus musculus 18S ribosomal RNA (Rn18s), ribosomal RNA	153	26	272.946	57	714.402	44	496.608
srR-5159	srRNA-Rn18s-859-28	AGGAATAATGGAATAGGACCGCGGTTCT	28	srRNA	Rn18s	NR_003278.3	rRNA	Mus musculus 18S ribosomal RNA (Rn18s), ribosomal RNA	859	27	283.444	47	589.068	54	609.474
miR-21a-5p-7-30	miRNA-21a-5p-7-30	ATCAGACTGATGTTGA	30	miRNA	miR-21a-5p	mmu-miR-21a-5p	miRNA	-	7	73	766.348	20	250.667	41	462.749
tsR-91	tsRNA-tRNA-Tyr-GTA-73-22	CGTTTCCGGCTCGAAGGACCA	22	tsRNA	tRNA-Tyr-GTA	chr13.trna65-TyrGTA	tRNA	Mus_musculus_tRNA-Tyr-GTA-1-2	73	19	199.46	67	839.736	39	440.176
miR-423-3p-1-16	miRNA-423-3p-1-16	AGCTCGGTCTGAGGCCCCTCAGT	16	miRNA	miR-423-3p	mmu-miR-423-3p	miRNA	-	1	43	451.41	44	551.468	42	474.035
srR-2496	srRNA-Rn28s1-3264-26	AGAACTGGTGCGGACCAGGGGAATCC	26	srRNA	Rn28s1	NR_003279.1	rRNA	Mus musculus 28S ribosomal RNA (Rn28s1), ribosomal RNA	3264	52	545.892	4	50.1335	78	880.351
srR-611	srRNA-Rn28s1-2125-27	ATTCAAACGAGAACTTTGAAGGCCGAA	27	srRNA	Rn28s1	NR_003279.1	rRNA	Mus musculus 28S ribosomal RNA (Rn28s1), ribosomal RNA	2125	52	545.892	13	162.934	68	767.486
srR-1918	srRNA-Rn45s-4007-18	TACCTGGTTGATCCTGCC	18	srRNA	Rn45s	NR_046233.2	rRNA	Mus musculus 45S pre-ribosomal RNA (Rn45s), ribosomal RNA	4007	38	398.921	63	789.602	24	270.877
srR-13153	srRNA-Rn18s-60-22	AAGTACGCACGGCCGGTACAGT	22	srRNA	Rn18s	NR_003278.3	rRNA	Mus musculus 18S ribosomal RNA (Rn18s), ribosomal RNA	60	30	314.937	56	701.869	39	440.176
sinR-7	sinRNA-Klrb1b-19587-15	ACGGCTGTCTCTCCAGCCACCTTTTT	15	sinRNA	Klrb1b	ENSMUSG00000079298	protein_coding intron	killer cell lectin-like receptor subfamily B member 1B [Source:MGI Symbol;Acc:MGI:107539]	19587	21	220.456	13	162.934	94	1060.94
miR-31-5p-1-17	miRNA-31-5p-1-17	AGGCAAGATGCTGGCATAGCTG	17	miRNA	miR-31-5p	mmu-miR-31-5p	miRNA	-	1	45	472.406	41	513.868	40	451.462
srR-13154	srRNA-n-R5s149-101-20-2	ATACCGGGTGCTGTAGACTT	20	srRNA	n-R5s149	NR_046156.1	rRNA	Mus musculus nuclear encoded rRNA 5S 149 (n-R5s149), ribosomal RNA	101	36	377.925	77	965.069	8	90.2924
tsR-69	tsRNA-tRNA-Pro-CGG-61-15	CCGGACGAGCCCCCA	15	tsRNA	tRNA-Pro-CGG	chr11.trna188-ProCGG	tRNA	Mus_musculus_tRNA-Pro-CGG-1-2	61	43	451.41	35	438.668	47	530.468
srR-12292	srRNA-Rn28s1-1762-15	AGACAGCAGGACGGT	15	srRNA	Rn28s1	NR_003279.1	rRNA	Mus musculus 28S ribosomal RNA (Rn28s1), ribosomal RNA	1762	21	220.456	43	538.935	57	643.334
srR-529	srRNA-Rn28s1-679-15	CCGCCGCCGGGCGCA	15	srRNA	Rn28s1	NR_003279.1	rRNA	Mus musculus 28S ribosomal RNA (Rn28s1), ribosomal RNA	679	127	1333.24	3	37.6001	1	11.2866
srR-13155	srRNA-Rn18s-865-20	AATGGAATAGGACCGCGGTT	20	srRNA	Rn18s	NR_003278.3	rRNA	Mus musculus 18S ribosomal RNA (Rn18s), ribosomal RNA	865	79	829.335	17	213.067	30	338.597
srR-2473	srRNA-Rn18s-1600-17	GATGGGGATCGGGGATT	17	srRNA	Rn18s	NR_003278.3	rRNA	Mus musculus 18S ribosomal RNA (Rn18s), ribosomal RNA	1600	75	787.344	12	150.4	38	428.889
miR-let-7i-5p-1-16	miRNA-let-7i-5p-1-16	TGAGGTAGTAGTTTGTGCTGTT	16	miRNA	let-7i-5p	mmu-let-7i-5p	miRNA	-	1	24	251.95	28	350.934	67	756.199
miR-181a-1-14-25	miRNA-181a-1-14-25	AACATTCAACGCTGTCGGTGAGTTT	25	miRNA	Mir181a-1	ENSMUST00000083631.3	miRNA	ncrna chromosome:GRCm39:1:137894193:137894279:1 gene:ENSMUSG00000065565.3 gene_biotype:miRNA transcript_biotype:miRNA gene_symbol:Mir181a-1 description:microRNA 181a-1 [Source:MGI Symbol;Acc:MGI:3629589]	14	27	283.444	38	476.268	53	598.187
srR-6507	srRNA-Rn18s-494-26	ACTCCCGACCCGGGGAGGTAGTGACG	26	srRNA	Rn18s	NR_003278.3	rRNA	Mus musculus 18S ribosomal RNA (Rn18s), ribosomal RNA	494	47	493.402	38	476.268	30	338.597
srR-13156	srRNA-Rn28s1-1777-23	GGCCATGGAAGTCGGAATCCGCT	23	srRNA	Rn28s1	NR_003279.1	rRNA	Mus musculus 28S ribosomal RNA (Rn28s1), ribosomal RNA	1777	20	209.958	48	601.602	44	496.608
piR-12947-8-16	piRNA-12947-8-16	TGTCTGAGGGTCGGC	16	piRNA	mmu-piR-12947	mmu-piR-12947	piRNA	-	8	23	241.452	78	977.603	7	79.0059
tsR-43	tsRNA-tRNA-Cys-GCA-56-20	AAATCTCGGTGGAACCTCCA	20	tsRNA	tRNA-Cys-GCA	chr6.trna68-CysGCA	tRNA	Mus_musculus_tRNA-Cys-GCA-4-1	56	31	325.435	45	564.002	36	406.316
srR-82	srRNA-n-R5s149-105-17	CGGGTGCTGTAGGCTTT	17	srRNA	n-R5s149	NR_046156.1	rRNA	Mus musculus nuclear encoded rRNA 5S 149 (n-R5s149), ribosomal RNA	105	37	388.423	24	300.801	53	598.187
sinR-52	sinRNA-Mir7061-266-15	ACGCCTGTCGGAGCGTCGCT	15	sinRNA	Mir7061	ENSMUSG00000104914	miRNA intron	-	266	116	1217.76	0	0	6	67.7193
srR-5085	srRNA-Rn18s-892-25	GTTGGTTTTCGGAACTGAGGCCATG	25	srRNA	Rn18s	NR_003278.3	rRNA	Mus musculus 18S ribosomal RNA (Rn18s), ribosomal RNA	892	63	661.369	18	225.601	35	395.029
srR-111	srRNA-n-R5s149-101-21	ATACCGGGTGCTGTAGGCTTT	21	srRNA	n-R5s149	NR_046156.1	rRNA	Mus musculus nuclear encoded rRNA 5S 149 (n-R5s149), ribosomal RNA	101	29	304.44	38	476.268	44	496.608
tsR-16	tsRNA-tRNA-Cys-GCA-61-15	TCGGTGGAACCTCCA	15	tsRNA	tRNA-Cys-GCA	chr6.trna68-CysGCA	tRNA	Mus_musculus_tRNA-Cys-GCA-4-1	61	37	388.423	47	589.068	26	293.45
srR-13157	srRNA-Rn18s-1344-17	AGTTGGTGGAGCGATTT	17	srRNA	Rn18s	NR_003278.3	rRNA	Mus musculus 18S ribosomal RNA (Rn18s), ribosomal RNA	1344	17	178.465	45	564.002	46	519.181
sinR-2	sinRNA-Gm36954-16231-18	AGATCTCGGTGGAACCTCCA	18	sinRNA	Gm36954	ENSMUSG00000104137	TEC intron	-	16231	65	682.365	27	338.401	21	237.018
srR-4998	srRNA-Rn28s1-1410-24	GCAAATCGGTCGTCCGACCTGGGT	24	srRNA	Rn28s1	NR_003279.1	rRNA	Mus musculus 28S ribosomal RNA (Rn28s1), ribosomal RNA	1410	32	335.933	46	576.535	29	327.31
tsR-186	tsRNA-mt-tRNA-Val-TAC-52-28	GACCAATGAACACTCTGACCA	28	tsRNA	mt-tRNA-Val-TAC	mtdbD00002043	tRNA	-	52	55	577.385	3	37.6001	55	620.76
srR-13158	srRNA-Rn18s-1650-19	AAGTGCGGGTCATAAGCTT	19	srRNA	Rn18s	NR_003278.3	rRNA	Mus musculus 18S ribosomal RNA (Rn18s), ribosomal RNA	1650	13	136.473	61	764.536	29	327.31
snoR-20	snoRNA-Snora68-116-16	AGTAGGCTCTACAGAA	16	snoRNA	Snora68	ENSMUST00000104375.3	snoRNA	ncrna chromosome:GRCm39:8:71348403:71348533:-1 gene:ENSMUSG00000077563.3 gene_biotype:snoRNA transcript_biotype:snoRNA gene_symbol:Snora68 description:small nucleolar RNA, H/ACA box 68 [Source:MGI Symbol;Acc:MGI:2148181]	116	20	209.958	64	802.136	19	214.445
tsR-30	tsRNA-tRNA-Cys-GCA-61-15-2	TCGGTGGGACCTCCA	15	tsRNA	tRNA-Cys-GCA	chr6.trna84-CysGCA	tRNA	Mus_musculus_tRNA-Cys-GCA-4-21	61	30	314.937	57	714.402	17	191.871
srR-396	srRNA-Rn18s-1768-23	ACGGCCCTGGCGGAGCGCTGAGA	23	srRNA	Rn18s	NR_003278.3	rRNA	Mus musculus 18S ribosomal RNA (Rn18s), ribosomal RNA	1768	54	566.887	7	87.7336	50	564.328
srR-158	srRNA-n-R5s149-102-20	TACCGGGTGCTGTAGGCTTT	20	srRNA	n-R5s149	NR_046156.1	rRNA	Mus musculus nuclear encoded rRNA 5S 149 (n-R5s149), ribosomal RNA	102	24	251.95	22	275.734	61	688.48
srR-1714	srRNA-Rn18s-920-20	AAGAGGGACGGCCGGGGGCA	20	srRNA	Rn18s	NR_003278.3	rRNA	Mus musculus 18S ribosomal RNA (Rn18s), ribosomal RNA	920	69	724.356	14	175.467	28	316.024
srR-150	srRNA-n-R5s149-102-19	TACCGGGTGCTGTAGGCTT	19	srRNA	n-R5s149	NR_046156.1	rRNA	Mus musculus nuclear encoded rRNA 5S 149 (n-R5s149), ribosomal RNA	102	21	220.456	55	689.335	27	304.737
slncR-13	slncRNA-Rmrp -263-16	ATTCTCAGCGCGGCTA	16	slncRNA	Rmrp	ENSMUST00000226420.2	LncRNA	ncrna chromosome:GRCm39:4:43492783:43493063:-1 gene:ENSMUSG00000115420.2 gene_biotype:lncRNA transcript_biotype:lncRNA gene_symbol:Rmrp description:RNA component of mitochondrial RNAase P [Source:MGI Symbol;Acc:MGI:97937]	263	22	230.954	41	513.868	41	462.749
tsR-178	tsRNA-tRNA-Trp-CCA-60-16	CACGTCGGGGTCACCA	16	tsRNA	tRNA-Trp-CCA	chr10.trna384-TrpCCA	tRNA	Mus_musculus_tRNA-Trp-CCA-2-1	60	21	220.456	17	213.067	68	767.486
srR-221	srRNA-Rn45s-6877-19	CGACTCTTAGCGGTGGATC	19	srRNA	Rn45s	NR_046233.2	rRNA	Mus musculus 45S pre-ribosomal RNA (Rn45s), ribosomal RNA	6877	31	325.435	37	463.735	36	406.316
miR-7-2-19-24	miRNA-7-2-19-24	TGGAAGACTAGTGATTTTGTTGTT	24	miRNA	Mir7-2	ENSMUST00000083675.3	miRNA	ncrna chromosome:GRCm39:7:78538025:78538121:1 gene:ENSMUSG00000065609.3 gene_biotype:miRNA transcript_biotype:miRNA gene_symbol:Mir7-2 description:microRNA 7-2 [Source:MGI Symbol;Acc:MGI:3619437]	19	39	409.419	23	288.268	44	496.608
miR-30a-6-23	miRNA-30a-6-23	TGTAAACATCCTCGACTGGAAGC	23	miRNA	Mir30a	ENSMUST00000083471.5	miRNA	ncrna chromosome:GRCm39:1:23311350:23311420:1 gene:ENSMUSG00000065405.5 gene_biotype:miRNA transcript_biotype:miRNA gene_symbol:Mir30a description:microRNA 30a [Source:MGI Symbol;Acc:MGI:2676907]	6	22	230.954	36	451.201	45	507.895
miR-26a-5p-1-15	miRNA-26a-5p-1-15	TTCAAGTAATCCAGGATAGGCT	15	miRNA	miR-26a-5p	mmu-miR-26a-5p	miRNA	-	1	21	220.456	41	513.868	39	440.176
miR-125a-5p-1-20	miRNA-125a-5p-1-20	TCCCTGAGACCCTTTAACCTGTGA	20	miRNA	miR-125a-5p	mmu-miR-125a-5p	miRNA	-	1	16	167.967	44	551.468	40	451.462
srR-110	srRNA-Rs5-8s1-139-17	CCTGTCTGAGCGTCGCT	17	srRNA	Rs5-8s1	NR_003280.2	rRNA	Mus musculus 5.8S ribosomal RNA (Rs5-8s1), ribosomal RNA	139	28	293.942	23	288.268	51	575.614
tsR-56	tsRNA-tRNA-Pro-CGG-58-19	ATATCCCGGACGAGCCCCCA	19	tsRNA	tRNA-Pro-CGG	chr11.trna188-ProCGG	tRNA	Mus_musculus_tRNA-Pro-CGG-1-2	58	43	451.41	13	162.934	48	541.755
srR-7274	srRNA-Rn18s-887-21	ATTTTGTTGGTTTTCGGAACT	21	srRNA	Rn18s	NR_003278.3	rRNA	Mus musculus 18S ribosomal RNA (Rn18s), ribosomal RNA	887	71	745.352	20	250.667	14	158.012
srR-67	srRNA-n-R5s149-93-29	GCCTGGGAATACCGGGTGCTGTAGGCTTT	29	srRNA	n-R5s149	NR_046156.1	rRNA	Mus musculus nuclear encoded rRNA 5S 149 (n-R5s149), ribosomal RNA	93	34	356.929	31	388.534	36	406.316
srR-994	srRNA-Rn28s1-2685-24	TGGGCGCGCGCCGCGGCTGGACGA	24	srRNA	Rn28s1	NR_003279.1	rRNA	Mus musculus 28S ribosomal RNA (Rn28s1), ribosomal RNA	2685	36	377.925	17	213.067	49	553.041
srR-13159	srRNA-Rn18s-68-25	ACGGCCGGTACAGTGAAACTGCGAA	25	srRNA	Rn18s	NR_003278.3	rRNA	Mus musculus 18S ribosomal RNA (Rn18s), ribosomal RNA	68	43	451.41	14	175.467	45	507.895
tsR-59	tsRNA-tRNA-Leu-AAG-49-27	GTGGGTTCGGTCCCATCTGGGTCGCCA	27	tsRNA	tRNA-Leu-AAG	chr11.trna893-LeuAAG	tRNA	Mus_musculus_tRNA-Leu-AAG-1-1	49	49	514.398	3	37.6001	51	575.614
miR-19b-3p-1-22	miRNA-19b-3p-1-22	TGTGCAAATCCATGCAAAACTGA	22	miRNA	miR-19b-3p	mmu-miR-19b-3p	miRNA	-	1	12	125.975	41	513.868	43	485.322
smR-321	smRNA-Tbc1d25-400-17	TCCCGTCGGAGGTGCCA	17	smRNA	Tbc1d25	ENSMUSG00000039201	mature mRNA	ENSMUST00000239441|Tbc1d25|protein_coding|TBC1	400	14	146.971	68	852.269	11	124.152
srR-50	srRNA-Rn28s1-4689-28	AAAGTCAGCCCTCGACACAAGGGTTTGT	28	srRNA	Rn28s1	NR_003279.1	rRNA	Mus musculus 28S ribosomal RNA (Rn28s1), ribosomal RNA	4689	22	230.954	34	426.135	41	462.749
srR-1855	srRNA-Rn18s-669-20	AAAAAGCTCGTAGTTGGATC	20	srRNA	Rn18s	NR_003278.3	rRNA	Mus musculus 18S ribosomal RNA (Rn18s), ribosomal RNA	669	68	713.858	14	175.467	20	225.731
sinR-5	sinRNA-Klrb1b-19587-16	ACGGCTGTCTCTCCAGCCACCTTTT	16	sinRNA	Klrb1b	ENSMUSG00000079298	protein_coding intron	killer cell lectin-like receptor subfamily B member 1B [Source:MGI Symbol;Acc:MGI:107539]	19587	28	293.942	15	188.001	54	609.474
srR-13160	srRNA-Rn18s-79-20	AGTGAAACTGCGAATGGCTC	20	srRNA	Rn18s	NR_003278.3	rRNA	Mus musculus 18S ribosomal RNA (Rn18s), ribosomal RNA	79	16	167.967	39	488.801	38	428.889
sinR-1	sinRNA-Vmn2r-ps118-8149-18	AGGTCCCTGTTCGGGCGCCA	18	sinRNA	Vmn2r-ps118	ENSMUSG00000093607	unprocessed_pseudogene intron	-	8149	38	398.921	25	313.334	33	372.456
srR-13161	srRNA-Rn18s-651-18	ATTAAAGTTGCTGCAGTT	18	srRNA	Rn18s	NR_003278.3	rRNA	Mus musculus 18S ribosomal RNA (Rn18s), ribosomal RNA	651	11	115.477	35	438.668	47	530.468
tsR-100	tsRNA-tRNA-Cys-GCA-60-16-2	CTCGGTGGGACCTCCA	16	tsRNA	tRNA-Cys-GCA	chr6.trna84-CysGCA	tRNA	Mus_musculus_tRNA-Cys-GCA-4-21	60	26	272.946	34	426.135	34	383.743
srR-950	srRNA-Rn28s1-1-20	CGCGACCTCAGATCAGACGT	20	srRNA	Rn28s1	NR_003279.1	rRNA	Mus musculus 28S ribosomal RNA (Rn28s1), ribosomal RNA	1	20	209.958	36	451.201	37	417.603
tsR-113	tsRNA-tRNA-Glu-CTC-58-17	TCCCGGCCAATGCACCA	17	tsRNA	tRNA-Glu-CTC	chr13.trna492-GluCTC	tRNA	Mus_musculus_tRNA-Glu-CTC-1-9	58	20	209.958	12	150.4	63	711.053
tsR-93	tsRNA-tRNA-Pro-CGG-56-20	AAATCCCGGACGAGCCCCCA	20	tsRNA	tRNA-Pro-CGG	chr11.trna188-ProCGG	tRNA	Mus_musculus_tRNA-Pro-CGG-1-2	56	29	304.44	24	300.801	41	462.749
srR-115	srRNA-n-R5s149-100-21	AATACCGGGTGCTGTAGGCTT	21	srRNA	n-R5s149	NR_046156.1	rRNA	Mus musculus nuclear encoded rRNA 5S 149 (n-R5s149), ribosomal RNA	100	33	346.431	32	401.068	28	316.024
tsR-38	tsRNA-mt-tRNA-Val-TAC-55-23	CAATGAACACTCTGACCA	23	tsRNA	mt-tRNA-Val-TAC	mtdbD00002043	tRNA	-	55	20	209.958	31	388.534	41	462.749
srR-13162	srRNA-Rn18s-1446-26	AGAGGGACAAGTGGCGTTCAGCCACC	26	srRNA	Rn18s	NR_003278.3	rRNA	Mus musculus 18S ribosomal RNA (Rn18s), ribosomal RNA	1446	65	682.365	14	175.467	18	203.158
tsR-40	tsRNA-tRNA-Val-CAC-59-18	AACCGGGCGGAAACACCA	18	tsRNA	tRNA-Val-CAC	chr3.trna129-ValCAC	tRNA	Mus_musculus_tRNA-Val-CAC-2-2	59	37	388.423	23	288.268	34	383.743
srR-1911	srRNA-Rn28s1-1783-17	GGAAGTCGGAATCCGCT	17	srRNA	Rn28s1	NR_003279.1	rRNA	Mus musculus 28S ribosomal RNA (Rn28s1), ribosomal RNA	1783	19	199.46	31	388.534	41	462.749
tsR-11	tsRNA-tRNA-Tyr-GTA-76-30	GTTTCCGGCTCGAAGGACCA	30	tsRNA	tRNA-Tyr-GTA	chr13.trna65-TyrGTA	tRNA	Mus_musculus_tRNA-Tyr-GTA-1-2	76	16	167.967	25	313.334	50	564.328
miR-let-7f-5p-7-20	miRNA-let-7f-5p-7-20	AGTAGATTGTATAGTT	20	miRNA	let-7f-5p	mmu-let-7f-5p	miRNA	-	7	54	566.887	30	376.001	9	101.579
srR-13163	srRNA-Rn18s-651-29	ATTAAAGTTGCTGCAGTTAAAAAGCTCGT	29	srRNA	Rn18s	NR_003278.3	rRNA	Mus musculus 18S ribosomal RNA (Rn18s), ribosomal RNA	651	11	115.477	35	438.668	43	485.322
srR-377	srRNA-Rn28s1-1-17	CGCGACCTCAGATCAGA	17	srRNA	Rn28s1	NR_003279.1	rRNA	Mus musculus 28S ribosomal RNA (Rn28s1), ribosomal RNA	1	32	335.933	28	350.934	31	349.883
srR-13164	srRNA-Rn18s-155-15	GGTAATTCTAGAGCT	15	srRNA	Rn18s	NR_003278.3	rRNA	Mus musculus 18S ribosomal RNA (Rn18s), ribosomal RNA	155	9	94.4812	47	589.068	31	349.883
srR-9316	srRNA-Rn18s-64-24	ACGCACGGCCGGTACAGTGAAACT	24	srRNA	Rn18s	NR_003278.3	rRNA	Mus musculus 18S ribosomal RNA (Rn18s), ribosomal RNA	64	13	136.473	40	501.335	35	395.029
miR-27b-3p-1-16	miRNA-27b-3p-1-16	TTCACAGTGGCTAAGTTCTGC	16	miRNA	miR-27b-3p	mmu-miR-27b-3p	miRNA	-	1	29	304.44	47	589.068	12	135.439
srR-10760	srRNA-Rn18s-1486-20	AACAGGTCTGTGATGCCCTT	20	srRNA	Rn18s	NR_003278.3	rRNA	Mus musculus 18S ribosomal RNA (Rn18s), ribosomal RNA	1486	21	220.456	41	513.868	26	293.45
srR-11156	srRNA-Rn18s-60-18	AAGTACGCACGGCCGGTA	18	srRNA	Rn18s	NR_003278.3	rRNA	Mus musculus 18S ribosomal RNA (Rn18s), ribosomal RNA	60	53	556.39	24	300.801	15	169.298
miR-21a-18-24	miRNA-21a-18-24	TAGCTTATCAGACTGATGTTGACT	24	miRNA	Mir21a	ENSMUST00000083521.3	miRNA	ncrna chromosome:GRCm39:11:86474893:86474984:-1 gene:ENSMUSG00000065455.3 gene_biotype:miRNA transcript_biotype:miRNA gene_symbol:Mir21a description:microRNA 21a [Source:MGI Symbol;Acc:MGI:2676885]	18	18	188.962	25	313.334	46	519.181
srR-90	srRNA-n-R5s149-95-26	CTGGGAATACCGGGTGCTGTAGGCTT	26	srRNA	n-R5s149	NR_046156.1	rRNA	Mus musculus nuclear encoded rRNA 5S 149 (n-R5s149), ribosomal RNA	95	29	304.44	11	137.867	51	575.614
srR-6786	srRNA-Rn28s1-1386-24	GGAGGTCCGTAGCGGTCCTGACGT	24	srRNA	Rn28s1	NR_003279.1	rRNA	Mus musculus 28S ribosomal RNA (Rn28s1), ribosomal RNA	1386	23	241.452	25	313.334	41	462.749
sgmR-773	sgmRNA-chr9-2706034321-OH	CTGTCTGAGGGTCGGC	21	sgmRNA	chr9	-	Genome	Chromosome 9	27060343	26	272.946	54	676.802	6	67.7193
miR-let-7c-5p-7-19	miRNA-let-7c-5p-7-19	AGTAGGTTGTATGGTT	19	miRNA	let-7c-5p	mmu-let-7c-5p	miRNA	-	7	52	545.892	16	200.534	24	270.877
srR-13165	srRNA-Rn18s-141-23	ACTTGGATAACTGTGGTAATTCT	23	srRNA	Rn18s	NR_003278.3	rRNA	Mus musculus 18S ribosomal RNA (Rn18s), ribosomal RNA	141	17	178.465	30	376.001	41	462.749
srR-13166	srRNA-n-R5s149-105-16-2	CGGGTGCTGTAGACTT	16	srRNA	n-R5s149	NR_046156.1	rRNA	Mus musculus nuclear encoded rRNA 5S 149 (n-R5s149), ribosomal RNA	105	11	115.477	61	764.536	12	135.439
srR-594	srRNA-Rn28s1-1-19	CGCGACCTCAGATCAGACG	19	srRNA	Rn28s1	NR_003279.1	rRNA	Mus musculus 28S ribosomal RNA (Rn28s1), ribosomal RNA	1	20	209.958	12	150.4	58	654.62
sinR-3	sinRNA-1700010D01Rik-74869-15	AGATCTCGGTGGGACCTCCA	15	sinRNA	1700010D01Rik	ENSMUSG00000071721	lncRNA intron	-	74869	36	377.925	31	388.534	22	248.304
srR-13167	srRNA-Rn28s1-2551-17	AGGTCTCCAAGGTGAAC	17	srRNA	Rn28s1	NR_003279.1	rRNA	Mus musculus 28S ribosomal RNA (Rn28s1), ribosomal RNA	2551	15	157.469	44	551.468	27	304.737
srR-469	srRNA-Rn18s-1851-19	ACCTGCGGAAGGATCATTA	19	srRNA	Rn18s	NR_003278.3	rRNA	Mus musculus 18S ribosomal RNA (Rn18s), ribosomal RNA	1851	22	230.954	29	363.468	37	417.603
miR-21a-5p-1-16	miRNA-21a-5p-1-16	TAGCTTATCAGACTGATGTTGACA	16	miRNA	miR-21a-5p	mmu-miR-21a-5p	miRNA	-	1	15	157.469	24	300.801	49	553.041
srR-6679	srRNA-Rn18s-1506-25	AGATGTCCGGGGCTGCACGCGCGCT	25	srRNA	Rn18s	NR_003278.3	rRNA	Mus musculus 18S ribosomal RNA (Rn18s), ribosomal RNA	1506	34	356.929	26	325.868	29	327.31
srR-189	srRNA-Rn18s-1848-22	TGAACCTGCGGAAGGATCATTA	22	srRNA	Rn18s	NR_003278.3	rRNA	Mus musculus 18S ribosomal RNA (Rn18s), ribosomal RNA	1848	30	314.937	23	288.268	35	395.029
srR-3461	srRNA-Rn18s-1834-30	AAGGTTTCCGTAGGTGAACCTGCGGAAGGA	30	srRNA	Rn18s	NR_003278.3	rRNA	Mus musculus 18S ribosomal RNA (Rn18s), ribosomal RNA	1834	2	20.9958	1	12.5334	85	959.357
snR-3	snRNA-Gm25202-168-21	ACCTCCAGGAACGGTGCACCA	21	snRNA	Gm25202	ENSMUST00000082838.3	snRNA	ncrna chromosome:GRCm39:X:14181640:14181830:-1 gene:ENSMUSG00000064772.3 gene_biotype:snRNA transcript_biotype:snRNA gene_symbol:Gm25202 description:predicted gene, 25202 [Source:MGI Symbol;Acc:MGI:5454979]	168	21	220.456	40	501.335	24	270.877
srR-4023	srRNA-Rn28s1-2125-19	ATTCAAACGAGAACTTTGA	19	srRNA	Rn28s1	NR_003279.1	rRNA	Mus musculus 28S ribosomal RNA (Rn28s1), ribosomal RNA	2125	33	346.431	10	125.334	46	519.181
srR-1089	srRNA-Rn28s1-2963-17	GGGGGCCGGCGGCGGCG	17	srRNA	Rn28s1	NR_003279.1	rRNA	Mus musculus 28S ribosomal RNA (Rn28s1), ribosomal RNA	2963	93	976.306	1	12.5334	0	0
miR-16-1-58-23	miRNA-16-1-58-23	CCAGTATTGACTGTGCTGCTGAA	23	miRNA	Mir16-1	ENSMUST00000175254.3	miRNA	ncrna chromosome:GRCm39:14:61869329:61869421:-1 gene:ENSMUSG00000092995.3 gene_biotype:miRNA transcript_biotype:miRNA gene_symbol:Mir16-1 description:microRNA 16-1 [Source:MGI Symbol;Acc:MGI:2676843]	58	15	157.469	24	300.801	46	519.181
miR-122-6-23	miRNA-122-6-23	TGGAGTGTGACAATGGTGTTTGT	23	miRNA	Mir122	ENSMUST00000083468.3	miRNA	ncrna chromosome:GRCm39:18:65381932:65381997:1 gene:ENSMUSG00000065402.3 gene_biotype:miRNA transcript_biotype:miRNA gene_symbol:Mir122 description:microRNA 122 [Source:MGI Symbol;Acc:MGI:2676805]	6	11	115.477	28	350.934	45	507.895
srR-2321	srRNA-Rn18s-1028-16	AAGAACGAAAGTCGGA	16	srRNA	Rn18s	NR_003278.3	rRNA	Mus musculus 18S ribosomal RNA (Rn18s), ribosomal RNA	1028	18	188.962	50	626.669	13	146.725
srR-47	srRNA-n-R5s149-93-28	GCCTGGGAATACCGGGTGCTGTAGGCTT	28	srRNA	n-R5s149	NR_046156.1	rRNA	Mus musculus nuclear encoded rRNA 5S 149 (n-R5s149), ribosomal RNA	93	19	199.46	22	275.734	43	485.322
srR-13168	srRNA-Rn18s-1489-17	AGGTCTGTGATGCCCTT	17	srRNA	Rn18s	NR_003278.3	rRNA	Mus musculus 18S ribosomal RNA (Rn18s), ribosomal RNA	1489	24	251.95	41	513.868	17	191.871
miR-99a-5p-1-19	miRNA-99a-5p-1-19	AACCCGTAGATCCGATCTTGTG	19	miRNA	miR-99a-5p	mmu-miR-99a-5p	miRNA	-	1	24	251.95	29	363.468	30	338.597
srR-201	srRNA-Rn18s-111-20	ATGGTTCCTTTGGTCGCTCG	20	srRNA	Rn18s	NR_003278.3	rRNA	Mus musculus 18S ribosomal RNA (Rn18s), ribosomal RNA	111	30	314.937	11	137.867	44	496.608
miR-142a-3p-1-21	miRNA-142a-3p-1-21	TGTAGTGTTTCCTACTTTATGG	21	miRNA	miR-142a-3p	mmu-miR-142a-3p	miRNA	-	1	24	251.95	41	513.868	16	180.585
miR-181b-1-12-24	miRNA-181b-1-12-24	AACATTCATTGCTGTCGGTGGGTT	24	miRNA	Mir181b-1	ENSMUST00000083524.3	miRNA	ncrna chromosome:GRCm39:1:137894377:137894456:1 gene:ENSMUSG00000065458.3 gene_biotype:miRNA transcript_biotype:miRNA gene_symbol:Mir181b-1 description:microRNA 181b-1 [Source:MGI Symbol;Acc:MGI:3618735]	12	18	188.962	6	75.2002	59	665.907
sgmR-263	sgmRNA-chr7-6140023717-OH	TGATATAGCCAAGCCCGACTGT	17	sgmRNA	chr7	-	Genome	Chromosome 7	61400237	10	104.979	25	313.334	45	507.895
srR-1636	srRNA-Rn28s1-2686-23	GGGCGCGCGCCGCGGCTGGACGA	23	srRNA	Rn28s1	NR_003279.1	rRNA	Mus musculus 28S ribosomal RNA (Rn28s1), ribosomal RNA	2686	19	199.46	29	363.468	32	361.17
srR-8209	srRNA-Rn18s-745-27	GCCTCTCGGCGCCCCCTCGATGCTCTT	27	srRNA	Rn18s	NR_003278.3	rRNA	Mus musculus 18S ribosomal RNA (Rn18s), ribosomal RNA	745	12	125.975	15	188.001	54	609.474
sgmR-2	sgmRNA-chr3-6982953318-OH	ATATCTCGGTGGAACCTCCA	18	sgmRNA	chr3	-	Genome	Chromosome 3	69829533	44	461.908	25	313.334	13	146.725
srR-1199	srRNA-Rn18s-1768-20	ACGGCCCTGGCGGAGCGCTG	20	srRNA	Rn18s	NR_003278.3	rRNA	Mus musculus 18S ribosomal RNA (Rn18s), ribosomal RNA	1768	73	766.348	2	25.0667	11	124.152
tsR-48	tsRNA-tRNA-Trp-CCA-58-19	AGGTCACGTCGGGGTCACCA	19	tsRNA	tRNA-Trp-CCA	chr11.trna817-TrpCCA	tRNA	Mus_musculus_tRNA-Trp-CCA-1-1	58	21	220.456	4	50.1335	57	643.334
srR-13169	srRNA-Rn18s-82-17	GAAACTGCGAATGGCTC	17	srRNA	Rn18s	NR_003278.3	rRNA	Mus musculus 18S ribosomal RNA (Rn18s), ribosomal RNA	82	24	251.95	24	300.801	32	361.17
smR-322	smRNA-Fgfr4-253-15	CCCGCGCGCGCGGGA	15	smRNA	Fgfr4	ENSMUSG00000005320	mature mRNA	ENSMUST00000005452|Fgfr4|protein_coding|fibroblast	253	87	913.319	0	0	0	0
srR-1228	srRNA-Rn28s1-3264-25	AGAACTGGTGCGGACCAGGGGAATC	25	srRNA	Rn28s1	NR_003279.1	rRNA	Mus musculus 28S ribosomal RNA (Rn28s1), ribosomal RNA	3264	53	556.39	11	137.867	19	214.445
smR-218	smRNA-Amer2-592-21	CCCGCGAGGGGGGCCCGGGCA	21	smRNA	Amer2	ENSMUSG00000021986	mature mRNA	ENSMUST00000239079|Amer2|protein_coding|APC	592	85	892.323	1	12.5334	0	0
srR-13170	srRNA-n-R5s149-100-21-2	AATACCGGGTGCTGTAGACTT	21	srRNA	n-R5s149	NR_046156.1	rRNA	Mus musculus nuclear encoded rRNA 5S 149 (n-R5s149), ribosomal RNA	100	28	293.942	44	551.468	5	56.4328
srR-13171	srRNA-n-R5s149-104-17	CCGGGTGCTGTAGACTT	17	srRNA	n-R5s149	NR_046156.1	rRNA	Mus musculus nuclear encoded rRNA 5S 149 (n-R5s149), ribosomal RNA	104	23	241.452	47	589.068	5	56.4328
sinR-13	sinRNA-ENSMUSG00000088682-43515-17	GATCCCGGACGAGCCCCCA	17	sinRNA	ENSMUSG00000088682	ENSMUSG00000088682	unclassified intron	-	43515	37	388.423	10	125.334	33	372.456
srR-5645	srRNA-Rn28s1-2517-17	AAATCTCGCGCCGGGCC	17	srRNA	Rn28s1	NR_003279.1	rRNA	Mus musculus 28S ribosomal RNA (Rn28s1), ribosomal RNA	2517	27	283.444	12	150.4	40	451.462
slncR-346	slncRNA-Gm8953 -198-17	AGCTCGAGGACTTATCC	17	slncRNA	Gm8953	ENSMUST00000198497.2	LncRNA	ncrna chromosome:GRCm39:5:12404664:12405754:-1 gene:ENSMUSG00000104941.2 gene_biotype:lncRNA transcript_biotype:lncRNA gene_symbol:Gm8953 description:predicted gene 8953 [Source:MGI Symbol;Acc:MGI:3648962]	198	21	220.456	50	626.669	3	33.8597
srR-8100	srRNA-Rn28s1-15-23	AGACGTGGCGACCCGCTGAATTT	23	srRNA	Rn28s1	NR_003279.1	rRNA	Mus musculus 28S ribosomal RNA (Rn28s1), ribosomal RNA	15	15	157.469	28	350.934	33	372.456
srR-596	srRNA-n-R5s149-54-20	AAGCAGGGTCGGGCCTGGTT	20	srRNA	n-R5s149	NR_046156.1	rRNA	Mus musculus nuclear encoded rRNA 5S 149 (n-R5s149), ribosomal RNA	54	36	377.925	19	238.134	23	259.591
srR-723	srRNA-Rn28s1-1-18	CGCGACCTCAGATCAGAC	18	srRNA	Rn28s1	NR_003279.1	rRNA	Mus musculus 28S ribosomal RNA (Rn28s1), ribosomal RNA	1	22	230.954	23	288.268	31	349.883
slncR-347	slncRNA-Gm8953 -198-19	ATAGCTCGAGGACTTATCC	19	slncRNA	Gm8953	ENSMUST00000198497.2	LncRNA	ncrna chromosome:GRCm39:5:12404664:12405754:-1 gene:ENSMUSG00000104941.2 gene_biotype:lncRNA transcript_biotype:lncRNA gene_symbol:Gm8953 description:predicted gene 8953 [Source:MGI Symbol;Acc:MGI:3648962]	198	12	125.975	59	739.469	0	0
miR-30a-5p-1-16	miRNA-30a-5p-1-16	TGTAAACATCCTCGACTGGAAG	16	miRNA	miR-30a-5p	mmu-miR-30a-5p	miRNA	-	1	21	220.456	34	426.135	19	214.445
sinR-594	sinRNA-Gm48147-1339-24	ACGCCTGTCTGAGCTGCT	24	sinRNA	Gm48147	ENSMUSG00000113223	unprocessed_pseudogene intron	-	1339	31	325.435	13	162.934	33	372.456
sinR-952	sinRNA-Taf1c-3804-28	ATCTCGGTAGAACCTCCA	28	sinRNA	Taf1c	ENSMUSG00000031832	protein_coding intron	TATA-box binding protein associated factor, RNA polymerase I, C [Source:MGI Symbol;Acc:MGI:109576]	3804	5	52.4896	57	714.402	8	90.2924
srR-92	srRNA-n-R5s149-100-22	AATACCGGGTGCTGTAGGCTTT	22	srRNA	n-R5s149	NR_046156.1	rRNA	Mus musculus nuclear encoded rRNA 5S 149 (n-R5s149), ribosomal RNA	100	22	230.954	21	263.201	32	361.17
srR-13172	srRNA-Rn18s-555-20	AATTGGAATGAGTCCACTTT	20	srRNA	Rn18s	NR_003278.3	rRNA	Mus musculus 18S ribosomal RNA (Rn18s), ribosomal RNA	555	15	157.469	42	526.402	15	169.298
srR-8589	srRNA-Rn18s-402-17	ACGGGTGACGGGGAATC	17	srRNA	Rn18s	NR_003278.3	rRNA	Mus musculus 18S ribosomal RNA (Rn18s), ribosomal RNA	402	30	314.937	12	150.4	34	383.743
srR-6815	srRNA-Rn18s-892-22	GTTGGTTTTCGGAACTGAGGCC	22	srRNA	Rn18s	NR_003278.3	rRNA	Mus musculus 18S ribosomal RNA (Rn18s), ribosomal RNA	892	22	230.954	15	188.001	38	428.889
snoR-29	snoRNA-Snord3b1-188-28	GAGAGGGAGGGAACGCAGTCTGAGTGGA	28	snoRNA	Snord3b1	ENSMUST00000240253.1	snoRNA	ncrna chromosome:GRCm39:11:87334063:87334277:1 gene:ENSMUSG00000119262.1 gene_biotype:snoRNA transcript_biotype:snoRNA gene_symbol:Snord3b1 description:small nucleolar RNA, C/D box 3B1 [Source:NCBI gene (formerly Entrezgene);Acc:19858]	188	19	199.46	31	388.534	23	259.591
sinR-953	sinRNA-Mir6924-85-26	AATCGGTCGAGGACTTAACC	26	sinRNA	Mir6924	ENSMUSG00000104996	miRNA intron	-	85	24	251.95	43	538.935	5	56.4328
srR-13173	srRNA-Rn18s-77-21	ACAGTGAAACTGCGAATGGCT	21	srRNA	Rn18s	NR_003278.3	rRNA	Mus musculus 18S ribosomal RNA (Rn18s), ribosomal RNA	77	36	377.925	28	350.934	10	112.866
slncR-252	slncRNA-Smc2os -78-16	ACGGGGCGCGGCCGGA	16	slncRNA	Smc2os	ENSMUST00000141473.2	LncRNA	ncrna chromosome:GRCm39:4:52430285:52438965:-1 gene:ENSMUSG00000085763.2 gene_biotype:lncRNA transcript_biotype:lncRNA gene_symbol:Smc2os description:structural maintenance of chromosomes 2, opposite strand [Source:MGI Symbol;Acc:MGI:1919898]	78	73	766.348	4	50.1335	2	22.5731
srR-4969	srRNA-Rs5-8s1-136-20-2	ACGCCTGTCTGAGCGCCGCT	20	srRNA	Rs5-8s1	NR_003280.2	rRNA	Mus musculus 5.8S ribosomal RNA (Rs5-8s1), ribosomal RNA	136	34	356.929	14	175.467	27	304.737
srR-2082	srRNA-Rn18s-1265-19	ACCCGGCCCGGACACGGAC	19	srRNA	Rn18s	NR_003278.3	rRNA	Mus musculus 18S ribosomal RNA (Rn18s), ribosomal RNA	1265	22	230.954	33	413.601	17	191.871
miR-29a-3p-1-17	miRNA-29a-3p-1-17	TAGCACCATCTGAAATCGGTT	17	miRNA	miR-29a-3p	mmu-miR-29a-3p	miRNA	-	1	13	136.473	27	338.401	32	361.17
srR-13174	srRNA-Rn28s1-2100-18	GCAGATCTTGGTGGTAGT	18	srRNA	Rn28s1	NR_003279.1	rRNA	Mus musculus 28S ribosomal RNA (Rn28s1), ribosomal RNA	2100	10	104.979	33	413.601	28	316.024
miR-30d-19-17	miRNA-30d-19-17	ATCCCCGACTGGAAGCT	17	miRNA	Mir30d	ENSMUST00000083503.3	miRNA	ncrna chromosome:GRCm39:15:68213057:68213138:-1 gene:ENSMUSG00000065437.3 gene_biotype:miRNA transcript_biotype:miRNA gene_symbol:Mir30d description:microRNA 30d [Source:MGI Symbol;Acc:MGI:2676910]	19	25	262.448	24	300.801	24	270.877
smR-135	smRNA-Irs2-474-20	CCGCGAGGGGGGCCCGGGCA	20	smRNA	Irs2	ENSMUSG00000038894	mature mRNA	ENSMUST00000040514|Irs2|protein_coding|insulin	474	78	818.837	0	0	1	11.2866
srR-13175	srRNA-Rn18s-1678-15	AAGTCCCTGCCCTTT	15	srRNA	Rn18s	NR_003278.3	rRNA	Mus musculus 18S ribosomal RNA (Rn18s), ribosomal RNA	1678	14	146.971	30	376.001	27	304.737
srR-17	srRNA-Rs5-8s1-126-30	TCCCGGGGCTACGCCTGTCTGAGCGTCGCT	30	srRNA	Rs5-8s1	NR_003280.2	rRNA	Mus musculus 5.8S ribosomal RNA (Rs5-8s1), ribosomal RNA	126	11	115.477	19	238.134	42	474.035
slncR-11	slncRNA-Rmrp -254-25	ACGGGGCTCATTCTCAGCGCGGCTA	25	slncRNA	Rmrp	ENSMUST00000226420.2	LncRNA	ncrna chromosome:GRCm39:4:43492783:43493063:-1 gene:ENSMUSG00000115420.2 gene_biotype:lncRNA transcript_biotype:lncRNA gene_symbol:Rmrp description:RNA component of mitochondrial RNAase P [Source:MGI Symbol;Acc:MGI:97937]	254	21	220.456	25	313.334	26	293.45
srR-13176	srRNA-n-R5s149-102-19-2	TACCGGGTGCTGTAGACTT	19	srRNA	n-R5s149	NR_046156.1	rRNA	Mus musculus nuclear encoded rRNA 5S 149 (n-R5s149), ribosomal RNA	102	25	262.448	39	488.801	6	67.7193
srR-13177	srRNA-Rn18s-1837-29	GTTTCCGTAGGTGAACCTGCGGAAGGATC	29	srRNA	Rn18s	NR_003278.3	rRNA	Mus musculus 18S ribosomal RNA (Rn18s), ribosomal RNA	1837	18	188.962	31	388.534	21	237.018
srR-13178	srRNA-Rn18s-298-23	AGATAACCTCGGGCCGATCGCAC	23	srRNA	Rn18s	NR_003278.3	rRNA	Mus musculus 18S ribosomal RNA (Rn18s), ribosomal RNA	298	29	304.44	18	225.601	25	282.164
srR-448	srRNA-Rn18s-1841-29	CCGTAGGTGAACCTGCGGAAGGATCATTA	29	srRNA	Rn18s	NR_003278.3	rRNA	Mus musculus 18S ribosomal RNA (Rn18s), ribosomal RNA	1841	36	377.925	22	275.734	14	158.012
miR-19b-3p-1-20	miRNA-19b-3p-1-20	TGTGCAAATCCATGCAAAACTG	20	miRNA	miR-19b-3p	mmu-miR-19b-3p	miRNA	-	1	15	157.469	16	200.534	40	451.462
tsR-61	tsRNA-tRNA-Cys-GCA-57-19	AATCTCGGTGGAACCTCCA	19	tsRNA	tRNA-Cys-GCA	chr6.trna68-CysGCA	tRNA	Mus_musculus_tRNA-Cys-GCA-4-1	57	15	157.469	33	413.601	21	237.018
miR-29c-3p-1-16	miRNA-29c-3p-1-16	TAGCACCATTTGAAATCGGTTA	16	miRNA	miR-29c-3p	mmu-miR-29c-3p	miRNA	-	1	12	125.975	31	388.534	26	293.45
srR-2270	srRNA-Rn18s-1768-27	ACGGCCCTGGCGGAGCGCTGAGAAGAC	27	srRNA	Rn18s	NR_003278.3	rRNA	Mus musculus 18S ribosomal RNA (Rn18s), ribosomal RNA	1768	26	272.946	16	200.534	29	327.31
srR-4644	srRNA-Rn45s-6877-30	CGACTCTTAGCGGTGGATCACTCGGCTCGT	30	srRNA	Rn45s	NR_046233.2	rRNA	Mus musculus 45S pre-ribosomal RNA (Rn45s), ribosomal RNA	6877	9	94.4812	30	376.001	29	327.31
srR-778	srRNA-Rn18s-1855-15	GCGGAAGGATCATTA	15	srRNA	Rn18s	NR_003278.3	rRNA	Mus musculus 18S ribosomal RNA (Rn18s), ribosomal RNA	1855	40	419.917	19	238.134	12	135.439
miR-122-5p-1-18	miRNA-122-5p-1-18	TGGAGTGTGACAATGGTGTTTG	18	miRNA	miR-122-5p	mmu-miR-122-5p	miRNA	-	1	10	104.979	18	225.601	41	462.749
srR-11353	srRNA-Rn18s-79-23	AGTGAAACTGCGAATGGCTCATT	23	srRNA	Rn18s	NR_003278.3	rRNA	Mus musculus 18S ribosomal RNA (Rn18s), ribosomal RNA	79	14	146.971	25	313.334	29	327.31
srR-279	srRNA-n-R5s149-91-30	CCGCCTGGGAATACCGGGTGCTGTAGGCTT	30	srRNA	n-R5s149	NR_046156.1	rRNA	Mus musculus nuclear encoded rRNA 5S 149 (n-R5s149), ribosomal RNA	91	31	325.435	25	313.334	13	146.725
srR-3104	srRNA-Rn28s1-333-21	AAATACCGGCACGAGACCGAT	21	srRNA	Rn28s1	NR_003279.1	rRNA	Mus musculus 28S ribosomal RNA (Rn28s1), ribosomal RNA	333	12	125.975	27	338.401	28	316.024
srR-2998	srRNA-n-R5s149-12-21	TACCACCCTGAACGCGCCCGA	21	srRNA	n-R5s149	NR_046156.1	rRNA	Mus musculus nuclear encoded rRNA 5S 149 (n-R5s149), ribosomal RNA	12	6	62.9875	13	162.934	49	553.041
tsR-54	tsRNA-tRNA-Val-CAC-57-20	GAAACCGGGCGGAAACACCA	20	tsRNA	tRNA-Val-CAC	chr3.trna129-ValCAC	tRNA	Mus_musculus_tRNA-Val-CAC-2-2	57	28	293.942	7	87.7336	35	395.029
srR-898	srRNA-Rn18s-1854-16	TGCGGAAGGATCATTA	16	srRNA	Rn18s	NR_003278.3	rRNA	Mus musculus 18S ribosomal RNA (Rn18s), ribosomal RNA	1854	32	335.933	25	313.334	11	124.152
srR-256	srRNA-Rn28s1-1316-23	AGCGTACGCGTTAGGACCCGAAA	23	srRNA	Rn28s1	NR_003279.1	rRNA	Mus musculus 28S ribosomal RNA (Rn28s1), ribosomal RNA	1316	21	220.456	7	87.7336	41	462.749
srR-13179	srRNA-Rn18s-859-26	AGGAATAATGGAATAGGACCGCGGTT	26	srRNA	Rn18s	NR_003278.3	rRNA	Mus musculus 18S ribosomal RNA (Rn18s), ribosomal RNA	859	53	556.39	0	0	19	214.445
srR-695	srRNA-Rn18s-1768-21	ACGGCCCTGGCGGAGCGCTGA	21	srRNA	Rn18s	NR_003278.3	rRNA	Mus musculus 18S ribosomal RNA (Rn18s), ribosomal RNA	1768	37	388.423	17	213.067	15	169.298
srR-8893	srRNA-Rn18s-22-23	AGCATATGCTTGTCTCAAAGATT	23	srRNA	Rn18s	NR_003278.3	rRNA	Mus musculus 18S ribosomal RNA (Rn18s), ribosomal RNA	22	18	188.962	32	401.068	16	180.585
srR-13180	srRNA-Rs5-8s1-1-29	GACTCTTAGCGGTGGATCACTCGGCTCGT	29	srRNA	Rs5-8s1	NR_003280.2	rRNA	Mus musculus 5.8S ribosomal RNA (Rs5-8s1), ribosomal RNA	1	13	136.473	26	325.868	27	304.737
srR-3194	srRNA-Rn28s1-2985-21	TCTGGACGCGAGCCGGGCCCT	21	srRNA	Rn28s1	NR_003279.1	rRNA	Mus musculus 28S ribosomal RNA (Rn28s1), ribosomal RNA	2985	11	115.477	15	188.001	41	462.749
srR-8304	srRNA-Rn18s-1024-20	AATCAAGAACGAAAGTCGGA	20	srRNA	Rn18s	NR_003278.3	rRNA	Mus musculus 18S ribosomal RNA (Rn18s), ribosomal RNA	1024	44	461.908	8	100.267	18	203.158
miR-let-7b-5p-1-17	miRNA-let-7b-5p-1-17	TGAGGTAGTAGGTTGTGTGGTT	17	miRNA	let-7b-5p	mmu-let-7b-5p	miRNA	-	1	23	241.452	21	263.201	23	259.591
snoR-15	snoRNA-Snora57-127-22	ATCCTCAGACGCCGGAACACTT	22	snoRNA	Snora57	ENSMUST00000093658.3	snoRNA	ncrna chromosome:GRCm39:19:8865902:8866049:-1 gene:ENSMUSG00000070167.3 gene_biotype:snoRNA transcript_biotype:snoRNA gene_symbol:Snora57 description:small nucleolar RNA, H/ACA box 57 [Source:MGI Symbol;Acc:MGI:5455599]	127	14	146.971	15	188.001	38	428.889
srR-4664	srRNA-Rn18s-149-21	AACTGTGGTAATTCTAGAGCT	21	srRNA	Rn18s	NR_003278.3	rRNA	Mus musculus 18S ribosomal RNA (Rn18s), ribosomal RNA	149	19	199.46	27	338.401	20	225.731
smR-90	smRNA-Fgf6-1033-20	ACGCCTGTCAGAGCGTCGCT	20	smRNA	Fgf6	ENSMUSG00000000183	mature mRNA	ENSMUST00000000187|Fgf6|protein_coding|fibroblast	1033	71	745.352	1	12.5334	0	0
srR-13181	srRNA-Rn18s-920-23	AAGAGGGACGGCCGGGGGCATTC	23	srRNA	Rn18s	NR_003278.3	rRNA	Mus musculus 18S ribosomal RNA (Rn18s), ribosomal RNA	920	35	367.427	5	62.6669	29	327.31
srR-5134	srRNA-Rn28s1-2125-29	ATTCAAACGAGAACTTTGAAGGCCGAAGT	29	srRNA	Rn28s1	NR_003279.1	rRNA	Mus musculus 28S ribosomal RNA (Rn28s1), ribosomal RNA	2125	27	283.444	7	87.7336	34	383.743
srR-13182	srRNA-Rn18s-529-26	AATACAGGACTCTTTCGAGGCCCTGT	26	srRNA	Rn18s	NR_003278.3	rRNA	Mus musculus 18S ribosomal RNA (Rn18s), ribosomal RNA	529	15	157.469	25	313.334	25	282.164
miR-30a-13-17	miRNA-30a-13-17	ATCCTCGACTGGAAGCT	17	miRNA	Mir30a	ENSMUST00000083471.5	miRNA	ncrna chromosome:GRCm39:1:23311350:23311420:1 gene:ENSMUSG00000065405.5 gene_biotype:miRNA transcript_biotype:miRNA gene_symbol:Mir30a description:microRNA 30a [Source:MGI Symbol;Acc:MGI:2676907]	13	41	430.415	11	137.867	16	180.585
srR-2140	srRNA-Rn18s-1768-30	ACGGCCCTGGCGGAGCGCTGAGAAGACGGT	30	srRNA	Rn18s	NR_003278.3	rRNA	Mus musculus 18S ribosomal RNA (Rn18s), ribosomal RNA	1768	50	524.896	7	87.7336	12	135.439
miR-30d-15-21	miRNA-30d-15-21	AAACATCCCCGACTGGAAGCT	21	miRNA	Mir30d	ENSMUST00000083503.3	miRNA	ncrna chromosome:GRCm39:15:68213057:68213138:-1 gene:ENSMUSG00000065437.3 gene_biotype:miRNA transcript_biotype:miRNA gene_symbol:Mir30d description:microRNA 30d [Source:MGI Symbol;Acc:MGI:2676910]	15	39	409.419	0	0	30	338.597
srR-648	srRNA-Rs5-8s1-136-20-3	ACGCCTGTCTGAGCGTCGTT	20	srRNA	Rs5-8s1	NR_003280.2	rRNA	Mus musculus 5.8S ribosomal RNA (Rs5-8s1), ribosomal RNA	136	28	293.942	10	125.334	29	327.31
srR-545	srRNA-Rs5-8s1-142-17	GTCTGAGCGTCGCTTGA	17	srRNA	Rs5-8s1	NR_003280.2	rRNA	Mus musculus 5.8S ribosomal RNA (Rs5-8s1), ribosomal RNA	142	13	136.473	5	62.6669	48	541.755
srR-11	srRNA-Rn28s1-3047-18	CCCGGGGAGCCCGGCGGG	18	srRNA	Rn28s1	NR_003279.1	rRNA	Mus musculus 28S ribosomal RNA (Rn28s1), ribosomal RNA	3047	21	220.456	19	238.134	25	282.164
srR-2003	srRNA-Rn28s1-1412-22	AAATCGGTCGTCCGACCTGGGT	22	srRNA	Rn28s1	NR_003279.1	rRNA	Mus musculus 28S ribosomal RNA (Rn28s1), ribosomal RNA	1412	16	167.967	23	288.268	25	282.164
srR-13183	srRNA-Rn28s1-2100-25	GCAGATCTTGGTGGTAGTAGCAAAT	25	srRNA	Rn28s1	NR_003279.1	rRNA	Mus musculus 28S ribosomal RNA (Rn28s1), ribosomal RNA	2100	6	62.9875	35	438.668	20	225.731
srR-4460	srRNA-Rn28s1-134-24	GTCGCGGCGTGGGAAATGTGGCGT	24	srRNA	Rn28s1	NR_003279.1	rRNA	Mus musculus 28S ribosomal RNA (Rn28s1), ribosomal RNA	134	10	104.979	19	238.134	34	383.743
slncR-348	slncRNA-Gm15594 -552-19	AACTTGACCGCTCTGACCA	19	slncRNA	Gm15594	ENSMUST00000137958.2	LncRNA	ncrna chromosome:GRCm39:6:18424683:18427884:1 gene:ENSMUSG00000084947.2 gene_biotype:lncRNA transcript_biotype:lncRNA gene_symbol:Gm15594 description:predicted gene 15594 [Source:MGI Symbol;Acc:MGI:3783041]	552	54	566.887	8	100.267	5	56.4328
srR-2303	srRNA-Rn28s1-3273-21	GCGGACCAGGGGAATCCGACT	21	srRNA	Rn28s1	NR_003279.1	rRNA	Mus musculus 28S ribosomal RNA (Rn28s1), ribosomal RNA	3273	11	115.477	16	200.534	36	406.316
srR-4603	srRNA-Rn18s-669-21	AAAAAGCTCGTAGTTGGATCT	21	srRNA	Rn18s	NR_003278.3	rRNA	Mus musculus 18S ribosomal RNA (Rn18s), ribosomal RNA	669	34	356.929	12	150.4	19	214.445
sinR-8	sinRNA-1700010D01Rik-74870-30	GATCTCGGTGGGACCTCCA	30	sinRNA	1700010D01Rik	ENSMUSG00000071721	lncRNA intron	-	74870	14	146.971	23	288.268	25	282.164
miR-148a-5p-1-16	miRNA-148a-5p-1-16	AAAGTTCTGAGACACTCCGACT	16	miRNA	miR-148a-5p	mmu-miR-148a-5p	miRNA	-	1	3	31.4937	27	338.401	30	338.597
srR-13184	srRNA-Rn18s-77-22	ACAGTGAAACTGCGAATGGCTC	22	srRNA	Rn18s	NR_003278.3	rRNA	Mus musculus 18S ribosomal RNA (Rn18s), ribosomal RNA	77	20	209.958	10	125.334	33	372.456
miR-122-5p-1-18-2	miRNA-122-5p-1-18-2	TGGAGTGTGACAATGGTGTTT	18	miRNA	miR-122-5p	mmu-miR-122-5p	miRNA	-	1	10	104.979	27	338.401	23	259.591
srR-4877	srRNA-Rn18s -1-26	TACCTGGTTGATCCTGCCAGTAGCAT	26	srRNA	Rn18s	ENSMUST00000240377.1	rRNA	ncrna chromosome:GRCm39:17:40157244:40159092:1 gene:ENSMUSG00000119584.1 gene_biotype:rRNA transcript_biotype:rRNA gene_symbol:Rn18s description:18S ribosomal RNA [Source:NCBI gene (formerly Entrezgene);Acc:19791]	1	6	62.9875	32	401.068	21	237.018
snR-5	snRNA-Gm25202-165-24	AGTACCTCCAGGAACGGTGCACCA	24	snRNA	Gm25202	ENSMUST00000082838.3	snRNA	ncrna chromosome:GRCm39:X:14181640:14181830:-1 gene:ENSMUSG00000064772.3 gene_biotype:snRNA transcript_biotype:snRNA gene_symbol:Gm25202 description:predicted gene, 25202 [Source:MGI Symbol;Acc:MGI:5454979]	165	16	167.967	19	238.134	26	293.45
srR-76	srRNA-Rn28s1-1368-21	GCCAGAGGAAACTCTGGTGGA	21	srRNA	Rn28s1	NR_003279.1	rRNA	Mus musculus 28S ribosomal RNA (Rn28s1), ribosomal RNA	1368	62	650.871	1	12.5334	3	33.8597
srpR-1	srpRNA-Lx5-chr13:5359698-19	GTTCAGAGTTCTACAGTCC	19	srpRNA	Lx5	-	LINE	mm10_rmsk_Lx5_range=chr13:5359103-5360191	595	3	31.4937	45	564.002	9	101.579
srR-13185	srRNA-Rn18s-64-18	ACGCACGGCCGGTACAGT	18	srRNA	Rn18s	NR_003278.3	rRNA	Mus musculus 18S ribosomal RNA (Rn18s), ribosomal RNA	64	28	293.942	14	175.467	20	225.731
srR-2184	srRNA-Rn28s1-51-18	AGCGGAGGAAAAGAAACT	18	srRNA	Rn28s1	NR_003279.1	rRNA	Mus musculus 28S ribosomal RNA (Rn28s1), ribosomal RNA	51	11	115.477	12	150.4	38	428.889
tsR-26	tsRNA-tRNA-Arg-CCT-54-22	TCGATTCCCCGACGGGGAGCCA	22	tsRNA	tRNA-Arg-CCT	chr11.trna527-ArgCCT	tRNA	Mus_musculus_tRNA-Arg-CCT-2-1	54	16	167.967	15	188.001	30	338.597
miR-101b-60-22	miRNA-101b-60-22	GTACAGTACTGTGATAGCTGAA	22	miRNA	Mir101b	ENSMUST00000083622.3	miRNA	ncrna chromosome:GRCm39:19:29112679:29112775:1 gene:ENSMUSG00000065556.3 gene_biotype:miRNA transcript_biotype:miRNA gene_symbol:Mir101b description:microRNA 101b [Source:MGI Symbol;Acc:MGI:3618696]	60	19	199.46	16	200.534	26	293.45
sinR-86	sinRNA-Gm10773-8040-30	ACGCCTGTCTGAGCGTCTCT	30	sinRNA	Gm10773	ENSMUSG00000112084	TEC intron	-	8040	27	283.444	7	87.7336	28	316.024
srR-13186	srRNA-Rn28s1-2517-25	AAATCTCGCGCCGGGCCGTACCCAT	25	srRNA	Rn28s1	NR_003279.1	rRNA	Mus musculus 28S ribosomal RNA (Rn28s1), ribosomal RNA	2517	15	157.469	17	213.067	28	316.024
srR-13187	srRNA-Rn18s-149-15	AACTGTGGTAATTCT	15	srRNA	Rn18s	NR_003278.3	rRNA	Mus musculus 18S ribosomal RNA (Rn18s), ribosomal RNA	149	18	188.962	27	338.401	14	158.012
miR-30d-12-23	miRNA-30d-12-23	TGTAAACATCCCCGACTGGAAGC	23	miRNA	Mir30d	ENSMUST00000083503.3	miRNA	ncrna chromosome:GRCm39:15:68213057:68213138:-1 gene:ENSMUSG00000065437.3 gene_biotype:miRNA transcript_biotype:miRNA gene_symbol:Mir30d description:microRNA 30d [Source:MGI Symbol;Acc:MGI:2676910]	12	8	83.9833	29	363.468	21	237.018
miR-99b-5p-1-16	miRNA-99b-5p-1-16	CACCCGTAGAACCGACCTTGCGA	16	miRNA	miR-99b-5p	mmu-miR-99b-5p	miRNA	-	1	15	157.469	15	188.001	30	338.597
srR-3818	srRNA-Rn28s1-3270-23	GGTGCGGACCAGGGGAATCCGAC	23	srRNA	Rn28s1	NR_003279.1	rRNA	Mus musculus 28S ribosomal RNA (Rn28s1), ribosomal RNA	3270	22	230.954	0	0	40	451.462
srR-397	srRNA-Rn18s-1768-26	ACGGCCCTGGCGGAGCGCTGAGAAGA	26	srRNA	Rn18s	NR_003278.3	rRNA	Mus musculus 18S ribosomal RNA (Rn18s), ribosomal RNA	1768	16	167.967	20	250.667	23	259.591
srR-13188	srRNA-Rn18s-1381-15	GAACGAGACTCTGGC	15	srRNA	Rn18s	NR_003278.3	rRNA	Mus musculus 18S ribosomal RNA (Rn18s), ribosomal RNA	1381	18	188.962	29	363.468	11	124.152
tsR-88	tsRNA-tRNA-Cys-GCA-57-19-2	AATCTCGGTGGGACCTCCA	19	tsRNA	tRNA-Cys-GCA	chr6.trna84-CysGCA	tRNA	Mus_musculus_tRNA-Cys-GCA-4-21	57	18	188.962	28	350.934	12	135.439
srR-363	srRNA-Rn18s-1768-24	ACGGCCCTGGCGGAGCGCTGAGAA	24	srRNA	Rn18s	NR_003278.3	rRNA	Mus musculus 18S ribosomal RNA (Rn18s), ribosomal RNA	1768	37	388.423	12	150.4	12	135.439
smR-323	smRNA-Grip1-153-22	CCGGCGCCCACCCCCGCGGGGA	22	smRNA	Grip1	ENSMUSG00000034813	mature mRNA	ENSMUST00000147356|Grip1|protein_coding|glutamate	153	64	671.867	0	0	0	0
miR-125b-5p-1-17	miRNA-125b-5p-1-17	TCCCTGAGACCCTAACTTGTGA	17	miRNA	miR-125b-5p	mmu-miR-125b-5p	miRNA	-	1	20	209.958	17	213.067	22	248.304
tsR-126	tsRNA-tRNA-Ser-GCT-60-17	CCCGGGTTTCGGCACCA	17	tsRNA	tRNA-Ser-GCT	chr19.trna279-SerGCT	tRNA	Mus_musculus_tRNA-Ser-GCT-3-1	60	9	94.4812	8	100.267	42	474.035
piR-67265-1-15	piRNA-67265-1-15	GGCTGGTCCGAAGGTAGTGAGTTATCTCAA	15	piRNA	mmu-piR-67265	mmu-piR-67265	piRNA	-	1	3	31.4937	31	388.534	22	248.304
srR-13189	srRNA-Rn18s-1669-26	GCGTTGATTAAGTCCCTGCCCTTTGT	26	srRNA	Rn18s	NR_003278.3	rRNA	Mus musculus 18S ribosomal RNA (Rn18s), ribosomal RNA	1669	11	115.477	27	338.401	19	214.445
srR-13190	srRNA-Rn28s1-4598-20	GTGGAACCTGGCGCTAAACC	20	srRNA	Rn28s1	NR_003279.1	rRNA	Mus musculus 28S ribosomal RNA (Rn28s1), ribosomal RNA	4598	35	367.427	5	62.6669	21	237.018
srR-536	srRNA-Rn18s-1265-20	ACCCGGCCCGGACACGGACA	20	srRNA	Rn18s	NR_003278.3	rRNA	Mus musculus 18S ribosomal RNA (Rn18s), ribosomal RNA	1265	29	304.44	19	238.134	11	124.152
miR-let-7e-5p-1-21	miRNA-let-7e-5p-1-21	TGAGGTAGGAGGTTGTATAGTT	21	miRNA	let-7e-5p	mmu-let-7e-5p	miRNA	-	1	15	157.469	10	125.334	34	383.743
srR-2971	srRNA-Rs5-8s1-136-17	ACGCCTGTCTGAGCGTC	17	srRNA	Rs5-8s1	NR_003280.2	rRNA	Mus musculus 5.8S ribosomal RNA (Rs5-8s1), ribosomal RNA	136	12	125.975	8	100.267	39	440.176
srR-820	srRNA-Rn28s1-136-22	CGCGGCGTGGGAAATGTGGCGT	22	srRNA	Rn28s1	NR_003279.1	rRNA	Mus musculus 28S ribosomal RNA (Rn28s1), ribosomal RNA	136	9	94.4812	23	288.268	25	282.164
srR-13191	srRNA-Rn18s-1344-25	AGTTGGTGGAGCGATTTGTCTGGTT	25	srRNA	Rn18s	NR_003278.3	rRNA	Mus musculus 18S ribosomal RNA (Rn18s), ribosomal RNA	1344	48	503.9	9	112.8	4	45.1462
srR-1624	srRNA-Rn18s-1378-19	AACGAACGAGACTCTGGCA	19	srRNA	Rn18s	NR_003278.3	rRNA	Mus musculus 18S ribosomal RNA (Rn18s), ribosomal RNA	1378	21	220.456	10	125.334	28	316.024
sgmR-40	sgmRNA-chr13-338802818-OH	CGTTCCCGGGTTTCGGCACCA	18	sgmRNA	chr13	-	Genome	Chromosome 13	3388028	15	157.469	30	376.001	11	124.152
srR-11655	srRNA-Rn18s-111-30	ATGGTTCCTTTGGTCGCTCGCTCCTCTCCT	30	srRNA	Rn18s	NR_003278.3	rRNA	Mus musculus 18S ribosomal RNA (Rn18s), ribosomal RNA	111	16	167.967	21	263.201	20	225.731
srR-1764	srRNA-Rn18s-1678-16	AAGTCCCTGCCCTTTG	16	srRNA	Rn18s	NR_003278.3	rRNA	Mus musculus 18S ribosomal RNA (Rn18s), ribosomal RNA	1678	43	451.41	1	12.5334	17	191.871
srR-8173	srRNA-Rn18s-887-30	ATTTTGTTGGTTTTCGGAACTGAGGCCATG	30	srRNA	Rn18s	NR_003278.3	rRNA	Mus musculus 18S ribosomal RNA (Rn18s), ribosomal RNA	887	24	251.95	25	313.334	8	90.2924
srR-7319	srRNA-Rn18s-1465-18	AGCCACCCGAGATTGAGC	18	srRNA	Rn18s	NR_003278.3	rRNA	Mus musculus 18S ribosomal RNA (Rn18s), ribosomal RNA	1465	32	335.933	19	238.134	7	79.0059
srR-13192	srRNA-Rn18s-1378-21	AACGAACGAGACTCTGGCATG	21	srRNA	Rn18s	NR_003278.3	rRNA	Mus musculus 18S ribosomal RNA (Rn18s), ribosomal RNA	1378	48	503.9	0	0	13	146.725
srR-118	srRNA-n-R5s149-107-15	GGTGCTGTAGGCTTT	15	srRNA	n-R5s149	NR_046156.1	rRNA	Mus musculus nuclear encoded rRNA 5S 149 (n-R5s149), ribosomal RNA	107	22	230.954	17	213.067	18	203.158
piR-12947-7-18	piRNA-12947-7-18	TCTGTCTGAGGGTCGGC	18	piRNA	mmu-piR-12947	mmu-piR-12947	piRNA	-	7	14	146.971	29	363.468	12	135.439
tsR-72	tsRNA-tRNA-Trp-CCA-58-18	ATCACGTCGGGGTCACCA	18	tsRNA	tRNA-Trp-CCA	chr10.trna384-TrpCCA	tRNA	Mus_musculus_tRNA-Trp-CCA-2-1	58	34	356.929	4	50.1335	21	237.018
srR-13193	srRNA-Rn18s-1674-21	GATTAAGTCCCTGCCCTTTGT	21	srRNA	Rn18s	NR_003278.3	rRNA	Mus musculus 18S ribosomal RNA (Rn18s), ribosomal RNA	1674	13	136.473	17	213.067	26	293.45
srR-2682	srRNA-Rn28s1-1412-23	AAATCGGTCGTCCGACCTGGGTA	23	srRNA	Rn28s1	NR_003279.1	rRNA	Mus musculus 28S ribosomal RNA (Rn28s1), ribosomal RNA	1412	29	304.44	18	225.601	10	112.866
srR-241	srRNA-n-R5s149-104-17-2	CCGGGTGCTGTAGGCTT	17	srRNA	n-R5s149	NR_046156.1	rRNA	Mus musculus nuclear encoded rRNA 5S 149 (n-R5s149), ribosomal RNA	104	16	167.967	25	313.334	14	158.012
srR-13194	srRNA-Rn18s-289-19	GGTGACTCTAGATAACCTC	19	srRNA	Rn18s	NR_003278.3	rRNA	Mus musculus 18S ribosomal RNA (Rn18s), ribosomal RNA	289	37	388.423	20	250.667	0	0
miR-31-28-23	miRNA-31-28-23	AGGCAAGATGCTGGCATAGCTGT	23	miRNA	Mir31	ENSMUST00000083474.3	miRNA	ncrna chromosome:GRCm39:4:88828794:88828899:-1 gene:ENSMUSG00000065408.3 gene_biotype:miRNA transcript_biotype:miRNA gene_symbol:Mir31 description:microRNA 31 [Source:MGI Symbol;Acc:MGI:3619330]	28	18	188.962	16	200.534	22	248.304
srR-785	srRNA-Rn28s1-113-22	AGCGCCGAATCCCCGCCGCGCG	22	srRNA	Rn28s1	NR_003279.1	rRNA	Mus musculus 28S ribosomal RNA (Rn28s1), ribosomal RNA	113	9	94.4812	18	225.601	28	316.024
sinR-4	sinRNA-Gm12341-21460-15	GATCTCGGTGGAACCTCCA	15	sinRNA	Gm12341	ENSMUSG00000080763	processed_pseudogene intron	-	21460	26	272.946	19	238.134	11	124.152
srR-232	srRNA-n-R5s149-104-18	CCGGGTGCTGTAGGCTTT	18	srRNA	n-R5s149	NR_046156.1	rRNA	Mus musculus nuclear encoded rRNA 5S 149 (n-R5s149), ribosomal RNA	104	17	178.465	13	162.934	26	293.45
miR-151-3p-1-16	miRNA-151-3p-1-16	CTAGACTGAGGCTCCTTGAGG	16	miRNA	miR-151-3p	mmu-miR-151-3p	miRNA	-	1	8	83.9833	25	313.334	21	237.018
miR-423-5p-1-20	miRNA-423-5p-1-20	TGAGGGGCAGAGAGCGAGACTTT	20	miRNA	miR-423-5p	mmu-miR-423-5p	miRNA	-	1	17	178.465	17	213.067	21	237.018
srR-13195	srRNA-Rn18s-1598-19	GTGATGGGGATCGGGGATT	19	srRNA	Rn18s	NR_003278.3	rRNA	Mus musculus 18S ribosomal RNA (Rn18s), ribosomal RNA	1598	20	209.958	18	225.601	17	191.871
srR-13196	srRNA-Rs5-8s1-136-21-2	ACGCCTGGTCTGAGCGTCGCT	21	srRNA	Rs5-8s1	NR_003280.2	rRNA	Mus musculus 5.8S ribosomal RNA (Rs5-8s1), ribosomal RNA	136	25	262.448	10	125.334	21	237.018
srR-13197	srRNA-Rn28s1-2102-27	AGATCTTGGTGGTAGTAGCAAATATTC	27	srRNA	Rn28s1	NR_003279.1	rRNA	Mus musculus 28S ribosomal RNA (Rn28s1), ribosomal RNA	2102	18	188.962	23	288.268	13	146.725
srR-168	srRNA-Rn28s1-1317-20	GCGTACGCGTTAGGACCCGA	20	srRNA	Rn28s1	NR_003279.1	rRNA	Mus musculus 28S ribosomal RNA (Rn28s1), ribosomal RNA	1317	11	115.477	18	225.601	25	282.164
srR-6327	srRNA-Rn28s1-2125-18	ATTCAAACGAGAACTTTG	18	srRNA	Rn28s1	NR_003279.1	rRNA	Mus musculus 28S ribosomal RNA (Rn28s1), ribosomal RNA	2125	27	283.444	10	125.334	19	214.445
miR-34a-20-23	miRNA-34a-20-23	TGGCAGTGTCTTAGCTGGTTGTT	23	miRNA	Mir34a	ENSMUST00000083559.3	miRNA	ncrna chromosome:GRCm39:4:150152911:150153012:1 gene:ENSMUSG00000065493.3 gene_biotype:miRNA transcript_biotype:miRNA gene_symbol:Mir34a description:microRNA 34a [Source:MGI Symbol;Acc:MGI:3619363]	20	8	83.9833	15	188.001	31	349.883
tsR-57	tsRNA-tRNA-Val-CAC-60-17	ACCGGGCGGAAACACCA	17	tsRNA	tRNA-Val-CAC	chr3.trna129-ValCAC	tRNA	Mus_musculus_tRNA-Val-CAC-2-2	60	8	83.9833	33	413.601	11	124.152
srR-3805	srRNA-Rs5-8s1-1-26	GACTCTTAGCGGTGGATCACTCGGCT	26	srRNA	Rs5-8s1	NR_003280.2	rRNA	Mus musculus 5.8S ribosomal RNA (Rs5-8s1), ribosomal RNA	1	25	262.448	24	300.801	5	56.4328
miR-29b-3p-1-17	miRNA-29b-3p-1-17	TAGCACCATTTGAAATCAGTGTT	17	miRNA	miR-29b-3p	mmu-miR-29b-3p	miRNA	-	1	13	136.473	24	300.801	16	180.585
sinR-33	sinRNA-Rpph1-34-15	AGACTACTCTCCCCCGCCCTCT	15	sinRNA	Rpph1	ENSMUSG00000092837	ribozyme intron	-	34	18	188.962	9	112.8	28	316.024
miR-17-5p-1-18	miRNA-17-5p-1-18	CAAAGTGCTTACAGTGCAGGTAG	18	miRNA	miR-17-5p	mmu-miR-17-5p	miRNA	-	1	23	241.452	11	137.867	21	237.018
srR-7951	srRNA-Rn18s-1083-20	AAACGATGCCGACTGGCGAT	20	srRNA	Rn18s	NR_003278.3	rRNA	Mus musculus 18S ribosomal RNA (Rn18s), ribosomal RNA	1083	16	167.967	13	162.934	25	282.164
slncR-82	slncRNA-3110070M22Rik -19-17	CGGGCCCCGCGGACGCT	17	slncRNA	3110070M22Rik	ENSMUST00000099148.3	LncRNA	ncrna chromosome:GRCm39:13:119623797:119624919:-1 gene:ENSMUSG00000074635.4 gene_biotype:lncRNA transcript_biotype:lncRNA gene_symbol:3110070M22Rik description:RIKEN cDNA 3110070M22 gene [Source:MGI Symbol;Acc:MGI:1914554]	19	5	52.4896	23	288.268	24	270.877
srR-13198	srRNA-Rn18s-60-17	AAGTACGCACGGCCGGT	17	srRNA	Rn18s	NR_003278.3	rRNA	Mus musculus 18S ribosomal RNA (Rn18s), ribosomal RNA	60	12	125.975	17	213.067	24	270.877
srR-10866	srRNA-Rn18s-649-17	ATATTAAAGTTGCTGCA	17	srRNA	Rn18s	NR_003278.3	rRNA	Mus musculus 18S ribosomal RNA (Rn18s), ribosomal RNA	649	29	304.44	18	225.601	7	79.0059
srR-13199	srRNA-Rn18s-1489-30	AGGTCTGTGATGCCCTTAGATGTCCGGGGC	30	srRNA	Rn18s	NR_003278.3	rRNA	Mus musculus 18S ribosomal RNA (Rn18s), ribosomal RNA	1489	17	178.465	19	238.134	17	191.871
srR-490	srRNA-Rs5-8s1-1-17	GACTCTTAGCGGTGGAT	17	srRNA	Rs5-8s1	NR_003280.2	rRNA	Mus musculus 5.8S ribosomal RNA (Rs5-8s1), ribosomal RNA	1	10	104.979	14	175.467	29	327.31
tsR-47	tsRNA-tRNA-Lys-CTT-49-19	GTGGGTTCGGGCCCCACGTTGGGCGCCA	19	tsRNA	tRNA-Lys-CTT	chr16.trna99-LysCTT	tRNA	Mus_musculus_tRNA-Lys-CTT-14-1	49	39	409.419	5	62.6669	12	135.439
srR-13200	srRNA-Rn28s1-4598-26	GTGGAACCTGGCGCTAAACCATTCGT	26	srRNA	Rn28s1	NR_003279.1	rRNA	Mus musculus 28S ribosomal RNA (Rn28s1), ribosomal RNA	4598	6	62.9875	29	363.468	16	180.585
tsR-4	tsRNA-tRNA-Cys-GCA-58-18-3	ATCCGGGTGCCCCCTCCA	18	tsRNA	tRNA-Cys-GCA	chr6.trna86-CysGCA	tRNA	Mus_musculus_tRNA-Cys-GCA-24-1	58	37	388.423	12	150.4	6	67.7193
miR-378a-43-22	miRNA-378a-43-22	ACTGGACTTGGAGTCAGAAGGC	22	miRNA	Mir378a	ENSMUST00000198300.3	miRNA	ncrna chromosome:GRCm39:18:61530906:61530971:-1 gene:ENSMUSG00000105200.3 gene_biotype:miRNA transcript_biotype:miRNA gene_symbol:Mir378a description:microRNA 378a [Source:MGI Symbol;Acc:MGI:3617791]	43	13	136.473	23	288.268	16	180.585
srR-987	srRNA-Rn28s1-4661-23	AGAGCAGCTCCCTCGCTGCGATC	23	srRNA	Rn28s1	NR_003279.1	rRNA	Mus musculus 28S ribosomal RNA (Rn28s1), ribosomal RNA	4661	20	209.958	17	213.067	16	180.585
miR-let-7b-5p-7-16	miRNA-let-7b-5p-7-16	AGTAGGTTGTGTGGTT	16	miRNA	let-7b-5p	mmu-let-7b-5p	miRNA	-	7	20	209.958	7	87.7336	27	304.737
miR-140-46-22	miRNA-140-46-22	ACCACAGGGTAGAACCACGGAC	22	miRNA	Mir140	ENSMUST00000083505.3	miRNA	ncrna chromosome:GRCm39:8:108277876:108277945:1 gene:ENSMUSG00000065439.3 gene_biotype:miRNA transcript_biotype:miRNA gene_symbol:Mir140 description:microRNA 140 [Source:MGI Symbol;Acc:MGI:2676825]	46	14	146.971	19	238.134	19	214.445
miR-101b-61-22	miRNA-101b-61-22	TACAGTACTGTGATAGCTGAAG	22	miRNA	Mir101b	ENSMUST00000083622.3	miRNA	ncrna chromosome:GRCm39:19:29112679:29112775:1 gene:ENSMUSG00000065556.3 gene_biotype:miRNA transcript_biotype:miRNA gene_symbol:Mir101b description:microRNA 101b [Source:MGI Symbol;Acc:MGI:3618696]	61	16	167.967	20	250.667	16	180.585
srR-13201	srRNA-Rn18s-1028-28	AAGAACGAAAGTCGGAGGTTCGAAGACG	28	srRNA	Rn18s	NR_003278.3	rRNA	Mus musculus 18S ribosomal RNA (Rn18s), ribosomal RNA	1028	25	262.448	25	313.334	2	22.5731
sgmR-6	sgmRNA-chrX-7822476919-OH	ATATCTCGGTGGGACCTCCA	19	sgmRNA	chrX	-	Genome	Chromosome X	78224769	26	272.946	13	162.934	14	158.012
miR-25-14-23	miRNA-25-14-23	AGGCGGAGACTTGGGCAATTGCT	23	miRNA	Mir25	ENSMUST00000083460.3	miRNA	ncrna chromosome:GRCm39:5:138163583:138163666:-1 gene:ENSMUSG00000065394.3 gene_biotype:miRNA transcript_biotype:miRNA gene_symbol:Mir25 description:microRNA 25 [Source:MGI Symbol;Acc:MGI:3619266]	14	12	125.975	4	50.1335	37	417.603
tsR-1227	tsRNA-tRNA-Ser-CGA-60-27	GGGTTCGTATCCCATCCTCGTCGCCA	27	tsRNA	tRNA-Ser-CGA	chr13.trna466-SerCGA	tRNA	Mus_musculus_tRNA-Ser-CGA-3-1	60	8	83.9833	1	12.5334	44	496.608
tsR-63	tsRNA-tRNA-Cys-GCA-56-20-2	AAATCTCGGTGGGACCTCCA	20	tsRNA	tRNA-Cys-GCA	chr6.trna84-CysGCA	tRNA	Mus_musculus_tRNA-Cys-GCA-4-21	56	16	167.967	24	300.801	11	124.152
miR-101b-60-21	miRNA-101b-60-21	GTACAGTACTGTGATAGCTGA	21	miRNA	Mir101b	ENSMUST00000083622.3	miRNA	ncrna chromosome:GRCm39:19:29112679:29112775:1 gene:ENSMUSG00000065556.3 gene_biotype:miRNA transcript_biotype:miRNA gene_symbol:Mir101b description:microRNA 101b [Source:MGI Symbol;Acc:MGI:3618696]	60	5	52.4896	17	213.067	29	327.31
srR-191	srRNA-n-R5s149-98-24	GGAATACCGGGTGCTGTAGGCTTT	24	srRNA	n-R5s149	NR_046156.1	rRNA	Mus musculus nuclear encoded rRNA 5S 149 (n-R5s149), ribosomal RNA	98	11	115.477	19	238.134	21	237.018
srR-1924	srRNA-Rn28s1-1313-24	ACGAGCGTACGCGTTAGGACCCGA	24	srRNA	Rn28s1	NR_003279.1	rRNA	Mus musculus 28S ribosomal RNA (Rn28s1), ribosomal RNA	1313	13	136.473	1	12.5334	39	440.176
srR-2455	srRNA-Rn28s1-2125-21	ATTCAAACGAGAACTTTGAAG	21	srRNA	Rn28s1	NR_003279.1	rRNA	Mus musculus 28S ribosomal RNA (Rn28s1), ribosomal RNA	2125	38	398.921	7	87.7336	9	101.579
srR-4450	srRNA-Rn28s1-2129-23	AAACGAGAACTTTGAAGGCCGAA	23	srRNA	Rn28s1	NR_003279.1	rRNA	Mus musculus 28S ribosomal RNA (Rn28s1), ribosomal RNA	2129	16	167.967	11	137.867	25	282.164
srR-13202	srRNA-Rn28s1-2100-16	GCAGATCTTGGTGGTA	16	srRNA	Rn28s1	NR_003279.1	rRNA	Mus musculus 28S ribosomal RNA (Rn28s1), ribosomal RNA	2100	23	241.452	15	188.001	14	158.012
srR-1391	srRNA-Rn18s-60-28	AAGTACGCACGGCCGGTACAGTGAAACT	28	srRNA	Rn18s	NR_003278.3	rRNA	Mus musculus 18S ribosomal RNA (Rn18s), ribosomal RNA	60	19	199.46	12	150.4	21	237.018
srR-13203	srRNA-Rn18s-1344-15	AGTTGGTGGAGCGAT	15	srRNA	Rn18s	NR_003278.3	rRNA	Mus musculus 18S ribosomal RNA (Rn18s), ribosomal RNA	1344	15	157.469	17	213.067	19	214.445
srR-1810	srRNA-Rn18s-669-18	AAAAAGCTCGTAGTTGGA	18	srRNA	Rn18s	NR_003278.3	rRNA	Mus musculus 18S ribosomal RNA (Rn18s), ribosomal RNA	669	28	293.942	16	200.534	8	90.2924
srR-3535	srRNA-Rn18s-920-16	AAGAGGGACGGCCGGG	16	srRNA	Rn18s	NR_003278.3	rRNA	Mus musculus 18S ribosomal RNA (Rn18s), ribosomal RNA	920	37	388.423	12	150.4	4	45.1462
tsR-1546	tsRNA-tRNA-Ala-AGC-50-19	GGTGGTTCGGGCCCACCCAGGGACGCCA	19	tsRNA	tRNA-Ala-AGC	chr4.trna266-AlaAGC	tRNA	Mus_musculus_tRNA-Ala-AGC-8-1	50	7	73.4854	0	0	45	507.895
miR-let-7g-5p-1-27	miRNA-let-7g-5p-1-27	TGAGGTAGTAGTTTGTACAGTT	27	miRNA	let-7g-5p	mmu-let-7g-5p	miRNA	-	1	25	262.448	11	137.867	16	180.585
srR-5756	srRNA-Rn28s1-2125-20	ATTCAAACGAGAACTTTGAA	20	srRNA	Rn28s1	NR_003279.1	rRNA	Mus musculus 28S ribosomal RNA (Rn28s1), ribosomal RNA	2125	22	230.954	25	313.334	3	33.8597
snR-560	snRNA-AC121792.2-136-30-3	AGTGGGGGACTGCGTCCGCGCTTTCCCCTG	30	snRNA	AC121792.2	ENSMUST00001239542.1	snRNA	ncrna chromosome:GRCm39:3:96396045:96396209:1 gene:ENSMUSG00000118936.1 gene_biotype:snRNA transcript_biotype:snRNA gene_symbol:AC121792.2	136	55	577.385	0	0	0	0
srR-7868	srRNA-Rn18s-1028-21	AAGAACGAAAGTCGGAGGTTC	21	srRNA	Rn18s	NR_003278.3	rRNA	Mus musculus 18S ribosomal RNA (Rn18s), ribosomal RNA	1028	12	125.975	25	313.334	12	135.439
miR-30e-5p-1-28	miRNA-30e-5p-1-28	TGTAAACATCCTTGACTGGAAG	28	miRNA	miR-30e-5p	mmu-miR-30e-5p	miRNA	-	1	6	62.9875	20	250.667	23	259.591
srR-13204	srRNA-n-R5s149-97-24-2	GGGAATACCGGGTGCTGTAGACTT	24	srRNA	n-R5s149	NR_046156.1	rRNA	Mus musculus nuclear encoded rRNA 5S 149 (n-R5s149), ribosomal RNA	97	19	199.46	19	238.134	12	135.439
miR-106b-12-22	miRNA-106b-12-22	TAAAGTGCTGACAGTGCAGATA	22	miRNA	Mir106b	ENSMUST00000083580.3	miRNA	ncrna chromosome:GRCm39:5:138163999:138164080:-1 gene:ENSMUSG00000065514.3 gene_biotype:miRNA transcript_biotype:miRNA gene_symbol:Mir106b description:microRNA 106b [Source:MGI Symbol;Acc:MGI:3619060]	12	2	20.9958	26	325.868	20	225.731
srR-13205	srRNA-Rn18s-1284-17	AGGATTGACAGATTGAT	17	srRNA	Rn18s	NR_003278.3	rRNA	Mus musculus 18S ribosomal RNA (Rn18s), ribosomal RNA	1284	7	73.4854	20	250.667	22	248.304
srR-29	srRNA-n-R5s149-103-16	ACCGGGTGCTGTAGGC	16	srRNA	n-R5s149	NR_046156.1	rRNA	Mus musculus nuclear encoded rRNA 5S 149 (n-R5s149), ribosomal RNA	103	18	188.962	8	100.267	25	282.164
miR-30c-1-17-24	miRNA-30c-1-17-24	TGTAAACATCCTACACTCTCAGCT	24	miRNA	Mir30c-1	ENSMUST00000083556.3	miRNA	ncrna chromosome:GRCm39:4:120626731:120626819:-1 gene:ENSMUSG00000065490.3 gene_biotype:miRNA transcript_biotype:miRNA gene_symbol:Mir30c-1 description:microRNA 30c-1 [Source:MGI Symbol;Acc:MGI:2676909]	17	4	41.9917	17	213.067	28	316.024
miR-101a-3p-1-15	miRNA-101a-3p-1-15	TACAGTACTGTGATAACTGAAT	15	miRNA	miR-101a-3p	mmu-miR-101a-3p	miRNA	-	1	8	83.9833	28	350.934	12	135.439
srR-4715	srRNA-Rn18s-669-22	AAAAAGCTCGTAGTTGGATCTT	22	srRNA	Rn18s	NR_003278.3	rRNA	Mus musculus 18S ribosomal RNA (Rn18s), ribosomal RNA	669	23	241.452	10	125.334	18	203.158
srR-12118	srRNA-Rn28s1-1147-21	AAGGAGTCTAACGCGTGCGCG	21	srRNA	Rn28s1	NR_003279.1	rRNA	Mus musculus 28S ribosomal RNA (Rn28s1), ribosomal RNA	1147	14	146.971	8	100.267	28	316.024
srR-13206	srRNA-Rn18s-1024-25	AATCAAGAACGAAAGTCGGAGGTTC	25	srRNA	Rn18s	NR_003278.3	rRNA	Mus musculus 18S ribosomal RNA (Rn18s), ribosomal RNA	1024	19	199.46	9	112.8	22	248.304
sinR-954	sinRNA-4930505N22Rik-3827-16	TCGTGGGTTCGTGCCCCACATCGGGCGCCA	16	sinRNA	4930505N22Rik	ENSMUSG00000097690	lncRNA intron	-	3827	8	83.9833	38	476.268	0	0
srR-2928	srRNA-Rn18s-892-21	GTTGGTTTTCGGAACTGAGGC	21	srRNA	Rn18s	NR_003278.3	rRNA	Mus musculus 18S ribosomal RNA (Rn18s), ribosomal RNA	892	37	388.423	2	25.0667	13	146.725
sinR-830	sinRNA-Snord2-115-19	ATTGTGGCCTACATTGGTTGCGGG	19	sinRNA	Snord2	ENSMUSG00000088524	snoRNA intron	-	115	1	10.4979	14	175.467	33	372.456
slncR-349	slncRNA-Gm20274 -314-17	ACGACTAGGAGATTTGT	17	slncRNA	Gm20274	ENSMUST00000206967.2	LncRNA	ncrna chromosome:GRCm39:7:122594571:122595154:1 gene:ENSMUSG00000108551.2 gene_biotype:lncRNA transcript_biotype:lncRNA gene_symbol:Gm20274 description:predicted gene, 20274 [Source:MGI Symbol;Acc:MGI:5012459]	314	12	125.975	29	363.468	6	67.7193
srR-11891	srRNA-Rn18s-1695-17	ACACACCGCCCGTCGCT	17	srRNA	Rn18s	NR_003278.3	rRNA	Mus musculus 18S ribosomal RNA (Rn18s), ribosomal RNA	1695	29	304.44	10	125.334	11	124.152
srR-602	srRNA-Rs5-8s1-1-16	GACTCTTAGCGGTGGA	16	srRNA	Rs5-8s1	NR_003280.2	rRNA	Mus musculus 5.8S ribosomal RNA (Rs5-8s1), ribosomal RNA	1	8	83.9833	21	263.201	18	203.158
srR-619	srRNA-Rn18s-429-18	TCCGGAGAGGGAGCCTGA	18	srRNA	Rn18s	NR_003278.3	rRNA	Mus musculus 18S ribosomal RNA (Rn18s), ribosomal RNA	429	7	73.4854	20	250.667	20	225.731
srR-35	srRNA-Rn18s-1768-17	ACGGCCCTGGCGGAGCG	17	srRNA	Rn18s	NR_003278.3	rRNA	Mus musculus 18S ribosomal RNA (Rn18s), ribosomal RNA	1768	21	220.456	10	125.334	18	203.158
miR-27a-3p-1-17	miRNA-27a-3p-1-17	TTCACAGTGGCTAAGTTCCGC	17	miRNA	miR-27a-3p	mmu-miR-27a-3p	miRNA	-	1	9	94.4812	27	338.401	10	112.866
sgmR-3	sgmRNA-chr17-4815986121-OH	ACCGGGTGCTGTAGGCTA	21	sgmRNA	chr17	-	Genome	Chromosome 17	48159861	22	230.954	8	100.267	19	214.445
miR-99b-5p-8-29	miRNA-99b-5p-8-29	AGAACCGACCTTGCG	29	miRNA	miR-99b-5p	mmu-miR-99b-5p	miRNA	-	8	24	251.95	9	112.8	16	180.585
srR-13207	srRNA-Rn28s1-1-20-2	CGCGACCTCAGATCAGACGA	20	srRNA	Rn28s1	NR_003279.1	rRNA	Mus musculus 28S ribosomal RNA (Rn28s1), ribosomal RNA	1	10	104.979	18	225.601	19	214.445
tsR-3562	tsRNA-tRNA-Lys-CTT-116-1-16	GCCCGGCTAGCTCAGT	16	tsRNA	tRNA-Lys-CTT	chr16.trna99-LysCTT	tRNA	Mus_musculus_tRNA-Lys-CTT-14-1	1	16	167.967	11	137.867	21	237.018
snR-9	snRNA-Gm25202-170-19	CTCCAGGAACGGTGCACCA	19	snRNA	Gm25202	ENSMUST00000082838.3	snRNA	ncrna chromosome:GRCm39:X:14181640:14181830:-1 gene:ENSMUSG00000064772.3 gene_biotype:snRNA transcript_biotype:snRNA gene_symbol:Gm25202 description:predicted gene, 25202 [Source:MGI Symbol;Acc:MGI:5454979]	170	10	104.979	16	200.534	21	237.018
srR-13208	srRNA-Rn28s1-2575-22	GGCATGTTGGAACAATGTAGGT	22	srRNA	Rn28s1	NR_003279.1	rRNA	Mus musculus 28S ribosomal RNA (Rn28s1), ribosomal RNA	2575	2	20.9958	0	0	46	519.181
miR-21a-19-22	miRNA-21a-19-22	AGCTTATCAGACTGATGTTGAC	22	miRNA	Mir21a	ENSMUST00000083521.3	miRNA	ncrna chromosome:GRCm39:11:86474893:86474984:-1 gene:ENSMUSG00000065455.3 gene_biotype:miRNA transcript_biotype:miRNA gene_symbol:Mir21a description:microRNA 21a [Source:MGI Symbol;Acc:MGI:2676885]	19	20	209.958	2	25.0667	27	304.737
srR-3009	srRNA-Rn28s1-2517-16	AAATCTCGCGCCGGGC	16	srRNA	Rn28s1	NR_003279.1	rRNA	Mus musculus 28S ribosomal RNA (Rn28s1), ribosomal RNA	2517	14	146.971	7	87.7336	27	304.737
srR-46	srRNA-n-R5s149-90-30	ACCGCCTGGGAATACCGGGTGCTGTAGGCT	30	srRNA	n-R5s149	NR_046156.1	rRNA	Mus musculus nuclear encoded rRNA 5S 149 (n-R5s149), ribosomal RNA	90	39	409.419	2	25.0667	9	101.579
snR-2	snRNA-AC121792.2-138-28-2	TGGGGGACTGCGTTCGCGCTCTCCCCTG	28	snRNA	AC121792.2	ENSMUST00001239542.1	snRNA	ncrna chromosome:GRCm39:3:96396045:96396209:1 gene:ENSMUSG00000118936.1 gene_biotype:snRNA transcript_biotype:snRNA gene_symbol:AC121792.2	138	12	125.975	21	263.201	13	146.725
sgmR-7	sgmRNA-chrX-601903620-OH	CGCCTGGGAATACCGGGTGCTGTAGGCTTA	20	sgmRNA	chrX	-	Genome	Chromosome X	6019036	6	62.9875	16	200.534	24	270.877
srR-9984	srRNA-Rn18s-1465-21	AGCCACCCGAGATTGAGCAAT	21	srRNA	Rn18s	NR_003278.3	rRNA	Mus musculus 18S ribosomal RNA (Rn18s), ribosomal RNA	1465	8	83.9833	17	213.067	21	237.018
srR-1	srRNA-Rn28s1-4451-29	CCCCGCGTCGTCCCCGCGGCGGCGCGGGG	29	srRNA	Rn28s1	NR_003279.1	rRNA	Mus musculus 28S ribosomal RNA (Rn28s1), ribosomal RNA	4451	11	115.477	17	213.067	18	203.158
-	spgRNA-Gm12005-213-18	GTCCCGTCGGAGGTGCCA	18	spgRNA	Gm12005	ENSMUSG00000081631	pseudogene	ENSMUSG00000081631|ENSMUST00000121451|Gm12005|processed_pseudogene|predictedgene 12005 [Source:MGI Symbol;Acc:MGI:3651316]	213	10	104.979	33	413.601	1	11.2866
srR-13209	srRNA-Rn28s1-1766-15	AGCAGGACGGTGGCC	15	srRNA	Rn28s1	NR_003279.1	rRNA	Mus musculus 28S ribosomal RNA (Rn28s1), ribosomal RNA	1766	7	73.4854	30	376.001	7	79.0059
srR-829	srRNA-Rs5-8s1-136-17-2	ACGCCTGTCTGAGCGCT	17	srRNA	Rs5-8s1	NR_003280.2	rRNA	Mus musculus 5.8S ribosomal RNA (Rs5-8s1), ribosomal RNA	136	16	167.967	17	213.067	13	146.725
srR-346	srRNA-Rs5-8s1-138-19	GCCTGTCTGAGCGTCGCTT	19	srRNA	Rs5-8s1	NR_003280.2	rRNA	Mus musculus 5.8S ribosomal RNA (Rs5-8s1), ribosomal RNA	138	22	230.954	2	25.0667	24	270.877
srR-55	srRNA-n-R5s149-97-23	GGGAATACCGGGTGCTGTAGGCT	23	srRNA	n-R5s149	NR_046156.1	rRNA	Mus musculus nuclear encoded rRNA 5S 149 (n-R5s149), ribosomal RNA	97	16	167.967	7	87.7336	24	270.877
srR-4759	srRNA-Rn18s-665-24	AGTTAAAAAGCTCGTAGTTGGATC	24	srRNA	Rn18s	NR_003278.3	rRNA	Mus musculus 18S ribosomal RNA (Rn18s), ribosomal RNA	665	16	167.967	15	188.001	15	169.298
sinR-147	sinRNA-Aarsd1-687-28	ACGCCTGTCTGAGCGTGCT	28	sinRNA	Aarsd1	ENSMUSG00000075528	protein_coding intron	alanyl-tRNA synthetase domain containing 1 [Source:MGI Symbol;Acc:MGI:1916934]	687	23	241.452	0	0	25	282.164
srR-32	srRNA-Rs5-8s1-64-18	AATGTGAATTGCAGGACA	18	srRNA	Rs5-8s1	NR_003280.2	rRNA	Mus musculus 5.8S ribosomal RNA (Rs5-8s1), ribosomal RNA	64	28	293.942	12	150.4	7	79.0059
srR-1329	srRNA-n-R5s149-16-17	ACCCTGAACGCGCCCGA	17	srRNA	n-R5s149	NR_046156.1	rRNA	Mus musculus nuclear encoded rRNA 5S 149 (n-R5s149), ribosomal RNA	16	8	83.9833	17	213.067	20	225.731
srR-13210	srRNA-Rn18s-649-20-2	ATATTAAAGTTGCTGCAGTA	20	srRNA	Rn18s	NR_003278.3	rRNA	Mus musculus 18S ribosomal RNA (Rn18s), ribosomal RNA	649	7	73.4854	16	200.534	22	248.304
tsR-109	tsRNA-tRNA-Trp-CCA-61-15	ACGTCGGGGTCACCA	15	tsRNA	tRNA-Trp-CCA	chr10.trna384-TrpCCA	tRNA	Mus_musculus_tRNA-Trp-CCA-2-1	61	17	178.465	13	162.934	16	180.585
srR-13211	srRNA-Rn18s-27-18-2	ATGCTTGTCTCAAAGATA	18	srRNA	Rn18s	NR_003278.3	rRNA	Mus musculus 18S ribosomal RNA (Rn18s), ribosomal RNA	27	9	94.4812	26	325.868	9	101.579
srR-253	srRNA-Rn28s1-4691-26	AGTCAGCCCTCGACACAAGGGTTTGT	26	srRNA	Rn28s1	NR_003279.1	rRNA	Mus musculus 28S ribosomal RNA (Rn28s1), ribosomal RNA	4691	4	41.9917	13	162.934	28	316.024
srR-597	srRNA-Rn18s-102-29	AAATCAGTTATGGTTCCTTTGGTCGCTCG	29	srRNA	Rn18s	NR_003278.3	rRNA	Mus musculus 18S ribosomal RNA (Rn18s), ribosomal RNA	102	20	209.958	3	37.6001	24	270.877
srR-1398	srRNA-Rn28s1-1315-24	GAGCGTACGCGTTAGGACCCGAAA	24	srRNA	Rn28s1	NR_003279.1	rRNA	Mus musculus 28S ribosomal RNA (Rn28s1), ribosomal RNA	1315	20	209.958	3	37.6001	24	270.877
srR-2139	srRNA-Rn18s-1420-15	GAGCGGTCGGCGTCC	15	srRNA	Rn18s	NR_003278.3	rRNA	Mus musculus 18S ribosomal RNA (Rn18s), ribosomal RNA	1420	19	199.46	2	25.0667	26	293.45
srR-3893	srRNA-Rs5-8s1-136-24	ACGCCTGTCTGAGCGTCGCTTGAC	24	srRNA	Rs5-8s1	NR_003280.2	rRNA	Mus musculus 5.8S ribosomal RNA (Rs5-8s1), ribosomal RNA	136	14	146.971	12	150.4	19	214.445
srR-13212	srRNA-Rs5-8s1-136-20-4	ACGCCTGTCTGAGCGACGCT	20	srRNA	Rs5-8s1	NR_003280.2	rRNA	Mus musculus 5.8S ribosomal RNA (Rs5-8s1), ribosomal RNA	136	19	199.46	6	75.2002	21	237.018
sinR-955	sinRNA-Taf1c-3806-21	CTCGGTAGAACCTCCA	21	sinRNA	Taf1c	ENSMUSG00000031832	protein_coding intron	TATA-box binding protein associated factor, RNA polymerase I, C [Source:MGI Symbol;Acc:MGI:109576]	3806	7	73.4854	33	413.601	2	22.5731
smR-324	smRNA-Mrpl4-1270-18	GTCCTGCCAGGCTCGCCA	18	smRNA	Mrpl4	ENSMUSG00000003299	mature mRNA	ENSMUST00000213977|Mrpl4|protein_coding|mitochondrial	1270	5	52.4896	31	388.534	6	67.7193
miR-21a-3p-2-16	miRNA-21a-3p-2-16	AACAGCAGTCGATGGGCTGTC	16	miRNA	miR-21a-3p	mmu-miR-21a-3p	miRNA	-	2	6	62.9875	12	150.4	26	293.45
snR-4	snRNA-Gm25202-174-15	AGGAACGGTGCACCA	15	snRNA	Gm25202	ENSMUST00000082838.3	snRNA	ncrna chromosome:GRCm39:X:14181640:14181830:-1 gene:ENSMUSG00000064772.3 gene_biotype:snRNA transcript_biotype:snRNA gene_symbol:Gm25202 description:predicted gene, 25202 [Source:MGI Symbol;Acc:MGI:5454979]	174	31	325.435	9	112.8	6	67.7193
srR-3531	srRNA-Rn18s-850-23	ACCGCAGCTAGGAATAATGGAAT	23	srRNA	Rn18s	NR_003278.3	rRNA	Mus musculus 18S ribosomal RNA (Rn18s), ribosomal RNA	850	20	209.958	11	137.867	14	158.012
miR-210-3p-1-17	miRNA-210-3p-1-17	CTGTGCGTGTGACAGCGGCTGA	17	miRNA	miR-210-3p	mmu-miR-210-3p	miRNA	-	1	13	136.473	15	188.001	16	180.585
miR-19a-3p-1-22	miRNA-19a-3p-1-22	TGTGCAAATCTATGCAAAACTGA	22	miRNA	miR-19a-3p	mmu-miR-19a-3p	miRNA	-	1	10	104.979	22	275.734	11	124.152
tsR-572	tsRNA-tRNA-Ile-AAT-49-25	GGGGGTTCGTGTCCCTTCGTGGTCGCCA	25	tsRNA	tRNA-Ile-AAT	chr16.trna118-IleAAT	tRNA	Mus_musculus_tRNA-Ile-AAT-4-1	49	20	209.958	1	12.5334	25	282.164
miR-106b-3p-1-22	miRNA-106b-3p-1-22	CCGCACTGTGGGTACTTGCTGC	22	miRNA	miR-106b-3p	mmu-miR-106b-3p	miRNA	-	1	14	146.971	14	175.467	16	180.585
srR-7453	srRNA-Rn28s1-2517-20	AAATCTCGCGCCGGGCCGTA	20	srRNA	Rn28s1	NR_003279.1	rRNA	Mus musculus 28S ribosomal RNA (Rn28s1), ribosomal RNA	2517	18	188.962	6	75.2002	21	237.018
tsR-41	tsRNA-tRNA-Tyr-GTA-76-30-2	TTTCCGGCTCGAAGGACCA	30	tsRNA	tRNA-Tyr-GTA	chr13.trna65-TyrGTA	tRNA	Mus_musculus_tRNA-Tyr-GTA-1-2	76	18	188.962	14	175.467	12	135.439
srR-379	srRNA-Rn18s-1768-25	ACGGCCCTGGCGGAGCGCTGAGAAG	25	srRNA	Rn18s	NR_003278.3	rRNA	Mus musculus 18S ribosomal RNA (Rn18s), ribosomal RNA	1768	20	209.958	6	75.2002	19	214.445
miR-25-3p-7-16	miRNA-25-3p-7-16	ACTTGTCTCGGTCTGA	16	miRNA	miR-25-3p	mmu-miR-25-3p	miRNA	-	7	17	178.465	4	50.1335	24	270.877
miR-140-45-23	miRNA-140-45-23	TACCACAGGGTAGAACCACGGAC	23	miRNA	Mir140	ENSMUST00000083505.3	miRNA	ncrna chromosome:GRCm39:8:108277876:108277945:1 gene:ENSMUSG00000065439.3 gene_biotype:miRNA transcript_biotype:miRNA gene_symbol:Mir140 description:microRNA 140 [Source:MGI Symbol;Acc:MGI:2676825]	45	5	52.4896	5	62.6669	34	383.743
srR-13213	srRNA-Rn18s-916-23	GATTAAGAGGGACGGCCGGGGGC	23	srRNA	Rn18s	NR_003278.3	rRNA	Mus musculus 18S ribosomal RNA (Rn18s), ribosomal RNA	916	17	178.465	3	37.6001	25	282.164
sinR-40	sinRNA-Klrb1b-19583-18	ACCCACGGCTGTCTCTCCAGCCACCTTTT	18	sinRNA	Klrb1b	ENSMUSG00000079298	protein_coding intron	killer cell lectin-like receptor subfamily B member 1B [Source:MGI Symbol;Acc:MGI:107539]	19583	3	31.4937	12	150.4	28	316.024
srR-404	srRNA-Rs5-8s1-136-20-5	ACGCTTGTCTGAGCGTCGCT	20	srRNA	Rs5-8s1	NR_003280.2	rRNA	Mus musculus 5.8S ribosomal RNA (Rs5-8s1), ribosomal RNA	136	15	157.469	9	112.8	20	225.731
tsR-181	tsRNA-tRNA-Leu-AAG-49-28	GTGGGTTCGAGTCCCATCTGGGTCGCCA	28	tsRNA	tRNA-Leu-AAG	chr11.trna893-LeuAAG	tRNA	Mus_musculus_tRNA-Leu-AAG-1-1	49	33	346.431	1	12.5334	12	135.439
tsR-82	tsRNA-tRNA-Lys-CTT-50-29	AGGGTTCATGTCCCTGTTCGGGCGCCA	29	tsRNA	tRNA-Lys-CTT	chr3.trna2-LysCTT	tRNA	Mus_musculus_tRNA-Lys-CTT-4-1	50	25	262.448	4	50.1335	16	180.585
tsR-540	tsRNA-tRNA-Lys-CTT-49-16	GAGGGTTCGTATCCCTTCGTGGTTGCCA	16	tsRNA	tRNA-Lys-CTT	chr7.trna389-LysCTT	tRNA	Mus_musculus_tRNA-Lys-CTT-17-1	49	9	94.4812	20	250.667	13	146.725
srR-1345	srRNA-Rn28s1-3264-24	AGAACTGGTGCGGACCAGGGGAAT	24	srRNA	Rn28s1	NR_003279.1	rRNA	Mus musculus 28S ribosomal RNA (Rn28s1), ribosomal RNA	3264	14	146.971	5	62.6669	25	282.164
srR-13214	srRNA-Rn28s1-1313-22	ACGAGCGTACGCGTTAGGACCC	22	srRNA	Rn28s1	NR_003279.1	rRNA	Mus musculus 28S ribosomal RNA (Rn28s1), ribosomal RNA	1313	26	272.946	3	37.6001	16	180.585
srR-13215	srRNA-Rn18s-82-16	GAAACTGCGAATGGCT	16	srRNA	Rn18s	NR_003278.3	rRNA	Mus musculus 18S ribosomal RNA (Rn18s), ribosomal RNA	82	18	188.962	24	300.801	0	0
srR-5730	srRNA-Rn18s-555-18	AATTGGAATGAGTCCACT	18	srRNA	Rn18s	NR_003278.3	rRNA	Mus musculus 18S ribosomal RNA (Rn18s), ribosomal RNA	555	23	241.452	9	112.8	12	135.439
srR-13216	srRNA-Rn18s-892-28	GTTGGTTTTCGGAACTGAGGCCATGATT	28	srRNA	Rn18s	NR_003278.3	rRNA	Mus musculus 18S ribosomal RNA (Rn18s), ribosomal RNA	892	10	104.979	18	225.601	14	158.012
tsR-161	tsRNA-tRNA-Pro-CGG-57-19	AATCCCGGACGAGCCCCCA	19	tsRNA	tRNA-Pro-CGG	chr11.trna188-ProCGG	tRNA	Mus_musculus_tRNA-Pro-CGG-1-2	57	9	94.4812	25	313.334	7	79.0059
srR-10180	srRNA-Rn18s-1195-20	AAAGGAATTGACGGAAGGGC	20	srRNA	Rn18s	NR_003278.3	rRNA	Mus musculus 18S ribosomal RNA (Rn18s), ribosomal RNA	1195	31	325.435	2	25.0667	12	135.439
srR-13217	srRNA-Rn28s1-47-15	AGTCAGCGGAGGAAA	15	srRNA	Rn28s1	NR_003279.1	rRNA	Mus musculus 28S ribosomal RNA (Rn28s1), ribosomal RNA	47	20	209.958	3	37.6001	21	237.018
tsR-169	tsRNA-tRNA-Val-CAC-56-21	CGAAACCGGGCGGAAACACCA	21	tsRNA	tRNA-Val-CAC	chr3.trna129-ValCAC	tRNA	Mus_musculus_tRNA-Val-CAC-2-2	56	9	94.4812	14	175.467	19	214.445
smR-325	smRNA-Cep164-1325-19	ATCCCCGGCATCGGAACCA	19	smRNA	Cep164	ENSMUSG00000043987	mature mRNA	ENSMUST00000213154|Cep164|protein_coding|centrosomal	1325	2	20.9958	36	451.201	1	11.2866
srR-7224	srRNA-Rn18s-892-24	GTTGGTTTTCGGAACTGAGGCCAT	24	srRNA	Rn18s	NR_003278.3	rRNA	Mus musculus 18S ribosomal RNA (Rn18s), ribosomal RNA	892	7	73.4854	21	263.201	13	146.725
miR-93-5p-7-16	miRNA-93-5p-7-16	GCTGTTCGTGCAGGTAG	16	miRNA	miR-93-5p	mmu-miR-93-5p	miRNA	-	7	27	283.444	4	50.1335	13	146.725
srR-459	srRNA-Rn28s1-2909-17	TCCGGAGCGGGAGGAAC	17	srRNA	Rn28s1	NR_003279.1	rRNA	Mus musculus 28S ribosomal RNA (Rn28s1), ribosomal RNA	2909	6	62.9875	17	213.067	18	203.158
miR-744-5p-1-19	miRNA-744-5p-1-19	TGCGGGGCTAGGGCTAACAGCA	19	miRNA	miR-744-5p	mmu-miR-744-5p	miRNA	-	1	12	125.975	11	137.867	19	214.445
sinR-956	sinRNA-Gm12988-2755-18	ATTTAGACTCTCTCAGTA	18	sinRNA	Gm12988	ENSMUSG00000082743	processed_pseudogene intron	-	2755	0	0	38	476.268	0	0
slncR-350	slncRNA-Norad -3449-16	AATTCTAGGCTGAGGC	16	slncRNA	Norad	ENSMUST00000192863.3	LncRNA	ncrna chromosome:GRCm39:2:156229985:156234899:-1 gene:ENSMUSG00000102869.3 gene_biotype:lncRNA transcript_biotype:lncRNA gene_symbol:Norad description:non-coding RNA activated by DNA damage [Source:MGI Symbol;Acc:MGI:1914767]	3449	0	0	0	0	42	474.035
srR-13218	srRNA-Rn18s-1320-24	GGGTGGTGGTGCATGGCCGTTCTT	24	srRNA	Rn18s	NR_003278.3	rRNA	Mus musculus 18S ribosomal RNA (Rn18s), ribosomal RNA	1320	5	52.4896	11	137.867	25	282.164
srR-1515	srRNA-n-R5s149-14-19	CCACCCTGAACGCGCCCGA	19	srRNA	n-R5s149	NR_046156.1	rRNA	Mus musculus nuclear encoded rRNA 5S 149 (n-R5s149), ribosomal RNA	14	16	167.967	17	213.067	8	90.2924
srR-2476	srRNA-Rn45s-6877-28	CGACTCTTAGCGGTGGATCACTCGGCTC	28	srRNA	Rn45s	NR_046233.2	rRNA	Mus musculus 45S pre-ribosomal RNA (Rn45s), ribosomal RNA	6877	10	104.979	13	162.934	18	203.158
srR-13219	srRNA-Rn18s-1522-23	ACGCGCGCTACACTGACTGGCTC	23	srRNA	Rn18s	NR_003278.3	rRNA	Mus musculus 18S ribosomal RNA (Rn18s), ribosomal RNA	1522	6	62.9875	27	338.401	6	67.7193
srR-13220	srRNA-Rn18s-1446-19	AGAGGGACAAGTGGCGTTC	19	srRNA	Rn18s	NR_003278.3	rRNA	Mus musculus 18S ribosomal RNA (Rn18s), ribosomal RNA	1446	8	83.9833	19	238.134	13	146.725
srR-13221	srRNA-Rn18s-1024-26	AATCAAGAACGAAAGTCGGAGGTTCG	26	srRNA	Rn18s	NR_003278.3	rRNA	Mus musculus 18S ribosomal RNA (Rn18s), ribosomal RNA	1024	24	251.95	1	12.5334	18	203.158
srR-7177	srRNA-Rn18s-1486-17	AACAGGTCTGTGATGCC	17	srRNA	Rn18s	NR_003278.3	rRNA	Mus musculus 18S ribosomal RNA (Rn18s), ribosomal RNA	1486	8	83.9833	17	213.067	15	169.298
srR-13222	srRNA-Rn18s-1284-15	AGGATTGACAGATTG	15	srRNA	Rn18s	NR_003278.3	rRNA	Mus musculus 18S ribosomal RNA (Rn18s), ribosomal RNA	1284	5	52.4896	33	413.601	0	0
srR-7677	srRNA-Rn28s1-1315-20	GAGCGTACGCGTTAGGACCC	20	srRNA	Rn28s1	NR_003279.1	rRNA	Mus musculus 28S ribosomal RNA (Rn28s1), ribosomal RNA	1315	6	62.9875	6	75.2002	29	327.31
srR-763	srRNA-Rn45s-6877-22	CGACTCTTAGCGGTGGATCACT	22	srRNA	Rn45s	NR_046233.2	rRNA	Mus musculus 45S pre-ribosomal RNA (Rn45s), ribosomal RNA	6877	11	115.477	8	100.267	22	248.304
srR-2592	srRNA-Rn18s-669-15	AAAAAGCTCGTAGTT	15	srRNA	Rn18s	NR_003278.3	rRNA	Mus musculus 18S ribosomal RNA (Rn18s), ribosomal RNA	669	22	230.954	5	62.6669	15	169.298
srR-217	srRNA-n-R5s149-99-22	GAATACCGGGTGCTGTAGGCTT	22	srRNA	n-R5s149	NR_046156.1	rRNA	Mus musculus nuclear encoded rRNA 5S 149 (n-R5s149), ribosomal RNA	99	15	157.469	9	112.8	17	191.871
srR-10	srRNA-Rn28s1-197-21	AAGTCCTTCTGATCGAGGCCC	21	srRNA	Rn28s1	NR_003279.1	rRNA	Mus musculus 28S ribosomal RNA (Rn28s1), ribosomal RNA	197	27	283.444	7	87.7336	8	90.2924
srR-13223	srRNA-Rn28s1-1762-21	AGACAGCAGGACGGTGGCCAT	21	srRNA	Rn28s1	NR_003279.1	rRNA	Mus musculus 28S ribosomal RNA (Rn28s1), ribosomal RNA	1762	2	20.9958	27	338.401	9	101.579
sinR-116	sinRNA-Gm19441-3864-17	ATGCCTGTCTGAGCGTCGCT	17	sinRNA	Gm19441	ENSMUSG00000113435	processed_pseudogene intron	-	3864	33	346.431	1	12.5334	9	101.579
srR-13224	srRNA-Rn28s1-4287-19	ATGTGCTTGGCTGAGGAGC	19	srRNA	Rn28s1	NR_003279.1	rRNA	Mus musculus 28S ribosomal RNA (Rn28s1), ribosomal RNA	4287	20	209.958	10	125.334	11	124.152
srR-13225	srRNA-Rn18s-914-25	ATGATTAAGAGGGACGGCCGGGGGC	25	srRNA	Rn18s	NR_003278.3	rRNA	Mus musculus 18S ribosomal RNA (Rn18s), ribosomal RNA	914	9	94.4812	21	263.201	9	101.579
srR-9144	srRNA-Rn28s1-4165-18	AGGGAACGTGAGCTGGGT	18	srRNA	Rn28s1	NR_003279.1	rRNA	Mus musculus 28S ribosomal RNA (Rn28s1), ribosomal RNA	4165	2	20.9958	7	87.7336	31	349.883
srR-3885	srRNA-Rn28s1-1147-24	AAGGAGTCTAACGCGTGCGCGAGT	24	srRNA	Rn28s1	NR_003279.1	rRNA	Mus musculus 28S ribosomal RNA (Rn28s1), ribosomal RNA	1147	9	94.4812	11	137.867	20	225.731
srR-13226	srRNA-Rs5-8s1-136-21-3	ACGCCTGTTCTGAGCGTCGCT	21	srRNA	Rs5-8s1	NR_003280.2	rRNA	Mus musculus 5.8S ribosomal RNA (Rs5-8s1), ribosomal RNA	136	17	178.465	7	87.7336	17	191.871
srR-289	srRNA-n-R5s149-101-19	ATACCGGGTGCTGTAGGCT	19	srRNA	n-R5s149	NR_046156.1	rRNA	Mus musculus nuclear encoded rRNA 5S 149 (n-R5s149), ribosomal RNA	101	8	83.9833	18	225.601	13	146.725
srR-13227	srRNA-n-R5s149-103-17-2	ACCGGGTGCTGTAGACT	17	srRNA	n-R5s149	NR_046156.1	rRNA	Mus musculus nuclear encoded rRNA 5S 149 (n-R5s149), ribosomal RNA	103	6	62.9875	25	313.334	7	79.0059
srR-13228	srRNA-Rs5-8s1-83-24	ATTGATCATCGACACTTCGAACGC	24	srRNA	Rs5-8s1	NR_003280.2	rRNA	Mus musculus 5.8S ribosomal RNA (Rs5-8s1), ribosomal RNA	83	8	83.9833	8	100.267	24	270.877
tsR-154	tsRNA-tRNA-Leu-AAG-49-23	GTGGGTTCGTCCCATCTGGGTCGCCA	23	tsRNA	tRNA-Leu-AAG	chr11.trna893-LeuAAG	tRNA	Mus_musculus_tRNA-Leu-AAG-1-1	49	23	241.452	8	100.267	10	112.866
srR-2818	srRNA-Rn28s1-1093-17	ACGGGGTCGGCGGCGAT	17	srRNA	Rn28s1	NR_003279.1	rRNA	Mus musculus 28S ribosomal RNA (Rn28s1), ribosomal RNA	1093	7	73.4854	25	313.334	6	67.7193
miR-30e-20-21	miRNA-30e-20-21	AAACATCCTTGACTGGAAGCT	21	miRNA	mir-30e	ENSMUST00000083475.3	miRNA	ncrna chromosome:GRCm39:4:120629803:120629894:-1 gene:ENSMUSG00000119752.1 gene_biotype:miRNA transcript_biotype:miRNA gene_symbol:mmu-mir-30e description:mmu-mir-30e [Source:miRBase;Acc:MI0000259]	20	18	188.962	4	50.1335	19	214.445
srR-1295	srRNA-Rn28s1-4688-29-3	GAAAGTCAGCCCTCGACACAAGGGTTTG	28	srRNA	Rn28s1	NR_003279.1	rRNA	Mus musculus 28S ribosomal RNA (Rn28s1), ribosomal RNA	4688	12	125.975	0	0	29	327.31
miR-92-1-56-16	miRNA-92-1-56-16	ACTTGTCCCGGCCTGT	16	miRNA	Mir92-1	ENSMUST00000102108.3	miRNA	ncrna chromosome:GRCm39:14:115281859:115281938:1 gene:ENSMUSG00000076062.3 gene_biotype:miRNA transcript_biotype:miRNA gene_symbol:Mir92-1 description:microRNA 92-1 [Source:MGI Symbol;Acc:MGI:3629918]	56	14	146.971	10	125.334	16	180.585
srR-3031	srRNA-Rn28s1-2964-16	GGGGCCGGCGGCGGCG	16	srRNA	Rn28s1	NR_003279.1	rRNA	Mus musculus 28S ribosomal RNA (Rn28s1), ribosomal RNA	2964	42	440.912	0	0	1	11.2866
srR-756	srRNA-Rn28s1-4336-24	ATGACTGAACGCCTCTAAGTCAGA	24	srRNA	Rn28s1	NR_003279.1	rRNA	Mus musculus 28S ribosomal RNA (Rn28s1), ribosomal RNA	4336	14	146.971	9	112.8	17	191.871
tsR-32	tsRNA-tRNA-Tyr-GTA-78-15	CGGCTCGAAGGACCA	15	tsRNA	tRNA-Tyr-GTA	chr13.trna452-TyrGTA	tRNA	Mus_musculus_tRNA-Tyr-GTA-1-4	78	19	199.46	3	37.6001	19	214.445
srR-13229	srRNA-Rn18s-1120-17	ATGACCCGCCGGGCAGC	17	srRNA	Rn18s	NR_003278.3	rRNA	Mus musculus 18S ribosomal RNA (Rn18s), ribosomal RNA	1120	16	167.967	19	238.134	4	45.1462
sgmR-35	sgmRNA-chr15-8303398117-OH	GACGCGATCTGCCCGA	17	sgmRNA	chr15	-	Genome	Chromosome 15	83033981	15	157.469	0	0	26	293.45
miR-25-3p-2-15	miRNA-25-3p-2-15	ATTGCACTTGTCTCGGTCTGA	15	miRNA	miR-25-3p	mmu-miR-25-3p	miRNA	-	2	12	125.975	7	87.7336	21	237.018
srR-7673	srRNA-Rn28s1-4162-17	AATAGGGAACGTGAGCT	17	srRNA	Rn28s1	NR_003279.1	rRNA	Mus musculus 28S ribosomal RNA (Rn28s1), ribosomal RNA	4162	17	178.465	10	125.334	13	146.725
srR-1322	srRNA-Rn28s1-1313-29	ACGAGCGTACGCGTTAGGACCCGAAAGAT	29	srRNA	Rn28s1	NR_003279.1	rRNA	Mus musculus 28S ribosomal RNA (Rn28s1), ribosomal RNA	1313	18	188.962	10	125.334	12	135.439
smR-326	smRNA-Gzmm-594-18	ACGCCTGTCTGAGCCGCT	18	smRNA	Gzmm	ENSMUSG00000054206	mature mRNA	ENSMUST00000020549|Gzmm|protein_coding|granzyme	594	15	157.469	17	213.067	7	79.0059
srR-13230	srRNA-Rn18s-1378-24	AACGAACGAGACTCTGGCATGCTA	24	srRNA	Rn18s	NR_003278.3	rRNA	Mus musculus 18S ribosomal RNA (Rn18s), ribosomal RNA	1378	32	335.933	0	0	10	112.866
miR-100-5p-1-18	miRNA-100-5p-1-18	AACCCGTAGATCCGAACTTGTG	18	miRNA	miR-100-5p	mmu-miR-100-5p	miRNA	-	1	5	52.4896	19	238.134	14	158.012
piR-67265-1-18	piRNA-67265-1-18	GGCTGGTCCGAAGGTAGTGAGTT	18	piRNA	mmu-piR-67265	mmu-piR-67265	piRNA	-	1	7	73.4854	19	238.134	12	135.439
srR-13231	srRNA-Rn18s-526-29	AACAATACAGGACTCTTTCGAGGCCCTGT	29	srRNA	Rn18s	NR_003278.3	rRNA	Mus musculus 18S ribosomal RNA (Rn18s), ribosomal RNA	526	15	157.469	15	188.001	9	101.579
srR-13232	srRNA-Rn18s-1586-25	TGAACCCCATTCGTGATGGGGATCG	25	srRNA	Rn18s	NR_003278.3	rRNA	Mus musculus 18S ribosomal RNA (Rn18s), ribosomal RNA	1586	17	178.465	16	200.534	6	67.7193
srR-49	srRNA-Rn28s1-2354-19	GCCGGCGGGAGCCCCGGGG	19	srRNA	Rn28s1	NR_003279.1	rRNA	Mus musculus 28S ribosomal RNA (Rn28s1), ribosomal RNA	2354	25	262.448	12	150.4	3	33.8597
srR-3431	srRNA-Rn28s1-3264-30	AGAACTGGTGCGGACCAGGGGAATCCGACT	30	srRNA	Rn28s1	NR_003279.1	rRNA	Mus musculus 28S ribosomal RNA (Rn28s1), ribosomal RNA	3264	5	52.4896	8	100.267	26	293.45
smR-327	smRNA-Tbc1d25-401-15	CCGTCGGAGGTGCCA	15	smRNA	Tbc1d25	ENSMUSG00000039201	mature mRNA	ENSMUST00000239441|Tbc1d25|protein_coding|TBC1	401	2	20.9958	33	413.601	1	11.2866
tsR-732	tsRNA-tRNA-Tyr-GTA-76-16	TCCGGCTCGAAGGACCAA	16	tsRNA	tRNA-Tyr-GTA	chr13.trna452-TyrGTA	tRNA	Mus_musculus_tRNA-Tyr-GTA-1-4	76	9	94.4812	18	225.601	11	124.152
srR-24	srRNA-Rn18s-1769-16	CGGCCCTGGCGGAGCG	16	srRNA	Rn18s	NR_003278.3	rRNA	Mus musculus 18S ribosomal RNA (Rn18s), ribosomal RNA	1769	5	52.4896	6	75.2002	28	316.024
miR-let-7i-5p-7-17	miRNA-let-7i-5p-7-17	AGTAGTTTGTGCTGTT	17	miRNA	let-7i-5p	mmu-let-7i-5p	miRNA	-	7	23	241.452	16	200.534	0	0
srR-1527	srRNA-Rs5-8s1-136-20-6	ACGCCTGTCTGAGCTTCGCT	20	srRNA	Rs5-8s1	NR_003280.2	rRNA	Mus musculus 5.8S ribosomal RNA (Rs5-8s1), ribosomal RNA	136	29	304.44	1	12.5334	11	124.152
sinR-957	sinRNA-Ppnr-88-24	ACCCCCCTCGCGGCCC	24	sinRNA	Ppnr	ENSMUSG00000099746	lncRNA intron	-	88	42	440.912	0	0	0	0
srR-42	srRNA-Rn28s1-4701-16	CGACACAAGGGTTTGT	16	srRNA	Rn28s1	NR_003279.1	rRNA	Mus musculus 28S ribosomal RNA (Rn28s1), ribosomal RNA	4701	15	157.469	10	125.334	14	158.012
tsR-318	tsRNA-tRNA-Lys-CTT-51-25	GGGTTCGGGCCCCACGTTGGGCGCCA	25	tsRNA	tRNA-Lys-CTT	chr16.trna99-LysCTT	tRNA	Mus_musculus_tRNA-Lys-CTT-14-1	51	17	178.465	2	25.0667	21	237.018
srR-2051	srRNA-Rn28s1-1847-24	GGATGGCGCTGGAGCGTCGGGCCC	24	srRNA	Rn28s1	NR_003279.1	rRNA	Mus musculus 28S ribosomal RNA (Rn28s1), ribosomal RNA	1847	17	178.465	11	137.867	11	124.152
miR-125a-5p-1-16	miRNA-125a-5p-1-16	TCCCTGAGACCCTTTAACCTGTG	16	miRNA	miR-125a-5p	mmu-miR-125a-5p	miRNA	-	1	3	31.4937	2	25.0667	34	383.743
miR-27a-5p-1-20	miRNA-27a-5p-1-20	AGGGCTTAGCTGCTTGTGAGCA	20	miRNA	miR-27a-5p	mmu-miR-27a-5p	miRNA	-	1	11	115.477	7	87.7336	21	237.018
tsR-628	tsRNA-tRNA-Ile-AAT-49-16	GGGGGTTCGGGTCCCTTCGTGGTCGCCA	16	tsRNA	tRNA-Ile-AAT	chr16.trna118-IleAAT	tRNA	Mus_musculus_tRNA-Ile-AAT-4-1	49	18	188.962	2	25.0667	20	225.731
srR-3881	srRNA-Rn28s1-3885-20	AAGGCGAGCTCAGGGAGGAC	20	srRNA	Rn28s1	NR_003279.1	rRNA	Mus musculus 28S ribosomal RNA (Rn28s1), ribosomal RNA	3885	9	94.4812	14	175.467	15	169.298
snR-21	snRNA-Gm25202-167-22	TACCTCCAGGAACGGTGCACCA	22	snRNA	Gm25202	ENSMUST00000082838.3	snRNA	ncrna chromosome:GRCm39:X:14181640:14181830:-1 gene:ENSMUSG00000064772.3 gene_biotype:snRNA transcript_biotype:snRNA gene_symbol:Gm25202 description:predicted gene, 25202 [Source:MGI Symbol;Acc:MGI:5454979]	167	35	367.427	3	37.6001	3	33.8597
srR-2539	srRNA-Rn18s-920-17	AAGAGGGACGGCCGGGG	17	srRNA	Rn18s	NR_003278.3	rRNA	Mus musculus 18S ribosomal RNA (Rn18s), ribosomal RNA	920	13	136.473	7	87.7336	19	214.445
srR-13233	srRNA-Rn28s1-1781-19	ATGGAAGTCGGAATCCGCT	19	srRNA	Rn28s1	NR_003279.1	rRNA	Mus musculus 28S ribosomal RNA (Rn28s1), ribosomal RNA	1781	12	125.975	15	188.001	11	124.152
miR-181a-5p-1-23	miRNA-181a-5p-1-23	AACATTCAACGCTGTCGGTGAGT	23	miRNA	miR-181a-5p	mmu-miR-181a-5p	miRNA	-	1	6	62.9875	20	250.667	11	124.152
srR-8563	srRNA-Rn18s-1253-25	ACGGGAAACCTCACCCGGCCCGGAC	25	srRNA	Rn18s	NR_003278.3	rRNA	Mus musculus 18S ribosomal RNA (Rn18s), ribosomal RNA	1253	15	157.469	7	87.7336	17	191.871
miR-181a-1-3p-1-16	miRNA-181a-1-3p-1-16	ACCATCGACCGTTGATTGTACC	16	miRNA	miR-181a-1-3p	mmu-miR-181a-1-3p	miRNA	-	1	1	10.4979	25	313.334	10	112.866
snR-12	snRNA-AC121792.2-137-29	GTGGGGGACTGCGTTCGCGCTCTCCCCTG	29	snRNA	AC121792.2	ENSMUST00001239542.1	snRNA	ncrna chromosome:GRCm39:3:96396045:96396209:1 gene:ENSMUSG00000118936.1 gene_biotype:snRNA transcript_biotype:snRNA gene_symbol:AC121792.2	137	4	41.9917	7	87.7336	27	304.737
tsR-425	tsRNA-tRNA-Gln-CTG-59-16	CCCGGGCGGCGCACCA	16	tsRNA	tRNA-Gln-CTG	chr3.trna140-GlnCTG	tRNA	Mus_musculus_tRNA-Gln-CTG-3-3	59	11	115.477	11	137.867	16	180.585
smR-5	smRNA-Rwdd4a-631-21	ATCATCTCGGTGGAACCTCCA	21	smRNA	Rwdd4a	ENSMUSG00000031568	mature mRNA	ENSMUST00000175692|Rwdd4a|protein_coding|RWD	631	24	251.95	1	12.5334	15	169.298
srR-1715	srRNA-Rs5-8s1-136-20-7	ACGCCTGTCTGAGTGTCGCT	20	srRNA	Rs5-8s1	NR_003280.2	rRNA	Mus musculus 5.8S ribosomal RNA (Rs5-8s1), ribosomal RNA	136	24	251.95	1	12.5334	15	169.298
srR-3795	srRNA-Rs5-8s1-64-22	AATGTGAATTGCAGGACACATT	22	srRNA	Rs5-8s1	NR_003280.2	rRNA	Mus musculus 5.8S ribosomal RNA (Rs5-8s1), ribosomal RNA	64	5	52.4896	7	87.7336	26	293.45
tsR-50	tsRNA-tRNA-Lys-CTT-49-25	GTGGGTTCGTGCCCCACGTTGGGCGCCA	25	tsRNA	tRNA-Lys-CTT	chr16.trna99-LysCTT	tRNA	Mus_musculus_tRNA-Lys-CTT-14-1	49	21	220.456	7	87.7336	11	124.152
srR-8126	srRNA-Rn28s1-4688-27	GAAAGTCAGCCCTCGACACAAGGGTTT	27	srRNA	Rn28s1	NR_003279.1	rRNA	Mus musculus 28S ribosomal RNA (Rn28s1), ribosomal RNA	4688	2	20.9958	2	25.0667	34	383.743
tsR-350	tsRNA-tRNA-Lys-CTT-51-18	GGGTTCGTGCCCCACGTTGGGCGCCA	18	tsRNA	tRNA-Lys-CTT	chr16.trna99-LysCTT	tRNA	Mus_musculus_tRNA-Lys-CTT-14-1	51	18	188.962	3	37.6001	18	203.158
sinR-288	sinRNA-Klrb1b-19587-22	ACGGCTGTCTCTCCAGCCACC	22	sinRNA	Klrb1b	ENSMUSG00000079298	protein_coding intron	killer cell lectin-like receptor subfamily B member 1B [Source:MGI Symbol;Acc:MGI:107539]	19587	6	62.9875	4	50.1335	28	316.024
smR-328	smRNA-Tbc1d25-400-16	CCCGTCGGAGGTGCCA	16	smRNA	Tbc1d25	ENSMUSG00000039201	mature mRNA	ENSMUST00000239441|Tbc1d25|protein_coding|TBC1	400	9	94.4812	24	300.801	3	33.8597
srR-13234	srRNA-Rn28s1-4598-27	GTGGAACCTGGCGCTAAACCATTCGTA	27	srRNA	Rn28s1	NR_003279.1	rRNA	Mus musculus 28S ribosomal RNA (Rn28s1), ribosomal RNA	4598	21	220.456	4	50.1335	14	158.012
miR-93-5p-2-22	miRNA-93-5p-2-22	AAAGTGCTGTTCGTGCAGGTAG	22	miRNA	miR-93-5p	mmu-miR-93-5p	miRNA	-	2	15	157.469	9	112.8	14	158.012
srR-8001	srRNA-Rn18s-1836-30	GGTTTCCGTAGGTGAACCTGCGGAAGGATC	30	srRNA	Rn18s	NR_003278.3	rRNA	Mus musculus 18S ribosomal RNA (Rn18s), ribosomal RNA	1836	16	167.967	9	112.8	13	146.725
srR-104	srRNA-Rn28s1-4690-27	AAGTCAGCCCTCGACACAAGGGTTTGT	27	srRNA	Rn28s1	NR_003279.1	rRNA	Mus musculus 28S ribosomal RNA (Rn28s1), ribosomal RNA	4690	5	52.4896	20	250.667	11	124.152
srR-13235	srRNA-Rn28s1-47-16	AGTCAGCGGAGGAAAA	16	srRNA	Rn28s1	NR_003279.1	rRNA	Mus musculus 28S ribosomal RNA (Rn28s1), ribosomal RNA	47	19	199.46	0	0	20	225.731
srR-7461	srRNA-Rn28s1-1237-17	GGGATCCCGAGGCCTCT	17	srRNA	Rn28s1	NR_003279.1	rRNA	Mus musculus 28S ribosomal RNA (Rn28s1), ribosomal RNA	1237	9	94.4812	11	137.867	17	191.871
srR-3231	srRNA-Rn28s1-4685-25	ATTGAAAGTCAGCCCTCGACACAAG	25	srRNA	Rn28s1	NR_003279.1	rRNA	Mus musculus 28S ribosomal RNA (Rn28s1), ribosomal RNA	4685	6	62.9875	0	0	32	361.17
tsR-22	tsRNA-mt-tRNA-Trp-TCA-42-21	AAGAAAACACACAAGTTTAACTTCTGCCA	21	tsRNA	mt-tRNA-Trp-TCA	mtdbD00002048	tRNA	-	42	7	73.4854	9	112.8	21	237.018
srR-13236	srRNA-Rn18s-1174-21-2	ATGGTTGCAAAGCTGAAACTA	21	srRNA	Rn18s	NR_003278.3	rRNA	Mus musculus 18S ribosomal RNA (Rn18s), ribosomal RNA	1174	7	73.4854	18	225.601	11	124.152
miR-let-7d-3p-1-20	miRNA-let-7d-3p-1-20	CTATACGACCTGCTGCCTTTCT	20	miRNA	let-7d-3p	mmu-let-7d-3p	miRNA	-	1	12	125.975	3	37.6001	23	259.591
srR-9922	srRNA-Rn18s-1174-19	ATGGTTGCAAAGCTGAAAC	19	srRNA	Rn18s	NR_003278.3	rRNA	Mus musculus 18S ribosomal RNA (Rn18s), ribosomal RNA	1174	21	220.456	8	100.267	9	101.579
srR-13237	srRNA-Rn28s1-4685-26	ATTGAAAGTCAGCCCTCGACACAAGG	26	srRNA	Rn28s1	NR_003279.1	rRNA	Mus musculus 28S ribosomal RNA (Rn28s1), ribosomal RNA	4685	11	115.477	0	0	27	304.737
tsR-89	tsRNA-tRNA-Tyr-GTA-76-18	TTCCGGCTCGAAGGACCA	18	tsRNA	tRNA-Tyr-GTA	chr13.trna65-TyrGTA	tRNA	Mus_musculus_tRNA-Tyr-GTA-1-2	76	13	136.473	10	125.334	14	158.012
srR-5563	srRNA-Rn28s1-4165-16	AGGGAACGTGAGCTGG	16	srRNA	Rn28s1	NR_003279.1	rRNA	Mus musculus 28S ribosomal RNA (Rn28s1), ribosomal RNA	4165	20	209.958	5	62.6669	13	146.725
srR-13238	srRNA-n-R5s149-99-22-2	GAATACCGGGTGCTGTAGACTT	22	srRNA	n-R5s149	NR_046156.1	rRNA	Mus musculus nuclear encoded rRNA 5S 149 (n-R5s149), ribosomal RNA	99	9	94.4812	25	313.334	1	11.2866
srR-8611	srRNA-Rn18s-749-23	CTCGGCGCCCCCTCGATGCTCTT	23	srRNA	Rn18s	NR_003278.3	rRNA	Mus musculus 18S ribosomal RNA (Rn18s), ribosomal RNA	749	7	73.4854	4	50.1335	26	293.45
srR-5747	srRNA-Rn28s1-1434-16	ATAGGGGCGAAAGACT	16	srRNA	Rn28s1	NR_003279.1	rRNA	Mus musculus 28S ribosomal RNA (Rn28s1), ribosomal RNA	1434	15	157.469	9	112.8	13	146.725
srR-295	srRNA-n-R5s149-96-26	TGGGAATACCGGGTGCTGTAGGCTTT	26	srRNA	n-R5s149	NR_046156.1	rRNA	Mus musculus nuclear encoded rRNA 5S 149 (n-R5s149), ribosomal RNA	96	9	94.4812	14	175.467	13	146.725
miR-27a-3p-1-17-2	miRNA-27a-3p-1-17-2	TTCACAGTGGCTAAGTTCCG	17	miRNA	miR-27a-3p	mmu-miR-27a-3p	miRNA	-	1	8	83.9833	22	275.734	5	56.4328
srR-1059	srRNA-Rn28s1-2328-23	GCGGTAACGCGACCGATCCCGGA	23	srRNA	Rn28s1	NR_003279.1	rRNA	Mus musculus 28S ribosomal RNA (Rn28s1), ribosomal RNA	2328	10	104.979	5	62.6669	22	248.304
srR-560	srRNA-Rn28s1-1031-16	TCGTCGCGCCGTCGGG	16	srRNA	Rn28s1	NR_003279.1	rRNA	Mus musculus 28S ribosomal RNA (Rn28s1), ribosomal RNA	1031	4	41.9917	19	238.134	12	135.439
srR-13239	srRNA-Rn18s-748-24	TCTCGGCGCCCCCTCGATGCTCTT	24	srRNA	Rn18s	NR_003278.3	rRNA	Mus musculus 18S ribosomal RNA (Rn18s), ribosomal RNA	748	6	62.9875	2	25.0667	29	327.31
srR-1172	srRNA-Rn45s-6877-15	CGACTCTTAGCGGTG	15	srRNA	Rn45s	NR_046233.2	rRNA	Mus musculus 45S pre-ribosomal RNA (Rn45s), ribosomal RNA	6877	7	73.4854	20	250.667	8	90.2924
srR-166	srRNA-n-R5s149-95-27	CTGGGAATACCGGGTGCTGTAGGCTTT	27	srRNA	n-R5s149	NR_046156.1	rRNA	Mus musculus nuclear encoded rRNA 5S 149 (n-R5s149), ribosomal RNA	95	17	178.465	8	100.267	12	135.439
tsR-124	tsRNA-tRNA-Gln-CTG-57-21	GTTTCCCGGGCGGCGCACCA	21	tsRNA	tRNA-Gln-CTG	chr3.trna140-GlnCTG	tRNA	Mus_musculus_tRNA-Gln-CTG-3-3	57	17	178.465	7	87.7336	13	146.725
srR-356	srRNA-Rn28s1-1-23	CGCGACCTCAGATCAGACGTGGC	23	srRNA	Rn28s1	NR_003279.1	rRNA	Mus musculus 28S ribosomal RNA (Rn28s1), ribosomal RNA	1	9	94.4812	10	125.334	17	191.871
slncR-257	slncRNA-Gm14207-851-20	CCCCGCGGGGGCGCGCCGGC	20	slncRNA	Gm14207	ENSMUST00000156538.8	LncRNA	ncrna chromosome:GRCm39:2:119151668:119156675:-1 gene:ENSMUSG00000074912.11 gene_biotype:lncRNA transcript_biotype:lncRNA gene_symbol:Gm14207 description:predicted gene 14207 [Source:MGI Symbol;Acc:MGI:3649550]	851	38	398.921	1	12.5334	0	0
srR-13240	srRNA-Rn28s1-3273-24	GCGGACCAGGGGAATCCGACTGTT	24	srRNA	Rn28s1	NR_003279.1	rRNA	Mus musculus 28S ribosomal RNA (Rn28s1), ribosomal RNA	3273	13	136.473	3	37.6001	21	237.018
srR-308	srRNA-Rs5-8s1-64-17	AATGTGAATTGCAGGAC	17	srRNA	Rs5-8s1	NR_003280.2	rRNA	Mus musculus 5.8S ribosomal RNA (Rs5-8s1), ribosomal RNA	64	26	272.946	11	137.867	0	0
srR-13241	srRNA-Rn18s-1678-19	AAGTCCCTGCCCTTTGTAC	19	srRNA	Rn18s	NR_003278.3	rRNA	Mus musculus 18S ribosomal RNA (Rn18s), ribosomal RNA	1678	7	73.4854	17	213.067	11	124.152
srR-4681	srRNA-Rn18s-29-16	GCTTGTCTCAAAGATT	16	srRNA	Rn18s	NR_003278.3	rRNA	Mus musculus 18S ribosomal RNA (Rn18s), ribosomal RNA	29	5	52.4896	15	188.001	15	169.298
srR-13242	srRNA-n-R5s149-98-23	GGAATACCGGGTGCTGTAGACTT	23	srRNA	n-R5s149	NR_046156.1	rRNA	Mus musculus nuclear encoded rRNA 5S 149 (n-R5s149), ribosomal RNA	98	17	178.465	13	162.934	6	67.7193
miR-99b-5p-1-19	miRNA-99b-5p-1-19	CACCCGTAGAACCGACCTTGC	19	miRNA	miR-99b-5p	mmu-miR-99b-5p	miRNA	-	1	2	20.9958	21	263.201	11	124.152
srR-5281	srRNA-Rn18s-1650-24	AAGTGCGGGTCATAAGCTTGCGTT	24	srRNA	Rn18s	NR_003278.3	rRNA	Mus musculus 18S ribosomal RNA (Rn18s), ribosomal RNA	1650	4	41.9917	22	275.734	8	90.2924
srR-136	srRNA-Rn28s1-469-16	AACCCGGCGGCGCGCG	16	srRNA	Rn28s1	NR_003279.1	rRNA	Mus musculus 28S ribosomal RNA (Rn28s1), ribosomal RNA	469	14	146.971	10	125.334	12	135.439
srR-13243	srRNA-Rn18s-649-19	ATATTAAAGTTGCTGCAGT	19	srRNA	Rn18s	NR_003278.3	rRNA	Mus musculus 18S ribosomal RNA (Rn18s), ribosomal RNA	649	11	115.477	17	213.067	7	79.0059
tsR-159	tsRNA-tRNA-Glu-CTC-59-16	CCCGGCCAATGCACCA	16	tsRNA	tRNA-Glu-CTC	chr13.trna492-GluCTC	tRNA	Mus_musculus_tRNA-Glu-CTC-1-9	59	19	199.46	3	37.6001	15	169.298
snoR-97	snoRNA-Gm22884-118-19	ATGAAATGGCTGGACAGTA	19	snoRNA	Gm22884	ENSMUST00000083127.3	snoRNA	ncrna chromosome:GRCm39:11:55373520:55373659:1 gene:ENSMUSG00000065061.3 gene_biotype:snoRNA transcript_biotype:snoRNA gene_symbol:Gm22884 description:predicted gene, 22884 [Source:MGI Symbol;Acc:MGI:5452661]	118	6	62.9875	12	150.4	17	191.871
srR-13244	srRNA-n-R5s149-92-29-2	CGCCTGGGAATACCGGGTGCTGTAGACTT	29	srRNA	n-R5s149	NR_046156.1	rRNA	Mus musculus nuclear encoded rRNA 5S 149 (n-R5s149), ribosomal RNA	92	8	83.9833	22	275.734	4	45.1462
srR-2100	srRNA-Rn28s1-2125-22	ATTCAAACGAGAACTTTGAAGG	22	srRNA	Rn28s1	NR_003279.1	rRNA	Mus musculus 28S ribosomal RNA (Rn28s1), ribosomal RNA	2125	21	220.456	12	150.4	3	33.8597
tsR-207	tsRNA-tRNA-Trp-CCA-59-17	TCACGTCGGGGTCACCA	17	tsRNA	tRNA-Trp-CCA	chr10.trna384-TrpCCA	tRNA	Mus_musculus_tRNA-Trp-CCA-2-1	59	10	104.979	13	162.934	12	135.439
srR-248	srRNA-n-R5s149-96-25	TGGGAATACCGGGTGCTGTAGGCTT	25	srRNA	n-R5s149	NR_046156.1	rRNA	Mus musculus nuclear encoded rRNA 5S 149 (n-R5s149), ribosomal RNA	96	10	104.979	13	162.934	12	135.439
miR-let-7a-5p-7-16	miRNA-let-7a-5p-7-16	AGTAGGTTGTATAGTT	16	miRNA	let-7a-5p	mmu-let-7a-5p	miRNA	-	7	13	136.473	14	175.467	8	90.2924
tsR-881	tsRNA-tRNA-Leu-TAG-49-28-2	GAGGGTTCGAGTCCCTTCGTGGTCGCCA	28	tsRNA	tRNA-Leu-TAG	chr7.trna407-LeuTAG	tRNA	Mus_musculus_tRNA-Leu-TAG-3-1	49	7	73.4854	0	0	29	327.31
tsR-1200	tsRNA-tRNA-Leu-TAG-49-21	GCAGGTTCGTGTCCTGCCGCGGTCGCCA	21	tsRNA	tRNA-Leu-TAG	chr14.trna311-LeuTAG	tRNA	Mus_musculus_tRNA-Leu-TAG-2-1	49	7	73.4854	0	0	29	327.31
sgmR-774	sgmRNA-chr5-6020039021-OH	AAATGGCGGTAGAAGT	21	sgmRNA	chr5	-	Genome	Chromosome 5	60200390	7	73.4854	18	225.601	9	101.579
tsR-594	tsRNA-tRNA-Ile-TAT-1-16	GTCAGGATGGCCGAGC	16	tsRNA	tRNA-Ile-TAT	chr13.trna479-IleTAT	tRNA	Mus_musculus_tRNA-Ile-TAT-2-1	1	5	52.4896	16	200.534	13	146.725
miR-26a-5p-4-15	miRNA-26a-5p-4-15	AAGTAATCCAGGATAGGCT	15	miRNA	miR-26a-5p	mmu-miR-26a-5p	miRNA	-	4	10	104.979	10	125.334	15	169.298
srR-2308	srRNA-Rn28s1-3273-20	GCGGACCAGGGGAATCCGAC	20	srRNA	Rn28s1	NR_003279.1	rRNA	Mus musculus 28S ribosomal RNA (Rn28s1), ribosomal RNA	3273	9	94.4812	0	0	27	304.737
sinR-958	sinRNA-4833422C13Rik-330-16	AGGGCGCGCGGGTCGGGGCGGCGGCG	16	sinRNA	4833422C13Rik	ENSMUSG00000074782	lncRNA intron	-	330	38	398.921	0	0	0	0
-	scaRNA -Scarna2 -395-20	ACCGAGCGATTCTGATCTGA	20	scaRNA	Scarna2	ENSMUST00000157560.3	scaRNA	ncrna chromosome:GRCm39:3:108461654:108462067:-1 gene:ENSMUSG00000088185.3 gene_biotype:scaRNA transcript_biotype:scaRNA gene_symbol:Scarna2 description:small Cajal body-specific RNA 2 [Source:MGI Symbol;Acc:MGI:3819484]	395	5	52.4896	15	188.001	14	158.012
tsR-12	tsRNA-tRNA-Arg-CCT-56-20	GATTCCCCGACGGGGAGCCA	20	tsRNA	tRNA-Arg-CCT	chr11.trna527-ArgCCT	tRNA	Mus_musculus_tRNA-Arg-CCT-2-1	56	11	115.477	9	112.8	15	169.298
sinR-81	sinRNA-Rpph1-39-20	ACTCTCCCCCGCCCTCT	20	sinRNA	Rpph1	ENSMUSG00000092837	ribozyme intron	-	39	18	188.962	13	162.934	4	45.1462
srR-13245	srRNA-Rn28s1-47-18	AGTCAGCGGAGGAAAAGA	18	srRNA	Rn28s1	NR_003279.1	rRNA	Mus musculus 28S ribosomal RNA (Rn28s1), ribosomal RNA	47	17	178.465	2	25.0667	17	191.871
miR-27b-3p-1-24	miRNA-27b-3p-1-24	TTCACAGTGGCTAAGTTCTG	24	miRNA	miR-27b-3p	mmu-miR-27b-3p	miRNA	-	1	2	20.9958	19	238.134	12	135.439
srR-6686	srRNA-Rn28s1-2568-18	AGCCTCTGGCATGTTGGA	18	srRNA	Rn28s1	NR_003279.1	rRNA	Mus musculus 28S ribosomal RNA (Rn28s1), ribosomal RNA	2568	20	209.958	12	150.4	3	33.8597
srR-13246	srRNA-Rn18s-25-20	ATATGCTTGTCTCAAAGATT	20	srRNA	Rn18s	NR_003278.3	rRNA	Mus musculus 18S ribosomal RNA (Rn18s), ribosomal RNA	25	14	146.971	8	100.267	13	146.725
srR-13247	srRNA-Rn28s1-3-19	TCCGACCTCAGATCAGGCG	19	srRNA	Rn28s1	NR_003279.1	rRNA	Mus musculus 28S ribosomal RNA (Rn28s1), ribosomal RNA	3	3	31.4937	28	350.934	1	11.2866
snoR-2	snoRNA-Snord118-115-23	ATCCTGGTTGCTCCTATCTGATT	23	snoRNA	Snord118	NR_028566.3	snoRNA	Mus musculus small nucleolar RNA, C/D box 118 (Snord118), small nucleolar RNA	115	3	31.4937	9	112.8	22	248.304
srR-3390	srRNA-Rs5-8s1-1-27	GACTCTTAGCGGTGGATCACTCGGCTC	27	srRNA	Rs5-8s1	NR_003280.2	rRNA	Mus musculus 5.8S ribosomal RNA (Rs5-8s1), ribosomal RNA	1	12	125.975	14	175.467	8	90.2924
srR-8986	srRNA-Rn18s-64-29	ACGCACGGCCGGTACAGTGAAACTGCGAA	29	srRNA	Rn18s	NR_003278.3	rRNA	Mus musculus 18S ribosomal RNA (Rn18s), ribosomal RNA	64	22	230.954	2	25.0667	12	135.439
srR-2560	srRNA-Rn45s-6877-26	CGACTCTTAGCGGTGGATCACTCGGC	26	srRNA	Rn45s	NR_046233.2	rRNA	Mus musculus 45S pre-ribosomal RNA (Rn45s), ribosomal RNA	6877	11	115.477	4	50.1335	20	225.731
srR-3874	srRNA-Rn18s -1-25	TACCTGGTTGATCCTGCCAGTAGCA	25	srRNA	Rn18s	ENSMUST00000240377.1	rRNA	ncrna chromosome:GRCm39:17:40157244:40159092:1 gene:ENSMUSG00000119584.1 gene_biotype:rRNA transcript_biotype:rRNA gene_symbol:Rn18s description:18S ribosomal RNA [Source:NCBI gene (formerly Entrezgene);Acc:19791]	1	3	31.4937	17	213.067	13	146.725
srR-13248	srRNA-Rn18s-1381-20	GAACGAGACTCTGGCATGCT	20	srRNA	Rn18s	NR_003278.3	rRNA	Mus musculus 18S ribosomal RNA (Rn18s), ribosomal RNA	1381	11	115.477	13	162.934	10	112.866
tsR-77	tsRNA-tRNA-Cys-GCA-59-17-3	TCCGGGTGCCCCCTCCA	17	tsRNA	tRNA-Cys-GCA	chr6.trna86-CysGCA	tRNA	Mus_musculus_tRNA-Cys-GCA-24-1	59	11	115.477	13	162.934	10	112.866
slncR-351	slncRNA-Rmrp-263-17	ATTCTCAGCGCGGCTGT	17	slncRNA	Rmrp	ENSMUST00000226420.2	LncRNA	ncrna chromosome:GRCm39:4:43492783:43493063:-1 gene:ENSMUSG00000115420.2 gene_biotype:lncRNA transcript_biotype:lncRNA gene_symbol:Rmrp description:RNA component of mitochondrial RNAase P [Source:MGI Symbol;Acc:MGI:97937]	263	35	367.427	1	12.5334	1	11.2866
srR-155	srRNA-Rn18s-1845-25	AGGTGAACCTGCGGAAGGATCATTA	25	srRNA	Rn18s	NR_003278.3	rRNA	Mus musculus 18S ribosomal RNA (Rn18s), ribosomal RNA	1845	13	136.473	14	175.467	7	79.0059
tsR-53	tsRNA-tRNA-Trp-CCA-76-18	ATCCGGCTCGAAGGACCA	18	tsRNA	tRNA-Trp-CCA	chr11.trna832-TrpCCA	tRNA	Mus_musculus_tRNA-Trp-CCA-5-1	76	6	62.9875	0	0	29	327.31
srR-4899	srRNA-Rn18s-1024-28	AATCAAGAACGAAAGTCGGAGGTTCGAA	28	srRNA	Rn18s	NR_003278.3	rRNA	Mus musculus 18S ribosomal RNA (Rn18s), ribosomal RNA	1024	24	251.95	11	137.867	0	0
-	spgRNA-Gm12005-212-20	GTGTCCCGTCGGAGGTGCCA	20	spgRNA	Gm12005	ENSMUSG00000081631	pseudogene	ENSMUSG00000081631|ENSMUST00000121451|Gm12005|processed_pseudogene|predictedgene 12005 [Source:MGI Symbol;Acc:MGI:3651316]	212	0	0	31	388.534	0	0
srR-210	srRNA-n-R5s149-91-29	CCGCCTGGGAATACCGGGTGCTGTAGGCT	29	srRNA	n-R5s149	NR_046156.1	rRNA	Mus musculus nuclear encoded rRNA 5S 149 (n-R5s149), ribosomal RNA	91	13	136.473	3	37.6001	19	214.445
srR-13249	srRNA-Rn18s-1024-30	AATCAAGAACGAAAGTCGGAGGTTCGAAGA	30	srRNA	Rn18s	NR_003278.3	rRNA	Mus musculus 18S ribosomal RNA (Rn18s), ribosomal RNA	1024	37	388.423	0	0	0	0
snoR-30	snoRNA-Gm23262-152-16	ATGAGATATGAGGGCA	16	snoRNA	Gm23262	ENSMUST00000158323.3	snoRNA	ncrna chromosome:GRCm39:7:110675267:110675434:-1 gene:ENSMUSG00000088948.3 gene_biotype:snoRNA transcript_biotype:snoRNA gene_symbol:Gm23262 description:predicted gene, 23262 [Source:MGI Symbol;Acc:MGI:5453039]	152	5	52.4896	15	188.001	13	146.725
srR-11918	srRNA-Rn28s1-4685-29	ATTGAAAGTCAGCCCTCGACACAAGGGTT	29	srRNA	Rn28s1	NR_003279.1	rRNA	Mus musculus 28S ribosomal RNA (Rn28s1), ribosomal RNA	4685	10	104.979	0	0	25	282.164
srR-13250	srRNA-Rn28s1-47-17	AGTCAGCGGAGGAAAAG	17	srRNA	Rn28s1	NR_003279.1	rRNA	Mus musculus 28S ribosomal RNA (Rn28s1), ribosomal RNA	47	12	125.975	10	125.334	12	135.439
srR-13251	srRNA-Rn28s1-1741-16	AGAAAAGGTGTTGGTT	16	srRNA	Rn28s1	NR_003279.1	rRNA	Mus musculus 28S ribosomal RNA (Rn28s1), ribosomal RNA	1741	13	136.473	19	238.134	1	11.2866
srR-10128	srRNA-Rn28s1-2542-17	ATCCGCAGCAGGTCTCC	17	srRNA	Rn28s1	NR_003279.1	rRNA	Mus musculus 28S ribosomal RNA (Rn28s1), ribosomal RNA	2542	16	167.967	2	25.0667	17	191.871
srR-9133	srRNA-Rn28s1-1410-26	GCAAATCGGTCGTCCGACCTGGGTAT	26	srRNA	Rn28s1	NR_003279.1	rRNA	Mus musculus 28S ribosomal RNA (Rn28s1), ribosomal RNA	1410	7	73.4854	14	175.467	12	135.439
srR-13252	srRNA-Rn28s1-4685-27	ATTGAAAGTCAGCCCTCGACACAAGGG	27	srRNA	Rn28s1	NR_003279.1	rRNA	Mus musculus 28S ribosomal RNA (Rn28s1), ribosomal RNA	4685	4	41.9917	3	37.6001	27	304.737
srR-62	srRNA-Rn28s1-3162-23	TGGGGGGAACCCCCGCGTCGGTG	23	srRNA	Rn28s1	NR_003279.1	rRNA	Mus musculus 28S ribosomal RNA (Rn28s1), ribosomal RNA	3162	12	125.975	8	100.267	14	158.012
miR-30d-5p-1-15	miRNA-30d-5p-1-15	TGTAAACATCCCCGACTGGAAG	15	miRNA	miR-30d-5p	mmu-miR-30d-5p	miRNA	-	1	10	104.979	6	75.2002	18	203.158
srR-13253	srRNA-Rn18s-361-16	ATCAACTTTCGATGGT	16	srRNA	Rn18s	NR_003278.3	rRNA	Mus musculus 18S ribosomal RNA (Rn18s), ribosomal RNA	361	7	73.4854	13	162.934	13	146.725
miR-192-15-23	miRNA-192-15-23	TGACCTATGAATTGACAGCCAGT	23	miRNA	Mir192	ENSMUST00000083589.3	miRNA	ncrna chromosome:GRCm39:19:6314874:6314962:1 gene:ENSMUSG00000065523.3 gene_biotype:miRNA transcript_biotype:miRNA gene_symbol:Mir192 description:microRNA 192 [Source:MGI Symbol;Acc:MGI:2676856]	15	3	31.4937	19	238.134	10	112.866
srR-11217	srRNA-Rn28s1-3459-24	AGTGACGCGCATGAATGGATGAAC	24	srRNA	Rn28s1	NR_003279.1	rRNA	Mus musculus 28S ribosomal RNA (Rn28s1), ribosomal RNA	3459	2	20.9958	0	0	32	361.17
srR-1627	srRNA-Rn18s-669-26	AAAAAGCTCGTAGTTGGATCTTGGGA	26	srRNA	Rn18s	NR_003278.3	rRNA	Mus musculus 18S ribosomal RNA (Rn18s), ribosomal RNA	669	23	241.452	3	37.6001	9	101.579
miR-16-5p-5-20	miRNA-16-5p-5-20	AGCACGTAAATATTGGCG	20	miRNA	miR-16-5p	mmu-miR-16-5p	miRNA	-	5	7	73.4854	1	12.5334	26	293.45
sinR-959	sinRNA-Ppnr-9264-15	TCCTGCCAGGCTCGCCA	15	sinRNA	Ppnr	ENSMUSG00000099746	lncRNA intron	-	9264	5	52.4896	26	325.868	0	0
tsR-3501	tsRNA-tRNA-Pro-CGG-60-15	CCCGGACGAGCCCCC	15	tsRNA	tRNA-Pro-CGG	chr11.trna188-ProCGG	tRNA	Mus_musculus_tRNA-Pro-CGG-1-2	60	7	73.4854	0	0	27	304.737
tsR-2111	tsRNA-tRNA-Leu-AAG-49-16	GTGGGTTCGGGTCCCACCTGGGGTGCCA	16	tsRNA	tRNA-Leu-AAG	chr7.trna267-LeuAAG	tRNA	Mus_musculus_tRNA-Leu-AAG-2-1	49	7	73.4854	0	0	27	304.737
snR-7	snRNA-Gm25202-160-29	ATTGCAGTACCTCCAGGAACGGTGCACCA	29	snRNA	Gm25202	ENSMUST00000082838.3	snRNA	ncrna chromosome:GRCm39:X:14181640:14181830:-1 gene:ENSMUSG00000064772.3 gene_biotype:snRNA transcript_biotype:snRNA gene_symbol:Gm25202 description:predicted gene, 25202 [Source:MGI Symbol;Acc:MGI:5454979]	160	14	146.971	4	50.1335	16	180.585
srR-13254	srRNA-Rn18s-1269-29	GGCCCGGACACGGACAGGATTGACAGATT	29	srRNA	Rn18s	NR_003278.3	rRNA	Mus musculus 18S ribosomal RNA (Rn18s), ribosomal RNA	1269	22	230.954	9	112.8	3	33.8597
srR-239	srRNA-n-R5s149-98-23-2	GGAATACCGGGTGCTGTAGGCTT	23	srRNA	n-R5s149	NR_046156.1	rRNA	Mus musculus nuclear encoded rRNA 5S 149 (n-R5s149), ribosomal RNA	98	10	104.979	10	125.334	13	146.725
srR-181	srRNA-Rn28s1-1032-15	CGTCGCGCCGTCGGG	15	srRNA	Rn28s1	NR_003279.1	rRNA	Mus musculus 28S ribosomal RNA (Rn28s1), ribosomal RNA	1032	16	167.967	13	162.934	4	45.1462
srR-4050	srRNA-Rn18s-1489-16	AGGTCTGTGATGCCCT	16	srRNA	Rn18s	NR_003278.3	rRNA	Mus musculus 18S ribosomal RNA (Rn18s), ribosomal RNA	1489	24	251.95	9	112.8	1	11.2866
srR-11552	srRNA-Rn28s1-3843-28	GACTGGGGCGGTACACCTGTCAAACGGT	28	srRNA	Rn28s1	NR_003279.1	rRNA	Mus musculus 28S ribosomal RNA (Rn28s1), ribosomal RNA	3843	5	52.4896	6	75.2002	22	248.304
srR-13255	srRNA-Rn18s-1663-15	AAGCTTGCGTTGATT	15	srRNA	Rn18s	NR_003278.3	rRNA	Mus musculus 18S ribosomal RNA (Rn18s), ribosomal RNA	1663	5	52.4896	15	188.001	12	135.439
srR-13256	srRNA-Rn18s-1510-21	GTCCGGGGCTGCACGCGCGCT	21	srRNA	Rn18s	NR_003278.3	rRNA	Mus musculus 18S ribosomal RNA (Rn18s), ribosomal RNA	1510	10	104.979	9	112.8	14	158.012
-	syRNA-Rny1-84-28	TTCTCACTACTGCACTTGACTAGTCTTT	28	syRNA	Rny1	ENSMUST00000083767.3	Y_RNA	ncrna chromosome:GRCm39:6:47765003:47765114:-1 gene:ENSMUSG00000065701.3 gene_biotype:Y_RNA transcript_biotype:Y_RNA gene_symbol:Rny1 description:RNA, Y1 small cytoplasmic, Ro-associated [Source:MGI Symbol;Acc:MGI:97995]	84	7	73.4854	16	200.534	9	101.579
srR-951	srRNA-Rn28s1-3886-20	AGGCGAGCTCAGGGAGGACA	20	srRNA	Rn28s1	NR_003279.1	rRNA	Mus musculus 28S ribosomal RNA (Rn28s1), ribosomal RNA	3886	13	136.473	10	125.334	10	112.866
srR-71	srRNA-Rn28s1-2880-28	CGGGGCGGCGGGTCCAACCCCGCGGGGG	28	srRNA	Rn28s1	NR_003279.1	rRNA	Mus musculus 28S ribosomal RNA (Rn28s1), ribosomal RNA	2880	2	20.9958	3	37.6001	28	316.024
tsR-485	tsRNA-tRNA-Leu-TAG-49-21-2	GTGGGTTCGGGTCCCATCTGGGGTGCCA	21	tsRNA	tRNA-Leu-TAG	chr11.trna193-LeuTAG	tRNA	Mus_musculus_tRNA-Leu-TAG-1-1	49	9	94.4812	7	87.7336	17	191.871
srR-4121	srRNA-Rn28s1-3270-24	GGTGCGGACCAGGGGAATCCGACT	24	srRNA	Rn28s1	NR_003279.1	rRNA	Mus musculus 28S ribosomal RNA (Rn28s1), ribosomal RNA	3270	9	94.4812	6	75.2002	18	203.158
smcR-4	smcRNA-Rn7s1 -281-28	ATAGCGAGACCCCGTCTCTA	28	smcRNA	Rn7s1	ENSMUST00000175032.4	miscRNA	ncrna chromosome:GRCm39:12:69206069:69206368:1 gene:ENSMUSG00000118866.1 gene_biotype:misc_RNA transcript_biotype:misc_RNA gene_symbol:Rn7s1 description:7S RNA 1 [Source:NCBI gene (formerly Entrezgene);Acc:103948]	281	6	62.9875	4	50.1335	23	259.591
srR-13257	srRNA-Rn18s-1340-20	TCTTAGTTGGTGGAGCGATT	20	srRNA	Rn18s	NR_003278.3	rRNA	Mus musculus 18S ribosomal RNA (Rn18s), ribosomal RNA	1340	16	167.967	1	12.5334	17	191.871
srR-13258	srRNA-Rn18s-1506-22	AGATGTCCGGGGCTGCACGCGC	22	srRNA	Rn18s	NR_003278.3	rRNA	Mus musculus 18S ribosomal RNA (Rn18s), ribosomal RNA	1506	21	220.456	4	50.1335	9	101.579
srR-13259	srRNA-Rn18s -2-23	ACCTGGTTGATCCTGCCAGTAGC	23	srRNA	Rn18s	ENSMUST00000240377.1	rRNA	ncrna chromosome:GRCm39:17:40157244:40159092:1 gene:ENSMUSG00000119584.1 gene_biotype:rRNA transcript_biotype:rRNA gene_symbol:Rn18s description:18S ribosomal RNA [Source:NCBI gene (formerly Entrezgene);Acc:19791]	2	9	94.4812	14	175.467	9	101.579
tsR-949	tsRNA-tRNA-Trp-CCA-52-30	GTTCAGGTCACGTCGGGGTCACCA	30	tsRNA	tRNA-Trp-CCA	chr11.trna817-TrpCCA	tRNA	Mus_musculus_tRNA-Trp-CCA-1-1	52	2	20.9958	0	0	31	349.883
srR-10612	srRNA-Rn18s-1083-29	AAACGATGCCGACTGGCGATGCGGCGGCG	29	srRNA	Rn18s	NR_003278.3	rRNA	Mus musculus 18S ribosomal RNA (Rn18s), ribosomal RNA	1083	10	104.979	5	62.6669	18	203.158
srR-7092	srRNA-Rn18s-1028-17	AAGAACGAAAGTCGGAG	17	srRNA	Rn18s	NR_003278.3	rRNA	Mus musculus 18S ribosomal RNA (Rn18s), ribosomal RNA	1028	17	178.465	9	112.8	7	79.0059
miR-let-7c-5p-1-27	miRNA-let-7c-5p-1-27	TGAGGTAGTAGGTTGTATGGT	27	miRNA	let-7c-5p	mmu-let-7c-5p	miRNA	-	1	0	0	7	87.7336	25	282.164
tsR-593	tsRNA-tRNA-Trp-CCA-48-15	GCGTGTTCAGGTCACGTCGGGGTCACCA	15	tsRNA	tRNA-Trp-CCA	chr11.trna817-TrpCCA	tRNA	Mus_musculus_tRNA-Trp-CCA-1-1	48	5	52.4896	1	12.5334	27	304.737
miR-26b-15-22	miRNA-26b-15-22	TTCAAGTAATTCAGGATAGGTT	22	miRNA	Mir26b	ENSMUST00000083534.3	miRNA	ncrna chromosome:GRCm39:1:74433469:74433553:1 gene:ENSMUSG00000065468.3 gene_biotype:miRNA transcript_biotype:miRNA gene_symbol:Mir26b description:microRNA 26b [Source:MGI Symbol;Acc:MGI:2676901]	15	13	136.473	5	62.6669	15	169.298
sgmR-20	sgmRNA-chrX-601904116-OH	GGGAATACCGGGTGCTGTAGGCTTA	16	sgmRNA	chrX	-	Genome	Chromosome X	6019041	18	188.962	8	100.267	7	79.0059
srR-13260	srRNA-Rn18s-60-19	AAGTACGCACGGCCGGTAC	19	srRNA	Rn18s	NR_003278.3	rRNA	Mus musculus 18S ribosomal RNA (Rn18s), ribosomal RNA	60	6	62.9875	18	225.601	7	79.0059
smR-329	smRNA-Prss23-19-21	ACGCCTGTCTGAGCGTCGCTA	21	smRNA	Prss23	ENSMUSG00000039405	mature mRNA	ENSMUST00000208888|Prss23|protein_coding|protease,	19	10	104.979	2	25.0667	21	237.018
snoR-11	snoRNA-Snora16a-118-19	ATTGTGGAAAATGACAGCT	19	snoRNA	Snora16a	ENSMUST00000083163.3	snoRNA	ncrna chromosome:GRCm39:4:132036776:132036911:1 gene:ENSMUSG00000065097.3 gene_biotype:snoRNA transcript_biotype:snoRNA gene_symbol:Snora16a description:small nucleolar RNA, H/ACA box 16A [Source:MGI Symbol;Acc:MGI:4361141]	118	3	31.4937	6	75.2002	23	259.591
srR-1880	srRNA-Rn28s1-1692-17	GAACCGAACGCCGGGTT	17	srRNA	Rn28s1	NR_003279.1	rRNA	Mus musculus 28S ribosomal RNA (Rn28s1), ribosomal RNA	1692	6	62.9875	7	87.7336	19	214.445
srR-13261	srRNA-Rn18s-1597-20	CGTGATGGGGATCGGGGATT	20	srRNA	Rn18s	NR_003278.3	rRNA	Mus musculus 18S ribosomal RNA (Rn18s), ribosomal RNA	1597	14	146.971	3	37.6001	16	180.585
srR-96	srRNA-Rn28s1-2476-17	TGAGCTCTCGCTGGCCC	17	srRNA	Rn28s1	NR_003279.1	rRNA	Mus musculus 28S ribosomal RNA (Rn28s1), ribosomal RNA	2476	5	52.4896	15	188.001	11	124.152
srR-563	srRNA-Rn18s-1793-23	ACGGTCGAACTTGACTATCTAGA	23	srRNA	Rn18s	NR_003278.3	rRNA	Mus musculus 18S ribosomal RNA (Rn18s), ribosomal RNA	1793	10	104.979	9	112.8	13	146.725
srR-13262	srRNA-Rn28s1-316-17	AAACTCCATCTAAGGCT	17	srRNA	Rn28s1	NR_003279.1	rRNA	Mus musculus 28S ribosomal RNA (Rn28s1), ribosomal RNA	316	10	104.979	18	225.601	3	33.8597
srR-13263	srRNA-Rn18s-1369-27	AATTCCGATAACGAACGAGACTCTGGC	27	srRNA	Rn18s	NR_003278.3	rRNA	Mus musculus 18S ribosomal RNA (Rn18s), ribosomal RNA	1369	9	94.4812	8	100.267	15	169.298
srR-8332	srRNA-Rn18s-1587-30	GAACCCCATTCGTGATGGGGATCGGGGATT	30	srRNA	Rn18s	NR_003278.3	rRNA	Mus musculus 18S ribosomal RNA (Rn18s), ribosomal RNA	1587	17	178.465	4	50.1335	12	135.439
miR-let-7d-5p-1-27	miRNA-let-7d-5p-1-27	AGAGGTAGTAGGTTGCATAGTT	27	miRNA	let-7d-5p	mmu-let-7d-5p	miRNA	-	1	7	73.4854	6	75.2002	19	214.445
srR-260	srRNA-Rn18s-1409-24	ACGCGACCCCCGAGCGGTCGGCGT	24	srRNA	Rn18s	NR_003278.3	rRNA	Mus musculus 18S ribosomal RNA (Rn18s), ribosomal RNA	1409	9	94.4812	7	87.7336	16	180.585
srR-1015	srRNA-Rn28s1-265-26	CGGGTCTTCCCGGAGTCGGGTTGCTT	26	srRNA	Rn28s1	NR_003279.1	rRNA	Mus musculus 28S ribosomal RNA (Rn28s1), ribosomal RNA	265	4	41.9917	12	150.4	15	169.298
slncR-19	slncRNA-Rmrp -254-26	ACGGGGCTCATTCTCAGCGCGGCTAC	26	slncRNA	Rmrp	ENSMUST00000226420.2	LncRNA	ncrna chromosome:GRCm39:4:43492783:43493063:-1 gene:ENSMUSG00000115420.2 gene_biotype:lncRNA transcript_biotype:lncRNA gene_symbol:Rmrp description:RNA component of mitochondrial RNAase P [Source:MGI Symbol;Acc:MGI:97937]	254	2	20.9958	18	225.601	10	112.866
srR-10926	srRNA-Rn18s-975-16	CGGCGCAAGACGGACC	16	srRNA	Rn18s	NR_003278.3	rRNA	Mus musculus 18S ribosomal RNA (Rn18s), ribosomal RNA	975	17	178.465	9	112.8	6	67.7193
-	stecRNA-Gm45786-2049-18	ACGCCTGCCTGAGCGTCG	18	stecRNA	Gm45786	ENSMUSG00000110672	TEC	ENSMUSG00000110672|ENSMUST00000213021|Gm45786|TEC|predictedgene 45786 [Source:MGI Symbol;Acc:MGI:5804901]	2049	0	0	7	87.7336	24	270.877
srR-5734	srRNA-Rn18s-1090-24	GCCGACTGGCGATGCGGCGGCGTT	24	srRNA	Rn18s	NR_003278.3	rRNA	Mus musculus 18S ribosomal RNA (Rn18s), ribosomal RNA	1090	8	83.9833	3	37.6001	21	237.018
srR-13264	srRNA-Rn28s1-4165-19	AGGGAACGTGAGCTGGGTT	19	srRNA	Rn28s1	NR_003279.1	rRNA	Mus musculus 28S ribosomal RNA (Rn28s1), ribosomal RNA	4165	14	146.971	6	75.2002	12	135.439
srR-13265	srRNA-n-R5s149-94-27	CCTGGGAATACCGGGTGCTGTAGACTT	27	srRNA	n-R5s149	NR_046156.1	rRNA	Mus musculus nuclear encoded rRNA 5S 149 (n-R5s149), ribosomal RNA	94	6	62.9875	19	238.134	5	56.4328
srR-233	srRNA-Rn18s-1409-23	ACGCGACCCCCGAGCGGTCGGCG	23	srRNA	Rn18s	NR_003278.3	rRNA	Mus musculus 18S ribosomal RNA (Rn18s), ribosomal RNA	1409	11	115.477	3	37.6001	18	203.158
srR-13266	srRNA-Rn18s-1522-18	ACGCGCGCTACACTGACT	18	srRNA	Rn18s	NR_003278.3	rRNA	Mus musculus 18S ribosomal RNA (Rn18s), ribosomal RNA	1522	11	115.477	19	238.134	0	0
srR-13267	srRNA-Rn18s-1278-20	ACGGACAGGATTGACAGATT	20	srRNA	Rn18s	NR_003278.3	rRNA	Mus musculus 18S ribosomal RNA (Rn18s), ribosomal RNA	1278	17	178.465	4	50.1335	11	124.152
miR-21a-5p-7-16	miRNA-21a-5p-7-16	ATCAGACTGATGTTGACA	16	miRNA	miR-21a-5p	mmu-miR-21a-5p	miRNA	-	7	9	94.4812	17	213.067	4	45.1462
miR-26b-22-15	miRNA-26b-22-15	AATTCAGGATAGGTT	15	miRNA	Mir26b	ENSMUST00000083534.3	miRNA	ncrna chromosome:GRCm39:1:74433469:74433553:1 gene:ENSMUSG00000065468.3 gene_biotype:miRNA transcript_biotype:miRNA gene_symbol:Mir26b description:microRNA 26b [Source:MGI Symbol;Acc:MGI:2676901]	22	18	188.962	13	162.934	0	0
srR-13268	srRNA-Rn28s1-2588-22	AATGTAGGTAAGGGAAGTCGGC	22	srRNA	Rn28s1	NR_003279.1	rRNA	Mus musculus 28S ribosomal RNA (Rn28s1), ribosomal RNA	2588	7	73.4854	6	75.2002	18	203.158
srR-6137	srRNA-Rn18s -1-23	TACCTGGTTGATCCTGCCAGTAG	23	srRNA	Rn18s	ENSMUST00000240377.1	rRNA	ncrna chromosome:GRCm39:17:40157244:40159092:1 gene:ENSMUSG00000119584.1 gene_biotype:rRNA transcript_biotype:rRNA gene_symbol:Rn18s description:18S ribosomal RNA [Source:NCBI gene (formerly Entrezgene);Acc:19791]	1	12	125.975	9	112.8	10	112.866
sinR-918	sinRNA-Filip1l-215347-16	AGCTGGCGCTCTCGCTCT	16	sinRNA	Filip1l	ENSMUSG00000043336	protein_coding intron	filamin A interacting protein 1-like [Source:MGI Symbol;Acc:MGI:1925999]	215347	12	125.975	9	112.8	10	112.866
srR-13269	srRNA-Rn18s-865-30	AATGGAATAGGACCGCGGTTCTATTTTGTT	30	srRNA	Rn18s	NR_003278.3	rRNA	Mus musculus 18S ribosomal RNA (Rn18s), ribosomal RNA	865	3	31.4937	3	37.6001	25	282.164
snoR-1558	snoRNA-Snord32a-66-17	GCACCGCTCTGAGACTC	17	snoRNA	Snord32a	ENSMUST00000083285.3	snoRNA	ncrna chromosome:GRCm39:7:44776806:44776888:-1 gene:ENSMUSG00000065219.3 gene_biotype:snoRNA transcript_biotype:snoRNA gene_symbol:Snord32a description:small nucleolar RNA, C/D box 32A [Source:MGI Symbol;Acc:MGI:1351324]	66	5	52.4896	21	263.201	3	33.8597
srR-13270	srRNA-Rn28s1-2647-25	AAGGGCTGGGTCGGTCGGGCTGGGG	25	srRNA	Rn28s1	NR_003279.1	rRNA	Mus musculus 28S ribosomal RNA (Rn28s1), ribosomal RNA	2647	32	335.933	1	12.5334	0	0
miR-27b-7-23	miRNA-27b-7-23	AGAGCTTAGCTGATTGGTGAACA	23	miRNA	Mir27b	ENSMUST00000083541.4	miRNA	ncrna chromosome:GRCm39:13:63448526:63448598:1 gene:ENSMUSG00000065475.4 gene_biotype:miRNA transcript_biotype:miRNA gene_symbol:Mir27b description:microRNA 27b [Source:MGI Symbol;Acc:MGI:2676903]	7	5	52.4896	11	137.867	14	158.012
srR-2207	srRNA-Rn28s1-50-19	CAGCGGAGGAAAAGAAACT	19	srRNA	Rn28s1	NR_003279.1	rRNA	Mus musculus 28S ribosomal RNA (Rn28s1), ribosomal RNA	50	6	62.9875	11	137.867	13	146.725
srpR-137	srpRNA-L1ME1-chr9:97405690-15	AAAGTTGCTGCAGTA	15	srpRNA	L1ME1	-	LINE	mm10_rmsk_L1ME1_range=chr9:97404975-97406234	715	5	52.4896	10	125.334	15	169.298
snoR-8	snoRNA-Gm25894-58-17	AAAAATTCTCTGAGTAG	17	snoRNA	Gm25894	ENSMUST00000083458.3	snoRNA	ncrna chromosome:GRCm39:19:8701615:8701689:1 gene:ENSMUSG00000065392.3 gene_biotype:snoRNA transcript_biotype:snoRNA gene_symbol:Gm25894 description:predicted gene, 25894 [Source:MGI Symbol;Acc:MGI:5455671]	58	2	20.9958	17	213.067	10	112.866
tsR-2182	tsRNA-tRNA-Asp-GTC-9-18	AGCTCAGTGGAGAGCATTTGACT	18	tsRNA	tRNA-Asp-GTC	chr11.trna189-AspGTC	tRNA	Mus_musculus_tRNA-Asp-GTC-1-10	9	2	20.9958	16	200.534	11	124.152
srR-72	srRNA-Rn28s1-619-23	TGGCGCGCGGGCGGGGCCGGGGG	23	srRNA	Rn28s1	NR_003279.1	rRNA	Mus musculus 28S ribosomal RNA (Rn28s1), ribosomal RNA	619	4	41.9917	17	213.067	8	90.2924
srR-3487	srRNA-Rn28s1-1315-27	GAGCGTACGCGTTAGGACCCGAAAGAT	27	srRNA	Rn28s1	NR_003279.1	rRNA	Mus musculus 28S ribosomal RNA (Rn28s1), ribosomal RNA	1315	11	115.477	3	37.6001	17	191.871
srR-10935	srRNA-Rn18s-498-22	CCGACCCGGGGAGGTAGTGACG	22	srRNA	Rn18s	NR_003278.3	rRNA	Mus musculus 18S ribosomal RNA (Rn18s), ribosomal RNA	498	7	73.4854	0	0	24	270.877
srR-6209	srRNA-Rn18s-1174-20	ATGGTTGCAAAGCTGAAACT	20	srRNA	Rn18s	NR_003278.3	rRNA	Mus musculus 18S ribosomal RNA (Rn18s), ribosomal RNA	1174	23	241.452	1	12.5334	8	90.2924
tsR-146	tsRNA-mt-tRNA-Val-TAC-53-29	ACCAATGAACACTCTGACCA	29	tsRNA	mt-tRNA-Val-TAC	mtdbD00002043	tRNA	-	53	3	31.4937	15	188.001	11	124.152
srR-918	srRNA-Rn18s-113-18	GGTTCCTTTGGTCGCTCG	18	srRNA	Rn18s	NR_003278.3	rRNA	Mus musculus 18S ribosomal RNA (Rn18s), ribosomal RNA	113	13	136.473	3	37.6001	15	169.298
miR-181a-1-14-24	miRNA-181a-1-14-24	AACATTCAACGCTGTCGGTGAGTT	24	miRNA	Mir181a-1	ENSMUST00000083631.3	miRNA	ncrna chromosome:GRCm39:1:137894193:137894279:1 gene:ENSMUSG00000065565.3 gene_biotype:miRNA transcript_biotype:miRNA gene_symbol:Mir181a-1 description:microRNA 181a-1 [Source:MGI Symbol;Acc:MGI:3629589]	14	10	104.979	10	125.334	10	112.866
srR-1507	srRNA-Rs5-8s1-1-21	GACTCTTAGCGGTGGATCACT	21	srRNA	Rs5-8s1	NR_003280.2	rRNA	Mus musculus 5.8S ribosomal RNA (Rs5-8s1), ribosomal RNA	1	4	41.9917	15	188.001	10	112.866
srR-13271	srRNA-Rn28s1-2100-21	GCAGATCTTGGTGGTAGTAGC	21	srRNA	Rn28s1	NR_003279.1	rRNA	Mus musculus 28S ribosomal RNA (Rn28s1), ribosomal RNA	2100	9	94.4812	0	0	22	248.304
srR-7913	srRNA-Rs5-8-22	AGCGGTGGATCACTCGGCTCGT	22	srRNA	Rs5-8s1	NR_003280.2	rRNA	Mus musculus 5.8S ribosomal RNA (Rs5-8s1), ribosomal RNA	8	11	115.477	10	125.334	9	101.579
tsR-117	tsRNA-tRNA-Val-CAC-58-19	AAACCGGGCGGAAACACCA	19	tsRNA	tRNA-Val-CAC	chr3.trna129-ValCAC	tRNA	Mus_musculus_tRNA-Val-CAC-2-2	58	12	125.975	10	125.334	8	90.2924
srR-119	srRNA-Rn28s1-4693-24	TCAGCCCTCGACACAAGGGTTTGT	24	srRNA	Rn28s1	NR_003279.1	rRNA	Mus musculus 28S ribosomal RNA (Rn28s1), ribosomal RNA	4693	13	136.473	10	125.334	7	79.0059
srR-9483	srRNA-Rn18s-660-29	GCTGCAGTTAAAAAGCTCGTAGTTGGATC	29	srRNA	Rn18s	NR_003278.3	rRNA	Mus musculus 18S ribosomal RNA (Rn18s), ribosomal RNA	660	21	220.456	6	75.2002	4	45.1462
snR-6	snRNA-AL671866.2-87-30	AATTTTTTGAGGTCCTGCTCGTGCAGGGCT	30	snRNA	AL671866.2	ENSMUST00000180137.3	snRNA	ncrna chromosome:GRCm39:4:117047139:117047254:1 gene:ENSMUSG00000119227.1 gene_biotype:snRNA transcript_biotype:snRNA gene_symbol:AL671866.2	87	0	0	10	125.334	19	214.445
srR-13272	srRNA-Rn18s-1695-16	ACACACCGCCCGTCGC	16	srRNA	Rn18s	NR_003278.3	rRNA	Mus musculus 18S ribosomal RNA (Rn18s), ribosomal RNA	1695	19	199.46	3	37.6001	9	101.579
miR-122-5p-1-26	miRNA-122-5p-1-26	TGGAGTGTGACAATGGTGTTTGA	26	miRNA	miR-122-5p	mmu-miR-122-5p	miRNA	-	1	8	83.9833	14	175.467	7	79.0059
sinR-16	sinRNA-Mir122-6739-17	GACACAAGGGTTTGTA	17	sinRNA	Mir122	ENSMUSG00000065402	miRNA intron	-	6739	12	125.975	7	87.7336	11	124.152
srR-10254	srRNA-Rn18s -2-20	ACCTGGTTGATCCTGCCAGT	20	srRNA	Rn18s	ENSMUST00000240377.1	rRNA	ncrna chromosome:GRCm39:17:40157244:40159092:1 gene:ENSMUSG00000119584.1 gene_biotype:rRNA transcript_biotype:rRNA gene_symbol:Rn18s description:18S ribosomal RNA [Source:NCBI gene (formerly Entrezgene);Acc:19791]	2	6	62.9875	12	150.4	11	124.152
srR-13273	srRNA-n-R5s149-99-16	GAATACCGGGTGCTGT	16	srRNA	n-R5s149	NR_046156.1	rRNA	Mus musculus nuclear encoded rRNA 5S 149 (n-R5s149), ribosomal RNA	99	1	10.4979	26	325.868	0	0
srR-13096	srRNA-Rn28s1-3273-25	GCGGACCAGGGGAATCCGACTGTTT	25	srRNA	Rn28s1	NR_003279.1	rRNA	Mus musculus 28S ribosomal RNA (Rn28s1), ribosomal RNA	3273	6	62.9875	11	137.867	12	135.439
srR-6072	srRNA-Rn18s-1028-24	AAGAACGAAAGTCGGAGGTTCGAA	24	srRNA	Rn18s	NR_003278.3	rRNA	Mus musculus 18S ribosomal RNA (Rn18s), ribosomal RNA	1028	32	335.933	0	0	0	0
snoR-26	snoRNA-Gm24451-113-21	ATTGTGAATGGGGAGACACGG	21	snoRNA	Gm24451	ENSMUST00000083353.3	snoRNA	ncrna chromosome:GRCm39:2:130118157:130118289:1 gene:ENSMUSG00000065287.3 gene_biotype:snoRNA transcript_biotype:snoRNA gene_symbol:Gm24451 description:predicted gene, 24451 [Source:MGI Symbol;Acc:MGI:5454228]	113	10	104.979	13	162.934	6	67.7193
srR-163	srRNA-n-R5s149-99-23	GAATACCGGGTGCTGTAGGCTTT	23	srRNA	n-R5s149	NR_046156.1	rRNA	Mus musculus nuclear encoded rRNA 5S 149 (n-R5s149), ribosomal RNA	99	7	73.4854	11	137.867	11	124.152
srR-11043	srRNA-Rn28s1-1410-25	GCAAATCGGTCGTCCGACCTGGGTA	25	srRNA	Rn28s1	NR_003279.1	rRNA	Mus musculus 28S ribosomal RNA (Rn28s1), ribosomal RNA	1410	20	209.958	1	12.5334	10	112.866
srR-13274	srRNA-Rn18s-1114-23	ATTCCCATGACCCGCCGGGCAGC	23	srRNA	Rn18s	NR_003278.3	rRNA	Mus musculus 18S ribosomal RNA (Rn18s), ribosomal RNA	1114	17	178.465	8	100.267	5	56.4328
slncR-28	slncRNA-Rmrp-263-17-2	ATTCTCAGCGCGGCTAC	17	slncRNA	Rmrp	ENSMUST00000226420.2	LncRNA	ncrna chromosome:GRCm39:4:43492783:43493063:-1 gene:ENSMUSG00000115420.2 gene_biotype:lncRNA transcript_biotype:lncRNA gene_symbol:Rmrp description:RNA component of mitochondrial RNAase P [Source:MGI Symbol;Acc:MGI:97937]	263	8	83.9833	11	137.867	10	112.866
tsR-18	tsRNA-tRNA-Thr-CGT-59-18	ATCTCGCTGGGGCCTCCA	18	tsRNA	tRNA-Thr-CGT	chr11.trna252-ThrCGT	tRNA	Mus_musculus_tRNA-Thr-CGT-2-1	59	15	157.469	5	62.6669	10	112.866
srR-56	srRNA-n-R5s149-95-25	CTGGGAATACCGGGTGCTGTAGGCT	25	srRNA	n-R5s149	NR_046156.1	rRNA	Mus musculus nuclear encoded rRNA 5S 149 (n-R5s149), ribosomal RNA	95	12	125.975	12	150.4	5	56.4328
srR-12349	srRNA-Rn28s1-3671-25	ACGCCGGCCTCGCGGGCCGCCGGTG	25	srRNA	Rn28s1	NR_003279.1	rRNA	Mus musculus 28S ribosomal RNA (Rn28s1), ribosomal RNA	3671	9	94.4812	19	238.134	0	0
srR-13275	srRNA-Rn28s1-4287-29	ATGTGCTTGGCTGAGGAGCCAATGGGGCG	29	srRNA	Rn28s1	NR_003279.1	rRNA	Mus musculus 28S ribosomal RNA (Rn28s1), ribosomal RNA	4287	17	178.465	5	62.6669	8	90.2924
tsR-9	tsRNA-tRNA-Val-CAC-48-20	CCCCGGTTCGAAACCGGGCG	20	tsRNA	tRNA-Val-CAC	chr11.trna90-ValCAC	tRNA	Mus_musculus_tRNA-Val-CAC-2-3	48	17	178.465	4	50.1335	9	101.579
srR-4986	srRNA-Rn18s-1090-21	GCCGACTGGCGATGCGGCGGC	21	srRNA	Rn18s	NR_003278.3	rRNA	Mus musculus 18S ribosomal RNA (Rn18s), ribosomal RNA	1090	16	167.967	3	37.6001	11	124.152
srR-66	srRNA-Rn18s-1769-17	CGGCCCTGGCGGAGCGC	17	srRNA	Rn18s	NR_003278.3	rRNA	Mus musculus 18S ribosomal RNA (Rn18s), ribosomal RNA	1769	13	136.473	10	125.334	6	67.7193
slncR-352	slncRNA-Gm8953 -198-18	TAGCTCGAGGACTTATCC	18	slncRNA	Gm8953	ENSMUST00000198497.2	LncRNA	ncrna chromosome:GRCm39:5:12404664:12405754:-1 gene:ENSMUSG00000104941.2 gene_biotype:lncRNA transcript_biotype:lncRNA gene_symbol:Gm8953 description:predicted gene 8953 [Source:MGI Symbol;Acc:MGI:3648962]	198	10	104.979	17	213.067	1	11.2866
srR-13276	srRNA-Rn28s1-3459-20	AGTGACGCGCATGAATGGAT	20	srRNA	Rn28s1	NR_003279.1	rRNA	Mus musculus 28S ribosomal RNA (Rn28s1), ribosomal RNA	3459	9	94.4812	7	87.7336	13	146.725
tsR-195	tsRNA-tRNA-Lys-CTT-48-26	CGTGGGTTCGTGCCCCACGTTGGGCGCCA	26	tsRNA	tRNA-Lys-CTT	chr16.trna99-LysCTT	tRNA	Mus_musculus_tRNA-Lys-CTT-14-1	48	17	178.465	3	37.6001	10	112.866
srR-2050	srRNA-Rn18s-149-25	AACTGTGGTAATTCTAGAGCTAATA	25	srRNA	Rn18s	NR_003278.3	rRNA	Mus musculus 18S ribosomal RNA (Rn18s), ribosomal RNA	149	9	94.4812	16	200.534	3	33.8597
srR-13277	srRNA-Rn18s-1486-16	AACAGGTCTGTGATGC	16	srRNA	Rn18s	NR_003278.3	rRNA	Mus musculus 18S ribosomal RNA (Rn18s), ribosomal RNA	1486	16	167.967	11	137.867	2	22.5731
smR-330	smRNA-Hspd1-150-17	GCACGGGACGCGCGGGG	17	smRNA	Hspd1	ENSMUSG00000025980	mature mRNA	ENSMUST00000127861|Hspd1|protein_coding|heat	150	5	52.4896	22	275.734	0	0
srpR-138	srpRNA-(CGG)n-chr11:116581357-16	GGGTCGGGGCGGCGGC	16	srpRNA	(CGG)n	-	Simple_repeat	mm10_rmsk_(CGG)n_range=chr11:116581322-116581374	35	29	304.44	0	0	2	22.5731
miR-92-1-51-21	miRNA-92-1-51-21	ATTGCACTTGTCCCGGCCTGT	21	miRNA	Mir92-1	ENSMUST00000102108.3	miRNA	ncrna chromosome:GRCm39:14:115281859:115281938:1 gene:ENSMUSG00000076062.3 gene_biotype:miRNA transcript_biotype:miRNA gene_symbol:Mir92-1 description:microRNA 92-1 [Source:MGI Symbol;Acc:MGI:3629918]	51	10	104.979	6	75.2002	13	146.725
tsR-519	tsRNA-tRNA-Gln-CTG-57-21-2	TTTCCCGGGCGGCGCACCA	21	tsRNA	tRNA-Gln-CTG	chr3.trna140-GlnCTG	tRNA	Mus_musculus_tRNA-Gln-CTG-3-3	57	20	209.958	3	37.6001	7	79.0059
srR-3779	srRNA-Rs5-8s1-111-28	GCGGCCCCGGGTTCCTCCCGGGGCTACG	28	srRNA	Rs5-8s1	NR_003280.2	rRNA	Mus musculus 5.8S ribosomal RNA (Rs5-8s1), ribosomal RNA	111	6	62.9875	12	150.4	10	112.866
tsR-6	tsRNA-tRNA-Cys-GCA-58-30	AGATCCGGGTGCCCCCTCCA	30	tsRNA	tRNA-Cys-GCA	chr6.trna86-CysGCA	tRNA	Mus_musculus_tRNA-Cys-GCA-24-1	58	14	146.971	8	100.267	7	79.0059
-	spgRNA-Gm12005-213-19	GGTCCCGTCGGAGGTGCCA	19	spgRNA	Gm12005	ENSMUSG00000081631	pseudogene	ENSMUSG00000081631|ENSMUST00000121451|Gm12005|processed_pseudogene|predictedgene 12005 [Source:MGI Symbol;Acc:MGI:3651316]	213	0	0	26	325.868	0	0
srR-13278	srRNA-Rs5-8s1-90-17	ATCGACACTTCGAACGC	17	srRNA	Rs5-8s1	NR_003280.2	rRNA	Mus musculus 5.8S ribosomal RNA (Rs5-8s1), ribosomal RNA	90	5	52.4896	11	137.867	12	135.439
srR-13279	srRNA-Rn18s-141-18	ACTTGGATAACTGTGGTA	18	srRNA	Rn18s	NR_003278.3	rRNA	Mus musculus 18S ribosomal RNA (Rn18s), ribosomal RNA	141	31	325.435	0	0	0	0
srR-2354	srRNA-Rn28s1-1847-23	GGATGGCGCTGGAGCGTCGGGCC	23	srRNA	Rn28s1	NR_003279.1	rRNA	Mus musculus 28S ribosomal RNA (Rn28s1), ribosomal RNA	1847	4	41.9917	1	12.5334	24	270.877
srR-423	srRNA-Rn18s-107-24	AGTTATGGTTCCTTTGGTCGCTCG	24	srRNA	Rn18s	NR_003278.3	rRNA	Mus musculus 18S ribosomal RNA (Rn18s), ribosomal RNA	107	8	83.9833	12	150.4	8	90.2924
srR-13280	srRNA-Rn28s1-2542-22	ATCCGCAGCAGGTCTCCAAGGT	22	srRNA	Rn28s1	NR_003279.1	rRNA	Mus musculus 28S ribosomal RNA (Rn28s1), ribosomal RNA	2542	8	83.9833	12	150.4	8	90.2924
smR-34	smRNA-Sh3d19-6643-21	AATTGCTCGTGAGGCTTGACT	21	smRNA	Sh3d19	ENSMUSG00000028082	mature mRNA	ENSMUST00000238545|Sh3d19|protein_coding|SH3	6643	17	178.465	8	100.267	4	45.1462
tsR-246	tsRNA-tRNA-Lys-CTT-50-27	AGGGTTCAAGTCCCTGTTCGGGCGCCA	27	tsRNA	tRNA-Lys-CTT	chr3.trna2-LysCTT	tRNA	Mus_musculus_tRNA-Lys-CTT-4-1	50	5	52.4896	0	0	24	270.877
srR-6764	srRNA-Rn28s1-54-15	GGAGGAAAAGAAACT	15	srRNA	Rn28s1	NR_003279.1	rRNA	Mus musculus 28S ribosomal RNA (Rn28s1), ribosomal RNA	54	5	52.4896	9	112.8	14	158.012
miR-378a-3p-1-23	miRNA-378a-3p-1-23	ACTGGACTTGGAGTCAGAAGG	23	miRNA	miR-378a-3p	mmu-miR-378a-3p	miRNA	-	1	1	10.4979	6	75.2002	21	237.018
srR-1621	srRNA-Rn28s1-406-26	AAGAGGGCGTGAAACCGTTAAGAGGT	26	srRNA	Rn28s1	NR_003279.1	rRNA	Mus musculus 28S ribosomal RNA (Rn28s1), ribosomal RNA	406	6	62.9875	9	112.8	13	146.725
miR-222-49-25	miRNA-222-49-25	AGCTACATCTGGCTACTGGGTCTCT	25	miRNA	Mir222	ENSMUST00000083537.3	miRNA	ncrna chromosome:GRCm39:X:19013132:19013210:-1 gene:ENSMUSG00000065471.3 gene_biotype:miRNA transcript_biotype:miRNA gene_symbol:Mir222 description:microRNA 222 [Source:MGI Symbol;Acc:MGI:3619118]	49	6	62.9875	18	225.601	3	33.8597
snoR-14	smRNA-Hspa8-1602-27	AGTTCCTTCCTTGGATGTCTGAGCGAA	27	smRNA	Hspa8	ENSMUSG00000015656	mature mRNA	ENSMUST00000149936|Hspa8|protein_coding|heat	1602	5	52.4896	8	100.267	15	169.298
srR-7668	srRNA-Rn18s -1227-15	AGGAGTGGAGCCTGC	15	srRNA	Rn18s	ENSMUST00000240377.1	rRNA	ncrna chromosome:GRCm39:17:40157244:40159092:1 gene:ENSMUSG00000119584.1 gene_biotype:rRNA transcript_biotype:rRNA gene_symbol:Rn18s description:18S ribosomal RNA [Source:NCBI gene (formerly Entrezgene);Acc:19791]	1227	2	20.9958	15	188.001	10	112.866
srR-1338	srRNA-Rn28s1-2685-22	TGGGCGCGCGCCGCGGCTGGAC	22	srRNA	Rn28s1	NR_003279.1	rRNA	Mus musculus 28S ribosomal RNA (Rn28s1), ribosomal RNA	2685	15	157.469	5	62.6669	9	101.579
srR-1183	srRNA-Rn18s-1405-29	AGTTACGCGACCCCCGAGCGGTCGGCGTC	29	srRNA	Rn18s	NR_003278.3	rRNA	Mus musculus 18S ribosomal RNA (Rn18s), ribosomal RNA	1405	4	41.9917	7	87.7336	17	191.871
srR-13281	srRNA-Rn18s-887-29	ATTTTGTTGGTTTTCGGAACTGAGGCCAT	29	srRNA	Rn18s	NR_003278.3	rRNA	Mus musculus 18S ribosomal RNA (Rn18s), ribosomal RNA	887	1	10.4979	14	175.467	12	135.439
miR-24-3p-7-16	miRNA-24-3p-7-16	AGTTCAGCAGGAACAG	16	miRNA	miR-24-3p	mmu-miR-24-3p	miRNA	-	7	14	146.971	13	162.934	1	11.2866
srR-894	srRNA-Rs5-8s1-136-19-2	ACGCCTGTCTGAGCGTCCT	19	srRNA	Rs5-8s1	NR_003280.2	rRNA	Mus musculus 5.8S ribosomal RNA (Rs5-8s1), ribosomal RNA	136	8	83.9833	9	112.8	11	124.152
srR-485	srRNA-Rs5-8s1-136-23	ACGCCTGTCTGAGCGTCGCTTGA	23	srRNA	Rs5-8s1	NR_003280.2	rRNA	Mus musculus 5.8S ribosomal RNA (Rs5-8s1), ribosomal RNA	136	12	125.975	2	25.0667	15	169.298
srR-2151	srRNA-Rn18s-1174-30	ATGGTTGCAAAGCTGAAACTTAAAGGAATT	30	srRNA	Rn18s	NR_003278.3	rRNA	Mus musculus 18S ribosomal RNA (Rn18s), ribosomal RNA	1174	12	125.975	11	137.867	5	56.4328
tsR-52	tsRNA-tRNA-Tyr-GTA-69-18	GGTTCGTTTCCGGCTCGAAGGACCA	18	tsRNA	tRNA-Tyr-GTA	chr13.trna65-TyrGTA	tRNA	Mus_musculus_tRNA-Tyr-GTA-1-2	69	1	10.4979	4	50.1335	23	259.591
miR-30e-17-25	miRNA-30e-17-25	TGTAAACATCCTTGACTGGAAGCTT	25	miRNA	mir-30e	ENSMUST00000083475.3	miRNA	ncrna chromosome:GRCm39:4:120629803:120629894:-1 gene:ENSMUSG00000119752.1 gene_biotype:miRNA transcript_biotype:miRNA gene_symbol:mmu-mir-30e description:mmu-mir-30e [Source:miRBase;Acc:MI0000259]	17	3	31.4937	14	175.467	10	112.866
sgmR-603	sgmRNA-chr7-6140023725-OH	TGATATAGCCAAGCCCGACTGTA	25	sgmRNA	chr7	-	Genome	Chromosome 7	61400237	0	0	3	37.6001	25	282.164
tsR-331	tsRNA-tRNA-Pro-CGG-47-16	CCCGGGTTCATCCCGGACGAGCCCCCA	16	tsRNA	tRNA-Pro-CGG	chr11.trna188-ProCGG	tRNA	Mus_musculus_tRNA-Pro-CGG-1-2	47	10	104.979	0	0	19	214.445
srR-6723	srRNA-Rn18s-920-21	AAGAGGGACGGCCGGGGGCAT	21	srRNA	Rn18s	NR_003278.3	rRNA	Mus musculus 18S ribosomal RNA (Rn18s), ribosomal RNA	920	10	104.979	9	112.8	9	101.579
srR-13282	srRNA-Rn18s-916-29	GATTAAGAGGGACGGCCGGGGGCATTCGT	29	srRNA	Rn18s	NR_003278.3	rRNA	Mus musculus 18S ribosomal RNA (Rn18s), ribosomal RNA	916	4	41.9917	5	62.6669	19	214.445
srR-13283	srRNA-Rn28s1-1637-15	GGAATGCGAGTGCCT	15	srRNA	Rn28s1	NR_003279.1	rRNA	Mus musculus 28S ribosomal RNA (Rn28s1), ribosomal RNA	1637	1	10.4979	12	150.4	14	158.012
miR-33-5p-1-17	miRNA-33-5p-1-17	GTGCATTGTAGTTGCATTGCA	17	miRNA	miR-33-5p	mmu-miR-33-5p	miRNA	-	1	3	31.4937	13	162.934	11	124.152
miR-30e-24-17	miRNA-30e-24-17	ATCCTTGACTGGAAGCT	17	miRNA	mir-30e	ENSMUST00000083475.3	miRNA	ncrna chromosome:GRCm39:4:120629803:120629894:-1 gene:ENSMUSG00000119752.1 gene_biotype:miRNA transcript_biotype:miRNA gene_symbol:mmu-mir-30e description:mmu-mir-30e [Source:miRBase;Acc:MI0000259]	24	8	83.9833	7	87.7336	13	146.725
srR-8705	srRNA-Rn18s-1028-20	AAGAACGAAAGTCGGAGGTT	20	srRNA	Rn18s	NR_003278.3	rRNA	Mus musculus 18S ribosomal RNA (Rn18s), ribosomal RNA	1028	9	94.4812	16	200.534	2	22.5731
srR-11822	srRNA-Rn18s-1632-18	GAACGAGGAATTCCCAGT	18	srRNA	Rn18s	NR_003278.3	rRNA	Mus musculus 18S ribosomal RNA (Rn18s), ribosomal RNA	1632	5	52.4896	4	50.1335	19	214.445
miR-192-14-22	miRNA-192-14-22	CTGACCTATGAATTGACAGCCA	22	miRNA	Mir192	ENSMUST00000083589.3	miRNA	ncrna chromosome:GRCm39:19:6314874:6314962:1 gene:ENSMUSG00000065523.3 gene_biotype:miRNA transcript_biotype:miRNA gene_symbol:Mir192 description:microRNA 192 [Source:MGI Symbol;Acc:MGI:2676856]	14	4	41.9917	12	150.4	11	124.152
miR-423-64-24	miRNA-423-64-24	AAGCTCGGTCTGAGGCCCCTCAGT	24	miRNA	Mir423	ENSMUST00000083584.4	miRNA	ncrna chromosome:GRCm39:11:76968890:76968998:-1 gene:ENSMUSG00000065518.4 gene_biotype:miRNA transcript_biotype:miRNA gene_symbol:Mir423 description:microRNA 423 [Source:MGI Symbol;Acc:MGI:3629888]	64	4	41.9917	12	150.4	11	124.152
srR-13284	srRNA-Rn28s1-3435-19	AGCCAAATGCCTCGTCATC	19	srRNA	Rn28s1	NR_003279.1	rRNA	Mus musculus 28S ribosomal RNA (Rn28s1), ribosomal RNA	3435	12	125.975	8	100.267	8	90.2924
srR-9135	srRNA-Rn18s-865-19	AATGGAATAGGACCGCGGT	19	srRNA	Rn18s	NR_003278.3	rRNA	Mus musculus 18S ribosomal RNA (Rn18s), ribosomal RNA	865	20	209.958	4	50.1335	5	56.4328
miR-let-7f-5p-1-19	miRNA-let-7f-5p-1-19	TGAGGTAGTAGATTGTATAGTTA	19	miRNA	let-7f-5p	mmu-let-7f-5p	miRNA	-	1	5	52.4896	12	150.4	10	112.866
snR-686	snRNA-AC121792.2-136-30-4	AGTTGGGGACTGCGTTCGCGCTTTCCCCTG	30	snRNA	AC121792.2	ENSMUST00001239542.1	snRNA	ncrna chromosome:GRCm39:3:96396045:96396209:1 gene:ENSMUSG00000118936.1 gene_biotype:snRNA transcript_biotype:snRNA gene_symbol:AC121792.2	136	29	304.44	0	0	1	11.2866
srR-13285	srRNA-Rn28s1-4165-20	AGGGAACGTGAGCTGGGTTT	20	srRNA	Rn28s1	NR_003279.1	rRNA	Mus musculus 28S ribosomal RNA (Rn28s1), ribosomal RNA	4165	7	73.4854	4	50.1335	17	191.871
snR-23	snRNA-AC121792.2-139-27	GGGGGACTGCGTTCGCGCTCTCCCCTG	27	snRNA	AC121792.2	ENSMUST00001239542.1	snRNA	ncrna chromosome:GRCm39:3:96396045:96396209:1 gene:ENSMUSG00000118936.1 gene_biotype:snRNA transcript_biotype:snRNA gene_symbol:AC121792.2	139	7	73.4854	4	50.1335	17	191.871
srR-13286	srRNA-Rn18s-1465-24	AGCCACCCGAGATTGAGCAATAAC	24	srRNA	Rn18s	NR_003278.3	rRNA	Mus musculus 18S ribosomal RNA (Rn18s), ribosomal RNA	1465	7	73.4854	13	162.934	7	79.0059
srR-3991	srRNA-Rn18s-60-20	AAGTACGCACGGCCGGTACA	20	srRNA	Rn18s	NR_003278.3	rRNA	Mus musculus 18S ribosomal RNA (Rn18s), ribosomal RNA	60	12	125.975	7	87.7336	9	101.579
srR-309	srRNA-Rn28s1-357-27	CAACAAGTACCGTAAGGGAAAGTTGAA	27	srRNA	Rn28s1	NR_003279.1	rRNA	Mus musculus 28S ribosomal RNA (Rn28s1), ribosomal RNA	357	30	314.937	0	0	0	0
tsR-870	tsRNA-tRNA-Lys-CTT-49-28	GAGGGTTCGAATCCCTTCGTGGTTGCCA	28	tsRNA	tRNA-Lys-CTT	chr7.trna389-LysCTT	tRNA	Mus_musculus_tRNA-Lys-CTT-17-1	49	18	188.962	1	12.5334	10	112.866
srR-3950	srRNA-Rn18s-855-18	AGCTAGGAATAATGGAAT	18	srRNA	Rn18s	NR_003278.3	rRNA	Mus musculus 18S ribosomal RNA (Rn18s), ribosomal RNA	855	7	73.4854	12	150.4	8	90.2924
tsR-65	tsRNA-tRNA-Leu-AAG-59-24	GGTCCCATCTGGGTCGCCA	24	tsRNA	tRNA-Leu-AAG	chr11.trna893-LeuAAG	tRNA	Mus_musculus_tRNA-Leu-AAG-1-1	59	7	73.4854	12	150.4	8	90.2924
srR-2466	srRNA-n-R5s149-54-16	AAGCAGGGTCGGGCCT	16	srRNA	n-R5s149	NR_046156.1	rRNA	Mus musculus nuclear encoded rRNA 5S 149 (n-R5s149), ribosomal RNA	54	4	41.9917	10	125.334	13	146.725
miR-181a-1-21-18	miRNA-181a-1-21-18	AACGCTGTCGGTGAGTTT	18	miRNA	Mir181a-1	ENSMUST00000083631.3	miRNA	ncrna chromosome:GRCm39:1:137894193:137894279:1 gene:ENSMUSG00000065565.3 gene_biotype:miRNA transcript_biotype:miRNA gene_symbol:Mir181a-1 description:microRNA 181a-1 [Source:MGI Symbol;Acc:MGI:3629589]	21	6	62.9875	20	250.667	0	0
srR-69	srRNA-Rn28s1-2353-21	AGCCGGCGGGAGCCCCGGGGA	21	srRNA	Rn28s1	NR_003279.1	rRNA	Mus musculus 28S ribosomal RNA (Rn28s1), ribosomal RNA	2353	7	73.4854	2	25.0667	19	214.445
tsR-1219	tsRNA-tRNA-Ile-AAT-49-28	GGGGGTTCGAGTCCCTTCGTGGTCGCCA	28	tsRNA	tRNA-Ile-AAT	chr16.trna118-IleAAT	tRNA	Mus_musculus_tRNA-Ile-AAT-4-1	49	7	73.4854	2	25.0667	19	214.445
srR-2748	srRNA-Rn18s-1650-28	AAGTGCGGGTCATAAGCTTGCGTTGATT	28	srRNA	Rn18s	NR_003278.3	rRNA	Mus musculus 18S ribosomal RNA (Rn18s), ribosomal RNA	1650	1	10.4979	16	200.534	9	101.579
srR-13287	srRNA-Rn18s-1028-27	AAGAACGAAAGTCGGAGGTTCGAAGAC	27	srRNA	Rn18s	NR_003278.3	rRNA	Mus musculus 18S ribosomal RNA (Rn18s), ribosomal RNA	1028	17	178.465	8	100.267	3	33.8597
srR-13288	srRNA-Rn45s-4007-15	TACCTGGTTGATCCT	15	srRNA	Rn45s	NR_046233.2	rRNA	Mus musculus 45S pre-ribosomal RNA (Rn45s), ribosomal RNA	4007	6	62.9875	10	125.334	11	124.152
snR-10	snRNA-Gm25202-168-20	ACCTCCAGGAACGGTGCACC	20	snRNA	Gm25202	ENSMUST00000082838.3	snRNA	ncrna chromosome:GRCm39:X:14181640:14181830:-1 gene:ENSMUSG00000064772.3 gene_biotype:snRNA transcript_biotype:snRNA gene_symbol:Gm25202 description:predicted gene, 25202 [Source:MGI Symbol;Acc:MGI:5454979]	168	11	115.477	4	50.1335	13	146.725
miR-30a-5p-4-18	miRNA-30a-5p-4-18	AAACATCCTCGACTGGAAG	18	miRNA	miR-30a-5p	mmu-miR-30a-5p	miRNA	-	4	13	136.473	14	175.467	0	0
smR-6	smRNA-Smarca5-477-15	TCGGGCCCCGCGGAC	15	smRNA	Smarca5	ENSMUSG00000031715	mature mRNA	ENSMUST00000122807|Smarca5|protein_coding|SWI/SNF	477	4	41.9917	8	100.267	15	169.298
srR-2154	srRNA-Rn18s-680-15	AGTTGGATCTTGGGA	15	srRNA	Rn18s	NR_003278.3	rRNA	Mus musculus 18S ribosomal RNA (Rn18s), ribosomal RNA	680	22	230.954	1	12.5334	6	67.7193
sinR-39	sinRNA-Klrb1b-19583-15	ACCCACGGCTGTCTCTCCAGCCACCTTTTT	15	sinRNA	Klrb1b	ENSMUSG00000079298	protein_coding intron	killer cell lectin-like receptor subfamily B member 1B [Source:MGI Symbol;Acc:MGI:107539]	19583	10	104.979	2	25.0667	16	180.585
sgmR-4	sgmRNA-chr18-3568645215-OH	GCCGGCGGGAGCCCCG	15	sgmRNA	chr18	-	Genome	Chromosome 18	35686452	18	188.962	7	87.7336	3	33.8597
miR-86614	miRNA-86614	CCGGCGGGAGCCCCGGGGA	19	miRNA	miR-2137	mmu-miR-2137	miRNA	-	2	26	272.946	3	37.6001	0	0
tsR-3563	tsRNA-tRNA-Asp-GTC-916--9-16	AGCTCAGTGGAGAGCATTTGACTGC	16	tsRNA	tRNA-Asp-GTC	chr11.trna189-AspGTC	tRNA	Mus_musculus_tRNA-Asp-GTC-1-10	9	7	73.4854	0	0	21	237.018
miR-27b-49-22	miRNA-27b-49-22	TTCACAGTGGCTAAGTTCTGCA	22	miRNA	Mir27b	ENSMUST00000083541.4	miRNA	ncrna chromosome:GRCm39:13:63448526:63448598:1 gene:ENSMUSG00000065475.4 gene_biotype:miRNA transcript_biotype:miRNA gene_symbol:Mir27b description:microRNA 27b [Source:MGI Symbol;Acc:MGI:2676903]	49	8	83.9833	0	0	20	225.731
miR-21a-5p-1-15	miRNA-21a-5p-1-15	TAGCTTATCAGACTGATGTTGAA	15	miRNA	miR-21a-5p	mmu-miR-21a-5p	miRNA	-	1	5	52.4896	7	87.7336	15	169.298
srR-13289	srRNA-Rn18s-1381-24	GAACGAGACTCTGGCATGCTAACT	24	srRNA	Rn18s	NR_003278.3	rRNA	Mus musculus 18S ribosomal RNA (Rn18s), ribosomal RNA	1381	13	136.473	12	150.4	2	22.5731
srR-603	srRNA-Rn28s1-1-15	CGCGACCTCAGATCA	15	srRNA	Rn28s1	NR_003279.1	rRNA	Mus musculus 28S ribosomal RNA (Rn28s1), ribosomal RNA	1	10	104.979	10	125.334	7	79.0059
miR-101a-3p-1-23	miRNA-101a-3p-1-23	TACAGTACTGTGATAGCTGAAA	23	miRNA	miR-101a-3p	mmu-miR-101a-3p	miRNA	-	1	7	73.4854	8	100.267	12	135.439
srR-855	srRNA-Rn18s-1409-25	ACGCGACCCCCGAGCGGTCGGCGTC	25	srRNA	Rn18s	NR_003278.3	rRNA	Mus musculus 18S ribosomal RNA (Rn18s), ribosomal RNA	1409	20	209.958	7	87.7336	1	11.2866
srR-13290	srRNA-Rn28s1-1315-25	GAGCGTACGCGTTAGGACCCGAAAG	25	srRNA	Rn28s1	NR_003279.1	rRNA	Mus musculus 28S ribosomal RNA (Rn28s1), ribosomal RNA	1315	6	62.9875	7	87.7336	14	158.012
srR-550	srRNA-Rn28s1-3131-27	GGCGGGGGCGGGCGGGCGTCCCGCGCG	27	srRNA	Rn28s1	NR_003279.1	rRNA	Mus musculus 28S ribosomal RNA (Rn28s1), ribosomal RNA	3131	3	31.4937	14	175.467	9	101.579
srR-13291	srRNA-Rn28s1-3931-22	AAAAGCTCGCTTGATCTTGATT	22	srRNA	Rn28s1	NR_003279.1	rRNA	Mus musculus 28S ribosomal RNA (Rn28s1), ribosomal RNA	3931	4	41.9917	14	175.467	8	90.2924
srR-7502	srRNA-Rn28s1-2133-19	GAGAACTTTGAAGGCCGAA	19	srRNA	Rn28s1	NR_003279.1	rRNA	Mus musculus 28S ribosomal RNA (Rn28s1), ribosomal RNA	2133	14	146.971	2	25.0667	12	135.439
snoR-4	snoRNA-Snord12-63-21	AATTGCCAGTTTTGTCTGATG	21	snoRNA	Snord12	ENSMUST00000104510.3	snoRNA	ncrna chromosome:GRCm39:2:166907196:166907285:1 gene:ENSMUSG00000077698.3 gene_biotype:snoRNA transcript_biotype:snoRNA gene_symbol:Snord12 description:small nucleolar RNA, C/D box 12 [Source:MGI Symbol;Acc:MGI:3819520]	63	5	52.4896	14	175.467	7	79.0059
tsR-111	tsRNA-tRNA-Ser-GCT-61-16	CCGGGTTTCGGCACCA	16	tsRNA	tRNA-Ser-GCT	chr19.trna279-SerGCT	tRNA	Mus_musculus_tRNA-Ser-GCT-3-1	61	7	73.4854	6	75.2002	14	158.012
srR-13292	srRNA-Rn18s-1669-24	GCGTTGATTAAGTCCCTGCCCTTT	24	srRNA	Rn18s	NR_003278.3	rRNA	Mus musculus 18S ribosomal RNA (Rn18s), ribosomal RNA	1669	12	125.975	9	112.8	6	67.7193
miR-24-3p-1-15	miRNA-24-3p-1-15	TGGCTCAGTTCAGCAGGAACAGT	15	miRNA	miR-24-3p	mmu-miR-24-3p	miRNA	-	1	1	10.4979	20	250.667	4	45.1462
srR-15	srRNA-Rn28s1-1153-16	TCTAACGCGTGCGCGA	16	srRNA	Rn28s1	NR_003279.1	rRNA	Mus musculus 28S ribosomal RNA (Rn28s1), ribosomal RNA	1153	14	146.971	10	125.334	3	33.8597
srR-13293	srRNA-Rn18s-663-27	GCAGTTAAAAAGCTCGTAGTTGGATCT	27	srRNA	Rn18s	NR_003278.3	rRNA	Mus musculus 18S ribosomal RNA (Rn18s), ribosomal RNA	663	3	31.4937	3	37.6001	21	237.018
snoR-1453	snoRNA-Snord89-85-24	GAAGCGAGTCACTGTCTGACCTCA	24	snoRNA	Snord89	ENSMUST00000104516.3	snoRNA	ncrna chromosome:GRCm39:1:39587826:39587935:-1 gene:ENSMUSG00000077704.3 gene_biotype:snoRNA transcript_biotype:snoRNA gene_symbol:Snord89 description:small nucleolar RNA, C/D box 89 [Source:MGI Symbol;Acc:MGI:3819562]	85	3	31.4937	3	37.6001	21	237.018
srR-13294	srRNA-Rn18s-79-19	AGTGAAACTGCGAATGGCT	19	srRNA	Rn18s	NR_003278.3	rRNA	Mus musculus 18S ribosomal RNA (Rn18s), ribosomal RNA	79	16	167.967	2	25.0667	10	112.866
srR-9292	srRNA-Rn28s1-4014-23	AAGCAGGAGGTGTCAGAAAAGTT	23	srRNA	Rn28s1	NR_003279.1	rRNA	Mus musculus 28S ribosomal RNA (Rn28s1), ribosomal RNA	4014	5	52.4896	13	162.934	8	90.2924
srR-13295	srRNA-Rn18s-1506-16	AGATGTCCGGGGCTGC	16	srRNA	Rn18s	NR_003278.3	rRNA	Mus musculus 18S ribosomal RNA (Rn18s), ribosomal RNA	1506	13	136.473	9	112.8	5	56.4328
miR-152-3p-1-19	miRNA-152-3p-1-19	TCAGTGCATGACAGAACTTGG	19	miRNA	miR-152-3p	mmu-miR-152-3p	miRNA	-	1	15	157.469	10	125.334	2	22.5731
srR-13296	srRNA-Rn18s-141-20	ACTTGGATAACTGTGGTAAT	20	srRNA	Rn18s	NR_003278.3	rRNA	Mus musculus 18S ribosomal RNA (Rn18s), ribosomal RNA	141	20	209.958	4	50.1335	4	45.1462
srR-5031	srRNA-Rn28s1-1897-17	CGGAACGGGACGGGAGC	17	srRNA	Rn28s1	NR_003279.1	rRNA	Mus musculus 28S ribosomal RNA (Rn28s1), ribosomal RNA	1897	3	31.4937	2	25.0667	22	248.304
slncR-353	slncRNA-BC018473 -3099-25	AAAGGCTAGGCTCACAACCAAAAAT	25	slncRNA	BC018473	ENSMUST00000156293.8	LncRNA	ncrna chromosome:GRCm39:11:116642993:116650199:1 gene:ENSMUSG00000056032.13 gene_biotype:lncRNA transcript_biotype:lncRNA gene_symbol:BC018473 description:cDNA sequence BC018473 [Source:MGI Symbol;Acc:MGI:3039625]	3099	11	115.477	7	87.7336	9	101.579
srR-13297	srRNA-Rn18s-1839-26	TTCCGTAGGTGAACCTGCGGAAGGAT	26	srRNA	Rn18s	NR_003278.3	rRNA	Mus musculus 18S ribosomal RNA (Rn18s), ribosomal RNA	1839	0	0	0	0	27	304.737
smR-331	smRNA-Sptan1-63-21	CCCCCGCGGGGGCGCGCCGGC	21	smRNA	Sptan1	ENSMUSG00000057738	mature mRNA	ENSMUST00000113719|Sptan1|protein_coding|spectrin	63	29	304.44	0	0	0	0
srR-8511	srRNA-Rn18s-669-25	AAAAAGCTCGTAGTTGGATCTTGGG	25	srRNA	Rn18s	NR_003278.3	rRNA	Mus musculus 18S ribosomal RNA (Rn18s), ribosomal RNA	669	10	104.979	6	75.2002	11	124.152
srR-13298	srRNA-Rn18s-1278-16	ACGGACAGGATTGACA	16	srRNA	Rn18s	NR_003278.3	rRNA	Mus musculus 18S ribosomal RNA (Rn18s), ribosomal RNA	1278	10	104.979	6	75.2002	11	124.152
srR-9344	srRNA-Rn28s1-4165-17	AGGGAACGTGAGCTGGG	17	srRNA	Rn28s1	NR_003279.1	rRNA	Mus musculus 28S ribosomal RNA (Rn28s1), ribosomal RNA	4165	10	104.979	15	188.001	1	11.2866
srR-9687	srRNA-Rn28s1-3459-18	AGTGACGCGCATGAATGG	18	srRNA	Rn28s1	NR_003279.1	rRNA	Mus musculus 28S ribosomal RNA (Rn28s1), ribosomal RNA	3459	4	41.9917	11	137.867	11	124.152
srR-13299	srRNA-Rn18s-1028-22	AAGAACGAAAGTCGGAGGTTCG	22	srRNA	Rn18s	NR_003278.3	rRNA	Mus musculus 18S ribosomal RNA (Rn18s), ribosomal RNA	1028	12	125.975	7	87.7336	8	90.2924
srR-13300	srRNA-Rn28s1-2100-15	GCAGATCTTGGTGGT	15	srRNA	Rn28s1	NR_003279.1	rRNA	Mus musculus 28S ribosomal RNA (Rn28s1), ribosomal RNA	2100	9	94.4812	4	50.1335	14	158.012
srR-13301	srRNA-Rn28s1-225-18	GGACGGTGTGAGGCCGGT	18	srRNA	Rn28s1	NR_003279.1	rRNA	Mus musculus 28S ribosomal RNA (Rn28s1), ribosomal RNA	225	6	62.9875	11	137.867	9	101.579
tsR-1836	tsRNA-tRNA-Gly-GCC-1-15	GGCCGGTTAGCTCAG	15	tsRNA	tRNA-Gly-GCC	chr1.trna612-GlyGCC	tRNA	Mus_musculus_tRNA-Gly-GCC-3-1	1	5	52.4896	10	125.334	11	124.152
srR-13302	srRNA-n-R5s149-96-25-2	TGGGAATACCGGGTGCTGTAGACTT	25	srRNA	n-R5s149	NR_046156.1	rRNA	Mus musculus nuclear encoded rRNA 5S 149 (n-R5s149), ribosomal RNA	96	5	52.4896	10	125.334	11	124.152
tsR-1145	tsRNA-tRNA-Leu-TAG-61-16	CCCTTCGTGGTCGCCA	16	tsRNA	tRNA-Leu-TAG	chr7.trna407-LeuTAG	tRNA	Mus_musculus_tRNA-Leu-TAG-3-1	61	10	104.979	4	50.1335	13	146.725
smcR-3	smcRNA-Rn7s1 -28315-OH	AGCGAGACCCCGTCTCTA	15	smcRNA	Rn7s1	ENSMUST00000175032.4	miscRNA	ncrna chromosome:GRCm39:12:69206069:69206368:1 gene:ENSMUSG00000118866.1 gene_biotype:misc_RNA transcript_biotype:misc_RNA gene_symbol:Rn7s1 description:7S RNA 1 [Source:NCBI gene (formerly Entrezgene);Acc:103948]	283	18	188.962	0	0	10	112.866
sgmR-775	sgmRNA-chr7-11476844224-OH	AAGTCCTCCTGATCGTGGCCT	24	sgmRNA	chr7	-	Genome	Chromosome 7	114768442	2	20.9958	17	213.067	6	67.7193
srR-2193	srRNA-Rn28s1-1315-26	GAGCGTACGCGTTAGGACCCGAAAGA	26	srRNA	Rn28s1	NR_003279.1	rRNA	Mus musculus 28S ribosomal RNA (Rn28s1), ribosomal RNA	1315	6	62.9875	1	12.5334	20	225.731
srR-13303	srRNA-Rs5-8s1-136-21-4	ACGCCTGATCTGAGCGTCGCT	21	srRNA	Rs5-8s1	NR_003280.2	rRNA	Mus musculus 5.8S ribosomal RNA (Rs5-8s1), ribosomal RNA	136	8	83.9833	2	25.0667	17	191.871
srR-7694	srRNA-Rn18s-149-20	AACTGTGGTAATTCTAGAGC	20	srRNA	Rn18s	NR_003278.3	rRNA	Mus musculus 18S ribosomal RNA (Rn18s), ribosomal RNA	149	22	230.954	1	12.5334	5	56.4328
tsR-145	tsRNA-tRNA-Gly-GCC-59-17	TCCGAGTCACGGCACCA	17	tsRNA	tRNA-Gly-GCC	chr1.trna292-GlyGCC	tRNA	Mus_musculus_tRNA-Gly-GCC-1-1	59	3	31.4937	7	87.7336	16	180.585
srR-3542	srRNA-Rs5-8s1-136-20-8	ACGCCTGTCTGAGCGGCGCT	20	srRNA	Rs5-8s1	NR_003280.2	rRNA	Mus musculus 5.8S ribosomal RNA (Rs5-8s1), ribosomal RNA	136	11	115.477	3	37.6001	13	146.725
smR-8	smRNA-Prss36-966-21	ATCATCTCGGTGGGACCTCCA	21	smRNA	Prss36	ENSMUSG00000070371	mature mRNA	ENSMUST00000156152|Prss36|protein_coding|protease,	966	15	157.469	5	62.6669	7	79.0059
srR-4635	srRNA-Rs5-8s1-136-20-9	ACGCCTGTCTGAGCGTCGCA	20	srRNA	Rs5-8s1	NR_003280.2	rRNA	Mus musculus 5.8S ribosomal RNA (Rs5-8s1), ribosomal RNA	136	3	31.4937	15	188.001	7	79.0059
miR-148a-61-23	miRNA-148a-61-23	TCAGTGCACTACAGAACTTTGTC	23	miRNA	Mir148a	ENSMUST00000083571.3	miRNA	ncrna chromosome:GRCm39:6:51246792:51246890:-1 gene:ENSMUSG00000065505.3 gene_biotype:miRNA transcript_biotype:miRNA gene_symbol:Mir148a description:microRNA 148a [Source:MGI Symbol;Acc:MGI:2676833]	61	4	41.9917	6	75.2002	16	180.585
miR-let-7b-5p-1-18	miRNA-let-7b-5p-1-18	TGAGGTAGTAGGTTGTGTGGTTAA	18	miRNA	let-7b-5p	mmu-let-7b-5p	miRNA	-	1	11	115.477	1	12.5334	15	169.298
srR-13304	srRNA-Rn28s1-1777-19	GGCCATGGAAGTCGGAATC	19	srRNA	Rn28s1	NR_003279.1	rRNA	Mus musculus 28S ribosomal RNA (Rn28s1), ribosomal RNA	1777	10	104.979	0	0	17	191.871
sinR-960	sinRNA-Gm36954-16231-22	AGGTCTCGGTGGAACCTCCA	22	sinRNA	Gm36954	ENSMUSG00000104137	TEC intron	-	16231	26	272.946	1	12.5334	1	11.2866
tsR-503	tsRNA-tRNA-Leu-TAG-49-17	GAGGGTTCGGTCCCTTCGTGGTCGCCA	17	tsRNA	tRNA-Leu-TAG	chr7.trna407-LeuTAG	tRNA	Mus_musculus_tRNA-Leu-TAG-3-1	49	11	115.477	0	0	16	180.585
srR-290	srRNA-Rn18s-750-21	TCGGCGCCCCCTCGATGCTCT	21	srRNA	Rn18s	NR_003278.3	rRNA	Mus musculus 18S ribosomal RNA (Rn18s), ribosomal RNA	750	8	83.9833	7	87.7336	11	124.152
miR-let-7b-5p-1-30	miRNA-let-7b-5p-1-30	TGAGGTAGTAGGTTGTGTGGT	30	miRNA	let-7b-5p	mmu-let-7b-5p	miRNA	-	1	5	52.4896	5	62.6669	16	180.585
miR-222-49-24	miRNA-222-49-24	AGCTACATCTGGCTACTGGGTCTC	24	miRNA	Mir222	ENSMUST00000083537.3	miRNA	ncrna chromosome:GRCm39:X:19013132:19013210:-1 gene:ENSMUSG00000065471.3 gene_biotype:miRNA transcript_biotype:miRNA gene_symbol:Mir222 description:microRNA 222 [Source:MGI Symbol;Acc:MGI:3619118]	49	10	104.979	8	100.267	8	90.2924
srR-9731	srRNA-Rn18s-223-22	ATCAGATCAAAACCAACCCGGT	22	srRNA	Rn18s	NR_003278.3	rRNA	Mus musculus 18S ribosomal RNA (Rn18s), ribosomal RNA	223	3	31.4937	12	150.4	10	112.866
srR-13305	srRNA-Rn18s-1489-28	AGGTCTGTGATGCCCTTAGATGTCCGGG	28	srRNA	Rn18s	NR_003278.3	rRNA	Mus musculus 18S ribosomal RNA (Rn18s), ribosomal RNA	1489	2	20.9958	11	137.867	12	135.439
srR-13306	srRNA-Rn28s1-663-29	CCCGACCGGCGACCGGCCGCCGCCGGGCG	29	srRNA	Rn28s1	NR_003279.1	rRNA	Mus musculus 28S ribosomal RNA (Rn28s1), ribosomal RNA	663	28	293.942	0	0	0	0
miR-92a-1-5p-1-17	miRNA-92a-1-5p-1-17	AGGTTGGGATTTGTCGCAATGCT	17	miRNA	miR-92a-1-5p	mmu-miR-92a-1-5p	miRNA	-	1	9	94.4812	6	75.2002	11	124.152
tsR-2332	tsRNA-tRNA-Ser-CGA-60-26	GGGTTCGGATCCCATCCTCGTCGCCA	26	tsRNA	tRNA-Ser-CGA	chr13.trna466-SerCGA	tRNA	Mus_musculus_tRNA-Ser-CGA-3-1	60	0	0	0	0	26	293.45
tsR-225	tsRNA-tRNA-Lys-CTT-48-16	CGTGGGTTCGGGCCCCACGTTGGGCGCCA	16	tsRNA	tRNA-Lys-CTT	chr16.trna99-LysCTT	tRNA	Mus_musculus_tRNA-Lys-CTT-14-1	48	5	52.4896	12	150.4	8	90.2924
srR-1603	srRNA-Rn28s1-2686-18	GGGCGCGCGCCGCGGCTG	18	srRNA	Rn28s1	NR_003279.1	rRNA	Mus musculus 28S ribosomal RNA (Rn28s1), ribosomal RNA	2686	1	10.4979	0	0	25	282.164
-	stecRNA-Gm38223-494-18	CGAGCTCGGACCTTGCTC	18	stecRNA	Gm38223	ENSMUSG00000102639	TEC	ENSMUSG00000102639|ENSMUST00000194484|Gm38223|TEC|predictedgene, 38223 [Source:MGI Symbol;Acc:MGI:5611451]	494	6	62.9875	12	150.4	7	79.0059
srR-13307	srRNA-Rn18s-22-23-2	AGCATATGCTTGTCTCAAAGATA	23	srRNA	Rn18s	NR_003278.3	rRNA	Mus musculus 18S ribosomal RNA (Rn18s), ribosomal RNA	22	6	62.9875	12	150.4	7	79.0059
srR-54	srRNA-Rs5-8s1-64-20	AATGTGAATTGCAGGACACA	20	srRNA	Rs5-8s1	NR_003280.2	rRNA	Mus musculus 5.8S ribosomal RNA (Rs5-8s1), ribosomal RNA	64	11	115.477	6	75.2002	9	101.579
srR-5893	srRNA-n-R5s149-5-28	ACGGCCATACCACCCTGAACGCGCCCGA	28	srRNA	n-R5s149	NR_046156.1	rRNA	Mus musculus nuclear encoded rRNA 5S 149 (n-R5s149), ribosomal RNA	5	18	188.962	1	12.5334	8	90.2924
miR-106b-5p-1-16	miRNA-106b-5p-1-16	TAAAGTGCTGACAGTGCAGAT	16	miRNA	miR-106b-5p	mmu-miR-106b-5p	miRNA	-	1	7	73.4854	3	37.6001	16	180.585
srR-6799	srRNA-Rn28s1-1412-18	AAATCGGTCGTCCGACCT	18	srRNA	Rn28s1	NR_003279.1	rRNA	Mus musculus 28S ribosomal RNA (Rn28s1), ribosomal RNA	1412	1	10.4979	17	213.067	6	67.7193
tsR-238	tsRNA-tRNA-Lys-CTT-60-17	TCCCTGTTCGGGCGCCA	17	tsRNA	tRNA-Lys-CTT	chr3.trna2-LysCTT	tRNA	Mus_musculus_tRNA-Lys-CTT-4-1	60	6	62.9875	11	137.867	8	90.2924
snoR-28	snoRNA-Snora57-133-16	AGACGCCGGAACACTT	16	snoRNA	Snora57	ENSMUST00000093658.3	snoRNA	ncrna chromosome:GRCm39:19:8865902:8866049:-1 gene:ENSMUSG00000070167.3 gene_biotype:snoRNA transcript_biotype:snoRNA gene_symbol:Snora57 description:small nucleolar RNA, H/ACA box 57 [Source:MGI Symbol;Acc:MGI:5455599]	133	8	83.9833	3	37.6001	15	169.298
tsR-382	tsRNA-tRNA-Met-CAT-56-21	CGATCCCGGGTTTCGGCACCA	21	tsRNA	tRNA-Met-CAT	chr15.trna148-MetCAT	tRNA	Mus_musculus_tRNA-Met-CAT-5-1	56	4	41.9917	9	112.8	12	135.439
srR-3117	srRNA-Rn28s1-2647-15	AAGGGCTGGGTCGGT	15	srRNA	Rn28s1	NR_003279.1	rRNA	Mus musculus 28S ribosomal RNA (Rn28s1), ribosomal RNA	2647	12	125.975	5	62.6669	9	101.579
tsR-495	tsRNA-tRNA-Ile-TAT-1-16-2	GTCAGGATGGCCGAGT	16	tsRNA	tRNA-Ile-TAT	chr7.trna76-IleTAT	tRNA	Mus_musculus_tRNA-Ile-TAT-1-1	1	6	62.9875	10	125.334	9	101.579
srR-1424	srRNA-Rn28s1-2855-23	GGGGGTCGGCGCGCGGCGCGGGC	23	srRNA	Rn28s1	NR_003279.1	rRNA	Mus musculus 28S ribosomal RNA (Rn28s1), ribosomal RNA	2855	3	31.4937	8	100.267	14	158.012
srR-13308	srRNA-Rn18s-1674-20	GATTAAGTCCCTGCCCTTTG	20	srRNA	Rn18s	NR_003278.3	rRNA	Mus musculus 18S ribosomal RNA (Rn18s), ribosomal RNA	1674	12	125.975	4	50.1335	10	112.866
slncR-259	slncRNA-3110070M22Rik -19-16	GGGCCCCGCGGACGCT	16	slncRNA	3110070M22Rik	ENSMUST00000099148.3	LncRNA	ncrna chromosome:GRCm39:13:119623797:119624919:-1 gene:ENSMUSG00000074635.4 gene_biotype:lncRNA transcript_biotype:lncRNA gene_symbol:3110070M22Rik description:RIKEN cDNA 3110070M22 gene [Source:MGI Symbol;Acc:MGI:1914554]	19	3	31.4937	16	200.534	5	56.4328
srR-13309	srRNA-Rn18s-302-18	AACCTCGGGCCGATCGCA	18	srRNA	Rn18s	NR_003278.3	rRNA	Mus musculus 18S ribosomal RNA (Rn18s), ribosomal RNA	302	8	83.9833	1	12.5334	17	191.871
miR-192-5p-1-29	miRNA-192-5p-1-29	CTGACCTATGAATTGACAGCC	29	miRNA	miR-192-5p	mmu-miR-192-5p	miRNA	-	1	8	83.9833	10	125.334	7	79.0059
srR-13310	srRNA-Rn18s-264-21	GCCGGGGGGCGGGCGCCGGCG	21	srRNA	Rn18s	NR_003278.3	rRNA	Mus musculus 18S ribosomal RNA (Rn18s), ribosomal RNA	264	23	241.452	1	12.5334	3	33.8597
sinR-190	sinRNA-Snord35a-110-28	ACTACCATCTGAGGCTG	28	sinRNA	Snord35a	ENSMUSG00000065818	snoRNA intron	-	110	0	0	22	275.734	1	11.2866
srR-13311	srRNA-Rn28s1-3834-21	GGGGAGTTTGACTGGGGCGGT	21	srRNA	Rn28s1	NR_003279.1	rRNA	Mus musculus 28S ribosomal RNA (Rn28s1), ribosomal RNA	3834	7	73.4854	8	100.267	10	112.866
srR-718	srRNA-Rn18s-923-17	AGGGACGGCCGGGGGCA	17	srRNA	Rn18s	NR_003278.3	rRNA	Mus musculus 18S ribosomal RNA (Rn18s), ribosomal RNA	923	14	146.971	2	25.0667	10	112.866
srR-1145	srRNA-Rn45s-4007-20	TACCTGGTTGATCCTGCCAG	20	srRNA	Rn45s	NR_046233.2	rRNA	Mus musculus 45S pre-ribosomal RNA (Rn45s), ribosomal RNA	4007	6	62.9875	15	188.001	3	33.8597
srR-13312	srRNA-Rn28s1-1777-18	GGCCATGGAAGTCGGAAT	18	srRNA	Rn28s1	NR_003279.1	rRNA	Mus musculus 28S ribosomal RNA (Rn28s1), ribosomal RNA	1777	16	167.967	3	37.6001	7	79.0059
srR-13313	srRNA-n-R5s149-95-26-2	CTGGGAATACCGGGTGCTGTAGACTT	26	srRNA	n-R5s149	NR_046156.1	rRNA	Mus musculus nuclear encoded rRNA 5S 149 (n-R5s149), ribosomal RNA	95	8	83.9833	16	200.534	0	0
snoR-1	snoRNA-Snord118-112-26	AACATCCTGGTTGCTCCTATCTGATT	26	snoRNA	Snord118	NR_028566.3	snoRNA	Mus musculus small nucleolar RNA, C/D box 118 (Snord118), small nucleolar RNA	112	5	52.4896	14	175.467	5	56.4328
miR-191-5p-2-15	miRNA-191-5p-2-15	AACGGAATCCCAAAAGCAGCTG	15	miRNA	miR-191-5p	mmu-miR-191-5p	miRNA	-	2	4	41.9917	4	50.1335	17	191.871
miR-484-1-30	miRNA-484-1-30	TCAGGCTCAGTCCCCTCCCGA	30	miRNA	miR-484	mmu-miR-484	miRNA	-	1	1	10.4979	2	25.0667	22	248.304
sinR-961	sinRNA-Ppnr-88-16	CCCCCCTCGCGGCCC	16	sinRNA	Ppnr	ENSMUSG00000099746	lncRNA intron	-	88	27	283.444	0	0	0	0
slncR-354	slncRNA-Gm12063 -381-21	CCCCCGGCCCCGCGTCCTCCC	21	slncRNA	Gm12063	ENSMUST00000148087.2	LncRNA	ncrna chromosome:GRCm39:11:24026559:24027367:1 gene:ENSMUSG00000085167.2 gene_biotype:lncRNA transcript_biotype:lncRNA gene_symbol:Gm12063 description:predicted gene 12063 [Source:MGI Symbol;Acc:MGI:3649572]	381	27	283.444	0	0	0	0
srR-13314	srRNA-Rs5-8s1-81-20	ACATTGATCATCGACACTTA	20	srRNA	Rs5-8s1	NR_003280.2	rRNA	Mus musculus 5.8S ribosomal RNA (Rs5-8s1), ribosomal RNA	81	0	0	1	12.5334	24	270.877
sgmR-176	sgmRNA-chr14-1304647522-OH	ATCCCGGACGAGCCTCCA	22	sgmRNA	chr14	-	Genome	Chromosome 14	13046475	1	10.4979	19	238.134	3	33.8597
srR-13315	srRNA-Rn18s-1268-29	CGGCCCGGACACGGACAGGATTGACAGAT	29	srRNA	Rn18s	NR_003278.3	rRNA	Mus musculus 18S ribosomal RNA (Rn18s), ribosomal RNA	1268	9	94.4812	15	188.001	0	0
srR-2736	srRNA-Rn45s-4007-19	TACCTGGTTGATCCTGCCA	19	srRNA	Rn45s	NR_046233.2	rRNA	Mus musculus 45S pre-ribosomal RNA (Rn45s), ribosomal RNA	4007	10	104.979	6	75.2002	9	101.579
tsR-188	tsRNA-tRNA-Ile-GAT-71-16	CCCACTTCTGACACCA	16	tsRNA	tRNA-Ile-GAT	chr2.trna636-IleGAT	tRNA	Mus_musculus_tRNA-Ile-GAT-1-1	71	2	20.9958	19	238.134	2	22.5731
tsR-883	tsRNA-tRNA-Trp-CCA-73-21	CGAATCCGGCTCGAAGGACCA	21	tsRNA	tRNA-Trp-CCA	chr11.trna832-TrpCCA	tRNA	Mus_musculus_tRNA-Trp-CCA-5-1	73	12	125.975	7	87.7336	6	67.7193
srR-13316	srRNA-Rn18s-45-15	AAGCCATGCATGTCT	15	srRNA	Rn18s	NR_003278.3	rRNA	Mus musculus 18S ribosomal RNA (Rn18s), ribosomal RNA	45	11	115.477	6	75.2002	8	90.2924
srR-3239	srRNA-Rn18s-1851-20	TACCTGCGGAAGGATCATTA	20	srRNA	Rn18s	NR_003278.3	rRNA	Mus musculus 18S ribosomal RNA (Rn18s), ribosomal RNA	1851	4	41.9917	1	12.5334	20	225.731
srR-3665	srRNA-Rn18s-750-22	TCGGCGCCCCCTCGATGCTCTT	22	srRNA	Rn18s	NR_003278.3	rRNA	Mus musculus 18S ribosomal RNA (Rn18s), ribosomal RNA	750	4	41.9917	10	125.334	10	112.866
srR-1304	srRNA-Rn28s1-3886-19	AGGCGAGCTCAGGGAGGAC	19	srRNA	Rn28s1	NR_003279.1	rRNA	Mus musculus 28S ribosomal RNA (Rn28s1), ribosomal RNA	3886	5	52.4896	10	125.334	9	101.579
miR-29a-3p-1-15-2	miRNA-29a-3p-1-15-2	TAGCACCATCTGAAATCGGTTAA	15	miRNA	miR-29a-3p	mmu-miR-29a-3p	miRNA	-	1	4	41.9917	9	112.8	11	124.152
srR-2669	srRNA-Rs5-8s1-136-20-10	ACGCCTGTCTGAGCGTCGTC	20	srRNA	Rs5-8s1	NR_003280.2	rRNA	Mus musculus 5.8S ribosomal RNA (Rs5-8s1), ribosomal RNA	136	5	52.4896	8	100.267	11	124.152
sinR-962	sinRNA-Taf1c-3805-17	TCTCGGTAGAACCTCCA	17	sinRNA	Taf1c	ENSMUSG00000031832	protein_coding intron	TATA-box binding protein associated factor, RNA polymerase I, C [Source:MGI Symbol;Acc:MGI:109576]	3805	5	52.4896	17	213.067	1	11.2866
srR-347	srRNA-Rn45s-6877-17	CGACTCTTAGCGGTGGA	17	srRNA	Rn45s	NR_046233.2	rRNA	Mus musculus 45S pre-ribosomal RNA (Rn45s), ribosomal RNA	6877	4	41.9917	7	87.7336	13	146.725
sinR-963	sinRNA-Gm23200-47947-18	CAAGCAGAAGACGGCATACGATC	18	sinRNA	Gm23200	ENSMUSG00000077567	snoRNA intron	-	47947	0	0	22	275.734	0	0
tsR-271	tsRNA-tRNA-Gln-CTG-58-17	TCCCGGGCGGCGCACCA	17	tsRNA	tRNA-Gln-CTG	chr3.trna140-GlnCTG	tRNA	Mus_musculus_tRNA-Gln-CTG-3-3	58	10	104.979	10	125.334	4	45.1462
srR-701	srRNA-Rn18s-833-16	GCCCGAGCCGCCTGGA	16	srRNA	Rn18s	NR_003278.3	rRNA	Mus musculus 18S ribosomal RNA (Rn18s), ribosomal RNA	833	18	188.962	6	75.2002	1	11.2866
srR-13317	srRNA-Rs5-8s1-86-25	GATCATCGACACTTCGAACGCACTT	25	srRNA	Rs5-8s1	NR_003280.2	rRNA	Mus musculus 5.8S ribosomal RNA (Rs5-8s1), ribosomal RNA	86	7	73.4854	8	100.267	9	101.579
srR-13318	srRNA-Rn28s1-44-19	ATTAGTCAGCGGAGGAAAA	19	srRNA	Rn28s1	NR_003279.1	rRNA	Mus musculus 28S ribosomal RNA (Rn28s1), ribosomal RNA	44	7	73.4854	8	100.267	9	101.579
srR-7370	srRNA-Rn18s-1465-19	AGCCACCCGAGATTGAGCA	19	srRNA	Rn18s	NR_003278.3	rRNA	Mus musculus 18S ribosomal RNA (Rn18s), ribosomal RNA	1465	15	157.469	4	50.1335	6	67.7193
snoR-12	snoRNA-Snord12-60-24	ACTAATTGCCAGTTTTGTCTGATG	24	snoRNA	Snord12	ENSMUST00000104510.3	snoRNA	ncrna chromosome:GRCm39:2:166907196:166907285:1 gene:ENSMUSG00000077698.3 gene_biotype:snoRNA transcript_biotype:snoRNA gene_symbol:Snord12 description:small nucleolar RNA, C/D box 12 [Source:MGI Symbol;Acc:MGI:3819520]	60	6	62.9875	16	200.534	1	11.2866
srR-351	srRNA-Rs5-8s1-64-19	AATGTGAATTGCAGGACAC	19	srRNA	Rs5-8s1	NR_003280.2	rRNA	Mus musculus 5.8S ribosomal RNA (Rs5-8s1), ribosomal RNA	64	11	115.477	10	125.334	3	33.8597
miR-503-5p-1-24	miRNA-503-5p-1-24	TAGCAGCGGGAACAGTACTGCAG	24	miRNA	miR-503-5p	mmu-miR-503-5p	miRNA	-	1	5	52.4896	6	75.2002	13	146.725
miR-31-5p-1-20	miRNA-31-5p-1-20	AGGCAAGATGCTGGCATAGCT	20	miRNA	miR-31-5p	mmu-miR-31-5p	miRNA	-	1	4	41.9917	5	62.6669	15	169.298
srR-13319	srRNA-Rn18s-890-17	TTGTTGGTTTTCGGAAC	17	srRNA	Rn18s	NR_003278.3	rRNA	Mus musculus 18S ribosomal RNA (Rn18s), ribosomal RNA	890	1	10.4979	12	150.4	10	112.866
srR-3107	srRNA-Rn28s1-4579-28	ACGTTGAACGCACGTTCGTGTGGAACCT	28	srRNA	Rn28s1	NR_003279.1	rRNA	Mus musculus 28S ribosomal RNA (Rn28s1), ribosomal RNA	4579	6	62.9875	15	188.001	2	22.5731
sgmR-28	sgmRNA-chr9-11850404918-OH	GAAAGTCAGCCCTCGACACAAGGGTTTGTA	18	sgmRNA	chr9	-	Genome	Chromosome 9	118504049	11	115.477	9	112.8	4	45.1462
slncR-355	slncRNA-4933406I18Rik -71-18	CCCCGCGGGGGCGCGCCG	18	slncRNA	4933406I18Rik	ENSMUST00000163996.2	LncRNA	ncrna chromosome:GRCm39:7:113914714:114014396:-1 gene:ENSMUSG00000087475.4 gene_biotype:lncRNA transcript_biotype:lncRNA gene_symbol:4933406I18Rik description:RIKEN cDNA 4933406I18 gene [Source:MGI Symbol;Acc:MGI:1918295]	71	26	272.946	0	0	0	0
srR-13320	srRNA-n-R5s149-93-28-2	GCCTGGGAATACCGGGTGCTGTAGACTT	28	srRNA	n-R5s149	NR_046156.1	rRNA	Mus musculus nuclear encoded rRNA 5S 149 (n-R5s149), ribosomal RNA	93	7	73.4854	15	188.001	1	11.2866
miR-let-7a-5p-1-18	miRNA-let-7a-5p-1-18	TGAGGTAGTAGGTTGTATAGT	18	miRNA	let-7a-5p	mmu-let-7a-5p	miRNA	-	1	9	94.4812	7	87.7336	8	90.2924
srR-199	srRNA-Rn28s1-196-22	CAAGTCCTTCTGATCGAGGCCC	22	srRNA	Rn28s1	NR_003279.1	rRNA	Mus musculus 28S ribosomal RNA (Rn28s1), ribosomal RNA	196	0	0	10	125.334	13	146.725
srR-13321	srRNA-Rn28s1-4165-25	AGGGAACGTGAGCTGGGTTTAGACC	25	srRNA	Rn28s1	NR_003279.1	rRNA	Mus musculus 28S ribosomal RNA (Rn28s1), ribosomal RNA	4165	2	20.9958	20	250.667	0	0
smR-332	smRNA-Cep164-1325-18	TCCCCGGCATCGGAACCA	18	smRNA	Cep164	ENSMUSG00000043987	mature mRNA	ENSMUST00000213154|Cep164|protein_coding|centrosomal	1325	2	20.9958	20	250.667	0	0
tsR-330	tsRNA-tRNA-Tyr-GTA-76-16-2	TCCGGCTCGAAGGACC	16	tsRNA	tRNA-Tyr-GTA	chr13.trna452-TyrGTA	tRNA	Mus_musculus_tRNA-Tyr-GTA-1-4	76	4	41.9917	12	150.4	7	79.0059
srR-13322	srRNA-Rn28s1-4129-15	AGAATTCACCAAGCG	15	srRNA	Rn28s1	NR_003279.1	rRNA	Mus musculus 28S ribosomal RNA (Rn28s1), ribosomal RNA	4129	0	0	0	0	24	270.877
srR-1524	srRNA-Rs5-8s1-136-18-2	ACGCCTCTGAGCGTCGCT	18	srRNA	Rs5-8s1	NR_003280.2	rRNA	Mus musculus 5.8S ribosomal RNA (Rs5-8s1), ribosomal RNA	136	12	125.975	7	87.7336	5	56.4328
srR-8875	srRNA-Rn18s-1834-28	AAGGTTTCCGTAGGTGAACCTGCGGAAG	28	srRNA	Rn18s	NR_003278.3	rRNA	Mus musculus 18S ribosomal RNA (Rn18s), ribosomal RNA	1834	3	31.4937	1	12.5334	20	225.731
tsR-183	tsRNA-tRNA-Ile-GAT-70-17	TCCCACTTCTGACACCA	17	tsRNA	tRNA-Ile-GAT	chr2.trna636-IleGAT	tRNA	Mus_musculus_tRNA-Ile-GAT-1-1	70	3	31.4937	19	238.134	0	0
srR-13323	srRNA-Rn18s-1533-23	ACTGACTGGCTCAGCGTGTGCCT	23	srRNA	Rn18s	NR_003278.3	rRNA	Mus musculus 18S ribosomal RNA (Rn18s), ribosomal RNA	1533	0	0	17	213.067	5	56.4328
srR-2893	srRNA-Rn28s1-1847-26	GGATGGCGCTGGAGCGTCGGGCCCAT	26	srRNA	Rn28s1	NR_003279.1	rRNA	Mus musculus 28S ribosomal RNA (Rn28s1), ribosomal RNA	1847	2	20.9958	9	112.8	12	135.439
snoR-61	smRNA-Hspa8-1611-18	CTTGGATGTCTGAGCGAA	18	smRNA	Hspa8	ENSMUSG00000015656	mature mRNA	ENSMUST00000149936|Hspa8|protein_coding|heat	1611	2	20.9958	18	225.601	2	22.5731
srR-13324	srRNA-Rn18s-402-22	ACGGGTGACGGGGAATCAGGGT	22	srRNA	Rn18s	NR_003278.3	rRNA	Mus musculus 18S ribosomal RNA (Rn18s), ribosomal RNA	402	15	157.469	8	100.267	1	11.2866
srR-11495	srRNA-Rn18s-113-28	GGTTCCTTTGGTCGCTCGCTCCTCTCCT	28	srRNA	Rn18s	NR_003278.3	rRNA	Mus musculus 18S ribosomal RNA (Rn18s), ribosomal RNA	113	4	41.9917	10	125.334	9	101.579
tsR-1466	tsRNA-tRNA-Pro-CGG-59-16	TCCCGGACGAGCCCCC	16	tsRNA	tRNA-Pro-CGG	chr11.trna188-ProCGG	tRNA	Mus_musculus_tRNA-Pro-CGG-1-2	59	12	125.975	6	75.2002	6	67.7193
miR-29a-3p-2-23	miRNA-29a-3p-2-23	AGCACCATCTGAAATCGGTTA	23	miRNA	miR-29a-3p	mmu-miR-29a-3p	miRNA	-	2	22	230.954	3	37.6001	0	0
tsR-610	tsRNA-tRNA-Tyr-GTA-76-20	TCCGGCTCGAAGGACCAAA	20	tsRNA	tRNA-Tyr-GTA	chr13.trna452-TyrGTA	tRNA	Mus_musculus_tRNA-Tyr-GTA-1-4	76	5	52.4896	10	125.334	8	90.2924
miR-101a-3p-1-15-2	miRNA-101a-3p-1-15-2	TACAGTACTGTGATAACTGAA	15	miRNA	miR-101a-3p	mmu-miR-101a-3p	miRNA	-	1	7	73.4854	11	137.867	5	56.4328
srR-13325	srRNA-Rn18s-850-15	ACCGCAGCTAGGAAT	15	srRNA	Rn18s	NR_003278.3	rRNA	Mus musculus 18S ribosomal RNA (Rn18s), ribosomal RNA	850	4	41.9917	9	112.8	10	112.866
srR-6466	srRNA-Rn28s1-3459-17	AGTGACGCGCATGAATG	17	srRNA	Rn28s1	NR_003279.1	rRNA	Mus musculus 28S ribosomal RNA (Rn28s1), ribosomal RNA	3459	12	125.975	5	62.6669	7	79.0059
tsR-155	tsRNA-tRNA-Ile-GAT-72-15	CCACTTCTGACACCA	15	tsRNA	tRNA-Ile-GAT	chr2.trna636-IleGAT	tRNA	Mus_musculus_tRNA-Ile-GAT-1-1	72	12	125.975	5	62.6669	7	79.0059
srR-3514	srRNA-Rn28s1-4014-17	AAGCAGGAGGTGTCAGA	17	srRNA	Rn28s1	NR_003279.1	rRNA	Mus musculus 28S ribosomal RNA (Rn28s1), ribosomal RNA	4014	9	94.4812	3	37.6001	12	135.439
miR-140-46-23	miRNA-140-46-23	ACCACAGGGTAGAACCACGGACA	23	miRNA	Mir140	ENSMUST00000083505.3	miRNA	ncrna chromosome:GRCm39:8:108277876:108277945:1 gene:ENSMUSG00000065439.3 gene_biotype:miRNA transcript_biotype:miRNA gene_symbol:Mir140 description:microRNA 140 [Source:MGI Symbol;Acc:MGI:2676825]	46	1	10.4979	16	200.534	5	56.4328
srR-385	srRNA-Rn18s-111-22	ATGGTTCCTTTGGTCGCTCGCT	22	srRNA	Rn18s	NR_003278.3	rRNA	Mus musculus 18S ribosomal RNA (Rn18s), ribosomal RNA	111	6	62.9875	0	0	18	203.158
srR-1255	srRNA-Rs5-8s1-142-16	GTCTGAGCGTCGCTTG	16	srRNA	Rs5-8s1	NR_003280.2	rRNA	Mus musculus 5.8S ribosomal RNA (Rs5-8s1), ribosomal RNA	142	6	62.9875	0	0	18	203.158
srR-13326	srRNA-Rn28s1-3415-15	AACTATGACTCTCTT	15	srRNA	Rn28s1	NR_003279.1	rRNA	Mus musculus 28S ribosomal RNA (Rn28s1), ribosomal RNA	3415	6	62.9875	9	112.8	8	90.2924
miR-98-5p-1-18	miRNA-98-5p-1-18	TGAGGTAGTAAGTTGTATTGTT	18	miRNA	miR-98-5p	mmu-miR-98-5p	miRNA	-	1	3	31.4937	7	87.7336	13	146.725
miR-484-1-15	miRNA-484-1-15	TCAGGCTCAGTCCCCTCCCGAT	15	miRNA	miR-484	mmu-miR-484	miRNA	-	1	3	31.4937	16	200.534	3	33.8597
srR-13327	srRNA-Rn18s-513-16	AGTGACGAAAAATAAC	16	srRNA	Rn18s	NR_003278.3	rRNA	Mus musculus 18S ribosomal RNA (Rn18s), ribosomal RNA	513	5	52.4896	8	100.267	10	112.866
srR-4842	srRNA-Rn28s1-158-30	ACGGAAGACCCACTCCCCGGCGCCGCTCGT	30	srRNA	Rn28s1	NR_003279.1	rRNA	Mus musculus 28S ribosomal RNA (Rn28s1), ribosomal RNA	158	7	73.4854	9	112.8	7	79.0059
srR-13328	srRNA-Rn18s-1278-19	ACGGACAGGATTGACAGAT	19	srRNA	Rn18s	NR_003278.3	rRNA	Mus musculus 18S ribosomal RNA (Rn18s), ribosomal RNA	1278	7	73.4854	9	112.8	7	79.0059
sgmR-776	sgmRNA-chr5-6020039224-OH	ATGGCGGTAGAAGTCTT	24	sgmRNA	chr5	-	Genome	Chromosome 5	60200392	4	41.9917	7	87.7336	12	135.439
tsR-229	tsRNA-tRNA-Cys-GCA-58-18-4	CATCTCGGTGGAACCTCCA	18	tsRNA	tRNA-Cys-GCA	chr6.trna68-CysGCA	tRNA	Mus_musculus_tRNA-Cys-GCA-4-1	58	8	83.9833	9	112.8	6	67.7193
srR-13329	srRNA-Rn18s-1332-24	ATGGCCGTTCTTAGTTGGTGGAGC	24	srRNA	Rn18s	NR_003278.3	rRNA	Mus musculus 18S ribosomal RNA (Rn18s), ribosomal RNA	1332	16	167.967	5	62.6669	3	33.8597
tsR-62	tsRNA-mt-tRNA-Lys-TTT-41-24	AGAGACCTTAAAATCTCCATAGTGACCA	24	tsRNA	mt-tRNA-Lys-TTT	mtdbD00002055	tRNA	-	41	7	73.4854	8	100.267	8	90.2924
srR-13330	srRNA-Rn18s-660-30	GCTGCAGTTAAAAAGCTCGTAGTTGGATCT	30	srRNA	Rn18s	NR_003278.3	rRNA	Mus musculus 18S ribosomal RNA (Rn18s), ribosomal RNA	660	9	94.4812	0	0	15	169.298
srR-13331	srRNA-Rn18s-651-15	ATTAAAGTTGCTGCA	15	srRNA	Rn18s	NR_003278.3	rRNA	Mus musculus 18S ribosomal RNA (Rn18s), ribosomal RNA	651	6	62.9875	16	200.534	0	0
srR-803	srRNA-Rs5-8s1-141-16	TGTCTGAGCGTCGCTT	16	srRNA	Rs5-8s1	NR_003280.2	rRNA	Mus musculus 5.8S ribosomal RNA (Rs5-8s1), ribosomal RNA	141	5	52.4896	6	75.2002	12	135.439
sgmR-80	sgmRNA-chr9-12270169327-OH	ATCCCGGACGAGCTCCCA	27	sgmRNA	chr9	-	Genome	Chromosome 9	122701693	5	52.4896	15	188.001	2	22.5731
miR-340-5p-1-15	miRNA-340-5p-1-15	TTATAAAGCAATGAGACTGATT	15	miRNA	miR-340-5p	mmu-miR-340-5p	miRNA	-	1	10	104.979	9	112.8	4	45.1462
srR-10888	srRNA-Rn18s-111-27	ATGGTTCCTTTGGTCGCTCGCTCCTCT	27	srRNA	Rn18s	NR_003278.3	rRNA	Mus musculus 18S ribosomal RNA (Rn18s), ribosomal RNA	111	11	115.477	0	0	13	146.725
srR-1416	srRNA-Rn18s-749-22	CTCGGCGCCCCCTCGATGCTCT	22	srRNA	Rn18s	NR_003278.3	rRNA	Mus musculus 18S ribosomal RNA (Rn18s), ribosomal RNA	749	7	73.4854	6	75.2002	10	112.866
smR-333	smRNA-Mpnd-65-15	ACTCCCGGGGCCACG	15	smRNA	Mpnd	ENSMUSG00000003199	mature mRNA	ENSMUST00000162883|Mpnd|protein_coding|MPN	65	7	73.4854	15	188.001	0	0
smR-334	smRNA-Hbs1l-130-16	CCCGGCATCGGAACCA	16	smRNA	Hbs1l	ENSMUSG00000019977	mature mRNA	ENSMUST00000218032|Hbs1l|protein_coding|Hbs1-like	130	7	73.4854	15	188.001	0	0
srR-802	srRNA-Rs5-8s1-136-22	ACGCCTGTCTGAGCGTCGCTTG	22	srRNA	Rs5-8s1	NR_003280.2	rRNA	Mus musculus 5.8S ribosomal RNA (Rs5-8s1), ribosomal RNA	136	12	125.975	0	0	12	135.439
srR-88	srRNA-Rn45s-6877-18	CGACTCTTAGCGGTGGAT	18	srRNA	Rn45s	NR_046233.2	rRNA	Mus musculus 45S pre-ribosomal RNA (Rn45s), ribosomal RNA	6877	4	41.9917	3	37.6001	16	180.585
slncR-356	slncRNA-BC065403 -451-15	CCACATCGGGCGCCA	15	slncRNA	BC065403	ENSMUST00000184796.2	LncRNA	ncrna chromosome:GRCm39:9:72315926:72317149:-1 gene:ENSMUSG00000097211.3 gene_biotype:lncRNA transcript_biotype:lncRNA gene_symbol:BC065403 description:cDNA sequence BC065403 [Source:MGI Symbol;Acc:MGI:3697430]	451	4	41.9917	12	150.4	6	67.7193
slncR-357	slncRNA-Gm36380 -3687-17	GTGAGCTCAGCGAGGAC	17	slncRNA	Gm36380	ENSMUST00000210339.2	LncRNA	ncrna chromosome:GRCm39:8:92515136:92520876:-1 gene:ENSMUSG00000110304.2 gene_biotype:lncRNA transcript_biotype:lncRNA gene_symbol:Gm36380 description:predicted gene, 36380 [Source:MGI Symbol;Acc:MGI:5595539]	3687	4	41.9917	12	150.4	6	67.7193
miR-21a-5p-1-18	miRNA-21a-5p-1-18	TAGCTTATCAGACTGATGTTG	18	miRNA	miR-21a-5p	mmu-miR-21a-5p	miRNA	-	1	10	104.979	6	75.2002	7	79.0059
srR-2064	srRNA-Rn18s-490-23	ACCCACTCCCGACCCGGGGAGGT	23	srRNA	Rn18s	NR_003278.3	rRNA	Mus musculus 18S ribosomal RNA (Rn18s), ribosomal RNA	490	1	10.4979	17	213.067	3	33.8597
srR-148	srRNA-Rn28s1-1-24	CGCGACCTCAGATCAGACGTGGCG	24	srRNA	Rn28s1	NR_003279.1	rRNA	Mus musculus 28S ribosomal RNA (Rn28s1), ribosomal RNA	1	6	62.9875	11	137.867	5	56.4328
tsR-108	tsRNA-tRNA-Tyr-GTA-74-20	GATTCCGGCTCGAAGGACCA	20	tsRNA	tRNA-Tyr-GTA	chr13.trna65-TyrGTA	tRNA	Mus_musculus_tRNA-Tyr-GTA-1-2	74	3	31.4937	0	0	20	225.731
srR-1080	srRNA-Rn28s1-2662-23	CGGGCTGGGGCGCGAAGCGGGGC	23	srRNA	Rn28s1	NR_003279.1	rRNA	Mus musculus 28S ribosomal RNA (Rn28s1), ribosomal RNA	2662	5	52.4896	1	12.5334	17	191.871
srR-13332	srRNA-Rn18s-1268-30	CGGCCCGGACACGGACAGGATTGACAGATT	30	srRNA	Rn18s	NR_003278.3	rRNA	Mus musculus 18S ribosomal RNA (Rn18s), ribosomal RNA	1268	13	136.473	6	75.2002	4	45.1462
sinR-964	sinRNA-Rfk-12990-18	GGGGCCCGGGGCGGGG	18	sinRNA	Rfk	ENSMUSG00000024712	protein_coding intron	riboflavin kinase [Source:MGI Symbol;Acc:MGI:1914688]	12990	21	220.456	2	25.0667	1	11.2866
srR-13333	srRNA-Rn18s-1195-21	AAAGGAATTGACGGAAGGGCA	21	srRNA	Rn18s	NR_003278.3	rRNA	Mus musculus 18S ribosomal RNA (Rn18s), ribosomal RNA	1195	18	188.962	0	0	6	67.7193
sgmR-340	sgmRNA-chr2-2652921917-OH	GATTTGTAGCCTGACAACA	17	sgmRNA	chr2	-	Genome	Chromosome 2	26529219	1	10.4979	16	200.534	4	45.1462
srR-703	srRNA-Rn45s-6877-16	CGACTCTTAGCGGTGG	16	srRNA	Rn45s	NR_046233.2	rRNA	Mus musculus 45S pre-ribosomal RNA (Rn45s), ribosomal RNA	6877	11	115.477	4	50.1335	8	90.2924
miR-30e-18-23	miRNA-30e-18-23	GTAAACATCCTTGACTGGAAGCT	23	miRNA	mir-30e	ENSMUST00000083475.3	miRNA	ncrna chromosome:GRCm39:4:120629803:120629894:-1 gene:ENSMUSG00000119752.1 gene_biotype:miRNA transcript_biotype:miRNA gene_symbol:mmu-mir-30e description:mmu-mir-30e [Source:miRBase;Acc:MI0000259]	18	3	31.4937	17	213.067	1	11.2866
srR-6547	srRNA-Rn28s1-4598-16	GTGGAACCTGGCGCTA	16	srRNA	Rn28s1	NR_003279.1	rRNA	Mus musculus 28S ribosomal RNA (Rn28s1), ribosomal RNA	4598	8	83.9833	2	25.0667	13	146.725
sgmR-777	sgmRNA-chr13-11601747519-OH	AAGTCCCTGCCCTTTGA	19	sgmRNA	chr13	-	Genome	Chromosome 13	116017475	5	52.4896	9	112.8	8	90.2924
srR-134	srRNA-n-R5s149-105-15	CGGGTGCTGTAGGCT	15	srRNA	n-R5s149	NR_046156.1	rRNA	Mus musculus nuclear encoded rRNA 5S 149 (n-R5s149), ribosomal RNA	105	13	136.473	5	62.6669	5	56.4328
-	scaRNA -Gm25492 -110-20	GTTTCCGGCCTCAGACACTG	20	scaRNA	Gm25492	ENSMUST00000157383.3	scaRNA	ncrna chromosome:GRCm39:5:135082842:135082970:-1 gene:ENSMUSG00000088008.3 gene_biotype:scaRNA transcript_biotype:scaRNA gene_symbol:Gm25492 description:predicted gene, 25492 [Source:MGI Symbol;Acc:MGI:5455269]	110	2	20.9958	7	87.7336	13	146.725
tsR-21	tsRNA-tRNA-Cys-GCA-58-17	ATATCCGGGTGCCCCCTCCA	17	tsRNA	tRNA-Cys-GCA	chr6.trna86-CysGCA	tRNA	Mus_musculus_tRNA-Cys-GCA-24-1	58	4	41.9917	8	100.267	10	112.866
srR-3995	srRNA-Rn18s -1227-18	AGGAGTGGAGCCTGCGGC	18	srRNA	Rn18s	ENSMUST00000240377.1	rRNA	ncrna chromosome:GRCm39:17:40157244:40159092:1 gene:ENSMUSG00000119584.1 gene_biotype:rRNA transcript_biotype:rRNA gene_symbol:Rn18s description:18S ribosomal RNA [Source:NCBI gene (formerly Entrezgene);Acc:19791]	1227	9	94.4812	11	137.867	2	22.5731
srR-4971	srRNA-Rn18s-920-15	AAGAGGGACGGCCGG	15	srRNA	Rn18s	NR_003278.3	rRNA	Mus musculus 18S ribosomal RNA (Rn18s), ribosomal RNA	920	6	62.9875	9	112.8	7	79.0059
srpR-51	srpRNA-GC_rich-chr11:33147937-15	CGGGGCGCGGCCGGA	15	srpRNA	GC_rich	-	Low_complexity	mm10_rmsk_GC_rich_range=chr11:33147913-33147957	24	22	230.954	1	12.5334	1	11.2866
srR-1031	srRNA-Rs5-8s1-1-19	GACTCTTAGCGGTGGATCA	19	srRNA	Rs5-8s1	NR_003280.2	rRNA	Mus musculus 5.8S ribosomal RNA (Rs5-8s1), ribosomal RNA	1	2	20.9958	6	75.2002	14	158.012
srR-13334	srRNA-Rn18s-598-16	GGAGGGCAAGTCTGGT	16	srRNA	Rn18s	NR_003278.3	rRNA	Mus musculus 18S ribosomal RNA (Rn18s), ribosomal RNA	598	2	20.9958	6	75.2002	14	158.012
srR-539	srRNA-Rn28s1-3264-23	AGAACTGGTGCGGACCAGGGGAA	23	srRNA	Rn28s1	NR_003279.1	rRNA	Mus musculus 28S ribosomal RNA (Rn28s1), ribosomal RNA	3264	7	73.4854	0	0	16	180.585
tsR-1143	tsRNA-tRNA-Lys-CTT-1-17	GCCCGGCTAGCTCAGTC	17	tsRNA	tRNA-Lys-CTT	chr16.trna99-LysCTT	tRNA	Mus_musculus_tRNA-Lys-CTT-14-1	1	5	52.4896	7	87.7336	10	112.866
tsR-25	tsRNA-mt-tRNA-Trp-TCA-50-20	ACACAAGTTTAACTTCTGCCA	20	tsRNA	mt-tRNA-Trp-TCA	mtdbD00002048	tRNA	-	50	2	20.9958	14	175.467	5	56.4328
tsR-51	tsRNA-tRNA-Ile-GAT-69-18	ATCCCACTTCTGACACCA	18	tsRNA	tRNA-Ile-GAT	chr2.trna636-IleGAT	tRNA	Mus_musculus_tRNA-Ile-GAT-1-1	69	10	104.979	10	125.334	2	22.5731
sinR-965	sinRNA-Elf4-1391-18	CGGGCGGCGGGGCGGGGC	18	sinRNA	Elf4	ENSMUSG00000031103	protein_coding intron	E74-like factor 4 (ets domain transcription factor) [Source:MGI Symbol;Acc:MGI:1928377]	1391	23	241.452	0	0	1	11.2866
miR-532-5p-1-26	miRNA-532-5p-1-26	CATGCCTTGAGTGTAGGACCGT	26	miRNA	miR-532-5p	mmu-miR-532-5p	miRNA	-	1	4	41.9917	15	188.001	2	22.5731
srR-1645	srRNA-Rn28s1-1147-22	AAGGAGTCTAACGCGTGCGCGA	22	srRNA	Rn28s1	NR_003279.1	rRNA	Mus musculus 28S ribosomal RNA (Rn28s1), ribosomal RNA	1147	9	94.4812	0	0	14	158.012
srR-5313	srRNA-Rn28s1-47-26	AGTCAGCGGAGGAAAAGAAACTAACC	26	srRNA	Rn28s1	NR_003279.1	rRNA	Mus musculus 28S ribosomal RNA (Rn28s1), ribosomal RNA	47	9	94.4812	9	112.8	4	45.1462
tsR-1549	tsRNA-tRNA-Ile-GAT-1-21	GTCAGGATGGCCGAGCGGTCT	21	tsRNA	tRNA-Ile-GAT	chr2.trna636-IleGAT	tRNA	Mus_musculus_tRNA-Ile-GAT-1-1	1	6	62.9875	7	87.7336	9	101.579
miR-101a-3p-1-28	miRNA-101a-3p-1-28	TACAGTACTGTGATAGCTGAAT	28	miRNA	miR-101a-3p	mmu-miR-101a-3p	miRNA	-	1	3	31.4937	14	175.467	4	45.1462
snoR-77	snoRNA-Gm25855-55-16	AAGTAACTCTGAGGAG	16	snoRNA	Gm25855	ENSMUST00000082787.6	snoRNA	ncrna chromosome:GRCm39:19:8701357:8701428:1 gene:ENSMUSG00000064721.6 gene_biotype:snoRNA transcript_biotype:snoRNA gene_symbol:Gm25855 description:predicted gene, 25855 [Source:MGI Symbol;Acc:MGI:5455632]	55	3	31.4937	14	175.467	4	45.1462
srR-2008	srRNA-Rn28s1-2962-18	GGGGGGCCGGCGGCGGCG	18	srRNA	Rn28s1	NR_003279.1	rRNA	Mus musculus 28S ribosomal RNA (Rn28s1), ribosomal RNA	2962	24	251.95	0	0	0	0
srR-13335	srRNA-Rn18s-141-16	ACTTGGATAACTGTGG	16	srRNA	Rn18s	NR_003278.3	rRNA	Mus musculus 18S ribosomal RNA (Rn18s), ribosomal RNA	141	24	251.95	0	0	0	0
srR-13336	srRNA-Rn28s1-3672-23	CCGCCGGCCCTGCGGGCCGCCGG	23	srRNA	Rn28s1	NR_003279.1	rRNA	Mus musculus 28S ribosomal RNA (Rn28s1), ribosomal RNA	3672	24	251.95	0	0	0	0
srR-19	srRNA-Rn28s1-2779-30	CCCCGCGGGGCCCCGTCGTCCCCCGCGTCG	30	srRNA	Rn28s1	NR_003279.1	rRNA	Mus musculus 28S ribosomal RNA (Rn28s1), ribosomal RNA	2779	2	20.9958	13	162.934	6	67.7193
sgmR-225	sgmRNA-chr6-14720542726-OH	CGGTCCCGGGTTTCGGCACCA	26	sgmRNA	chr6	-	Genome	Chromosome 6	147205427	4	41.9917	14	175.467	3	33.8597
srR-1494	srRNA-Rs5-8s1-64-21	AATGTGAATTGCAGGACACAT	21	srRNA	Rs5-8s1	NR_003280.2	rRNA	Mus musculus 5.8S ribosomal RNA (Rs5-8s1), ribosomal RNA	64	6	62.9875	15	188.001	0	0
srR-13337	srRNA-Rn18s-887-20	ATTTTGTTGGTTTTCGGAAC	20	srRNA	Rn18s	NR_003278.3	rRNA	Mus musculus 18S ribosomal RNA (Rn18s), ribosomal RNA	887	6	62.9875	15	188.001	0	0
srR-7695	srRNA-Rn18s-1024-21	AATCAAGAACGAAAGTCGGAG	21	srRNA	Rn18s	NR_003278.3	rRNA	Mus musculus 18S ribosomal RNA (Rn18s), ribosomal RNA	1024	11	115.477	0	0	12	135.439
srR-13338	srRNA-Rn18s-672-17	AAGCTCGTAGTTGGATC	17	srRNA	Rn18s	NR_003278.3	rRNA	Mus musculus 18S ribosomal RNA (Rn18s), ribosomal RNA	672	8	83.9833	7	87.7336	7	79.0059
srR-13339	srRNA-Rs5-8s1-2-17	ACTCTAAGCGGTGGATC	17	srRNA	Rs5-8s1	NR_003280.2	rRNA	Mus musculus 5.8S ribosomal RNA (Rs5-8s1), ribosomal RNA	2	0	0	20	250.667	0	0
miR-152-5p-2-24	miRNA-152-5p-2-24	AGGTTCTGTGATACACTCCGACT	24	miRNA	miR-152-5p	mmu-miR-152-5p	miRNA	-	2	2	20.9958	12	150.4	7	79.0059
tsR-199	tsRNA-tRNA-Lys-CTT-47-16	TCGTGGGTTCGGGCCCCACGTTGGGCGCCA	16	tsRNA	tRNA-Lys-CTT	chr16.trna99-LysCTT	tRNA	Mus_musculus_tRNA-Lys-CTT-14-1	47	12	125.975	9	112.8	1	11.2866
tsR-45	tsRNA-tRNA-Cys-GCA-50-19	GAGTTCATCTCGGTGGAACCTCCA	19	tsRNA	tRNA-Cys-GCA	chr6.trna68-CysGCA	tRNA	Mus_musculus_tRNA-Cys-GCA-4-1	50	17	178.465	3	37.6001	3	33.8597
srR-13340	srRNA-Rn18s-1669-25	GCGTTGATTAAGTCCCTGCCCTTTG	25	srRNA	Rn18s	NR_003278.3	rRNA	Mus musculus 18S ribosomal RNA (Rn18s), ribosomal RNA	1669	14	146.971	1	12.5334	8	90.2924
snR-687	snRNA-Gm25202-93-18	AAATGGATTTTTGGAAGT	18	snRNA	Gm25202	ENSMUST00000082838.3	snRNA	ncrna chromosome:GRCm39:X:14181640:14181830:-1 gene:ENSMUSG00000064772.3 gene_biotype:snRNA transcript_biotype:snRNA gene_symbol:Gm25202 description:predicted gene, 25202 [Source:MGI Symbol;Acc:MGI:5454979]	93	2	20.9958	11	137.867	8	90.2924
sinR-45	sinRNA-Gm6611-3364-16	ACCGGGTGCTGTAGGCTTTT	16	sinRNA	Gm6611	ENSMUSG00000091997	processed_pseudogene intron	-	3364	15	157.469	1	12.5334	7	79.0059
-	spgRNA-Gm8242-159-19	ATTCCGGTCTTCGGCACCA	19	spgRNA	Gm8242	ENSMUSG00000102827	pseudogene	ENSMUSG00000102827|ENSMUST00000193029|Gm8242|transcribed_processed_pseudogene|predictedgene 8242 [Source:MGI Symbol;Acc:MGI:3647216]	159	7	73.4854	14	175.467	0	0
srR-13341	srRNA-Rn28s1-3455-22	AATTAGTGACGCGCATGAATGG	22	srRNA	Rn28s1	NR_003279.1	rRNA	Mus musculus 28S ribosomal RNA (Rn28s1), ribosomal RNA	3455	1	10.4979	1	12.5334	20	225.731
miR-16-5p-2-16	miRNA-16-5p-2-16	AGCAGCACGTAAATATTGGCG	16	miRNA	miR-16-5p	mmu-miR-16-5p	miRNA	-	2	1	10.4979	10	125.334	10	112.866
snoR-123	snoRNA-Snora24-108-23	TCTGACTTGAGCAAGTGACATTC	23	snoRNA	Snora24	ENSMUST00000174989.3	snoRNA	ncrna chromosome:GRCm39:3:123301586:123301715:-1 gene:ENSMUSG00000092730.3 gene_biotype:snoRNA transcript_biotype:snoRNA gene_symbol:Snora24 description:small nucleolar RNA, H/ACA box 24 [Source:MGI Symbol;Acc:MGI:4360223]	108	1	10.4979	10	125.334	10	112.866
srR-2898	srRNA-Rn28s1-3923-20	AGAAGGGCAAAAGCTCGCTT	20	srRNA	Rn28s1	NR_003279.1	rRNA	Mus musculus 28S ribosomal RNA (Rn28s1), ribosomal RNA	3923	2	20.9958	1	12.5334	19	214.445
srR-171	srRNA-Rs5-8s1-129-27	CGGGGCTACGCCTGTCTGAGCGTCGCT	27	srRNA	Rs5-8s1	NR_003280.2	rRNA	Mus musculus 5.8S ribosomal RNA (Rs5-8s1), ribosomal RNA	129	15	157.469	0	0	8	90.2924
srR-13342	srRNA-Rn28s1-2580-18	GTTGGAACAATGTAGGTA	18	srRNA	Rn28s1	NR_003279.1	rRNA	Mus musculus 28S ribosomal RNA (Rn28s1), ribosomal RNA	2580	9	94.4812	5	62.6669	8	90.2924
tsR-380	tsRNA-tRNA-Val-CAC-1-16	GTTTCCGTAGTGTAGT	16	tsRNA	tRNA-Val-CAC	chr11.trna90-ValCAC	tRNA	Mus_musculus_tRNA-Val-CAC-2-3	1	9	94.4812	5	62.6669	8	90.2924
miR-let-7b-5p-1-17-2	miRNA-let-7b-5p-1-17-2	TGAGGTAGTAGGTTGTGTGGTTA	17	miRNA	let-7b-5p	mmu-let-7b-5p	miRNA	-	1	6	62.9875	3	37.6001	13	146.725
srR-318	srRNA-n-R5s149-100-20	AATACCGGGTGCTGTAGGCT	20	srRNA	n-R5s149	NR_046156.1	rRNA	Mus musculus nuclear encoded rRNA 5S 149 (n-R5s149), ribosomal RNA	100	6	62.9875	12	150.4	3	33.8597
slncR-358	slncRNA-3110099E03Rik-278-18	CCCGTGGACTGCCTCAGC	18	slncRNA	3110099E03Rik	ENSMUST00000125147.2	LncRNA	ncrna chromosome:GRCm39:2:115326212:115342688:-1 gene:ENSMUSG00000085582.8 gene_biotype:lncRNA transcript_biotype:lncRNA gene_symbol:3110099E03Rik description:RIKEN cDNA 3110099E03 gene [Source:MGI Symbol;Acc:MGI:1925761]	278	0	0	8	100.267	13	146.725
srR-13343	srRNA-Rn18s-1838-28	TTTCCGTAGGTGAACCTGCGGAAGGATC	28	srRNA	Rn18s	NR_003278.3	rRNA	Mus musculus 18S ribosomal RNA (Rn18s), ribosomal RNA	1838	8	83.9833	4	50.1335	10	112.866
srR-376	srRNA-Rn28s1-134-25	GTCGCGGCGTGGGAAATGTGGCGTA	25	srRNA	Rn28s1	NR_003279.1	rRNA	Mus musculus 28S ribosomal RNA (Rn28s1), ribosomal RNA	134	8	83.9833	13	162.934	0	0
srR-9487	srRNA-Rn28s1-4165-15	AGGGAACGTGAGCTG	15	srRNA	Rn28s1	NR_003279.1	rRNA	Mus musculus 28S ribosomal RNA (Rn28s1), ribosomal RNA	4165	5	52.4896	11	137.867	5	56.4328
snoR-259	snoRNA-Snord49a-55-18	AACTGCTCCTGGCTGACT	18	snoRNA	Snord49a	ENSMUST00000083800.3	snoRNA	ncrna chromosome:GRCm39:11:62494276:62494347:1 gene:ENSMUSG00000065734.3 gene_biotype:snoRNA transcript_biotype:snoRNA gene_symbol:Snord49a description:small nucleolar RNA, C/D box 49A [Source:MGI Symbol;Acc:MGI:3819538]	55	7	73.4854	12	150.4	2	22.5731
srR-10972	srRNA-Rn18s-1839-27	TTCCGTAGGTGAACCTGCGGAAGGATC	27	srRNA	Rn18s	NR_003278.3	rRNA	Mus musculus 18S ribosomal RNA (Rn18s), ribosomal RNA	1839	4	41.9917	1	12.5334	17	191.871
srR-10038	srRNA-Rn28s1-4291-26	GCTTGGCTGAGGAGCCAATGGGGCGA	26	srRNA	Rn28s1	NR_003279.1	rRNA	Mus musculus 28S ribosomal RNA (Rn28s1), ribosomal RNA	4291	3	31.4937	0	0	19	214.445
sgmR-615	sgmRNA-chrX-86281964-25	AGTCGGAACGGGACGGGAGC	25	sgmRNA	chrX	-	Genome	Chromosome X	86281964	0	0	7	87.7336	14	158.012
miR-221-3p-1-25	miRNA-221-3p-1-25	AGCTACATTGTCTGCTGGGTTTC	25	miRNA	miR-221-3p	mmu-miR-221-3p	miRNA	-	1	10	104.979	4	50.1335	8	90.2924
srR-8595	srRNA-Rn28s1-3270-19	GGTGCGGACCAGGGGAATC	19	srRNA	Rn28s1	NR_003279.1	rRNA	Mus musculus 28S ribosomal RNA (Rn28s1), ribosomal RNA	3270	4	41.9917	0	0	18	203.158
miR-30a-6-26	miRNA-30a-6-26	TGTAAACATCCTCGACTGGAAGCTAT	26	miRNA	Mir30a	ENSMUST00000083471.5	miRNA	ncrna chromosome:GRCm39:1:23311350:23311420:1 gene:ENSMUSG00000065405.5 gene_biotype:miRNA transcript_biotype:miRNA gene_symbol:Mir30a description:microRNA 30a [Source:MGI Symbol;Acc:MGI:2676907]	6	4	41.9917	9	112.8	8	90.2924
srR-13344	srRNA-Rn28s1-3495-21	GTCCCTACCTACTATCCAGCG	21	srRNA	Rn28s1	NR_003279.1	rRNA	Mus musculus 28S ribosomal RNA (Rn28s1), ribosomal RNA	3495	6	62.9875	1	12.5334	15	169.298
srR-13345	srRNA-Rn18s-141-15	ACTTGGATAACTGTG	15	srRNA	Rn18s	NR_003278.3	rRNA	Mus musculus 18S ribosomal RNA (Rn18s), ribosomal RNA	141	6	62.9875	10	125.334	5	56.4328
srR-13346	srRNA-Rn18s-1-16	ACCTGGTTGATCCTGC	16	srRNA	Rn18s	NR_003278.3	rRNA	Mus musculus 18S ribosomal RNA (Rn18s), ribosomal RNA	1	3	31.4937	17	213.067	0	0
srR-5682	srRNA-Rs5-8s1-14-16	GGATCACTCGGCTCGT	16	srRNA	Rs5-8s1	NR_003280.2	rRNA	Mus musculus 5.8S ribosomal RNA (Rs5-8s1), ribosomal RNA	14	8	83.9833	2	25.0667	12	135.439
srR-9584	srRNA-Rn28s1-1315-19	GAGCGTACGCGTTAGGACC	19	srRNA	Rn28s1	NR_003279.1	rRNA	Mus musculus 28S ribosomal RNA (Rn28s1), ribosomal RNA	1315	5	52.4896	0	0	17	191.871
srR-5479	srRNA-Rn18s-64-16	ACGCACGGCCGGTACA	16	srRNA	Rn18s	NR_003278.3	rRNA	Mus musculus 18S ribosomal RNA (Rn18s), ribosomal RNA	64	13	136.473	5	62.6669	4	45.1462
srR-13347	srRNA-Rn28s1-4139-23	AAGCGTTGGATTGTTCACCCACT	23	srRNA	Rn28s1	NR_003279.1	rRNA	Mus musculus 28S ribosomal RNA (Rn28s1), ribosomal RNA	4139	4	41.9917	8	100.267	9	101.579
sgmR-778	sgmRNA-chr5-14774937118-OH	TCGCGGGCCGCTGGCT	18	sgmRNA	chr5	-	Genome	Chromosome 5	147749371	6	62.9875	9	112.8	6	67.7193
srR-13348	srRNA-Rn28s1-2564-16	GAACAGCCTCTGGCAT	16	srRNA	Rn28s1	NR_003279.1	rRNA	Mus musculus 28S ribosomal RNA (Rn28s1), ribosomal RNA	2564	3	31.4937	7	87.7336	11	124.152
tsR-319	tsRNA-tRNA-Cys-GCA-58-20	CATCTCGGTGGGACCTCCA	20	tsRNA	tRNA-Cys-GCA	chr6.trna84-CysGCA	tRNA	Mus_musculus_tRNA-Cys-GCA-4-21	58	5	52.4896	8	100.267	8	90.2924
srR-13349	srRNA-Rn28s1-42-27	ATATTAGTCAGCGGAGGAAAAGAAACT	27	srRNA	Rn28s1	NR_003279.1	rRNA	Mus musculus 28S ribosomal RNA (Rn28s1), ribosomal RNA	42	1	10.4979	14	175.467	5	56.4328
tsR-2566	tsRNA-tRNA-Lys-CTT-62-17	GTGGGTTCGGGTCCCACCAGAGTCGCCA	17	tsRNA	tRNA-Lys-CTT	chr16.trna22-LysCTT	tRNA	Mus_musculus_tRNA-Lys-CTT-8-1	62	8	83.9833	0	0	14	158.012
miR-744-5p-1-17	miRNA-744-5p-1-17	TGCGGGGCTAGGGCTAACAGC	17	miRNA	miR-744-5p	mmu-miR-744-5p	miRNA	-	1	7	73.4854	8	100.267	6	67.7193
snR-688	snRNA-AC121792.2-137-29-2	GTGGGGGACTGCGTTCGCGCTTTCCCCTG	29	snRNA	AC121792.2	ENSMUST00001239542.1	snRNA	ncrna chromosome:GRCm39:3:96396045:96396209:1 gene:ENSMUSG00000118936.1 gene_biotype:snRNA transcript_biotype:snRNA gene_symbol:AC121792.2	137	23	241.452	0	0	0	0
srR-349	srRNA-Rn28s1-1-21	CGCGACCTCAGATCAGACGTG	21	srRNA	Rn28s1	NR_003279.1	rRNA	Mus musculus 28S ribosomal RNA (Rn28s1), ribosomal RNA	1	9	94.4812	9	112.8	3	33.8597
sgmR-779	sgmRNA-chr7-6140023318-OH	ATAGCCAAGCCCGACTGT	18	sgmRNA	chr7	-	Genome	Chromosome 7	61400233	6	62.9875	7	87.7336	8	90.2924
srR-3727	srRNA-Rn18s-680-16	AGTTGGATCTTGGGAG	16	srRNA	Rn18s	NR_003278.3	rRNA	Mus musculus 18S ribosomal RNA (Rn18s), ribosomal RNA	680	11	115.477	1	12.5334	10	112.866
srR-10227	srRNA-Rn28s1-3885-17	AAGGCGAGCTCAGGGAG	17	srRNA	Rn28s1	NR_003279.1	rRNA	Mus musculus 28S ribosomal RNA (Rn28s1), ribosomal RNA	3885	11	115.477	1	12.5334	10	112.866
srR-9770	srRNA-Rn18s-1369-17	AATTCCGATAACGAACG	17	srRNA	Rn18s	NR_003278.3	rRNA	Mus musculus 18S ribosomal RNA (Rn18s), ribosomal RNA	1369	0	0	3	37.6001	18	203.158
srR-6148	srRNA-Rn28s1-3273-17	GCGGACCAGGGGAATCC	17	srRNA	Rn28s1	NR_003279.1	rRNA	Mus musculus 28S ribosomal RNA (Rn28s1), ribosomal RNA	3273	2	20.9958	4	50.1335	15	169.298
miR-139-43-23	miRNA-139-43-23	TGGAGACGCGGCCCTGTTGGAGT	23	miRNA	Mir139	ENSMUST00000083512.3	miRNA	ncrna chromosome:GRCm39:7:101124583:101124650:1 gene:ENSMUSG00000065446.3 gene_biotype:miRNA transcript_biotype:miRNA gene_symbol:Mir139 description:microRNA 139 [Source:MGI Symbol;Acc:MGI:2676824]	43	4	41.9917	14	175.467	2	22.5731
srR-333	srRNA-Rn28s1-1-16	CGCGACCTCAGATCAG	16	srRNA	Rn28s1	NR_003279.1	rRNA	Mus musculus 28S ribosomal RNA (Rn28s1), ribosomal RNA	1	11	115.477	9	112.8	1	11.2866
srR-9822	srRNA-Rn28s1-2521-15	CTCGCGCCGGGCCGT	15	srRNA	Rn28s1	NR_003279.1	rRNA	Mus musculus 28S ribosomal RNA (Rn28s1), ribosomal RNA	2521	4	41.9917	4	50.1335	13	146.725
miR-99a-42-22	miRNA-99a-42-22	CAAGCTCGTTTCTATGGGTCTG	22	miRNA	Mir99a	ENSMUST00000083596.3	miRNA	ncrna chromosome:GRCm39:16:77395824:77395888:1 gene:ENSMUSG00000065530.3 gene_biotype:miRNA transcript_biotype:miRNA gene_symbol:Mir99a description:microRNA 99a [Source:MGI Symbol;Acc:MGI:2676912]	42	4	41.9917	4	50.1335	13	146.725
srR-13350	srRNA-Rn18s-82-29	GAAACTGCGAATGGCTCATTAAATCAGTT	29	srRNA	Rn18s	NR_003278.3	rRNA	Mus musculus 18S ribosomal RNA (Rn18s), ribosomal RNA	82	3	31.4937	3	37.6001	15	169.298
tsR-356	tsRNA-tRNA-Lys-CTT-61-16	CCCTGTTCGGGCGCCA	16	tsRNA	tRNA-Lys-CTT	chr3.trna2-LysCTT	tRNA	Mus_musculus_tRNA-Lys-CTT-4-1	61	3	31.4937	3	37.6001	15	169.298
srR-419	srRNA-Rn28s1-3130-28	TGGCGGGGGCGGGCGGGCGTCCCGCGCG	28	srRNA	Rn28s1	NR_003279.1	rRNA	Mus musculus 28S ribosomal RNA (Rn28s1), ribosomal RNA	3130	3	31.4937	12	150.4	5	56.4328
srR-13351	srRNA-Rn28s1-2580-21	GTTGGAACAATGTAGGTAAGG	21	srRNA	Rn28s1	NR_003279.1	rRNA	Mus musculus 28S ribosomal RNA (Rn28s1), ribosomal RNA	2580	0	0	1	12.5334	20	225.731
sinR-966	sinRNA-Glod4-5738-19	CAGGGATTGATGTTCATC	19	sinRNA	Glod4	ENSMUSG00000017286	protein_coding intron	glyoxalase domain containing 4 [Source:MGI Symbol;Acc:MGI:1914451]	5738	0	0	19	238.134	0	0
srR-4383	srRNA-Rn18s-158-23	AATTCTAGAGCTAATACATGCCG	23	srRNA	Rn18s	NR_003278.3	rRNA	Mus musculus 18S ribosomal RNA (Rn18s), ribosomal RNA	158	5	52.4896	4	50.1335	12	135.439
srR-13352	srRNA-Rn28s1-4162-21	AATAGGGAACGTGAGCTGGGT	21	srRNA	Rn28s1	NR_003279.1	rRNA	Mus musculus 28S ribosomal RNA (Rn28s1), ribosomal RNA	4162	5	52.4896	4	50.1335	12	135.439
tsR-196	tsRNA-tRNA-Lys-CTT-48-19	CCAGGGTTCAGGTCCCTGTTCGGGCGCCA	19	tsRNA	tRNA-Lys-CTT	chr3.trna2-LysCTT	tRNA	Mus_musculus_tRNA-Lys-CTT-4-1	48	13	136.473	0	0	9	101.579
srR-6095	srRNA-Rn18s-1378-17	AACGAACGAGACTCTGG	17	srRNA	Rn18s	NR_003278.3	rRNA	Mus musculus 18S ribosomal RNA (Rn18s), ribosomal RNA	1378	15	157.469	1	12.5334	6	67.7193
tsR-739	tsRNA-tRNA-Tyr-GTA-73-21	CGATTCCGGCTCGAAGGACCA	21	tsRNA	tRNA-Tyr-GTA	chr13.trna65-TyrGTA	tRNA	Mus_musculus_tRNA-Tyr-GTA-1-2	73	1	10.4979	1	12.5334	19	214.445
sgmR-116	sgmRNA-chr15-5783938617-OH	ACGGGGCACAATACTTT	17	sgmRNA	chr15	-	Genome	Chromosome 15	57839386	3	31.4937	2	25.0667	16	180.585
srR-13353	srRNA-Rn18s-649-16	ATATTAAAGTTGCTGC	16	srRNA	Rn18s	NR_003278.3	rRNA	Mus musculus 18S ribosomal RNA (Rn18s), ribosomal RNA	649	11	115.477	7	87.7336	3	33.8597
snoR-1532	snoRNA-Snord32a-66-16	GCACCGCTCTGAGACT	16	snoRNA	Snord32a	ENSMUST00000083285.3	snoRNA	ncrna chromosome:GRCm39:7:44776806:44776888:-1 gene:ENSMUSG00000065219.3 gene_biotype:snoRNA transcript_biotype:snoRNA gene_symbol:Snord32a description:small nucleolar RNA, C/D box 32A [Source:MGI Symbol;Acc:MGI:1351324]	66	5	52.4896	12	150.4	3	33.8597
snoR-100	snoRNA-Snord55-57-18	AACCTTGGAGAGCTGAGC	18	snoRNA	Snord55	ENSMUST00000174939.3	snoRNA	ncrna chromosome:GRCm39:4:117012967:117013045:-1 gene:ENSMUSG00000092680.3 gene_biotype:snoRNA transcript_biotype:snoRNA gene_symbol:Snord55 description:small nucleolar RNA, C/D box 55 [Source:MGI Symbol;Acc:MGI:3819543]	57	2	20.9958	10	125.334	8	90.2924
slncR-18	slncRNA-Rmrp -252-27	ACACGGGGCTCATTCTCAGCGCGGCTA	27	slncRNA	Rmrp	ENSMUST00000226420.2	LncRNA	ncrna chromosome:GRCm39:4:43492783:43493063:-1 gene:ENSMUSG00000115420.2 gene_biotype:lncRNA transcript_biotype:lncRNA gene_symbol:Rmrp description:RNA component of mitochondrial RNAase P [Source:MGI Symbol;Acc:MGI:97937]	252	7	73.4854	13	162.934	0	0
tsR-3356	tsRNA-tRNA-Cys-GCA-58-16	ATCTCGGTGGGACCTC	16	tsRNA	tRNA-Cys-GCA	chr6.trna84-CysGCA	tRNA	Mus_musculus_tRNA-Cys-GCA-4-21	58	1	10.4979	9	112.8	10	112.866
srR-13354	srRNA-Rn18s-991-30	AGAGCGAAAGCATTTGCCAAGAATGTTTTC	30	srRNA	Rn18s	NR_003278.3	rRNA	Mus musculus 18S ribosomal RNA (Rn18s), ribosomal RNA	991	0	0	17	213.067	2	22.5731
srR-13355	srRNA-Rn28s1-1492-21	AGGATAGCTGGCGCTCTCGCT	21	srRNA	Rn28s1	NR_003279.1	rRNA	Mus musculus 28S ribosomal RNA (Rn28s1), ribosomal RNA	1492	2	20.9958	0	0	19	214.445
srR-1584	srRNA-Rn18s-1846-24	GGTGAACCTGCGGAAGGATCATTA	24	srRNA	Rn18s	NR_003278.3	rRNA	Mus musculus 18S ribosomal RNA (Rn18s), ribosomal RNA	1846	2	20.9958	9	112.8	9	101.579
srR-1648	srRNA-Rn28s1-2193-17	AGTCGGTCCTGAGAGAT	17	srRNA	Rn28s1	NR_003279.1	rRNA	Mus musculus 28S ribosomal RNA (Rn28s1), ribosomal RNA	2193	4	41.9917	10	125.334	6	67.7193
srR-1463	srRNA-Rn18s-1847-23	GTGAACCTGCGGAAGGATCATTA	23	srRNA	Rn18s	NR_003278.3	rRNA	Mus musculus 18S ribosomal RNA (Rn18s), ribosomal RNA	1847	12	125.975	6	75.2002	3	33.8597
sinR-967	sinRNA-Elf4-1392-28	GGGCGGCGGGGCGGGGC	28	sinRNA	Elf4	ENSMUSG00000031103	protein_coding intron	E74-like factor 4 (ets domain transcription factor) [Source:MGI Symbol;Acc:MGI:1928377]	1392	20	209.958	2	25.0667	0	0
srR-9947	srRNA-Rn18s-1024-24	AATCAAGAACGAAAGTCGGAGGTT	24	srRNA	Rn18s	NR_003278.3	rRNA	Mus musculus 18S ribosomal RNA (Rn18s), ribosomal RNA	1024	14	146.971	7	87.7336	0	0
srR-7155	srRNA-Rn28s1-4590-23	ACGTTCGTGTGGAACCTGGCGCT	23	srRNA	Rn28s1	NR_003279.1	rRNA	Mus musculus 28S ribosomal RNA (Rn28s1), ribosomal RNA	4590	11	115.477	5	62.6669	5	56.4328
srR-4874	srRNA-Rn28s1-1412-30	AAATCGGTCGTCCGACCTGGGTATAGGGGC	30	srRNA	Rn28s1	NR_003279.1	rRNA	Mus musculus 28S ribosomal RNA (Rn28s1), ribosomal RNA	1412	0	0	7	87.7336	13	146.725
srR-10384	srRNA-Rn28s1-3838-15	AGTTTGACTGGGGCG	15	srRNA	Rn28s1	NR_003279.1	rRNA	Mus musculus 28S ribosomal RNA (Rn28s1), ribosomal RNA	3838	2	20.9958	17	213.067	0	0
tsR-92	tsRNA-tRNA-Leu-AAG-59-18	GTCCCATCTGGGTCGCCA	18	tsRNA	tRNA-Leu-AAG	chr11.trna893-LeuAAG	tRNA	Mus_musculus_tRNA-Leu-AAG-1-1	59	7	73.4854	11	137.867	2	22.5731
srR-1528	srRNA-Rn28s1-4579-19	ACGTTGAACGCACGTTCGT	19	srRNA	Rn28s1	NR_003279.1	rRNA	Mus musculus 28S ribosomal RNA (Rn28s1), ribosomal RNA	4579	1	10.4979	7	87.7336	12	135.439
srR-13356	srRNA-Rn18s-431-18	CGGAGAGGGAGCCTGAGA	18	srRNA	Rn18s	NR_003278.3	rRNA	Mus musculus 18S ribosomal RNA (Rn18s), ribosomal RNA	431	6	62.9875	10	125.334	4	45.1462
tsR-158	tsRNA-tRNA-Val-CAC-55-22	TCGAAACCGGGCGGAAACACCA	22	tsRNA	tRNA-Val-CAC	chr3.trna129-ValCAC	tRNA	Mus_musculus_tRNA-Val-CAC-2-2	55	6	62.9875	10	125.334	4	45.1462
miR-101a-50-21	miRNA-101a-50-21	GTACAGTACTGTGATAACTGA	21	miRNA	Mir101a	ENSMUST00000083517.3	miRNA	ncrna chromosome:GRCm39:4:101204142:101204224:-1 gene:ENSMUSG00000065451.3 gene_biotype:miRNA transcript_biotype:miRNA gene_symbol:Mir101a description:microRNA 101a [Source:MGI Symbol;Acc:MGI:2676803]	50	11	115.477	4	50.1335	6	67.7193
tsR-3564	tsRNA-tRNA-Pro-CGG-5817--58-17	AGATCCCGGACGAGCCCCC	17	tsRNA	tRNA-Pro-CGG	chr11.trna188-ProCGG	tRNA	Mus_musculus_tRNA-Pro-CGG-1-2	58	0	0	6	75.2002	14	158.012
srR-13357	srRNA-Rn18s-1342-18	TTAGTTGGTGGAGCGATT	18	srRNA	Rn18s	NR_003278.3	rRNA	Mus musculus 18S ribosomal RNA (Rn18s), ribosomal RNA	1342	8	83.9833	11	137.867	1	11.2866
srR-13358	srRNA-Rn18s-289-23	GGTGACTCTAGATAACCTCGGGC	23	srRNA	Rn18s	NR_003278.3	rRNA	Mus musculus 18S ribosomal RNA (Rn18s), ribosomal RNA	289	8	83.9833	11	137.867	1	11.2866
srR-215	srRNA-n-R5s149-97-22	GGGAATACCGGGTGCTGTAGGC	22	srRNA	n-R5s149	NR_046156.1	rRNA	Mus musculus nuclear encoded rRNA 5S 149 (n-R5s149), ribosomal RNA	97	5	52.4896	0	0	16	180.585
srR-1530	srRNA-Rn28s1-3533-15	ACGGGCTTGGCGGAA	15	srRNA	Rn28s1	NR_003279.1	rRNA	Mus musculus 28S ribosomal RNA (Rn28s1), ribosomal RNA	3533	5	52.4896	9	112.8	6	67.7193
srR-13359	srRNA-Rn18s-1695-20	ACACACCGCCCGTCGCTACT	20	srRNA	Rn18s	NR_003278.3	rRNA	Mus musculus 18S ribosomal RNA (Rn18s), ribosomal RNA	1695	13	136.473	5	62.6669	3	33.8597
tsR-310	tsRNA-tRNA-Lys-CTT-1-30	GCCCGGCTAGCTCAGTCGGTAGAGCATGAG	30	tsRNA	tRNA-Lys-CTT	chr16.trna99-LysCTT	tRNA	Mus_musculus_tRNA-Lys-CTT-14-1	1	21	220.456	1	12.5334	0	0
srR-4692	srRNA-Rn18s-1097-17	GGCGATGCGGCGGCGTT	17	srRNA	Rn18s	NR_003278.3	rRNA	Mus musculus 18S ribosomal RNA (Rn18s), ribosomal RNA	1097	7	73.4854	1	12.5334	13	146.725
srR-13360	srRNA-Rn28s1-4633-17	GCTTCTGGGTCGGGGTT	17	srRNA	Rn28s1	NR_003279.1	rRNA	Mus musculus 28S ribosomal RNA (Rn28s1), ribosomal RNA	4633	7	73.4854	1	12.5334	13	146.725
srR-2966	srRNA-Rn18s-102-28	AAATCAGTTATGGTTCCTTTGGTCGCTC	28	srRNA	Rn18s	NR_003278.3	rRNA	Mus musculus 18S ribosomal RNA (Rn18s), ribosomal RNA	102	15	157.469	6	75.2002	0	0
srR-13361	srRNA-Rn28s1-4100-16	GATGTCGGCTCTTCCT	16	srRNA	Rn28s1	NR_003279.1	rRNA	Mus musculus 28S ribosomal RNA (Rn28s1), ribosomal RNA	4100	1	10.4979	15	188.001	3	33.8597
sgmR-87	sgmRNA-chrX-1777190126-OH	ATTCCGGACGAGCCCCCA	26	sgmRNA	chrX	-	Genome	Chromosome X	17771901	6	62.9875	0	0	15	169.298
miR-103-3p-1-16-2	miRNA-103-3p-1-16-2	AGCAGCATTGTACAGGGCTATG	16	miRNA	miR-103-3p	mmu-miR-103-3p	miRNA	-	1	3	31.4937	7	87.7336	10	112.866
srR-3092	srRNA-Rn18s-27-15	ATGCTTGTCTCAAAG	15	srRNA	Rn18s	NR_003278.3	rRNA	Mus musculus 18S ribosomal RNA (Rn18s), ribosomal RNA	27	4	41.9917	7	87.7336	9	101.579
miR-27b-5p-1-18	miRNA-27b-5p-1-18	AGAGCTTAGCTGATTGGTGAAC	18	miRNA	miR-27b-5p	mmu-miR-27b-5p	miRNA	-	1	9	94.4812	1	12.5334	11	124.152
srR-12101	srRNA-Rn18s-1284-16	AGGATTGACAGATTGA	16	srRNA	Rn18s	NR_003278.3	rRNA	Mus musculus 18S ribosomal RNA (Rn18s), ribosomal RNA	1284	14	146.971	4	50.1335	3	33.8597
smR-335	smRNA-C2cd2-403-22	CCCCCGCCCCGGCGACGGGGGG	22	smRNA	C2cd2	ENSMUSG00000045975	mature mRNA	ENSMUST00000232572|C2cd2|protein_coding|C2	403	22	230.954	0	0	0	0
sinR-968	sinRNA-Gm47536-11755-18	AGGCTGGGTGTGGAAGTG	18	sinRNA	Gm47536	ENSMUSG00000111382	processed_pseudogene intron	-	11755	22	230.954	0	0	0	0
srR-5148	srRNA-Rn28s1-1669-21	AAGCAGAACTGGCGCTGCGGG	21	srRNA	Rn28s1	NR_003279.1	rRNA	Mus musculus 28S ribosomal RNA (Rn28s1), ribosomal RNA	1669	8	83.9833	0	0	13	146.725
srR-6318	srRNA-Rn28s1-1669-16	AAGCAGAACTGGCGCT	16	srRNA	Rn28s1	NR_003279.1	rRNA	Mus musculus 28S ribosomal RNA (Rn28s1), ribosomal RNA	1669	1	10.4979	4	50.1335	15	169.298
srR-9077	srRNA-Rn28s1-1741-20	AGAAAAGGTGTTGGTTGATA	20	srRNA	Rn28s1	NR_003279.1	rRNA	Mus musculus 28S ribosomal RNA (Rn28s1), ribosomal RNA	1741	9	94.4812	9	112.8	2	22.5731
srR-2158	srRNA-Rn28s1-2333-20	AACGCGACCGATCCCGGAGA	20	srRNA	Rn28s1	NR_003279.1	rRNA	Mus musculus 28S ribosomal RNA (Rn28s1), ribosomal RNA	2333	2	20.9958	4	50.1335	14	158.012
miR-99b-5p-1-16-2	miRNA-99b-5p-1-16-2	CACCCGTAGAACCGACCTTGCGT	16	miRNA	miR-99b-5p	mmu-miR-99b-5p	miRNA	-	1	2	20.9958	4	50.1335	14	158.012
srR-6009	srRNA-Rn18s-1083-18	AAACGATGCCGACTGGCG	18	srRNA	Rn18s	NR_003278.3	rRNA	Mus musculus 18S ribosomal RNA (Rn18s), ribosomal RNA	1083	9	94.4812	8	100.267	3	33.8597
srR-13362	srRNA-Rn18s-1092-19	CGACTGGCGATGCGGCGGC	19	srRNA	Rn18s	NR_003278.3	rRNA	Mus musculus 18S ribosomal RNA (Rn18s), ribosomal RNA	1092	17	178.465	4	50.1335	0	0
miR-18a-5p-1-17	miRNA-18a-5p-1-17	TAAGGTGCATCTAGTGCAGATAG	17	miRNA	miR-18a-5p	mmu-miR-18a-5p	miRNA	-	1	3	31.4937	4	50.1335	13	146.725
srR-7001	srRNA-Rn28s1-3269-28	TGGTGCGGACCAGGGGAATCCGACTGTT	28	srRNA	Rn28s1	NR_003279.1	rRNA	Mus musculus 28S ribosomal RNA (Rn28s1), ribosomal RNA	3269	0	0	11	137.867	8	90.2924
srR-13363	srRNA-Rn18s-1671-24	GTTGATTAAGTCCCTGCCCTTTGT	24	srRNA	Rn18s	NR_003278.3	rRNA	Mus musculus 18S ribosomal RNA (Rn18s), ribosomal RNA	1671	4	41.9917	4	50.1335	12	135.439
srR-10831	srRNA-Rn28s1-4685-28	ATTGAAAGTCAGCCCTCGACACAAGGGT	28	srRNA	Rn28s1	NR_003279.1	rRNA	Mus musculus 28S ribosomal RNA (Rn28s1), ribosomal RNA	4685	12	125.975	0	0	9	101.579
srR-698	srRNA-Rn18s-1768-15	ACGGCCCTGGCGGAG	15	srRNA	Rn18s	NR_003278.3	rRNA	Mus musculus 18S ribosomal RNA (Rn18s), ribosomal RNA	1768	11	115.477	8	100.267	1	11.2866
miR-191-5p-1-29	miRNA-191-5p-1-29	CAACGGAATCCCAAAAGCAGCTG	29	miRNA	miR-191-5p	mmu-miR-191-5p	miRNA	-	1	8	83.9833	6	75.2002	6	67.7193
srR-10467	srRNA-Rn28s1-4185-21	AGACCGTCGTGAGACAGGTTA	21	srRNA	Rn28s1	NR_003279.1	rRNA	Mus musculus 28S ribosomal RNA (Rn28s1), ribosomal RNA	4185	5	52.4896	4	50.1335	11	124.152
srR-10037	srRNA-Rn28s1-2248-17	GTTGCCCTCGGCCGATC	17	srRNA	Rn28s1	NR_003279.1	rRNA	Mus musculus 28S ribosomal RNA (Rn28s1), ribosomal RNA	2248	13	136.473	0	0	8	90.2924
srR-2811	srRNA-Rn28s1-4578-20	CACGTTGAACGCACGTTCGT	20	srRNA	Rn28s1	NR_003279.1	rRNA	Mus musculus 28S ribosomal RNA (Rn28s1), ribosomal RNA	4578	5	52.4896	13	162.934	1	11.2866
srR-13364	srRNA-Rn18s-1381-28	GAACGAGACTCTGGCATGCTAACTAGTT	28	srRNA	Rn18s	NR_003278.3	rRNA	Mus musculus 18S ribosomal RNA (Rn18s), ribosomal RNA	1381	2	20.9958	11	137.867	6	67.7193
tsR-3419	tsRNA-tRNA-Pro-CGG-58-17	ATCCCGGACGAGCCCCC	17	tsRNA	tRNA-Pro-CGG	chr11.trna188-ProCGG	tRNA	Mus_musculus_tRNA-Pro-CGG-1-2	58	2	20.9958	11	137.867	6	67.7193
srR-5174	srRNA-Rs5-8s1-136-20-11	ACGCCCGTCTGAGCGTCGCT	20	srRNA	Rs5-8s1	NR_003280.2	rRNA	Mus musculus 5.8S ribosomal RNA (Rs5-8s1), ribosomal RNA	136	6	62.9875	4	50.1335	10	112.866
srR-2575	srRNA-Rn28s1-1313-26	ACGAGCGTACGCGTTAGGACCCGAAA	26	srRNA	Rn28s1	NR_003279.1	rRNA	Mus musculus 28S ribosomal RNA (Rn28s1), ribosomal RNA	1313	14	146.971	0	0	7	79.0059
sinR-969	sinRNA-Mir6924-85-17	TAATCGGTCGAGGACTTAACC	17	sinRNA	Mir6924	ENSMUSG00000104996	miRNA intron	-	85	6	62.9875	13	162.934	0	0
srR-3056	srRNA-Rn28s1-1800-23	AAGGAGTGTGTAACAACTCACCT	23	srRNA	Rn28s1	NR_003279.1	rRNA	Mus musculus 28S ribosomal RNA (Rn28s1), ribosomal RNA	1800	3	31.4937	11	137.867	5	56.4328
tsR-3565	tsRNA-tRNA-Lys-TTT-5117--51-17	GAGTTCGATCCTCACACGGGGCACCA	17	tsRNA	tRNA-Lys-TTT	chr13.trna53-LysTTT	tRNA	Mus_musculus_tRNA-Lys-TTT-3-1	51	0	0	0	0	20	225.731
miR-151-8-22	miRNA-151-8-22	TCGAGGAGCTCACAGTCTAGTA	22	miRNA	Mir151	ENSMUST00000083678.3	miRNA	ncrna chromosome:GRCm39:15:73126664:73126731:-1 gene:ENSMUSG00000065612.3 gene_biotype:miRNA transcript_biotype:miRNA gene_symbol:Mir151 description:microRNA 151 [Source:MGI Symbol;Acc:MGI:2676836]	8	5	52.4896	12	150.4	2	22.5731
srR-8885	srRNA-Rn18s-1195-16	AAAGGAATTGACGGAA	16	srRNA	Rn18s	NR_003278.3	rRNA	Mus musculus 18S ribosomal RNA (Rn18s), ribosomal RNA	1195	7	73.4854	4	50.1335	9	101.579
miR-16-5p-8-16	miRNA-16-5p-8-16	ACGTAAATATTGGCG	16	miRNA	miR-16-5p	mmu-miR-16-5p	miRNA	-	8	12	125.975	7	87.7336	1	11.2866
srR-13365	srRNA-Rn28s1-3361-16	GCTCTGAATGTCAAAG	16	srRNA	Rn28s1	NR_003279.1	rRNA	Mus musculus 28S ribosomal RNA (Rn28s1), ribosomal RNA	3361	1	10.4979	0	0	19	214.445
srR-13366	srRNA-Rn18s-1834-27	AAGGTTTCCGTAGGTGAACCTGCGGAA	27	srRNA	Rn18s	NR_003278.3	rRNA	Mus musculus 18S ribosomal RNA (Rn18s), ribosomal RNA	1834	1	10.4979	0	0	19	214.445
sinR-384	sinRNA-Filip1l-215342-18	AGGATAGCTGGCGCTCTCGCTCTTTT	18	sinRNA	Filip1l	ENSMUSG00000043336	protein_coding intron	filamin A interacting protein 1-like [Source:MGI Symbol;Acc:MGI:1925999]	215342	1	10.4979	0	0	19	214.445
miR-451a-17-23	miRNA-451a-17-23	AAACCGTTACCATTACTGAGTTT	23	miRNA	mir-451a	ENSMUST00000093557.3	miRNA	ncrna chromosome:GRCm39:11:77963996:77964067:1 gene:ENSMUSG00000118889.1 gene_biotype:miRNA transcript_biotype:miRNA gene_symbol:mmu-mir-451a description:mmu-mir-451a [Source:miRBase;Acc:MI0001730]	17	1	10.4979	9	112.8	9	101.579
snR-16	snRNA-Gm25202-165-23	AGTACCTCCAGGAACGGTGCACC	23	snRNA	Gm25202	ENSMUST00000082838.3	snRNA	ncrna chromosome:GRCm39:X:14181640:14181830:-1 gene:ENSMUSG00000064772.3 gene_biotype:snRNA transcript_biotype:snRNA gene_symbol:Gm25202 description:predicted gene, 25202 [Source:MGI Symbol;Acc:MGI:5454979]	165	11	115.477	6	75.2002	3	33.8597
srR-1330	srRNA-Rn28s1-3264-29	AGAACTGGTGCGGACCAGGGGAATCCGAC	29	srRNA	Rn28s1	NR_003279.1	rRNA	Mus musculus 28S ribosomal RNA (Rn28s1), ribosomal RNA	3264	19	199.46	2	25.0667	0	0
srR-13367	srRNA-Rn28s1-2241-24	GGCCTCCGTTGCCCTCGGCCGATC	24	srRNA	Rn28s1	NR_003279.1	rRNA	Mus musculus 28S ribosomal RNA (Rn28s1), ribosomal RNA	2241	7	73.4854	12	150.4	0	0
slncR-359	slncRNA-Gm10710 -1220-17	GCTCCGGCGCCGCGGCG	17	slncRNA	Gm10710	ENSMUST00000047876.7	LncRNA	ncrna chromosome:GRCm39:3:83032583:83036553:-1 gene:ENSMUSG00000074517.3 gene_biotype:lncRNA transcript_biotype:lncRNA gene_symbol:Gm10710 description:predicted gene 10710 [Source:MGI Symbol;Acc:MGI:3642896]	1220	7	73.4854	12	150.4	0	0
srR-1962	srRNA-Rn18s-921-19	AGAGGGACGGCCGGGGGCA	19	srRNA	Rn18s	NR_003278.3	rRNA	Mus musculus 18S ribosomal RNA (Rn18s), ribosomal RNA	921	4	41.9917	1	12.5334	15	169.298
snoR-227	snoRNA-Snora75-110-24	ATTTGGCTGTTGTGTGAGACATTA	24	snoRNA	Snora75	ENSMUST00000082903.3	snoRNA	ncrna chromosome:GRCm39:1:86278891:86279023:-1 gene:ENSMUSG00000064837.3 gene_biotype:snoRNA transcript_biotype:snoRNA gene_symbol:Snora75 description:small nucleolar RNA, H/ACA box 75 [Source:MGI Symbol;Acc:MGI:3819511]	110	1	10.4979	8	100.267	10	112.866
snoR-78	snoRNA-Gm22980-44-24	AAGTGAGGATGAAGTTATCTGAGG	24	snoRNA	Gm22980	ENSMUST00000082608.3	snoRNA	ncrna chromosome:GRCm39:4:117011290:117011359:-1 gene:ENSMUSG00000064542.3 gene_biotype:snoRNA transcript_biotype:snoRNA gene_symbol:Gm22980 description:predicted gene, 22980 [Source:MGI Symbol;Acc:MGI:5452757]	44	5	52.4896	10	125.334	4	45.1462
srR-3050	srRNA-Rs5-8s1-142-18	GTCTGAGCGTCGCTTGAC	18	srRNA	Rs5-8s1	NR_003280.2	rRNA	Mus musculus 5.8S ribosomal RNA (Rs5-8s1), ribosomal RNA	142	2	20.9958	8	100.267	9	101.579
srR-13368	srRNA-Rn28s1-1777-16	GGCCATGGAAGTCGGA	16	srRNA	Rn28s1	NR_003279.1	rRNA	Mus musculus 28S ribosomal RNA (Rn28s1), ribosomal RNA	1777	18	188.962	0	0	3	33.8597
srR-8033	srRNA-Rn28s1-3327-21	GGCGGGTGTTGACGCGATGTG	21	srRNA	Rn28s1	NR_003279.1	rRNA	Mus musculus 28S ribosomal RNA (Rn28s1), ribosomal RNA	3327	4	41.9917	0	0	16	180.585
snR-66	snRNA-Gm25202-167-21	TACCTCCAGGAACGGTGCACC	21	snRNA	Gm25202	ENSMUST00000082838.3	snRNA	ncrna chromosome:GRCm39:X:14181640:14181830:-1 gene:ENSMUSG00000064772.3 gene_biotype:snRNA transcript_biotype:snRNA gene_symbol:Gm25202 description:predicted gene, 25202 [Source:MGI Symbol;Acc:MGI:5454979]	167	20	209.958	1	12.5334	0	0
srR-2822	srRNA-Rn18s-1600-16	GATGGGGATCGGGGAT	16	srRNA	Rn18s	NR_003278.3	rRNA	Mus musculus 18S ribosomal RNA (Rn18s), ribosomal RNA	1600	9	94.4812	3	37.6001	8	90.2924
miR-30e-17-23	miRNA-30e-17-23	TGTAAACATCCTTGACTGGAAGC	23	miRNA	mir-30e	ENSMUST00000083475.3	miRNA	ncrna chromosome:GRCm39:4:120629803:120629894:-1 gene:ENSMUSG00000119752.1 gene_biotype:miRNA transcript_biotype:miRNA gene_symbol:mmu-mir-30e description:mmu-mir-30e [Source:miRBase;Acc:MI0000259]	17	6	62.9875	10	125.334	3	33.8597
srR-13369	srRNA-Rn18s-850-19	ACCGCAGCTAGGAATAATG	19	srRNA	Rn18s	NR_003278.3	rRNA	Mus musculus 18S ribosomal RNA (Rn18s), ribosomal RNA	850	14	146.971	6	75.2002	0	0
srR-13370	srRNA-Rn18s-1378-22	AACGAACGAGACTCTGGCATGC	22	srRNA	Rn18s	NR_003278.3	rRNA	Mus musculus 18S ribosomal RNA (Rn18s), ribosomal RNA	1378	19	199.46	0	0	2	22.5731
srR-3486	srRNA-Rn18s-892-20	GTTGGTTTTCGGAACTGAGG	20	srRNA	Rn18s	NR_003278.3	rRNA	Mus musculus 18S ribosomal RNA (Rn18s), ribosomal RNA	892	8	83.9833	2	25.0667	10	112.866
srR-13371	srRNA-Rn28s1-3274-17	ACGGACCAGGGGAATCC	17	srRNA	Rn28s1	NR_003279.1	rRNA	Mus musculus 28S ribosomal RNA (Rn28s1), ribosomal RNA	3274	0	0	15	188.001	3	33.8597
srR-13372	srRNA-Rn18s-364-23	AACTTTCGATGGTAGTCGCCGTG	23	srRNA	Rn18s	NR_003278.3	rRNA	Mus musculus 18S ribosomal RNA (Rn18s), ribosomal RNA	364	5	52.4896	9	112.8	5	56.4328
srR-13373	srRNA-Rs5-8s1-90-21	ATCGACACTTCGAACGCACTT	21	srRNA	Rs5-8s1	NR_003280.2	rRNA	Mus musculus 5.8S ribosomal RNA (Rs5-8s1), ribosomal RNA	90	3	31.4937	7	87.7336	9	101.579
srR-13374	srRNA-Rn28s1-3406-29	GGCGGGAGTAACTATGACTCTCTTAAGGT	29	srRNA	Rn28s1	NR_003279.1	rRNA	Mus musculus 28S ribosomal RNA (Rn28s1), ribosomal RNA	3406	3	31.4937	7	87.7336	9	101.579
miR-34a-5p-1-28	miRNA-34a-5p-1-28	TGGCAGTGTCTTAGCTGGTTGT	28	miRNA	miR-34a-5p	mmu-miR-34a-5p	miRNA	-	1	11	115.477	3	37.6001	6	67.7193
srR-1156	srRNA-Rn28s1-2686-21	GGGCGCGCGCCGCGGCTGGAC	21	srRNA	Rn28s1	NR_003279.1	rRNA	Mus musculus 28S ribosomal RNA (Rn28s1), ribosomal RNA	2686	8	83.9833	10	125.334	1	11.2866
srR-13375	srRNA-Rn18s-850-18	ACCGCAGCTAGGAATAAT	18	srRNA	Rn18s	NR_003278.3	rRNA	Mus musculus 18S ribosomal RNA (Rn18s), ribosomal RNA	850	8	83.9833	10	125.334	1	11.2866
miR-30a-5p-1-18	miRNA-30a-5p-1-18	TGTAAACATCCTCGACTGGAA	18	miRNA	miR-30a-5p	mmu-miR-30a-5p	miRNA	-	1	5	52.4896	8	100.267	6	67.7193
srR-1226	srRNA-Rn28s1-2664-21	GGCTGGGGCGCGAAGCGGGGC	21	srRNA	Rn28s1	NR_003279.1	rRNA	Mus musculus 28S ribosomal RNA (Rn28s1), ribosomal RNA	2664	21	220.456	0	0	0	0
srR-2381	srRNA-Rn18s-748-25	TCTCGGCGCCCCCTCGATGCTCTTA	25	srRNA	Rn18s	NR_003278.3	rRNA	Mus musculus 18S ribosomal RNA (Rn18s), ribosomal RNA	748	2	20.9958	6	75.2002	11	124.152
srR-13376	srRNA-Rs5-8s1-64-23	AATGTGAATTGCAGGACACATTG	23	srRNA	Rs5-8s1	NR_003280.2	rRNA	Mus musculus 5.8S ribosomal RNA (Rs5-8s1), ribosomal RNA	64	10	104.979	2	25.0667	8	90.2924
srR-53	srRNA-n-R5s149-103-17-3	ACCGGGTGCTGTAGGCA	17	srRNA	n-R5s149	NR_046156.1	rRNA	Mus musculus nuclear encoded rRNA 5S 149 (n-R5s149), ribosomal RNA	103	2	20.9958	15	188.001	1	11.2866
srR-13377	srRNA-Rn18s-1120-18	ATGACCCGCCGGGCAGCT	18	srRNA	Rn18s	NR_003278.3	rRNA	Mus musculus 18S ribosomal RNA (Rn18s), ribosomal RNA	1120	9	94.4812	10	125.334	0	0
srR-9613	srRNA-Rn28s1-4579-29	ACGTTGAACGCACGTTCGTGTGGAACCTG	29	srRNA	Rn28s1	NR_003279.1	rRNA	Mus musculus 28S ribosomal RNA (Rn28s1), ribosomal RNA	4579	3	31.4937	15	188.001	0	0
tsR-3566	tsRNA-tRNA-Ala-CGC-6125--61-25	TACCCGGATTCTCCACCA	25	tsRNA	tRNA-Ala-CGC	chrX.trna271-AlaCGC	tRNA	Mus_musculus_tRNA-Ala-CGC-3-2	61	3	31.4937	15	188.001	0	0
sinR-177	sinRNA-1700010D01Rik-74868-16	CAGATCTCGGTGGGACCTCCA	16	sinRNA	1700010D01Rik	ENSMUSG00000071721	lncRNA intron	-	74868	0	0	13	162.934	5	56.4328
srR-1576	srRNA-Rn28s1-2685-21	TGGGCGCGCGCCGCGGCTGGA	21	srRNA	Rn28s1	NR_003279.1	rRNA	Mus musculus 28S ribosomal RNA (Rn28s1), ribosomal RNA	2685	13	136.473	3	37.6001	4	45.1462
srR-13378	srRNA-Rn18s-892-15	GTTGGTTTTCGGAAC	15	srRNA	Rn18s	NR_003278.3	rRNA	Mus musculus 18S ribosomal RNA (Rn18s), ribosomal RNA	892	13	136.473	3	37.6001	4	45.1462
snoR-693	snoRNA-Gm23451-105-18	AACCTGTTGGGAACACGT	18	snoRNA	Gm23451	ENSMUST00000083328.3	snoRNA	ncrna chromosome:GRCm39:11:98907857:98907978:-1 gene:ENSMUSG00000065262.3 gene_biotype:snoRNA transcript_biotype:snoRNA gene_symbol:Gm23451 description:predicted gene, 23451 [Source:MGI Symbol;Acc:MGI:5453228]	105	13	136.473	3	37.6001	4	45.1462
srR-123	srRNA-Rn28s1-4693-23	TCAGCCCTCGACACAAGGGTTTG	23	srRNA	Rn28s1	NR_003279.1	rRNA	Mus musculus 28S ribosomal RNA (Rn28s1), ribosomal RNA	4693	4	41.9917	6	75.2002	9	101.579
srR-1246	srRNA-Rn28s1-1316-19	AGCGTACGCGTTAGGACCC	19	srRNA	Rn28s1	NR_003279.1	rRNA	Mus musculus 28S ribosomal RNA (Rn28s1), ribosomal RNA	1316	4	41.9917	6	75.2002	9	101.579
srR-1772	srRNA-Rn28s1-1897-15	CGGAACGGGACGGGA	15	srRNA	Rn28s1	NR_003279.1	rRNA	Mus musculus 28S ribosomal RNA (Rn28s1), ribosomal RNA	1897	6	62.9875	7	87.7336	6	67.7193
smR-336	smRNA-Rpl30-2106-27	ATCTAAATGCTGGTGACAGACCATCTG	27	smRNA	Rpl30	ENSMUSG00000058600	mature mRNA	ENSMUST00000135417|Rpl30|protein_coding|ribosomal	2106	0	0	3	37.6001	16	180.585
slncR-360	slncRNA-Gm10564 -935-20	GGGGGGCCCTCCGGTGCGCG	20	slncRNA	Gm10564	ENSMUST00000097750.3	LncRNA	ncrna chromosome:GRCm39:4:155126503:155129879:1 gene:ENSMUSG00000073686.3 gene_biotype:lncRNA transcript_biotype:lncRNA gene_symbol:Gm10564 description:predicted gene 10564 [Source:MGI Symbol;Acc:MGI:3704240]	935	0	0	12	150.4	6	67.7193
srR-9434	srRNA-Rn18s-1839-30	TTCCGTAGGTGAACCTGCGGAAGGATCATT	30	srRNA	Rn18s	NR_003278.3	rRNA	Mus musculus 18S ribosomal RNA (Rn18s), ribosomal RNA	1839	5	52.4896	6	75.2002	8	90.2924
srR-78	srRNA-Rs5-8s1-130-26	GGGGCTACGCCTGTCTGAGCGTCGCT	26	srRNA	Rs5-8s1	NR_003280.2	rRNA	Mus musculus 5.8S ribosomal RNA (Rs5-8s1), ribosomal RNA	130	13	136.473	2	25.0667	5	56.4328
miR-221-5p-1-17	miRNA-221-5p-1-17	ACCTGGCATACAATGTAGATTTCTGT	17	miRNA	miR-221-5p	mmu-miR-221-5p	miRNA	-	1	1	10.4979	12	150.4	5	56.4328
miR-30a-9-22	miRNA-30a-9-22	AAACATCCTCGACTGGAAGCTT	22	miRNA	Mir30a	ENSMUST00000083471.5	miRNA	ncrna chromosome:GRCm39:1:23311350:23311420:1 gene:ENSMUSG00000065405.5 gene_biotype:miRNA transcript_biotype:miRNA gene_symbol:Mir30a description:microRNA 30a [Source:MGI Symbol;Acc:MGI:2676907]	9	14	146.971	2	25.0667	4	45.1462
srR-13379	srRNA-Rn18s-1315-19	TCCGTGGGTGGTGGTGCAT	19	srRNA	Rn18s	NR_003278.3	rRNA	Mus musculus 18S ribosomal RNA (Rn18s), ribosomal RNA	1315	0	0	2	25.0667	17	191.871
srR-12179	srRNA-Rn28s1-1466-19	AGCTGGTTCCCTCCGAAGT	19	srRNA	Rn28s1	NR_003279.1	rRNA	Mus musculus 28S ribosomal RNA (Rn28s1), ribosomal RNA	1466	5	52.4896	5	62.6669	9	101.579
srR-13380	srRNA-Rn28s1-1410-22	GCAAATCGGTCGTCCGACCTGG	22	srRNA	Rn28s1	NR_003279.1	rRNA	Mus musculus 28S ribosomal RNA (Rn28s1), ribosomal RNA	1410	5	52.4896	5	62.6669	9	101.579
srR-5334	srRNA-Rn28s1-3885-16	AAGGCGAGCTCAGGGA	16	srRNA	Rn28s1	NR_003279.1	rRNA	Mus musculus 28S ribosomal RNA (Rn28s1), ribosomal RNA	3885	13	136.473	1	12.5334	6	67.7193
srR-13381	srRNA-Rn28s1-3834-18	GGGGAGTTTGACTGGGGC	18	srRNA	Rn28s1	NR_003279.1	rRNA	Mus musculus 28S ribosomal RNA (Rn28s1), ribosomal RNA	3834	13	136.473	1	12.5334	6	67.7193
srR-13382	srRNA-Rn18s-68-20	ACGGCCGGTACAGTGAAACT	20	srRNA	Rn18s	NR_003278.3	rRNA	Mus musculus 18S ribosomal RNA (Rn18s), ribosomal RNA	68	7	73.4854	6	75.2002	6	67.7193
srR-13383	srRNA-Rn18s-347-17	CGAACGTCTGCCCTATC	17	srRNA	Rn18s	NR_003278.3	rRNA	Mus musculus 18S ribosomal RNA (Rn18s), ribosomal RNA	347	4	41.9917	4	50.1335	11	124.152
miR-101a-3p-1-29	miRNA-101a-3p-1-29	TACAGTACTGTGATAACTGA	29	miRNA	miR-101a-3p	mmu-miR-101a-3p	miRNA	-	1	4	41.9917	4	50.1335	11	124.152
srR-13384	srRNA-Rn18s-901-16	CGGAACTGAGGCCATG	16	srRNA	Rn18s	NR_003278.3	rRNA	Mus musculus 18S ribosomal RNA (Rn18s), ribosomal RNA	901	17	178.465	3	37.6001	0	0
srR-7138	srRNA-Rn18s -1227-20	AGGAGTGGAGCCTGCGGCTT	20	srRNA	Rn18s	ENSMUST00000240377.1	rRNA	ncrna chromosome:GRCm39:17:40157244:40159092:1 gene:ENSMUSG00000119584.1 gene_biotype:rRNA transcript_biotype:rRNA gene_symbol:Rn18s description:18S ribosomal RNA [Source:NCBI gene (formerly Entrezgene);Acc:19791]	1227	6	62.9875	5	62.6669	8	90.2924
srR-13385	srRNA-Rn18s-1024-17	AATCAAGAACGAAAGTC	17	srRNA	Rn18s	NR_003278.3	rRNA	Mus musculus 18S ribosomal RNA (Rn18s), ribosomal RNA	1024	11	115.477	8	100.267	0	0
snoR-45	snoRNA-CT030259.1-53-19	ACGGATCTGGCTTCTGAGA	19	snoRNA	CT030259.1	ENSMUST00000240516.1	snoRNA	ncrna chromosome:GRCm39:9:88739746:88739817:-1 gene:ENSMUSG00000119491.1 gene_biotype:snoRNA transcript_biotype:snoRNA gene_symbol:CT030259.1	53	5	52.4896	13	162.934	0	0
snoR-451	snoRNA-Snord42a-47-19	AAAGGAACCACTGATGCTG	19	snoRNA	Snord42a	ENSMUST00000082606.3	snoRNA	ncrna chromosome:GRCm39:11:78072125:78072189:-1 gene:ENSMUSG00000064540.3 gene_biotype:snoRNA transcript_biotype:snoRNA gene_symbol:Snord42a description:small nucleolar RNA, C/D box 42A [Source:MGI Symbol;Acc:MGI:3819532]	47	5	52.4896	13	162.934	0	0
srR-13386	srRNA-Rn18s-158-19	AATTCTAGAGCTAATACAT	19	srRNA	Rn18s	NR_003278.3	rRNA	Mus musculus 18S ribosomal RNA (Rn18s), ribosomal RNA	158	2	20.9958	11	137.867	5	56.4328
srR-13387	srRNA-Rn18s-141-29	ACTTGGATAACTGTGGTAATTCTAGAGCT	29	srRNA	Rn18s	NR_003278.3	rRNA	Mus musculus 18S ribosomal RNA (Rn18s), ribosomal RNA	141	7	73.4854	5	62.6669	7	79.0059
srR-2596	srRNA-Rn18s-920-18	AAGAGGGACGGCCGGGGG	18	srRNA	Rn18s	NR_003278.3	rRNA	Mus musculus 18S ribosomal RNA (Rn18s), ribosomal RNA	920	4	41.9917	3	37.6001	12	135.439
srR-555	srRNA-Rn45s-6877-20	CGACTCTTAGCGGTGGATCA	20	srRNA	Rn45s	NR_046233.2	rRNA	Mus musculus 45S pre-ribosomal RNA (Rn45s), ribosomal RNA	6877	4	41.9917	3	37.6001	12	135.439
sgmR-780	sgmRNA-chr5-6020038818-OH	AAAAATGGCGGTAGAAGT	18	sgmRNA	chr5	-	Genome	Chromosome 5	60200388	1	10.4979	1	12.5334	17	191.871
sinR-187	sinRNA-Gm15739-1095-28	CGGCCCCCGGCGCGCCGGGCTCG	28	sinRNA	Gm15739	ENSMUSG00000080957	processed_pseudogene intron	-	1095	1	10.4979	10	125.334	7	79.0059
srR-13388	srRNA-Rn18s-1852-17	CCTGCGGAAGGATCATT	17	srRNA	Rn18s	NR_003278.3	rRNA	Mus musculus 18S ribosomal RNA (Rn18s), ribosomal RNA	1852	6	62.9875	4	50.1335	9	101.579
sinR-970	sinRNA-Astx6-7119-24	TCGTTTCCCGGCTGACGCACCA	24	sinRNA	Astx6	ENSMUSG00000095005	lncRNA intron	-	7119	0	0	0	0	19	214.445
tsR-1567	tsRNA-tRNA-Pro-CGG-59-22	TCCCGGACGAGCCCC	22	tsRNA	tRNA-Pro-CGG	chr11.trna188-ProCGG	tRNA	Mus_musculus_tRNA-Pro-CGG-1-2	59	0	0	9	112.8	9	101.579
srR-1690	srRNA-Rn18s-1409-22	ACGCGACCCCCGAGCGGTCGGC	22	srRNA	Rn18s	NR_003278.3	rRNA	Mus musculus 18S ribosomal RNA (Rn18s), ribosomal RNA	1409	2	20.9958	10	125.334	6	67.7193
miR-28a-5p-1-16	miRNA-28a-5p-1-16	AAGGAGCTCACAGTCTATTGAG	16	miRNA	miR-28a-5p	mmu-miR-28a-5p	miRNA	-	1	2	20.9958	10	125.334	6	67.7193
srR-4756	srRNA-Rn18s-1265-25	ACCCGGCCCGGACACGGACAGGATT	25	srRNA	Rn18s	NR_003278.3	rRNA	Mus musculus 18S ribosomal RNA (Rn18s), ribosomal RNA	1265	12	125.975	7	87.7336	0	0
miR-let-7e-5p-7-15	miRNA-let-7e-5p-7-15	AGGAGGTTGTATAGTT	15	miRNA	let-7e-5p	mmu-let-7e-5p	miRNA	-	7	12	125.975	7	87.7336	0	0
miR-192-15-22	miRNA-192-15-22	TGACCTATGAATTGACAGCCAG	22	miRNA	Mir192	ENSMUST00000083589.3	miRNA	ncrna chromosome:GRCm39:19:6314874:6314962:1 gene:ENSMUSG00000065523.3 gene_biotype:miRNA transcript_biotype:miRNA gene_symbol:Mir192 description:microRNA 192 [Source:MGI Symbol;Acc:MGI:2676856]	15	1	10.4979	9	112.8	8	90.2924
smR-337	smRNA-Cep164-1325-17	CCCCGGCATCGGAACCA	17	smRNA	Cep164	ENSMUSG00000043987	mature mRNA	ENSMUST00000213154|Cep164|protein_coding|centrosomal	1325	6	62.9875	12	150.4	0	0
snR-71	snRNA-AC121792.2-146-20	TGCGTTCGCGCTCTCCCCTG	20	snRNA	AC121792.2	ENSMUST00001239542.1	snRNA	ncrna chromosome:GRCm39:3:96396045:96396209:1 gene:ENSMUSG00000118936.1 gene_biotype:snRNA transcript_biotype:snRNA gene_symbol:AC121792.2	146	0	0	8	100.267	10	112.866
srR-13389	srRNA-Rn18s-1320-20	GGGTGGTGGTGCATGGCCGT	20	srRNA	Rn18s	NR_003278.3	rRNA	Mus musculus 18S ribosomal RNA (Rn18s), ribosomal RNA	1320	8	83.9833	4	50.1335	7	79.0059
sgmR-5	sgmRNA-chr18-3568645319-OH	AGCCGGCGGGAGCCCCG	19	sgmRNA	chr18	-	Genome	Chromosome 18	35686453	8	83.9833	4	50.1335	7	79.0059
srR-13390	srRNA-Rn28s1-4143-16	GTTGGATTGTTCACCC	16	srRNA	Rn28s1	NR_003279.1	rRNA	Mus musculus 28S ribosomal RNA (Rn28s1), ribosomal RNA	4143	0	0	17	213.067	0	0
sinR-142	sinRNA-Gm9891-8913-20	GTTCAGAGTTCTACAGTCA	20	sinRNA	Gm9891	ENSMUSG00000115641	TEC intron	-	8913	0	0	17	213.067	0	0
sinR-971	sinRNA-Proser3-197-16	GCTCGTCGGAGGGCCGA	16	sinRNA	Proser3	ENSMUSG00000036864	protein_coding intron	proline and serine rich 3 [Source:MGI Symbol;Acc:MGI:2681861]	197	0	0	17	213.067	0	0
srR-176	srRNA-Rn28s1-4697-20	CCCTCGACACAAGGGTTTGT	20	srRNA	Rn28s1	NR_003279.1	rRNA	Mus musculus 28S ribosomal RNA (Rn28s1), ribosomal RNA	4697	7	73.4854	3	37.6001	9	101.579
srR-1288	srRNA-Rn28s1-243-23	AGCGGCCCCCGGCGCGCCGGGCT	23	srRNA	Rn28s1	NR_003279.1	rRNA	Mus musculus 28S ribosomal RNA (Rn28s1), ribosomal RNA	243	12	125.975	6	75.2002	1	11.2866
tsR-839	tsRNA-tRNA-Lys-TTT-51-19	GAGTTCGTTCCTCACACGGGGCACCA	19	tsRNA	tRNA-Lys-TTT	chr13.trna53-LysTTT	tRNA	Mus_musculus_tRNA-Lys-TTT-3-1	51	3	31.4937	0	0	16	180.585
miR-let-7a-5p-1-23	miRNA-let-7a-5p-1-23	TGAGGTAGTAGGTTGTATAGTTA	23	miRNA	let-7a-5p	mmu-let-7a-5p	miRNA	-	1	3	31.4937	9	112.8	6	67.7193
srR-673	srRNA-Rn28s1-1259-25	CCGCCGAGGGCGCACCACCGGCCCG	25	srRNA	Rn28s1	NR_003279.1	rRNA	Mus musculus 28S ribosomal RNA (Rn28s1), ribosomal RNA	1259	11	115.477	5	62.6669	3	33.8597
miR-29b-3p-1-18	miRNA-29b-3p-1-18	TAGCACCATTTGAAATCAGTGT	18	miRNA	miR-29b-3p	mmu-miR-29b-3p	miRNA	-	1	2	20.9958	8	100.267	8	90.2924
srR-13391	srRNA-Rn28s1-4162-20	AATAGGGAACGTGAGCTGGG	20	srRNA	Rn28s1	NR_003279.1	rRNA	Mus musculus 28S ribosomal RNA (Rn28s1), ribosomal RNA	4162	10	104.979	4	50.1335	5	56.4328
slncR-361	slncRNA-Gm10389 -3332-19	AACCCCGTCGTTCGCTCCA	19	slncRNA	Gm10389	ENSMUST00000227861.2	LncRNA	ncrna chromosome:GRCm39:15:10600379:10611737:1 gene:ENSMUSG00000115667.2 gene_biotype:lncRNA transcript_biotype:lncRNA gene_symbol:Gm10389 description:predicted gene 10389 [Source:MGI Symbol;Acc:MGI:3641773]	3332	1	10.4979	16	200.534	0	0
tsR-1027	tsRNA-tRNA-Cys-GCA-21-15	AGGATTCGGCGCTCT	15	tsRNA	tRNA-Cys-GCA	chr6.trna459-CysGCA	tRNA	Mus_musculus_tRNA-Cys-GCA-4-4	21	6	62.9875	1	12.5334	12	135.439
sinR-972	sinRNA-Sncb-100-17	GGGCGGCGGGGCGGGGCG	17	sinRNA	Sncb	ENSMUSG00000034891	protein_coding intron	synuclein, beta [Source:MGI Symbol;Acc:MGI:1889011]	100	19	199.46	0	0	1	11.2866
srR-13392	srRNA-Rn18s-898-16	TTTCGGAACTGAGGCC	16	srRNA	Rn18s	NR_003278.3	rRNA	Mus musculus 18S ribosomal RNA (Rn18s), ribosomal RNA	898	12	125.975	4	50.1335	3	33.8597
sinR-973	sinRNA-Gm17669-58-27	GGAGGGCGCGCGGGTCGGGGCGGCGGCG	27	sinRNA	Gm17669	ENSMUSG00000091695	processed_pseudogene intron	-	58	20	209.958	0	0	0	0
srR-620	srRNA-Rs5-8s1-136-20-12	ACGCCTGTCTGGGCGTCGCT	20	srRNA	Rs5-8s1	NR_003280.2	rRNA	Mus musculus 5.8S ribosomal RNA (Rs5-8s1), ribosomal RNA	136	6	62.9875	9	112.8	3	33.8597
srR-13393	srRNA-Rn18s-465-20	AAGGAAGGCAGCAGGCGCGC	20	srRNA	Rn18s	NR_003278.3	rRNA	Mus musculus 18S ribosomal RNA (Rn18s), ribosomal RNA	465	3	31.4937	7	87.7336	8	90.2924
miR-194-2-16-23	miRNA-194-2-16-23	TGTAACAGCAACTCCATGTGGAA	23	miRNA	Mir194-2	ENSMUST00000083648.3	miRNA	ncrna chromosome:GRCm39:19:6314673:6314758:1 gene:ENSMUSG00000065582.3 gene_biotype:miRNA transcript_biotype:miRNA gene_symbol:Mir194-2 description:microRNA 194-2 [Source:MGI Symbol;Acc:MGI:3618738]	16	3	31.4937	7	87.7336	8	90.2924
srR-13394	srRNA-Rn28s1-4048-26	AACTGGCTTGTGGCGGCCAAGCGTTC	26	srRNA	Rn28s1	NR_003279.1	rRNA	Mus musculus 28S ribosomal RNA (Rn28s1), ribosomal RNA	4048	8	83.9833	1	12.5334	10	112.866
sinR-974	sinRNA-Gm4610-1534-29	AGGAGAACTCCGTTCCGAAAC	29	sinRNA	Gm4610	ENSMUSG00000104554	lncRNA intron	-	1534	2	20.9958	6	75.2002	10	112.866
tsR-136	tsRNA-tRNA-iMet-CA-47-29	CGATGGATCGAAACCATCCTCTGCTACCA	29	tsRNA	tRNA-iMet-CA	chr15.trna384-MetCAT	tRNA	Mus_musculus_tRNA-iMet-CAT-2-1	47	1	10.4979	14	175.467	2	22.5731
srR-132	srRNA-Rn28s1-2661-16	TCGGGCTGGGGCGCGA	16	srRNA	Rn28s1	NR_003279.1	rRNA	Mus musculus 28S ribosomal RNA (Rn28s1), ribosomal RNA	2661	14	146.971	4	50.1335	1	11.2866
srR-13395	srRNA-Rn18s-1381-18	GAACGAGACTCTGGCATG	18	srRNA	Rn18s	NR_003278.3	rRNA	Mus musculus 18S ribosomal RNA (Rn18s), ribosomal RNA	1381	14	146.971	4	50.1335	1	11.2866
srR-13397	srRNA-Rn28s1-1741-25	AGAAAAGGTGTTGGTTGATATAGAC	25	srRNA	Rn28s1	NR_003279.1	rRNA	Mus musculus 28S ribosomal RNA (Rn28s1), ribosomal RNA	1741	5	52.4896	7	87.7336	6	67.7193
srR-13396	srRNA-Rn28s1-4330-22	GGGATTATGACTGAACGCCTCT	22	srRNA	Rn28s1	NR_003279.1	rRNA	Mus musculus 28S ribosomal RNA (Rn28s1), ribosomal RNA	4330	5	52.4896	7	87.7336	6	67.7193
miR-31-5p-5-17	miRNA-31-5p-5-17	AAGATGCTGGCATAGCTG	17	miRNA	miR-31-5p	mmu-miR-31-5p	miRNA	-	5	9	94.4812	9	112.8	0	0
srR-13398	srRNA-Rn18s-402-23	ACGGGTGACGGGGAATCAGGGTT	23	srRNA	Rn18s	NR_003278.3	rRNA	Mus musculus 18S ribosomal RNA (Rn18s), ribosomal RNA	402	6	62.9875	7	87.7336	5	56.4328
srR-13399	srRNA-Rn18s-64-30	ACGCACGGCCGGTACAGTGAAACTGCGAAT	30	srRNA	Rn18s	NR_003278.3	rRNA	Mus musculus 18S ribosomal RNA (Rn18s), ribosomal RNA	64	0	0	3	37.6001	15	169.298
sinR-975	sinRNA-Gm42872-6673-19	TGGTCACTGCCTGTCCTG	19	sinRNA	Gm42872	ENSMUSG00000105719	TEC intron	-	6673	0	0	12	150.4	5	56.4328
srR-867	srRNA-Rn18s-1265-16	ACCCGGCCCGGACACG	16	srRNA	Rn18s	NR_003278.3	rRNA	Mus musculus 18S ribosomal RNA (Rn18s), ribosomal RNA	1265	5	52.4896	6	75.2002	7	79.0059
sinR-141	sinRNA-Gm12126-8907-17	ACGTTTGTCTGAGCGTCGCT	17	sinRNA	Gm12126	ENSMUSG00000087245	lncRNA intron	-	8907	10	104.979	0	0	9	101.579
sgmR-611	sgmRNA-chr15-8559087816-OH	AGTAGATTGTATAGTTA	16	sgmRNA	chr15	-	Genome	Chromosome 15	85590878	10	104.979	0	0	9	101.579
srR-13400	srRNA-n-R5s149-99-17	GAATACCGGGTGCTGTA	17	srRNA	n-R5s149	NR_046156.1	rRNA	Mus musculus nuclear encoded rRNA 5S 149 (n-R5s149), ribosomal RNA	99	2	20.9958	13	162.934	2	22.5731
srR-3112	srRNA-Rn45s-6877-27	CGACTCTTAGCGGTGGATCACTCGGCT	27	srRNA	Rn45s	NR_046233.2	rRNA	Mus musculus 45S pre-ribosomal RNA (Rn45s), ribosomal RNA	6877	12	125.975	1	12.5334	6	67.7193
srR-13401	srRNA-Rn28s1-44-18	ATTAGTCAGCGGAGGAAA	18	srRNA	Rn28s1	NR_003279.1	rRNA	Mus musculus 28S ribosomal RNA (Rn28s1), ribosomal RNA	44	6	62.9875	6	75.2002	6	67.7193
snR-8	snRNA-Rnu5g-87-30	AATTTTTTGAGGCCTTGTCTTGACAAGGCT	30	snRNA	Rnu5g	ENSMUST00000101817.3	snRNA	ncrna chromosome:GRCm39:9:65109008:65109123:-1 gene:ENSMUSG00000119286.1 gene_biotype:snRNA transcript_biotype:snRNA gene_symbol:Rnu5g description:RNA, U5G small nuclear [Source:NCBI gene (formerly Entrezgene);Acc:97418]	87	3	31.4937	4	50.1335	11	124.152
srR-4668	srRNA-Rn28s1-1412-19	AAATCGGTCGTCCGACCTG	19	srRNA	Rn28s1	NR_003279.1	rRNA	Mus musculus 28S ribosomal RNA (Rn28s1), ribosomal RNA	1412	0	0	11	137.867	6	67.7193
srR-13402	srRNA-Rn18s-1446-18	AGAGGGACAAGTGGCGTT	18	srRNA	Rn18s	NR_003278.3	rRNA	Mus musculus 18S ribosomal RNA (Rn18s), ribosomal RNA	1446	16	167.967	3	37.6001	0	0
srR-13403	srRNA-Rn28s1-406-19	AAGAGGGCGTGAAACCGTT	19	srRNA	Rn28s1	NR_003279.1	rRNA	Mus musculus 28S ribosomal RNA (Rn28s1), ribosomal RNA	406	3	31.4937	3	37.6001	12	135.439
snoR-680	snoRNA-Gm22362-115-20	AAGGGACCCAGGAGATAAAA	20	snoRNA	Gm22362	ENSMUST00000083102.3	snoRNA	ncrna chromosome:GRCm39:6:131357236:131357369:-1 gene:ENSMUSG00000065036.3 gene_biotype:snoRNA transcript_biotype:snoRNA gene_symbol:Gm22362 description:predicted gene, 22362 [Source:MGI Symbol;Acc:MGI:5452139]	115	3	31.4937	3	37.6001	12	135.439
srR-258	srRNA-Rn18s-1265-23	ACCCGGCCCGGACACGGACAGGA	23	srRNA	Rn18s	NR_003278.3	rRNA	Mus musculus 18S ribosomal RNA (Rn18s), ribosomal RNA	1265	5	52.4896	4	50.1335	9	101.579
srR-13404	srRNA-Rn28s1-1450-16	AATCGAACCATCTAGT	16	srRNA	Rn28s1	NR_003279.1	rRNA	Mus musculus 28S ribosomal RNA (Rn28s1), ribosomal RNA	1450	2	20.9958	11	137.867	4	45.1462
sgmR-104	sgmRNA-chr14-6904843018-OH	CGTTCCCCGTACGGGCCACCA	18	sgmRNA	chr14	-	Genome	Chromosome 14	69048430	1	10.4979	1	12.5334	16	180.585
srR-13405	srRNA-Rn28s1-4100-19	GATGTCGGCTCTTCCTATC	19	srRNA	Rn28s1	NR_003279.1	rRNA	Mus musculus 28S ribosomal RNA (Rn28s1), ribosomal RNA	4100	9	94.4812	6	75.2002	3	33.8597
srR-5920	srRNA-Rn18s-1174-15	ATGGTTGCAAAGCTG	15	srRNA	Rn18s	NR_003278.3	rRNA	Mus musculus 18S ribosomal RNA (Rn18s), ribosomal RNA	1174	17	178.465	2	25.0667	0	0
sgmR-59	sgmRNA-chr5-14061479130-OH	GTGGGGTCCCATCTGGGTCGCCA	30	sgmRNA	chr5	-	Genome	Chromosome 5	140614791	14	146.971	0	0	5	56.4328
srR-13406	srRNA-Rn18s-865-27	AATGGAATAGGACCGCGGTTCTATTTT	27	srRNA	Rn18s	NR_003278.3	rRNA	Mus musculus 18S ribosomal RNA (Rn18s), ribosomal RNA	865	3	31.4937	11	137.867	3	33.8597
srR-10809	srRNA-Rn18s-1028-23	AAGAACGAAAGTCGGAGGTTCGA	23	srRNA	Rn18s	NR_003278.3	rRNA	Mus musculus 18S ribosomal RNA (Rn18s), ribosomal RNA	1028	11	115.477	7	87.7336	0	0
smcR-79	smcRNA-Rn7s1 -22417-OH	GCTGATCAGTAGTGGGATCGCGCCTGTG	17	smcRNA	Rn7s1	ENSMUST00000175032.4	miscRNA	ncrna chromosome:GRCm39:12:69206069:69206368:1 gene:ENSMUSG00000118866.1 gene_biotype:misc_RNA transcript_biotype:misc_RNA gene_symbol:Rn7s1 description:7S RNA 1 [Source:NCBI gene (formerly Entrezgene);Acc:103948]	224	0	0	0	0	18	203.158
miR-30a-5p-1-24	miRNA-30a-5p-1-24	TGTAAACATCCTCGACTGGA	24	miRNA	miR-30a-5p	mmu-miR-30a-5p	miRNA	-	1	8	83.9833	5	62.6669	5	56.4328
srR-1320	srRNA-Rs5-8s1-127-30	CCCGGGGCTACGCCTGTCTGAGCGTCGCTT	30	srRNA	Rs5-8s1	NR_003280.2	rRNA	Mus musculus 5.8S ribosomal RNA (Rs5-8s1), ribosomal RNA	127	5	52.4896	3	37.6001	10	112.866
srR-30	srRNA-n-R5s149-93-27	GCCTGGGAATACCGGGTGCTGTAGGCT	27	srRNA	n-R5s149	NR_046156.1	rRNA	Mus musculus nuclear encoded rRNA 5S 149 (n-R5s149), ribosomal RNA	93	10	104.979	6	75.2002	2	22.5731
srR-612	srRNA-Rn28s1-1093-16	ACGGGGTCGGCGGCGA	16	srRNA	Rn28s1	NR_003279.1	rRNA	Mus musculus 28S ribosomal RNA (Rn28s1), ribosomal RNA	1093	4	41.9917	11	137.867	2	22.5731
tsR-39	tsRNA-tRNA-Cys-GCA-58-15	GATCCGGGTGCCCCCTCCA	15	tsRNA	tRNA-Cys-GCA	chr6.trna86-CysGCA	tRNA	Mus_musculus_tRNA-Cys-GCA-24-1	58	4	41.9917	11	137.867	2	22.5731
snoR-63	snoRNA-Gm23795-119-19	AATCGGTGTTGTGACAAGA	19	snoRNA	Gm23795	ENSMUST00000084006.3	snoRNA	ncrna chromosome:GRCm39:7:68601848:68601984:-1 gene:ENSMUSG00000065940.3 gene_biotype:snoRNA transcript_biotype:snoRNA gene_symbol:Gm23795 description:predicted gene, 23795 [Source:MGI Symbol;Acc:MGI:5453572]	119	4	41.9917	11	137.867	2	22.5731
tsR-362	tsRNA-tRNA-Thr-CGT-60-17	TCTCGCTGGGGCCTCCA	17	tsRNA	tRNA-Thr-CGT	chr11.trna252-ThrCGT	tRNA	Mus_musculus_tRNA-Thr-CGT-2-1	60	1	10.4979	0	0	17	191.871
snR-689	snRNA-AL590994.2-165-23	AGTACTTCCAGGAACGGTGCACT	23	snRNA	AL590994.2	ENSMUST00000239995.1	snRNA	ncrna chromosome:GRCm39:11:101495676:101495866:1 gene:ENSMUSG00000118859.1 gene_biotype:snRNA transcript_biotype:snRNA gene_symbol:AL590994.2	165	17	178.465	1	12.5334	1	11.2866
srR-11504	srRNA-Rn28s1-44-16	ATTAGTCAGCGGAGGA	16	srRNA	Rn28s1	NR_003279.1	rRNA	Mus musculus 28S ribosomal RNA (Rn28s1), ribosomal RNA	44	6	62.9875	3	37.6001	9	101.579
srR-3237	srRNA-Rn28s1-432-21	AAACGGGTGGGGTCCGCGCAG	21	srRNA	Rn28s1	NR_003279.1	rRNA	Mus musculus 28S ribosomal RNA (Rn28s1), ribosomal RNA	432	3	31.4937	1	12.5334	14	158.012
tsR-44	tsRNA-tRNA-Gly-GCC-61-15	CGAGTCACGGCACCA	15	tsRNA	tRNA-Gly-GCC	chr1.trna292-GlyGCC	tRNA	Mus_musculus_tRNA-Gly-GCC-1-1	61	3	31.4937	10	125.334	4	45.1462
srR-13407	srRNA-Rn18s-141-30	ACTTGGATAACTGTGGTAATTCTAGAGCTA	30	srRNA	Rn18s	NR_003278.3	rRNA	Mus musculus 18S ribosomal RNA (Rn18s), ribosomal RNA	141	2	20.9958	9	112.8	6	67.7193
srR-13408	srRNA-Rn18s-1378-26	AACGAACGAGACTCTGGCATGCTAAC	26	srRNA	Rn18s	NR_003278.3	rRNA	Mus musculus 18S ribosomal RNA (Rn18s), ribosomal RNA	1378	18	188.962	1	12.5334	0	0
slncR-362	slncRNA-Gm2670 -1113-20	AGGGCGCGCGGGTCGGGGCG	20	slncRNA	Gm2670	ENSMUST00000180668.2	LncRNA	ncrna chromosome:GRCm39:14:28230031:28233349:-1 gene:ENSMUSG00000097002.2 gene_biotype:lncRNA transcript_biotype:lncRNA gene_symbol:Gm2670 description:predicted gene 2670 [Source:MGI Symbol;Acc:MGI:3780839]	1113	18	188.962	1	12.5334	0	0
sgmR-781	sgmRNA-chr5-6020038716-OH	AAAAAATGGCGGTAGAAGT	16	sgmRNA	chr5	-	Genome	Chromosome 5	60200387	9	94.4812	4	50.1335	5	56.4328
tsR-67	tsRNA-tRNA-Leu-AAG-59-18-2	GTGTCCCATCTGGGTCGCCA	18	tsRNA	tRNA-Leu-AAG	chr11.trna893-LeuAAG	tRNA	Mus_musculus_tRNA-Leu-AAG-1-1	59	9	94.4812	4	50.1335	5	56.4328
srR-2141	srRNA-Rn28s1-2687-22	GGCGCGCGCCGCGGCTGGACGA	22	srRNA	Rn28s1	NR_003279.1	rRNA	Mus musculus 28S ribosomal RNA (Rn28s1), ribosomal RNA	2687	6	62.9875	2	25.0667	10	112.866
tsR-233	tsRNA-tRNA-Ala-AGC-62-16	CCACCCAGGGACGCCA	16	tsRNA	tRNA-Ala-AGC	chr4.trna266-AlaAGC	tRNA	Mus_musculus_tRNA-Ala-AGC-8-1	62	6	62.9875	11	137.867	0	0
snoR-366	snoRNA-Gm22193-48-26	ATGGAGATTCTGTGTATCTGATCAGG	26	snoRNA	Gm22193	ENSMUST00000116868.3	snoRNA	ncrna chromosome:GRCm39:8:111569015:111569090:-1 gene:ENSMUSG00000080518.3 gene_biotype:snoRNA transcript_biotype:snoRNA gene_symbol:Gm22193 description:predicted gene, 22193 [Source:MGI Symbol;Acc:MGI:5451970]	48	0	0	16	200.534	0	0
smR-338	smRNA-Tnrc18-6114-17	AGCGAGGACGGAAACCT	17	smRNA	Tnrc18	ENSMUSG00000039477	mature mRNA	ENSMUST00000152247|Tnrc18|protein_coding|trinucleotide	6114	0	0	16	200.534	0	0
sinR-976	sinRNA-Gm26132-1637-25	AGACGCCGGAACACTTA	25	sinRNA	Gm26132	ENSMUSG00000065100	snoRNA intron	-	1637	0	0	16	200.534	0	0
tsR-267	tsRNA-mt-tRNA-Val-TAC-48-29	TCATGACCAATGAACACTCTGACCA	29	tsRNA	mt-tRNA-Val-TAC	mtdbD00002043	tRNA	-	48	2	20.9958	8	100.267	7	79.0059
slncR-363	slncRNA-Gm20274 -314-16	CGACTAGGAGATTTGT	16	slncRNA	Gm20274	ENSMUST00000206967.2	LncRNA	ncrna chromosome:GRCm39:7:122594571:122595154:1 gene:ENSMUSG00000108551.2 gene_biotype:lncRNA transcript_biotype:lncRNA gene_symbol:Gm20274 description:predicted gene, 20274 [Source:MGI Symbol;Acc:MGI:5012459]	314	2	20.9958	8	100.267	7	79.0059
srR-13409	srRNA-Rn18s-461-24	ATCCAAGGAAGGCAGCAGGCGCGC	24	srRNA	Rn18s	NR_003278.3	rRNA	Mus musculus 18S ribosomal RNA (Rn18s), ribosomal RNA	461	7	73.4854	2	25.0667	9	101.579
srR-774	srRNA-Rn28s1-1800-29	AAGGAGTGTGTAACAACTCACCTGCCGAA	29	srRNA	Rn28s1	NR_003279.1	rRNA	Mus musculus 28S ribosomal RNA (Rn28s1), ribosomal RNA	1800	4	41.9917	0	0	14	158.012
srR-305	srRNA-Rn28s1-678-16	GCCGCCGCCGGGCGCA	16	srRNA	Rn28s1	NR_003279.1	rRNA	Mus musculus 28S ribosomal RNA (Rn28s1), ribosomal RNA	678	19	199.46	0	0	0	0
srR-13410	srRNA-Rn28s1-3686-24	GCCGCCGGTGAAATACCACTACTC	24	srRNA	Rn28s1	NR_003279.1	rRNA	Mus musculus 28S ribosomal RNA (Rn28s1), ribosomal RNA	3686	19	199.46	0	0	0	0
srR-13411	srRNA-Rn28s1-662-30	CCCCGACCGGCGACCGGCCGCCGCCGGGCG	30	srRNA	Rn28s1	NR_003279.1	rRNA	Mus musculus 28S ribosomal RNA (Rn28s1), ribosomal RNA	662	19	199.46	0	0	0	0
srR-13412	srRNA-Rn28s1-3004-18	CTTCCCGTGGACTGCCTC	18	srRNA	Rn28s1	NR_003279.1	rRNA	Mus musculus 28S ribosomal RNA (Rn28s1), ribosomal RNA	3004	0	0	6	75.2002	11	124.152
miR-181b-5p-1-20	miRNA-181b-5p-1-20	AACATTCATTGCTGTCGGTGGGT	20	miRNA	miR-181b-5p	mmu-miR-181b-5p	miRNA	-	1	5	52.4896	9	112.8	3	33.8597
srR-13413	srRNA-Rn28s1-354-27	AGTCAACAAGTACCGTAAGGGAAAGTT	27	srRNA	Rn28s1	NR_003279.1	rRNA	Mus musculus 28S ribosomal RNA (Rn28s1), ribosomal RNA	354	2	20.9958	7	87.7336	8	90.2924
srR-6940	srRNA-Rn18s-665-25	AGTTAAAAAGCTCGTAGTTGGATCT	25	srRNA	Rn18s	NR_003278.3	rRNA	Mus musculus 18S ribosomal RNA (Rn18s), ribosomal RNA	665	7	73.4854	10	125.334	0	0
srR-13414	srRNA-Rn28s1-2118-24	AGCAAATATTCAAACGAGAACTTT	24	srRNA	Rn28s1	NR_003279.1	rRNA	Mus musculus 28S ribosomal RNA (Rn28s1), ribosomal RNA	2118	4	41.9917	8	100.267	5	56.4328
miR-103-3p-7-26	miRNA-103-3p-7-26	ATTGTACAGGGCTATGA	26	miRNA	miR-103-3p	mmu-miR-103-3p	miRNA	-	7	12	125.975	4	50.1335	2	22.5731
sinR-977	sinRNA-Proser3-193-16	CGTTGTGCTCGTCGGAGGGCC	16	sinRNA	Proser3	ENSMUSG00000036864	protein_coding intron	proline and serine rich 3 [Source:MGI Symbol;Acc:MGI:2681861]	193	1	10.4979	15	188.001	0	0
tsR-700	tsRNA-tRNA-Trp-CCA-54-16	TCAGGTCACGTCGGGGTCACCA	16	tsRNA	tRNA-Trp-CCA	chr11.trna817-TrpCCA	tRNA	Mus_musculus_tRNA-Trp-CCA-1-1	54	6	62.9875	0	0	12	135.439
tsR-1302	tsRNA-tRNA-Ser-GCT-1-20	GTAGTCGTGGCCGAGTGGTT	20	tsRNA	tRNA-Ser-GCT	chr13.trna79-SerGCT	tRNA	Mus_musculus_tRNA-Ser-GCT-4-3	1	3	31.4937	7	87.7336	7	79.0059
snoR-39	snoRNA-Gm24455-102-30	AGGTCTGTGGGAAGGAACTACAAGACAGCT	30	snoRNA	Gm24455	ENSMUST00000083348.3	snoRNA	ncrna chromosome:GRCm39:9:15225098:15225228:1 gene:ENSMUSG00000065282.3 gene_biotype:snoRNA transcript_biotype:snoRNA gene_symbol:Gm24455 description:predicted gene, 24455 [Source:MGI Symbol;Acc:MGI:5454232]	102	0	0	5	62.6669	12	135.439
srR-1902	srRNA-Rn28s1-4129-26	AGAATTCACCAAGCGTTGGATTGTTC	26	srRNA	Rn28s1	NR_003279.1	rRNA	Mus musculus 28S ribosomal RNA (Rn28s1), ribosomal RNA	4129	2	20.9958	6	75.2002	9	101.579
srR-7151	srRNA-Rn18s-1586-29	TGAACCCCATTCGTGATGGGGATCGGGGA	29	srRNA	Rn18s	NR_003278.3	rRNA	Mus musculus 18S ribosomal RNA (Rn18s), ribosomal RNA	1586	2	20.9958	6	75.2002	9	101.579
srR-13415	srRNA-Rn18s-916-26	GATTAAGAGGGACGGCCGGGGGCATT	26	srRNA	Rn18s	NR_003278.3	rRNA	Mus musculus 18S ribosomal RNA (Rn18s), ribosomal RNA	916	4	41.9917	7	87.7336	6	67.7193
tsR-81	tsRNA-tRNA-Gly-GCC-58-23	GATCCGAGTCACGGCACCA	23	tsRNA	tRNA-Gly-GCC	chr1.trna292-GlyGCC	tRNA	Mus_musculus_tRNA-Gly-GCC-1-1	58	12	125.975	3	37.6001	3	33.8597
srR-1550	srRNA-Rn28s1-1811-24	AACAACTCACCTGCCGAATCAACT	24	srRNA	Rn28s1	NR_003279.1	rRNA	Mus musculus 28S ribosomal RNA (Rn28s1), ribosomal RNA	1811	3	31.4937	6	75.2002	8	90.2924
srR-13416	srRNA-Rn18s -1224-23	ACCAGGAGTGGAGCCTGCGGCTT	23	srRNA	Rn18s	ENSMUST00000240377.1	rRNA	ncrna chromosome:GRCm39:17:40157244:40159092:1 gene:ENSMUSG00000119584.1 gene_biotype:rRNA transcript_biotype:rRNA gene_symbol:Rn18s description:18S ribosomal RNA [Source:NCBI gene (formerly Entrezgene);Acc:19791]	1224	3	31.4937	6	75.2002	8	90.2924
srR-3500	srRNA-Rn18s-1027-19	CAAGAACGAAAGTCGGAGG	19	srRNA	Rn18s	NR_003278.3	rRNA	Mus musculus 18S ribosomal RNA (Rn18s), ribosomal RNA	1027	8	83.9833	0	0	10	112.866
tsR-3567	tsRNA-tRNA-Leu-AAG-4924--49-24	GTGGGTTCGTGTCCCACCTGGGGTGCCA	24	tsRNA	tRNA-Leu-AAG	chr7.trna267-LeuAAG	tRNA	Mus_musculus_tRNA-Leu-AAG-2-1	49	8	83.9833	0	0	10	112.866
srR-13417	srRNA-Rn18s-1028-19	AAGAACGAAAGTCGGAGGT	19	srRNA	Rn18s	NR_003278.3	rRNA	Mus musculus 18S ribosomal RNA (Rn18s), ribosomal RNA	1028	8	83.9833	9	112.8	0	0
srR-6495	srRNA-Rn28s1-2911-16	CGGAGCGGGAGGAACC	16	srRNA	Rn28s1	NR_003279.1	rRNA	Mus musculus 28S ribosomal RNA (Rn28s1), ribosomal RNA	2911	5	52.4896	7	87.7336	5	56.4328
srR-13418	srRNA-Rn18s-1-24-2	TACCTGGTTGATCCTGCCAGTAGA	24	srRNA	Rn18s	ENSMUST00000240377.1	rRNA	ncrna chromosome:GRCm39:17:40157244:40159092:1 gene:ENSMUSG00000119584.1 gene_biotype:rRNA transcript_biotype:rRNA gene_symbol:Rn18s description:18S ribosomal RNA [Source:NCBI gene (formerly Entrezgene);Acc:19791]	1	2	20.9958	5	62.6669	10	112.866
sgmR-782	sgmRNA-chr18-7634885828-OH	AGCTCAGCGAGGACGGAAACCT	28	sgmRNA	chr18	-	Genome	Chromosome 18	76348858	2	20.9958	14	175.467	0	0
tsR-1966	tsRNA-tRNA-Pro-CGG-58-16	ATCCCGGACGAGCCCC	16	tsRNA	tRNA-Pro-CGG	chr11.trna188-ProCGG	tRNA	Mus_musculus_tRNA-Pro-CGG-1-2	58	3	31.4937	5	62.6669	9	101.579
srR-261	srRNA-n-R5s149-102-18	TACCGGGTGCTGTAGGCT	18	srRNA	n-R5s149	NR_046156.1	rRNA	Mus musculus nuclear encoded rRNA 5S 149 (n-R5s149), ribosomal RNA	102	11	115.477	1	12.5334	6	67.7193
miR-let-7c-5p-3-17	miRNA-let-7c-5p-3-17	AGGTAGTAGGTTGTATGGTT	17	miRNA	let-7c-5p	mmu-let-7c-5p	miRNA	-	3	0	0	3	37.6001	14	158.012
smR-339	smRNA-Samd14-577-17	GAAGGTGACCGACGGCC	17	smRNA	Samd14	ENSMUSG00000047181	mature mRNA	ENSMUST00000124735|Samd14|protein_coding|sterile	577	0	0	12	150.4	4	45.1462
srR-6746	srRNA-Rn18s-1483-20	AATAACAGGTCTGTGATGCC	20	srRNA	Rn18s	NR_003278.3	rRNA	Mus musculus 18S ribosomal RNA (Rn18s), ribosomal RNA	1483	8	83.9833	8	100.267	1	11.2866
srR-1034	srRNA-Rn28s1-3887-19	GGCGAGCTCAGGGAGGACA	19	srRNA	Rn28s1	NR_003279.1	rRNA	Mus musculus 28S ribosomal RNA (Rn28s1), ribosomal RNA	3887	2	20.9958	4	50.1335	11	124.152
sgmR-14	sgmRNA-chrX-601905016-OH	GGGTGCTGTAGGCTTA	16	sgmRNA	chrX	-	Genome	Chromosome X	6019050	2	20.9958	4	50.1335	11	124.152
srR-6272	srRNA-Rn28s1-4352-27	AAGTCAGAATCCCGCCCAGGCGGAACG	27	srRNA	Rn28s1	NR_003279.1	rRNA	Mus musculus 28S ribosomal RNA (Rn28s1), ribosomal RNA	4352	10	104.979	0	0	8	90.2924
tsR-1484	tsRNA-tRNA-Ile-AAT-49-30	GGGGGTTCGGTCCCTTCGTGGTCGCCA	30	tsRNA	tRNA-Ile-AAT	chr16.trna118-IleAAT	tRNA	Mus_musculus_tRNA-Ile-AAT-4-1	49	10	104.979	0	0	8	90.2924
srR-13419	srRNA-Rn18s-1520-25	GCACGCGCGCTACACTGACTGGCTC	25	srRNA	Rn18s	NR_003278.3	rRNA	Mus musculus 18S ribosomal RNA (Rn18s), ribosomal RNA	1520	2	20.9958	13	162.934	1	11.2866
srR-13420	srRNA-Rn18s-1545-16	AGCGTGTGCCTACCCT	16	srRNA	Rn18s	NR_003278.3	rRNA	Mus musculus 18S ribosomal RNA (Rn18s), ribosomal RNA	1545	2	20.9958	13	162.934	1	11.2866
srR-13421	srRNA-Rn18s-1340-19	TCTTAGTTGGTGGAGCGAT	19	srRNA	Rn18s	NR_003278.3	rRNA	Mus musculus 18S ribosomal RNA (Rn18s), ribosomal RNA	1340	2	20.9958	13	162.934	1	11.2866
miR-221-3p-1-19	miRNA-221-3p-1-19	AGCTACATTGTCTGCTGGGTTTCT	19	miRNA	miR-221-3p	mmu-miR-221-3p	miRNA	-	1	4	41.9917	5	62.6669	8	90.2924
srR-13422	srRNA-Rn28s1-2102-19	AGATCTTGGTGGTAGTAGC	19	srRNA	Rn28s1	NR_003279.1	rRNA	Mus musculus 28S ribosomal RNA (Rn28s1), ribosomal RNA	2102	1	10.4979	12	150.4	3	33.8597
sgmR-10	sgmRNA-chrX-5319918520-OH	ATGTCCCTGTTCGGGCGCCA	20	sgmRNA	chrX	-	Genome	Chromosome X	53199185	14	146.971	2	25.0667	2	22.5731
srR-3667	srRNA-Rs5-8s1-136-20-13	ACGACTGTCTGAGCGTCGCT	20	srRNA	Rs5-8s1	NR_003280.2	rRNA	Mus musculus 5.8S ribosomal RNA (Rs5-8s1), ribosomal RNA	136	11	115.477	0	0	7	79.0059
slncR-364	slncRNA-Gm31374 -879-15	AGGAAGATGCGGTGC	15	slncRNA	Gm31374	ENSMUST00000214913.2	LncRNA	ncrna chromosome:GRCm39:9:46254073:46296053:1 gene:ENSMUSG00000110864.2 gene_biotype:lncRNA transcript_biotype:lncRNA gene_symbol:Gm31374 description:predicted gene, 31374 [Source:MGI Symbol;Acc:MGI:5590533]	879	3	31.4937	13	162.934	0	0
srR-13423	srRNA-Rn18s-402-20	ACGGGTGACGGGGAATCAGG	20	srRNA	Rn18s	NR_003278.3	rRNA	Mus musculus 18S ribosomal RNA (Rn18s), ribosomal RNA	402	8	83.9833	7	87.7336	2	22.5731
tsR-75	tsRNA-tRNA-Lys-CTT-50-19	TGGGTTCGTGCCCCACGTTGGGCGCCA	19	tsRNA	tRNA-Lys-CTT	chr16.trna99-LysCTT	tRNA	Mus_musculus_tRNA-Lys-CTT-14-1	50	8	83.9833	7	87.7336	2	22.5731
srR-12254	srRNA-Rn28s1-4048-24	AACTGGCTTGTGGCGGCCAAGCGT	24	srRNA	Rn28s1	NR_003279.1	rRNA	Mus musculus 28S ribosomal RNA (Rn28s1), ribosomal RNA	4048	5	52.4896	5	62.6669	7	79.0059
miR-31-28-25	miRNA-31-28-25	AGGCAAGATGCTGGCATAGCTGTAA	25	miRNA	Mir31	ENSMUST00000083474.3	miRNA	ncrna chromosome:GRCm39:4:88828794:88828899:-1 gene:ENSMUSG00000065408.3 gene_biotype:miRNA transcript_biotype:miRNA gene_symbol:Mir31 description:microRNA 31 [Source:MGI Symbol;Acc:MGI:3619330]	28	2	20.9958	12	150.4	2	22.5731
srR-2802	srRNA-Rn18s-1600-15	GATGGGGATCGGGGA	15	srRNA	Rn18s	NR_003278.3	rRNA	Mus musculus 18S ribosomal RNA (Rn18s), ribosomal RNA	1600	15	157.469	2	25.0667	1	11.2866
srR-1998	srRNA-Rs5-8s1-136-20-14	ACGCCTGTCTGATCGTCGCT	20	srRNA	Rs5-8s1	NR_003280.2	rRNA	Mus musculus 5.8S ribosomal RNA (Rs5-8s1), ribosomal RNA	136	15	157.469	2	25.0667	1	11.2866
tsR-230	tsRNA-tRNA-Lys-CTT-59-18	GTCCCTGTTCGGGCGCCA	18	tsRNA	tRNA-Lys-CTT	chr3.trna2-LysCTT	tRNA	Mus_musculus_tRNA-Lys-CTT-4-1	59	4	41.9917	4	50.1335	9	101.579
srR-408	srRNA-Rn28s1-2662-15	CGGGCTGGGGCGCGA	15	srRNA	Rn28s1	NR_003279.1	rRNA	Mus musculus 28S ribosomal RNA (Rn28s1), ribosomal RNA	2662	12	125.975	0	0	6	67.7193
srR-13424	srRNA-Rn18s-149-16	AACTGTGGTAATTCTA	16	srRNA	Rn18s	NR_003278.3	rRNA	Mus musculus 18S ribosomal RNA (Rn18s), ribosomal RNA	149	12	125.975	0	0	6	67.7193
srR-13425	srRNA-Rn28s1-1-23-2	CGCGACCTCAGATCAGACGTGGA	23	srRNA	Rn28s1	NR_003279.1	rRNA	Mus musculus 28S ribosomal RNA (Rn28s1), ribosomal RNA	1	1	10.4979	11	137.867	4	45.1462
srR-401	srRNA-Rn28s1-1851-21	GGCGCTGGAGCGTCGGGCCCA	21	srRNA	Rn28s1	NR_003279.1	rRNA	Mus musculus 28S ribosomal RNA (Rn28s1), ribosomal RNA	1851	6	62.9875	5	62.6669	6	67.7193
snoR-3	snoRNA-Snord43-42-21	GCTGAATGTCAAGTTCTGATT	21	snoRNA	Snord43	ENSMUST00000199549.3	snoRNA	ncrna chromosome:GRCm39:15:79967058:79967121:-1 gene:ENSMUSG00000105167.3 gene_biotype:snoRNA transcript_biotype:snoRNA gene_symbol:Snord43 description:small nucleolar RNA, C/D box 43 [Source:MGI Symbol;Acc:MGI:3819534]	42	3	31.4937	3	37.6001	11	124.152
-	stecRNA-Gm42600-1667-18	ATATGGTAGTCGCTTAGC	18	stecRNA	Gm42600	ENSMUSG00000107278	TEC	ENSMUSG00000107278|ENSMUST00000202081|Gm42600|TEC|predictedgene 42600 [Source:MGI Symbol;Acc:MGI:5662737]	1667	3	31.4937	3	37.6001	11	124.152
tsR-3568	tsRNA-tRNA-Glu-CTC-116--1-16	GGGGATGTAGCTCAGC	16	tsRNA	tRNA-Glu-CTC	chr12.trna40-GluCTC	tRNA	Mus_musculus_tRNA-Glu-CTC-3-1	1	3	31.4937	12	150.4	1	11.2866
tsR-114	tsRNA-mt-tRNA-Glu-TTC-48-19	AGTTGAATGCTGTGTAGAAATACCA	19	tsRNA	mt-tRNA-Glu-TTC	mtdbD00002061	tRNA	-	48	0	0	1	12.5334	16	180.585
srR-7233	srRNA-Rs5-8s1-136-20-15	ACGCCTGTCTGACCGTCGCT	20	srRNA	Rs5-8s1	NR_003280.2	rRNA	Mus musculus 5.8S ribosomal RNA (Rs5-8s1), ribosomal RNA	136	8	83.9833	6	75.2002	3	33.8597
srR-2372	srRNA-Rn18s-1768-28	ACGGCCCTGGCGGAGCGCTGAGAAGACG	28	srRNA	Rn18s	NR_003278.3	rRNA	Mus musculus 18S ribosomal RNA (Rn18s), ribosomal RNA	1768	16	167.967	2	25.0667	0	0
srR-10283	srRNA-Rn28s1-2568-21	AGCCTCTGGCATGTTGGAACA	21	srRNA	Rn28s1	NR_003279.1	rRNA	Mus musculus 28S ribosomal RNA (Rn28s1), ribosomal RNA	2568	16	167.967	2	25.0667	0	0
srR-2948	srRNA-Rn18s-665-19	AGTTAAAAAGCTCGTAGTT	19	srRNA	Rn18s	NR_003278.3	rRNA	Mus musculus 18S ribosomal RNA (Rn18s), ribosomal RNA	665	13	136.473	0	0	5	56.4328
srR-4927	srRNA-Rn28s1-4583-30	TGAACGCACGTTCGTGTGGAACCTGGCGCT	30	srRNA	Rn28s1	NR_003279.1	rRNA	Mus musculus 28S ribosomal RNA (Rn28s1), ribosomal RNA	4583	2	20.9958	2	25.0667	13	146.725
miR-320-3p-1-29	miRNA-320-3p-1-29	AAAAGCTGGGTTGAGAGGGCGA	29	miRNA	miR-320-3p	mmu-miR-320-3p	miRNA	-	1	7	73.4854	5	62.6669	5	56.4328
srR-13426	srRNA-Rn18s-1509-26	TGTCCGGGGCTGCACGCGCGCTACAC	26	srRNA	Rn18s	NR_003278.3	rRNA	Mus musculus 18S ribosomal RNA (Rn18s), ribosomal RNA	1509	1	10.4979	1	12.5334	15	169.298
srR-4367	srRNA-Rn18s-1486-25	AACAGGTCTGTGATGCCCTTAGATG	25	srRNA	Rn18s	NR_003278.3	rRNA	Mus musculus 18S ribosomal RNA (Rn18s), ribosomal RNA	1486	14	146.971	0	0	4	45.1462
srR-13427	srRNA-Rn28s1-1410-24-2	GCAAATCGGTCGTCCGACCTGGGA	24	srRNA	Rn28s1	NR_003279.1	rRNA	Mus musculus 28S ribosomal RNA (Rn28s1), ribosomal RNA	1410	3	31.4937	11	137.867	2	22.5731
srR-2369	srRNA-Rn28s1-2182-28	GAACATGGGTCAGTCGGTCCTGAGAGAT	28	srRNA	Rn28s1	NR_003279.1	rRNA	Mus musculus 28S ribosomal RNA (Rn28s1), ribosomal RNA	2182	0	0	0	0	17	191.871
srR-13428	srRNA-Rn18s-404-19	GGGTGACGGGGAATCAGGG	19	srRNA	Rn18s	NR_003278.3	rRNA	Mus musculus 18S ribosomal RNA (Rn18s), ribosomal RNA	404	0	0	0	0	17	191.871
srR-13429	srRNA-Rs5-8s1-136-19-3	ACGCCTGTCTGAGTGTCGC	19	srRNA	Rs5-8s1	NR_003280.2	rRNA	Mus musculus 5.8S ribosomal RNA (Rs5-8s1), ribosomal RNA	136	0	0	0	0	17	191.871
srR-345	srRNA-Rn28s1-135-15	TCGCGGCGTGGGAAA	15	srRNA	Rn28s1	NR_003279.1	rRNA	Mus musculus 28S ribosomal RNA (Rn28s1), ribosomal RNA	135	2	20.9958	1	12.5334	14	158.012
srR-13430	srRNA-Rn18s-559-16	GGAATGAGTCCACTTT	16	srRNA	Rn18s	NR_003278.3	rRNA	Mus musculus 18S ribosomal RNA (Rn18s), ribosomal RNA	559	7	73.4854	4	50.1335	6	67.7193
srR-3032	srRNA-Rn28s1-2854-24	CGGGGGTCGGCGCGCGGCGCGGGC	24	srRNA	Rn28s1	NR_003279.1	rRNA	Mus musculus 28S ribosomal RNA (Rn28s1), ribosomal RNA	2854	4	41.9917	2	25.0667	11	124.152
smR-340	smRNA-Epor-376-19	AGTCATGTAGCCGGCACCA	19	smRNA	Epor	ENSMUSG00000006235	mature mRNA	ENSMUST00000213181|Epor|protein_coding|erythropoietin	376	4	41.9917	11	137.867	1	11.2866
sinR-978	sinRNA-Gm42801-88295-18	AGTTAAAGACTTTTTCTCTGACCA	18	sinRNA	Gm42801	ENSMUSG00000107377	TEC intron	-	88295	17	178.465	1	12.5334	0	0
srR-11860	srRNA-Rn18s-850-22	ACCGCAGCTAGGAATAATGGAA	22	srRNA	Rn18s	NR_003278.3	rRNA	Mus musculus 18S ribosomal RNA (Rn18s), ribosomal RNA	850	3	31.4937	10	125.334	3	33.8597
srR-1162	srRNA-Rn28s1-1094-15	CGGGGTCGGCGGCGA	15	srRNA	Rn28s1	NR_003279.1	rRNA	Mus musculus 28S ribosomal RNA (Rn28s1), ribosomal RNA	1094	0	0	8	100.267	8	90.2924
sgmR-638	sgmRNA-chr17-4015907215-OH	GAACCTGCGGAAGGATCATTAACGGGAG	15	sgmRNA	chr17	-	Genome	Chromosome 17	40159072	0	0	8	100.267	8	90.2924
srR-371	srRNA-Rn18s-751-20	CGGCGCCCCCTCGATGCTCT	20	srRNA	Rn18s	NR_003278.3	rRNA	Mus musculus 18S ribosomal RNA (Rn18s), ribosomal RNA	751	5	52.4896	2	25.0667	10	112.866
srR-13431	srRNA-Rn18s-1446-27	AGAGGGACAAGTGGCGTTCAGCCACCC	27	srRNA	Rn18s	NR_003278.3	rRNA	Mus musculus 18S ribosomal RNA (Rn18s), ribosomal RNA	1446	5	52.4896	2	25.0667	10	112.866
srR-13432	srRNA-Rn18s-138-20	CCTACTTGGATAACTGTGGT	20	srRNA	Rn18s	NR_003278.3	rRNA	Mus musculus 18S ribosomal RNA (Rn18s), ribosomal RNA	138	5	52.4896	11	137.867	0	0
srR-2018	srRNA-Rn28s1-1032-16	CGTCGCGCCGTCGGGT	16	srRNA	Rn28s1	NR_003279.1	rRNA	Mus musculus 28S ribosomal RNA (Rn28s1), ribosomal RNA	1032	2	20.9958	0	0	15	169.298
srR-13433	srRNA-Rn18s-1-18	TACCTGGTTGATCCTGCA	18	srRNA	Rn18s	NR_003278.3	rRNA	Mus musculus 18S ribosomal RNA (Rn18s), ribosomal RNA	1	7	73.4854	3	37.6001	7	79.0059
snoR-345	snoRNA-Snord45c-51-29	ACTTTAGCTCTAGAATTACTCTGAGACCT	29	snoRNA	Snord45c	ENSMUST00000083529.3	snoRNA	ncrna chromosome:GRCm39:3:153617762:153617841:-1 gene:ENSMUSG00000065463.3 gene_biotype:snoRNA transcript_biotype:snoRNA gene_symbol:Snord45c description:small nucleolar RNA, C/D box 45C [Source:MGI Symbol;Acc:MGI:3819536]	51	4	41.9917	1	12.5334	12	135.439
srR-10434	srRNA-Rn28s1-339-15	CGGCACGAGACCGAT	15	srRNA	Rn28s1	NR_003279.1	rRNA	Mus musculus 28S ribosomal RNA (Rn28s1), ribosomal RNA	339	1	10.4979	8	100.267	7	79.0059
srR-13434	srRNA-Rn18s-866-16	ATGGAATAGGACCCCG	16	srRNA	Rn18s	NR_003278.3	rRNA	Mus musculus 18S ribosomal RNA (Rn18s), ribosomal RNA	866	1	10.4979	8	100.267	7	79.0059
srR-2009	srRNA-Rn18s-895-19	GGTTTTCGGAACTGAGGCC	19	srRNA	Rn18s	NR_003278.3	rRNA	Mus musculus 18S ribosomal RNA (Rn18s), ribosomal RNA	895	6	62.9875	2	25.0667	9	101.579
srR-13435	srRNA-Rn28s1-4694-19	CAGCCCTCGACACAAGGGT	19	srRNA	Rn28s1	NR_003279.1	rRNA	Mus musculus 28S ribosomal RNA (Rn28s1), ribosomal RNA	4694	3	31.4937	0	0	14	158.012
miR-674-5p-1-18	miRNA-674-5p-1-18	GCACTGAGATGGGAGTGGTGTA	18	miRNA	miR-674-5p	mmu-miR-674-5p	miRNA	-	1	3	31.4937	0	0	14	158.012
srR-1203	srRNA-Rn28s1-2520-15	TCTCGCGCCGGGCCG	15	srRNA	Rn28s1	NR_003279.1	rRNA	Mus musculus 28S ribosomal RNA (Rn28s1), ribosomal RNA	2520	8	83.9833	3	37.6001	6	67.7193
srR-4898	srRNA-Rn28s1-2568-19	AGCCTCTGGCATGTTGGAA	19	srRNA	Rn28s1	NR_003279.1	rRNA	Mus musculus 28S ribosomal RNA (Rn28s1), ribosomal RNA	2568	5	52.4896	10	125.334	1	11.2866
sinR-66	sinRNA-Rpph1-29-27	AATTCAGACTACTCTCCCCCGCCCTCT	27	sinRNA	Rpph1	ENSMUSG00000092837	ribozyme intron	-	29	5	52.4896	10	125.334	1	11.2866
srR-3296	srRNA-Rn18s-1195-15	AAAGGAATTGACGGA	15	srRNA	Rn18s	NR_003278.3	rRNA	Mus musculus 18S ribosomal RNA (Rn18s), ribosomal RNA	1195	10	104.979	4	50.1335	3	33.8597
miR-21a-5p-2-17	miRNA-21a-5p-2-17	AGCTTATCAGACTGATGTTGA	17	miRNA	miR-21a-5p	mmu-miR-21a-5p	miRNA	-	2	10	104.979	4	50.1335	3	33.8597
srR-11431	srRNA-Rn18s-691-23	GGGAGCGGGCGGGCGGTCCGCCG	23	srRNA	Rn18s	NR_003278.3	rRNA	Mus musculus 18S ribosomal RNA (Rn18s), ribosomal RNA	691	18	188.962	0	0	0	0
srR-13436	srRNA-Rn28s1-2961-17	CGGGGGGCCGGCGGCGG	17	srRNA	Rn28s1	NR_003279.1	rRNA	Mus musculus 28S ribosomal RNA (Rn28s1), ribosomal RNA	2961	18	188.962	0	0	0	0
sinR-979	sinRNA-Gm10663-12-20	CCCGCGCCCCCGCCCCG	20	sinRNA	Gm10663	ENSMUSG00000074302	protein_coding intron	predicted gene 10663 [Source:MGI Symbol;Acc:MGI:3642419]	12	18	188.962	0	0	0	0
slncR-365	slncRNA-4930581F22Rik -127-22	CGCGCGGGTCGGGGGGCGGGGC	22	slncRNA	4930581F22Rik	ENSMUST00000214597.2	LncRNA	ncrna chromosome:GRCm39:9:35028050:35031606:1 gene:ENSMUSG00000070315.13 gene_biotype:lncRNA transcript_biotype:retained_intron gene_symbol:4930581F22Rik description:RIKEN cDNA 4930581F22 gene [Source:MGI Symbol;Acc:MGI:1926184]	127	18	188.962	0	0	0	0
srR-978	srRNA-Rn28s1-451-17	AGTCCGCCCGGAGGATT	17	srRNA	Rn28s1	NR_003279.1	rRNA	Mus musculus 28S ribosomal RNA (Rn28s1), ribosomal RNA	451	7	73.4854	2	25.0667	8	90.2924
srR-13437	srRNA-Rn28s1-1762-19	AGACAGCAGGACGGTGGCC	19	srRNA	Rn28s1	NR_003279.1	rRNA	Mus musculus 28S ribosomal RNA (Rn28s1), ribosomal RNA	1762	4	41.9917	9	112.8	3	33.8597
miR-31-5p-1-20-2	miRNA-31-5p-1-20-2	AGGCAAGATGCTGGCATAGCTA	20	miRNA	miR-31-5p	mmu-miR-31-5p	miRNA	-	1	4	41.9917	9	112.8	3	33.8597
srR-13438	srRNA-Rn18s-1489-22	AGGTCTGTGATGCCCTTAGATG	22	srRNA	Rn18s	NR_003278.3	rRNA	Mus musculus 18S ribosomal RNA (Rn18s), ribosomal RNA	1489	9	94.4812	3	37.6001	5	56.4328
sinR-10	sinRNA-Gm24029-199-16	AAAGGATCAGTCCTTGTATTCTGAGAGCA	16	sinRNA	Gm24029	ENSMUSG00000065862	snoRNA intron	-	199	0	0	6	75.2002	10	112.866
sgmR-783	sgmRNA-chr11-8609232928-OH	GATTCCCGGTCGATGCACCA	28	sgmRNA	chr11	-	Genome	Chromosome 11	86092329	0	0	15	188.001	0	0
-	spgRNA-Gm12005-212-19	TGTCCCGTCGGAGGTGCCA	19	spgRNA	Gm12005	ENSMUSG00000081631	pseudogene	ENSMUSG00000081631|ENSMUST00000121451|Gm12005|processed_pseudogene|predictedgene 12005 [Source:MGI Symbol;Acc:MGI:3651316]	212	0	0	15	188.001	0	0
piR-67265-2-16	piRNA-67265-2-16	GCTGGTCCGAAGGTAGTGAGTTATCTCAA	16	piRNA	mmu-piR-67265	mmu-piR-67265	piRNA	-	2	2	20.9958	7	87.7336	7	79.0059
srR-13439	srRNA-Rn28s1-4685-18	ATTGAAAGTCAGCCCTCG	18	srRNA	Rn28s1	NR_003279.1	rRNA	Mus musculus 28S ribosomal RNA (Rn28s1), ribosomal RNA	4685	4	41.9917	8	100.267	4	45.1462
srR-13440	srRNA-Rn18s-1301-29	AGCTCTTTCTCGATTCCGTGGGTGGTGGT	29	srRNA	Rn18s	NR_003278.3	rRNA	Mus musculus 18S ribosomal RNA (Rn18s), ribosomal RNA	1301	12	125.975	4	50.1335	1	11.2866
snR-68	snRNA-Gm25202-165-24-2	AGTACCTCCAGGAACGGTGCACCC	24	snRNA	Gm25202	ENSMUST00000082838.3	snRNA	ncrna chromosome:GRCm39:X:14181640:14181830:-1 gene:ENSMUSG00000064772.3 gene_biotype:snRNA transcript_biotype:snRNA gene_symbol:Gm25202 description:predicted gene, 25202 [Source:MGI Symbol;Acc:MGI:5454979]	165	9	94.4812	2	25.0667	6	67.7193
srR-13441	srRNA-Rn18s-920-26	AAGAGGGACGGCCGGGGGCATTCGTA	26	srRNA	Rn18s	NR_003278.3	rRNA	Mus musculus 18S ribosomal RNA (Rn18s), ribosomal RNA	920	3	31.4937	7	87.7336	6	67.7193
srR-336	srRNA-Rn28s1-2186-24	ATGGGTCAGTCGGTCCTGAGAGAT	24	srRNA	Rn28s1	NR_003279.1	rRNA	Mus musculus 28S ribosomal RNA (Rn28s1), ribosomal RNA	2186	0	0	14	175.467	1	11.2866
srR-13442	srRNA-Rn18s-941-15	TCGTATTGCGCCGCT	15	srRNA	Rn18s	NR_003278.3	rRNA	Mus musculus 18S ribosomal RNA (Rn18s), ribosomal RNA	941	0	0	14	175.467	1	11.2866
srR-8909	srRNA-Rn28s1-327-27	AAGGCTAAATACCGGCACGAGACCGAT	27	srRNA	Rn28s1	NR_003279.1	rRNA	Mus musculus 28S ribosomal RNA (Rn28s1), ribosomal RNA	327	4	41.9917	7	87.7336	5	56.4328
srR-791	srRNA-Rn28s1-3923-19	AGAAGGGCAAAAGCTCGCT	19	srRNA	Rn28s1	NR_003279.1	rRNA	Mus musculus 28S ribosomal RNA (Rn28s1), ribosomal RNA	3923	1	10.4979	5	62.6669	10	112.866
smR-341	smRNA-Rnf103-226-19	CCCTCGCGGGCCGCTGGCT	19	smRNA	Rnf103	ENSMUSG00000052656	mature mRNA	ENSMUST00000114178|Rnf103|protein_coding|ring	226	1	10.4979	14	175.467	0	0
miR-423-3p-1-16-2	miRNA-423-3p-1-16-2	AGCTCGGTCTGAGGCCCCTCAG	16	miRNA	miR-423-3p	mmu-miR-423-3p	miRNA	-	1	1	10.4979	14	175.467	0	0
snoR-37	snoRNA-Snora16a-121-16	GTGGAAAATGACAGCT	16	snoRNA	Snora16a	ENSMUST00000083163.3	snoRNA	ncrna chromosome:GRCm39:4:132036776:132036911:1 gene:ENSMUSG00000065097.3 gene_biotype:snoRNA transcript_biotype:snoRNA gene_symbol:Snora16a description:small nucleolar RNA, H/ACA box 16A [Source:MGI Symbol;Acc:MGI:4361141]	121	6	62.9875	8	100.267	2	22.5731
tsR-2335	tsRNA-tRNA-Pro-CGG-55-21	CAAATCCCGGACGAGCCCCCA	21	tsRNA	tRNA-Pro-CGG	chr11.trna188-ProCGG	tRNA	Mus_musculus_tRNA-Pro-CGG-1-2	55	3	31.4937	6	75.2002	7	79.0059
srR-243	srRNA-Rn28s1-3795-15	TGCGGGCGGGCGCGA	15	srRNA	Rn28s1	NR_003279.1	rRNA	Mus musculus 28S ribosomal RNA (Rn28s1), ribosomal RNA	3795	8	83.9833	0	0	9	101.579
srR-11574	srRNA-Rn18s-669-28	AAAAAGCTCGTAGTTGGATCTTGGGAGA	28	srRNA	Rn18s	NR_003278.3	rRNA	Mus musculus 18S ribosomal RNA (Rn18s), ribosomal RNA	669	8	83.9833	0	0	9	101.579
srR-13443	srRNA-Rn18s-1028-29	AAGAACGAAAGTCGGAGGTTCGAAGACGA	29	srRNA	Rn18s	NR_003278.3	rRNA	Mus musculus 18S ribosomal RNA (Rn18s), ribosomal RNA	1028	8	83.9833	0	0	9	101.579
miR-let-7c-1-3p-1-18	miRNA-let-7c-1-3p-1-18	CTGTACAACCTTCTAGCTTTCC	18	miRNA	let-7c-1-3p	mmu-let-7c-1-3p	miRNA	-	1	0	0	13	162.934	2	22.5731
srR-12745	srRNA-Rn18s-1265-30	ACCCGGCCCGGACACGGACAGGATTGACAG	30	srRNA	Rn18s	NR_003278.3	rRNA	Mus musculus 18S ribosomal RNA (Rn18s), ribosomal RNA	1265	5	52.4896	7	87.7336	4	45.1462
srR-13444	srRNA-Rn18s-1332-27	ATGGCCGTTCTTAGTTGGTGGAGCGAT	27	srRNA	Rn18s	NR_003278.3	rRNA	Mus musculus 18S ribosomal RNA (Rn18s), ribosomal RNA	1332	5	52.4896	7	87.7336	4	45.1462
srR-1404	srRNA-Rn18s-608-23	TCTGGTGCCAGCAGCCGCGGTAA	23	srRNA	Rn18s	NR_003278.3	rRNA	Mus musculus 18S ribosomal RNA (Rn18s), ribosomal RNA	608	4	41.9917	6	75.2002	6	67.7193
srR-7594	srRNA-Rn18s-651-17	ATTAAAGTTGCTGCAGT	17	srRNA	Rn18s	NR_003278.3	rRNA	Mus musculus 18S ribosomal RNA (Rn18s), ribosomal RNA	651	9	94.4812	0	0	8	90.2924
-	syRNA-Rny1-84-29	TTCTCACTACTGCACTTGACTAGTCTTAT	29	syRNA	Rny1	ENSMUST00000083767.3	Y_RNA	ncrna chromosome:GRCm39:6:47765003:47765114:-1 gene:ENSMUSG00000065701.3 gene_biotype:Y_RNA transcript_biotype:Y_RNA gene_symbol:Rny1 description:RNA, Y1 small cytoplasmic, Ro-associated [Source:MGI Symbol;Acc:MGI:97995]	84	1	10.4979	13	162.934	1	11.2866
miR-let-7c-5p-1-17	miRNA-let-7c-5p-1-17	TGAGGTAGTAGGTTGTATGGTA	17	miRNA	let-7c-5p	mmu-let-7c-5p	miRNA	-	1	3	31.4937	5	62.6669	8	90.2924
sinR-980	sinRNA-A730098A19Rik-1760-15	AAGCTTGCGTTGATA	15	sinRNA	A730098A19Rik	ENSMUSG00000100812	lncRNA intron	-	1760	3	31.4937	5	62.6669	8	90.2924
srR-3171	srRNA-Rs5-8s1-138-17	GCCTGTCTGAGCGTCGC	17	srRNA	Rs5-8s1	NR_003280.2	rRNA	Mus musculus 5.8S ribosomal RNA (Rs5-8s1), ribosomal RNA	138	0	0	3	37.6001	13	146.725
srR-3235	srRNA-Rn28s1-3351-17	TCTGCCCAGTGCTCTGA	17	srRNA	Rn28s1	NR_003279.1	rRNA	Mus musculus 28S ribosomal RNA (Rn28s1), ribosomal RNA	3351	5	52.4896	6	75.2002	5	56.4328
srR-13445	srRNA-Rn28s1-44-29	ATTAGTCAGCGGAGGAAAAGAAACTAACC	29	srRNA	Rn28s1	NR_003279.1	rRNA	Mus musculus 28S ribosomal RNA (Rn28s1), ribosomal RNA	44	5	52.4896	6	75.2002	5	56.4328
srR-8321	srRNA-Rn18s-1586-27	TGAACCCCATTCGTGATGGGGATCGGG	27	srRNA	Rn18s	NR_003278.3	rRNA	Mus musculus 18S ribosomal RNA (Rn18s), ribosomal RNA	1586	10	104.979	0	0	7	79.0059
srR-13446	srRNA-Rn18s-673-16	AGCTCGTAGTTGGATC	16	srRNA	Rn18s	NR_003278.3	rRNA	Mus musculus 18S ribosomal RNA (Rn18s), ribosomal RNA	673	2	20.9958	13	162.934	0	0
smR-342	smRNA-Hspd1-151-17	ACGGGACGCGCGGGGGT	17	smRNA	Hspd1	ENSMUSG00000025980	mature mRNA	ENSMUST00000127861|Hspd1|protein_coding|heat	151	2	20.9958	13	162.934	0	0
sinR-981	sinRNA-Gm11416-712180-18	AATGGCGGTAGAAGT	18	sinRNA	Gm11416	ENSMUSG00000082027	processed_pseudogene intron	-	712180	7	73.4854	7	87.7336	2	22.5731
snoR-405	snoRNA-Gm23212-42-17	ATTAGCTCTATCTGATG	17	snoRNA	Gm23212	ENSMUST00000122718.3	snoRNA	ncrna chromosome:GRCm39:1:160864252:160864311:1 gene:ENSMUSG00000084667.3 gene_biotype:snoRNA transcript_biotype:snoRNA gene_symbol:Gm23212 description:predicted gene, 23212 [Source:MGI Symbol;Acc:MGI:5452989]	42	1	10.4979	3	37.6001	12	135.439
srR-2646	srRNA-Rn28s1-2985-20	TCTGGACGCGAGCCGGGCCC	20	srRNA	Rn28s1	NR_003279.1	rRNA	Mus musculus 28S ribosomal RNA (Rn28s1), ribosomal RNA	2985	3	31.4937	4	50.1335	9	101.579
tsR-3569	tsRNA-tRNA-Pro-CGG-5825--58-25	AGATCCCGGACGAGCCC	25	tsRNA	tRNA-Pro-CGG	chr11.trna188-ProCGG	tRNA	Mus_musculus_tRNA-Pro-CGG-1-2	58	3	31.4937	4	50.1335	9	101.579
tsR-2843	tsRNA-tRNA-Pro-CGG-58-26	ATATCCCGGACGAGCCCC	26	tsRNA	tRNA-Pro-CGG	chr11.trna188-ProCGG	tRNA	Mus_musculus_tRNA-Pro-CGG-1-2	58	0	0	2	25.0667	14	158.012
piR-67401-16-15	piRNA-67401-16-15	GACGCGATCTGCCCG	15	piRNA	mmu-piR-67401	mmu-piR-67401	piRNA	-	16	5	52.4896	5	62.6669	6	67.7193
-	spgRNA-Gm44182-24-16	ACGACTAGGAGATTTG	16	spgRNA	Gm44182	ENSMUSG00000108284	pseudogene	ENSMUSG00000108284|ENSMUST00000204052|Gm44182|processed_pseudogene|predictedgene, 44182 [Source:MGI Symbol;Acc:MGI:5690574]	24	7	73.4854	6	75.2002	3	33.8597
srR-5144	srRNA-Rn28s1-2663-22	GGGCTGGGGCGCGAAGCGGGGC	22	srRNA	Rn28s1	NR_003279.1	rRNA	Mus musculus 28S ribosomal RNA (Rn28s1), ribosomal RNA	2663	4	41.9917	4	50.1335	8	90.2924
snoR-69	snoRNA-Snora16a-120-17	TGTGGAAAATGACAGCT	17	snoRNA	Snora16a	ENSMUST00000083163.3	snoRNA	ncrna chromosome:GRCm39:4:132036776:132036911:1 gene:ENSMUSG00000065097.3 gene_biotype:snoRNA transcript_biotype:snoRNA gene_symbol:Snora16a description:small nucleolar RNA, H/ACA box 16A [Source:MGI Symbol;Acc:MGI:4361141]	120	1	10.4979	2	25.0667	13	146.725
srR-1050	srRNA-Rn18s-494-21	ACTCCCGACCCGGGGAGGTAG	21	srRNA	Rn18s	NR_003278.3	rRNA	Mus musculus 18S ribosomal RNA (Rn18s), ribosomal RNA	494	3	31.4937	12	150.4	0	0
snR-31	snRNA-Rnu7-33-30	AGGTTTTCTGACTTCGGTCGGAAAACCCCT	30	snRNA	Rnu7	ENSMUST00000158458.3	snRNA	ncrna chromosome:GRCm39:6:124718188:124718249:-1 gene:ENSMUSG00000089083.3 gene_biotype:snRNA transcript_biotype:snRNA gene_symbol:Rnu7 description:U7 small nuclear RNA [Source:MGI Symbol;Acc:MGI:97992]	33	0	0	1	12.5334	15	169.298
srR-13447	srRNA-Rn18s-1446-15	AGAGGGACAAGTGGC	15	srRNA	Rn18s	NR_003278.3	rRNA	Mus musculus 18S ribosomal RNA (Rn18s), ribosomal RNA	1446	8	83.9833	6	75.2002	2	22.5731
srR-13448	srRNA-Rn28s1-3918-25	GGAGCAGAAGGGCAAAAGCTCGCTT	25	srRNA	Rn28s1	NR_003279.1	rRNA	Mus musculus 28S ribosomal RNA (Rn28s1), ribosomal RNA	3918	8	83.9833	6	75.2002	2	22.5731
srR-13449	srRNA-Rn18s-143-15	TTGGATAACTGTGGT	15	srRNA	Rn18s	NR_003278.3	rRNA	Mus musculus 18S ribosomal RNA (Rn18s), ribosomal RNA	143	6	62.9875	4	50.1335	6	67.7193
miR-148b-3p-1-16	miRNA-148b-3p-1-16	TCAGTGCATCACAGAACTTTGT	16	miRNA	miR-148b-3p	mmu-miR-148b-3p	miRNA	-	1	3	31.4937	2	25.0667	11	124.152
srR-13450	srRNA-Rn28s1-1450-20	AATCGAACCATCTAGTAGCT	20	srRNA	Rn28s1	NR_003279.1	rRNA	Mus musculus 28S ribosomal RNA (Rn28s1), ribosomal RNA	1450	3	31.4937	11	137.867	1	11.2866
snR-22	snRNA-AL671866.3-87-30	AATTTTTTGAGGTCTTGTGCTTACAAGACT	30	snRNA	AL671866.3	ENSMUST00000239604.1	snRNA	ncrna chromosome:GRCm39:4:117068041:117068156:1 gene:ENSMUSG00000119459.1 gene_biotype:snRNA transcript_biotype:snRNA gene_symbol:AL671866.3	87	0	0	0	0	16	180.585
srpR-139	srpRNA-MLT1B-chr1:92666740-19	ATCCCGGAAAATCCCCAGA	19	srpRNA	MLT1B	-	LTR	mm10_rmsk_MLT1B_range=chr1:92666568-92666885	172	0	0	0	0	16	180.585
srR-8385	srRNA-Rn18s-1024-16	AATCAAGAACGAAAGT	16	srRNA	Rn18s	NR_003278.3	rRNA	Mus musculus 18S ribosomal RNA (Rn18s), ribosomal RNA	1024	8	83.9833	5	62.6669	3	33.8597
smR-343	smRNA-Mprip-127-19	CGGGCGGCGGGGCGGGGCG	19	smRNA	Mprip	ENSMUSG00000005417	mature mRNA	ENSMUST00000116371|Mprip|protein_coding|myosin	127	16	167.967	1	12.5334	0	0
sinR-982	sinRNA-Gulo-426-17	GGGGCGGCGGCGGGGGGA	17	sinRNA	Gulo	ENSMUSG00000034450	protein_coding intron	gulonolactone (L-) oxidase [Source:MGI Symbol;Acc:MGI:1353434]	426	16	167.967	1	12.5334	0	0
sinR-983	sinRNA-4833422C13Rik-330-17	GGGCGCGCGGGTCGGGGCGGCGGCG	17	sinRNA	4833422C13Rik	ENSMUSG00000074782	lncRNA intron	-	330	16	167.967	1	12.5334	0	0
srR-13451	srRNA-Rn28s1-2129-22	AAACGAGAACTTTGAAGGCCGA	22	srRNA	Rn28s1	NR_003279.1	rRNA	Mus musculus 28S ribosomal RNA (Rn28s1), ribosomal RNA	2129	2	20.9958	10	125.334	3	33.8597
srR-4316	srRNA-Rn18s-1359-23	TTGTCTGGTTAATTCCGATAACG	23	srRNA	Rn18s	NR_003278.3	rRNA	Mus musculus 18S ribosomal RNA (Rn18s), ribosomal RNA	1359	10	104.979	6	75.2002	0	0
srR-13452	srRNA-Rn18s-887-23	ATTTTGTTGGTTTTCGGAACTGA	23	srRNA	Rn18s	NR_003278.3	rRNA	Mus musculus 18S ribosomal RNA (Rn18s), ribosomal RNA	887	10	104.979	6	75.2002	0	0
tsR-259	tsRNA-tRNA-Tyr-GTA-51-20	AAATCCTCTTTTTACCACCA	20	tsRNA	tRNA-Tyr-GTA	chr13.trna70-TyrGTA	tRNA	Mus_musculus_tRNA-Tyr-GTA-1-5	51	7	73.4854	4	50.1335	5	56.4328
srR-13453	srRNA-Rn18s-855-15	AGCTAGGAATAATGG	15	srRNA	Rn18s	NR_003278.3	rRNA	Mus musculus 18S ribosomal RNA (Rn18s), ribosomal RNA	855	4	41.9917	11	137.867	0	0
sinR-984	sinRNA-Ppnr-9264-27	GTCCTGCCAGGCTCGCC	27	sinRNA	Ppnr	ENSMUSG00000099746	lncRNA intron	-	9264	4	41.9917	11	137.867	0	0
srR-13454	srRNA-Rn28s1-4091-28	TGATCCTTCGATGTCGGCTCTTCCTATC	28	srRNA	Rn28s1	NR_003279.1	rRNA	Mus musculus 28S ribosomal RNA (Rn28s1), ribosomal RNA	4091	1	10.4979	0	0	15	169.298
miR-let-7a-5p-1-27	miRNA-let-7a-5p-1-27	TGAGGTAGTAGGTTGTATAGTA	27	miRNA	let-7a-5p	mmu-let-7a-5p	miRNA	-	1	1	10.4979	9	112.8	5	56.4328
srR-6657	srRNA-Rn18s-425-20	CGATTCCGGAGAGGGAGCCT	20	srRNA	Rn18s	NR_003278.3	rRNA	Mus musculus 18S ribosomal RNA (Rn18s), ribosomal RNA	425	6	62.9875	3	37.6001	7	79.0059
miR-101b-61-20	miRNA-101b-61-20	TACAGTACTGTGATAGCTGA	20	miRNA	Mir101b	ENSMUST00000083622.3	miRNA	ncrna chromosome:GRCm39:19:29112679:29112775:1 gene:ENSMUSG00000065556.3 gene_biotype:miRNA transcript_biotype:miRNA gene_symbol:Mir101b description:microRNA 101b [Source:MGI Symbol;Acc:MGI:3618696]	61	6	62.9875	3	37.6001	7	79.0059
srR-13455	srRNA-n-R5s149-54-23	AAGCAGGGTCGGGCCTGGTTAGT	23	srRNA	n-R5s149	NR_046156.1	rRNA	Mus musculus nuclear encoded rRNA 5S 149 (n-R5s149), ribosomal RNA	54	0	0	8	100.267	7	79.0059
snoR-110	snoRNA-Snord42a-47-16	AAAGGAACCACTGATG	16	snoRNA	Snord42a	ENSMUST00000082606.3	snoRNA	ncrna chromosome:GRCm39:11:78072125:78072189:-1 gene:ENSMUSG00000064540.3 gene_biotype:snoRNA transcript_biotype:snoRNA gene_symbol:Snord42a description:small nucleolar RNA, C/D box 42A [Source:MGI Symbol;Acc:MGI:3819532]	47	8	83.9833	4	50.1335	4	45.1462
snoR-2509	snoRNA-Snora61-112-18	AGGCCAGACTCAGACATG	18	snoRNA	Snora61	ENSMUST00000083015.3	snoRNA	ncrna chromosome:GRCm39:4:132037551:132037680:1 gene:ENSMUSG00000064949.3 gene_biotype:snoRNA transcript_biotype:snoRNA gene_symbol:Snora61 description:small nucleolar RNA, H/ACA box 61 [Source:MGI Symbol;Acc:MGI:3819510]	112	2	20.9958	0	0	14	158.012
srR-7596	srRNA-Rn18s-887-27	ATTTTGTTGGTTTTCGGAACTGAGGCC	27	srRNA	Rn18s	NR_003278.3	rRNA	Mus musculus 18S ribosomal RNA (Rn18s), ribosomal RNA	887	7	73.4854	3	37.6001	6	67.7193
miR-86585	miRNA-86585	GCCGGCGGGAGCCCC	21	miRNA	miR-2137	mmu-miR-2137	miRNA	-	1	7	73.4854	3	37.6001	6	67.7193
srR-2084	srRNA-Rn28s1-1603-16	AAGAAGCCCGGCTCGC	16	srRNA	Rn28s1	NR_003279.1	rRNA	Mus musculus 28S ribosomal RNA (Rn28s1), ribosomal RNA	1603	4	41.9917	1	12.5334	11	124.152
srR-6299	srRNA-Rn18s-77-18	ACAGTGAAACTGCGAATG	18	srRNA	Rn18s	NR_003278.3	rRNA	Mus musculus 18S ribosomal RNA (Rn18s), ribosomal RNA	77	9	94.4812	4	50.1335	3	33.8597
miR-20a-5p-2-29	miRNA-20a-5p-2-29	AAAGTGCTTATAGTGCAGGTAG	29	miRNA	miR-20a-5p	mmu-miR-20a-5p	miRNA	-	2	17	178.465	0	0	0	0
smR-344	smRNA-B3gnt9-884-20	AGGGGGCGGGCTCCGGCGGG	20	smRNA	B3gnt9	ENSMUSG00000069920	mature mRNA	ENSMUST00000136822|B3gnt9|protein_coding|UDP-GlcNAc:betaGal	884	17	178.465	0	0	0	0
sinR-985	sinRNA-ENSMUSG00000093013-7219-30	GAAAGTAGGACATCGTCAGGCT	30	sinRNA	ENSMUSG00000093013	ENSMUSG00000093013	unclassified intron	-	7219	17	178.465	0	0	0	0
srR-13456	srRNA-Rn18s-1598-21	GTGATGGGGATCGGGGATTGC	21	srRNA	Rn18s	NR_003278.3	rRNA	Mus musculus 18S ribosomal RNA (Rn18s), ribosomal RNA	1598	6	62.9875	2	25.0667	8	90.2924
srR-2664	srRNA-Rn28s1-3270-25	GGTGCGGACCAGGGGAATCCGACTG	25	srRNA	Rn28s1	NR_003279.1	rRNA	Mus musculus 28S ribosomal RNA (Rn28s1), ribosomal RNA	3270	3	31.4937	0	0	13	146.725
srR-3103	srRNA-Rn18s-744-21	TGCCTCTCGGCGCCCCCTCGA	21	srRNA	Rn18s	NR_003278.3	rRNA	Mus musculus 18S ribosomal RNA (Rn18s), ribosomal RNA	744	3	31.4937	0	0	13	146.725
srR-13457	srRNA-Rn18s-494-26-2	ACTTCCGACCCGGGGAGGTAGTGACG	26	srRNA	Rn18s	NR_003278.3	rRNA	Mus musculus 18S ribosomal RNA (Rn18s), ribosomal RNA	494	11	115.477	5	62.6669	0	0
srR-7939	srRNA-Rn28s1-1237-19	GGGATCCCGAGGCCTCTCC	19	srRNA	Rn28s1	NR_003279.1	rRNA	Mus musculus 28S ribosomal RNA (Rn28s1), ribosomal RNA	1237	0	0	7	87.7336	8	90.2924
sinR-111	sinRNA-Pura-85826-18	CGCCTGCCTGAGCGTCGCT	18	sinRNA	Pura	ENSMUSG00000043991	protein_coding intron	purine rich element binding protein A [Source:MGI Symbol;Acc:MGI:103079]	85826	5	52.4896	1	12.5334	10	112.866
slncR-22	slncRNA-Malat1 -1808-18	ACCGGGTGTTGTAGGCTT	18	slncRNA	Malat1	ENSMUST00000172812.3	LncRNA	ncrna chromosome:GRCm39:19:5845718:5852700:-1 gene:ENSMUSG00000092341.4 gene_biotype:lncRNA transcript_biotype:lncRNA gene_symbol:Malat1 description:metastasis associated lung adenocarcinoma transcript 1 (non-coding RNA) [Source:MGI Symbol;Acc:MGI:1919539]	1808	5	52.4896	1	12.5334	10	112.866
srR-828	srRNA-Rn28s1-2910-16	CCGGAGCGGGAGGAAC	16	srRNA	Rn28s1	NR_003279.1	rRNA	Mus musculus 28S ribosomal RNA (Rn28s1), ribosomal RNA	2910	5	52.4896	10	125.334	0	0
srR-13458	srRNA-Rn28s1-3918-30	GGAGCAGAAGGGCAAAAGCTCGCTTGATCT	30	srRNA	Rn28s1	NR_003279.1	rRNA	Mus musculus 28S ribosomal RNA (Rn28s1), ribosomal RNA	3918	5	52.4896	10	125.334	0	0
srR-13459	srRNA-Rn18s-898-22	TTTCGGAACTGAGGCCATGATT	22	srRNA	Rn18s	NR_003278.3	rRNA	Mus musculus 18S ribosomal RNA (Rn18s), ribosomal RNA	898	2	20.9958	8	100.267	5	56.4328
srR-8614	srRNA-Rn28s1-432-18	AAACGGGTGGGGTCCGCG	18	srRNA	Rn28s1	NR_003279.1	rRNA	Mus musculus 28S ribosomal RNA (Rn28s1), ribosomal RNA	432	7	73.4854	2	25.0667	7	79.0059
srR-13460	srRNA-Rn28s1-3273-16	GCGGACCAGGGGAATC	16	srRNA	Rn28s1	NR_003279.1	rRNA	Mus musculus 28S ribosomal RNA (Rn28s1), ribosomal RNA	3273	4	41.9917	0	0	12	135.439
srR-13461	srRNA-Rs5-8-20	AGCGGTGGATCACTCGGCTC	20	srRNA	Rs5-8s1	NR_003280.2	rRNA	Mus musculus 5.8S ribosomal RNA (Rs5-8s1), ribosomal RNA	8	4	41.9917	0	0	12	135.439
miR-30d-15-20	miRNA-30d-15-20	AAACATCCCCGACTGGAAGC	20	miRNA	Mir30d	ENSMUST00000083503.3	miRNA	ncrna chromosome:GRCm39:15:68213057:68213138:-1 gene:ENSMUSG00000065437.3 gene_biotype:miRNA transcript_biotype:miRNA gene_symbol:Mir30d description:microRNA 30d [Source:MGI Symbol;Acc:MGI:2676910]	15	1	10.4979	7	87.7336	7	79.0059
srR-13462	srRNA-Rn28s1-2542-26	ATCCGCAGCAGGTCTCCAAGGTGAAC	26	srRNA	Rn28s1	NR_003279.1	rRNA	Mus musculus 28S ribosomal RNA (Rn28s1), ribosomal RNA	2542	3	31.4937	8	100.267	4	45.1462
srR-7441	srRNA-Rn28s1-446-20	CGCGCAGTCCGCCCGGAGGA	20	srRNA	Rn28s1	NR_003279.1	rRNA	Mus musculus 28S ribosomal RNA (Rn28s1), ribosomal RNA	446	5	52.4896	0	0	11	124.152
srR-13463	srRNA-Rn28s1-1777-17	GGCCATGGAAGTCGGAA	17	srRNA	Rn28s1	NR_003279.1	rRNA	Mus musculus 28S ribosomal RNA (Rn28s1), ribosomal RNA	1777	5	52.4896	0	0	11	124.152
tsR-79	tsRNA-tRNA-Thr-CGT-59-20	ATATCTCGCTGGGGCCTCCA	20	tsRNA	tRNA-Thr-CGT	chr11.trna252-ThrCGT	tRNA	Mus_musculus_tRNA-Thr-CGT-2-1	59	5	52.4896	0	0	11	124.152
slncR-36	slncRNA-Rmrp-252-28	ACACGGGGCTCATTCTCAGCGCGGCTAC	28	slncRNA	Rmrp	ENSMUST00000226420.2	LncRNA	ncrna chromosome:GRCm39:4:43492783:43493063:-1 gene:ENSMUSG00000115420.2 gene_biotype:lncRNA transcript_biotype:lncRNA gene_symbol:Rmrp description:RNA component of mitochondrial RNAase P [Source:MGI Symbol;Acc:MGI:97937]	252	5	52.4896	0	0	11	124.152
srR-11340	srRNA-Rn18s-1269-15	GGCCCGGACACGGAC	15	srRNA	Rn18s	NR_003278.3	rRNA	Mus musculus 18S ribosomal RNA (Rn18s), ribosomal RNA	1269	2	20.9958	7	87.7336	6	67.7193
tsR-383	tsRNA-tRNA-Ile-AAT-51-19	AGGTTCGGCTCCTGGCTGGCTCGCCA	19	tsRNA	tRNA-Ile-AAT	chr4.trna24-IleAAT	tRNA	Mus_musculus_tRNA-Ile-AAT-2-1	51	7	73.4854	1	12.5334	8	90.2924
srR-9534	srRNA-Rn18s-659-30	TGCTGCAGTTAAAAAGCTCGTAGTTGGATC	30	srRNA	Rn18s	NR_003278.3	rRNA	Mus musculus 18S ribosomal RNA (Rn18s), ribosomal RNA	659	12	125.975	4	50.1335	0	0
srR-13464	srRNA-Rn28s1-1316-21-2	AGCGCACGTGTTAGGACCCGA	21	srRNA	Rn28s1	NR_003279.1	rRNA	Mus musculus 28S ribosomal RNA (Rn28s1), ribosomal RNA	1316	12	125.975	4	50.1335	0	0
tsR-212	tsRNA-tRNA-Ala-AGC-60-18	GCCCACCCAGGGACGCCA	18	tsRNA	tRNA-Ala-AGC	chr4.trna266-AlaAGC	tRNA	Mus_musculus_tRNA-Ala-AGC-8-1	60	9	94.4812	2	25.0667	5	56.4328
srR-2699	srRNA-Rn28s1-1156-15	AACGCGTGCGCGAGT	15	srRNA	Rn28s1	NR_003279.1	rRNA	Mus musculus 28S ribosomal RNA (Rn28s1), ribosomal RNA	1156	3	31.4937	7	87.7336	5	56.4328
tsR-226	tsRNA-tRNA-Val-CAC-1-15	GTTTCCGTAGTGTAG	15	tsRNA	tRNA-Val-CAC	chr11.trna90-ValCAC	tRNA	Mus_musculus_tRNA-Val-CAC-2-3	1	3	31.4937	7	87.7336	5	56.4328
srR-13465	srRNA-Rn18s-1600-19	GATGGGGATCGGGGATTGC	19	srRNA	Rn18s	NR_003278.3	rRNA	Mus musculus 18S ribosomal RNA (Rn18s), ribosomal RNA	1600	0	0	5	62.6669	10	112.866
srR-13466	srRNA-Rn18s-1815-17	AGGAAGTAAAAGTCGTA	17	srRNA	Rn18s	NR_003278.3	rRNA	Mus musculus 18S ribosomal RNA (Rn18s), ribosomal RNA	1815	0	0	14	175.467	0	0
smR-345	smRNA-Ric8a-27-16	TAGGAAGATGCGGTGC	16	smRNA	Ric8a	ENSMUSG00000025485	mature mRNA	ENSMUST00000210601|Ric8a|protein_coding|RIC8	27	0	0	14	175.467	0	0
sinR-986	sinRNA-Fastkd5-1395-17	ATTGGCATCTCCAGCACCTACTCTGACT	17	sinRNA	Fastkd5	ENSMUSG00000079043	protein_coding intron	FAST kinase domains 5 [Source:MGI Symbol;Acc:MGI:2139469]	1395	0	0	14	175.467	0	0
sinR-987	sinRNA-1700110K17Rik-9179-17	AAGCTTCGGGCCAGTGGCG	17	sinRNA	1700110K17Rik	ENSMUSG00000087047	lncRNA intron	-	9179	0	0	14	175.467	0	0
sgmR-784	sgmRNA-chr11-9767317622-OH	ATCGACATCTTGAACGC	22	sgmRNA	chr11	-	Genome	Chromosome 11	97673176	0	0	14	175.467	0	0
sgmR-785	sgmRNA-chr4-7126050121-OH	TAAGGATTGACAGATT	21	sgmRNA	chr4	-	Genome	Chromosome 4	71260501	0	0	14	175.467	0	0
srR-13467	srRNA-Rn18s-1385-20	GAGACTCTGGCATGCTAACT	20	srRNA	Rn18s	NR_003278.3	rRNA	Mus musculus 18S ribosomal RNA (Rn18s), ribosomal RNA	1385	5	52.4896	8	100.267	2	22.5731
piR-49397-13-20	piRNA-49397-13-20	AAGTGTAGTATCTGTT	20	piRNA	mmu-piR-49397	mmu-piR-49397	piRNA	-	13	2	20.9958	6	75.2002	7	79.0059
sinR-988	sinRNA-Gm25810-9020-15	GACAAGACACTTCTG	15	sinRNA	Gm25810	ENSMUSG00000064686	snRNA intron	-	9020	7	73.4854	0	0	9	101.579
sinR-989	sinRNA-Tex11-8-19	AGGGACGGACGGGGGC	19	sinRNA	Tex11	ENSMUSG00000009670	protein_coding intron	testis expressed gene 11 [Source:MGI Symbol;Acc:MGI:1933237]	8	4	41.9917	7	87.7336	4	45.1462
srpR-4	srpRNA-FordPrefect-chr17:39843033-20	AGGGCCTAAGCCGCGCCAGG	20	srpRNA	FordPrefect	-	DNA	mm10_rmsk_FordPrefect_range=chr17:39842998-39843163	35	1	10.4979	5	62.6669	9	101.579
sinR-606	sinRNA-Klrb1b-19587-15-2	ACGGCTGTCTCTCCAGCCAGA	15	sinRNA	Klrb1b	ENSMUSG00000079298	protein_coding intron	killer cell lectin-like receptor subfamily B member 1B [Source:MGI Symbol;Acc:MGI:107539]	19587	1	10.4979	5	62.6669	9	101.579
srR-2632	srRNA-Rn18s-149-27	AACTGTGGTAATTCTAGAGCTAATACA	27	srRNA	Rn18s	NR_003278.3	rRNA	Mus musculus 18S ribosomal RNA (Rn18s), ribosomal RNA	149	0	0	13	162.934	1	11.2866
slncR-366	slncRNA-Nckap5los -2-17	CCTCATTGGGGGCTCCA	17	slncRNA	Nckap5los	ENSMUST00000159738.2	LncRNA	ncrna chromosome:GRCm39:15:99325582:99333194:1 gene:ENSMUSG00000089968.2 gene_biotype:lncRNA transcript_biotype:lncRNA gene_symbol:Nckap5los description:NCK-associated protein 5-like, opposite strand [Source:MGI Symbol;Acc:MGI:1918162]	2	0	0	13	162.934	1	11.2866
srpR-140	srpRNA-MTEa-chr11:53348800-16	CATGTAGCCGGCACCA	16	srpRNA	MTEa	-	LTR	mm10_rmsk_MTEa_range=chr11:53348672-53349037	128	0	0	13	162.934	1	11.2866
sinR-28	sinRNA-Klrb1b-19586-16	CACGGCTGTCTCTCCAGCCACCTTTTT	16	sinRNA	Klrb1b	ENSMUSG00000079298	protein_coding intron	killer cell lectin-like receptor subfamily B member 1B [Source:MGI Symbol;Acc:MGI:107539]	19586	5	52.4896	7	87.7336	3	33.8597
srR-13468	srRNA-Rn18s-868-19	GGAATAGGACCGCGGTTCT	19	srRNA	Rn18s	NR_003278.3	rRNA	Mus musculus 18S ribosomal RNA (Rn18s), ribosomal RNA	868	2	20.9958	5	62.6669	8	90.2924
srR-13469	srRNA-Rn18s-402-25	ACGGGTGACGGGGAATCAGGGTTCG	25	srRNA	Rn18s	NR_003278.3	rRNA	Mus musculus 18S ribosomal RNA (Rn18s), ribosomal RNA	402	10	104.979	1	12.5334	5	56.4328
srR-13470	srRNA-Rs5-8s1-76-30	AGGACACATTGATCATCGACACTTCGAACG	30	srRNA	Rs5-8s1	NR_003280.2	rRNA	Mus musculus 5.8S ribosomal RNA (Rs5-8s1), ribosomal RNA	76	7	73.4854	8	100.267	0	0
sgmR-678	sgmRNA-chr7-6140023730-OH	TGATATAGCCAAGCCCGACTGTT	30	sgmRNA	chr7	-	Genome	Chromosome 7	61400237	4	41.9917	6	75.2002	5	56.4328
snR-690	snRNA-AC159539.1-115-20	GGCAATTTTTGACAGTCTCT	20	snRNA	AC159539.1	ENSMUST00000240114.1	snRNA	ncrna chromosome:GRCm39:5:115628313:115628453:1 gene:ENSMUSG00000119132.1 gene_biotype:snRNA transcript_biotype:snRNA gene_symbol:AC159539.1	115	1	10.4979	4	50.1335	10	112.866
piR-12947-7-27	piRNA-12947-7-27	TCTGTCTGAGGGTCGG	27	piRNA	mmu-piR-12947	mmu-piR-12947	piRNA	-	7	1	10.4979	4	50.1335	10	112.866
srR-10599	srRNA-Rn28s1-4018-19	AGGAGGTGTCAGAAAAGTT	19	srRNA	Rn28s1	NR_003279.1	rRNA	Mus musculus 28S ribosomal RNA (Rn28s1), ribosomal RNA	4018	1	10.4979	13	162.934	0	0
srR-11682	srRNA-Rn18s-1268-28	CGGCCCGGACACGGACAGGATTGACAGA	28	srRNA	Rn18s	NR_003278.3	rRNA	Mus musculus 18S ribosomal RNA (Rn18s), ribosomal RNA	1268	1	10.4979	13	162.934	0	0
srR-13471	srRNA-Rn18s-1715-15	ACCGATTGGATGGTT	15	srRNA	Rn18s	NR_003278.3	rRNA	Mus musculus 18S ribosomal RNA (Rn18s), ribosomal RNA	1715	1	10.4979	13	162.934	0	0
miR-181a-5p-4-19	miRNA-181a-5p-4-19	ATTCAACGCTGTCGGTGAGT	19	miRNA	miR-181a-5p	mmu-miR-181a-5p	miRNA	-	4	1	10.4979	13	162.934	0	0
srR-13472	srRNA-Rn28s1-1774-26	GGTGGCCATGGAAGTCGGAATCCGCT	26	srRNA	Rn28s1	NR_003279.1	rRNA	Mus musculus 28S ribosomal RNA (Rn28s1), ribosomal RNA	1774	3	31.4937	5	62.6669	7	79.0059
srR-1713	srRNA-Rn28s1-1313-28	ACGAGCGTACGCGTTAGGACCCGAAAGA	28	srRNA	Rn28s1	NR_003279.1	rRNA	Mus musculus 28S ribosomal RNA (Rn28s1), ribosomal RNA	1313	2	20.9958	4	50.1335	9	101.579
miR-let7b-13-17	miRNA-let7b-13-17	AGTAGGTTGTGTGGTTT	17	miRNA	Mirlet7b	ENSMUST00000083630.3	miRNA	ncrna chromosome:GRCm39:15:85591520:85591604:1 gene:ENSMUSG00000065564.3 gene_biotype:miRNA transcript_biotype:miRNA gene_symbol:Mirlet7b description:microRNA let7b [Source:MGI Symbol;Acc:MGI:2676794]	13	10	104.979	0	0	6	67.7193
srpR-6	srpRNA-Lx7-chr7:123469639-23	TCAGTGCACTACAGAACTTTTGT	23	srpRNA	Lx7	-	LINE	mm10_rmsk_Lx7_range=chr7:123468639-123471302	1000	7	73.4854	7	87.7336	1	11.2866
srR-6126	srRNA-Rn18s-77-19	ACAGTGAAACTGCGAATGG	19	srRNA	Rn18s	NR_003278.3	rRNA	Mus musculus 18S ribosomal RNA (Rn18s), ribosomal RNA	77	6	62.9875	6	75.2002	3	33.8597
srR-7352	srRNA-Rn28s1-4287-28	ATGTGCTTGGCTGAGGAGCCAATGGGGC	28	srRNA	Rn28s1	NR_003279.1	rRNA	Mus musculus 28S ribosomal RNA (Rn28s1), ribosomal RNA	4287	6	62.9875	6	75.2002	3	33.8597
srR-13473	srRNA-Rn18s-1837-30	GTTTCCGTAGGTGAACCTGCGGAAGGATCA	30	srRNA	Rn18s	NR_003278.3	rRNA	Mus musculus 18S ribosomal RNA (Rn18s), ribosomal RNA	1837	3	31.4937	4	50.1335	8	90.2924
srR-13474	srRNA-Rn28s1-4694-24	CAGCCCTCGACACAAGGGTTTGTC	24	srRNA	Rn28s1	NR_003279.1	rRNA	Mus musculus 28S ribosomal RNA (Rn28s1), ribosomal RNA	4694	11	115.477	0	0	5	56.4328
tsR-769	tsRNA-tRNA-Leu-TAG-49-24	GAGGGTTCGTCCCTTCGTGGTCGCCA	24	tsRNA	tRNA-Leu-TAG	chr7.trna407-LeuTAG	tRNA	Mus_musculus_tRNA-Leu-TAG-3-1	49	11	115.477	0	0	5	56.4328
srR-1728	srRNA-Rn45s-6877-21	CGACTCTTAGCGGTGGATCAC	21	srRNA	Rn45s	NR_046233.2	rRNA	Mus musculus 45S pre-ribosomal RNA (Rn45s), ribosomal RNA	6877	5	52.4896	5	62.6669	5	56.4328
snoR-195	snoRNA-Gm23795-122-16	CGGTGTTGTGACAAGA	16	snoRNA	Gm23795	ENSMUST00000084006.3	snoRNA	ncrna chromosome:GRCm39:7:68601848:68601984:-1 gene:ENSMUSG00000065940.3 gene_biotype:snoRNA transcript_biotype:snoRNA gene_symbol:Gm23795 description:predicted gene, 23795 [Source:MGI Symbol;Acc:MGI:5453572]	122	5	52.4896	5	62.6669	5	56.4328
miR-30a-9-20	miRNA-30a-9-20	AAACATCCTCGACTGGAAGC	20	miRNA	Mir30a	ENSMUST00000083471.5	miRNA	ncrna chromosome:GRCm39:1:23311350:23311420:1 gene:ENSMUSG00000065405.5 gene_biotype:miRNA transcript_biotype:miRNA gene_symbol:Mir30a description:microRNA 30a [Source:MGI Symbol;Acc:MGI:2676907]	9	13	136.473	1	12.5334	2	22.5731
snR-691	snRNA-AL590994.2-168-20	ACTTCCAGGAACGGTGCACT	20	snRNA	AL590994.2	ENSMUST00000239995.1	snRNA	ncrna chromosome:GRCm39:11:101495676:101495866:1 gene:ENSMUSG00000118859.1 gene_biotype:snRNA transcript_biotype:snRNA gene_symbol:AL590994.2	168	13	136.473	1	12.5334	2	22.5731
tsR-322	tsRNA-tRNA-Ala-AGC-61-17	CCCACCCAGGGACGCCA	17	tsRNA	tRNA-Ala-AGC	chr4.trna266-AlaAGC	tRNA	Mus_musculus_tRNA-Ala-AGC-8-1	61	7	73.4854	6	75.2002	2	22.5731
srR-12548	srRNA-Rn18s-1509-21	TGTCCGGGGCTGCACGCGCGC	21	srRNA	Rn18s	NR_003278.3	rRNA	Mus musculus 18S ribosomal RNA (Rn18s), ribosomal RNA	1509	1	10.4979	2	25.0667	12	135.439
srR-3475	srRNA-Rn28s1-3682-18	GCGGGCCGCCGGTGAAAT	18	srRNA	Rn28s1	NR_003279.1	rRNA	Mus musculus 28S ribosomal RNA (Rn28s1), ribosomal RNA	3682	0	0	1	12.5334	14	158.012
srR-13475	srRNA-Rn28s1-337-17-2	ACCGGCACGAGACCGAA	17	srRNA	Rn28s1	NR_003279.1	rRNA	Mus musculus 28S ribosomal RNA (Rn28s1), ribosomal RNA	337	0	0	10	125.334	4	45.1462
srR-100	srRNA-Rn28s1-2477-16	GAGCTCTCGCTGGCCC	16	srRNA	Rn28s1	NR_003279.1	rRNA	Mus musculus 28S ribosomal RNA (Rn28s1), ribosomal RNA	2477	4	41.9917	3	37.6001	8	90.2924
srR-1872	srRNA-Rn28s1-3390-24	TGAAGCGCGGGTAAACGGCGGGAG	24	srRNA	Rn28s1	NR_003279.1	rRNA	Mus musculus 28S ribosomal RNA (Rn28s1), ribosomal RNA	3390	1	10.4979	1	12.5334	13	146.725
tsR-19	tsRNA-tRNA-Cys-GCA-45-16	GATCCGAGTTCATCTCGGTGGGACCTCCA	16	tsRNA	tRNA-Cys-GCA	chr6.trna460-CysGCA	tRNA	Mus_musculus_tRNA-Cys-GCA-4-2	45	1	10.4979	1	12.5334	13	146.725
tsR-3570	tsRNA-tRNA-Pro-CGG-6020--60-20	CCCGGACGAGCCCCA	20	tsRNA	tRNA-Pro-CGG	chr11.trna188-ProCGG	tRNA	Mus_musculus_tRNA-Pro-CGG-1-2	60	1	10.4979	1	12.5334	13	146.725
tsR-535	tsRNA-tRNA-Val-GAC-59-18	GCCCCAGTGGAACCACCA	18	tsRNA	tRNA-Val-GAC	chr1.trna554-ValGAC	tRNA	Mus_musculus_tRNA-Val-GAC-1-1	59	1	10.4979	10	125.334	3	33.8597
srR-9277	srRNA-Rn28s1-2517-15	AAATCTCGCGCCGGG	15	srRNA	Rn28s1	NR_003279.1	rRNA	Mus musculus 28S ribosomal RNA (Rn28s1), ribosomal RNA	2517	9	94.4812	6	75.2002	0	0
srR-13476	srRNA-Rn18s -2-21	ACCTGGTTGATCCTGCCAGTA	21	srRNA	Rn18s	ENSMUST00000240377.1	rRNA	ncrna chromosome:GRCm39:17:40157244:40159092:1 gene:ENSMUSG00000119584.1 gene_biotype:rRNA transcript_biotype:rRNA gene_symbol:Rn18s description:18S ribosomal RNA [Source:NCBI gene (formerly Entrezgene);Acc:19791]	2	3	31.4937	2	25.0667	10	112.866
srR-13477	srRNA-Rn45s-7560-17	CTCGCTCCGGCGCCGCG	17	srRNA	Rn45s	NR_046233.2	rRNA	Mus musculus 45S pre-ribosomal RNA (Rn45s), ribosomal RNA	7560	3	31.4937	11	137.867	0	0
srR-12787	srRNA-Rn18s-1841-25	CCGTAGGTGAACCTGCGGAAGGATC	25	srRNA	Rn18s	NR_003278.3	rRNA	Mus musculus 18S ribosomal RNA (Rn18s), ribosomal RNA	1841	0	0	0	0	15	169.298
srR-13478	srRNA-Rn28s1-1492-22	AGGATAGCTGGCGCTCTCGCTC	22	srRNA	Rn28s1	NR_003279.1	rRNA	Mus musculus 28S ribosomal RNA (Rn28s1), ribosomal RNA	1492	0	0	0	0	15	169.298
srR-13479	srRNA-Rs5-8s1-86-20	GATCATCGACACTTCGAACG	20	srRNA	Rs5-8s1	NR_003280.2	rRNA	Mus musculus 5.8S ribosomal RNA (Rs5-8s1), ribosomal RNA	86	0	0	0	0	15	169.298
srR-13480	srRNA-Rn18s-1834-26	AAGGTTTCCGTAGGTGAACCTGCGGA	26	srRNA	Rn18s	NR_003278.3	rRNA	Mus musculus 18S ribosomal RNA (Rn18s), ribosomal RNA	1834	0	0	0	0	15	169.298
tsR-3571	tsRNA-tRNA-Leu-AAG-4917--49-17	GTGGGTTCGAGTCCCACCTGGGGTACCA	17	tsRNA	tRNA-Leu-AAG	chr13.trna27-LeuAAG	tRNA	Mus_musculus_tRNA-Leu-AAG-1-2	49	0	0	0	0	15	169.298
tsR-3572	tsRNA-tRNA-Cys-GCA-722--7-22	ATAGCTCAGGGTAGAGCATTTGACTGC	22	tsRNA	tRNA-Cys-GCA	chr6.trna72-CysGCA	tRNA	Mus_musculus_tRNA-Cys-GCA-27-1	7	0	0	0	0	15	169.298
miR-27b-3p-1-15	miRNA-27b-3p-1-15	TTCACAGTGGCTAAGTTCTGA	15	miRNA	miR-27b-3p	mmu-miR-27b-3p	miRNA	-	1	0	0	0	0	15	169.298
miR-324-53-22	miRNA-324-53-22	CCACTGCCCCAGGTGCTGCTGG	22	miRNA	Mir324	ENSMUST00000083600.3	miRNA	ncrna chromosome:GRCm39:11:69902869:69902957:1 gene:ENSMUSG00000065534.3 gene_biotype:miRNA transcript_biotype:miRNA gene_symbol:Mir324 description:microRNA 324 [Source:MGI Symbol;Acc:MGI:3619335]	53	0	0	0	0	15	169.298
miR-21a-56-23	miRNA-21a-56-23	CAACAGCAGTCGATGGGCTGTCT	23	miRNA	Mir21a	ENSMUST00000083521.3	miRNA	ncrna chromosome:GRCm39:11:86474893:86474984:-1 gene:ENSMUSG00000065455.3 gene_biotype:miRNA transcript_biotype:miRNA gene_symbol:Mir21a description:microRNA 21a [Source:MGI Symbol;Acc:MGI:2676885]	56	0	0	0	0	15	169.298
smR-346	smRNA-Huwe1-9606-26	TAGCCGTCTACACCGAGTACTGAGAA	26	smRNA	Huwe1	ENSMUSG00000025261	mature mRNA	ENSMUST00000112622|Huwe1|protein_coding|HECT,	9606	0	0	0	0	15	169.298
sgmR-786	sgmRNA-chr18-4591583418-OH	ACCCTCTAACCTAGAGAAGGTTAGA	18	sgmRNA	chr18	-	Genome	Chromosome 18	45915834	0	0	0	0	15	169.298
srR-13481	srRNA-Rn18s-660-20	GCTGCAGTTAAAAAGCTCGT	20	srRNA	Rn18s	NR_003278.3	rRNA	Mus musculus 18S ribosomal RNA (Rn18s), ribosomal RNA	660	0	0	9	112.8	5	56.4328
srR-13482	srRNA-Rn18s-1-21	TACCTGGTTGATCCTGCCAGA	21	srRNA	Rn18s	NR_003278.3	rRNA	Mus musculus 18S ribosomal RNA (Rn18s), ribosomal RNA	1	0	0	9	112.8	5	56.4328
srR-160	srRNA-Rn28s1-265-27	CGGGTCTTCCCGGAGTCGGGTTGCTTG	27	srRNA	Rn28s1	NR_003279.1	rRNA	Mus musculus 28S ribosomal RNA (Rn28s1), ribosomal RNA	265	2	20.9958	1	12.5334	12	135.439
srR-13483	srRNA-Rn18s-1506-18	AGATGTCCGGGGCTGCAC	18	srRNA	Rn18s	NR_003278.3	rRNA	Mus musculus 18S ribosomal RNA (Rn18s), ribosomal RNA	1506	7	73.4854	4	50.1335	4	45.1462
srR-3596	srRNA-Rn18s-895-18	GGTTTTCGGAACTGAGGC	18	srRNA	Rn18s	NR_003278.3	rRNA	Mus musculus 18S ribosomal RNA (Rn18s), ribosomal RNA	895	15	157.469	0	0	1	11.2866
srR-122	srRNA-Rn18s -1564-21	CCCTACGCCGGCAGGCGCGGG	21	srRNA	Rn18s	ENSMUST00000240377.1	rRNA	ncrna chromosome:GRCm39:17:40157244:40159092:1 gene:ENSMUSG00000119584.1 gene_biotype:rRNA transcript_biotype:rRNA gene_symbol:Rn18s description:18S ribosomal RNA [Source:NCBI gene (formerly Entrezgene);Acc:19791]	1564	15	157.469	0	0	1	11.2866
srR-679	srRNA-Rn28s1-1850-22	TGGCGCTGGAGCGTCGGGCCCA	22	srRNA	Rn28s1	NR_003279.1	rRNA	Mus musculus 28S ribosomal RNA (Rn28s1), ribosomal RNA	1850	4	41.9917	2	25.0667	9	101.579
srR-4296	srRNA-Rs5-8s1-135-22	TACGCCTGTCTGAGCGTCGCTT	22	srRNA	Rs5-8s1	NR_003280.2	rRNA	Mus musculus 5.8S ribosomal RNA (Rs5-8s1), ribosomal RNA	135	4	41.9917	2	25.0667	9	101.579
slncR-367	slncRNA-Gm28884 -1212-20	TGAGAGCTCTTTCTTGATTC	20	slncRNA	Gm28884	ENSMUST00000190367.2	LncRNA	ncrna chromosome:GRCm39:1:85860968:85865053:-1 gene:ENSMUSG00000099767.2 gene_biotype:lncRNA transcript_biotype:lncRNA gene_symbol:Gm28884 description:predicted gene 28884 [Source:MGI Symbol;Acc:MGI:5579590]	1212	1	10.4979	0	0	14	158.012
snoR-363	snoRNA-Gm26165-119-20	AAGGGACCTTGGAGACATTT	20	snoRNA	Gm26165	ENSMUST00000083791.3	snoRNA	ncrna chromosome:GRCm39:2:144103509:144103646:-1 gene:ENSMUSG00000065725.3 gene_biotype:snoRNA transcript_biotype:snoRNA gene_symbol:Gm26165 description:predicted gene, 26165 [Source:MGI Symbol;Acc:MGI:5455942]	119	1	10.4979	9	112.8	4	45.1462
srR-1263	srRNA-Rn28s1-2590-28	TGTAGGTAAGGGAAGTCGGCAAGCCGGA	28	srRNA	Rn28s1	NR_003279.1	rRNA	Mus musculus 28S ribosomal RNA (Rn28s1), ribosomal RNA	2590	9	94.4812	5	62.6669	1	11.2866
srR-13484	srRNA-Rn18s-1623-27	ATTCCCCATGAACGAGGAATTCCCAGT	27	srRNA	Rn18s	NR_003278.3	rRNA	Mus musculus 18S ribosomal RNA (Rn18s), ribosomal RNA	1623	9	94.4812	5	62.6669	1	11.2866
srR-13485	srRNA-Rn18s-474-16	AGCAGGCGCGCAAATT	16	srRNA	Rn18s	NR_003278.3	rRNA	Mus musculus 18S ribosomal RNA (Rn18s), ribosomal RNA	474	3	31.4937	10	125.334	1	11.2866
srR-13486	srRNA-Rn28s1-1734-23	AGACCCCAGAAAAGGTGTTGGTT	23	srRNA	Rn28s1	NR_003279.1	rRNA	Mus musculus 28S ribosomal RNA (Rn28s1), ribosomal RNA	1734	16	167.967	0	0	0	0
srR-13487	srRNA-Rn18s-1253-26	ACGGGAAACCTCACCCGGCCCGGACA	26	srRNA	Rn18s	NR_003278.3	rRNA	Mus musculus 18S ribosomal RNA (Rn18s), ribosomal RNA	1253	16	167.967	0	0	0	0
srR-13488	srRNA-Rn28s1-1774-21	GGTGGCCATGGAAGTCGGAAT	21	srRNA	Rn28s1	NR_003279.1	rRNA	Mus musculus 28S ribosomal RNA (Rn28s1), ribosomal RNA	1774	16	167.967	0	0	0	0
srR-13489	srRNA-Rn28s1-2961-16	CGGGGGGCCGGCGGCG	16	srRNA	Rn28s1	NR_003279.1	rRNA	Mus musculus 28S ribosomal RNA (Rn28s1), ribosomal RNA	2961	16	167.967	0	0	0	0
sinR-990	sinRNA-Gm15956-41-20	CGGCGGGGCGGGGCG	20	sinRNA	Gm15956	ENSMUSG00000086935	lncRNA intron	-	41	16	167.967	0	0	0	0
slncR-368	slncRNA-Gm12063 -381-20	CCCCGGCCCCGCGTCCTCCC	20	slncRNA	Gm12063	ENSMUST00000148087.2	LncRNA	ncrna chromosome:GRCm39:11:24026559:24027367:1 gene:ENSMUSG00000085167.2 gene_biotype:lncRNA transcript_biotype:lncRNA gene_symbol:Gm12063 description:predicted gene 12063 [Source:MGI Symbol;Acc:MGI:3649572]	381	16	167.967	0	0	0	0
slncR-369	slncRNA-4933406I18Rik -71-17	CCCCGCGGGGGCGCGCC	17	slncRNA	4933406I18Rik	ENSMUST00000163996.2	LncRNA	ncrna chromosome:GRCm39:7:113914714:114014396:-1 gene:ENSMUSG00000087475.4 gene_biotype:lncRNA transcript_biotype:lncRNA gene_symbol:4933406I18Rik description:RIKEN cDNA 4933406I18 gene [Source:MGI Symbol;Acc:MGI:1918295]	71	16	167.967	0	0	0	0
srR-13490	srRNA-Rn18s-887-17	ATTTTGTTGGTTTTCGG	17	srRNA	Rn18s	NR_003278.3	rRNA	Mus musculus 18S ribosomal RNA (Rn18s), ribosomal RNA	887	2	20.9958	0	0	13	146.725
snoR-101	snoRNA-AC163666.1-49-23	ACTTACGGATCTGGCTTCTGAGA	23	snoRNA	AC163666.1	ENSMUST00000239932.1	snoRNA	ncrna chromosome:GRCm39:9:88480401:88480472:-1 gene:ENSMUSG00000119485.1 gene_biotype:snoRNA transcript_biotype:snoRNA gene_symbol:AC163666.1	49	2	20.9958	0	0	13	146.725
tsR-1198	tsRNA-tRNA-Leu-CAG-1-15	GGGGATGTAGCTCAG	15	tsRNA	tRNA-Leu-CAG	chr1.trna439-LeuCAG	tRNA	Mus_musculus_tRNA-Leu-CAG-1-4	1	7	73.4854	3	37.6001	5	56.4328
tsR-1913	tsRNA-tRNA-Leu-TAG-49-29	GCAGGTTCGGGTCCTGCCGCGGTCGCCA	29	tsRNA	tRNA-Leu-TAG	chr14.trna311-LeuTAG	tRNA	Mus_musculus_tRNA-Leu-TAG-2-1	49	4	41.9917	1	12.5334	10	112.866
snR-151	snRNA-AC121792.2-144-22	ACTGCGTTCGCGCTCTCCCCTG	22	snRNA	AC121792.2	ENSMUST00001239542.1	snRNA	ncrna chromosome:GRCm39:3:96396045:96396209:1 gene:ENSMUSG00000118936.1 gene_biotype:snRNA transcript_biotype:snRNA gene_symbol:AC121792.2	144	4	41.9917	1	12.5334	10	112.866
srR-5093	srRNA-Rn18s-1420-16	GAGCGGTCGGCGTCCC	16	srRNA	Rn18s	NR_003278.3	rRNA	Mus musculus 18S ribosomal RNA (Rn18s), ribosomal RNA	1420	4	41.9917	10	125.334	0	0
srR-9935	srRNA-Rn18s-494-23	ACTCCCGACCCGGGGAGGTAGTG	23	srRNA	Rn18s	NR_003278.3	rRNA	Mus musculus 18S ribosomal RNA (Rn18s), ribosomal RNA	494	4	41.9917	10	125.334	0	0
srR-13491	srRNA-Rn18s-138-21	CCTACTTGGATAACTGTGGTA	21	srRNA	Rn18s	NR_003278.3	rRNA	Mus musculus 18S ribosomal RNA (Rn18s), ribosomal RNA	138	4	41.9917	10	125.334	0	0
srR-13492	srRNA-Rn18s-1353-16	AGCGATTTGTCTGGTT	16	srRNA	Rn18s	NR_003278.3	rRNA	Mus musculus 18S ribosomal RNA (Rn18s), ribosomal RNA	1353	4	41.9917	10	125.334	0	0
tsR-398	tsRNA-tRNA-Gln-CTG-54-25	CGTTTCCCGGGCGGCGCACCA	25	tsRNA	tRNA-Gln-CTG	chr3.trna140-GlnCTG	tRNA	Mus_musculus_tRNA-Gln-CTG-3-3	54	4	41.9917	10	125.334	0	0
-	stecRNA-Gm38223-494-16	AGCTCGGACCTTGCTC	16	stecRNA	Gm38223	ENSMUSG00000102639	TEC	ENSMUSG00000102639|ENSMUST00000194484|Gm38223|TEC|predictedgene, 38223 [Source:MGI Symbol;Acc:MGI:5611451]	494	4	41.9917	10	125.334	0	0
slncR-370	slncRNA-A430078I02Rik -794-17	ACTCCCGGGGCCACGTC	17	slncRNA	A430078I02Rik	ENSMUST00000154066.2	LncRNA	ncrna chromosome:GRCm39:6:86447787:86457812:-1 gene:ENSMUSG00000085589.8 gene_biotype:lncRNA transcript_biotype:lncRNA gene_symbol:A430078I02Rik description:RIKEN cDNA A430078I02 gene [Source:MGI Symbol;Acc:MGI:2444132]	794	1	10.4979	8	100.267	5	56.4328
srR-1836	srRNA-Rn28s1-3264-19	AGAACTGGTGCGGACCAGG	19	srRNA	Rn28s1	NR_003279.1	rRNA	Mus musculus 28S ribosomal RNA (Rn28s1), ribosomal RNA	3264	6	62.9875	2	25.0667	7	79.0059
srR-13493	srRNA-Rn18s-1582-28	CCGTTGAACCCCATTCGTGATGGGGATC	28	srRNA	Rn18s	NR_003278.3	rRNA	Mus musculus 18S ribosomal RNA (Rn18s), ribosomal RNA	1582	3	31.4937	0	0	12	135.439
sinR-991	sinRNA-Gm10773-8040-25	CCGCCTGTCTGAGCGTCGCT	25	sinRNA	Gm10773	ENSMUSG00000112084	TEC intron	-	8040	3	31.4937	0	0	12	135.439
snoR-113	snoRNA-Snord80-59-17	TTCGCTCCTATCTGATG	17	snoRNA	Snord80	ENSMUST00000083801.3	snoRNA	ncrna chromosome:GRCm39:1:160865171:160865251:1 gene:ENSMUSG00000065735.3 gene_biotype:snoRNA transcript_biotype:snoRNA gene_symbol:Snord80 description:small nucleolar RNA, C/D box 80 [Source:MGI Symbol;Acc:MGI:5454266]	59	3	31.4937	9	112.8	2	22.5731
miR-200a-54-23	miRNA-200a-54-23	TAACACTGTCTGGTAACGATGTT	23	miRNA	Mir200a	ENSMUST00000083466.3	miRNA	ncrna chromosome:GRCm39:4:156139353:156139442:-1 gene:ENSMUSG00000065400.3 gene_biotype:miRNA transcript_biotype:miRNA gene_symbol:Mir200a description:microRNA 200a [Source:MGI Symbol;Acc:MGI:2676874]	54	5	52.4896	1	12.5334	9	101.579
srR-13494	srRNA-Rn18s -1568-26	ACGCCGGCAGGCGCGGGTAACCCGTT	26	srRNA	Rn18s	ENSMUST00000240377.1	rRNA	ncrna chromosome:GRCm39:17:40157244:40159092:1 gene:ENSMUSG00000119584.1 gene_biotype:rRNA transcript_biotype:rRNA gene_symbol:Rn18s description:18S ribosomal RNA [Source:NCBI gene (formerly Entrezgene);Acc:19791]	1568	2	20.9958	8	100.267	4	45.1462
srR-297	srRNA-Rn28s1-1084-25	GCCGAGCGCACGGGGTCGGCGGCGA	25	srRNA	Rn28s1	NR_003279.1	rRNA	Mus musculus 28S ribosomal RNA (Rn28s1), ribosomal RNA	1084	4	41.9917	0	0	11	124.152
srR-153	srRNA-Rs5-8s1-128-28	CCGGGGCTACGCCTGTCTGAGCGTCGCT	28	srRNA	Rs5-8s1	NR_003280.2	rRNA	Mus musculus 5.8S ribosomal RNA (Rs5-8s1), ribosomal RNA	128	4	41.9917	0	0	11	124.152
srR-7142	srRNA-Rn28s1-3562-18	AGACCCTGTTGAGCTTGA	18	srRNA	Rn28s1	NR_003279.1	rRNA	Mus musculus 28S ribosomal RNA (Rn28s1), ribosomal RNA	3562	4	41.9917	9	112.8	1	11.2866
srR-4936	srRNA-Rn28s1-1135-21	GAAACACGGACCAAGGAGTCT	21	srRNA	Rn28s1	NR_003279.1	rRNA	Mus musculus 28S ribosomal RNA (Rn28s1), ribosomal RNA	1135	1	10.4979	7	87.7336	6	67.7193
srR-13495	srRNA-Rn18s-665-26	AGTTAAAAAGCTCGTAGTTGGATCTT	26	srRNA	Rn18s	NR_003278.3	rRNA	Mus musculus 18S ribosomal RNA (Rn18s), ribosomal RNA	665	1	10.4979	7	87.7336	6	67.7193
srR-1221	srRNA-Rn18s-1405-30	AGTTACGCGACCCCCGAGCGGTCGGCGTCC	30	srRNA	Rn18s	NR_003278.3	rRNA	Mus musculus 18S ribosomal RNA (Rn18s), ribosomal RNA	1405	6	62.9875	1	12.5334	8	90.2924
srR-13496	srRNA-Rn28s1-4328-24	GTGGGATTATGACTGAACGCCTCT	24	srRNA	Rn28s1	NR_003279.1	rRNA	Mus musculus 28S ribosomal RNA (Rn28s1), ribosomal RNA	4328	3	31.4937	8	100.267	3	33.8597
slncR-371	slncRNA-1600022D10Rik -201-15	CCGGCTGACGCACCA	15	slncRNA	1600022D10Rik	ENSMUST00000233463.2	LncRNA	ncrna chromosome:GRCm39:17:71451533:71488982:1 gene:ENSMUSG00000117315.2 gene_biotype:lncRNA transcript_biotype:lncRNA gene_symbol:1600022D10Rik description:RIKEN cDNA 1600022D10 gene [Source:MGI Symbol;Acc:MGI:1920502]	201	3	31.4937	8	100.267	3	33.8597
srR-13497	srRNA-Rn18s-896-18	GTTTTCGGAACTGAGGCC	18	srRNA	Rn18s	NR_003278.3	rRNA	Mus musculus 18S ribosomal RNA (Rn18s), ribosomal RNA	896	11	115.477	4	50.1335	0	0
srR-1549	srRNA-Rs5-8s1-136-20-16	ACTCCTGTCTGAGCGTCGCT	20	srRNA	Rs5-8s1	NR_003280.2	rRNA	Mus musculus 5.8S ribosomal RNA (Rs5-8s1), ribosomal RNA	136	11	115.477	4	50.1335	0	0
sinR-369	sinRNA-Gm25395-3063-30	ATTTTAAGCTGAGACCT	30	sinRNA	Gm25395	ENSMUSG00000087968	scaRNA intron	-	3063	0	0	6	75.2002	8	90.2924
slncR-372	slncRNA-Gm27011 -156-17	GCTGGGCCGGTCGGGCT	17	slncRNA	Gm27011	ENSMUST00000182352.2	LncRNA	ncrna chromosome:GRCm39:8:122676413:122677384:-1 gene:ENSMUSG00000098184.2 gene_biotype:lncRNA transcript_biotype:lncRNA gene_symbol:Gm27011 description:predicted gene, 27011 [Source:MGI Symbol;Acc:MGI:5504126]	156	0	0	6	75.2002	8	90.2924
srR-13498	srRNA-Rn18s-898-19	TTTCGGAACTGAGGCCATG	19	srRNA	Rn18s	NR_003278.3	rRNA	Mus musculus 18S ribosomal RNA (Rn18s), ribosomal RNA	898	8	83.9833	2	25.0667	5	56.4328
tsR-905	tsRNA-tRNA-Ile-TAT-66-21	CGGATCCCACTCCTGACACCA	21	tsRNA	tRNA-Ile-TAT	chr13.trna479-IleTAT	tRNA	Mus_musculus_tRNA-Ile-TAT-2-1	66	5	52.4896	9	112.8	0	0
snoR-18	snoRNA-Gm22354-53-17	AACTATCCTCTGAGCAG	17	snoRNA	Gm22354	ENSMUST00000083919.3	snoRNA	ncrna chromosome:GRCm39:14:52306757:52306826:1 gene:ENSMUSG00000065853.3 gene_biotype:snoRNA transcript_biotype:snoRNA gene_symbol:Gm22354 description:predicted gene, 22354 [Source:MGI Symbol;Acc:MGI:5452131]	53	2	20.9958	7	87.7336	5	56.4328
snoR-552	snoRNA-Snora68-111-21	GAATCAGTAGGCTCTACAGAA	21	snoRNA	Snora68	ENSMUST00000104375.3	snoRNA	ncrna chromosome:GRCm39:8:71348403:71348533:-1 gene:ENSMUSG00000077563.3 gene_biotype:snoRNA transcript_biotype:snoRNA gene_symbol:Snora68 description:small nucleolar RNA, H/ACA box 68 [Source:MGI Symbol;Acc:MGI:2148181]	111	2	20.9958	7	87.7336	5	56.4328
tsR-42	tsRNA-mt-tRNA-Asp-GTC-56-28	AATCTATATATCTTACCA	28	tsRNA	mt-tRNA-Asp-GTC	mtdbD00002054	tRNA	-	56	4	41.9917	8	100.267	2	22.5731
tsR-1445	tsRNA-tRNA-Asp-GTC-1-18	GGGGGTATAGCTCAGTGG	18	tsRNA	tRNA-Asp-GTC	chr11.trna189-AspGTC	tRNA	Mus_musculus_tRNA-Asp-GTC-1-10	1	1	10.4979	6	75.2002	7	79.0059
srR-4544	srRNA-Rn18s -6-16	GGTTGATCCTGCCAGT	16	srRNA	Rn18s	ENSMUST00000240377.1	rRNA	ncrna chromosome:GRCm39:17:40157244:40159092:1 gene:ENSMUSG00000119584.1 gene_biotype:rRNA transcript_biotype:rRNA gene_symbol:Rn18s description:18S ribosomal RNA [Source:NCBI gene (formerly Entrezgene);Acc:19791]	6	3	31.4937	7	87.7336	4	45.1462
srR-23	srRNA-Rn18s-253-19	TCCCGGCTCCGGCCGGGGG	19	srRNA	Rn18s	NR_003278.3	rRNA	Mus musculus 18S ribosomal RNA (Rn18s), ribosomal RNA	253	3	31.4937	7	87.7336	4	45.1462
miR-29c-3p-1-16-2	miRNA-29c-3p-1-16-2	TAGCACCATTTGAAATCGGTT	16	miRNA	miR-29c-3p	mmu-miR-29c-3p	miRNA	-	1	3	31.4937	7	87.7336	4	45.1462
tsR-227	tsRNA-tRNA-Gly-GCC-60-18	TCCCCGTACGGGCCACCA	18	tsRNA	tRNA-Gly-GCC	chr13.trna74-GlyGCC	tRNA	Mus_musculus_tRNA-Gly-GCC-2-8	60	11	115.477	3	37.6001	1	11.2866
miR-22-5p-1-16	miRNA-22-5p-1-16	AGTTCTTCAGTGGCAAGCTTT	16	miRNA	miR-22-5p	mmu-miR-22-5p	miRNA	-	1	0	0	5	62.6669	9	101.579
srR-5312	srRNA-Rn18s-1195-23	AAAGGAATTGACGGAAGGGCACC	23	srRNA	Rn18s	NR_003278.3	rRNA	Mus musculus 18S ribosomal RNA (Rn18s), ribosomal RNA	1195	8	83.9833	1	12.5334	6	67.7193
srR-955	srRNA-Rn28s1-409-23	AGGGCGTGAAACCGTTAAGAGGT	23	srRNA	Rn28s1	NR_003279.1	rRNA	Mus musculus 28S ribosomal RNA (Rn28s1), ribosomal RNA	409	2	20.9958	6	75.2002	6	67.7193
srR-13499	srRNA-Rn18s-1669-17	GCGTTGATTAAGTCCCT	17	srRNA	Rn18s	NR_003278.3	rRNA	Mus musculus 18S ribosomal RNA (Rn18s), ribosomal RNA	1669	2	20.9958	6	75.2002	6	67.7193
srR-13500	srRNA-Rn28s1-47-22-2	AGTCAGCGGAGGAGAAGAAACT	22	srRNA	Rn28s1	NR_003279.1	rRNA	Mus musculus 28S ribosomal RNA (Rn28s1), ribosomal RNA	47	2	20.9958	6	75.2002	6	67.7193
srR-13501	srRNA-Rn28s1-2100-22	GCAGATCTTGGTGGTAGTAGCA	22	srRNA	Rn28s1	NR_003279.1	rRNA	Mus musculus 28S ribosomal RNA (Rn28s1), ribosomal RNA	2100	10	104.979	2	25.0667	3	33.8597
srR-4124	srRNA-Rn28s1-4695-23	AGCCCTCGACACAAGGGTTTGTC	23	srRNA	Rn28s1	NR_003279.1	rRNA	Mus musculus 28S ribosomal RNA (Rn28s1), ribosomal RNA	4695	10	104.979	2	25.0667	3	33.8597
srR-12429	srRNA-Rn18s-1695-18	ACACACCGCCCGTCGCTA	18	srRNA	Rn18s	NR_003278.3	rRNA	Mus musculus 18S ribosomal RNA (Rn18s), ribosomal RNA	1695	7	73.4854	0	0	8	90.2924
srR-13502	srRNA-Rn28s1-3843-21	GACTGGGGCGGTACACCTGTC	21	srRNA	Rn28s1	NR_003279.1	rRNA	Mus musculus 28S ribosomal RNA (Rn28s1), ribosomal RNA	3843	7	73.4854	0	0	8	90.2924
miR-30d-5p-4-17	miRNA-30d-5p-4-17	AAACATCCCCGACTGGAAG	17	miRNA	miR-30d-5p	mmu-miR-30d-5p	miRNA	-	4	7	73.4854	0	0	8	90.2924
srR-1509	srRNA-Rn28s1-15-21	AGACGTGGCGACCCGCTGAAT	21	srRNA	Rn28s1	NR_003279.1	rRNA	Mus musculus 28S ribosomal RNA (Rn28s1), ribosomal RNA	15	4	41.9917	7	87.7336	3	33.8597
srR-13503	srRNA-Rn18s-1071-19	AGTTCCGACCATAAACGAT	19	srRNA	Rn18s	NR_003278.3	rRNA	Mus musculus 18S ribosomal RNA (Rn18s), ribosomal RNA	1071	4	41.9917	7	87.7336	3	33.8597
srR-11099	srRNA-Rn28s1-4685-20	ATTGAAAGTCAGCCCTCGAC	20	srRNA	Rn28s1	NR_003279.1	rRNA	Mus musculus 28S ribosomal RNA (Rn28s1), ribosomal RNA	4685	12	125.975	3	37.6001	0	0
srR-1497	srRNA-Rn18s -1-22	TACCTGGTTGATCCTGCCAGTA	22	srRNA	Rn18s	ENSMUST00000240377.1	rRNA	ncrna chromosome:GRCm39:17:40157244:40159092:1 gene:ENSMUSG00000119584.1 gene_biotype:rRNA transcript_biotype:rRNA gene_symbol:Rn18s description:18S ribosomal RNA [Source:NCBI gene (formerly Entrezgene);Acc:19791]	1	1	10.4979	5	62.6669	8	90.2924
srR-13504	srRNA-Rn18s-302-15	AACCTCGGGCCGATC	15	srRNA	Rn18s	NR_003278.3	rRNA	Mus musculus 18S ribosomal RNA (Rn18s), ribosomal RNA	302	6	62.9875	8	100.267	0	0
sinR-992	sinRNA-Gm37941-3428-20	TAGCACCATCTGAAATCGTTA	20	sinRNA	Gm37941	ENSMUSG00000103891	TEC intron	-	3428	6	62.9875	8	100.267	0	0
sgmR-591	sgmRNA-chr11-6892789521-OH	ACGGGCCAAAGCTGAAGCGTTT	21	sgmRNA	chr11	-	Genome	Chromosome 11	68927895	0	0	4	50.1335	10	112.866
tsR-1258	tsRNA-tRNA-Lys-CTT-51-16	GGGTTCGGCCCCACGTTGGGCGCCA	16	tsRNA	tRNA-Lys-CTT	chr16.trna99-LysCTT	tRNA	Mus_musculus_tRNA-Lys-CTT-14-1	51	8	83.9833	0	0	7	79.0059
srR-102	srRNA-Rn28s1-202-16	CTTCTGATCGAGGCCC	16	srRNA	Rn28s1	NR_003279.1	rRNA	Mus musculus 28S ribosomal RNA (Rn28s1), ribosomal RNA	202	0	0	13	162.934	0	0
srR-5566	srRNA-Rn18s-27-26	ATGCTTGTCTCAAAGATTAAGCCATG	26	srRNA	Rn18s	NR_003278.3	rRNA	Mus musculus 18S ribosomal RNA (Rn18s), ribosomal RNA	27	0	0	13	162.934	0	0
srR-5464	srRNA-Rn28s1-4579-30	ACGTTGAACGCACGTTCGTGTGGAACCTGG	30	srRNA	Rn28s1	NR_003279.1	rRNA	Mus musculus 28S ribosomal RNA (Rn28s1), ribosomal RNA	4579	0	0	13	162.934	0	0
srR-9039	srRNA-Rn28s1-2183-22	AACATGGGTCAGTCGGTCCTGA	22	srRNA	Rn28s1	NR_003279.1	rRNA	Mus musculus 28S ribosomal RNA (Rn28s1), ribosomal RNA	2183	0	0	13	162.934	0	0
tsR-2063	tsRNA-tRNA-Ala-AGC-48-18	TTGGTGGTTCGTGCCCACCCAGGGACGCC	18	tsRNA	tRNA-Ala-AGC	chr4.trna266-AlaAGC	tRNA	Mus_musculus_tRNA-Ala-AGC-8-1	48	0	0	13	162.934	0	0
sinR-993	sinRNA-Gm16055-8702-23	GAGAACTCCGTTCCGAAAC	23	sinRNA	Gm16055	ENSMUSG00000089890	lncRNA intron	-	8702	0	0	13	162.934	0	0
sinR-994	sinRNA-Gm16555-21236-23	GTGTCCTGCCAGGCTCGCCA	23	sinRNA	Gm16555	ENSMUSG00000090012	lncRNA intron	-	21236	0	0	13	162.934	0	0
slncR-373	slncRNA-Igf2os -1297-17	AGCGGATGAAGGGGGCT	17	slncRNA	Igf2os	ENSMUST00000141681.2	LncRNA	ncrna chromosome:GRCm39:7:142213430:142224093:1 gene:ENSMUSG00000086266.2 gene_biotype:lncRNA transcript_biotype:lncRNA gene_symbol:Igf2os description:insulin-like growth factor 2, opposite strand [Source:MGI Symbol;Acc:MGI:1195257]	1297	0	0	13	162.934	0	0
srR-13505	srRNA-n-R5s149-13-20-2	ACCACCCTGAACGCGCGCGA	20	srRNA	n-R5s149	NR_046156.1	rRNA	Mus musculus nuclear encoded rRNA 5S 149 (n-R5s149), ribosomal RNA	13	0	0	13	162.934	0	0
srR-194	srRNA-Rn28s1-467-18	TCAACCCGGCGGCGCGCG	18	srRNA	Rn28s1	NR_003279.1	rRNA	Mus musculus 28S ribosomal RNA (Rn28s1), ribosomal RNA	467	5	52.4896	7	87.7336	2	22.5731
tsR-36	tsRNA-tRNA-Val-CAC-47-21	TCCCCGGTTCGAAACCGGGCG	21	tsRNA	tRNA-Val-CAC	chr11.trna90-ValCAC	tRNA	Mus_musculus_tRNA-Val-CAC-2-3	47	12	125.975	2	25.0667	1	11.2866
miR-7-2-28-15	miRNA-7-2-28-15	AGTGATTTTGTTGTT	15	miRNA	Mir7-2	ENSMUST00000083675.3	miRNA	ncrna chromosome:GRCm39:7:78538025:78538121:1 gene:ENSMUSG00000065609.3 gene_biotype:miRNA transcript_biotype:miRNA gene_symbol:Mir7-2 description:microRNA 7-2 [Source:MGI Symbol;Acc:MGI:3619437]	28	12	125.975	2	25.0667	1	11.2866
srR-1215	srRNA-Rn28s1-4687-30-3	TGAAAGTCAGCCCTCGACACAAGGGTTTG	29	srRNA	Rn28s1	NR_003279.1	rRNA	Mus musculus 28S ribosomal RNA (Rn28s1), ribosomal RNA	4687	1	10.4979	4	50.1335	9	101.579
srR-13506	srRNA-Rn18s-1519-21	TGCACGCGCGCTACACTGACT	21	srRNA	Rn18s	NR_003278.3	rRNA	Mus musculus 18S ribosomal RNA (Rn18s), ribosomal RNA	1519	9	94.4812	0	0	6	67.7193
srR-13507	srRNA-Rn18s-1093-18	GACTGGCGATGCGGCGGC	18	srRNA	Rn18s	NR_003278.3	rRNA	Mus musculus 18S ribosomal RNA (Rn18s), ribosomal RNA	1093	9	94.4812	0	0	6	67.7193
tsR-965	tsRNA-tRNA-Lys-CTT-60-28	TCCGGGTTCGGGTCCCGGCGGAGTCGCCA	28	tsRNA	tRNA-Lys-CTT	chr9.trna637-LysCTT	tRNA	Mus_musculus_tRNA-Lys-CTT-6-1	60	9	94.4812	0	0	6	67.7193
srR-1503	srRNA-Rs5-8s1-136-19-4	ACGCCTTCTGAGCGTCGCT	19	srRNA	Rs5-8s1	NR_003280.2	rRNA	Mus musculus 5.8S ribosomal RNA (Rs5-8s1), ribosomal RNA	136	9	94.4812	0	0	6	67.7193
miR-423-29-24	miRNA-423-29-24	TGAGGGGCAGAGAGCGAGACTTTT	24	miRNA	Mir423	ENSMUST00000083584.4	miRNA	ncrna chromosome:GRCm39:11:76968890:76968998:-1 gene:ENSMUSG00000065518.4 gene_biotype:miRNA transcript_biotype:miRNA gene_symbol:Mir423 description:microRNA 423 [Source:MGI Symbol;Acc:MGI:3629888]	29	6	62.9875	7	87.7336	1	11.2866
srR-11154	srRNA-Rn28s1-2588-19	AATGTAGGTAAGGGAAGTC	19	srRNA	Rn28s1	NR_003279.1	rRNA	Mus musculus 28S ribosomal RNA (Rn28s1), ribosomal RNA	2588	3	31.4937	5	62.6669	6	67.7193
srR-307	srRNA-Rn28s1-1317-22	GCGTACGCGTTAGGACCCGAAA	22	srRNA	Rn28s1	NR_003279.1	rRNA	Mus musculus 28S ribosomal RNA (Rn28s1), ribosomal RNA	1317	3	31.4937	5	62.6669	6	67.7193
srR-13508	srRNA-Rn28s1-4336-17	ATGACTGAACGCCTCTA	17	srRNA	Rn28s1	NR_003279.1	rRNA	Mus musculus 28S ribosomal RNA (Rn28s1), ribosomal RNA	4336	3	31.4937	5	62.6669	6	67.7193
miR-let-7i-5p-1-21	miRNA-let-7i-5p-1-21	TGAGGTAGTAGTTTGTGCTGT	21	miRNA	let-7i-5p	mmu-let-7i-5p	miRNA	-	1	3	31.4937	5	62.6669	6	67.7193
smR-58	smRNA-Nop56-2378-26	ACAACTGATTTAATGAGCCTGATCCA	26	smRNA	Nop56	ENSMUSG00000027405	mature mRNA	ENSMUST00000150745|Nop56|protein_coding|NOP56	2378	0	0	12	150.4	1	11.2866
sinR-995	sinRNA-Elf4-1394-16	GCGGCGGGGCGGGGC	16	sinRNA	Elf4	ENSMUSG00000031103	protein_coding intron	E74-like factor 4 (ets domain transcription factor) [Source:MGI Symbol;Acc:MGI:1928377]	1394	13	136.473	2	25.0667	0	0
srR-13509	srRNA-Rn28s1-4092-24	GATCCTTCGATGTCGGCTCTTCCT	24	srRNA	Rn28s1	NR_003279.1	rRNA	Mus musculus 28S ribosomal RNA (Rn28s1), ribosomal RNA	4092	2	20.9958	4	50.1335	8	90.2924
tsR-138	tsRNA-tRNA-Cys-GCA-60-16-3	CCGGGTGCCCCCTCCA	16	tsRNA	tRNA-Cys-GCA	chr6.trna86-CysGCA	tRNA	Mus_musculus_tRNA-Cys-GCA-24-1	60	10	104.979	0	0	5	56.4328
srpR-141	srpRNA-MT2B-chr17:24666117-16	GAACGGGCTTGGCACA	16	srpRNA	MT2B	-	LTR	mm10_rmsk_MT2B_range=chr17:24666087-24666224	30	7	73.4854	7	87.7336	0	0
srR-365	srRNA-n-R5s149-104-16	CCGGGTGCTGTAGGCT	16	srRNA	n-R5s149	NR_046156.1	rRNA	Mus musculus nuclear encoded rRNA 5S 149 (n-R5s149), ribosomal RNA	104	4	41.9917	5	62.6669	5	56.4328
srR-13510	srRNA-Rn28s1-1741-18	AGAAAAGGTGTTGGTTGA	18	srRNA	Rn28s1	NR_003279.1	rRNA	Mus musculus 28S ribosomal RNA (Rn28s1), ribosomal RNA	1741	1	10.4979	12	150.4	0	0
snoR-180	snoRNA-Gm22354-45-26	ATGAAAATAACTATCCTCTGAGCAGC	26	snoRNA	Gm22354	ENSMUST00000083919.3	snoRNA	ncrna chromosome:GRCm39:14:52306757:52306826:1 gene:ENSMUSG00000065853.3 gene_biotype:snoRNA transcript_biotype:snoRNA gene_symbol:Gm22354 description:predicted gene, 22354 [Source:MGI Symbol;Acc:MGI:5452131]	45	1	10.4979	12	150.4	0	0
sgmR-787	sgmRNA-chr16-1773261220-OH	ACTCACCCGGCCCGGAC	20	sgmRNA	chr16	-	Genome	Chromosome 16	17732612	1	10.4979	12	150.4	0	0
slncR-374	slncRNA-BC065403 -451-16	CCCACATCGGGCGCCA	16	slncRNA	BC065403	ENSMUST00000184796.2	LncRNA	ncrna chromosome:GRCm39:9:72315926:72317149:-1 gene:ENSMUSG00000097211.3 gene_biotype:lncRNA transcript_biotype:lncRNA gene_symbol:BC065403 description:cDNA sequence BC065403 [Source:MGI Symbol;Acc:MGI:3697430]	451	1	10.4979	12	150.4	0	0
slncR-375	slncRNA-Gm9970 -351-15	GCGGCGTCCGGACTC	15	slncRNA	Gm9970	ENSMUST00000068997.4	LncRNA	ncrna chromosome:GRCm39:5:31398019:31398576:-1 gene:ENSMUSG00000055424.5 gene_biotype:lncRNA transcript_biotype:lncRNA gene_symbol:Gm9970 description:predicted gene 9970 [Source:MGI Symbol;Acc:MGI:3642876]	351	6	62.9875	6	75.2002	2	22.5731
srR-4015	srRNA-Rn28s1-4381-23	ACGGCAGCGCCGAAGGAGCCTCG	23	srRNA	Rn28s1	NR_003279.1	rRNA	Mus musculus 28S ribosomal RNA (Rn28s1), ribosomal RNA	4381	3	31.4937	4	50.1335	7	79.0059
srR-285	srRNA-Rn28s1-188-29	GGGGGGCCCAAGTCCTTCTGATCGAGGCC	29	srRNA	Rn28s1	NR_003279.1	rRNA	Mus musculus 28S ribosomal RNA (Rn28s1), ribosomal RNA	188	3	31.4937	4	50.1335	7	79.0059
tsR-33	tsRNA-tRNA-Cys-GCA-61-15-3	CGGGTGCCCCCTCCA	15	tsRNA	tRNA-Cys-GCA	chr6.trna86-CysGCA	tRNA	Mus_musculus_tRNA-Cys-GCA-24-1	61	3	31.4937	4	50.1335	7	79.0059
srR-1207	srRNA-Rn28s1-2940-18	GGGGCGGGGGGCCCGGAC	18	srRNA	Rn28s1	NR_003279.1	rRNA	Mus musculus 28S ribosomal RNA (Rn28s1), ribosomal RNA	2940	0	0	2	25.0667	12	135.439
srR-5136	srRNA-Rn18s-494-27	ACTCCCGACCCGGGGAGGTAGTGACGA	27	srRNA	Rn18s	NR_003278.3	rRNA	Mus musculus 18S ribosomal RNA (Rn18s), ribosomal RNA	494	0	0	2	25.0667	12	135.439
srR-13511	srRNA-Rn18s-1663-23	AAGCTTGCGTTGATTAAGTCCCT	23	srRNA	Rn18s	NR_003278.3	rRNA	Mus musculus 18S ribosomal RNA (Rn18s), ribosomal RNA	1663	0	0	2	25.0667	12	135.439
tsR-97	tsRNA-tRNA-Gln-CTG-56-27	GATTCCCGGTCAGGGAACCA	27	tsRNA	tRNA-Gln-CTG	chr13.trna29-GlnCTG	tRNA	Mus_musculus_tRNA-Gln-CTG-2-3	56	0	0	2	25.0667	12	135.439
srR-2283	srRNA-Rn28s1-1316-18	AGCGTACGCGTTAGGACC	18	srRNA	Rn28s1	NR_003279.1	rRNA	Mus musculus 28S ribosomal RNA (Rn28s1), ribosomal RNA	1316	0	0	11	137.867	2	22.5731
srR-455	srRNA-Rn28s1-4482-15	TCCCCCCGCCGGGCG	15	srRNA	Rn28s1	NR_003279.1	rRNA	Mus musculus 28S ribosomal RNA (Rn28s1), ribosomal RNA	4482	7	73.4854	6	75.2002	1	11.2866
srR-5455	srRNA-Rn18s-1174-25	ATGGTTGCAAAGCTGAAACTTAAAG	25	srRNA	Rn18s	NR_003278.3	rRNA	Mus musculus 18S ribosomal RNA (Rn18s), ribosomal RNA	1174	7	73.4854	6	75.2002	1	11.2866
srR-6677	srRNA-Rn28s1-2477-18	GAGCTCTCGCTGGCCCTT	18	srRNA	Rn28s1	NR_003279.1	rRNA	Mus musculus 28S ribosomal RNA (Rn28s1), ribosomal RNA	2477	4	41.9917	4	50.1335	6	67.7193
slncR-59	slncRNA-Gm17552 -57-17	ACGCCCTGAGCGTCGCT	17	slncRNA	Gm17552	ENSMUST00000181211.2	LncRNA	ncrna chromosome:GRCm39:19:4219565:4224283:1 gene:ENSMUSG00000097233.2 gene_biotype:lncRNA transcript_biotype:lncRNA gene_symbol:Gm17552 description:predicted gene, 17552 [Source:MGI Symbol;Acc:MGI:4937186]	57	4	41.9917	4	50.1335	6	67.7193
srR-13512	srRNA-Rn28s1-3402-28	AAACGGCGGGAGTAACTATGACTCTCTT	28	srRNA	Rn28s1	NR_003279.1	rRNA	Mus musculus 28S ribosomal RNA (Rn28s1), ribosomal RNA	3402	1	10.4979	2	25.0667	11	124.152
snoR-185	snoRNA-Gm22879-47-24	AAATCGAGCTTTTTAACCCTGAGT	24	snoRNA	Gm22879	ENSMUST00000082895.5	snoRNA	ncrna chromosome:GRCm39:2:26802230:26802303:1 gene:ENSMUSG00000064829.5 gene_biotype:snoRNA transcript_biotype:snoRNA gene_symbol:Gm22879 description:predicted gene, 22879 [Source:MGI Symbol;Acc:MGI:5452656]	47	1	10.4979	11	137.867	1	11.2866
srR-57	srRNA-Rn28s1-1368-19	GCCAGAGGAAACTCTGGTG	19	srRNA	Rn28s1	NR_003279.1	rRNA	Mus musculus 28S ribosomal RNA (Rn28s1), ribosomal RNA	1368	6	62.9875	5	62.6669	3	33.8597
srR-10610	srRNA-Rn28s1-2963-18	GGGGGCCGGCGGCGGCGG	18	srRNA	Rn28s1	NR_003279.1	rRNA	Mus musculus 28S ribosomal RNA (Rn28s1), ribosomal RNA	2963	14	146.971	1	12.5334	0	0
srR-6851	srRNA-Rn28s1-432-19	AAACGGGTGGGGTCCGCGC	19	srRNA	Rn28s1	NR_003279.1	rRNA	Mus musculus 28S ribosomal RNA (Rn28s1), ribosomal RNA	432	3	31.4937	3	37.6001	8	90.2924
srR-13513	srRNA-Rn18s-1114-20	ATTCCCATGACCCGCCGGGC	20	srRNA	Rn18s	NR_003278.3	rRNA	Mus musculus 18S ribosomal RNA (Rn18s), ribosomal RNA	1114	8	83.9833	6	75.2002	0	0
tsR-3573	tsRNA-tRNA-Pro-CGG-1716--17-16	GGTATGATTCTCGCTT	16	tsRNA	tRNA-Pro-CGG	chr11.trna188-ProCGG	tRNA	Mus_musculus_tRNA-Pro-CGG-1-2	17	8	83.9833	6	75.2002	0	0
srR-8031	srRNA-Rn18s-60-16	AAGTACGCACGGCCGG	16	srRNA	Rn18s	NR_003278.3	rRNA	Mus musculus 18S ribosomal RNA (Rn18s), ribosomal RNA	60	5	52.4896	4	50.1335	5	56.4328
srR-13514	srRNA-Rn28s1-3317-20	GAAGGCCCGCGGCGGGTGTT	20	srRNA	Rn28s1	NR_003279.1	rRNA	Mus musculus 28S ribosomal RNA (Rn28s1), ribosomal RNA	3317	2	20.9958	2	25.0667	10	112.866
miR-16-5p-1-26	miRNA-16-5p-1-26	TAGCAGCACGTAAATATTGGCGA	26	miRNA	miR-16-5p	mmu-miR-16-5p	miRNA	-	1	2	20.9958	2	25.0667	10	112.866
srR-896	srRNA-Rn28s1-2126-26	TTCAAACGAGAACTTTGAAGGCCGAA	26	srRNA	Rn28s1	NR_003279.1	rRNA	Mus musculus 28S ribosomal RNA (Rn28s1), ribosomal RNA	2126	2	20.9958	11	137.867	0	0
srR-13515	srRNA-Rs5-8s1-15-15	GATCACTCGGCTCGT	15	srRNA	Rs5-8s1	NR_003280.2	rRNA	Mus musculus 5.8S ribosomal RNA (Rs5-8s1), ribosomal RNA	15	2	20.9958	11	137.867	0	0
tsR-3574	tsRNA-tRNA-Ala-CGC-6117--61-17	CCCGGATTCTCCACCA	17	tsRNA	tRNA-Ala-CGC	chrX.trna271-AlaCGC	tRNA	Mus_musculus_tRNA-Ala-CGC-3-2	61	2	20.9958	11	137.867	0	0
sinR-996	sinRNA-Gm37205-9555-29	ATTCCGGTCCTCGGCACCA	29	sinRNA	Gm37205	ENSMUSG00000103656	TEC intron	-	9555	2	20.9958	11	137.867	0	0
slncR-376	slncRNA-Gm8953 -199-16	GGTCGAGGACTTAACC	16	slncRNA	Gm8953	ENSMUST00000198497.2	LncRNA	ncrna chromosome:GRCm39:5:12404664:12405754:-1 gene:ENSMUSG00000104941.2 gene_biotype:lncRNA transcript_biotype:lncRNA gene_symbol:Gm8953 description:predicted gene 8953 [Source:MGI Symbol;Acc:MGI:3648962]	199	2	20.9958	11	137.867	0	0
tsR-116	tsRNA-tRNA-Gln-CTG-45-22	ACCCGGGTTCGTTTCCCGGGCG	22	tsRNA	tRNA-Gln-CTG	chr3.trna140-GlnCTG	tRNA	Mus_musculus_tRNA-Gln-CTG-3-3	45	7	73.4854	5	62.6669	2	22.5731
srR-1957	srRNA-Rn28s1-433-19	AACGGGTGGGGTCCGCGCA	19	srRNA	Rn28s1	NR_003279.1	rRNA	Mus musculus 28S ribosomal RNA (Rn28s1), ribosomal RNA	433	4	41.9917	3	37.6001	7	79.0059
srR-13516	srRNA-Rn28s1-2580-22	GTTGGAACAATGTAGGTAAGGG	22	srRNA	Rn28s1	NR_003279.1	rRNA	Mus musculus 28S ribosomal RNA (Rn28s1), ribosomal RNA	2580	4	41.9917	3	37.6001	7	79.0059
srR-231	srRNA-Rn28s1-468-17	CAACCCGGCGGCGCGCG	17	srRNA	Rn28s1	NR_003279.1	rRNA	Mus musculus 28S ribosomal RNA (Rn28s1), ribosomal RNA	468	1	10.4979	1	12.5334	12	135.439
tsR-55	tsRNA-tRNA-Arg-CCT-55-21	CGATTCCCCGACGGGGAGCCA	21	tsRNA	tRNA-Arg-CCT	chr11.trna527-ArgCCT	tRNA	Mus_musculus_tRNA-Arg-CCT-2-1	55	1	10.4979	1	12.5334	12	135.439
srR-13517	srRNA-Rn18s -1552-24	AGCGTGTGCCTACCCTACGCCGGC	24	srRNA	Rn18s	ENSMUST00000240377.1	rRNA	ncrna chromosome:GRCm39:17:40157244:40159092:1 gene:ENSMUSG00000119584.1 gene_biotype:rRNA transcript_biotype:rRNA gene_symbol:Rn18s description:18S ribosomal RNA [Source:NCBI gene (formerly Entrezgene);Acc:19791]	1552	1	10.4979	10	125.334	2	22.5731
miR-25-3p-1-30	miRNA-25-3p-1-30	CATTGCACTTGTCTCGGTCTGAA	30	miRNA	miR-25-3p	mmu-miR-25-3p	miRNA	-	1	1	10.4979	10	125.334	2	22.5731
srR-13518	srRNA-Rn28s1-4145-17	TGGATTGTTCACCCACT	17	srRNA	Rn28s1	NR_003279.1	rRNA	Mus musculus 28S ribosomal RNA (Rn28s1), ribosomal RNA	4145	3	31.4937	2	25.0667	9	101.579
srR-13519	srRNA-Rn28s1-2593-17	AGGTAAGGGAAGTCGGC	17	srRNA	Rn28s1	NR_003279.1	rRNA	Mus musculus 28S ribosomal RNA (Rn28s1), ribosomal RNA	2593	0	0	0	0	14	158.012
srR-13520	srRNA-Rn28s1-3434-21	TAGCCAAATGCCTCGTCATCT	21	srRNA	Rn28s1	NR_003279.1	rRNA	Mus musculus 28S ribosomal RNA (Rn28s1), ribosomal RNA	3434	0	0	0	0	14	158.012
srR-13521	srRNA-Rn28s1-4124-26	GAAGCAGAATTCACCAAGCGTTGGAT	26	srRNA	Rn28s1	NR_003279.1	rRNA	Mus musculus 28S ribosomal RNA (Rn28s1), ribosomal RNA	4124	0	0	0	0	14	158.012
srR-13522	srRNA-Rn28s1-1156-23	AACGCGTGCGCGAGTCAGGGGCT	23	srRNA	Rn28s1	NR_003279.1	rRNA	Mus musculus 28S ribosomal RNA (Rn28s1), ribosomal RNA	1156	0	0	0	0	14	158.012
srR-13523	srRNA-Rn28s1-1777-26	GGCCATGGAAGTCGGAATCCGCTAAG	26	srRNA	Rn28s1	NR_003279.1	rRNA	Mus musculus 28S ribosomal RNA (Rn28s1), ribosomal RNA	1777	0	0	0	0	14	158.012
srR-13524	srRNA-Rn28s1-1131-21	TCTTGCAACACGGACCAAGGA	21	srRNA	Rn28s1	NR_003279.1	rRNA	Mus musculus 28S ribosomal RNA (Rn28s1), ribosomal RNA	1131	0	0	0	0	14	158.012
tsR-442	tsRNA-tRNA-Ala-CGC-48-19	AGCGGGATCGTTGCCCGCATTCTCCACCA	19	tsRNA	tRNA-Ala-CGC	chrX.trna271-AlaCGC	tRNA	Mus_musculus_tRNA-Ala-CGC-3-2	48	0	0	0	0	14	158.012
tsR-3575	tsRNA-tRNA-Asp-GTC-926--9-26	AGCTCAGTGGTAGAGCATTTGACTGC	26	tsRNA	tRNA-Asp-GTC	chr11.trna189-AspGTC	tRNA	Mus_musculus_tRNA-Asp-GTC-1-10	9	0	0	0	0	14	158.012
miR-let-7e-5p-1-16	miRNA-let-7e-5p-1-16	TGAGGTAGGAGGTTGTATAGTTAA	16	miRNA	let-7e-5p	mmu-let-7e-5p	miRNA	-	1	0	0	0	0	14	158.012
miR-let-7i-5p-1-18	miRNA-let-7i-5p-1-18	GTGAGGTAGTAGTTTGTGCTGTT	18	miRNA	let-7i-5p	mmu-let-7i-5p	miRNA	-	1	0	0	0	0	14	158.012
smR-347	smRNA-Birc6-5994-19	AGGTGCAAGTCGGAAGTTG	19	smRNA	Birc6	ENSMUSG00000024073	mature mRNA	ENSMUST00000183224|Birc6|protein_coding|baculoviral	5994	0	0	0	0	14	158.012
smR-348	smRNA-Pigm-1385-16	ACAAGGAGGACCGCCT	16	smRNA	Pigm	ENSMUSG00000050229	mature mRNA	ENSMUST00000052455|Pigm|protein_coding|phosphatidylinositol	1385	0	0	0	0	14	158.012
smR-349	smRNA-Herc1-1003-28	ACTGCTATCGAAAGGATGTATCTGTCAC	28	smRNA	Herc1	ENSMUSG00000038664	mature mRNA	ENSMUST00000124969|Herc1|protein_coding|HECT	1003	0	0	0	0	14	158.012
sinR-562	sinRNA-Gm44121-1851-19	ACGCCTGTCTGAGCGTGGCT	19	sinRNA	Gm44121	ENSMUSG00000107977	TEC intron	-	1851	0	0	0	0	14	158.012
sinR-997	sinRNA-Gm29556-2819-26	GAAAACTTAGATAGTACCTGGCAAC	26	sinRNA	Gm29556	ENSMUSG00000101469	unprocessed_pseudogene intron	-	2819	0	0	0	0	14	158.012
sinR-998	sinRNA-Gm15421-747-18	ACGTGTGGTCGCATCTGACAAGGAG	18	sinRNA	Gm15421	ENSMUSG00000084235	transcribed_processed_pseudogene intron	-	747	0	0	0	0	14	158.012
srR-13525	srRNA-Rn28s1-3415-20	AACTATGACTCTCTTAAGGT	20	srRNA	Rn28s1	NR_003279.1	rRNA	Mus musculus 28S ribosomal RNA (Rn28s1), ribosomal RNA	3415	0	0	9	112.8	4	45.1462
srR-13526	srRNA-n-R5s149-99-15	GAATACCGGGTGCTG	15	srRNA	n-R5s149	NR_046156.1	rRNA	Mus musculus nuclear encoded rRNA 5S 149 (n-R5s149), ribosomal RNA	99	0	0	9	112.8	4	45.1462
srR-1299	srRNA-Rn18s-1844-26	TAGGTGAACCTGCGGAAGGATCATTA	26	srRNA	Rn18s	NR_003278.3	rRNA	Mus musculus 18S ribosomal RNA (Rn18s), ribosomal RNA	1844	8	83.9833	5	62.6669	1	11.2866
srR-13527	srRNA-Rn18s-596-18	TTGGAGGGCAAGTCTGGT	18	srRNA	Rn18s	NR_003278.3	rRNA	Mus musculus 18S ribosomal RNA (Rn18s), ribosomal RNA	596	8	83.9833	5	62.6669	1	11.2866
smR-350	smRNA-Gas7-407-19	ATTCCCGAACCCGGACACG	19	smRNA	Gas7	ENSMUSG00000033066	mature mRNA	ENSMUST00000151784|Gas7|protein_coding|growth	407	5	52.4896	3	37.6001	6	67.7193
miR-let7a-2-17-23	miRNA-let7a-2-17-23	TGAGGTAGTAGGTTGTATAGTTT	23	miRNA	Mirlet7a-2	ENSMUST00000175029.3	miRNA	ncrna chromosome:GRCm39:9:41448012:41448107:1 gene:ENSMUSG00000092770.3 gene_biotype:miRNA transcript_biotype:miRNA gene_symbol:Mirlet7a-2 description:microRNA let7a-2 [Source:MGI Symbol;Acc:MGI:3619049]	17	2	20.9958	1	12.5334	11	124.152
miR-320-48-23	miRNA-320-48-23	AAAAGCTGGGTTGAGAGGGCGAA	23	miRNA	Mir320	ENSMUST00000083594.3	miRNA	ncrna chromosome:GRCm39:14:70680950:70681031:1 gene:ENSMUSG00000065528.3 gene_biotype:miRNA transcript_biotype:miRNA gene_symbol:Mir320 description:microRNA 320 [Source:MGI Symbol;Acc:MGI:3619332]	48	2	20.9958	10	125.334	1	11.2866
srR-13528	srRNA-Rn18s-1024-29	AATCAAGAACGAAAGTCGGAGGTTCGAAG	29	srRNA	Rn18s	NR_003278.3	rRNA	Mus musculus 18S ribosomal RNA (Rn18s), ribosomal RNA	1024	15	157.469	0	0	0	0
srR-13529	srRNA-Rn18s-1268-26	CGGCCCGGACACGGACAGGATTGACA	26	srRNA	Rn18s	NR_003278.3	rRNA	Mus musculus 18S ribosomal RNA (Rn18s), ribosomal RNA	1268	15	157.469	0	0	0	0
slncR-377	slncRNA-Gm26533 -59-15	CCGCGAGGGGGGCCC	15	slncRNA	Gm26533	ENSMUST00000180550.2	LncRNA	ncrna chromosome:GRCm39:18:31914279:31922098:-1 gene:ENSMUSG00000097748.2 gene_biotype:lncRNA transcript_biotype:lncRNA gene_symbol:Gm26533 description:predicted gene, 26533 [Source:MGI Symbol;Acc:MGI:5477027]	59	15	157.469	0	0	0	0
sgmR-83	sgmRNA-chrX-8628196423-OH	AGTCGGAACGGGACGGGA	23	sgmRNA	chrX	-	Genome	Chromosome X	86281964	1	10.4979	0	0	13	146.725
srR-13530	srRNA-Rn18s-865-21	AATGGAATAGGACCGCGGTTC	21	srRNA	Rn18s	NR_003278.3	rRNA	Mus musculus 18S ribosomal RNA (Rn18s), ribosomal RNA	865	1	10.4979	9	112.8	3	33.8597
srR-13531	srRNA-Rn28s1-4328-18	GTGGGATTATGACTGAAC	18	srRNA	Rn28s1	NR_003279.1	rRNA	Mus musculus 28S ribosomal RNA (Rn28s1), ribosomal RNA	4328	3	31.4937	1	12.5334	10	112.866
snoR-178	snoRNA-Snord32a-64-18	ATGCACCGCTCTGAGACT	18	snoRNA	Snord32a	ENSMUST00000083285.3	snoRNA	ncrna chromosome:GRCm39:7:44776806:44776888:-1 gene:ENSMUSG00000065219.3 gene_biotype:snoRNA transcript_biotype:snoRNA gene_symbol:Snord32a description:small nucleolar RNA, C/D box 32A [Source:MGI Symbol;Acc:MGI:1351324]	64	3	31.4937	10	125.334	0	0
sgmR-788	sgmRNA-chr1-18688463418-OH	GAGCTCGGACCTTGCT	18	sgmRNA	chr1	-	Genome	Chromosome 1	186884634	3	31.4937	10	125.334	0	0
srR-6111	srRNA-Rs5-8s1-136-20-17	ACGCTCGTCTGAGCGTCGCT	20	srRNA	Rs5-8s1	NR_003280.2	rRNA	Mus musculus 5.8S ribosomal RNA (Rs5-8s1), ribosomal RNA	136	3	31.4937	10	125.334	0	0
srR-86	srRNA-Rn28s1-2354-20	GCCGGCGGGAGCCCCGGGGA	20	srRNA	Rn28s1	NR_003279.1	rRNA	Mus musculus 28S ribosomal RNA (Rn28s1), ribosomal RNA	2354	8	83.9833	4	50.1335	2	22.5731
srR-13532	srRNA-Rn18s-361-26	ATCAACTTTCGATGGTAGTCGCCGTG	26	srRNA	Rn18s	NR_003278.3	rRNA	Mus musculus 18S ribosomal RNA (Rn18s), ribosomal RNA	361	2	20.9958	0	0	12	135.439
srR-3081	srRNA-Rn28s1-1466-17	AGCTGGTTCCCTCCGAA	17	srRNA	Rn28s1	NR_003279.1	rRNA	Mus musculus 28S ribosomal RNA (Rn28s1), ribosomal RNA	1466	7	73.4854	3	37.6001	4	45.1462
tsR-107	tsRNA-tRNA-Ala-AGC-49-18	TGGTGGTTCGTGCCCACCCAGGGACGCCA	18	tsRNA	tRNA-Ala-AGC	chr4.trna266-AlaAGC	tRNA	Mus_musculus_tRNA-Ala-AGC-8-1	49	7	73.4854	3	37.6001	4	45.1462
sgmR-76	sgmRNA-chrX-601904816-OH	CCGGGTGCTGTAGGCTTA	16	sgmRNA	chrX	-	Genome	Chromosome X	6019048	4	41.9917	1	12.5334	9	101.579
srR-13533	srRNA-Rn28s1-3353-20	TGCCCAGTGCTCTGAATGTC	20	srRNA	Rn28s1	NR_003279.1	rRNA	Mus musculus 28S ribosomal RNA (Rn28s1), ribosomal RNA	3353	1	10.4979	8	100.267	4	45.1462
tsR-194	tsRNA-tRNA-Lys-CTT-49-25-2	CAGGGTTCAGGTCCCTGTTCGGGCGCCA	25	tsRNA	tRNA-Lys-CTT	chr3.trna2-LysCTT	tRNA	Mus_musculus_tRNA-Lys-CTT-4-1	49	6	62.9875	2	25.0667	6	67.7193
srR-3111	srRNA-Rn28s1-3270-18	GGTGCGGACCAGGGGAAT	18	srRNA	Rn28s1	NR_003279.1	rRNA	Mus musculus 28S ribosomal RNA (Rn28s1), ribosomal RNA	3270	3	31.4937	0	0	11	124.152
snoR-865	snoRNA-Snora61-109-22	AGCAGGCCAGACTCAGACATGC	22	snoRNA	Snora61	ENSMUST00000083015.3	snoRNA	ncrna chromosome:GRCm39:4:132037551:132037680:1 gene:ENSMUSG00000064949.3 gene_biotype:snoRNA transcript_biotype:snoRNA gene_symbol:Snora61 description:small nucleolar RNA, H/ACA box 61 [Source:MGI Symbol;Acc:MGI:3819510]	109	3	31.4937	9	112.8	1	11.2866
smR-63	smRNA-Nop56-2389-16	AATGAGCCTGATCCAG	16	smRNA	Nop56	ENSMUSG00000027405	mature mRNA	ENSMUST00000150745|Nop56|protein_coding|NOP56	2389	3	31.4937	9	112.8	1	11.2866
srR-1249	srRNA-Rn28s1-3270-17	GGTGCGGACCAGGGGAA	17	srRNA	Rn28s1	NR_003279.1	rRNA	Mus musculus 28S ribosomal RNA (Rn28s1), ribosomal RNA	3270	0	0	7	87.7336	6	67.7193
miR-21a-5p-1-15-2	miRNA-21a-5p-1-15-2	TAGCTTATCAGACTGATGTTTA	15	miRNA	miR-21a-5p	mmu-miR-21a-5p	miRNA	-	1	0	0	7	87.7336	6	67.7193
srR-10951	srRNA-Rn28s1-1551-26	AGAGGTCTTGGGGCCGAAACGATCTC	26	srRNA	Rn28s1	NR_003279.1	rRNA	Mus musculus 28S ribosomal RNA (Rn28s1), ribosomal RNA	1551	5	52.4896	1	12.5334	8	90.2924
srR-4631	srRNA-Rn18s-1301-24	AGCTCTTTCTCGATTCCGTGGGTG	24	srRNA	Rn18s	NR_003278.3	rRNA	Mus musculus 18S ribosomal RNA (Rn18s), ribosomal RNA	1301	4	41.9917	0	0	10	112.866
srR-13534	srRNA-Rn28s1-3871-26	AACGCAGGTGTCCTAAGGCGAGCTCA	26	srRNA	Rn28s1	NR_003279.1	rRNA	Mus musculus 28S ribosomal RNA (Rn28s1), ribosomal RNA	3871	4	41.9917	0	0	10	112.866
srR-1281	srRNA-Rn18s-1852-20	ATCCTGCGGAAGGATCATTA	20	srRNA	Rn18s	NR_003278.3	rRNA	Mus musculus 18S ribosomal RNA (Rn18s), ribosomal RNA	1852	4	41.9917	9	112.8	0	0
srR-7655	srRNA-Rn18s-526-30	AACAATACAGGACTCTTTCGAGGCCCTGTA	30	srRNA	Rn18s	NR_003278.3	rRNA	Mus musculus 18S ribosomal RNA (Rn18s), ribosomal RNA	526	4	41.9917	9	112.8	0	0
srR-13535	srRNA-Rn28s1-1874-16	CCAGGCCGTCGCCGCA	16	srRNA	Rn28s1	NR_003279.1	rRNA	Mus musculus 28S ribosomal RNA (Rn28s1), ribosomal RNA	1874	4	41.9917	9	112.8	0	0
miR-29a-3p-8-20	miRNA-29a-3p-8-20	ATCTGAAATCGGTTA	20	miRNA	miR-29a-3p	mmu-miR-29a-3p	miRNA	-	8	4	41.9917	9	112.8	0	0
srpR-142	srpRNA-MERV1_LTR-chr5:53292878-15	CTGTCTGAGGGTCGG	15	srpRNA	MERV1_LTR	-	LTR	mm10_rmsk_MERV1_LTR_range=chr5:53292443-53292900	435	4	41.9917	9	112.8	0	0
srR-13536	srRNA-Rn28s1-1637-18	GGAATGCGAGTGCCTAGT	18	srRNA	Rn28s1	NR_003279.1	rRNA	Mus musculus 28S ribosomal RNA (Rn28s1), ribosomal RNA	1637	1	10.4979	7	87.7336	5	56.4328
miR-30a-13-16	miRNA-30a-13-16	ATCCTCGACTGGAAGC	16	miRNA	Mir30a	ENSMUST00000083471.5	miRNA	ncrna chromosome:GRCm39:1:23311350:23311420:1 gene:ENSMUSG00000065405.5 gene_biotype:miRNA transcript_biotype:miRNA gene_symbol:Mir30a description:microRNA 30a [Source:MGI Symbol;Acc:MGI:2676907]	13	9	94.4812	3	37.6001	2	22.5731
srR-547	srRNA-n-R5s149-99-21	GAATACCGGGTGCTGTAGGCT	21	srRNA	n-R5s149	NR_046156.1	rRNA	Mus musculus nuclear encoded rRNA 5S 149 (n-R5s149), ribosomal RNA	99	3	31.4937	8	100.267	2	22.5731
miR-let7b-7-23	miRNA-let7b-7-23	TGAGGTAGTAGGTTGTGTGGTTT	23	miRNA	Mirlet7b	ENSMUST00000083630.3	miRNA	ncrna chromosome:GRCm39:15:85591520:85591604:1 gene:ENSMUSG00000065564.3 gene_biotype:miRNA transcript_biotype:miRNA gene_symbol:Mirlet7b description:microRNA let7b [Source:MGI Symbol;Acc:MGI:2676794]	7	3	31.4937	8	100.267	2	22.5731
snoR-1813	snoRNA-Gm24134-43-29	AATTACTGAGCTTTTTAACCCTGAGCAAT	29	snoRNA	Gm24134	ENSMUST00000083361.3	snoRNA	ncrna chromosome:GRCm39:2:26802542:26802612:1 gene:ENSMUSG00000065295.3 gene_biotype:snoRNA transcript_biotype:snoRNA gene_symbol:Gm24134 description:predicted gene, 24134 [Source:MGI Symbol;Acc:MGI:5453911]	43	0	0	6	75.2002	7	79.0059
srR-2858	srRNA-Rn28s1-1311-26	GCACGAGCGTACGCGTTAGGACCCGA	26	srRNA	Rn28s1	NR_003279.1	rRNA	Mus musculus 28S ribosomal RNA (Rn28s1), ribosomal RNA	1311	5	52.4896	0	0	9	101.579
tsR-661	tsRNA-tRNA-Lys-CTT-49-30	CAGGGTTCATGTCCCTGTTCGGGCGCCA	30	tsRNA	tRNA-Lys-CTT	chr3.trna2-LysCTT	tRNA	Mus_musculus_tRNA-Lys-CTT-4-1	49	5	52.4896	0	0	9	101.579
tsR-96	tsRNA-tRNA-Leu-AAG-47-18	TTGTGGGTTCGTGTCCCATCTGGGTCGCCA	18	tsRNA	tRNA-Leu-AAG	chr11.trna893-LeuAAG	tRNA	Mus_musculus_tRNA-Leu-AAG-1-1	47	5	52.4896	0	0	9	101.579
srR-13537	srRNA-Rn28s1-4330-21	GGGATTATGACTGAACGCCTC	21	srRNA	Rn28s1	NR_003279.1	rRNA	Mus musculus 28S ribosomal RNA (Rn28s1), ribosomal RNA	4330	7	73.4854	1	12.5334	6	67.7193
sgmR-11	sgmRNA-chr3-440414916-OH	CGCCTGGGAATACCGGGTGCTGTAGGCTA	16	sgmRNA	chr3	-	Genome	Chromosome 3	4404149	4	41.9917	8	100.267	1	11.2866
srR-624	srRNA-Rn28s1-1258-26	TCCGCCGAGGGCGCACCACCGGCCCG	26	srRNA	Rn28s1	NR_003279.1	rRNA	Mus musculus 28S ribosomal RNA (Rn28s1), ribosomal RNA	1258	1	10.4979	6	75.2002	6	67.7193
srR-13538	srRNA-Rn18s-1378-28	AACGAACGAGACTCTGGCATGCTAACTA	28	srRNA	Rn18s	NR_003278.3	rRNA	Mus musculus 18S ribosomal RNA (Rn18s), ribosomal RNA	1378	1	10.4979	6	75.2002	6	67.7193
srR-1691	srRNA-Rn18s-803-18	ACTTTGAAAAAATTAGAG	18	srRNA	Rn18s	NR_003278.3	rRNA	Mus musculus 18S ribosomal RNA (Rn18s), ribosomal RNA	803	6	62.9875	0	0	8	90.2924
srR-13539	srRNA-Rs5-8s1-136-21-5	ACGCCTGCTCTGAGCGTCGCT	21	srRNA	Rs5-8s1	NR_003280.2	rRNA	Mus musculus 5.8S ribosomal RNA (Rs5-8s1), ribosomal RNA	136	6	62.9875	0	0	8	90.2924
srR-3519	srRNA-Rn28s1-1412-24	AAATCGGTCGTCCGACCTGGGTAT	24	srRNA	Rn28s1	NR_003279.1	rRNA	Mus musculus 28S ribosomal RNA (Rn28s1), ribosomal RNA	1412	3	31.4937	7	87.7336	3	33.8597
srR-13540	srRNA-Rs5-8s1-135-19	TACGCCTGTCTGAGCGTCG	19	srRNA	Rs5-8s1	NR_003280.2	rRNA	Mus musculus 5.8S ribosomal RNA (Rs5-8s1), ribosomal RNA	135	0	0	5	62.6669	8	90.2924
snoR-935	snoRNA-Snora52-121-17	AGCGCTTCAGAACACCC	17	snoRNA	Snora52	ENSMUST00000082732.3	snoRNA	ncrna chromosome:GRCm39:7:141028716:141028852:1 gene:ENSMUSG00000064666.3 gene_biotype:snoRNA transcript_biotype:snoRNA gene_symbol:Snora52 description:small nucleolar RNA, H/ACA box 52 [Source:MGI Symbol;Acc:MGI:3819508]	121	0	0	5	62.6669	8	90.2924
tsR-476	tsRNA-tRNA-Ile-GAT-66-29	CGTATCCCACTTCTGACACCA	29	tsRNA	tRNA-Ile-GAT	chr2.trna636-IleGAT	tRNA	Mus_musculus_tRNA-Ile-GAT-1-1	66	5	52.4896	8	100.267	0	0
tsR-3576	tsRNA-tRNA-Cys-GCA-5817--58-17	ATCTCGGTGGGACCTCC	17	tsRNA	tRNA-Cys-GCA	chr6.trna84-CysGCA	tRNA	Mus_musculus_tRNA-Cys-GCA-4-21	58	5	52.4896	8	100.267	0	0
snoR-1013	snoRNA-AL773563.1-43-25	GTGGTCACACTGTTGTCTGAGGCAA	25	snoRNA	AL773563.1	ENSMUST00000240454.1	snoRNA	ncrna chromosome:GRCm39:2:26802860:26802927:1 gene:ENSMUSG00000119453.1 gene_biotype:snoRNA transcript_biotype:snoRNA gene_symbol:AL773563.1	43	5	52.4896	8	100.267	0	0
smR-351	smRNA-Pik3r4-2473-16	ACTGGCGCTGTGGGAT	16	smRNA	Pik3r4	ENSMUSG00000032571	mature mRNA	ENSMUST00000187573|Pik3r4|protein_coding|phosphoinositide-3-kinase	2473	5	52.4896	8	100.267	0	0
miR-21a-5p-1-16-2	miRNA-21a-5p-1-16-2	TAGCTTATCAGACTGATGTT	16	miRNA	miR-21a-5p	mmu-miR-21a-5p	miRNA	-	1	2	20.9958	6	75.2002	5	56.4328
srR-13541	srRNA-Rn18s-865-23	AATGGAATAGGACCGCGGTTCTA	23	srRNA	Rn18s	NR_003278.3	rRNA	Mus musculus 18S ribosomal RNA (Rn18s), ribosomal RNA	865	7	73.4854	0	0	7	79.0059
miR-103-3p-4-22	miRNA-103-3p-4-22	AGCATTGTACAGGGCTATGA	22	miRNA	miR-103-3p	mmu-miR-103-3p	miRNA	-	4	7	73.4854	0	0	7	79.0059
miR-7a-5p-1-21	miRNA-7a-5p-1-21	TGGAAGACTAGTGATTTTGTTGT	21	miRNA	miR-7a-5p	mmu-miR-7a-5p	miRNA	-	1	7	73.4854	0	0	7	79.0059
tsR-150	tsRNA-mt-tRNA-Trp-TCA-54-20	AAGTTTAACTTCTGCCCA	20	tsRNA	mt-tRNA-Trp-TCA	mtdbD00002048	tRNA	-	54	4	41.9917	7	87.7336	2	22.5731
tsR-200	tsRNA-tRNA-Lys-CTT-49-16-2	GTGGGTTCGGCCCCACGTTGGGCGCCA	16	tsRNA	tRNA-Lys-CTT	chr16.trna99-LysCTT	tRNA	Mus_musculus_tRNA-Lys-CTT-14-1	49	4	41.9917	7	87.7336	2	22.5731
sinR-894	sinRNA-Filip1l-215347-20	AGCTGGCGCTCTCGCTCTT	20	sinRNA	Filip1l	ENSMUSG00000043336	protein_coding intron	filamin A interacting protein 1-like [Source:MGI Symbol;Acc:MGI:1925999]	215347	9	94.4812	1	12.5334	4	45.1462
srR-3265	srRNA-Rn28s1-4654-30	ACGTAGCAGAGCAGCTCCCTCGCTGCGATC	30	srRNA	Rn28s1	NR_003279.1	rRNA	Mus musculus 28S ribosomal RNA (Rn28s1), ribosomal RNA	4654	3	31.4937	6	75.2002	4	45.1462
sgmR-72	sgmRNA-chrX-601904225-OH	GGAATACCGGGTGCTGTAGGCTTA	25	sgmRNA	chrX	-	Genome	Chromosome X	6019042	0	0	4	50.1335	9	101.579
tsR-1228	tsRNA-tRNA-Lys-CTT-49-24	GAGGGTTCGGATCCCTTCGTGGTTGCCA	24	tsRNA	tRNA-Lys-CTT	chr7.trna389-LysCTT	tRNA	Mus_musculus_tRNA-Lys-CTT-17-1	49	8	83.9833	0	0	6	67.7193
srR-3912	srRNA-Rs5-8s1-1-25	GACTCTTAGCGGTGGATCACTCGGC	25	srRNA	Rs5-8s1	NR_003280.2	rRNA	Mus musculus 5.8S ribosomal RNA (Rs5-8s1), ribosomal RNA	1	5	52.4896	7	87.7336	1	11.2866
srR-74	srRNA-Rn28s1-620-22	GGCGCGCGGGCGGGGCCGGGGG	22	srRNA	Rn28s1	NR_003279.1	rRNA	Mus musculus 28S ribosomal RNA (Rn28s1), ribosomal RNA	620	2	20.9958	5	62.6669	6	67.7193
srR-1045	srRNA-Rs5-8s1-1-15	GACTCTTAGCGGTGG	15	srRNA	Rs5-8s1	NR_003280.2	rRNA	Mus musculus 5.8S ribosomal RNA (Rs5-8s1), ribosomal RNA	1	4	41.9917	6	75.2002	3	33.8597
tsR-64	tsRNA-tRNA-Lys-CTT-55-18	TCGGGCCCCACGTTGGGCGCCA	18	tsRNA	tRNA-Lys-CTT	chr16.trna99-LysCTT	tRNA	Mus_musculus_tRNA-Lys-CTT-14-1	55	4	41.9917	6	75.2002	3	33.8597
srR-7879	srRNA-Rn18s-68-24	ACGGCCGGTACAGTGAAACTGCGA	24	srRNA	Rn18s	NR_003278.3	rRNA	Mus musculus 18S ribosomal RNA (Rn18s), ribosomal RNA	68	1	10.4979	4	50.1335	8	90.2924
srR-2887	srRNA-Rn28s1-2186-17	ATGGGTCAGTCGGTCCT	17	srRNA	Rn28s1	NR_003279.1	rRNA	Mus musculus 28S ribosomal RNA (Rn28s1), ribosomal RNA	2186	1	10.4979	4	50.1335	8	90.2924
miR-30a-6-25	miRNA-30a-6-25	TGTAAACATCCTCGACTGGAAGCTA	25	miRNA	Mir30a	ENSMUST00000083471.5	miRNA	ncrna chromosome:GRCm39:1:23311350:23311420:1 gene:ENSMUSG00000065405.5 gene_biotype:miRNA transcript_biotype:miRNA gene_symbol:Mir30a description:microRNA 30a [Source:MGI Symbol;Acc:MGI:2676907]	6	1	10.4979	4	50.1335	8	90.2924
sinR-55	sinRNA-ENSMUSG00000096383-12978-18	TGTCCCTGTTCGGGCGCCA	18	sinRNA	ENSMUSG00000096383	ENSMUSG00000096383	unclassified intron	-	12978	1	10.4979	4	50.1335	8	90.2924
srR-13542	srRNA-Rn28s1-2446-15	GGAAAGCGTCGCGGT	15	srRNA	Rn28s1	NR_003279.1	rRNA	Mus musculus 28S ribosomal RNA (Rn28s1), ribosomal RNA	2446	9	94.4812	0	0	5	56.4328
sgmR-789	sgmRNA-chrX-12763084817-OH	CTGGTTCCCCCGGGTTTCGGCACCA	17	sgmRNA	chrX	-	Genome	Chromosome X	127630848	9	94.4812	0	0	5	56.4328
srR-2767	srRNA-Rn28s1-136-15	CGCGGCGTGGGAAAT	15	srRNA	Rn28s1	NR_003279.1	rRNA	Mus musculus 28S ribosomal RNA (Rn28s1), ribosomal RNA	136	6	62.9875	7	87.7336	0	0
snoR-126	snoRNA-Gm24453-57-20	ATGTTAGAGTTCTGATGGCA	20	snoRNA	Gm24453	ENSMUST00000083346.3	snoRNA	ncrna chromosome:GRCm39:19:8702232:8702307:1 gene:ENSMUSG00000065280.3 gene_biotype:snoRNA transcript_biotype:snoRNA gene_symbol:Gm24453 description:predicted gene, 24453 [Source:MGI Symbol;Acc:MGI:5454230]	57	3	31.4937	5	62.6669	5	56.4328
slncR-378	slncRNA-3110099E03Rik -279-17	CCGTGGACTGCCTCAGC	17	slncRNA	3110099E03Rik	ENSMUST00000125147.2	LncRNA	ncrna chromosome:GRCm39:2:115326212:115342688:-1 gene:ENSMUSG00000085582.8 gene_biotype:lncRNA transcript_biotype:lncRNA gene_symbol:3110099E03Rik description:RIKEN cDNA 3110099E03 gene [Source:MGI Symbol;Acc:MGI:1925761]	279	3	31.4937	5	62.6669	5	56.4328
srR-11593	srRNA-Rn18s-505-17	GGGGAGGTAGTGACGAA	17	srRNA	Rn18s	NR_003278.3	rRNA	Mus musculus 18S ribosomal RNA (Rn18s), ribosomal RNA	505	0	0	3	37.6001	10	112.866
srR-3492	srRNA-Rn28s1-1412-17	AAATCGGTCGTCCGACC	17	srRNA	Rn28s1	NR_003279.1	rRNA	Mus musculus 28S ribosomal RNA (Rn28s1), ribosomal RNA	1412	0	0	12	150.4	0	0
srR-13543	srRNA-Rn28s1-2030-16	GACGAGTAGGAGGGCC	16	srRNA	Rn28s1	NR_003279.1	rRNA	Mus musculus 28S ribosomal RNA (Rn28s1), ribosomal RNA	2030	0	0	12	150.4	0	0
srR-13544	srRNA-Rn18s-1487-17	ACAGGTCTGTGATGCCC	17	srRNA	Rn18s	NR_003278.3	rRNA	Mus musculus 18S ribosomal RNA (Rn18s), ribosomal RNA	1487	0	0	12	150.4	0	0
srR-13545	srRNA-Rn18s-500-17	GACCCGGGGAGGTAGTG	17	srRNA	Rn18s	NR_003278.3	rRNA	Mus musculus 18S ribosomal RNA (Rn18s), ribosomal RNA	500	0	0	12	150.4	0	0
srR-13546	srRNA-Rn28s1-2091-21	GCCGCGGGTGCAGATCTTGGT	21	srRNA	Rn28s1	NR_003279.1	rRNA	Mus musculus 28S ribosomal RNA (Rn28s1), ribosomal RNA	2091	0	0	12	150.4	0	0
srR-13547	srRNA-Rn28s1-1770-19	CCGGACGGTGGCCATGGAA	19	srRNA	Rn28s1	NR_003279.1	rRNA	Mus musculus 28S ribosomal RNA (Rn28s1), ribosomal RNA	1770	0	0	12	150.4	0	0
srR-13548	srRNA-Rn28s1-3255-28	AGCCGACTTAGAACTGGTGCGGACCAGG	28	srRNA	Rn28s1	NR_003279.1	rRNA	Mus musculus 28S ribosomal RNA (Rn28s1), ribosomal RNA	3255	0	0	12	150.4	0	0
tsR-3577	tsRNA-tRNA-Ile-GAT-6823--68-23	AATCCCACTTCTGACACC	23	tsRNA	tRNA-Ile-GAT	chr2.trna636-IleGAT	tRNA	Mus_musculus_tRNA-Ile-GAT-1-1	68	0	0	12	150.4	0	0
smR-352	smRNA-Sned1-186-19	GCACGGGACGCGCGGGGGT	19	smRNA	Sned1	ENSMUSG00000047793	mature mRNA	ENSMUST00000172289|Sned1|protein_coding|sushi,	186	0	0	12	150.4	0	0
smR-353	smRNA-Prpf8-207-25	AAGCTGATGCGGCAGATCCGCATGT	25	smRNA	Prpf8	ENSMUSG00000020850	mature mRNA	ENSMUST00000133995|Prpf8|protein_coding|pre-mRNA	207	0	0	12	150.4	0	0
smR-354	smRNA-Trpm7-1129-26	GGTCATCTGCAAGATCTCTCAGCCCT	26	smRNA	Trpm7	ENSMUSG00000027365	mature mRNA	ENSMUST00000142334|Trpm7|protein_coding|transient	1129	0	0	12	150.4	0	0
smR-355	smRNA-Atxn2l-1475-23	GCAGTGGGCCGGATGTACCCTCC	23	smRNA	Atxn2l	ENSMUSG00000032637	mature mRNA	ENSMUST00000206577|Atxn2l|protein_coding|ataxin	1475	0	0	12	150.4	0	0
smR-356	smRNA-Egln2-81-16	GGCACAAACGGCGGGG	16	smRNA	Egln2	ENSMUSG00000058709	mature mRNA	ENSMUST00000080058|Egln2|protein_coding|egl-9	81	0	0	12	150.4	0	0
sinR-999	sinRNA-Gm3011-10131-23	GCCTATCGATCCTTTTGACTTT	23	sinRNA	Gm3011	ENSMUSG00000111041	processed_pseudogene intron	-	10131	0	0	12	150.4	0	0
sinR-1000	sinRNA-Gm14582-114975-15	AATTCATATTTGACCTTCG	15	sinRNA	Gm14582	ENSMUSG00000086704	lncRNA intron	-	114975	0	0	12	150.4	0	0
piR-8646-13-24	piRNA-8646-13-24	GATAGAACTTGATCGT	24	piRNA	mmu-piR-8646	mmu-piR-8646	piRNA	-	13	0	0	12	150.4	0	0
sgmR-790	sgmRNA-NC_005089.1-517729-OH	AAAAAATGGCGGTAG	29	sgmRNA	NC_005089.1	-	Genome	NC_005089.1	5177	0	0	12	150.4	0	0
slncR-380	slncRNA-Platr7 -174-17	AGTCCTCCTGATCGTGG	17	slncRNA	Platr7	ENSMUST00000181466.2	LncRNA	ncrna chromosome:GRCm39:10:84383281:84389202:-1 gene:ENSMUSG00000097076.2 gene_biotype:lncRNA transcript_biotype:lncRNA gene_symbol:Platr7 description:pluripotency associated transcript 7 [Source:MGI Symbol;Acc:MGI:3045387]	174	0	0	12	150.4	0	0
srpR-143	srpRNA-B4-chr14:63418245-24	CAAGCAGAAGACGGCAAGTCTGGT	24	srpRNA	B4	-	SINE	mm10_rmsk_B4_range=chr14:63418204-63418281	41	0	0	12	150.4	0	0
srR-13549	srRNA-Rn18s-1522-18-2	ACGCGCGCTACACTGAAG	18	srRNA	Rn18s	NR_003278.3	rRNA	Mus musculus 18S ribosomal RNA (Rn18s), ribosomal RNA	1522	0	0	12	150.4	0	0
slncR-379	slncRNA-3110099E03Rik-278-18-2	TCCCGTGGACTGCCTCAG	18	slncRNA	3110099E03Rik	ENSMUST00000125147.2	LncRNA	ncrna chromosome:GRCm39:2:115326212:115342688:-1 gene:ENSMUSG00000085582.8 gene_biotype:lncRNA transcript_biotype:lncRNA gene_symbol:3110099E03Rik description:RIKEN cDNA 3110099E03 gene [Source:MGI Symbol;Acc:MGI:1925761]	278	0	0	12	150.4	0	0
sgmR-791	sgmRNA-chrY-905569919-OH	TTTCCCGGCCGATGCACCA	19	sgmRNA	chrY	-	Genome	Chromosome Y	9055699	5	52.4896	6	75.2002	2	22.5731
srR-317	srRNA-Rn18s-692-30	GGAGCGGGCGGGCGGTCCGCCGCGAGGCGA	30	srRNA	Rn18s	NR_003278.3	rRNA	Mus musculus 18S ribosomal RNA (Rn18s), ribosomal RNA	692	2	20.9958	4	50.1335	7	79.0059
tsR-2511	tsRNA-tRNA-Leu-CAG-1-16	GGGGATGTAGCTCAGT	16	tsRNA	tRNA-Leu-CAG	chr1.trna439-LeuCAG	tRNA	Mus_musculus_tRNA-Leu-CAG-1-4	1	2	20.9958	4	50.1335	7	79.0059
srR-10976	srRNA-Rn18s-1587-27	GAACCCCATTCGTGATGGGGATCGGGG	27	srRNA	Rn18s	NR_003278.3	rRNA	Mus musculus 18S ribosomal RNA (Rn18s), ribosomal RNA	1587	10	104.979	0	0	4	45.1462
srR-13550	srRNA-Rn18s-1334-25	GGCCGTTCTTAGTTGGTGGAGCGAT	25	srRNA	Rn18s	NR_003278.3	rRNA	Mus musculus 18S ribosomal RNA (Rn18s), ribosomal RNA	1334	4	41.9917	5	62.6669	4	45.1462
srR-213	srRNA-Rs5-8s1-134-22	CTACGCCTGTCTGAGCGTCGCT	22	srRNA	Rs5-8s1	NR_003280.2	rRNA	Mus musculus 5.8S ribosomal RNA (Rs5-8s1), ribosomal RNA	134	6	62.9875	6	75.2002	1	11.2866
miR-26a-5p-8-15	miRNA-26a-5p-8-15	AATCCAGGATAGGCT	15	miRNA	miR-26a-5p	mmu-miR-26a-5p	miRNA	-	8	6	62.9875	6	75.2002	1	11.2866
srR-4655	srRNA-Rn18s-429-16	TCCGGAGAGGGAGCCT	16	srRNA	Rn18s	NR_003278.3	rRNA	Mus musculus 18S ribosomal RNA (Rn18s), ribosomal RNA	429	11	115.477	0	0	3	33.8597
srR-13551	srRNA-Rn28s1-4321-25	ACCATCTGTGGGATTATGACTGAAC	25	srRNA	Rn28s1	NR_003279.1	rRNA	Mus musculus 28S ribosomal RNA (Rn28s1), ribosomal RNA	4321	11	115.477	0	0	3	33.8597
tsR-258	tsRNA-tRNA-Lys-CTT-47-27	TCCAGGGTTCAGGTCCCTGTTCGGGCGCCA	27	tsRNA	tRNA-Lys-CTT	chr3.trna2-LysCTT	tRNA	Mus_musculus_tRNA-Lys-CTT-4-1	47	11	115.477	0	0	3	33.8597
sgmR-792	sgmRNA-chr6-3918323220-OH	CACCCGGCCCGGACACT	20	sgmRNA	chr6	-	Genome	Chromosome 6	39183232	0	0	11	137.867	1	11.2866
srR-4306	srRNA-Rn28s1-2911-15	CGGAGCGGGAGGAAC	15	srRNA	Rn28s1	NR_003279.1	rRNA	Mus musculus 28S ribosomal RNA (Rn28s1), ribosomal RNA	2911	5	52.4896	5	62.6669	3	33.8597
srR-538	srRNA-Rn18s-924-16	GGGACGGCCGGGGGCA	16	srRNA	Rn18s	NR_003278.3	rRNA	Mus musculus 18S ribosomal RNA (Rn18s), ribosomal RNA	924	5	52.4896	5	62.6669	3	33.8597
miR-26b-5p-1-16	miRNA-26b-5p-1-16	TTCAAGTAATTCAGGATAGGTA	16	miRNA	miR-26b-5p	mmu-miR-26b-5p	miRNA	-	1	5	52.4896	5	62.6669	3	33.8597
sgmR-369	sgmRNA-chr14-691698916-OH	TATCCCGGACGAGCCCCCA	16	sgmRNA	chr14	-	Genome	Chromosome 14	6916989	13	136.473	1	12.5334	0	0
srR-8492	srRNA-n-R5s149-92-19	CGCCTGGGAATACCGGGTG	19	srRNA	n-R5s149	NR_046156.1	rRNA	Mus musculus nuclear encoded rRNA 5S 149 (n-R5s149), ribosomal RNA	92	2	20.9958	3	37.6001	8	90.2924
srR-13552	srRNA-n-R5s149-13-21	ACCACCCTGAACGCGCCCGAT	21	srRNA	n-R5s149	NR_046156.1	rRNA	Mus musculus nuclear encoded rRNA 5S 149 (n-R5s149), ribosomal RNA	13	2	20.9958	3	37.6001	8	90.2924
srR-13553	srRNA-Rn28s1-3-16	TCCGACCTCAGATCAG	16	srRNA	Rn28s1	NR_003279.1	rRNA	Mus musculus 28S ribosomal RNA (Rn28s1), ribosomal RNA	3	7	73.4854	6	75.2002	0	0
sgmR-115	sgmRNA-chr3-6982953222-OH	TATCTCGGTGGAACCTCCA	22	sgmRNA	chr3	-	Genome	Chromosome 3	69829532	7	73.4854	6	75.2002	0	0
srR-13554	srRNA-Rn18s-1506-20	AGATGTCCGGGGCTGCACGC	20	srRNA	Rn18s	NR_003278.3	rRNA	Mus musculus 18S ribosomal RNA (Rn18s), ribosomal RNA	1506	12	125.975	0	0	2	22.5731
srR-960	srRNA-Rn28s1-265-22	CGGGTCTTCCCGGAGTCGGGTT	22	srRNA	Rn28s1	NR_003279.1	rRNA	Mus musculus 28S ribosomal RNA (Rn28s1), ribosomal RNA	265	1	10.4979	2	25.0667	10	112.866
srR-13555	srRNA-Rn28s1-2125-30	ATTCAAACGAGAACTTTGAAGGCCGAAGTG	30	srRNA	Rn28s1	NR_003279.1	rRNA	Mus musculus 28S ribosomal RNA (Rn28s1), ribosomal RNA	2125	1	10.4979	2	25.0667	10	112.866
miR-93-54-23	miRNA-93-54-23	ACTGCTGAGCTAGCACTTCCCGA	23	miRNA	Mir93	ENSMUST00000083593.3	miRNA	ncrna chromosome:GRCm39:5:138163785:138163872:-1 gene:ENSMUSG00000065527.3 gene_biotype:miRNA transcript_biotype:miRNA gene_symbol:Mir93 description:microRNA 93 [Source:MGI Symbol;Acc:MGI:3619439]	54	1	10.4979	2	25.0667	10	112.866
snoR-153	snoRNA-Snord12-67-17	GCCAGTTTTGTCTGATG	17	snoRNA	Snord12	ENSMUST00000104510.3	snoRNA	ncrna chromosome:GRCm39:2:166907196:166907285:1 gene:ENSMUSG00000077698.3 gene_biotype:snoRNA transcript_biotype:snoRNA gene_symbol:Snord12 description:small nucleolar RNA, C/D box 12 [Source:MGI Symbol;Acc:MGI:3819520]	67	1	10.4979	11	137.867	0	0
sinR-29	sinRNA-Klrb1b-19587-19	ACGGCTGTCTCTCCAGCCACCTTTA	19	sinRNA	Klrb1b	ENSMUSG00000079298	protein_coding intron	killer cell lectin-like receptor subfamily B member 1B [Source:MGI Symbol;Acc:MGI:107539]	19587	6	62.9875	5	62.6669	2	22.5731
srR-2015	srRNA-Rn28s1-3682-27	GCGGGCCGCCGGTGAAATACCACTACT	27	srRNA	Rn28s1	NR_003279.1	rRNA	Mus musculus 28S ribosomal RNA (Rn28s1), ribosomal RNA	3682	0	0	1	12.5334	12	135.439
srR-1234	srRNA-Rn18s-1411-21	GCGACCCCCGAGCGGTCGGCG	21	srRNA	Rn18s	NR_003278.3	rRNA	Mus musculus 18S ribosomal RNA (Rn18s), ribosomal RNA	1411	0	0	1	12.5334	12	135.439
tsR-546	tsRNA-tRNA-Ile-TAT-69-26	GTATCCCACTCCTGACACCA	26	tsRNA	tRNA-Ile-TAT	chr13.trna479-IleTAT	tRNA	Mus_musculus_tRNA-Ile-TAT-2-1	69	0	0	1	12.5334	12	135.439
snR-692	snRNA-AC120136.1-93-18	AAATGGATTTTTGGAACT	18	snRNA	AC120136.1	ENSMUST00000240041.1	snRNA	ncrna chromosome:GRCm39:1:72294167:72294357:1 gene:ENSMUSG00000118790.1 gene_biotype:snRNA transcript_biotype:snRNA gene_symbol:AC120136.1	93	0	0	1	12.5334	12	135.439
snoR-2510	snoRNA-Gm22154-115-17	ACAACTCTGCCACACTT	17	snoRNA	Gm22154	ENSMUST00000083844.3	snoRNA	ncrna chromosome:GRCm39:4:123186945:123187075:1 gene:ENSMUSG00000065778.3 gene_biotype:snoRNA transcript_biotype:snoRNA gene_symbol:Gm22154 description:predicted gene, 22154 [Source:MGI Symbol;Acc:MGI:5451931]	115	0	0	10	125.334	2	22.5731
srR-13556	srRNA-Rn28s1-1769-18	AGGACGGTGGCCATGGAA	18	srRNA	Rn28s1	NR_003279.1	rRNA	Mus musculus 28S ribosomal RNA (Rn28s1), ribosomal RNA	1769	5	52.4896	4	50.1335	4	45.1462
srR-6747	srRNA-Rn28s1-451-18	AGTCCGCCCGGAGGATTC	18	srRNA	Rn28s1	NR_003279.1	rRNA	Mus musculus 28S ribosomal RNA (Rn28s1), ribosomal RNA	451	2	20.9958	2	25.0667	9	101.579
srR-13557	srRNA-Rn28s1-2446-18	GGAAAGCGTCGCGGTTCC	18	srRNA	Rn28s1	NR_003279.1	rRNA	Mus musculus 28S ribosomal RNA (Rn28s1), ribosomal RNA	2446	2	20.9958	2	25.0667	9	101.579
tsR-1482	tsRNA-tRNA-Val-GAC-55-22	TCGAGCCCCAGTGGAACCACCA	22	tsRNA	tRNA-Val-GAC	chr1.trna554-ValGAC	tRNA	Mus_musculus_tRNA-Val-GAC-1-1	55	2	20.9958	2	25.0667	9	101.579
tsR-272	tsRNA-tRNA-Ser-CGA-69-17	TCCCATCCTCGTCGCCA	17	tsRNA	tRNA-Ser-CGA	chr13.trna466-SerCGA	tRNA	Mus_musculus_tRNA-Ser-CGA-3-1	69	1	10.4979	10	125.334	1	11.2866
srR-1346	srRNA-Rn28s1-3885-21	AAGGCGAGCTCAGGGAGGACA	21	srRNA	Rn28s1	NR_003279.1	rRNA	Mus musculus 28S ribosomal RNA (Rn28s1), ribosomal RNA	3885	6	62.9875	4	50.1335	3	33.8597
srR-11050	srRNA-Rn18s-1405-27	AGTTACGCGACCCCCGAGCGGTCGGCG	27	srRNA	Rn18s	NR_003278.3	rRNA	Mus musculus 18S ribosomal RNA (Rn18s), ribosomal RNA	1405	14	146.971	0	0	0	0
srR-13558	srRNA-Rn28s1-149-21	ATGTGGCGTACGGAAGACCCG	21	srRNA	Rn28s1	NR_003279.1	rRNA	Mus musculus 28S ribosomal RNA (Rn28s1), ribosomal RNA	149	14	146.971	0	0	0	0
tsR-813	tsRNA-tRNA-Cys-GCA-58-27	ATCTCGGTGGAACCTTCA	27	tsRNA	tRNA-Cys-GCA	chr6.trna68-CysGCA	tRNA	Mus_musculus_tRNA-Cys-GCA-4-1	58	14	146.971	0	0	0	0
smR-357	smRNA-Stard10-70-23	AGGGCGCGCGGGTCGGGGCGGCG	23	smRNA	Stard10	ENSMUSG00000030688	mature mRNA	ENSMUST00000032927|Stard10|protein_coding|START	70	14	146.971	0	0	0	0
smR-358	smRNA-Shisa7-301-19	CCCCGCGGGGGCGCGCCGG	19	smRNA	Shisa7	ENSMUSG00000053550	mature mRNA	ENSMUST00000119433|Shisa7|protein_coding|shisa	301	14	146.971	0	0	0	0
sinR-1001	sinRNA-Ring1-138-16	GGCGGGCGGGGCCGGGG	16	sinRNA	Ring1	ENSMUSG00000024325	protein_coding intron	ring finger protein 1 [Source:MGI Symbol;Acc:MGI:1101770]	138	14	146.971	0	0	0	0
srR-862	srRNA-Rn18s-1486-23	AACAGGTCTGTGATGCCCTTAGA	23	srRNA	Rn18s	NR_003278.3	rRNA	Mus musculus 18S ribosomal RNA (Rn18s), ribosomal RNA	1486	0	0	0	0	13	146.725
srR-930	srRNA-Rn28s1-3269-26	TGGTGCGGACCAGGGGAATCCGACTG	26	srRNA	Rn28s1	NR_003279.1	rRNA	Mus musculus 28S ribosomal RNA (Rn28s1), ribosomal RNA	3269	0	0	0	0	13	146.725
srR-4161	srRNA-Rn28s1-1171-17	CAGGGGCTCGTCCGAAA	17	srRNA	Rn28s1	NR_003279.1	rRNA	Mus musculus 28S ribosomal RNA (Rn28s1), ribosomal RNA	1171	0	0	0	0	13	146.725
srR-1262	srRNA-Rn18s-1839-25	TTCCGTAGGTGAACCTGCGGAAGGA	25	srRNA	Rn18s	NR_003278.3	rRNA	Mus musculus 18S ribosomal RNA (Rn18s), ribosomal RNA	1839	0	0	0	0	13	146.725
srR-13559	srRNA-Rn18s -8-16	TTGATCCTGCCAGTAG	16	srRNA	Rn18s	ENSMUST00000240377.1	rRNA	ncrna chromosome:GRCm39:17:40157244:40159092:1 gene:ENSMUSG00000119584.1 gene_biotype:rRNA transcript_biotype:rRNA gene_symbol:Rn18s description:18S ribosomal RNA [Source:NCBI gene (formerly Entrezgene);Acc:19791]	8	0	0	0	0	13	146.725
srR-13560	srRNA-Rn28s1-4688-22	GAAAGTCAGCCCTCGACACAAG	22	srRNA	Rn28s1	NR_003279.1	rRNA	Mus musculus 28S ribosomal RNA (Rn28s1), ribosomal RNA	4688	0	0	0	0	13	146.725
srR-13561	srRNA-Rn18s-969-23	TTGGACCGGCGCAAGACGGACCA	23	srRNA	Rn18s	NR_003278.3	rRNA	Mus musculus 18S ribosomal RNA (Rn18s), ribosomal RNA	969	0	0	0	0	13	146.725
miR-let-7b-5p-1-20	miRNA-let-7b-5p-1-20	TGAGGTAGTAGGTGTGTGGTTAT	20	miRNA	let-7b-5p	mmu-let-7b-5p	miRNA	-	1	0	0	0	0	13	146.725
smR-359	smRNA-Samhd1-313-28	AGGAAGGAAGAATATGAACGGCTTCCCC	28	smRNA	Samhd1	ENSMUSG00000027639	mature mRNA	ENSMUST00000160213|Samhd1|protein_coding|SAM	313	0	0	0	0	13	146.725
smR-360	smRNA-Ankrd11-3897-28	AGAGCCCCAGAAGACTGTGACCCCCGTC	28	smRNA	Ankrd11	ENSMUSG00000035569	mature mRNA	ENSMUST00000212337|Ankrd11|protein_coding|ankyrin	3897	0	0	0	0	13	146.725
sinR-1002	sinRNA-Filip1l-215342-23	AGGATAGCTGGCGCTCTCGCTCT	23	sinRNA	Filip1l	ENSMUSG00000043336	protein_coding intron	filamin A interacting protein 1-like [Source:MGI Symbol;Acc:MGI:1925999]	215342	0	0	0	0	13	146.725
sinR-1003	sinRNA-Ube4bos3-424-18	ATAACTCTTGTTTAAAGACCGTCGGC	18	sinRNA	Ube4bos3	ENSMUSG00000085286	lncRNA intron	-	424	0	0	0	0	13	146.725
sinR-1004	sinRNA-1700019G24Rik-30858-26	GTGAGGGCCTCACCTGGAGCACCA	26	sinRNA	1700019G24Rik	ENSMUSG00000085416	lncRNA intron	-	30858	0	0	0	0	13	146.725
piR-29030-12-21	piRNA-29030-12-21	GAACTATGCCTGGGC	21	piRNA	mmu-piR-29030	mmu-piR-29030	piRNA	-	12	0	0	0	0	13	146.725
sgmR-793	sgmRNA-chr2-7369835420-OH	CAGCCCTCGACACAAGGGTTTTTT	20	sgmRNA	chr2	-	Genome	Chromosome 2	73698354	0	0	0	0	13	146.725
sgmR-794	sgmRNA-chr4-14014729925-OH	TTCGAATCTCTCTGAGCGCACCA	25	sgmRNA	chr4	-	Genome	Chromosome 4	140147299	0	0	0	0	13	146.725
srR-13562	srRNA-Rn28s1-1769-20	AGGACGGTGGCCATGGAAGT	20	srRNA	Rn28s1	NR_003279.1	rRNA	Mus musculus 28S ribosomal RNA (Rn28s1), ribosomal RNA	1769	0	0	9	112.8	3	33.8597
srR-13563	srRNA-Rs5-8s1-86-19	GATCATCGACACTTCGAAC	19	srRNA	Rs5-8s1	NR_003280.2	rRNA	Mus musculus 5.8S ribosomal RNA (Rs5-8s1), ribosomal RNA	86	0	0	9	112.8	3	33.8597
snoR-315	snoRNA-Snord60-64-15	ATAAGACTGAGGCTT	15	snoRNA	Snord60	ENSMUST00000082834.3	snoRNA	ncrna chromosome:GRCm39:17:24747450:24747527:1 gene:ENSMUSG00000064768.3 gene_biotype:snoRNA transcript_biotype:snoRNA gene_symbol:Snord60 description:small nucleolar RNA, C/D box 60 [Source:MGI Symbol;Acc:MGI:5453296]	64	0	0	9	112.8	3	33.8597
srR-38	srRNA-Rn28s1-3199-18	CCGCCCCCCGGGCCGCGG	18	srRNA	Rn28s1	NR_003279.1	rRNA	Mus musculus 28S ribosomal RNA (Rn28s1), ribosomal RNA	3199	5	52.4896	3	37.6001	5	56.4328
srR-13564	srRNA-Rn28s1-2544-20	CCGCAGCAGGTCTCCAAGGT	20	srRNA	Rn28s1	NR_003279.1	rRNA	Mus musculus 28S ribosomal RNA (Rn28s1), ribosomal RNA	2544	2	20.9958	10	125.334	0	0
miR-let-7d-3p-3-29	miRNA-let-7d-3p-3-29	ATACGACCTGCTGCCTTTCT	29	miRNA	let-7d-3p	mmu-let-7d-3p	miRNA	-	3	2	20.9958	10	125.334	0	0
miR-30a-3p-2-21	miRNA-30a-3p-2-21	TTTCAGTCGGATGTTTGCAGC	21	miRNA	miR-30a-3p	mmu-miR-30a-3p	miRNA	-	2	2	20.9958	10	125.334	0	0
miR-16-1-19-20	miRNA-16-1-19-20	CAGCACGTAAATATTGGCGT	20	miRNA	Mir16-1	ENSMUST00000175254.3	miRNA	ncrna chromosome:GRCm39:14:61869329:61869421:-1 gene:ENSMUSG00000092995.3 gene_biotype:miRNA transcript_biotype:miRNA gene_symbol:Mir16-1 description:microRNA 16-1 [Source:MGI Symbol;Acc:MGI:2676843]	19	2	20.9958	10	125.334	0	0
snoR-89	snoRNA-Snord96a-52-25	GAGGACATGTCCTGCAATTCTGAAT	25	snoRNA	Snord96a	ENSMUST00000082791.3	snoRNA	ncrna chromosome:GRCm39:11:48692859:48692939:1 gene:ENSMUSG00000064725.3 gene_biotype:snoRNA transcript_biotype:snoRNA gene_symbol:Snord96a description:small nucleolar RNA, C/D box 96A [Source:MGI Symbol;Acc:MGI:3819568]	52	2	20.9958	10	125.334	0	0
smR-361	smRNA-Unc5b-2805-19	ACTCCCGGGGCCACGTCTG	19	smRNA	Unc5b	ENSMUSG00000020099	mature mRNA	ENSMUST00000218637|Unc5b|protein_coding|unc-5	2805	2	20.9958	10	125.334	0	0
sinR-1005	sinRNA-Filip1l-215347-17	AGCTGGCGCTCTCGCTCTTT	17	sinRNA	Filip1l	ENSMUSG00000043336	protein_coding intron	filamin A interacting protein 1-like [Source:MGI Symbol;Acc:MGI:1925999]	215347	2	20.9958	10	125.334	0	0
sgmR-795	sgmRNA-chr7-4560897627-OH	CAGAACTGGCGCTGTG	27	sgmRNA	chr7	-	Genome	Chromosome 7	45608976	2	20.9958	10	125.334	0	0
srR-426	srRNA-Rn18s-1749-15	GCCCCGCCGGGGTCG	15	srRNA	Rn18s	NR_003278.3	rRNA	Mus musculus 18S ribosomal RNA (Rn18s), ribosomal RNA	1749	7	73.4854	4	50.1335	2	22.5731
miR-101b-61-21	miRNA-101b-61-21	TACAGTACTGTGATAGCTGAA	21	miRNA	Mir101b	ENSMUST00000083622.3	miRNA	ncrna chromosome:GRCm39:19:29112679:29112775:1 gene:ENSMUSG00000065556.3 gene_biotype:miRNA transcript_biotype:miRNA gene_symbol:Mir101b description:microRNA 101b [Source:MGI Symbol;Acc:MGI:3618696]	61	7	73.4854	4	50.1335	2	22.5731
miR-93-5p-1-17	miRNA-93-5p-1-17	CAAAGTGCTGTTCGTGCAGGTAGA	17	miRNA	miR-93-5p	mmu-miR-93-5p	miRNA	-	1	4	41.9917	2	25.0667	7	79.0059
srR-11930	srRNA-Rn28s1-4633-16	GCTTCTGGGTCGGGGT	16	srRNA	Rn28s1	NR_003279.1	rRNA	Mus musculus 28S ribosomal RNA (Rn28s1), ribosomal RNA	4633	1	10.4979	0	0	12	135.439
srR-13565	srRNA-Rn28s1-3965-26	ACAGACCGTGAAAGCGGGGCCTCACG	26	srRNA	Rn28s1	NR_003279.1	rRNA	Mus musculus 28S ribosomal RNA (Rn28s1), ribosomal RNA	3965	1	10.4979	0	0	12	135.439
smR-362	smRNA-Top2a-2394-20	AACCTGTTGGGAACACGTGT	20	smRNA	Top2a	ENSMUSG00000020914	mature mRNA	ENSMUST00000139730|Top2a|protein_coding|topoisomerase	2394	1	10.4979	0	0	12	135.439
sgmR-796	sgmRNA-chr5-6020038823-OH	AAAAATGGCGGTAGAA	23	sgmRNA	chr5	-	Genome	Chromosome 5	60200388	1	10.4979	0	0	12	135.439
srR-7920	srRNA-Rn18s-655-25	AAGTTGCTGCAGTTAAAAAGCTCGT	25	srRNA	Rn18s	NR_003278.3	rRNA	Mus musculus 18S ribosomal RNA (Rn18s), ribosomal RNA	655	1	10.4979	9	112.8	2	22.5731
srR-1429	srRNA-Rn18s-922-18	GAGGGACGGCCGGGGGCA	18	srRNA	Rn18s	NR_003278.3	rRNA	Mus musculus 18S ribosomal RNA (Rn18s), ribosomal RNA	922	6	62.9875	3	37.6001	4	45.1462
srR-4961	srRNA-Rn18s-1174-26	ATGGTTGCAAAGCTGAAACTTAAAGG	26	srRNA	Rn18s	NR_003278.3	rRNA	Mus musculus 18S ribosomal RNA (Rn18s), ribosomal RNA	1174	6	62.9875	3	37.6001	4	45.1462
miR-30d-12-25	miRNA-30d-12-25	TGTAAACATCCCCGACTGGAAGCTT	25	miRNA	Mir30d	ENSMUST00000083503.3	miRNA	ncrna chromosome:GRCm39:15:68213057:68213138:-1 gene:ENSMUSG00000065437.3 gene_biotype:miRNA transcript_biotype:miRNA gene_symbol:Mir30d description:microRNA 30d [Source:MGI Symbol;Acc:MGI:2676910]	12	3	31.4937	1	12.5334	9	101.579
srR-4519	srRNA-Rn18s-1268-16	CGGCCCGGACACGGAC	16	srRNA	Rn18s	NR_003278.3	rRNA	Mus musculus 18S ribosomal RNA (Rn18s), ribosomal RNA	1268	0	0	8	100.267	4	45.1462
srR-13566	srRNA-Rn28s1-4639-15	GGGTCGGGGTTTCGT	15	srRNA	Rn28s1	NR_003279.1	rRNA	Mus musculus 28S ribosomal RNA (Rn28s1), ribosomal RNA	4639	8	83.9833	4	50.1335	1	11.2866
srR-13567	srRNA-Rn28s1-2568-30	AGCCTCTGGCATGTTGGAACAATGTAGGTA	30	srRNA	Rn28s1	NR_003279.1	rRNA	Mus musculus 28S ribosomal RNA (Rn28s1), ribosomal RNA	2568	8	83.9833	4	50.1335	1	11.2866
srR-11510	srRNA-Rn28s1-1147-25	AAGGAGTCTAACGCGTGCGCGAGTC	25	srRNA	Rn28s1	NR_003279.1	rRNA	Mus musculus 28S ribosomal RNA (Rn28s1), ribosomal RNA	1147	5	52.4896	2	25.0667	6	67.7193
srR-7571	srRNA-Rn28s1-3682-24	GCGGGCCGCCGGTGAAATACCACT	24	srRNA	Rn28s1	NR_003279.1	rRNA	Mus musculus 28S ribosomal RNA (Rn28s1), ribosomal RNA	3682	2	20.9958	0	0	11	124.152
srR-13568	srRNA-Rn28s1-4287-20	ATGTGCTTGGCTGAGGAGCC	20	srRNA	Rn28s1	NR_003279.1	rRNA	Mus musculus 28S ribosomal RNA (Rn28s1), ribosomal RNA	4287	2	20.9958	0	0	11	124.152
srR-13569	srRNA-Rn28s1-1709-29	AAGGCGCCCGATGCCGACGCTCATCAGAC	29	srRNA	Rn28s1	NR_003279.1	rRNA	Mus musculus 28S ribosomal RNA (Rn28s1), ribosomal RNA	1709	2	20.9958	0	0	11	124.152
srR-13570	srRNA-Rn28s1-4089-22	TTTGATCCTTCGATGTCGGCTC	22	srRNA	Rn28s1	NR_003279.1	rRNA	Mus musculus 28S ribosomal RNA (Rn28s1), ribosomal RNA	4089	2	20.9958	0	0	11	124.152
srR-13571	srRNA-Rn18s-1831-29	AACAAGGTTTCCGTAGGTGAACCTGCGGA	29	srRNA	Rn18s	NR_003278.3	rRNA	Mus musculus 18S ribosomal RNA (Rn18s), ribosomal RNA	1831	2	20.9958	0	0	11	124.152
srR-5059	srRNA-Rn28s1-1140-17	ACGGACCAAGGAGTCTA	17	srRNA	Rn28s1	NR_003279.1	rRNA	Mus musculus 28S ribosomal RNA (Rn28s1), ribosomal RNA	1140	2	20.9958	9	112.8	1	11.2866
tsR-1054	tsRNA-tRNA-Ile-AAT-61-15	CCGGCATCTCCACCA	15	tsRNA	tRNA-Ile-AAT	chr12.trna211-IleAAT	tRNA	Mus_musculus_tRNA-Ile-AAT-1-3	61	2	20.9958	9	112.8	1	11.2866
srR-1395	srRNA-Rn28s1-4658-26	AGCAGAGCAGCTCCCTCGCTGCGATC	26	srRNA	Rn28s1	NR_003279.1	rRNA	Mus musculus 28S ribosomal RNA (Rn28s1), ribosomal RNA	4658	7	73.4854	3	37.6001	3	33.8597
sgmR-50	sgmRNA-chr3-440415416-OH	GGGAATACCGGGTGCTGTAGGCTA	16	sgmRNA	chr3	-	Genome	Chromosome 3	4404154	4	41.9917	1	12.5334	8	90.2924
srR-3414	srRNA-Rn28s1-814-16	ACAGCCCTCCGGCCGC	16	srRNA	Rn28s1	NR_003279.1	rRNA	Mus musculus 28S ribosomal RNA (Rn28s1), ribosomal RNA	814	1	10.4979	8	100.267	3	33.8597
srR-13572	srRNA-Rn18s-56-26	GTCTAAGTACGCACGGCCGGTACAGT	26	srRNA	Rn18s	NR_003278.3	rRNA	Mus musculus 18S ribosomal RNA (Rn18s), ribosomal RNA	56	1	10.4979	8	100.267	3	33.8597
srR-4276	srRNA-Rn28s1-1412-20	AAATCGGTCGTCCGACCTGG	20	srRNA	Rn28s1	NR_003279.1	rRNA	Mus musculus 28S ribosomal RNA (Rn28s1), ribosomal RNA	1412	9	94.4812	4	50.1335	0	0
srR-7564	srRNA-Rn18s-1486-21	AACAGGTCTGTGATGCCCTTA	21	srRNA	Rn18s	NR_003278.3	rRNA	Mus musculus 18S ribosomal RNA (Rn18s), ribosomal RNA	1486	6	62.9875	2	25.0667	5	56.4328
srR-13573	srRNA-Rn18s-901-19	CGGAACTGAGGCCATGATT	19	srRNA	Rn18s	NR_003278.3	rRNA	Mus musculus 18S ribosomal RNA (Rn18s), ribosomal RNA	901	6	62.9875	2	25.0667	5	56.4328
srR-7532	srRNA-Rn28s1-1316-26	AGCGTACGCGTTAGGACCCGAAAGAT	26	srRNA	Rn28s1	NR_003279.1	rRNA	Mus musculus 28S ribosomal RNA (Rn28s1), ribosomal RNA	1316	3	31.4937	0	0	10	112.866
srR-7373	srRNA-Rn28s1-1067-18	ACGCGTCTCCCGACGAAG	18	srRNA	Rn28s1	NR_003279.1	rRNA	Mus musculus 28S ribosomal RNA (Rn28s1), ribosomal RNA	1067	3	31.4937	0	0	10	112.866
srR-388	srRNA-Rn28s1-2661-17	TCGGGCTGGGGCGCGAA	17	srRNA	Rn28s1	NR_003279.1	rRNA	Mus musculus 28S ribosomal RNA (Rn28s1), ribosomal RNA	2661	3	31.4937	0	0	10	112.866
tsR-2678	tsRNA-tRNA-Thr-CGT-36-17	TAAACCAGGGGTCGCGA	17	tsRNA	tRNA-Thr-CGT	chr11.trna252-ThrCGT	tRNA	Mus_musculus_tRNA-Thr-CGT-2-1	36	3	31.4937	0	0	10	112.866
srR-2856	srRNA-Rn28s1-2686-24	GGGCGCGCGCCGCGGCTGGACGAG	24	srRNA	Rn28s1	NR_003279.1	rRNA	Mus musculus 28S ribosomal RNA (Rn28s1), ribosomal RNA	2686	3	31.4937	9	112.8	0	0
srR-13574	srRNA-Rn28s1-2096-20	AGGTGCAGATCTTGGTGGTA	20	srRNA	Rn28s1	NR_003279.1	rRNA	Mus musculus 28S ribosomal RNA (Rn28s1), ribosomal RNA	2096	3	31.4937	9	112.8	0	0
tsR-3578	tsRNA-tRNA-Cys-GCA-5224--52-24	GTTCAAATCTCGGTGGGACCTCCA	24	tsRNA	tRNA-Cys-GCA	chr6.trna84-CysGCA	tRNA	Mus_musculus_tRNA-Cys-GCA-4-21	52	3	31.4937	9	112.8	0	0
miR-378c-1-27	miRNA-378c-1-27	ACTGGACTTGGAGTCAGAAG	27	miRNA	miR-378c	mmu-miR-378c	miRNA	-	1	3	31.4937	9	112.8	0	0
sinR-1006	sinRNA-Stap2-24-19	GGGGGGCCCTCCGGTG	19	sinRNA	Stap2	ENSMUSG00000038781	protein_coding intron	signal transducing adaptor family member 2 [Source:MGI Symbol;Acc:MGI:2147039]	24	3	31.4937	9	112.8	0	0
sinR-1007	sinRNA-Gm44240-220125-19	TCTCTCTGAGCGCACCA	19	sinRNA	Gm44240	ENSMUSG00000107498	TEC intron	-	220125	3	31.4937	9	112.8	0	0
srR-5579	srRNA-Rn28s1-1091-18	GCACGGGGTCGGCGGCGA	18	srRNA	Rn28s1	NR_003279.1	rRNA	Mus musculus 28S ribosomal RNA (Rn28s1), ribosomal RNA	1091	0	0	7	87.7336	5	56.4328
srR-13575	srRNA-Rn28s1-2651-18	GCTGGGCCGGTCGGGCTG	18	srRNA	Rn28s1	NR_003279.1	rRNA	Mus musculus 28S ribosomal RNA (Rn28s1), ribosomal RNA	2651	0	0	7	87.7336	5	56.4328
miR-let7c-1-16-23	miRNA-let7c-1-16-23	TGAGGTAGTAGGTTGTATGGTTT	23	miRNA	Mirlet7c-1	ENSMUST00000083623.5	miRNA	ncrna chromosome:GRCm39:16:77396545:77396638:1 gene:ENSMUSG00000065557.5 gene_biotype:miRNA transcript_biotype:miRNA gene_symbol:Mirlet7c-1 description:microRNA let7c-1 [Source:MGI Symbol;Acc:MGI:2676795]	16	0	0	7	87.7336	5	56.4328
srR-13576	srRNA-Rn18s-1092-22	CGACTGGCGATGCGGCGGCGTT	22	srRNA	Rn18s	NR_003278.3	rRNA	Mus musculus 18S ribosomal RNA (Rn18s), ribosomal RNA	1092	8	83.9833	3	37.6001	2	22.5731
srR-1514	srRNA-Rn18s-111-19	ATGGTTCCTTTGGTCGCTC	19	srRNA	Rn18s	NR_003278.3	rRNA	Mus musculus 18S ribosomal RNA (Rn18s), ribosomal RNA	111	5	52.4896	1	12.5334	7	79.0059
srR-13577	srRNA-Rn18s-1378-30	AACGAACGAGACTCTGGCATGCTAACTAGT	30	srRNA	Rn18s	NR_003278.3	rRNA	Mus musculus 18S ribosomal RNA (Rn18s), ribosomal RNA	1378	5	52.4896	1	12.5334	7	79.0059
miR-let-7i-5p-1-19	miRNA-let-7i-5p-1-19	TGAGGTAGTAGTTTGTGCTGTTT	19	miRNA	let-7i-5p	mmu-let-7i-5p	miRNA	-	1	5	52.4896	1	12.5334	7	79.0059
tsR-569	tsRNA-tRNA-Trp-CCA-58-19-2	ATATCACGTCGGGGTCACCA	19	tsRNA	tRNA-Trp-CCA	chr10.trna384-TrpCCA	tRNA	Mus_musculus_tRNA-Trp-CCA-2-1	58	5	52.4896	1	12.5334	7	79.0059
srR-3633	srRNA-Rn28s1-1800-20	AAGGAGTGTGTAACAACTCA	20	srRNA	Rn28s1	NR_003279.1	rRNA	Mus musculus 28S ribosomal RNA (Rn28s1), ribosomal RNA	1800	2	20.9958	8	100.267	2	22.5731
srR-1506	srRNA-Rn28s1-2068-17	AGGGCGCGGGCCCGGGT	17	srRNA	Rn28s1	NR_003279.1	rRNA	Mus musculus 28S ribosomal RNA (Rn28s1), ribosomal RNA	2068	2	20.9958	8	100.267	2	22.5731
srR-13578	srRNA-Rn18s-79-22	AGTGAAACTGCGAATGGCTCAT	22	srRNA	Rn18s	NR_003278.3	rRNA	Mus musculus 18S ribosomal RNA (Rn18s), ribosomal RNA	79	2	20.9958	8	100.267	2	22.5731
srR-11883	srRNA-Rn18s-1040-19	CGGAGGTTCGAAGACGATC	19	srRNA	Rn18s	NR_003278.3	rRNA	Mus musculus 18S ribosomal RNA (Rn18s), ribosomal RNA	1040	7	73.4854	2	25.0667	4	45.1462
smcR-2	smcRNA-Rn7s1 -28119-OH	ATAGCGAGACCCCGTCTCTTA	19	smcRNA	Rn7s1	ENSMUST00000175032.4	miscRNA	ncrna chromosome:GRCm39:12:69206069:69206368:1 gene:ENSMUSG00000118866.1 gene_biotype:misc_RNA transcript_biotype:misc_RNA gene_symbol:Rn7s1 description:7S RNA 1 [Source:NCBI gene (formerly Entrezgene);Acc:103948]	281	7	73.4854	2	25.0667	4	45.1462
srR-609	srRNA-Rn28s1-2661-24	TCGGGCTGGGGCGCGAAGCGGGGC	24	srRNA	Rn28s1	NR_003279.1	rRNA	Mus musculus 28S ribosomal RNA (Rn28s1), ribosomal RNA	2661	4	41.9917	0	0	9	101.579
srR-407	srRNA-Rn18s-781-16	TCCCGCGGGGCCCGAA	16	srRNA	Rn18s	NR_003278.3	rRNA	Mus musculus 18S ribosomal RNA (Rn18s), ribosomal RNA	781	4	41.9917	0	0	9	101.579
tsR-351	tsRNA-tRNA-Lys-CTT-56-22	CGGGCCCCACGTTGGGCGCCA	22	tsRNA	tRNA-Lys-CTT	chr16.trna99-LysCTT	tRNA	Mus_musculus_tRNA-Lys-CTT-14-1	56	4	41.9917	0	0	9	101.579
srR-12158	srRNA-Rn28s1-134-17	GTCGCGGCGTGGGAAAT	17	srRNA	Rn28s1	NR_003279.1	rRNA	Mus musculus 28S ribosomal RNA (Rn28s1), ribosomal RNA	134	1	10.4979	7	87.7336	4	45.1462
srR-445	srRNA-Rn28s1-265-25	CGGGTCTTCCCGGAGTCGGGTTGCT	25	srRNA	Rn28s1	NR_003279.1	rRNA	Mus musculus 28S ribosomal RNA (Rn28s1), ribosomal RNA	265	1	10.4979	7	87.7336	4	45.1462
srR-13579	srRNA-Rs5-8s1-83-28	ATTGATCATCGACACTTCGAACGCACTT	28	srRNA	Rs5-8s1	NR_003280.2	rRNA	Mus musculus 5.8S ribosomal RNA (Rs5-8s1), ribosomal RNA	83	1	10.4979	7	87.7336	4	45.1462
srR-13580	srRNA-Rn28s1-4162-19	AATAGGGAACGTGAGCTGG	19	srRNA	Rn28s1	NR_003279.1	rRNA	Mus musculus 28S ribosomal RNA (Rn28s1), ribosomal RNA	4162	1	10.4979	7	87.7336	4	45.1462
srR-13581	srRNA-Rs5-8s1-12-16	GTGGATCACTCGGCTC	16	srRNA	Rs5-8s1	NR_003280.2	rRNA	Mus musculus 5.8S ribosomal RNA (Rs5-8s1), ribosomal RNA	12	1	10.4979	7	87.7336	4	45.1462
tsR-1551	tsRNA-tRNA-Ile-AAT-1-18	GGGGATGTAGCTCAGTGG	18	tsRNA	tRNA-Ile-AAT	chr12.trna211-IleAAT	tRNA	Mus_musculus_tRNA-Ile-AAT-1-3	1	1	10.4979	7	87.7336	4	45.1462
srR-13582	srRNA-Rn18s-302-17	AACCTCGGGCCGATCGC	17	srRNA	Rn18s	NR_003278.3	rRNA	Mus musculus 18S ribosomal RNA (Rn18s), ribosomal RNA	302	3	31.4937	8	100.267	1	11.2866
srR-13583	srRNA-Rn28s1-4145-15	TGGATTGTTCACCCG	15	srRNA	Rn28s1	NR_003279.1	rRNA	Mus musculus 28S ribosomal RNA (Rn28s1), ribosomal RNA	4145	3	31.4937	8	100.267	1	11.2866
srR-129	srRNA-Rn28s1-3621-16	AAGTGGGAGGCCCCCG	16	srRNA	Rn28s1	NR_003279.1	rRNA	Mus musculus 28S ribosomal RNA (Rn28s1), ribosomal RNA	3621	8	83.9833	2	25.0667	3	33.8597
srR-5836	srRNA-Rn28s1-1410-19	GCAAATCGGTCGTCCGACC	19	srRNA	Rn28s1	NR_003279.1	rRNA	Mus musculus 28S ribosomal RNA (Rn28s1), ribosomal RNA	1410	5	52.4896	0	0	8	90.2924
sinR-532	sinRNA-Gm10773-8039-27	AGCCTGTCTGAGCGTCGCT	27	sinRNA	Gm10773	ENSMUSG00000112084	TEC intron	-	8039	5	52.4896	0	0	8	90.2924
srR-36	srRNA-Rn28s1-188-30	GGGGGGCCCAAGTCCTTCTGATCGAGGCCC	30	srRNA	Rn28s1	NR_003279.1	rRNA	Mus musculus 28S ribosomal RNA (Rn28s1), ribosomal RNA	188	2	20.9958	7	87.7336	3	33.8597
srR-12699	srRNA-Rn18s-609-21	CTGGTGCCAGCAGCCGCGGTA	21	srRNA	Rn18s	NR_003278.3	rRNA	Mus musculus 18S ribosomal RNA (Rn18s), ribosomal RNA	609	10	104.979	3	37.6001	0	0
miR-22-3p-1-16-2	miRNA-22-3p-1-16-2	AAGCTGCCAGTTGAAGAACTG	16	miRNA	miR-22-3p	mmu-miR-22-3p	miRNA	-	1	7	73.4854	1	12.5334	5	56.4328
srR-9145	srRNA-Rn18s-504-18	CGGGGAGGTAGTGACGAA	18	srRNA	Rn18s	NR_003278.3	rRNA	Mus musculus 18S ribosomal RNA (Rn18s), ribosomal RNA	504	4	41.9917	8	100.267	0	0
srR-9578	srRNA-Rn18s-1120-15	ATGACCCGCCGGGCA	15	srRNA	Rn18s	NR_003278.3	rRNA	Mus musculus 18S ribosomal RNA (Rn18s), ribosomal RNA	1120	4	41.9917	8	100.267	0	0
srR-721	srRNA-Rn18s-1731-15	AGTGAGGCCCTCGGA	15	srRNA	Rn18s	NR_003278.3	rRNA	Mus musculus 18S ribosomal RNA (Rn18s), ribosomal RNA	1731	4	41.9917	8	100.267	0	0
srR-13584	srRNA-Rn28s1-1766-18	AGCAGGACGGTGGCCATG	18	srRNA	Rn28s1	NR_003279.1	rRNA	Mus musculus 28S ribosomal RNA (Rn28s1), ribosomal RNA	1766	4	41.9917	8	100.267	0	0
srR-13585	srRNA-Rn28s1-44-15	ATTAGTCAGCGGAGG	15	srRNA	Rn28s1	NR_003279.1	rRNA	Mus musculus 28S ribosomal RNA (Rn28s1), ribosomal RNA	44	4	41.9917	8	100.267	0	0
srR-444	srRNA-Rn28s1-4699-18	CTCGACACAAGGGTTTGT	18	srRNA	Rn28s1	NR_003279.1	rRNA	Mus musculus 28S ribosomal RNA (Rn28s1), ribosomal RNA	4699	1	10.4979	6	75.2002	5	56.4328
srR-3815	srRNA-Rn28s1-3264-16	AGAACTGGTGCGGACC	16	srRNA	Rn28s1	NR_003279.1	rRNA	Mus musculus 28S ribosomal RNA (Rn28s1), ribosomal RNA	3264	9	94.4812	2	25.0667	2	22.5731
miR-103-3p-1-27	miRNA-103-3p-1-27	AGCAGCATTGTACAGGGCTATGAT	27	miRNA	miR-103-3p	mmu-miR-103-3p	miRNA	-	1	9	94.4812	2	25.0667	2	22.5731
sinR-1008	sinRNA-Ambp-518-17	ACGCCTGTCTGAGCGCTGCT	17	sinRNA	Ambp	ENSMUSG00000028356	protein_coding intron	alpha 1 microglobulin/bikunin precursor [Source:MGI Symbol;Acc:MGI:88002]	518	9	94.4812	2	25.0667	2	22.5731
srR-13586	srRNA-Rn28s1-2580-17	GTTGGAACAATGTAGGT	17	srRNA	Rn28s1	NR_003279.1	rRNA	Mus musculus 28S ribosomal RNA (Rn28s1), ribosomal RNA	2580	6	62.9875	0	0	7	79.0059
srR-9802	srRNA-Rn28s1-3430-25	AAGGTAGCCAAATGCCTCGTCATCT	25	srRNA	Rn28s1	NR_003279.1	rRNA	Mus musculus 28S ribosomal RNA (Rn28s1), ribosomal RNA	3430	3	31.4937	7	87.7336	2	22.5731
[truncated: 3,002 more rows]
