# Supplementary material for: Discovery of the major 15–30 nt mammalian small RNAs, their biogenesis and function
Source: Nat Commun. 2023 Sep 18;14:5796. doi: 10.1038/s41467-023-41554-6 (PMC10507107; doi:10.1038/s41467-023-41554-6)
Supplement: Supplementary file 11 — Supplementary Data 8 [file 41467_2023_41554_MOESM11_ESM.xlsx]

## Sheet: Sheet1
Supplementary Data 8. Top 5000 15-30 nt Ago2-binding sRNA-cPs identified by TANT-seq in mouse Hepa 1-6 cells.
Rank/Abbreviation name	Full name	Sequence	Length	Biotype	Subject name	Subject ID	Subject biotype	Subject description	Subject start	Hepa 1-6 Ago2-IP 1_reads	Hepa 1-6 Ago2-IP 1_RPM	Hepa 1-6 Ago2-IP 2_reads	Hepa 1-6 Ago2-IP 2_RPM	Hepa 1-6 Ago2-IP 3_reads	Hepa 1-6 Ago2-IP 3_RPM
srR-20-cP	srRNA-Rn18s-1378-19-5-cP	AACGAACGAGACTCTGGC	18	srRNA	Rn18s	NR_003278.3	rRNA	Mus musculus 18S ribosomal RNA (Rn18s), ribosomal RNA	1378	78875	79645.4	22028	24168.4	22980	30424.5
srR-226-cP	srRNA-Rn28s1-3264-30-cP	AGAACTGGTGCGGACCAGGGGAATCCGACT	30	srRNA	Rn28s1	NR_003279.1	rRNA	Mus musculus 28S ribosomal RNA (Rn28s1), ribosomal RNA	3264	8557	8640.58	1686	1849.83	12328	16321.7
srR-110-cP	srRNA-Rn18s-865-22-cP	AATGGAATAGGACCGCGGTTCT	22	srRNA	Rn18s	NR_003278.3	rRNA	Mus musculus 18S ribosomal RNA (Rn18s), ribosomal RNA	865	13415	13546	4046	4439.14	11841	15676.9
srR-200-cP	srRNA-Rn18s-1083-20-cP	AAACGATGCCGACTGGCGAT	20	srRNA	Rn18s	NR_003278.3	rRNA	Mus musculus 18S ribosomal RNA (Rn18s), ribosomal RNA	1083	23941	24174.8	3852	4226.29	11438	15143.4
srR-123-cP	srRNA-Rn18s-1265-19-cP	ACCCGGCCCGGACACGGAC	19	srRNA	Rn18s	NR_003278.3	rRNA	Mus musculus 18S ribosomal RNA (Rn18s), ribosomal RNA	1265	11636	11749.7	12491	13704.7	7039	9319.32
srR-173-cP	srRNA-Rn18s-1378-23-cP	AACGAACGAGACTCTGGCATGCT	23	srRNA	Rn18s	NR_003278.3	rRNA	Mus musculus 18S ribosomal RNA (Rn18s), ribosomal RNA	1378	15895	16050.3	2841	3117.06	6677	8840.04
srR-1276-cP	srRNA-Rn28s1-3273-21-cP	GCGGACCAGGGGAATCCGACT	21	srRNA	Rn28s1	NR_003279.1	rRNA	Mus musculus 28S ribosomal RNA (Rn28s1), ribosomal RNA	3273	1173	1184.46	193	211.754	5027	6655.52
srR-828-cP	srRNA-Rn18s-1378-20-cP	AACGAACGAGACTCTGGCAT	20	srRNA	Rn18s	NR_003278.3	rRNA	Mus musculus 18S ribosomal RNA (Rn18s), ribosomal RNA	1378	9981	10078.5	1701	1866.28	4796	6349.69
srR-33-cP	srRNA-Rn18s-1369-27-cP	AATTCCGATAACGAACGAGACTCTGGC	27	srRNA	Rn18s	NR_003278.3	rRNA	Mus musculus 18S ribosomal RNA (Rn18s), ribosomal RNA	1369	9921	10017.9	4956	5437.57	4575	6057.09
srR-641-cP	srRNA-Rn28s1-3402-28-cP	AAACGGCGGGAGTAACTATGACTCTCTT	28	srRNA	Rn28s1	NR_003279.1	rRNA	Mus musculus 28S ribosomal RNA (Rn28s1), ribosomal RNA	3402	4188	4228.91	1278	1402.18	4550	6023.99
srR-202-cP	srRNA-Rn18s-490-23-cP	ACCCACTCCCGACCCGGGGAGGT	23	srRNA	Rn18s	NR_003278.3	rRNA	Mus musculus 18S ribosomal RNA (Rn18s), ribosomal RNA	490	5123	5173.04	2326	2552.01	4318	5716.84
srR-101-cP	srRNA-Rn28s1-47-22-cP	AGTCAGCGGAGGAAAAGAAACT	22	srRNA	Rn28s1	NR_003279.1	rRNA	Mus musculus 28S ribosomal RNA (Rn28s1), ribosomal RNA	47	2287	2309.34	525	576.013	3924	5195.2
srR-897-cP	srRNA-Rn28s1-1777-23-cP	GGCCATGGAAGTCGGAATCCGCT	23	srRNA	Rn28s1	NR_003279.1	rRNA	Mus musculus 28S ribosomal RNA (Rn28s1), ribosomal RNA	1777	2323	2345.69	611	670.37	3920	5189.9
srR-1396-cP	srRNA-Rn28s1-3270-24-cP	GGTGCGGACCAGGGGAATCCGACT	24	srRNA	Rn28s1	NR_003279.1	rRNA	Mus musculus 28S ribosomal RNA (Rn28s1), ribosomal RNA	3270	1376	1389.44	210	230.405	3768	4988.66
srR-279-cP	srRNA-Rn28s1-3402-17-cP	AAACGGCGGGAGTAACT	17	srRNA	Rn28s1	NR_003279.1	rRNA	Mus musculus 28S ribosomal RNA (Rn28s1), ribosomal RNA	3402	2605	2630.44	913	1001.71	3164	4188.99
srR-135-cP	srRNA-Rn28s1-1603-17-cP	AAGAAGCCCGGCTCGCT	17	srRNA	Rn28s1	NR_003279.1	rRNA	Mus musculus 28S ribosomal RNA (Rn28s1), ribosomal RNA	1603	414	418.044	192	210.656	3164	4188.99
srR-453-cP	srRNA-Rn18s-1695-20-cP	ACACACCGCCCGTCGCTACT	20	srRNA	Rn18s	NR_003278.3	rRNA	Mus musculus 18S ribosomal RNA (Rn18s), ribosomal RNA	1695	8034	8112.47	1486	1630.39	2968	3929.5
srR-1174-cP	srRNA-Rn28s1-3273-25-cP	GCGGACCAGGGGAATCCGACTGTTT	25	srRNA	Rn28s1	NR_003279.1	rRNA	Mus musculus 28S ribosomal RNA (Rn28s1), ribosomal RNA	3273	868	876.478	394	432.284	2834	3752.09
srR-67-cP	srRNA-Rn28s1-51-18-cP	AGCGGAGGAAAAGAAACT	18	srRNA	Rn28s1	NR_003279.1	rRNA	Mus musculus 28S ribosomal RNA (Rn28s1), ribosomal RNA	51	1355	1368.23	427	468.491	2739	3626.31
srR-77-cP	srRNA-Rn18s-1506-27-cP	AGATGTCCGGGGCTGCACGCGCGCTAC	27	srRNA	Rn18s	NR_003278.3	rRNA	Mus musculus 18S ribosomal RNA (Rn18s), ribosomal RNA	1506	5982	6040.43	2135	2342.45	2459	3255.6
srR-31-cP	srRNA-Rn18s-79-20-cP	AGTGAAACTGCGAATGGCTC	20	srRNA	Rn18s	NR_003278.3	rRNA	Mus musculus 18S ribosomal RNA (Rn18s), ribosomal RNA	79	1773	1790.32	2161	2370.98	2266	3000.08
srR-448-cP	srRNA-Rn18s-113-28-cP	GGTTCCTTTGGTCGCTCGCTCCTCTCCT	28	srRNA	Rn18s	NR_003278.3	rRNA	Mus musculus 18S ribosomal RNA (Rn18s), ribosomal RNA	113	2222	2243.7	306	335.734	2248	2976.25
srR-49-cP	srRNA-Rn18s-1598-21-cP	GTGATGGGGATCGGGGATTGC	21	srRNA	Rn18s	NR_003278.3	rRNA	Mus musculus 18S ribosomal RNA (Rn18s), ribosomal RNA	1598	2483	2507.25	1800	1974.9	2166	2867.69
srR-71-cP	srRNA-Rn18s-82-17-cP	GAAACTGCGAATGGCTC	17	srRNA	Rn18s	NR_003278.3	rRNA	Mus musculus 18S ribosomal RNA (Rn18s), ribosomal RNA	82	3395	3428.16	1001	1098.27	2078	2751.18
srR-286-cP	srRNA-Rn18s-859-28-cP	AGGAATAATGGAATAGGACCGCGGTTCT	28	srRNA	Rn18s	NR_003278.3	rRNA	Mus musculus 18S ribosomal RNA (Rn18s), ribosomal RNA	859	3950	3988.58	1223	1341.84	2077	2749.85
srR-43-cP	srRNA-Rn28s1-3280-18-cP	AGGGGAATCCGACTGTTT	18	srRNA	Rn28s1	NR_003279.1	rRNA	Mus musculus 28S ribosomal RNA (Rn28s1), ribosomal RNA	3280	824	832.048	492	539.807	2045	2707.49
srR-589-cP	srRNA-Rn28s1-2517-19-cP	AAATCTCGCGCCGGGCCGT	19	srRNA	Rn28s1	NR_003279.1	rRNA	Mus musculus 28S ribosomal RNA (Rn28s1), ribosomal RNA	2517	929	938.074	156	171.158	1973	2612.16
srR-1120-cP	srRNA-Rn18s-1486-20-cP	AACAGGTCTGTGATGCCCTT	20	srRNA	Rn18s	NR_003278.3	rRNA	Mus musculus 18S ribosomal RNA (Rn18s), ribosomal RNA	1486	3976	4014.84	1350	1481.18	1895	2508.89
srR-179-cP	srRNA-Rn18s-111-30-cP	ATGGTTCCTTTGGTCGCTCGCTCCTCTCCT	30	srRNA	Rn18s	NR_003278.3	rRNA	Mus musculus 18S ribosomal RNA (Rn18s), ribosomal RNA	111	2850	2877.84	452	495.92	1864	2467.85
srR-224-cP	srRNA-Rn18s-1522-23-cP	ACGCGCGCTACACTGACTGGCTC	23	srRNA	Rn18s	NR_003278.3	rRNA	Mus musculus 18S ribosomal RNA (Rn18s), ribosomal RNA	1522	4217	4258.19	5197	5701.98	1820	2409.6
slncR-12-cP	slncRNA-3110070M22Rik-19-17-cP	CGGGCCCCGCGGACGCT	17	slncRNA	3110070M22Rik	ENSMUST00000099148.3	LncRNA	ncrna chromosome:GRCm39:13:119623797:119624919:-1 gene:ENSMUSG00000074635.4 gene_biotype:lncRNA transcript_biotype:lncRNA gene_symbol:3110070M22Rik description:RIKEN cDNA 3110070M22 gene [Source:MGI Symbol;Acc:MGI:1914554]	19	373	376.643	106	116.3	1796	2377.82
srR-898-cP	srRNA-Rn18s-82-20-cP	GAAACTGCGAATGGCTCATT	20	srRNA	Rn18s	NR_003278.3	rRNA	Mus musculus 18S ribosomal RNA (Rn18s), ribosomal RNA	82	2264	2286.11	681	747.172	1772	2346.05
srR-591-cP	srRNA-Rn18s-1520-25-cP	GCACGCGCGCTACACTGACTGGCTC	25	srRNA	Rn18s	NR_003278.3	rRNA	Mus musculus 18S ribosomal RNA (Rn18s), ribosomal RNA	1520	4311	4353.11	989	1085.1	1767	2339.43
srR-91-cP	srRNA-Rn28s1-4165-20-cP	AGGGAACGTGAGCTGGGTTT	20	srRNA	Rn28s1	NR_003279.1	rRNA	Mus musculus 28S ribosomal RNA (Rn28s1), ribosomal RNA	4165	1943	1961.98	767	841.528	1700	2250.72
srR-488-cP	srRNA-Rn28s1-1-20-cP	CGCGACCTCAGATCAGACGT	20	srRNA	Rn28s1	NR_003279.1	rRNA	Mus musculus 28S ribosomal RNA (Rn28s1), ribosomal RNA	1	1193	1204.65	731	802.03	1690	2237.48
srR-1161-cP	srRNA-Rn28s1-3270-28-cP	GGTGCGGACCAGGGGAATCCGACTGTTT	28	srRNA	Rn28s1	NR_003279.1	rRNA	Mus musculus 28S ribosomal RNA (Rn28s1), ribosomal RNA	3270	619	625.046	235	257.835	1651	2185.85
srR-570-cP	srRNA-Rn18s-1174-21-cP	ATGGTTGCAAAGCTGAAACTT	21	srRNA	Rn18s	NR_003278.3	rRNA	Mus musculus 18S ribosomal RNA (Rn18s), ribosomal RNA	1174	3719	3755.33	1135	1245.29	1619	2143.48
srR-20424-cP	srRNA-Rn28s1-4578-20-cP	CACGTTGAACGCACGTTCGT	20	srRNA	Rn28s1	NR_003279.1	rRNA	Mus musculus 28S ribosomal RNA (Rn28s1), ribosomal RNA	4578	1679	1695.4	371	407.05	1564	2070.66
srR-52-cP	srRNA-Rn18s-1506-16-cP	AGATGTCCGGGGCTGC	16	srRNA	Rn18s	NR_003278.3	rRNA	Mus musculus 18S ribosomal RNA (Rn18s), ribosomal RNA	1506	3261	3292.85	1345	1475.69	1534	2030.95
srR-1468-cP	srRNA-Rn28s1-3273-23-cP	GCGGACCAGGGGAATCCGACTGT	23	srRNA	Rn28s1	NR_003279.1	rRNA	Mus musculus 28S ribosomal RNA (Rn28s1), ribosomal RNA	3273	462	466.513	115	126.174	1453	1923.71
srR-137-cP	srRNA-Rn18s-1600-19-cP	GATGGGGATCGGGGATTGC	19	srRNA	Rn18s	NR_003278.3	rRNA	Mus musculus 18S ribosomal RNA (Rn18s), ribosomal RNA	1600	3038	3067.67	752	825.071	1445	1913.11
srR-275-cP	srRNA-Rn18s-149-21-cP	AACTGTGGTAATTCTAGAGCT	21	srRNA	Rn18s	NR_003278.3	rRNA	Mus musculus 18S ribosomal RNA (Rn18s), ribosomal RNA	149	3446	3479.66	1444	1584.31	1443	1910.47
srR-375-cP	srRNA-Rn18s-153-17-cP	GTGGTAATTCTAGAGCT	17	srRNA	Rn18s	NR_003278.3	rRNA	Mus musculus 18S ribosomal RNA (Rn18s), ribosomal RNA	153	1600	1615.63	852	934.788	1416	1874.72
srR-235-cP	srRNA-Rn18s-1378-27-cP	AACGAACGAGACTCTGGCATGCTAACT	27	srRNA	Rn18s	NR_003278.3	rRNA	Mus musculus 18S ribosomal RNA (Rn18s), ribosomal RNA	1378	3728	3764.41	784	860.18	1414	1872.07
srR-1663-cP	srRNA-Rn18s-1114-24-cP	ATTCCCATGACCCGCCGGGCAGCT	24	srRNA	Rn18s	NR_003278.3	rRNA	Mus musculus 18S ribosomal RNA (Rn18s), ribosomal RNA	1114	1756	1773.15	480	526.641	1279	1693.34
srR-75-cP	srRNA-Rn18s-77-22-cP	ACAGTGAAACTGCGAATGGCTC	22	srRNA	Rn18s	NR_003278.3	rRNA	Mus musculus 18S ribosomal RNA (Rn18s), ribosomal RNA	77	1783	1800.42	598	656.107	1269	1680.1
srR-1068-cP	srRNA-Rn18s-901-19-cP	CGGAACTGAGGCCATGATT	19	srRNA	Rn18s	NR_003278.3	rRNA	Mus musculus 18S ribosomal RNA (Rn18s), ribosomal RNA	901	3781	3817.93	945	1036.82	1205	1595.37
srR-1224-cP	srRNA-Rn28s1-865-19-2-cP	ACCCGTCGCCGCGCTCTCT	19	srRNA	Rn28s1	NR_003279.1	rRNA	Mus musculus 28S ribosomal RNA (Rn28s1), ribosomal RNA	865	579	584.655	126	138.243	1154	1527.84
srR-161-cP	srRNA-Rn18s-1375-21-cP	GATAACGAACGAGACTCTGGC	21	srRNA	Rn18s	NR_003278.3	rRNA	Mus musculus 18S ribosomal RNA (Rn18s), ribosomal RNA	1375	2379	2402.24	1873	2055	1137	1505.34
srR-322-cP	srRNA-Rn18s-1678-17-cP	AAGTCCCTGCCCTTTGT	17	srRNA	Rn18s	NR_003278.3	rRNA	Mus musculus 18S ribosomal RNA (Rn18s), ribosomal RNA	1678	1945	1964	710	778.99	1129	1494.74
srR-10-cP	srRNA-Rs5-8s1-83-24-cP	ATTGATCATCGACACTTCGAACGC	24	srRNA	Rs5-8s1	NR_003280.2	rRNA	Mus musculus 5.8S ribosomal RNA (Rs5-8s1), ribosomal RNA	83	1279	1291.49	1876	2058.29	1118	1480.18
srR-247-cP	srRNA-Rn18s-1374-22-cP	CGATAACGAACGAGACTCTGGC	22	srRNA	Rn18s	NR_003278.3	rRNA	Mus musculus 18S ribosomal RNA (Rn18s), ribosomal RNA	1374	2297	2319.44	1955	2144.96	1110	1469.59
srR-529-cP	srRNA-Rn18s-1600-23-cP	GATGGGGATCGGGGATTGCAATT	23	srRNA	Rn18s	NR_003278.3	rRNA	Mus musculus 18S ribosomal RNA (Rn18s), ribosomal RNA	1600	2835	2862.69	558	612.22	1096	1451.05
srR-280-cP	srRNA-Rn18s-1381-20-cP	GAACGAGACTCTGGCATGCT	20	srRNA	Rn18s	NR_003278.3	rRNA	Mus musculus 18S ribosomal RNA (Rn18s), ribosomal RNA	1381	5341	5393.17	1064	1167.39	1052	1392.8
srR-2196-cP	srRNA-Rn28s1-3347-23-cP	GATTTCTGCCCAGTGCTCTGAAT	23	srRNA	Rn28s1	NR_003279.1	rRNA	Mus musculus 28S ribosomal RNA (Rn28s1), ribosomal RNA	3347	588	593.743	148	162.381	983	1301.45
srR-635-cP	srRNA-Rn18s-1040-23-cP	CGGAGGTTCGAAGACGATCAGAT	23	srRNA	Rn18s	NR_003278.3	rRNA	Mus musculus 18S ribosomal RNA (Rn18s), ribosomal RNA	1040	358	361.497	43	47.1782	980	1297.48
srR-663-cP	srRNA-Rn28s1-69-18-cP	AACCAGGATTCCCTCAGT	18	srRNA	Rn28s1	NR_003279.1	rRNA	Mus musculus 28S ribosomal RNA (Rn28s1), ribosomal RNA	69	169	170.651	45	49.3726	972	1286.88
srR-352-cP	srRNA-Rn18s-1506-25-cP	AGATGTCCGGGGCTGCACGCGCGCT	25	srRNA	Rn18s	NR_003278.3	rRNA	Mus musculus 18S ribosomal RNA (Rn18s), ribosomal RNA	1506	1689	1705.5	373	409.244	964	1276.29
srR-70-cP	srRNA-n-R5s149-13-21-cP	ACCACCCTGAACGCGCCCGAT	21	srRNA	n-R5s149	NR_046156.1	rRNA	Mus musculus nuclear encoded rRNA 5S 149 (n-R5s149), ribosomal RNA	13	198	199.934	107	117.397	951	1259.08
srR-512-cP	srRNA-Rn18s-77-25-cP	ACAGTGAAACTGCGAATGGCTCATT	25	srRNA	Rn18s	NR_003278.3	rRNA	Mus musculus 18S ribosomal RNA (Rn18s), ribosomal RNA	77	1059	1069.34	360	394.981	948	1255.11
srR-907-cP	srRNA-Rn28s1-1783-17-cP	GGAAGTCGGAATCCGCT	17	srRNA	Rn28s1	NR_003279.1	rRNA	Mus musculus 28S ribosomal RNA (Rn28s1), ribosomal RNA	1783	185	186.807	93	102.037	948	1255.11
srR-212-cP	srRNA-Rn18s-1678-19-cP	AAGTCCCTGCCCTTTGTAC	19	srRNA	Rn18s	NR_003278.3	rRNA	Mus musculus 18S ribosomal RNA (Rn18s), ribosomal RNA	1678	1680	1696.41	1711	1877.26	898	1188.91
srR-494-cP	srRNA-Rn18s-1378-22-cP	AACGAACGAGACTCTGGCATGC	22	srRNA	Rn18s	NR_003278.3	rRNA	Mus musculus 18S ribosomal RNA (Rn18s), ribosomal RNA	1378	1806	1823.64	478	524.447	873	1155.81
srR-3243-cP	srRNA-Rn18s-892-28-cP	GTTGGTTTTCGGAACTGAGGCCATGATT	28	srRNA	Rn18s	NR_003278.3	rRNA	Mus musculus 18S ribosomal RNA (Rn18s), ribosomal RNA	892	1221	1232.93	264	289.652	857	1134.63
srR-109-cP	srRNA-Rn28s1-4129-26-cP	AGAATTCACCAAGCGTTGGATTGTTC	26	srRNA	Rn28s1	NR_003279.1	rRNA	Mus musculus 28S ribosomal RNA (Rn28s1), ribosomal RNA	4129	310	313.028	392	430.09	850	1125.36
srR-614-cP	srRNA-Rn18s-868-19-cP	GGAATAGGACCGCGGTTCT	19	srRNA	Rn18s	NR_003278.3	rRNA	Mus musculus 18S ribosomal RNA (Rn18s), ribosomal RNA	868	703	709.867	214	234.794	838	1109.47
srR-174-cP	srRNA-Rn28s1-1147-25-cP	AAGGAGTCTAACGCGTGCGCGAGTC	25	srRNA	Rn28s1	NR_003279.1	rRNA	Mus musculus 28S ribosomal RNA (Rn28s1), ribosomal RNA	1147	651	657.359	493	540.904	818	1082.99
srR-2357-cP	srRNA-Rn18s-898-22-cP	TTTCGGAACTGAGGCCATGATT	22	srRNA	Rn18s	NR_003278.3	rRNA	Mus musculus 18S ribosomal RNA (Rn18s), ribosomal RNA	898	1851	1869.08	587	644.038	816	1080.35
smR-1-cP	smRNA-Msc-214-18-cP	AACGACAAGACACACACC	18	smRNA	Msc	ENSMUSG00000025930	mature mRNA	ENSMUST00000188982|Msc|protein_coding|musculin	214	430	434.2	2725	2989.78	808	1069.76
srR-487-cP	srRNA-Rn18s-920-19-cP	AAGAGGGACGGCCGGGGGC	19	srRNA	Rn18s	NR_003278.3	rRNA	Mus musculus 18S ribosomal RNA (Rn18s), ribosomal RNA	920	1276	1288.46	532	583.694	805	1065.78
srR-217-cP	srRNA-Rn18s-1597-22-cP	CGTGATGGGGATCGGGGATTGC	22	srRNA	Rn18s	NR_003278.3	rRNA	Mus musculus 18S ribosomal RNA (Rn18s), ribosomal RNA	1597	994	1003.71	320	351.094	802	1061.81
srR-873-cP	srRNA-Rn18s-745-27-cP	GCCTCTCGGCGCCCCCTCGATGCTCTT	27	srRNA	Rn18s	NR_003278.3	rRNA	Mus musculus 18S ribosomal RNA (Rn18s), ribosomal RNA	745	228	230.227	52	57.0528	793	1049.9
srR-809-cP	srRNA-Rn28s1-3347-26-cP	GATTTCTGCCCAGTGCTCTGAATGTC	26	srRNA	Rn28s1	NR_003279.1	rRNA	Mus musculus 28S ribosomal RNA (Rn28s1), ribosomal RNA	3347	761	768.433	334	366.454	774	1024.74
-	spgRNA-LSU-rRNA_Hsa-chr11:109011838-30-cP	GGCGGAGATGGGCGCCGCGAGGCGTCCAGT	30	spgRNA	LSU-rRNA_Hsa	-	pseudogene	mm10_rmsk_LSU-rRNA_Hsa_range=chr11:109011646-109012122	192	409	412.995	74	81.1905	771	1020.77
srR-391-cP	srRNA-Rn18s-1697-18-cP	ACACCGCCCGTCGCTACT	18	srRNA	Rn18s	NR_003278.3	rRNA	Mus musculus 18S ribosomal RNA (Rn18s), ribosomal RNA	1697	1267	1279.38	808	886.512	763	1010.18
srR-771-cP	srRNA-Rn28s1-4598-20-cP	GTGGAACCTGGCGCTAAACC	20	srRNA	Rn28s1	NR_003279.1	rRNA	Mus musculus 28S ribosomal RNA (Rn28s1), ribosomal RNA	4598	1638	1654	557	611.123	757	1002.23
srR-225-cP	srRNA-Rn28s1-44-25-cP	ATTAGTCAGCGGAGGAAAAGAAACT	25	srRNA	Rn28s1	NR_003279.1	rRNA	Mus musculus 28S ribosomal RNA (Rn28s1), ribosomal RNA	44	917	925.957	335	367.551	745	986.346
srR-537-cP	srRNA-Rn28s1-939-19-cP	CCCACGGCGCGACCGCTCT	19	srRNA	Rn28s1	NR_003279.1	rRNA	Mus musculus 28S ribosomal RNA (Rn28s1), ribosomal RNA	939	209	211.041	52	57.0528	724	958.543
srR-48-cP	srRNA-n-R5s149-13-23-cP	ACCACCCTGAACGCGCCCGATCT	23	srRNA	n-R5s149	NR_046156.1	rRNA	Mus musculus nuclear encoded rRNA 5S 149 (n-R5s149), ribosomal RNA	13	227	229.217	119	130.563	705	933.388
srR-40-cP	srRNA-Rn18s-1381-15-cP	GAACGAGACTCTGGC	15	srRNA	Rn18s	NR_003278.3	rRNA	Mus musculus 18S ribosomal RNA (Rn18s), ribosomal RNA	1381	2645	2670.83	727	797.642	702	929.416
srR-3468-cP	srRNA-Rn28s1-4330-22-cP	GGGATTATGACTGAACGCCTCT	22	srRNA	Rn28s1	NR_003279.1	rRNA	Mus musculus 28S ribosomal RNA (Rn28s1), ribosomal RNA	4330	823	831.039	197	216.142	698	924.12
srR-186-cP	srRNA-Rn18s-79-23-cP	AGTGAAACTGCGAATGGCTCATT	23	srRNA	Rn18s	NR_003278.3	rRNA	Mus musculus 18S ribosomal RNA (Rn18s), ribosomal RNA	79	653	659.378	480	526.641	681	901.613
srR-779-cP	srRNA-Rn18s-1344-17-cP	AGTTGGTGGAGCGATTT	17	srRNA	Rn18s	NR_003278.3	rRNA	Mus musculus 18S ribosomal RNA (Rn18s), ribosomal RNA	1344	1249	1261.2	182	199.685	669	885.726
srR-108-cP	srRNA-Rn28s1-134-17-cP	GTCGCGGCGTGGGAAAT	17	srRNA	Rn28s1	NR_003279.1	rRNA	Mus musculus 28S ribosomal RNA (Rn28s1), ribosomal RNA	134	185	186.807	242	265.515	665	880.43
srR-5450-cP	srRNA-Rn45s-8122-21-cP	CCGCGACCTCAGATCAGACGT	21	srRNA	Rn45s	NR_046233.2	rRNA	Mus musculus 45S pre-ribosomal RNA (Rn45s), ribosomal RNA	8122	599	604.851	299	328.053	662	876.458
srR-2275-cP	srRNA-Rn28s1-4328-24-cP	GTGGGATTATGACTGAACGCCTCT	24	srRNA	Rn28s1	NR_003279.1	rRNA	Mus musculus 28S ribosomal RNA (Rn28s1), ribosomal RNA	4328	541	546.284	104	114.106	641	848.655
srR-824-cP	srRNA-Rn28s1-50-19-cP	CAGCGGAGGAAAAGAAACT	19	srRNA	Rn28s1	NR_003279.1	rRNA	Mus musculus 28S ribosomal RNA (Rn28s1), ribosomal RNA	50	223	225.178	58	63.6358	639	846.007
srR-3101-cP	srRNA-Rn28s1-3270-26-cP	GGTGCGGACCAGGGGAATCCGACTGT	26	srRNA	Rn28s1	NR_003279.1	rRNA	Mus musculus 28S ribosomal RNA (Rn28s1), ribosomal RNA	3270	264	266.579	66	72.4131	638	844.683
srR-132-cP	srRNA-Rs5-8s1-90-21-cP	ATCGACACTTCGAACGCACTT	21	srRNA	Rs5-8s1	NR_003280.2	rRNA	Mus musculus 5.8S ribosomal RNA (Rs5-8s1), ribosomal RNA	90	1016	1025.92	410	449.839	635	840.711
srR-1132-cP	srRNA-Rn18s-1510-21-cP	GTCCGGGGCTGCACGCGCGCT	21	srRNA	Rn18s	NR_003278.3	rRNA	Mus musculus 18S ribosomal RNA (Rn18s), ribosomal RNA	1510	458	462.474	72	78.9961	616	815.556
srR-1694-cP	srRNA-Rn28s1-865-21-2-cP	ACCCGTCGCCGCGCTCTCCCT	21	srRNA	Rn28s1	NR_003279.1	rRNA	Mus musculus 28S ribosomal RNA (Rn28s1), ribosomal RNA	865	240	242.344	111	121.786	595	787.753
srR-978-cP	srRNA-Rn18s-1373-23-cP	CCGATAACGAACGAGACTCTGGC	23	srRNA	Rn18s	NR_003278.3	rRNA	Mus musculus 18S ribosomal RNA (Rn18s), ribosomal RNA	1373	1212	1223.84	534	585.888	575	761.274
srR-228-cP	srRNA-Rn28s1-4139-20-cP	AAGCGTTGGATTGTTCACCC	20	srRNA	Rn28s1	NR_003279.1	rRNA	Mus musculus 28S ribosomal RNA (Rn28s1), ribosomal RNA	4139	477	481.659	781	856.889	574	759.95
srR-1590-cP	srRNA-Rn28s1-865-21-cP	ACCCGTCGCCGCGCTCTCTCT	21	srRNA	Rn28s1	NR_003279.1	rRNA	Mus musculus 28S ribosomal RNA (Rn28s1), ribosomal RNA	865	305	307.979	92	100.94	573	758.626
srR-472-cP	srRNA-Rn18s-1519-26-cP	TGCACGCGCGCTACACTGACTGGCTC	26	srRNA	Rn18s	NR_003278.3	rRNA	Mus musculus 18S ribosomal RNA (Rn18s), ribosomal RNA	1519	1472	1486.38	1448	1588.7	562	744.062
srR-390-cP	srRNA-Rn28s1-2129-19-cP	AAACGAGAACTTTGAAGGC	19	srRNA	Rn28s1	NR_003279.1	rRNA	Mus musculus 28S ribosomal RNA (Rn28s1), ribosomal RNA	2129	225	227.198	232	254.543	560	741.414
srR-930-cP	srRNA-Rn28s1-4162-23-cP	AATAGGGAACGTGAGCTGGGTTT	23	srRNA	Rn28s1	NR_003279.1	rRNA	Mus musculus 28S ribosomal RNA (Rn28s1), ribosomal RNA	4162	649	655.339	171	187.616	557	737.443
srR-162-cP	srRNA-Rn28s1-432-19-cP	AAACGGGTGGGGTCCGCGC	19	srRNA	Rn28s1	NR_003279.1	rRNA	Mus musculus 28S ribosomal RNA (Rn28s1), ribosomal RNA	432	543	548.304	154	168.964	552	730.823
srR-1388-cP	srRNA-Rn28s1-1313-29-cP	ACGAGCGTACGCGTTAGGACCCGAAAGAT	29	srRNA	Rn28s1	NR_003279.1	rRNA	Mus musculus 28S ribosomal RNA (Rn28s1), ribosomal RNA	1313	110	111.074	7	7.68018	550	728.175
srR-547-cP	srRNA-Rn28s1-3492-20-cP	ACTGTCCCTACCTACTATCC	20	srRNA	Rn28s1	NR_003279.1	rRNA	Mus musculus 28S ribosomal RNA (Rn28s1), ribosomal RNA	3492	483	487.718	567	622.095	548	725.527
srR-355-cP	srRNA-Rn18s-555-20-cP	AATTGGAATGAGTCCACTTT	20	srRNA	Rn18s	NR_003278.3	rRNA	Mus musculus 18S ribosomal RNA (Rn18s), ribosomal RNA	555	384	387.751	104	114.106	547	724.203
srR-754-cP	srRNA-Rn28s1-3706-25-cP	ACTCTCATCGTTTTTTCACTGACCC	25	srRNA	Rn28s1	NR_003279.1	rRNA	Mus musculus 28S ribosomal RNA (Rn28s1), ribosomal RNA	3706	72	72.7033	7	7.68018	547	724.203
srR-18-cP	srRNA-n-R5s149-54-20-cP	AAGCAGGGTCGGGCCTGGTT	20	srRNA	n-R5s149	NR_046156.1	rRNA	Mus musculus nuclear encoded rRNA 5S 149 (n-R5s149), ribosomal RNA	54	137	138.338	38	41.6924	538	712.287
srR-699-cP	srRNA-Rn28s1-4328-20-cP	GTGGGATTATGACTGAACGC	20	srRNA	Rn28s1	NR_003279.1	rRNA	Mus musculus 28S ribosomal RNA (Rn28s1), ribosomal RNA	4328	491	495.796	135	148.118	528	699.048
srR-8780-cP	srRNA-Rn18s-822-28-cP	GTTCAAAGCAGGCCCGAGCCGCCTGGAT	28	srRNA	Rn18s	NR_003278.3	rRNA	Mus musculus 18S ribosomal RNA (Rn18s), ribosomal RNA	822	654	660.388	159	174.45	526	696.4
srR-1601-cP	srRNA-Rn28s1-2477-18-cP	GAGCTCTCGCTGGCCCTT	18	srRNA	Rn28s1	NR_003279.1	rRNA	Mus musculus 28S ribosomal RNA (Rn28s1), ribosomal RNA	2477	110	111.074	42	46.0811	526	696.4
srR-942-cP	srRNA-Rn28s1-1117-18-cP	ACCCACCCGACCCGTCTT	18	srRNA	Rn28s1	NR_003279.1	rRNA	Mus musculus 28S ribosomal RNA (Rn28s1), ribosomal RNA	1117	127	128.24	32	35.1094	523	692.428
srR-1593-cP	srRNA-Rn18s-64-18-cP	ACGCACGGCCGGTACAGT	18	srRNA	Rn18s	NR_003278.3	rRNA	Mus musculus 18S ribosomal RNA (Rn18s), ribosomal RNA	64	1047	1057.23	535	586.985	511	676.541
srR-83-cP	srRNA-Rn18s-1465-18-cP	AGCCACCCGAGATTGAGC	18	srRNA	Rn18s	NR_003278.3	rRNA	Mus musculus 18S ribosomal RNA (Rn18s), ribosomal RNA	1465	668	674.525	568	623.192	507	671.245
srR-106-cP	srRNA-Rn18s-1-24-cP	TACCTGGTTGATCCTGCCAGTAGC	24	srRNA	Rn18s	ENSMUST00000240377.1	rRNA	ncrna chromosome:GRCm39:17:40157244:40159092:1 gene:ENSMUSG00000119584.1 gene_biotype:rRNA transcript_biotype:rRNA gene_symbol:Rn18s description:18S ribosomal RNA [Source:NCBI gene (formerly Entrezgene);Acc:19791]	1	646	652.31	1016	1114.72	501	663.301
srR-1152-cP	srRNA-Rn18s-1083-19-cP	AAACGATGCCGACTGGCGA	19	srRNA	Rn18s	NR_003278.3	rRNA	Mus musculus 18S ribosomal RNA (Rn18s), ribosomal RNA	1083	800	807.814	197	216.142	499	660.653
srR-278-cP	srRNA-Rn28s1-4165-19-cP	AGGGAACGTGAGCTGGGTT	19	srRNA	Rn28s1	NR_003279.1	rRNA	Mus musculus 28S ribosomal RNA (Rn28s1), ribosomal RNA	4165	605	610.909	206	226.017	492	651.386
srR-1252-cP	srRNA-Rn28s1-3834-21-cP	GGGGAGTTTGACTGGGGCGGT	21	srRNA	Rn28s1	NR_003279.1	rRNA	Mus musculus 28S ribosomal RNA (Rn28s1), ribosomal RNA	3834	430	434.2	83	91.065	491	650.062
srR-1-cP	srRNA-Rs5-8s1-90-17-cP	ATCGACACTTCGAACGC	17	srRNA	Rs5-8s1	NR_003280.2	rRNA	Mus musculus 5.8S ribosomal RNA (Rs5-8s1), ribosomal RNA	90	455	459.444	518	568.333	489	647.414
srR-14-cP	srRNA-n-R5s149-13-24-cP	ACCACCCTGAACGCGCCCGATCTC	24	srRNA	n-R5s149	NR_046156.1	rRNA	Mus musculus nuclear encoded rRNA 5S 149 (n-R5s149), ribosomal RNA	13	373	376.643	173	189.81	485	642.118
srR-576-cP	srRNA-Rn18s-1579-19-cP	AACCCGTTGAACCCCATTC	19	srRNA	Rn18s	NR_003278.3	rRNA	Mus musculus 18S ribosomal RNA (Rn18s), ribosomal RNA	1579	722	729.052	179	196.393	481	636.822
srR-251-cP	srRNA-Rn18s-1420-18-cP	GAGCGGTCGGCGTCCCCC	18	srRNA	Rn18s	NR_003278.3	rRNA	Mus musculus 18S ribosomal RNA (Rn18s), ribosomal RNA	1420	265	267.588	220	241.377	474	627.554
srR-338-cP	srRNA-Rn18s-1598-25-cP	GTGATGGGGATCGGGGATTGCAATT	25	srRNA	Rn18s	NR_003278.3	rRNA	Mus musculus 18S ribosomal RNA (Rn18s), ribosomal RNA	1598	716	722.994	268	294.041	468	619.611
smR-2-cP	smRNA-Lars2-3173-20-cP	AGGGAACGTGAGCTGGGATT	20	smRNA	Lars2	ENSMUSG00000035202	mature mRNA	ENSMUST00000217116|Lars2|protein_coding|leucyl-tRNA	3173	588	593.743	158	173.353	466	616.963
srR-257-cP	srRNA-Rn18s-2-23-cP	ACCTGGTTGATCCTGCCAGTAGC	23	srRNA	Rn18s	ENSMUST00000240377.1	rRNA	ncrna chromosome:GRCm39:17:40157244:40159092:1 gene:ENSMUSG00000119584.1 gene_biotype:rRNA transcript_biotype:rRNA gene_symbol:Rn18s description:18S ribosomal RNA [Source:NCBI gene (formerly Entrezgene);Acc:19791]	2	719	726.023	335	367.551	462	611.667
srR-664-cP	srRNA-Rn28s1-1315-27-cP	GAGCGTACGCGTTAGGACCCGAAAGAT	27	srRNA	Rn28s1	NR_003279.1	rRNA	Mus musculus 28S ribosomal RNA (Rn28s1), ribosomal RNA	1315	86	86.84	27	29.6236	460	609.019
srR-642-cP	srRNA-Rn28s1-3264-29-cP	AGAACTGGTGCGGACCAGGGGAATCCGAC	29	srRNA	Rn28s1	NR_003279.1	rRNA	Mus musculus 28S ribosomal RNA (Rn28s1), ribosomal RNA	3264	202	203.973	43	47.1782	458	606.371
srR-2861-cP	srRNA-Rn28s1-4598-26-cP	GTGGAACCTGGCGCTAAACCATTCGT	26	srRNA	Rn28s1	NR_003279.1	rRNA	Mus musculus 28S ribosomal RNA (Rn28s1), ribosomal RNA	4598	947	956.25	297	325.859	451	597.103
srR-587-cP	srRNA-Rn28s1-1652-17-cP	AGTGGGCCACTTTTGGT	17	srRNA	Rn28s1	NR_003279.1	rRNA	Mus musculus 28S ribosomal RNA (Rn28s1), ribosomal RNA	1652	327	330.194	119	130.563	451	597.103
srR-117-cP	srRNA-Rn28s1-1147-24-cP	AAGGAGTCTAACGCGTGCGCGAGT	24	srRNA	Rn28s1	NR_003279.1	rRNA	Mus musculus 28S ribosomal RNA (Rn28s1), ribosomal RNA	1147	91	91.8888	33	36.2066	447	591.808
tsR-13-cP	tsRNA-Pro-CGG-58-17-cP	ATCCCGGACGAGCCCCC	17	tsRNA	tRNA-Pro-CGG	chr11.trna188-ProCGG	tRNA	Mus_musculus_tRNA-Pro-CGG-1-2	58	105	106.026	215	235.891	446	590.484
srR-520-cP	srRNA-Rn28s1-865-17-cP	ACCCGTCGCCGCGCTCT	17	srRNA	Rn28s1	NR_003279.1	rRNA	Mus musculus 28S ribosomal RNA (Rn28s1), ribosomal RNA	865	218	220.129	74	81.1905	443	586.512
srR-491-cP	srRNA-Rn18s-344-20-cP	ATTCGAACGTCTGCCCTATC	20	srRNA	Rn18s	NR_003278.3	rRNA	Mus musculus 18S ribosomal RNA (Rn18s), ribosomal RNA	344	574	579.607	864	947.954	441	583.864
srR-325-cP	srRNA-Rn28s1-4254-24-cP	ACGAGAGGAACCGCAGGTTCAGAC	24	srRNA	Rn28s1	NR_003279.1	rRNA	Mus musculus 28S ribosomal RNA (Rn28s1), ribosomal RNA	4254	131	132.28	34	37.3037	440	582.54
srR-213-cP	srRNA-Rn28s1-782-20-cP	AGGGCGCGCCGAACCACCTC	20	srRNA	Rn28s1	NR_003279.1	rRNA	Mus musculus 28S ribosomal RNA (Rn28s1), ribosomal RNA	782	145	146.416	340	373.037	436	577.244
srR-305-cP	srRNA-Rn28s1-4100-19-cP	GATGTCGGCTCTTCCTATC	19	srRNA	Rn28s1	NR_003279.1	rRNA	Mus musculus 28S ribosomal RNA (Rn28s1), ribosomal RNA	4100	549	554.362	797	874.443	435	575.92
srR-444-cP	srRNA-Rn28s1-2129-20-cP	AAACGAGAACTTTGAAGGCC	20	srRNA	Rn28s1	NR_003279.1	rRNA	Mus musculus 28S ribosomal RNA (Rn28s1), ribosomal RNA	2129	389	392.8	522	572.722	434	574.596
srR-1093-cP	srRNA-Rn28s1-4330-18-cP	GGGATTATGACTGAACGC	18	srRNA	Rn28s1	NR_003279.1	rRNA	Mus musculus 28S ribosomal RNA (Rn28s1), ribosomal RNA	4330	653	659.378	175	192.004	434	574.596
srR-535-cP	srRNA-Rn28s1-1781-19-cP	ATGGAAGTCGGAATCCGCT	19	srRNA	Rn28s1	NR_003279.1	rRNA	Mus musculus 28S ribosomal RNA (Rn28s1), ribosomal RNA	1781	430	434.2	329	360.968	434	574.596
srR-556-cP	srRNA-Rn18s-141-23-cP	ACTTGGATAACTGTGGTAATTCT	23	srRNA	Rn18s	NR_003278.3	rRNA	Mus musculus 18S ribosomal RNA (Rn18s), ribosomal RNA	141	961	970.387	256	280.875	430	569.3
srR-2319-cP	srRNA-Rn28s1-3435-20-cP	AGCCAAATGCCTCGTCATCT	20	srRNA	Rn28s1	NR_003279.1	rRNA	Mus musculus 28S ribosomal RNA (Rn28s1), ribosomal RNA	3435	454	458.434	108	118.494	430	569.3
srR-3462-cP	srRNA-Rn28s1-2125-17-cP	ATTCAAACGAGAACTTT	17	srRNA	Rn28s1	NR_003279.1	rRNA	Mus musculus 28S ribosomal RNA (Rn28s1), ribosomal RNA	2125	65	65.6349	23	25.2349	422	558.709
srR-1503-cP	srRNA-Rn18s-900-20-cP	TCGGAACTGAGGCCATGATT	20	srRNA	Rn18s	NR_003278.3	rRNA	Mus musculus 18S ribosomal RNA (Rn18s), ribosomal RNA	900	935	944.133	335	367.551	418	553.413
srR-242-cP	srRNA-Rn18s-402-17-cP	ACGGGTGACGGGGAATC	17	srRNA	Rn18s	NR_003278.3	rRNA	Mus musculus 18S ribosomal RNA (Rn18s), ribosomal RNA	402	676	682.603	471	516.766	417	552.089
srR-1935-cP	srRNA-Rn28s1-4321-27-cP	ACCATCTGTGGGATTATGACTGAACGC	27	srRNA	Rn28s1	NR_003279.1	rRNA	Mus musculus 28S ribosomal RNA (Rn28s1), ribosomal RNA	4321	526	531.138	159	174.45	407	538.849
srR-326-cP	srRNA-n-R5s149-21-20-cP	GAACGCGCCCGATCTCGTCT	20	srRNA	n-R5s149	NR_046156.1	rRNA	Mus musculus nuclear encoded rRNA 5S 149 (n-R5s149), ribosomal RNA	21	75	75.7326	4	4.38867	405	536.202
srR-865-cP	srRNA-Rn18s-60-17-cP	AAGTACGCACGGCCGGT	17	srRNA	Rn18s	NR_003278.3	rRNA	Mus musculus 18S ribosomal RNA (Rn18s), ribosomal RNA	60	446	450.356	168	184.324	401	530.906
srR-143-cP	srRNA-Rn28s1-717-19-cP	GACCGGCTCCGGGACGGCC	19	srRNA	Rn28s1	NR_003279.1	rRNA	Mus musculus 28S ribosomal RNA (Rn28s1), ribosomal RNA	717	124	125.211	102	111.911	397	525.61
srR-30-cP	srRNA-Rs5-8s1-81-26-cP	ACATTGATCATCGACACTTCGAACGC	26	srRNA	Rs5-8s1	NR_003280.2	rRNA	Mus musculus 5.8S ribosomal RNA (Rs5-8s1), ribosomal RNA	81	383	386.741	623	683.536	396	524.286
srR-464-cP	srRNA-Rn18s-1510-23-cP	GTCCGGGGCTGCACGCGCGCTAC	23	srRNA	Rn18s	NR_003278.3	rRNA	Mus musculus 18S ribosomal RNA (Rn18s), ribosomal RNA	1510	858	866.38	208	228.211	395	522.962
srR-827-cP	srRNA-Rn18s-1063-20-cP	ACCGTCGTAGTTCCGACCAT	20	srRNA	Rn18s	NR_003278.3	rRNA	Mus musculus 18S ribosomal RNA (Rn18s), ribosomal RNA	1063	1349	1362.18	449	492.629	394	521.638
srR-253-cP	srRNA-Rn18s-1120-29-cP	ATGACCCGCCGGGCAGCTTCCGGGAAACC	29	srRNA	Rn18s	NR_003278.3	rRNA	Mus musculus 18S ribosomal RNA (Rn18s), ribosomal RNA	1120	190	191.856	359	393.884	393	520.314
srR-324-cP	srRNA-Rn28s1-1709-22-cP	AAGGCGCCCGATGCCGACGCTC	22	srRNA	Rn28s1	NR_003279.1	rRNA	Mus musculus 28S ribosomal RNA (Rn28s1), ribosomal RNA	1709	74	74.7228	69	75.7046	389	515.018
srR-423-cP	srRNA-Rn28s1-1073-20-cP	CTCCCGACGAAGCCGAGCGC	20	srRNA	Rn28s1	NR_003279.1	rRNA	Mus musculus 28S ribosomal RNA (Rn28s1), ribosomal RNA	1073	91	91.8888	37	40.5952	386	511.046
srR-1214-cP	srRNA-Rn28s1-1237-19-cP	GGGATCCCGAGGCCTCTCC	19	srRNA	Rn28s1	NR_003279.1	rRNA	Mus musculus 28S ribosomal RNA (Rn28s1), ribosomal RNA	1237	61	61.5958	39	42.7896	385	509.722
srR-972-cP	srRNA-Rn18s-1378-17-cP	AACGAACGAGACTCTGG	17	srRNA	Rn18s	NR_003278.3	rRNA	Mus musculus 18S ribosomal RNA (Rn18s), ribosomal RNA	1378	843	851.234	424	465.199	384	508.399
srR-672-cP	srRNA-Rn18s-1369-29-cP	AATTCCGATAACGAACGAGACTCTGGCAT	29	srRNA	Rn18s	NR_003278.3	rRNA	Mus musculus 18S ribosomal RNA (Rn18s), ribosomal RNA	1369	1044	1054.2	205	224.92	381	504.427
srR-572-cP	srRNA-Rn18s-1344-19-cP	AGTTGGTGGAGCGATTTGT	19	srRNA	Rn18s	NR_003278.3	rRNA	Mus musculus 18S ribosomal RNA (Rn18s), ribosomal RNA	1344	803	810.843	133	145.923	381	504.427
srR-1823-cP	srRNA-Rn18s-1512-19-cP	CCGGGGCTGCACGCGCGCT	19	srRNA	Rn18s	NR_003278.3	rRNA	Mus musculus 18S ribosomal RNA (Rn18s), ribosomal RNA	1512	392	395.829	89	97.648	381	504.427
srR-732-cP	srRNA-Rn18s-1446-19-cP	AGAGGGACAAGTGGCGTTC	19	srRNA	Rn18s	NR_003278.3	rRNA	Mus musculus 18S ribosomal RNA (Rn18s), ribosomal RNA	1446	1415	1428.82	464	509.086	379	501.779
srR-93-cP	srRNA-Rn28s1-4129-30-cP	AGAATTCACCAAGCGTTGGATTGTTCACCC	30	srRNA	Rn28s1	NR_003279.1	rRNA	Mus musculus 28S ribosomal RNA (Rn28s1), ribosomal RNA	4129	699	705.827	450	493.726	378	500.455
srR-772-cP	srRNA-Rn18s-1378-19-cP	AACGAACGAGACTCTGGCA	19	srRNA	Rn18s	NR_003278.3	rRNA	Mus musculus 18S ribosomal RNA (Rn18s), ribosomal RNA	1378	616	622.017	211	231.503	377	499.131
srR-740-cP	srRNA-Rn28s1-3885-20-cP	AAGGCGAGCTCAGGGAGGAC	20	srRNA	Rn28s1	NR_003279.1	rRNA	Mus musculus 28S ribosomal RNA (Rn28s1), ribosomal RNA	3885	198	199.934	92	100.94	376	497.807
srR-751-cP	srRNA-Rn28s1-3834-18-cP	GGGGAGTTTGACTGGGGC	18	srRNA	Rn28s1	NR_003279.1	rRNA	Mus musculus 28S ribosomal RNA (Rn28s1), ribosomal RNA	3834	636	642.212	358	392.786	375	496.483
srR-201-cP	srRNA-Rn18s-785-18-cP	GCGGGGCCCGAAGCGTTT	18	srRNA	Rn18s	NR_003278.3	rRNA	Mus musculus 18S ribosomal RNA (Rn18s), ribosomal RNA	785	500	504.884	167	183.227	375	496.483
srR-237-cP	srRNA-Rn28s1-3280-22-cP	AGGGGAATCCGACTGTTTAATT	22	srRNA	Rn28s1	NR_003279.1	rRNA	Mus musculus 28S ribosomal RNA (Rn28s1), ribosomal RNA	3280	315	318.077	275	301.721	373	493.835
smR-5-cP	smRNA-Ttf1-2405-16-cP	GGGCTATCGTGGAATT	16	smRNA	Ttf1	ENSMUSG00000026803	mature mRNA	ENSMUST00000142786|Ttf1|protein_coding|transcription	2405	197	198.924	1880	2062.68	370	489.863
srR-2084-cP	srRNA-Rs5-8s1-111-25-cP	GCGGCCCCGGGTTCCTCCCGGGGCT	25	srRNA	Rs5-8s1	NR_003280.2	rRNA	Mus musculus 5.8S ribosomal RNA (Rs5-8s1), ribosomal RNA	111	115	116.123	46	50.4698	369	488.539
smR-3-cP	smRNA-Ttf1-2405-18-cP	GGGCTATCGTGGAATTCT	18	smRNA	Ttf1	ENSMUSG00000026803	mature mRNA	ENSMUST00000142786|Ttf1|protein_coding|transcription	2405	107	108.045	1520	1667.7	366	484.567
srR-1025-cP	srRNA-Rn28s1-225-18-cP	GGACGGTGTGAGGCCGGT	18	srRNA	Rn28s1	NR_003279.1	rRNA	Mus musculus 28S ribosomal RNA (Rn28s1), ribosomal RNA	225	300	302.93	145	159.089	366	484.567
srR-34-cP	srRNA-n-R5s149-13-26-cP	ACCACCCTGAACGCGCCCGATCTCGT	26	srRNA	n-R5s149	NR_046156.1	rRNA	Mus musculus nuclear encoded rRNA 5S 149 (n-R5s149), ribosomal RNA	13	92	92.8986	50	54.8584	365	483.243
srR-42-cP	srRNA-n-R5s149-13-28-cP	ACCACCCTGAACGCGCCCGATCTCGTCT	28	srRNA	n-R5s149	NR_046156.1	rRNA	Mus musculus nuclear encoded rRNA 5S 149 (n-R5s149), ribosomal RNA	13	123	124.201	18	19.749	365	483.243
srR-1181-cP	srRNA-Rn28s1-1412-22-cP	AAATCGGTCGTCCGACCTGGGT	22	srRNA	Rn28s1	NR_003279.1	rRNA	Mus musculus 28S ribosomal RNA (Rn28s1), ribosomal RNA	1412	160	161.563	176	193.102	363	480.595
srR-2691-cP	srRNA-Rn28s1-1897-17-cP	CGGAACGGGACGGGAGC	17	srRNA	Rn28s1	NR_003279.1	rRNA	Mus musculus 28S ribosomal RNA (Rn28s1), ribosomal RNA	1897	77	77.7521	46	50.4698	363	480.595
srR-317-cP	srRNA-Rn18s-1059-22-cP	AGATACCGTCGTAGTTCCGACC	22	srRNA	Rn18s	NR_003278.3	rRNA	Mus musculus 18S ribosomal RNA (Rn18s), ribosomal RNA	1059	207	209.022	597	655.01	361	477.948
srR-357-cP	srRNA-Rn18s-1381-24-cP	GAACGAGACTCTGGCATGCTAACT	24	srRNA	Rn18s	NR_003278.3	rRNA	Mus musculus 18S ribosomal RNA (Rn18s), ribosomal RNA	1381	1925	1943.8	550	603.443	359	475.3
srR-72-cP	srRNA-Rn45s-4007-18-cP	TACCTGGTTGATCCTGCC	18	srRNA	Rn45s	NR_046233.2	rRNA	Mus musculus 45S pre-ribosomal RNA (Rn45s), ribosomal RNA	4007	544	549.314	1492	1636.98	358	473.976
srR-2883-cP	srRNA-Rn18s-724-21-cP	CACCGCCCGTCCCCGCCCCTT	21	srRNA	Rn18s	NR_003278.3	rRNA	Mus musculus 18S ribosomal RNA (Rn18s), ribosomal RNA	724	289	291.823	62	68.0244	356	471.328
sinR-1-cP	sinRNA-Klrb1b-19565-22-cP	AAGAGTTCGGTTCCCAGCACCC	22	sinRNA	Klrb1b	ENSMUSG00000079298	protein_coding intron	killer cell lectin-like receptor subfamily B member 1B [Source:MGI Symbol;Acc:MGI:107539]	19565	211	213.061	83	91.065	354	468.68
srR-1373-cP	srRNA-Rn28s1-3974-25-cP	GAAAGCGGGGCCTCACGATCCTTCT	25	srRNA	Rn28s1	NR_003279.1	rRNA	Mus musculus 28S ribosomal RNA (Rn28s1), ribosomal RNA	3974	93	93.9084	6	6.58301	354	468.68
srR-122-cP	srRNA-Rn28s1-4336-16-cP	ATGACTGAACGCCTCT	16	srRNA	Rn28s1	NR_003279.1	rRNA	Mus musculus 28S ribosomal RNA (Rn28s1), ribosomal RNA	4336	376	379.673	434	476.171	350	463.384
srR-2358-cP	srRNA-Rn28s1-2282-19-cP	AGATCCCCGAATCCGGAGT	19	srRNA	Rn28s1	NR_003279.1	rRNA	Mus musculus 28S ribosomal RNA (Rn28s1), ribosomal RNA	2282	124	125.211	57	62.5386	350	463.384
srR-312-cP	srRNA-Rn28s1-4136-23-cP	ACCAAGCGTTGGATTGTTCACCC	23	srRNA	Rn28s1	NR_003279.1	rRNA	Mus musculus 28S ribosomal RNA (Rn28s1), ribosomal RNA	4136	298	300.911	365	400.467	346	458.088
srR-416-cP	srRNA-Rn18s-1081-22-cP	ATAAACGATGCCGACTGGCGAT	22	srRNA	Rn18s	NR_003278.3	rRNA	Mus musculus 18S ribosomal RNA (Rn18s), ribosomal RNA	1081	1085	1095.6	327	358.774	345	456.764
srR-1378-cP	srRNA-Rn28s1-1637-18-cP	GGAATGCGAGTGCCTAGT	18	srRNA	Rn28s1	NR_003279.1	rRNA	Mus musculus 28S ribosomal RNA (Rn28s1), ribosomal RNA	1637	413	417.034	93	102.037	343	454.116
srR-342-cP	srRNA-Rn18s-1409-29-cP	ACGCGACCCCCGAGCGGTCGGCGTCCCCC	29	srRNA	Rn18s	NR_003278.3	rRNA	Mus musculus 18S ribosomal RNA (Rn18s), ribosomal RNA	1409	212	214.071	103	113.008	340	450.145
srR-6311-cP	srRNA-Rn18s-64-24-cP	ACGCACGGCCGGTACAGTGAAACT	24	srRNA	Rn18s	NR_003278.3	rRNA	Mus musculus 18S ribosomal RNA (Rn18s), ribosomal RNA	64	414	418.044	273	299.527	338	447.497
srR-1316-cP	srRNA-Rn18s-749-23-cP	CTCGGCGCCCCCTCGATGCTCTT	23	srRNA	Rn18s	NR_003278.3	rRNA	Mus musculus 18S ribosomal RNA (Rn18s), ribosomal RNA	749	199	200.944	131	143.729	336	444.849
srR-302-cP	srRNA-Rn28s1-469-17-cP	AACCCGGCGGCGCGCGT	17	srRNA	Rn28s1	NR_003279.1	rRNA	Mus musculus 28S ribosomal RNA (Rn28s1), ribosomal RNA	469	94	94.9181	27	29.6236	336	444.849
srR-85-cP	srRNA-Rn28s1-546-19-cP	ACCCGCGCGTCGTTCCCCT	19	srRNA	Rn28s1	NR_003279.1	rRNA	Mus musculus 28S ribosomal RNA (Rn28s1), ribosomal RNA	546	119	120.162	138	151.409	335	443.525
smR-477-cP	smRNA-Syt8-34-21-cP	GAAGGGGGGACGGAGAAGGCT	21	smRNA	Syt8	ENSMUSG00000031098	mature mRNA	ENSMUST00000122393|Syt8|protein_coding|synaptotagmin	34	230	232.247	808	886.512	331	438.229
srR-13423-cP	srRNA-Rn28s1-1410-24-cP	GCAAATCGGTCGTCCGACCTGGGT	24	srRNA	Rn28s1	NR_003279.1	rRNA	Mus musculus 28S ribosomal RNA (Rn28s1), ribosomal RNA	1410	281	283.745	77	84.482	327	432.933
srR-734-cP	srRNA-Rn18s-245-28-cP	GAGCTCCCTCCCGGCTCCGGCCGGGGGT	28	srRNA	Rn18s	NR_003278.3	rRNA	Mus musculus 18S ribosomal RNA (Rn18s), ribosomal RNA	245	117	118.143	35	38.4009	326	431.609
srR-339-cP	srRNA-Rn28s1-1625-19-cP	GGAGCCGGGCGTGGAATGC	19	srRNA	Rn28s1	NR_003279.1	rRNA	Mus musculus 28S ribosomal RNA (Rn28s1), ribosomal RNA	1625	374	377.653	396	434.479	323	427.637
srR-2663-cP	srRNA-Rn18s-302-25-cP	AACCTCGGGCCGATCGCACGCCCCC	25	srRNA	Rn18s	NR_003278.3	rRNA	Mus musculus 18S ribosomal RNA (Rn18s), ribosomal RNA	302	250	252.442	70	76.8018	323	427.637
srR-986-cP	srRNA-Rn18s-149-20-cP	AACTGTGGTAATTCTAGAGC	20	srRNA	Rn18s	NR_003278.3	rRNA	Mus musculus 18S ribosomal RNA (Rn18s), ribosomal RNA	149	366	369.575	185	202.976	317	419.694
srR-619-cP	srRNA-Rn18s-1265-28-cP	ACCCGGCCCGGACACGGACAGGATTGAC	28	srRNA	Rn18s	NR_003278.3	rRNA	Mus musculus 18S ribosomal RNA (Rn18s), ribosomal RNA	1265	489	493.776	339	371.94	316	418.37
srR-723-cP	srRNA-Rn18s-1506-18-cP	AGATGTCCGGGGCTGCAC	18	srRNA	Rn18s	NR_003278.3	rRNA	Mus musculus 18S ribosomal RNA (Rn18s), ribosomal RNA	1506	1285	1297.55	463	507.989	313	414.398
srR-455-cP	srRNA-Rn18s-962-19-cP	GAAATTCTTGGACCGGCGC	19	srRNA	Rn18s	NR_003278.3	rRNA	Mus musculus 18S ribosomal RNA (Rn18s), ribosomal RNA	962	157	158.533	82	89.9678	312	413.074
srR-644-cP	srRNA-Rn28s1-1673-23-cP	AGAACTGGCGCTGCGGGATGAAC	23	srRNA	Rn28s1	NR_003279.1	rRNA	Mus musculus 28S ribosomal RNA (Rn28s1), ribosomal RNA	1673	221	223.159	481	527.738	310	410.426
srR-1719-cP	srRNA-Rn18s-725-20-cP	ACCGCCCGTCCCCGCCCCTT	20	srRNA	Rn18s	NR_003278.3	rRNA	Mus musculus 18S ribosomal RNA (Rn18s), ribosomal RNA	725	164	165.602	79	86.6763	309	409.102
srR-811-cP	srRNA-Rn18s-1370-26-cP	ATTCCGATAACGAACGAGACTCTGGC	26	srRNA	Rn18s	NR_003278.3	rRNA	Mus musculus 18S ribosomal RNA (Rn18s), ribosomal RNA	1370	591	596.773	653	716.451	306	405.13
srR-1826-cP	srRNA-Rn18s-899-21-cP	TTCGGAACTGAGGCCATGATT	21	srRNA	Rn18s	NR_003278.3	rRNA	Mus musculus 18S ribosomal RNA (Rn18s), ribosomal RNA	899	673	679.574	299	328.053	304	402.482
srR-399-cP	srRNA-Rn18s-1371-25-cP	TTCCGATAACGAACGAGACTCTGGC	25	srRNA	Rn18s	NR_003278.3	rRNA	Mus musculus 18S ribosomal RNA (Rn18s), ribosomal RNA	1371	440	444.298	630	691.216	303	401.158
srR-203-cP	srRNA-Rs5-8s1-86-21-cP	GATCATCGACACTTCGAACGC	21	srRNA	Rs5-8s1	NR_003280.2	rRNA	Mus musculus 5.8S ribosomal RNA (Rs5-8s1), ribosomal RNA	86	431	435.21	91	99.8423	303	401.158
srR-1322-cP	srRNA-Rn28s1-97-19-cP	GAACAGGGAAGAGCCCAGC	19	srRNA	Rn28s1	NR_003279.1	rRNA	Mus musculus 28S ribosomal RNA (Rn28s1), ribosomal RNA	97	78	78.7619	7	7.68018	303	401.158
srR-1109-cP	srRNA-Rn18s-1597-26-cP	CGTGATGGGGATCGGGGATTGCAATT	26	srRNA	Rn18s	NR_003278.3	rRNA	Mus musculus 18S ribosomal RNA (Rn18s), ribosomal RNA	1597	536	541.235	129	141.535	301	398.51
srR-393-cP	srRNA-Rn28s1-4139-23-cP	AAGCGTTGGATTGTTCACCCACT	23	srRNA	Rn28s1	NR_003279.1	rRNA	Mus musculus 28S ribosomal RNA (Rn28s1), ribosomal RNA	4139	323	326.155	234	256.737	301	398.51
srR-2324-cP	srRNA-Rn28s1-3275-19-cP	GGACCAGGGGAATCCGACT	19	srRNA	Rn28s1	NR_003279.1	rRNA	Mus musculus 28S ribosomal RNA (Rn28s1), ribosomal RNA	3275	68	68.6642	20	21.9434	296	391.891
srR-475-cP	srRNA-Rn18s-1379-17-cP	ACGAACGAGACTCTGGC	17	srRNA	Rn18s	NR_003278.3	rRNA	Mus musculus 18S ribosomal RNA (Rn18s), ribosomal RNA	1379	844	852.244	375	411.438	294	389.243
srR-503-cP	srRNA-Rn28s1-4624-30-cP	AGACGACCTGCTTCTGGGTCGGGGTTTCGT	30	srRNA	Rn28s1	NR_003279.1	rRNA	Mus musculus 28S ribosomal RNA (Rn28s1), ribosomal RNA	4624	186	187.817	53	58.1499	293	387.919
srR-1041-cP	srRNA-Rn28s1-4590-28-cP	ACGTTCGTGTGGAACCTGGCGCTAAACC	28	srRNA	Rn28s1	NR_003279.1	rRNA	Mus musculus 28S ribosomal RNA (Rn28s1), ribosomal RNA	4590	114	115.113	568	623.192	292	386.595
srR-363-cP	srRNA-Rn28s1-1673-24-cP	AGAACTGGCGCTGCGGGATGAACC	24	srRNA	Rn28s1	NR_003279.1	rRNA	Mus musculus 28S ribosomal RNA (Rn28s1), ribosomal RNA	1673	188	189.836	297	325.859	291	385.271
-	spgRNA-LSU-rRNA_Hsa-chr11:109011841-27-cP	GGAGATGGGCGCCGCGAGGCGTCCAGT	27	spgRNA	LSU-rRNA_Hsa	-	pseudogene	mm10_rmsk_LSU-rRNA_Hsa_range=chr11:109011646-109012122	195	88	88.8595	41	44.9839	291	385.271
srR-5830-cP	srRNA-Rn28s1-3347-25-cP	GATTTCTGCCCAGTGCTCTGAATGT	25	srRNA	Rn28s1	NR_003279.1	rRNA	Mus musculus 28S ribosomal RNA (Rn28s1), ribosomal RNA	3347	105	106.026	26	28.5264	286	378.651
srR-27281-cP	srRNA-Rn18s-865-27-cP	AATGGAATAGGACCGCGGTTCTATTTT	27	srRNA	Rn18s	NR_003278.3	rRNA	Mus musculus 18S ribosomal RNA (Rn18s), ribosomal RNA	865	610	615.958	101	110.814	284	376.003
srR-2155-cP	srRNA-Rn28s1-4584-29-cP	GAACGCACGTTCGTGTGGAACCTGGCGCT	29	srRNA	Rn28s1	NR_003279.1	rRNA	Mus musculus 28S ribosomal RNA (Rn28s1), ribosomal RNA	4584	226	228.207	153	167.867	282	373.355
srR-111-cP	srRNA-Rn28s1-1603-16-cP	AAGAAGCCCGGCTCGC	16	srRNA	Rn28s1	NR_003279.1	rRNA	Mus musculus 28S ribosomal RNA (Rn28s1), ribosomal RNA	1603	52	52.5079	22	24.1377	281	372.031
srR-5131-cP	srRNA-Rn18s-1531-19-cP	ACACTGACTGGCTCAGCGT	19	srRNA	Rn18s	NR_003278.3	rRNA	Mus musculus 18S ribosomal RNA (Rn18s), ribosomal RNA	1531	189	190.846	66	72.4131	277	366.735
srR-984-cP	srRNA-Rs5-8s1-92-19-cP	CGACACTTCGAACGCACTT	19	srRNA	Rs5-8s1	NR_003280.2	rRNA	Mus musculus 5.8S ribosomal RNA (Rs5-8s1), ribosomal RNA	92	228	230.227	99	108.62	275	364.087
srR-698-cP	srRNA-Rn18s-1381-19-cP	GAACGAGACTCTGGCATGC	19	srRNA	Rn18s	NR_003278.3	rRNA	Mus musculus 18S ribosomal RNA (Rn18s), ribosomal RNA	1381	754	761.365	366	401.564	271	358.792
srR-5-cP	srRNA-n-R5s149-13-18-cP	ACCACCCTGAACGCGCCC	18	srRNA	n-R5s149	NR_046156.1	rRNA	Mus musculus nuclear encoded rRNA 5S 149 (n-R5s149), ribosomal RNA	13	139	140.358	109	119.591	271	358.792
srR-6-cP	srRNA-n-R5s149-1-24-cP	GTCTACGGCCATACCACCCTGAAC	24	srRNA	n-R5s149	NR_046156.1	rRNA	Mus musculus nuclear encoded rRNA 5S 149 (n-R5s149), ribosomal RNA	1	451	455.405	332	364.26	267	353.496
srR-15-cP	srRNA-Rs5-8s1-1-18-cP	GACTCTTAGCGGTGGATC	18	srRNA	Rs5-8s1	NR_003280.2	rRNA	Mus musculus 5.8S ribosomal RNA (Rs5-8s1), ribosomal RNA	1	208	210.032	298	326.956	266	352.172
srR-372-cP	srRNA-Rn28s1-3347-19-cP	GATTTCTGCCCAGTGCTCT	19	srRNA	Rn28s1	NR_003279.1	rRNA	Mus musculus 28S ribosomal RNA (Rn28s1), ribosomal RNA	3347	155	156.514	30	32.9151	266	352.172
srR-1676-cP	srRNA-Rn18s-1376-20-cP	ATAACGAACGAGACTCTGGC	20	srRNA	Rn18s	NR_003278.3	rRNA	Mus musculus 18S ribosomal RNA (Rn18s), ribosomal RNA	1376	351	354.428	406	445.45	265	350.848
srR-121-cP	srRNA-n-R5s149-13-22-cP	ACCACCCTGAACGCGCCCGATC	22	srRNA	n-R5s149	NR_046156.1	rRNA	Mus musculus nuclear encoded rRNA 5S 149 (n-R5s149), ribosomal RNA	13	127	128.24	114	125.077	263	348.2
srR-2249-cP	srRNA-Rn18s-113-23-cP	GGTTCCTTTGGTCGCTCGCTCCT	23	srRNA	Rn18s	NR_003278.3	rRNA	Mus musculus 18S ribosomal RNA (Rn18s), ribosomal RNA	113	93	93.9084	4	4.38867	259	342.904
srR-102-cP	srRNA-Rn18s-1465-24-cP	AGCCACCCGAGATTGAGCAATAAC	24	srRNA	Rn18s	NR_003278.3	rRNA	Mus musculus 18S ribosomal RNA (Rn18s), ribosomal RNA	1465	321	324.135	587	644.038	258	341.58
srR-982-cP	srRNA-Rn18s-1419-19-cP	CGAGCGGTCGGCGTCCCCC	19	srRNA	Rn18s	NR_003278.3	rRNA	Mus musculus 18S ribosomal RNA (Rn18s), ribosomal RNA	1419	211	213.061	115	126.174	258	341.58
srR-608-cP	srRNA-Rn18s-141-29-cP	ACTTGGATAACTGTGGTAATTCTAGAGCT	29	srRNA	Rn18s	NR_003278.3	rRNA	Mus musculus 18S ribosomal RNA (Rn18s), ribosomal RNA	141	870	878.498	326	357.677	257	340.256
srR-577-cP	srRNA-Rn18s-302-17-cP	AACCTCGGGCCGATCGC	17	srRNA	Rn18s	NR_003278.3	rRNA	Mus musculus 18S ribosomal RNA (Rn18s), ribosomal RNA	302	313	316.057	234	256.737	257	340.256
srR-1592-cP	srRNA-Rn18s-747-25-cP	CTCTCGGCGCCCCCTCGATGCTCTT	25	srRNA	Rn18s	NR_003278.3	rRNA	Mus musculus 18S ribosomal RNA (Rn18s), ribosomal RNA	747	244	246.383	125	137.146	253	334.96
srR-334-cP	srRNA-Rn28s1-1898-16-cP	GGAACGGGACGGGAGC	16	srRNA	Rn28s1	NR_003279.1	rRNA	Mus musculus 28S ribosomal RNA (Rn28s1), ribosomal RNA	1898	104	105.016	108	118.494	251	332.313
srR-645-cP	srRNA-Rn28s1-4165-20-2-cP	AGGGAACGTGAGCTGGGGTT	20	srRNA	Rn28s1	NR_003279.1	rRNA	Mus musculus 28S ribosomal RNA (Rn28s1), ribosomal RNA	4165	267	269.608	142	155.798	250	330.989
srR-1483-cP	srRNA-Rn18s-873-19-cP	AGGACCGCGGTTCTATTTT	19	srRNA	Rn18s	NR_003278.3	rRNA	Mus musculus 18S ribosomal RNA (Rn18s), ribosomal RNA	873	290	292.833	90	98.7452	250	330.989
srR-592-cP	srRNA-Rn28s1-865-19-cP	ACCCGTCGCCGCGCTCTCC	19	srRNA	Rn28s1	NR_003279.1	rRNA	Mus musculus 28S ribosomal RNA (Rn28s1), ribosomal RNA	865	225	227.198	132	144.826	250	330.989
srR-151-cP	srRNA-Rn28s1-4572-18-cP	GCCCGTCACGTTGAACGC	18	srRNA	Rn28s1	NR_003279.1	rRNA	Mus musculus 28S ribosomal RNA (Rn28s1), ribosomal RNA	4572	610	615.958	334	366.454	248	328.341
srR-4914-cP	srRNA-Rn28s1-3269-25-cP	TGGTGCGGACCAGGGGAATCCGACT	25	srRNA	Rn28s1	NR_003279.1	rRNA	Mus musculus 28S ribosomal RNA (Rn28s1), ribosomal RNA	3269	105	106.026	44	48.2754	248	328.341
srR-3888-cP	srRNA-Rn18s-1409-19-cP	ACGCGACCCCCGAGCGGTC	19	srRNA	Rn18s	NR_003278.3	rRNA	Mus musculus 18S ribosomal RNA (Rn18s), ribosomal RNA	1409	847	855.273	475	521.155	246	325.693
srR-1428-cP	srRNA-Rn18s-1378-18-5-cP	AACGATCGAGACTCTGGC	18	srRNA	Rn18s	NR_003278.3	rRNA	Mus musculus 18S ribosomal RNA (Rn18s), ribosomal RNA	1378	759	766.414	195	213.948	246	325.693
srR-1079-cP	srRNA-Rn28s1-333-21-cP	AAATACCGGCACGAGACCGAT	21	srRNA	Rn28s1	NR_003279.1	rRNA	Mus musculus 28S ribosomal RNA (Rn28s1), ribosomal RNA	333	340	343.321	199	218.337	246	325.693
srR-3432-cP	srRNA-Rn28s1-2193-25-cP	AGTCGGTCCTGAGAGATGGGCGAGT	25	srRNA	Rn28s1	NR_003279.1	rRNA	Mus musculus 28S ribosomal RNA (Rn28s1), ribosomal RNA	2193	212	214.071	72	78.9961	246	325.693
srR-1915-cP	srRNA-Rn18s-892-22-cP	GTTGGTTTTCGGAACTGAGGCC	22	srRNA	Rn18s	NR_003278.3	rRNA	Mus musculus 18S ribosomal RNA (Rn18s), ribosomal RNA	892	203	204.983	67	73.5103	246	325.693
srR-575-cP	srRNA-Rn18s-170-20-cP	AATACATGCCGACGGGCGCT	20	srRNA	Rn18s	NR_003278.3	rRNA	Mus musculus 18S ribosomal RNA (Rn18s), ribosomal RNA	170	162	163.582	14	15.3604	246	325.693
srR-223-cP	srRNA-Rn28s1-3592-22-cP	ACGGTGAAGAGACATGAGAGGT	22	srRNA	Rn28s1	NR_003279.1	rRNA	Mus musculus 28S ribosomal RNA (Rn28s1), ribosomal RNA	3592	40	40.3907	2	2.19434	245	324.369
srR-3990-cP	srRNA-Rn18s-1114-25-cP	ATTCCCATGACCCGCCGGGCAGCTT	25	srRNA	Rn18s	NR_003278.3	rRNA	Mus musculus 18S ribosomal RNA (Rn18s), ribosomal RNA	1114	248	250.422	113	123.98	243	321.721
srR-1003-cP	srRNA-Rn28s1-4324-24-cP	ATCTGTGGGATTATGACTGAACGC	24	srRNA	Rn28s1	NR_003279.1	rRNA	Mus musculus 28S ribosomal RNA (Rn28s1), ribosomal RNA	4324	137	138.338	199	218.337	243	321.721
srR-2230-cP	srRNA-Rn18s-1381-17-cP	GAACGAGACTCTGGCAT	17	srRNA	Rn18s	NR_003278.3	rRNA	Mus musculus 18S ribosomal RNA (Rn18s), ribosomal RNA	1381	921	929.996	200	219.434	241	319.073
srR-422-cP	srRNA-Rn18s-1227-15-cP	AGGAGTGGAGCCTGC	15	srRNA	Rn18s	ENSMUST00000240377.1	rRNA	ncrna chromosome:GRCm39:17:40157244:40159092:1 gene:ENSMUSG00000119584.1 gene_biotype:rRNA transcript_biotype:rRNA gene_symbol:Rn18s description:18S ribosomal RNA [Source:NCBI gene (formerly Entrezgene);Acc:19791]	1227	294	296.872	190	208.462	241	319.073
srR-1984-cP	srRNA-Rn28s1-2610-19-cP	AAGCCGGATCCGTAACTTC	19	srRNA	Rn28s1	NR_003279.1	rRNA	Mus musculus 28S ribosomal RNA (Rn28s1), ribosomal RNA	2610	228	230.227	194	212.851	240	317.749
tsR-3-cP	tsRNA-Cys-GCA-21-15-cP	AGGATTCGGCGCTCT	15	tsRNA	tRNA-Cys-GCA	chr6.trna459-CysGCA	tRNA	Mus_musculus_tRNA-Cys-GCA-4-4	21	88	88.8595	30	32.9151	239	316.425
srR-2366-cP	srRNA-Rn18s-826-24-cP	AAAGCAGGCCCGAGCCGCCTGGAT	24	srRNA	Rn18s	NR_003278.3	rRNA	Mus musculus 18S ribosomal RNA (Rn18s), ribosomal RNA	826	490	494.786	253	277.584	238	315.101
srR-3200-cP	srRNA-Rn18s-892-21-cP	GTTGGTTTTCGGAACTGAGGC	21	srRNA	Rn18s	NR_003278.3	rRNA	Mus musculus 18S ribosomal RNA (Rn18s), ribosomal RNA	892	330	333.223	115	126.174	238	315.101
srR-1569-cP	srRNA-Rn18s-649-20-cP	ATATTAAAGTTGCTGCAGTT	20	srRNA	Rn18s	NR_003278.3	rRNA	Mus musculus 18S ribosomal RNA (Rn18s), ribosomal RNA	649	787	794.687	230	252.349	237	313.777
srR-1244-cP	srRNA-Rn28s1-3269-29-cP	TGGTGCGGACCAGGGGAATCCGACTGTTT	29	srRNA	Rn28s1	NR_003279.1	rRNA	Mus musculus 28S ribosomal RNA (Rn28s1), ribosomal RNA	3269	151	152.475	73	80.0933	237	313.777
smR-8-cP	smRNA-Ttf1-2405-17-cP	GGGCTATCGTGGAATTC	17	smRNA	Ttf1	ENSMUSG00000026803	mature mRNA	ENSMUST00000142786|Ttf1|protein_coding|transcription	2405	169	170.651	1057	1159.71	236	312.453
srR-8233-cP	srRNA-Rn18s-1586-23-cP	TGAACCCCATTCGTGATGGGGAT	23	srRNA	Rn18s	NR_003278.3	rRNA	Mus musculus 18S ribosomal RNA (Rn18s), ribosomal RNA	1586	307	309.999	41	44.9839	236	312.453
srR-864-cP	srRNA-Rn18s-920-25-cP	AAGAGGGACGGCCGGGGGCATTCGT	25	srRNA	Rn18s	NR_003278.3	rRNA	Mus musculus 18S ribosomal RNA (Rn18s), ribosomal RNA	920	593	598.792	76	83.3848	235	311.129
srR-823-cP	srRNA-Rn18s-1512-21-cP	CCGGGGCTGCACGCGCGCTAC	21	srRNA	Rn18s	NR_003278.3	rRNA	Mus musculus 18S ribosomal RNA (Rn18s), ribosomal RNA	1512	319	322.116	128	140.438	235	311.129
srR-1259-cP	srRNA-Rn28s1-2037-17-cP	AGGAGGGCCGCTGCGGT	17	srRNA	Rn28s1	NR_003279.1	rRNA	Mus musculus 28S ribosomal RNA (Rn28s1), ribosomal RNA	2037	84	84.8205	31	34.0122	234	309.805
srR-2206-cP	srRNA-Rn18s-60-22-cP	AAGTACGCACGGCCGGTACAGT	22	srRNA	Rn18s	NR_003278.3	rRNA	Mus musculus 18S ribosomal RNA (Rn18s), ribosomal RNA	60	783	790.648	212	232.6	231	305.833
srR-10579-cP	srRNA-Rn28s1-3923-20-cP	AGAAGGGCAAAAGCTCGCTT	20	srRNA	Rn28s1	NR_003279.1	rRNA	Mus musculus 28S ribosomal RNA (Rn28s1), ribosomal RNA	3923	44	44.4298	8	8.77735	230	304.51
srR-428-cP	srRNA-Rn28s1-4136-26-cP	ACCAAGCGTTGGATTGTTCACCCACT	26	srRNA	Rn28s1	NR_003279.1	rRNA	Mus musculus 28S ribosomal RNA (Rn28s1), ribosomal RNA	4136	356	359.477	205	224.92	229	303.186
srR-1165-cP	srRNA-Rn18s-1213-29-cP	GGAAGGGCACCACCAGGAGTGGAGCCTGC	29	srRNA	Rn18s	ENSMUST00000240377.1	rRNA	ncrna chromosome:GRCm39:17:40157244:40159092:1 gene:ENSMUSG00000119584.1 gene_biotype:rRNA transcript_biotype:rRNA gene_symbol:Rn18s description:18S ribosomal RNA [Source:NCBI gene (formerly Entrezgene);Acc:19791]	1213	249	251.432	76	83.3848	228	301.862
srR-140-cP	srRNA-Rn28s1-546-21-cP	ACCCGCGCGTCGTTCCCCTCT	21	srRNA	Rn28s1	NR_003279.1	rRNA	Mus musculus 28S ribosomal RNA (Rn28s1), ribosomal RNA	546	150	151.465	157	172.255	228	301.862
srR-4370-cP	srRNA-Rn28s1-1762-21-cP	AGACAGCAGGACGGTGGCCAT	21	srRNA	Rn28s1	NR_003279.1	rRNA	Mus musculus 28S ribosomal RNA (Rn28s1), ribosomal RNA	1762	281	283.745	74	81.1905	227	300.538
srR-23422-cP	srRNA-Rn28s1-2580-26-cP	GTTGGAACAATGTAGGTAAGGGAAGT	26	srRNA	Rn28s1	NR_003279.1	rRNA	Mus musculus 28S ribosomal RNA (Rn28s1), ribosomal RNA	2580	154	155.504	2	2.19434	225	297.89
srR-737-cP	srRNA-Rn28s1-2265-17-cP	GAAAGGGAGTCGGGTTC	17	srRNA	Rn28s1	NR_003279.1	rRNA	Mus musculus 28S ribosomal RNA (Rn28s1), ribosomal RNA	2265	122	123.192	51	55.9556	224	296.566
srR-29-cP	srRNA-n-R5s149-13-27-cP	ACCACCCTGAACGCGCCCGATCTCGTC	27	srRNA	n-R5s149	NR_046156.1	rRNA	Mus musculus nuclear encoded rRNA 5S 149 (n-R5s149), ribosomal RNA	13	83	83.8107	49	53.7613	224	296.566
srR-7689-cP	srRNA-Rn28s1-4633-21-cP	GCTTCTGGGTCGGGGTTTCGT	21	srRNA	Rn28s1	NR_003279.1	rRNA	Mus musculus 28S ribosomal RNA (Rn28s1), ribosomal RNA	4633	97	97.9474	2	2.19434	222	293.918
srR-3150-cP	srRNA-Rn28s1-3273-20-cP	GCGGACCAGGGGAATCCGAC	20	srRNA	Rn28s1	NR_003279.1	rRNA	Mus musculus 28S ribosomal RNA (Rn28s1), ribosomal RNA	3273	41	41.4005	10	10.9717	221	292.594
srR-1987-cP	srRNA-Rn28s1-3266-28-cP	AACTGGTGCGGACCAGGGGAATCCGACT	28	srRNA	Rn28s1	NR_003279.1	rRNA	Mus musculus 28S ribosomal RNA (Rn28s1), ribosomal RNA	3266	63	63.6154	32	35.1094	220	291.27
srR-1865-cP	srRNA-Rn18s-431-21-cP	CGGAGAGGGAGCCTGAGAAAC	21	srRNA	Rn18s	NR_003278.3	rRNA	Mus musculus 18S ribosomal RNA (Rn18s), ribosomal RNA	431	500	504.884	448	491.532	219	289.946
srR-411-cP	srRNA-Rn28s1-1551-26-cP	AGAGGTCTTGGGGCCGAAACGATCTC	26	srRNA	Rn28s1	NR_003279.1	rRNA	Mus musculus 28S ribosomal RNA (Rn28s1), ribosomal RNA	1551	76	76.7423	47	51.5669	219	289.946
srR-407-cP	srRNA-Rn18s-1787-22-cP	GAGAAGACGGTCGAACTTGACT	22	srRNA	Rn18s	NR_003278.3	rRNA	Mus musculus 18S ribosomal RNA (Rn18s), ribosomal RNA	1787	7	7.06837	13	14.2632	219	289.946
srR-3742-cP	srRNA-Rn18s-651-18-cP	ATTAAAGTTGCTGCAGTT	18	srRNA	Rn18s	NR_003278.3	rRNA	Mus musculus 18S ribosomal RNA (Rn18s), ribosomal RNA	651	570	575.567	148	162.381	218	288.622
srR-786-cP	srRNA-Rn18s-1301-19-cP	AGCTCTTTCTCGATTCCGT	19	srRNA	Rn18s	NR_003278.3	rRNA	Mus musculus 18S ribosomal RNA (Rn18s), ribosomal RNA	1301	383	386.741	47	51.5669	218	288.622
srR-12-cP	srRNA-n-R5s149-16-21-cP	ACCCTGAACGCGCCCGATCTC	21	srRNA	n-R5s149	NR_046156.1	rRNA	Mus musculus nuclear encoded rRNA 5S 149 (n-R5s149), ribosomal RNA	16	126	127.231	232	254.543	218	288.622
srR-2719-cP	srRNA-Rn18s-1114-23-cP	ATTCCCATGACCCGCCGGGCAGC	23	srRNA	Rn18s	NR_003278.3	rRNA	Mus musculus 18S ribosomal RNA (Rn18s), ribosomal RNA	1114	283	285.764	35	38.4009	216	285.974
srR-1811-cP	srRNA-Rn28s1-1093-17-cP	ACGGGGTCGGCGGCGAT	17	srRNA	Rn28s1	NR_003279.1	rRNA	Mus musculus 28S ribosomal RNA (Rn28s1), ribosomal RNA	1093	71	71.6935	7	7.68018	216	285.974
srR-1062-cP	srRNA-Rn28s1-2495-20-cP	GAAAATCCGGGGGAGAGGGT	20	srRNA	Rn28s1	NR_003279.1	rRNA	Mus musculus 28S ribosomal RNA (Rn28s1), ribosomal RNA	2495	54	54.5274	6	6.58301	216	285.974
srR-20785-cP	srRNA-Rn18s-892-24-cP	GTTGGTTTTCGGAACTGAGGCCAT	24	srRNA	Rn18s	NR_003278.3	rRNA	Mus musculus 18S ribosomal RNA (Rn18s), ribosomal RNA	892	218	220.129	45	49.3726	215	284.65
srR-118-cP	srRNA-Rn28s1-4139-16-cP	AAGCGTTGGATTGTTC	16	srRNA	Rn28s1	NR_003279.1	rRNA	Mus musculus 28S ribosomal RNA (Rn28s1), ribosomal RNA	4139	187	188.827	410	449.839	214	283.326
srR-337-cP	srRNA-Rn18s-837-18-cP	GAGCCGCCTGGATACCGC	18	srRNA	Rn18s	NR_003278.3	rRNA	Mus musculus 18S ribosomal RNA (Rn18s), ribosomal RNA	837	340	343.321	409	448.742	213	282.002
srR-7-cP	srRNA-n-R5s149-1-26-cP	GTCTACGGCCATACCACCCTGAACGC	26	srRNA	n-R5s149	NR_046156.1	rRNA	Mus musculus nuclear encoded rRNA 5S 149 (n-R5s149), ribosomal RNA	1	302	304.95	321	352.191	211	279.354
slncR-4-cP	slncRNA-Gm48917-1-20-cP	AACGACAAGACACACACCAC	20	slncRNA	Gm48917	ENSMUST00000226186.2	LncRNA	ncrna chromosome:GRCm39:14:46909159:46910107:1 gene:ENSMUSG00000115421.2 gene_biotype:lncRNA transcript_biotype:retained_intron gene_symbol:Gm48917 description:predicted gene, 48917 [Source:MGI Symbol;Acc:MGI:6118226]	1	143	144.397	879	964.411	210	278.03
srR-13908-cP	srRNA-Rn28s1-3996-18-cP	TCTGACCTTTTGGGTTTT	18	srRNA	Rn28s1	NR_003279.1	rRNA	Mus musculus 28S ribosomal RNA (Rn28s1), ribosomal RNA	3996	61	61.5958	13	14.2632	210	278.03
srR-2177-cP	srRNA-Rn18s-1114-26-cP	ATTCCCATGACCCGCCGGGCAGCTTC	26	srRNA	Rn18s	NR_003278.3	rRNA	Mus musculus 18S ribosomal RNA (Rn18s), ribosomal RNA	1114	298	300.911	55	60.3443	209	276.706
srR-593-cP	srRNA-Rn28s1-3706-28-cP	ACTCTCATCGTTTTTTCACTGACCCGGT	28	srRNA	Rn28s1	NR_003279.1	rRNA	Mus musculus 28S ribosomal RNA (Rn28s1), ribosomal RNA	3706	84	84.8205	13	14.2632	208	275.383
srR-497-cP	srRNA-Rn18s-152-18-cP	TGTGGTAATTCTAGAGCT	18	srRNA	Rn18s	NR_003278.3	rRNA	Mus musculus 18S ribosomal RNA (Rn18s), ribosomal RNA	152	473	477.62	251	275.389	207	274.059
srR-1006-cP	srRNA-Rn18s-1446-18-cP	AGAGGGACAAGTGGCGTT	18	srRNA	Rn18s	NR_003278.3	rRNA	Mus musculus 18S ribosomal RNA (Rn18s), ribosomal RNA	1446	384	387.751	131	143.729	207	274.059
srR-2991-cP	srRNA-Rn28s1-3495-26-cP	GTCCCTACCTACTATCCAGCGAAACC	26	srRNA	Rn28s1	NR_003279.1	rRNA	Mus musculus 28S ribosomal RNA (Rn28s1), ribosomal RNA	3495	165	166.612	50	54.8584	207	274.059
srR-489-cP	srRNA-Rn18s-1678-21-cP	AAGTCCCTGCCCTTTGTACAC	21	srRNA	Rn18s	NR_003278.3	rRNA	Mus musculus 18S ribosomal RNA (Rn18s), ribosomal RNA	1678	505	509.933	380	416.924	206	272.735
srR-8965-cP	srRNA-Rn18s-1693-22-cP	GTACACACCGCCCGTCGCTACT	22	srRNA	Rn18s	NR_003278.3	rRNA	Mus musculus 18S ribosomal RNA (Rn18s), ribosomal RNA	1693	478	482.669	78	85.5791	202	267.439
srR-142-cP	srRNA-Rn28s1-47-26-cP	AGTCAGCGGAGGAAAAGAAACTAACC	26	srRNA	Rn28s1	NR_003279.1	rRNA	Mus musculus 28S ribosomal RNA (Rn28s1), ribosomal RNA	47	169	170.651	120	131.66	202	267.439
srR-1424-cP	srRNA-Rn28s1-4336-21-cP	ATGACTGAACGCCTCTAAGTC	21	srRNA	Rn28s1	NR_003279.1	rRNA	Mus musculus 28S ribosomal RNA (Rn28s1), ribosomal RNA	4336	245	247.393	404	443.256	201	266.115
srR-6690-cP	srRNA-Rn28s1-4658-27-cP	AGCAGAGCAGCTCCCTCGCTGCGATCT	27	srRNA	Rn28s1	NR_003279.1	rRNA	Mus musculus 28S ribosomal RNA (Rn28s1), ribosomal RNA	4658	108	109.055	42	46.0811	199	263.467
srR-555-cP	srRNA-Rs5-8s1-64-22-cP	AATGTGAATTGCAGGACACATT	22	srRNA	Rs5-8s1	NR_003280.2	rRNA	Mus musculus 5.8S ribosomal RNA (Rs5-8s1), ribosomal RNA	64	131	132.28	43	47.1782	198	262.143
slncR-361-cP	slncRNA-C130071C03Rik-2032-19-cP	AAGGGGAATCTGACTGTCT	19	slncRNA	C130071C03Rik	ENSMUST00000131907.9	LncRNA	ncrna chromosome:GRCm39:13:83869500:83889427:1 gene:ENSMUSG00000050334.13 gene_biotype:lncRNA transcript_biotype:lncRNA gene_symbol:C130071C03Rik description:RIKEN cDNA C130071C03 gene [Source:MGI Symbol;Acc:MGI:2443574]	2032	47	47.4591	144	157.992	196	259.495
srR-935-cP	srRNA-Rn28s1-3597-19-cP	GAAGAGACATGAGAGGTGT	19	srRNA	Rn28s1	NR_003279.1	rRNA	Mus musculus 28S ribosomal RNA (Rn28s1), ribosomal RNA	3597	160	161.563	28	30.7207	196	259.495
slncR-14-cP	slncRNA-3110070M22Rik-19-16-cP	GGGCCCCGCGGACGCT	16	slncRNA	3110070M22Rik	ENSMUST00000099148.3	LncRNA	ncrna chromosome:GRCm39:13:119623797:119624919:-1 gene:ENSMUSG00000074635.4 gene_biotype:lncRNA transcript_biotype:lncRNA gene_symbol:3110070M22Rik description:RIKEN cDNA 3110070M22 gene [Source:MGI Symbol;Acc:MGI:1914554]	19	90	90.8791	91	99.8423	196	259.495
tsR-5-cP	tsRNA-Cys-GCA-21-16-cP	AGGATTCGGCGCTCTC	16	tsRNA	tRNA-Cys-GCA	chr6.trna459-CysGCA	tRNA	Mus_musculus_tRNA-Cys-GCA-4-4	21	60	60.586	57	62.5386	196	259.495
srR-7029-cP	srRNA-Rn28s1-4291-30-cP	GCTTGGCTGAGGAGCCAATGGGGCGAAGCT	30	srRNA	Rn28s1	NR_003279.1	rRNA	Mus musculus 28S ribosomal RNA (Rn28s1), ribosomal RNA	4291	148	149.446	11	12.0689	195	258.171
srR-1555-cP	srRNA-Rn18s-784-19-cP	CGCGGGGCCCGAAGCGTTT	19	srRNA	Rn18s	NR_003278.3	rRNA	Mus musculus 18S ribosomal RNA (Rn18s), ribosomal RNA	784	105	106.026	18	19.749	195	258.171
srR-1102-cP	srRNA-Rn28s1-4076-24-cP	AGCGACGTCGCTTTTTGATCCTTC	24	srRNA	Rn28s1	NR_003279.1	rRNA	Mus musculus 28S ribosomal RNA (Rn28s1), ribosomal RNA	4076	215	217.1	120	131.66	193	255.523
srR-126-cP	srRNA-Rs5-8s1-89-18-cP	CATCGACACTTCGAACGC	18	srRNA	Rs5-8s1	NR_003280.2	rRNA	Mus musculus 5.8S ribosomal RNA (Rs5-8s1), ribosomal RNA	89	142	143.387	54	59.2471	193	255.523
srR-761-cP	srRNA-Rn28s1-3527-23-cP	AAGGGAACGGGCTTGGCGGAATC	23	srRNA	Rn28s1	NR_003279.1	rRNA	Mus musculus 28S ribosomal RNA (Rn28s1), ribosomal RNA	3527	146	147.426	240	263.32	192	254.199
srR-105-cP	srRNA-Rn18s-1507-26-cP	GATGTCCGGGGCTGCACGCGCGCTAC	26	srRNA	Rn18s	NR_003278.3	rRNA	Mus musculus 18S ribosomal RNA (Rn18s), ribosomal RNA	1507	221	223.159	197	216.142	190	251.551
srR-983-cP	srRNA-Rn28s1-3988-26-cP	ACGATCCTTCTGACCTTTTGGGTTTT	26	srRNA	Rn28s1	NR_003279.1	rRNA	Mus musculus 28S ribosomal RNA (Rn28s1), ribosomal RNA	3988	256	258.5	107	117.397	190	251.551
srR-131-cP	srRNA-Rn18s-1454-29-cP	AAGTGGCGTTCAGCCACCCGAGATTGAGC	29	srRNA	Rn18s	NR_003278.3	rRNA	Mus musculus 18S ribosomal RNA (Rn18s), ribosomal RNA	1454	186	187.817	96	105.328	189	250.227
srR-3109-cP	srRNA-Rn28s1-4162-22-cP	AATAGGGAACGTGAGCTGGGTT	22	srRNA	Rn28s1	NR_003279.1	rRNA	Mus musculus 28S ribosomal RNA (Rn28s1), ribosomal RNA	4162	152	153.485	87	95.4537	189	250.227
srR-583-cP	srRNA-Rs5-8s1-83-28-cP	ATTGATCATCGACACTTCGAACGCACTT	28	srRNA	Rs5-8s1	NR_003280.2	rRNA	Mus musculus 5.8S ribosomal RNA (Rs5-8s1), ribosomal RNA	83	257	259.51	50	54.8584	188	248.903
srR-159-cP	srRNA-Rn18s-45-15-cP	AAGCCATGCATGTCT	15	srRNA	Rn18s	NR_003278.3	rRNA	Mus musculus 18S ribosomal RNA (Rn18s), ribosomal RNA	45	414	418.044	134	147.021	186	246.256
srR-1066-cP	srRNA-Rn18s-1671-26-cP	GTTGATTAAGTCCCTGCCCTTTGTAC	26	srRNA	Rn18s	NR_003278.3	rRNA	Mus musculus 18S ribosomal RNA (Rn18s), ribosomal RNA	1671	220	222.149	295	323.665	186	246.256
srR-473-cP	srRNA-Rn28s1-406-19-cP	AAGAGGGCGTGAAACCGTT	19	srRNA	Rn28s1	NR_003279.1	rRNA	Mus musculus 28S ribosomal RNA (Rn28s1), ribosomal RNA	406	109	110.065	119	130.563	186	246.256
srR-1222-cP	srRNA-Rn18s-111-27-cP	ATGGTTCCTTTGGTCGCTCGCTCCTCT	27	srRNA	Rn18s	NR_003278.3	rRNA	Mus musculus 18S ribosomal RNA (Rn18s), ribosomal RNA	111	116	117.133	61	66.9273	186	246.256
srR-66-cP	srRNA-Rn28s1-469-15-cP	AACCCGGCGGCGCGC	15	srRNA	Rn28s1	NR_003279.1	rRNA	Mus musculus 28S ribosomal RNA (Rn28s1), ribosomal RNA	469	57	57.5567	46	50.4698	186	246.256
srR-172-cP	srRNA-Rn28s1-939-22-cP	CCCACGGCGCGACCGCTCTCCC	22	srRNA	Rn28s1	NR_003279.1	rRNA	Mus musculus 28S ribosomal RNA (Rn28s1), ribosomal RNA	939	65	65.6349	28	30.7207	184	243.608
srR-1094-cP	srRNA-Rn18s-1497-25-cP	GATGCCCTTAGATGTCCGGGGCTGC	25	srRNA	Rn18s	NR_003278.3	rRNA	Mus musculus 18S ribosomal RNA (Rn18s), ribosomal RNA	1497	404	407.946	81	88.8707	183	242.284
srR-208-cP	srRNA-Rn18s-1594-25-cP	ATTCGTGATGGGGATCGGGGATTGC	25	srRNA	Rn18s	NR_003278.3	rRNA	Mus musculus 18S ribosomal RNA (Rn18s), ribosomal RNA	1594	170	171.66	280	307.207	183	242.284
srR-3106-cP	srRNA-Rn28s1-1851-22-cP	GGCGCTGGAGCGTCGGGCCCAT	22	srRNA	Rn28s1	NR_003279.1	rRNA	Mus musculus 28S ribosomal RNA (Rn28s1), ribosomal RNA	1851	26	26.254	7	7.68018	183	242.284
srR-25799-cP	srRNA-Rn18s-1340-21-cP	TCTTAGTTGGTGGAGCGATTT	21	srRNA	Rn18s	NR_003278.3	rRNA	Mus musculus 18S ribosomal RNA (Rn18s), ribosomal RNA	1340	269	271.627	73	80.0933	182	240.96
srR-17-cP	srRNA-Rn45s-6877-19-cP	CGACTCTTAGCGGTGGATC	19	srRNA	Rn45s	NR_046233.2	rRNA	Mus musculus 45S pre-ribosomal RNA (Rn45s), ribosomal RNA	6877	113	114.104	171	187.616	182	240.96
srR-1944-cP	srRNA-Rn18s-149-22-cP	AACTGTGGTAATTCTAGAGCTA	22	srRNA	Rn18s	NR_003278.3	rRNA	Mus musculus 18S ribosomal RNA (Rn18s), ribosomal RNA	149	311	314.038	258	283.069	181	239.636
srR-802-cP	srRNA-Rn28s1-1769-20-cP	AGGACGGTGGCCATGGAAGT	20	srRNA	Rn28s1	NR_003279.1	rRNA	Mus musculus 28S ribosomal RNA (Rn28s1), ribosomal RNA	1769	127	128.24	93	102.037	181	239.636
srR-880-cP	srRNA-Rn18s-1603-16-cP	GGGGATCGGGGATTGC	16	srRNA	Rn18s	NR_003278.3	rRNA	Mus musculus 18S ribosomal RNA (Rn18s), ribosomal RNA	1603	155	156.514	59	64.7329	180	238.312
srR-2001-cP	srRNA-Rn28s1-2125-23-cP	ATTCAAACGAGAACTTTGAAGGC	23	srRNA	Rn28s1	NR_003279.1	rRNA	Mus musculus 28S ribosomal RNA (Rn28s1), ribosomal RNA	2125	138	139.348	62	68.0244	180	238.312
srR-477-cP	srRNA-Rn18s-81-18-cP	TGAAACTGCGAATGGCTC	18	srRNA	Rn18s	NR_003278.3	rRNA	Mus musculus 18S ribosomal RNA (Rn18s), ribosomal RNA	81	91	91.8888	245	268.806	179	236.988
srR-1754-cP	srRNA-Rn18s-1513-18-cP	CGGGGCTGCACGCGCGCT	18	srRNA	Rn18s	NR_003278.3	rRNA	Mus musculus 18S ribosomal RNA (Rn18s), ribosomal RNA	1513	175	176.709	70	76.8018	178	235.664
srR-3308-cP	srRNA-Rn18s-177-23-cP	GCCGACGGGCGCTGACCCCCCTT	23	srRNA	Rn18s	NR_003278.3	rRNA	Mus musculus 18S ribosomal RNA (Rn18s), ribosomal RNA	177	121	122.182	22	24.1377	178	235.664
srR-1220-cP	srRNA-Rn28s1-1117-30-cP	ACCCACCCGACCCGTCTTGAAACACGGACC	30	srRNA	Rn28s1	NR_003279.1	rRNA	Mus musculus 28S ribosomal RNA (Rn28s1), ribosomal RNA	1117	130	131.27	46	50.4698	177	234.34
srR-1489-cP	srRNA-Rn28s1-2528-23-cP	CGGGCCGTACCCATATCCGCAGC	23	srRNA	Rn28s1	NR_003279.1	rRNA	Mus musculus 28S ribosomal RNA (Rn28s1), ribosomal RNA	2528	1056	1066.31	415	455.325	175	231.692
srR-146-cP	srRNA-Rn28s1-469-19-cP	AACCCGGCGGCGCGCGTCC	19	srRNA	Rn28s1	NR_003279.1	rRNA	Mus musculus 28S ribosomal RNA (Rn28s1), ribosomal RNA	469	79	79.7716	22	24.1377	175	231.692
srR-531-cP	srRNA-Rn28s1-4136-19-cP	ACCAAGCGTTGGATTGTTC	19	srRNA	Rn28s1	NR_003279.1	rRNA	Mus musculus 28S ribosomal RNA (Rn28s1), ribosomal RNA	4136	67	67.6544	108	118.494	174	230.368
srR-3386-cP	srRNA-Rn18s-1361-17-cP	GTCTGGTTAATTCCGAT	17	srRNA	Rn18s	NR_003278.3	rRNA	Mus musculus 18S ribosomal RNA (Rn18s), ribosomal RNA	1361	181	182.768	50	54.8584	173	229.044
srR-335-cP	srRNA-Rn18s-620-21-cP	AGCCGCGGTAATTCCAGCTCC	21	srRNA	Rn18s	NR_003278.3	rRNA	Mus musculus 18S ribosomal RNA (Rn18s), ribosomal RNA	620	69	69.674	113	123.98	173	229.044
srR-1291-cP	srRNA-Rn18s-1381-28-cP	GAACGAGACTCTGGCATGCTAACTAGTT	28	srRNA	Rn18s	NR_003278.3	rRNA	Mus musculus 18S ribosomal RNA (Rn18s), ribosomal RNA	1381	726	733.091	186	204.073	172	227.72
srR-1911-cP	srRNA-Rn18s-866-21-cP	ATGGAATAGGACCGCGGTTCT	21	srRNA	Rn18s	NR_003278.3	rRNA	Mus musculus 18S ribosomal RNA (Rn18s), ribosomal RNA	866	160	161.563	83	91.065	172	227.72
srR-496-cP	srRNA-Rn28s1-2588-18-cP	AATGTAGGTAAGGGAAGT	18	srRNA	Rn28s1	NR_003279.1	rRNA	Mus musculus 28S ribosomal RNA (Rn28s1), ribosomal RNA	2588	78	78.7619	47	51.5669	172	227.72
srR-3111-cP	srRNA-Rn28s1-3264-28-cP	AGAACTGGTGCGGACCAGGGGAATCCGA	28	srRNA	Rn28s1	NR_003279.1	rRNA	Mus musculus 28S ribosomal RNA (Rn28s1), ribosomal RNA	3264	95	95.9279	27	29.6236	172	227.72
snR-19-cP	snRNA-CT030142.4-74-19-cP	CGGATGTGCTGACCCCTGC	19	snRNA	CT030142.4	ENSMUST00000179675.3	snRNA	ncrna chromosome:GRCm39:12:54785241:54785404:-1 gene:ENSMUSG00000119206.1 gene_biotype:snRNA transcript_biotype:snRNA gene_symbol:CT030142.4	74	80	80.7814	140	153.604	171	226.396
srR-1766-cP	srRNA-Rn28s1-1466-19-cP	AGCTGGTTCCCTCCGAAGT	19	srRNA	Rn28s1	NR_003279.1	rRNA	Mus musculus 28S ribosomal RNA (Rn28s1), ribosomal RNA	1466	74	74.7228	12	13.166	171	226.396
smR-38-cP	smRNA-Lars2-3170-23-cP	AATAGGGAACGTGAGCTGGGATT	23	smRNA	Lars2	ENSMUSG00000035202	mature mRNA	ENSMUST00000217116|Lars2|protein_coding|leucyl-tRNA	3170	183	184.787	56	61.4414	170	225.072
tsR-6-cP	tsRNA-Val-CAC-1-23-cP	GTTTCCGTAGTGTAGTGGTTATC	23	tsRNA	tRNA-Val-CAC	chr3.trna129-ValCAC	tRNA	Mus_musculus_tRNA-Val-CAC-2-2	1	70	70.6837	133	145.923	170	225.072
srR-681-cP	srRNA-Rn18s-1599-20-cP	TGATGGGGATCGGGGATTGC	20	srRNA	Rn18s	NR_003278.3	rRNA	Mus musculus 18S ribosomal RNA (Rn18s), ribosomal RNA	1599	199	200.944	108	118.494	169	223.748
srR-1046-cP	srRNA-Rn18s-245-29-cP	GAGCTCCCTCCCGGCTCCGGCCGGGGGTC	29	srRNA	Rn18s	NR_003278.3	rRNA	Mus musculus 18S ribosomal RNA (Rn18s), ribosomal RNA	245	87	87.8498	12	13.166	169	223.748
srR-74-cP	srRNA-Rn28s1-2129-23-cP	AAACGAGAACTTTGAAGGCCGAA	23	srRNA	Rn28s1	NR_003279.1	rRNA	Mus musculus 28S ribosomal RNA (Rn28s1), ribosomal RNA	2129	92	92.8986	265	290.75	168	222.424
srR-709-cP	srRNA-Rn18s-298-21-cP	AGATAACCTCGGGCCGATCGC	21	srRNA	Rn18s	NR_003278.3	rRNA	Mus musculus 18S ribosomal RNA (Rn18s), ribosomal RNA	298	111	112.084	119	130.563	168	222.424
srR-1849-cP	srRNA-Rn28s1-4596-22-cP	GTGTGGAACCTGGCGCTAAACC	22	srRNA	Rn28s1	NR_003279.1	rRNA	Mus musculus 28S ribosomal RNA (Rn28s1), ribosomal RNA	4596	69	69.674	158	173.353	166	219.776
srR-4-cP	srRNA-n-R5s149-5-20-cP	ACGGCCATACCACCCTGAAC	20	srRNA	n-R5s149	NR_046156.1	rRNA	Mus musculus nuclear encoded rRNA 5S 149 (n-R5s149), ribosomal RNA	5	75	75.7326	95	104.231	166	219.776
srR-2430-cP	srRNA-Rn18s-1420-26-cP	GAGCGGTCGGCGTCCCCCAACTTCTT	26	srRNA	Rn18s	NR_003278.3	rRNA	Mus musculus 18S ribosomal RNA (Rn18s), ribosomal RNA	1420	263	265.569	86	94.3565	165	218.452
srR-714-cP	srRNA-Rn28s1-1623-21-cP	GTGGAGCCGGGCGTGGAATGC	21	srRNA	Rn28s1	NR_003279.1	rRNA	Mus musculus 28S ribosomal RNA (Rn28s1), ribosomal RNA	1623	117	118.143	143	156.895	165	218.452
srR-5167-cP	srRNA-Rn18s-1674-21-cP	GATTAAGTCCCTGCCCTTTGT	21	srRNA	Rn18s	NR_003278.3	rRNA	Mus musculus 18S ribosomal RNA (Rn18s), ribosomal RNA	1674	452	456.415	148	162.381	164	217.129
srR-3633-cP	srRNA-Rn28s1-4162-17-cP	AATAGGGAACGTGAGCT	17	srRNA	Rn28s1	NR_003279.1	rRNA	Mus musculus 28S ribosomal RNA (Rn28s1), ribosomal RNA	4162	194	195.895	65	71.316	164	217.129
srR-721-cP	srRNA-Rn28s1-2186-24-cP	ATGGGTCAGTCGGTCCTGAGAGAT	24	srRNA	Rn28s1	NR_003279.1	rRNA	Mus musculus 28S ribosomal RNA (Rn28s1), ribosomal RNA	2186	75	75.7326	58	63.6358	163	215.805
srR-2021-cP	srRNA-Rn28s1-3274-24-cP	CGGACCAGGGGAATCCGACTGTTT	24	srRNA	Rn28s1	NR_003279.1	rRNA	Mus musculus 28S ribosomal RNA (Rn28s1), ribosomal RNA	3274	65	65.6349	48	52.6641	163	215.805
srR-369-cP	srRNA-Rn18s-1083-22-cP	AAACGATGCCGACTGGCGATGC	22	srRNA	Rn18s	NR_003278.3	rRNA	Mus musculus 18S ribosomal RNA (Rn18s), ribosomal RNA	1083	548	553.353	203	222.725	162	214.481
srR-688-cP	srRNA-Rn18s-1378-26-cP	AACGAACGAGACTCTGGCATGCTAAC	26	srRNA	Rn18s	NR_003278.3	rRNA	Mus musculus 18S ribosomal RNA (Rn18s), ribosomal RNA	1378	331	334.233	143	156.895	162	214.481
srR-1027-cP	srRNA-Rn18s-111-25-cP	ATGGTTCCTTTGGTCGCTCGCTCCT	25	srRNA	Rn18s	NR_003278.3	rRNA	Mus musculus 18S ribosomal RNA (Rn18s), ribosomal RNA	111	103	104.006	34	37.3037	162	214.481
srR-254-cP	srRNA-Rn18s-393-26-cP	ATGGTGACCACGGGTGACGGGGAATC	26	srRNA	Rn18s	NR_003278.3	rRNA	Mus musculus 18S ribosomal RNA (Rn18s), ribosomal RNA	393	41	41.4005	98	107.523	161	213.157
srR-1878-cP	srRNA-Rn28s1-3264-25-cP	AGAACTGGTGCGGACCAGGGGAATC	25	srRNA	Rn28s1	NR_003279.1	rRNA	Mus musculus 28S ribosomal RNA (Rn28s1), ribosomal RNA	3264	57	57.5567	33	36.2066	161	213.157
srR-2088-cP	srRNA-Rn18s-920-22-cP	AAGAGGGACGGCCGGGGGCATT	22	srRNA	Rn18s	NR_003278.3	rRNA	Mus musculus 18S ribosomal RNA (Rn18s), ribosomal RNA	920	158	159.543	38	41.6924	160	211.833
srR-1953-cP	srRNA-Rn28s1-4328-18-cP	GTGGGATTATGACTGAAC	18	srRNA	Rn28s1	NR_003279.1	rRNA	Mus musculus 28S ribosomal RNA (Rn28s1), ribosomal RNA	4328	93	93.9084	41	44.9839	160	211.833
srR-3891-cP	srRNA-Rn18s-1579-21-cP	AACCCGTTGAACCCCATTCGT	21	srRNA	Rn18s	NR_003278.3	rRNA	Mus musculus 18S ribosomal RNA (Rn18s), ribosomal RNA	1579	98	98.9572	21	23.0405	160	211.833
srR-976-cP	srRNA-Rn28s1-1762-19-cP	AGACAGCAGGACGGTGGCC	19	srRNA	Rn28s1	NR_003279.1	rRNA	Mus musculus 28S ribosomal RNA (Rn28s1), ribosomal RNA	1762	243	245.373	150	164.575	159	210.509
srR-659-cP	srRNA-Rn28s1-4598-15-cP	GTGGAACCTGGCGCT	15	srRNA	Rn28s1	NR_003279.1	rRNA	Mus musculus 28S ribosomal RNA (Rn28s1), ribosomal RNA	4598	236	238.305	105	115.203	159	210.509
srR-230-cP	srRNA-Rs5-8s1-19-28-cP	ACTCGGCTCGTGCGTCGATGAAGAACGC	28	srRNA	Rs5-8s1	NR_003280.2	rRNA	Mus musculus 5.8S ribosomal RNA (Rs5-8s1), ribosomal RNA	19	59	59.5763	129	141.535	158	209.185
srR-1476-cP	srRNA-Rn18s-346-18-cP	TCGAACGTCTGCCCTATC	18	srRNA	Rn18s	NR_003278.3	rRNA	Mus musculus 18S ribosomal RNA (Rn18s), ribosomal RNA	346	490	494.786	310	340.122	157	207.861
srR-1162-cP	srRNA-Rn28s1-2133-21-cP	GAGAACTTTGAAGGCCGAAGT	21	srRNA	Rn28s1	NR_003279.1	rRNA	Mus musculus 28S ribosomal RNA (Rn28s1), ribosomal RNA	2133	252	254.461	120	131.66	157	207.861
srR-8511-cP	srRNA-Rn28s1-4598-24-cP	GTGGAACCTGGCGCTAAACCATTC	24	srRNA	Rn28s1	NR_003279.1	rRNA	Mus musculus 28S ribosomal RNA (Rn28s1), ribosomal RNA	4598	107	108.045	53	58.1499	157	207.861
srR-915-cP	srRNA-Rn28s1-3275-23-cP	GGACCAGGGGAATCCGACTGTTT	23	srRNA	Rn28s1	NR_003279.1	rRNA	Mus musculus 28S ribosomal RNA (Rn28s1), ribosomal RNA	3275	69	69.674	56	61.4414	157	207.861
srR-785-cP	srRNA-Rn18s-1489-17-cP	AGGTCTGTGATGCCCTT	17	srRNA	Rn18s	NR_003278.3	rRNA	Mus musculus 18S ribosomal RNA (Rn18s), ribosomal RNA	1489	351	354.428	325	356.58	156	206.537
srR-1218-cP	srRNA-Rn18s-1059-24-cP	AGATACCGTCGTAGTTCCGACCAT	24	srRNA	Rn18s	NR_003278.3	rRNA	Mus musculus 18S ribosomal RNA (Rn18s), ribosomal RNA	1059	306	308.989	133	145.923	156	206.537
srR-581-cP	srRNA-Rn28s1-865-18-cP	ACCCGTCGCCGCGCTCTC	18	srRNA	Rn28s1	NR_003279.1	rRNA	Mus musculus 28S ribosomal RNA (Rn28s1), ribosomal RNA	865	138	139.348	144	157.992	156	206.537
sgmR-46-cP	sgmRNA-chrX-86281964-20-cP	AGTCGGAACGGGACGGGAGC	20	sgmRNA	chrX	-	Genome	Chromosome X	86281964	39	39.3809	26	28.5264	156	206.537
srR-845-cP	srRNA-Rn28s1-2129-22-cP	AAACGAGAACTTTGAAGGCCGA	22	srRNA	Rn28s1	NR_003279.1	rRNA	Mus musculus 28S ribosomal RNA (Rn28s1), ribosomal RNA	2129	97	97.9474	214	234.794	155	205.213
srR-3593-cP	srRNA-Rn18s-1379-22-cP	ACGAACGAGACTCTGGCATGCT	22	srRNA	Rn18s	NR_003278.3	rRNA	Mus musculus 18S ribosomal RNA (Rn18s), ribosomal RNA	1379	151	152.475	55	60.3443	155	205.213
srR-624-cP	srRNA-Rn18s-1377-19-cP	TAACGAACGAGACTCTGGC	19	srRNA	Rn18s	NR_003278.3	rRNA	Mus musculus 18S ribosomal RNA (Rn18s), ribosomal RNA	1377	320	323.126	288	315.985	154	203.889
srR-4399-cP	srRNA-Rn28s1-3402-19-cP	AAACGGCGGGAGTAACTAT	19	srRNA	Rn28s1	NR_003279.1	rRNA	Mus musculus 28S ribosomal RNA (Rn28s1), ribosomal RNA	3402	219	221.139	76	83.3848	154	203.889
srR-2-cP	srRNA-n-R5s149-5-22-cP	ACGGCCATACCACCCTGAACGC	22	srRNA	n-R5s149	NR_046156.1	rRNA	Mus musculus nuclear encoded rRNA 5S 149 (n-R5s149), ribosomal RNA	5	97	97.9474	165	181.033	154	203.889
srR-5699-cP	srRNA-Rn28s1-4014-23-cP	AAGCAGGAGGTGTCAGAAAAGTT	23	srRNA	Rn28s1	NR_003279.1	rRNA	Mus musculus 28S ribosomal RNA (Rn28s1), ribosomal RNA	4014	133	134.299	34	37.3037	154	203.889
sinR-1040-cP	sinRNA-Filip1l-215347-20-cP	AGCTGGCGCTCTCGCTCTTT	20	sinRNA	Filip1l	ENSMUSG00000043336	protein_coding intron	filamin A interacting protein 1-like [Source:MGI Symbol;Acc:MGI:1925999]	215347	43	43.42	10	10.9717	154	203.889
srR-328-cP	srRNA-Rn28s1-42-27-cP	ATATTAGTCAGCGGAGGAAAAGAAACT	27	srRNA	Rn28s1	NR_003279.1	rRNA	Mus musculus 28S ribosomal RNA (Rn28s1), ribosomal RNA	42	199	200.944	73	80.0933	153	202.565
srR-2555-cP	srRNA-Rn18s-302-26-cP	AACCTCGGGCCGATCGCACGCCCCCC	26	srRNA	Rn18s	NR_003278.3	rRNA	Mus musculus 18S ribosomal RNA (Rn18s), ribosomal RNA	302	171	172.67	70	76.8018	153	202.565
srR-256-cP	srRNA-Rn28s1-1067-19-cP	ACGCGTCTCCCGACGAAGC	19	srRNA	Rn28s1	NR_003279.1	rRNA	Mus musculus 28S ribosomal RNA (Rn28s1), ribosomal RNA	1067	112	113.094	272	298.43	152	201.241
srR-3826-cP	srRNA-Rs5-8s1-86-25-cP	GATCATCGACACTTCGAACGCACTT	25	srRNA	Rs5-8s1	NR_003280.2	rRNA	Mus musculus 5.8S ribosomal RNA (Rs5-8s1), ribosomal RNA	86	226	228.207	96	105.328	152	201.241
srR-574-cP	srRNA-Rn18s-1506-20-cP	AGATGTCCGGGGCTGCACGC	20	srRNA	Rn18s	NR_003278.3	rRNA	Mus musculus 18S ribosomal RNA (Rn18s), ribosomal RNA	1506	250	252.442	56	61.4414	152	201.241
srR-1131-cP	srRNA-Rn18s-1272-21-cP	CCGGACACGGACAGGATTGAC	21	srRNA	Rn18s	NR_003278.3	rRNA	Mus musculus 18S ribosomal RNA (Rn18s), ribosomal RNA	1272	183	184.787	106	116.3	152	201.241
srR-7751-cP	srRNA-Rn18s-1427-19-cP	CGGCGTCCCCCAACTTCTT	19	srRNA	Rn18s	NR_003278.3	rRNA	Mus musculus 18S ribosomal RNA (Rn18s), ribosomal RNA	1427	294	296.872	109	119.591	151	199.917
srR-1501-cP	srRNA-Rn28s1-4139-19-cP	AAGCGTTGGATTGTTCACC	19	srRNA	Rn28s1	NR_003279.1	rRNA	Mus musculus 28S ribosomal RNA (Rn28s1), ribosomal RNA	4139	68	68.6642	106	116.3	151	199.917
srR-5086-cP	srRNA-Rn28s1-3406-24-cP	GGCGGGAGTAACTATGACTCTCTT	24	srRNA	Rn28s1	NR_003279.1	rRNA	Mus musculus 28S ribosomal RNA (Rn28s1), ribosomal RNA	3406	312	315.047	183	200.782	149	197.269
srR-2835-cP	srRNA-Rn28s1-4170-15-cP	ACGCGAGCTGGGTTT	15	srRNA	Rn28s1	NR_003279.1	rRNA	Mus musculus 28S ribosomal RNA (Rn28s1), ribosomal RNA	4170	80	80.7814	288	315.985	149	197.269
srR-263-cP	srRNA-Rn28s1-327-27-cP	AAGGCTAAATACCGGCACGAGACCGAT	27	srRNA	Rn28s1	NR_003279.1	rRNA	Mus musculus 28S ribosomal RNA (Rn28s1), ribosomal RNA	327	152	153.485	121	132.757	149	197.269
srR-5106-cP	srRNA-Rn28s1-2264-18-cP	CGAAAGGGAGTCGGGTTC	18	srRNA	Rn28s1	NR_003279.1	rRNA	Mus musculus 28S ribosomal RNA (Rn28s1), ribosomal RNA	2264	46	46.4493	8	8.77735	149	197.269
srR-590-cP	srRNA-Rn18s-60-19-cP	AAGTACGCACGGCCGGTAC	19	srRNA	Rn18s	NR_003278.3	rRNA	Mus musculus 18S ribosomal RNA (Rn18s), ribosomal RNA	60	184	185.797	153	167.867	148	195.945
srR-652-cP	srRNA-Rn18s-1533-21-cP	ACTGACTGGCTCAGCGTGTGC	21	srRNA	Rn18s	NR_003278.3	rRNA	Mus musculus 18S ribosomal RNA (Rn18s), ribosomal RNA	1533	131	132.28	156	171.158	147	194.621
srR-1456-cP	srRNA-Rn28s1-4143-19-cP	GTTGGATTGTTCACCCACT	19	srRNA	Rn28s1	NR_003279.1	rRNA	Mus musculus 28S ribosomal RNA (Rn28s1), ribosomal RNA	4143	139	140.358	129	141.535	147	194.621
srR-3584-cP	srRNA-Rn28s1-2446-18-cP	GGAAAGCGTCGCGGTTCC	18	srRNA	Rn28s1	NR_003279.1	rRNA	Mus musculus 28S ribosomal RNA (Rn28s1), ribosomal RNA	2446	116	117.133	7	7.68018	147	194.621
srR-323-cP	srRNA-Rn28s1-939-20-cP	CCCACGGCGCGACCGCTCTC	20	srRNA	Rn28s1	NR_003279.1	rRNA	Mus musculus 28S ribosomal RNA (Rn28s1), ribosomal RNA	939	38	38.3712	33	36.2066	147	194.621
srR-4436-cP	srRNA-Rn28s1-4326-22-cP	CTGTGGGATTATGACTGAACGC	22	srRNA	Rn28s1	NR_003279.1	rRNA	Mus musculus 28S ribosomal RNA (Rn28s1), ribosomal RNA	4326	69	69.674	23	25.2349	146	193.297
sinR-955-cP	sinRNA-Filip1l-215347-19-cP	AGCTGGCGCTCTCGCTCTT	19	sinRNA	Filip1l	ENSMUSG00000043336	protein_coding intron	filamin A interacting protein 1-like [Source:MGI Symbol;Acc:MGI:1925999]	215347	62	62.6056	7	7.68018	146	193.297
srR-4329-cP	srRNA-Rn28s1-1685-18-cP	GCGGGATGAACCGAACGC	18	srRNA	Rn28s1	NR_003279.1	rRNA	Mus musculus 28S ribosomal RNA (Rn28s1), ribosomal RNA	1685	34	34.3321	72	78.9961	144	190.649
srR-1407-cP	srRNA-Rn28s1-2548-20-cP	AGCAGGTCTCCAAGGTGAAC	20	srRNA	Rn28s1	NR_003279.1	rRNA	Mus musculus 28S ribosomal RNA (Rn28s1), ribosomal RNA	2548	130	131.27	144	157.992	143	189.325
srR-2136-cP	srRNA-Rn28s1-4324-28-cP	ATCTGTGGGATTATGACTGAACGCCTCT	28	srRNA	Rn28s1	NR_003279.1	rRNA	Mus musculus 28S ribosomal RNA (Rn28s1), ribosomal RNA	4324	128	129.25	132	144.826	143	189.325
srR-498-cP	srRNA-Rn28s1-4092-27-cP	GATCCTTCGATGTCGGCTCTTCCTATC	27	srRNA	Rn28s1	NR_003279.1	rRNA	Mus musculus 28S ribosomal RNA (Rn28s1), ribosomal RNA	4092	94	94.9181	101	110.814	143	189.325
srR-707-cP	srRNA-Rn18s-1513-20-cP	CGGGGCTGCACGCGCGCTAC	20	srRNA	Rn18s	NR_003278.3	rRNA	Mus musculus 18S ribosomal RNA (Rn18s), ribosomal RNA	1513	263	265.569	120	131.66	141	186.678
srR-1118-cP	srRNA-Rn28s1-3700-23-cP	ACCACTACTCTCATCGTTTTTTC	23	srRNA	Rn28s1	NR_003279.1	rRNA	Mus musculus 28S ribosomal RNA (Rn28s1), ribosomal RNA	3700	244	246.383	27	29.6236	141	186.678
srR-450-cP	srRNA-Rn28s1-243-24-cP	AGCGGCCCCCGGCGCGCCGGGCTC	24	srRNA	Rn28s1	NR_003279.1	rRNA	Mus musculus 28S ribosomal RNA (Rn28s1), ribosomal RNA	243	68	68.6642	85	93.2593	141	186.678
srR-14394-cP	srRNA-Rn28s1-3471-24-cP	GAATGGATGAACGAGATTCCCACT	24	srRNA	Rn28s1	NR_003279.1	rRNA	Mus musculus 28S ribosomal RNA (Rn28s1), ribosomal RNA	3471	144	145.407	11	12.0689	141	186.678
srR-3491-cP	srRNA-Rn28s1-3923-18-cP	AGAAGGGCAAAAGCTCGC	18	srRNA	Rn28s1	NR_003279.1	rRNA	Mus musculus 28S ribosomal RNA (Rn28s1), ribosomal RNA	3923	26	26.254	33	36.2066	140	185.354
srR-2154-cP	srRNA-Rn28s1-3352-21-cP	CTGCCCAGTGCTCTGAATGTC	21	srRNA	Rn28s1	NR_003279.1	rRNA	Mus musculus 28S ribosomal RNA (Rn28s1), ribosomal RNA	3352	62	62.6056	46	50.4698	139	184.03
srR-656-cP	srRNA-Rn28s1-4381-22-cP	ACGGCAGCGCCGAAGGAGCCTC	22	srRNA	Rn28s1	NR_003279.1	rRNA	Mus musculus 28S ribosomal RNA (Rn28s1), ribosomal RNA	4381	52	52.5079	16	17.5547	139	184.03
srR-310-cP	srRNA-Rn18s-38-22-cP	AAAGATTAAGCCATGCATGTCT	22	srRNA	Rn18s	NR_003278.3	rRNA	Mus musculus 18S ribosomal RNA (Rn18s), ribosomal RNA	38	105	106.026	55	60.3443	138	182.706
srR-141-cP	srRNA-Rn18s-1768-27-cP	ACGGCCCTGGCGGAGCGCTGAGAAGAC	27	srRNA	Rn18s	NR_003278.3	rRNA	Mus musculus 18S ribosomal RNA (Rn18s), ribosomal RNA	1768	161	162.573	72	78.9961	137	181.382
tsR-4-cP	tsRNA-Ile-GAT-1-21-cP	GTCAGGATGGCCGAGCGGTCT	21	tsRNA	tRNA-Ile-GAT	chr2.trna636-IleGAT	tRNA	Mus_musculus_tRNA-Ile-GAT-1-1	1	118	119.153	26	28.5264	137	181.382
srR-1919-cP	srRNA-Rn28s1-1551-20-cP	AGAGGTCTTGGGGCCGAAAC	20	srRNA	Rn28s1	NR_003279.1	rRNA	Mus musculus 28S ribosomal RNA (Rn28s1), ribosomal RNA	1551	16	16.1563	37	40.5952	137	181.382
srR-2186-cP	srRNA-Rn28s1-393-23-cP	GAAGAGAGAGTTCAAGAGGGCGT	23	srRNA	Rn28s1	NR_003279.1	rRNA	Mus musculus 28S ribosomal RNA (Rn28s1), ribosomal RNA	393	24	24.2344	1	1.09717	137	181.382
srR-3830-cP	srRNA-Rn18s-981-25-cP	AAGACGGACCAGAGCGAAAGCATTT	25	srRNA	Rn18s	NR_003278.3	rRNA	Mus musculus 18S ribosomal RNA (Rn18s), ribosomal RNA	981	51	51.4981	21	23.0405	135	178.734
srR-919-cP	srRNA-Rn18s-1372-24-cP	TCCGATAACGAACGAGACTCTGGC	24	srRNA	Rn18s	NR_003278.3	rRNA	Mus musculus 18S ribosomal RNA (Rn18s), ribosomal RNA	1372	333	336.253	252	276.486	134	177.41
srR-1974-cP	srRNA-Rn28s1-3391-28-cP	GAAGCGCGGGTAAACGGCGGGAGTAACT	28	srRNA	Rn28s1	NR_003279.1	rRNA	Mus musculus 28S ribosomal RNA (Rn28s1), ribosomal RNA	3391	120	121.172	27	29.6236	134	177.41
srR-5132-cP	srRNA-Rn18s-60-28-cP	AAGTACGCACGGCCGGTACAGTGAAACT	28	srRNA	Rn18s	NR_003278.3	rRNA	Mus musculus 18S ribosomal RNA (Rn18s), ribosomal RNA	60	296	298.891	85	93.2593	132	174.762
srR-1997-cP	srRNA-Rn28s1-1811-24-cP	AACAACTCACCTGCCGAATCAACT	24	srRNA	Rn28s1	NR_003279.1	rRNA	Mus musculus 28S ribosomal RNA (Rn28s1), ribosomal RNA	1811	161	162.573	89	97.648	132	174.762
srR-3694-cP	srRNA-Rn18s-1632-18-cP	GAACGAGGAATTCCCAGT	18	srRNA	Rn18s	NR_003278.3	rRNA	Mus musculus 18S ribosomal RNA (Rn18s), ribosomal RNA	1632	213	215.08	28	30.7207	132	174.762
srR-3706-cP	srRNA-Rn28s1-4598-19-cP	GTGGAACCTGGCGCTAAAC	19	srRNA	Rn28s1	NR_003279.1	rRNA	Mus musculus 28S ribosomal RNA (Rn28s1), ribosomal RNA	4598	240	242.344	111	121.786	130	172.114
srR-955-cP	srRNA-Rn28s1-4096-23-cP	CTTCGATGTCGGCTCTTCCTATC	23	srRNA	Rn28s1	NR_003279.1	rRNA	Mus musculus 28S ribosomal RNA (Rn28s1), ribosomal RNA	4096	107	108.045	231	253.446	130	172.114
srR-8228-cP	srRNA-Rn18s-1409-18-cP	ACGCGACCCCCGAGCGGT	18	srRNA	Rn18s	NR_003278.3	rRNA	Mus musculus 18S ribosomal RNA (Rn18s), ribosomal RNA	1409	142	143.387	61	66.9273	130	172.114
srR-2940-cP	srRNA-n-R5s149-13-28-4-cP	ACCACCCTGAACGCGCCCGATCTTGTCT	28	srRNA	n-R5s149	NR_046156.1	rRNA	Mus musculus nuclear encoded rRNA 5S 149 (n-R5s149), ribosomal RNA	13	55	55.5372	0	0	130	172.114
srR-3861-cP	srRNA-Rn18s-1378-21-cP	AACGAACGAGACTCTGGCATG	21	srRNA	Rn18s	NR_003278.3	rRNA	Mus musculus 18S ribosomal RNA (Rn18s), ribosomal RNA	1378	230	232.247	84	92.1622	128	169.466
srR-3795-cP	srRNA-Rn18s-1083-30-cP	AAACGATGCCGACTGGCGATGCGGCGGCGT	30	srRNA	Rn18s	NR_003278.3	rRNA	Mus musculus 18S ribosomal RNA (Rn18s), ribosomal RNA	1083	201	202.963	87	95.4537	128	169.466
srR-516-cP	srRNA-Rs5-8s1-1-29-cP	GACTCTTAGCGGTGGATCACTCGGCTCGT	29	srRNA	Rs5-8s1	NR_003280.2	rRNA	Mus musculus 5.8S ribosomal RNA (Rs5-8s1), ribosomal RNA	1	214	216.09	66	72.4131	128	169.466
srR-609-cP	srRNA-Rn28s1-2517-23-cP	AAATCTCGCGCCGGGCCGTACCC	23	srRNA	Rn28s1	NR_003279.1	rRNA	Mus musculus 28S ribosomal RNA (Rn28s1), ribosomal RNA	2517	89	89.8693	100	109.717	127	168.142
srR-6267-cP	srRNA-Rn18s-1040-18-cP	CGGAGGTTCGAAGACGAT	18	srRNA	Rn18s	NR_003278.3	rRNA	Mus musculus 18S ribosomal RNA (Rn18s), ribosomal RNA	1040	14	14.1367	3	3.29151	127	168.142
srR-3119-cP	srRNA-Rn18s-920-21-cP	AAGAGGGACGGCCGGGGGCAT	21	srRNA	Rn18s	NR_003278.3	rRNA	Mus musculus 18S ribosomal RNA (Rn18s), ribosomal RNA	920	100	100.977	19	20.8462	126	166.818
srR-124-cP	srRNA-Rn18s-826-29-cP	AAAGCAGGCCCGAGCCGCCTGGATACCGC	29	srRNA	Rn18s	NR_003278.3	rRNA	Mus musculus 18S ribosomal RNA (Rn18s), ribosomal RNA	826	130	131.27	271	297.333	125	165.494
srR-502-cP	srRNA-Rn18s-1506-22-cP	AGATGTCCGGGGCTGCACGCGC	22	srRNA	Rn18s	NR_003278.3	rRNA	Mus musculus 18S ribosomal RNA (Rn18s), ribosomal RNA	1506	193	194.885	63	69.1216	125	165.494
srR-2687-cP	srRNA-Rn18s-77-21-cP	ACAGTGAAACTGCGAATGGCT	21	srRNA	Rn18s	NR_003278.3	rRNA	Mus musculus 18S ribosomal RNA (Rn18s), ribosomal RNA	77	102	102.996	59	64.7329	125	165.494
srR-98-cP	srRNA-Rn28s1-940-21-cP	CCACGGCGCGACCGCTCTCCC	21	srRNA	Rn28s1	NR_003279.1	rRNA	Mus musculus 28S ribosomal RNA (Rn28s1), ribosomal RNA	940	47	47.4591	21	23.0405	125	165.494
tsR-9-cP	tsRNA-Ile-AAT-1-18-cP	GGGGATGTAGCTCAGTGG	18	tsRNA	tRNA-Ile-AAT	chr12.trna211-IleAAT	tRNA	Mus_musculus_tRNA-Ile-AAT-1-3	1	68	68.6642	272	298.43	124	164.17
srR-3838-cP	srRNA-Rs5-8s1-89-22-cP	CATCGACACTTCGAACGCACTT	22	srRNA	Rs5-8s1	NR_003280.2	rRNA	Mus musculus 5.8S ribosomal RNA (Rs5-8s1), ribosomal RNA	89	107	108.045	25	27.4292	124	164.17
srR-31357-cP	srRNA-Rn28s1-2192-26-cP	CAGTCGGTCCTGAGAGATGGGCGAGT	26	srRNA	Rn28s1	NR_003279.1	rRNA	Mus musculus 28S ribosomal RNA (Rn28s1), ribosomal RNA	2192	83	83.8107	1	1.09717	124	164.17
srR-1677-cP	srRNA-Rn28s1-158-21-cP	ACGGAAGACCCACTCCCCGGC	21	srRNA	Rn28s1	NR_003279.1	rRNA	Mus musculus 28S ribosomal RNA (Rn28s1), ribosomal RNA	158	45	45.4395	20	21.9434	124	164.17
srR-1086-cP	srRNA-Rn28s1-158-23-cP	ACGGAAGACCCACTCCCCGGCGC	23	srRNA	Rn28s1	NR_003279.1	rRNA	Mus musculus 28S ribosomal RNA (Rn28s1), ribosomal RNA	158	38	38.3712	18	19.749	124	164.17
srR-114-cP	srRNA-Rn28s1-3307-20-cP	AAAGCATCGCGAAGGCCCGC	20	srRNA	Rn28s1	NR_003279.1	rRNA	Mus musculus 28S ribosomal RNA (Rn28s1), ribosomal RNA	3307	137	138.338	80	87.7735	123	162.846
slncR-3365-cP	slncRNA-Gm10640-741-19-cP	GAACCGGGGGAACTGAAAC	19	slncRNA	Gm10640	ENSMUST00000190947.2	LncRNA	ncrna chromosome:GRCm39:7:30861783:30870066:1 gene:ENSMUSG00000100985.2 gene_biotype:lncRNA transcript_biotype:lncRNA gene_symbol:Gm10640 description:predicted gene 10640 [Source:MGI Symbol;Acc:MGI:3648835]	741	86	86.84	389	426.799	122	161.522
srR-107-cP	srRNA-Rn18s-1009-19-cP	AAGAATGTTTTCATTAATC	19	srRNA	Rn18s	NR_003278.3	rRNA	Mus musculus 18S ribosomal RNA (Rn18s), ribosomal RNA	1009	128	129.25	279	306.11	122	161.522
srR-1678-cP	srRNA-Rn18s-113-25-cP	GGTTCCTTTGGTCGCTCGCTCCTCT	25	srRNA	Rn18s	NR_003278.3	rRNA	Mus musculus 18S ribosomal RNA (Rn18s), ribosomal RNA	113	131	132.28	35	38.4009	122	161.522
srR-11-cP	srRNA-n-R5s149-13-17-cP	ACCACCCTGAACGCGCC	17	srRNA	n-R5s149	NR_046156.1	rRNA	Mus musculus nuclear encoded rRNA 5S 149 (n-R5s149), ribosomal RNA	13	82	82.8009	63	69.1216	122	161.522
srR-2432-cP	srRNA-Rn28s1-4145-17-cP	TGGATTGTTCACCCACT	17	srRNA	Rn28s1	NR_003279.1	rRNA	Mus musculus 28S ribosomal RNA (Rn28s1), ribosomal RNA	4145	57	57.5567	66	72.4131	122	161.522
srR-1310-cP	srRNA-Rn28s1-4661-24-cP	AGAGCAGCTCCCTCGCTGCGATCT	24	srRNA	Rn28s1	NR_003279.1	rRNA	Mus musculus 28S ribosomal RNA (Rn28s1), ribosomal RNA	4661	81	81.7912	21	23.0405	122	161.522
smR-15-cP	smRNA-Ttf1-2405-15-cP	GGGCTATCGTGGAAT	15	smRNA	Ttf1	ENSMUSG00000026803	mature mRNA	ENSMUST00000142786|Ttf1|protein_coding|transcription	2405	112	113.094	994	1090.59	121	160.198
srR-7581-cP	srRNA-Rn18s-1674-19-cP	GATTAAGTCCCTGCCCTTT	19	srRNA	Rn18s	NR_003278.3	rRNA	Mus musculus 18S ribosomal RNA (Rn18s), ribosomal RNA	1674	368	371.594	99	108.62	121	160.198
srR-936-cP	srRNA-Rn18s-680-17-cP	AGTTGGATCTTGGGAGC	17	srRNA	Rn18s	NR_003278.3	rRNA	Mus musculus 18S ribosomal RNA (Rn18s), ribosomal RNA	680	300	302.93	111	121.786	121	160.198
srR-1155-cP	srRNA-Rn18s-1601-18-cP	ATGGGGATCGGGGATTGC	18	srRNA	Rn18s	NR_003278.3	rRNA	Mus musculus 18S ribosomal RNA (Rn18s), ribosomal RNA	1601	126	127.231	138	151.409	121	160.198
srR-468-cP	srRNA-Rn18s-83-16-cP	AAACTGCGAATGGCTC	16	srRNA	Rn18s	NR_003278.3	rRNA	Mus musculus 18S ribosomal RNA (Rn18s), ribosomal RNA	83	113	114.104	108	118.494	121	160.198
srR-1788-cP	srRNA-Rn18s-177-24-cP	GCCGACGGGCGCTGACCCCCCTTC	24	srRNA	Rn18s	NR_003278.3	rRNA	Mus musculus 18S ribosomal RNA (Rn18s), ribosomal RNA	177	131	132.28	35	38.4009	121	160.198
srR-14498-cP	srRNA-Rn18s-1090-24-cP	GCCGACTGGCGATGCGGCGGCGTT	24	srRNA	Rn18s	NR_003278.3	rRNA	Mus musculus 18S ribosomal RNA (Rn18s), ribosomal RNA	1090	114	115.113	16	17.5547	121	160.198
srR-440-cP	srRNA-Rn28s1-1140-27-cP	ACGGACCAAGGAGTCTAACGCGTGCGC	27	srRNA	Rn28s1	NR_003279.1	rRNA	Mus musculus 28S ribosomal RNA (Rn28s1), ribosomal RNA	1140	56	56.547	37	40.5952	121	160.198
srR-1761-cP	srRNA-Rn28s1-2517-22-cP	AAATCTCGCGCCGGGCCGTACC	22	srRNA	Rn28s1	NR_003279.1	rRNA	Mus musculus 28S ribosomal RNA (Rn28s1), ribosomal RNA	2517	36	36.3516	42	46.0811	121	160.198
srR-1180-cP	srRNA-Rn28s1-1237-17-cP	GGGATCCCGAGGCCTCT	17	srRNA	Rn28s1	NR_003279.1	rRNA	Mus musculus 28S ribosomal RNA (Rn28s1), ribosomal RNA	1237	17	17.166	0	0	121	160.198
srR-437-cP	srRNA-Rn18s-831-28-cP	AGGCCCGAGCCGCCTGGATACCGCAGCT	28	srRNA	Rn18s	NR_003278.3	rRNA	Mus musculus 18S ribosomal RNA (Rn18s), ribosomal RNA	831	335	338.272	151	165.672	120	158.875
smR-81-cP	smRNA-Tbc1d2b-4696-19-cP	GGCTTAGAACATGTTCCGG	19	smRNA	Tbc1d2b	ENSMUSG00000037410	mature mRNA	ENSMUST00000041767|Tbc1d2b|protein_coding|TBC1	4696	64	64.6251	382	419.118	120	158.875
sinR-294-cP	sinRNA-Rpl29-ps1-68178-15-cP	AGATCCTGAAACCGC	15	sinRNA	Rpl29-ps1	ENSMUSG00000090095	processed_pseudogene intron	-	68178	64	64.6251	273	299.527	120	158.875
srR-139-cP	srRNA-Rn28s1-469-18-cP	AACCCGGCGGCGCGCGTC	18	srRNA	Rn28s1	NR_003279.1	rRNA	Mus musculus 28S ribosomal RNA (Rn28s1), ribosomal RNA	469	60	60.586	59	64.7329	120	158.875
tsR-8-cP	tsRNA-Gly-GCC-24-18-cP	ACTCTGCGTTGTGGCCGC	18	tsRNA	tRNA-Gly-GCC	chr1.trna292-GlyGCC	tRNA	Mus_musculus_tRNA-Gly-GCC-1-1	24	78	78.7619	13	14.2632	120	158.875
srR-2032-cP	srRNA-Rn18s-1506-29-cP	AGATGTCCGGGGCTGCACGCGCGCTACAC	29	srRNA	Rn18s	NR_003278.3	rRNA	Mus musculus 18S ribosomal RNA (Rn18s), ribosomal RNA	1506	209	211.041	98	107.523	119	157.551
srR-2201-cP	srRNA-Rn18s-1227-20-cP	AGGAGTGGAGCCTGCGGCTT	20	srRNA	Rn18s	ENSMUST00000240377.1	rRNA	ncrna chromosome:GRCm39:17:40157244:40159092:1 gene:ENSMUSG00000119584.1 gene_biotype:rRNA transcript_biotype:rRNA gene_symbol:Rn18s description:18S ribosomal RNA [Source:NCBI gene (formerly Entrezgene);Acc:19791]	1227	185	186.807	103	113.008	119	157.551
srR-295-cP	srRNA-Rn28s1-3682-30-cP	GCGGGCCGCCGGTGAAATACCACTACTCTC	30	srRNA	Rn28s1	NR_003279.1	rRNA	Mus musculus 28S ribosomal RNA (Rn28s1), ribosomal RNA	3682	89	89.8693	105	115.203	119	157.551
srR-4890-cP	srRNA-Rn28s1-2125-29-cP	ATTCAAACGAGAACTTTGAAGGCCGAAGT	29	srRNA	Rn28s1	NR_003279.1	rRNA	Mus musculus 28S ribosomal RNA (Rn28s1), ribosomal RNA	2125	115	116.123	21	23.0405	119	157.551
srR-3270-cP	srRNA-Rn28s1-4048-22-cP	AACTGGCTTGTGGCGGCCAAGC	22	srRNA	Rn28s1	NR_003279.1	rRNA	Mus musculus 28S ribosomal RNA (Rn28s1), ribosomal RNA	4048	51	51.4981	11	12.0689	119	157.551
srR-561-cP	srRNA-Rn28s1-1394-18-cP	GTAGCGGTCCTGACGTGC	18	srRNA	Rn28s1	NR_003279.1	rRNA	Mus musculus 28S ribosomal RNA (Rn28s1), ribosomal RNA	1394	92	92.8986	255	279.778	118	156.227
srR-2012-cP	srRNA-Rn28s1-4637-17-cP	CTGGGTCGGGGTTTCGT	17	srRNA	Rn28s1	NR_003279.1	rRNA	Mus musculus 28S ribosomal RNA (Rn28s1), ribosomal RNA	4637	78	78.7619	24	26.332	118	156.227
srR-3481-cP	srRNA-Rn28s1-1436-27-cP	AGGGGCGAAAGACTAATCGAACCATCT	27	srRNA	Rn28s1	NR_003279.1	rRNA	Mus musculus 28S ribosomal RNA (Rn28s1), ribosomal RNA	1436	74	74.7228	26	28.5264	118	156.227
srR-1065-cP	srRNA-Rn18s-1385-20-cP	GAGACTCTGGCATGCTAACT	20	srRNA	Rn18s	NR_003278.3	rRNA	Mus musculus 18S ribosomal RNA (Rn18s), ribosomal RNA	1385	465	469.542	192	210.656	117	154.903
srR-757-cP	srRNA-Rn18s-347-17-cP	CGAACGTCTGCCCTATC	17	srRNA	Rn18s	NR_003278.3	rRNA	Mus musculus 18S ribosomal RNA (Rn18s), ribosomal RNA	347	273	275.667	134	147.021	117	154.903
srR-717-cP	srRNA-Rn28s1-4336-15-cP	ATGACTGAACGCCTC	15	srRNA	Rn28s1	NR_003279.1	rRNA	Mus musculus 28S ribosomal RNA (Rn28s1), ribosomal RNA	4336	64	64.6251	81	88.8707	117	154.903
srR-1934-cP	srRNA-Rn28s1-4600-18-cP	GGAACCTGGCGCTAAACC	18	srRNA	Rn28s1	NR_003279.1	rRNA	Mus musculus 28S ribosomal RNA (Rn28s1), ribosomal RNA	4600	72	72.7033	51	55.9556	117	154.903
srR-1300-cP	srRNA-Rn18s-456-18-cP	ACCACATCCAAGGAAGGC	18	srRNA	Rn18s	NR_003278.3	rRNA	Mus musculus 18S ribosomal RNA (Rn18s), ribosomal RNA	456	81	81.7912	13	14.2632	117	154.903
srR-13379-cP	srRNA-Rn18s-1650-19-cP	AAGTGCGGGTCATAAGCTT	19	srRNA	Rn18s	NR_003278.3	rRNA	Mus musculus 18S ribosomal RNA (Rn18s), ribosomal RNA	1650	301	303.94	54	59.2471	116	153.579
slncR-408-cP	slncRNA-C730002L08Rik-836-18-cP	AACTGGAGGACCGAACCC	18	slncRNA	C730002L08Rik	ENSMUST00000225910.2	LncRNA	ncrna chromosome:GRCm39:19:20511891:20529694:-1 gene:ENSMUSG00000114469.3 gene_biotype:lncRNA transcript_biotype:lncRNA gene_symbol:C730002L08Rik description:RIKEN cDNA C730002L08 gene [Source:MGI Symbol;Acc:MGI:2443493]	836	37	37.3614	165	181.033	116	153.579
srR-21-cP	srRNA-n-R5s149-11-19-cP	ATACCACCCTGAACGCGCC	19	srRNA	n-R5s149	NR_046156.1	rRNA	Mus musculus nuclear encoded rRNA 5S 149 (n-R5s149), ribosomal RNA	11	58	58.5665	42	46.0811	116	153.579
srR-3505-cP	srRNA-Rn18s-526-19-cP	AACAATACAGGACTCTTTC	19	srRNA	Rn18s	NR_003278.3	rRNA	Mus musculus 18S ribosomal RNA (Rn18s), ribosomal RNA	526	196	197.914	42	46.0811	115	152.255
srR-420-cP	srRNA-Rn28s1-3905-18-cP	AGAAACCTCCCGTGGAGC	18	srRNA	Rn28s1	NR_003279.1	rRNA	Mus musculus 28S ribosomal RNA (Rn28s1), ribosomal RNA	3905	62	62.6056	111	121.786	115	152.255
srR-465-cP	srRNA-Rn18s-1122-27-cP	GACCCGCCGGGCAGCTTCCGGGAAACC	27	srRNA	Rn18s	NR_003278.3	rRNA	Mus musculus 18S ribosomal RNA (Rn18s), ribosomal RNA	1122	52	52.5079	74	81.1905	115	152.255
srR-1600-cP	srRNA-Rn28s1-2985-27-cP	TCTGGACGCGAGCCGGGCCCTTCCCGT	27	srRNA	Rn28s1	NR_003279.1	rRNA	Mus musculus 28S ribosomal RNA (Rn28s1), ribosomal RNA	2985	18	18.1758	65	71.316	115	152.255
srR-946-cP	srRNA-Rn28s1-861-23-cP	AGATACCCGTCGCCGCGCTCTCC	23	srRNA	Rn28s1	NR_003279.1	rRNA	Mus musculus 28S ribosomal RNA (Rn28s1), ribosomal RNA	861	105	106.026	105	115.203	114	150.931
srR-2025-cP	srRNA-Rn18s-141-28-cP	ACTTGGATAACTGTGGTAATTCTAGAGC	28	srRNA	Rn18s	NR_003278.3	rRNA	Mus musculus 18S ribosomal RNA (Rn18s), ribosomal RNA	141	136	137.328	61	66.9273	114	150.931
srR-3140-cP	srRNA-Rn28s1-4327-21-cP	TGTGGGATTATGACTGAACGC	21	srRNA	Rn28s1	NR_003279.1	rRNA	Mus musculus 28S ribosomal RNA (Rn28s1), ribosomal RNA	4327	49	49.4786	53	58.1499	114	150.931
srR-1718-cP	srRNA-Rn18s-1510-18-cP	GTCCGGGGCTGCACGCGC	18	srRNA	Rn18s	NR_003278.3	rRNA	Mus musculus 18S ribosomal RNA (Rn18s), ribosomal RNA	1510	66	66.6447	35	38.4009	114	150.931
srR-784-cP	srRNA-Rn28s1-158-24-cP	ACGGAAGACCCACTCCCCGGCGCC	24	srRNA	Rn28s1	NR_003279.1	rRNA	Mus musculus 28S ribosomal RNA (Rn28s1), ribosomal RNA	158	47	47.4591	18	19.749	114	150.931
srR-1700-cP	srRNA-Rn28s1-4636-18-cP	TCTGGGTCGGGGTTTCGT	18	srRNA	Rn28s1	NR_003279.1	rRNA	Mus musculus 28S ribosomal RNA (Rn28s1), ribosomal RNA	4636	88	88.8595	11	12.0689	113	149.607
tsR-37-cP	tsRNA-Pro-CGG-58-19-2-cP	ATATCCCGGACGAGCCCCC	19	tsRNA	tRNA-Pro-CGG	chr11.trna188-ProCGG	tRNA	Mus_musculus_tRNA-Pro-CGG-1-2	58	31	31.3028	45	49.3726	113	149.607
srR-1772-cP	srRNA-Rn28s1-865-20-2-cP	ACCCGTCGCCGCGCTCTCCC	20	srRNA	Rn28s1	NR_003279.1	rRNA	Mus musculus 28S ribosomal RNA (Rn28s1), ribosomal RNA	865	71	71.6935	101	110.814	112	148.283
srR-1455-cP	srRNA-Rn18s-920-23-cP	AAGAGGGACGGCCGGGGGCATTC	23	srRNA	Rn18s	NR_003278.3	rRNA	Mus musculus 18S ribosomal RNA (Rn18s), ribosomal RNA	920	89	89.8693	41	44.9839	112	148.283
srR-134-cP	srRNA-Rn28s1-546-22-cP	ACCCGCGCGTCGTTCCCCTCTT	22	srRNA	Rn28s1	NR_003279.1	rRNA	Mus musculus 28S ribosomal RNA (Rn28s1), ribosomal RNA	546	39	39.3809	26	28.5264	112	148.283
srR-1452-cP	srRNA-Rn28s1-3353-20-cP	TGCCCAGTGCTCTGAATGTC	20	srRNA	Rn28s1	NR_003279.1	rRNA	Mus musculus 28S ribosomal RNA (Rn28s1), ribosomal RNA	3353	89	89.8693	117	128.369	111	146.959
srR-23-cP	srRNA-n-R5s149-1-23-cP	GTCTACGGCCATACCACCCTGAA	23	srRNA	n-R5s149	NR_046156.1	rRNA	Mus musculus nuclear encoded rRNA 5S 149 (n-R5s149), ribosomal RNA	1	57	57.5567	142	155.798	111	146.959
srR-768-cP	srRNA-Rn28s1-3592-24-cP	ACGGTGAAGAGACATGAGAGGTGT	24	srRNA	Rn28s1	NR_003279.1	rRNA	Mus musculus 28S ribosomal RNA (Rn28s1), ribosomal RNA	3592	80	80.7814	16	17.5547	111	146.959
srR-2707-cP	srRNA-Rn18s-2-25-cP	ACCTGGTTGATCCTGCCAGTAGCAT	25	srRNA	Rn18s	ENSMUST00000240377.1	rRNA	ncrna chromosome:GRCm39:17:40157244:40159092:1 gene:ENSMUSG00000119584.1 gene_biotype:rRNA transcript_biotype:rRNA gene_symbol:Rn18s description:18S ribosomal RNA [Source:NCBI gene (formerly Entrezgene);Acc:19791]	2	251	253.452	121	132.757	110	145.635
srR-713-cP	srRNA-Rn18s-111-28-cP	ATGGTTCCTTTGGTCGCTCGCTCCTCTC	28	srRNA	Rn18s	NR_003278.3	rRNA	Mus musculus 18S ribosomal RNA (Rn18s), ribosomal RNA	111	138	139.348	37	40.5952	110	145.635
srR-661-cP	srRNA-Rn28s1-1328-22-cP	AGGACCCGAAAGATGGTGAACT	22	srRNA	Rn28s1	NR_003279.1	rRNA	Mus musculus 28S ribosomal RNA (Rn28s1), ribosomal RNA	1328	113	114.104	49	53.7613	110	145.635
srR-799-cP	srRNA-Rn18s-1787-17-cP	GAGAAGACGGTCGAACT	17	srRNA	Rn18s	NR_003278.3	rRNA	Mus musculus 18S ribosomal RNA (Rn18s), ribosomal RNA	1787	15	15.1465	61	66.9273	110	145.635
srR-1363-cP	srRNA-Rn28s1-865-22-cP	ACCCGTCGCCGCGCTCTCCCTC	22	srRNA	Rn28s1	NR_003279.1	rRNA	Mus musculus 28S ribosomal RNA (Rn28s1), ribosomal RNA	865	29	29.2833	40	43.8867	110	145.635
srR-2541-cP	srRNA-Rn18s-896-24-cP	GTTTTCGGAACTGAGGCCATGATT	24	srRNA	Rn18s	NR_003278.3	rRNA	Mus musculus 18S ribosomal RNA (Rn18s), ribosomal RNA	896	268	270.618	182	199.685	109	144.311
srR-25382-cP	srRNA-Rn28s1-4144-23-cP	TTGGATTGTTCACCCACTAATAG	23	srRNA	Rn28s1	NR_003279.1	rRNA	Mus musculus 28S ribosomal RNA (Rn28s1), ribosomal RNA	4144	32	32.3126	370	405.952	109	144.311
srR-1948-cP	srRNA-Rn28s1-2528-20-cP	CGGGCCGTACCCATATCCGC	20	srRNA	Rn28s1	NR_003279.1	rRNA	Mus musculus 28S ribosomal RNA (Rn28s1), ribosomal RNA	2528	212	214.071	119	130.563	109	144.311
srR-3914-cP	srRNA-Rn18s-402-23-cP	ACGGGTGACGGGGAATCAGGGTT	23	srRNA	Rn18s	NR_003278.3	rRNA	Mus musculus 18S ribosomal RNA (Rn18s), ribosomal RNA	402	176	177.719	63	69.1216	109	144.311
srR-1895-cP	srRNA-Rn18s-865-21-cP	AATGGAATAGGACCGCGGTTC	21	srRNA	Rn18s	NR_003278.3	rRNA	Mus musculus 18S ribosomal RNA (Rn18s), ribosomal RNA	865	77	77.7521	38	41.6924	109	144.311
srR-1780-cP	srRNA-Rn28s1-4185-26-cP	AGACCGTCGTGAGACAGGTTAGTTTT	26	srRNA	Rn28s1	NR_003279.1	rRNA	Mus musculus 28S ribosomal RNA (Rn28s1), ribosomal RNA	4185	66	66.6447	30	32.9151	109	144.311
slncR-1109-cP	slncRNA-E130307A14Rik-301-21-cP	ACCTGACCCCATGCCGAACTC	21	slncRNA	E130307A14Rik	ENSMUST00000155482.2	LncRNA	ncrna chromosome:GRCm39:10:39555012:39608002:-1 gene:ENSMUSG00000087177.8 gene_biotype:lncRNA transcript_biotype:lncRNA gene_symbol:E130307A14Rik description:RIKEN cDNA E130307A14 gene [Source:MGI Symbol;Acc:MGI:3036287]	301	60	60.586	225	246.863	108	142.987
srR-1013-cP	srRNA-Rn28s1-1434-16-cP	ATAGGGGCGAAAGACT	16	srRNA	Rn28s1	NR_003279.1	rRNA	Mus musculus 28S ribosomal RNA (Rn28s1), ribosomal RNA	1434	149	150.455	89	97.648	108	142.987
srR-742-cP	srRNA-Rn28s1-243-23-cP	AGCGGCCCCCGGCGCGCCGGGCT	23	srRNA	Rn28s1	NR_003279.1	rRNA	Mus musculus 28S ribosomal RNA (Rn28s1), ribosomal RNA	243	291	293.842	52	57.0528	107	141.663
sinR-1768-cP	sinRNA-Nme9-4987-16-cP	AACTGGAGGACCGAAC	16	sinRNA	Nme9	ENSMUSG00000046242	protein_coding intron	NME/NM23 family member 9 [Source:MGI Symbol;Acc:MGI:4359686]	4987	66	66.6447	157	172.255	107	141.663
srR-752-cP	srRNA-Rn18s-456-21-cP	ACCACATCCAAGGAAGGCAGC	21	srRNA	Rn18s	NR_003278.3	rRNA	Mus musculus 18S ribosomal RNA (Rn18s), ribosomal RNA	456	171	172.67	42	46.0811	107	141.663
tsR-117-cP	tsRNA-Pro-CGG-58-16-cP	ATCCCGGACGAGCCCC	16	tsRNA	tRNA-Pro-CGG	chr11.trna188-ProCGG	tRNA	Mus_musculus_tRNA-Pro-CGG-1-2	58	26	26.254	137	150.312	107	141.663
srR-1649-cP	srRNA-Rn28s1-97-22-cP	GAACAGGGAAGAGCCCAGCGCC	22	srRNA	Rn28s1	NR_003279.1	rRNA	Mus musculus 28S ribosomal RNA (Rn28s1), ribosomal RNA	97	48	48.4688	5	5.48584	107	141.663
srR-2393-cP	srRNA-Rn18s-897-23-cP	TTTTCGGAACTGAGGCCATGATT	23	srRNA	Rn18s	NR_003278.3	rRNA	Mus musculus 18S ribosomal RNA (Rn18s), ribosomal RNA	897	282	284.754	205	224.92	106	140.339
srR-1055-cP	srRNA-Rn18s-1511-22-cP	TCCGGGGCTGCACGCGCGCTAC	22	srRNA	Rn18s	NR_003278.3	rRNA	Mus musculus 18S ribosomal RNA (Rn18s), ribosomal RNA	1511	65	65.6349	197	216.142	106	140.339
srR-1733-cP	srRNA-Rn28s1-3347-21-cP	GATTTCTGCCCAGTGCTCTGA	21	srRNA	Rn28s1	NR_003279.1	rRNA	Mus musculus 28S ribosomal RNA (Rn28s1), ribosomal RNA	3347	76	76.7423	76	83.3848	106	140.339
srR-12424-cP	srRNA-Rn28s1-3495-28-cP	GTCCCTACCTACTATCCAGCGAAACCAC	28	srRNA	Rn28s1	NR_003279.1	rRNA	Mus musculus 28S ribosomal RNA (Rn28s1), ribosomal RNA	3495	85	85.8302	20	21.9434	106	140.339
srR-4333-cP	srRNA-Rn28s1-3560-25-cP	GAAGACCCTGTTGAGCTTGACTCTA	25	srRNA	Rn28s1	NR_003279.1	rRNA	Mus musculus 28S ribosomal RNA (Rn28s1), ribosomal RNA	3560	11	11.1074	11	12.0689	106	140.339
srR-998-cP	srRNA-Rn28s1-861-21-cP	AGATACCCGTCGCCGCGCTCT	21	srRNA	Rn28s1	NR_003279.1	rRNA	Mus musculus 28S ribosomal RNA (Rn28s1), ribosomal RNA	861	215	217.1	105	115.203	105	139.015
srR-2158-cP	srRNA-Rn18s-27-18-cP	ATGCTTGTCTCAAAGATT	18	srRNA	Rn18s	NR_003278.3	rRNA	Mus musculus 18S ribosomal RNA (Rn18s), ribosomal RNA	27	140	141.367	79	86.6763	105	139.015
srR-3959-cP	srRNA-Rn18s-158-19-cP	AATTCTAGAGCTAATACAT	19	srRNA	Rn18s	NR_003278.3	rRNA	Mus musculus 18S ribosomal RNA (Rn18s), ribosomal RNA	158	156	157.524	41	44.9839	105	139.015
srR-14776-cP	srRNA-Rn18s-302-18-cP	AACCTCGGGCCGATCGCA	18	srRNA	Rn18s	NR_003278.3	rRNA	Mus musculus 18S ribosomal RNA (Rn18s), ribosomal RNA	302	124	125.211	67	73.5103	105	139.015
srR-19754-cP	srRNA-Rn18s-898-18-2-cP	TTTCGGAACTGAGGCCAT	18	srRNA	Rn18s	NR_003278.3	rRNA	Mus musculus 18S ribosomal RNA (Rn18s), ribosomal RNA	898	144	145.407	48	52.6641	105	139.015
sinR-3-cP	sinRNA-Klrb1b-19565-18-cP	AAGAGTTCGGTTCCCAGC	18	sinRNA	Klrb1b	ENSMUSG00000079298	protein_coding intron	killer cell lectin-like receptor subfamily B member 1B [Source:MGI Symbol;Acc:MGI:107539]	19565	40	40.3907	16	17.5547	105	139.015
srR-11817-cP	srRNA-Rn18s-614-30-cP	GCCAGCAGCCGCGGTAATTCCAGCTCCAAT	30	srRNA	Rn18s	NR_003278.3	rRNA	Mus musculus 18S ribosomal RNA (Rn18s), ribosomal RNA	614	26	26.254	0	0	105	139.015
srR-1963-cP	srRNA-Rn18s-1695-19-cP	ACACACCGCCCGTCGCTAC	19	srRNA	Rn18s	NR_003278.3	rRNA	Mus musculus 18S ribosomal RNA (Rn18s), ribosomal RNA	1695	138	139.348	80	87.7735	104	137.691
srR-588-cP	srRNA-Rn28s1-1172-29-cP	AGGGGCTCGTCCGAAAGCCGCCGTGGCGC	29	srRNA	Rn28s1	NR_003279.1	rRNA	Mus musculus 28S ribosomal RNA (Rn28s1), ribosomal RNA	1172	69	69.674	70	76.8018	103	136.367
srR-2832-cP	srRNA-Rn28s1-1093-19-cP	ACGGGGTCGGCGGCGATGT	19	srRNA	Rn28s1	NR_003279.1	rRNA	Mus musculus 28S ribosomal RNA (Rn28s1), ribosomal RNA	1093	50	50.4884	25	27.4292	103	136.367
srR-711-cP	srRNA-Rn18s-82-16-cP	GAAACTGCGAATGGCT	16	srRNA	Rn18s	NR_003278.3	rRNA	Mus musculus 18S ribosomal RNA (Rn18s), ribosomal RNA	82	139	140.358	63	69.1216	102	135.043
slncR-332-cP	slncRNA-AV356131-120-17-cP	ACGTTCCCGGGCCTTGT	17	slncRNA	AV356131	ENSMUST00000206201.2	LncRNA	ncrna chromosome:GRCm39:7:116042810:116043559:1 gene:ENSMUSG00000108461.2 gene_biotype:lncRNA transcript_biotype:lncRNA gene_symbol:AV356131 description:expressed sequence AV356131 [Source:MGI Symbol;Acc:MGI:2142184]	120	36	36.3516	105	115.203	102	135.043
srR-951-cP	srRNA-Rn28s1-3396-23-cP	GCGGGTAAACGGCGGGAGTAACT	23	srRNA	Rn28s1	NR_003279.1	rRNA	Mus musculus 28S ribosomal RNA (Rn28s1), ribosomal RNA	3396	86	86.84	57	62.5386	102	135.043
srR-859-cP	srRNA-Rn18s-79-19-cP	AGTGAAACTGCGAATGGCT	19	srRNA	Rn18s	NR_003278.3	rRNA	Mus musculus 18S ribosomal RNA (Rn18s), ribosomal RNA	79	42	42.4102	56	61.4414	102	135.043
srR-3163-cP	srRNA-Rn28s1-3350-23-cP	TTCTGCCCAGTGCTCTGAATGTC	23	srRNA	Rn28s1	NR_003279.1	rRNA	Mus musculus 28S ribosomal RNA (Rn28s1), ribosomal RNA	3350	58	58.5665	40	43.8867	102	135.043
srR-1420-cP	srRNA-Rn18s-981-21-cP	AAGACGGACCAGAGCGAAAGC	21	srRNA	Rn18s	NR_003278.3	rRNA	Mus musculus 18S ribosomal RNA (Rn18s), ribosomal RNA	981	46	46.4493	47	51.5669	102	135.043
srR-6629-cP	srRNA-Rn28s1-1783-24-cP	GGAAGTCGGAATCCGCTAAGGAGT	24	srRNA	Rn28s1	NR_003279.1	rRNA	Mus musculus 28S ribosomal RNA (Rn28s1), ribosomal RNA	1783	49	49.4786	7	7.68018	102	135.043
tsR-826-cP	tsRNA-Glu-TTC-45-27-cP	GACCCGGGTTCGTTTCCCGGCCAACGC	27	tsRNA	tRNA-Glu-TTC	chr1.trna680-GluTTC	tRNA	Mus_musculus_tRNA-Glu-TTC-2-1	45	18	18.1758	0	0	102	135.043
srR-545-cP	srRNA-Rn18s-1508-25-cP	ATGTCCGGGGCTGCACGCGCGCTAC	25	srRNA	Rn18s	NR_003278.3	rRNA	Mus musculus 18S ribosomal RNA (Rn18s), ribosomal RNA	1508	150	151.465	234	256.737	101	133.719
tsR-472-cP	tsRNA-Glu-CTC-1-16-cP	GGGGATGTAGCTCAGC	16	tsRNA	tRNA-Glu-CTC	chr12.trna40-GluCTC	tRNA	Mus_musculus_tRNA-Glu-CTC-3-1	1	39	39.3809	328	359.871	101	133.719
srR-616-cP	srRNA-Rn28s1-4571-19-cP	CGCCCGTCACGTTGAACGC	19	srRNA	Rn28s1	NR_003279.1	rRNA	Mus musculus 28S ribosomal RNA (Rn28s1), ribosomal RNA	4571	234	236.286	133	145.923	101	133.719
srR-2494-cP	srRNA-Rn18s-170-30-cP	AATACATGCCGACGGGCGCTGACCCCCCTT	30	srRNA	Rn18s	NR_003278.3	rRNA	Mus musculus 18S ribosomal RNA (Rn18s), ribosomal RNA	170	64	64.6251	51	55.9556	101	133.719
srR-4964-cP	srRNA-Rn18s-1420-23-cP	GAGCGGTCGGCGTCCCCCAACTT	23	srRNA	Rn18s	NR_003278.3	rRNA	Mus musculus 18S ribosomal RNA (Rn18s), ribosomal RNA	1420	51	51.4981	45	49.3726	101	133.719
srR-965-cP	srRNA-Rn18s-149-30-cP	AACTGTGGTAATTCTAGAGCTAATACATGC	30	srRNA	Rn18s	NR_003278.3	rRNA	Mus musculus 18S ribosomal RNA (Rn18s), ribosomal RNA	149	250	252.442	213	233.697	100	132.395
srR-3689-cP	srRNA-Rn28s1-3855-21-cP	ACACCTGTCAAACGGTAACGC	21	srRNA	Rn28s1	NR_003279.1	rRNA	Mus musculus 28S ribosomal RNA (Rn28s1), ribosomal RNA	3855	160	161.563	79	86.6763	100	132.395
srR-1889-cP	srRNA-Rn28s1-3269-27-cP	TGGTGCGGACCAGGGGAATCCGACTGT	27	srRNA	Rn28s1	NR_003279.1	rRNA	Mus musculus 28S ribosomal RNA (Rn28s1), ribosomal RNA	3269	63	63.6154	58	63.6358	100	132.395
srR-10487-cP	srRNA-Rn18s-1097-17-cP	GGCGATGCGGCGGCGTT	17	srRNA	Rn18s	NR_003278.3	rRNA	Mus musculus 18S ribosomal RNA (Rn18s), ribosomal RNA	1097	90	90.8791	12	13.166	100	132.395
srR-366-cP	srRNA-Rn18s-595-25-cP	ATTGGAGGGCAAGTCTGGTGCCAGC	25	srRNA	Rn18s	NR_003278.3	rRNA	Mus musculus 18S ribosomal RNA (Rn18s), ribosomal RNA	595	101	101.987	113	123.98	99	131.071
srR-199-cP	srRNA-n-R5s149-16-18-cP	ACCCTGAACGCGCCCGAT	18	srRNA	n-R5s149	NR_046156.1	rRNA	Mus musculus nuclear encoded rRNA 5S 149 (n-R5s149), ribosomal RNA	16	26	26.254	61	66.9273	99	131.071
srR-9771-cP	srRNA-Rn28s1-4124-22-cP	GAAGCAGAATTCACCAAGCGTT	22	srRNA	Rn28s1	NR_003279.1	rRNA	Mus musculus 28S ribosomal RNA (Rn28s1), ribosomal RNA	4124	12	12.1172	10	10.9717	99	131.071
srR-281-cP	srRNA-Rn18s-348-16-cP	GAACGTCTGCCCTATC	16	srRNA	Rn18s	NR_003278.3	rRNA	Mus musculus 18S ribosomal RNA (Rn18s), ribosomal RNA	348	218	220.129	211	231.503	98	129.748
srR-967-cP	srRNA-Rn28s1-4590-23-cP	ACGTTCGTGTGGAACCTGGCGCT	23	srRNA	Rn28s1	NR_003279.1	rRNA	Mus musculus 28S ribosomal RNA (Rn28s1), ribosomal RNA	4590	93	93.9084	106	116.3	98	129.748
slncR-2-cP	slncRNA-Gm47926-519-25-cP	GGGCTGGAGAGATGGCTCAGCCGTT	25	slncRNA	Gm47926	ENSMUST00000214822.2	LncRNA	ncrna chromosome:GRCm39:10:43566722:43567824:-1 gene:ENSMUSG00000111575.2 gene_biotype:lncRNA transcript_biotype:lncRNA gene_symbol:Gm47926 description:predicted gene, 47926 [Source:MGI Symbol;Acc:MGI:6097185]	519	75	75.7326	73	80.0933	98	129.748
srR-509-cP	srRNA-Rn28s1-113-21-cP	AGCGCCGAATCCCCGCCGCGC	21	srRNA	Rn28s1	NR_003279.1	rRNA	Mus musculus 28S ribosomal RNA (Rn28s1), ribosomal RNA	113	45	45.4395	57	62.5386	98	129.748
srR-7133-cP	srRNA-Rn18s-1420-22-cP	GAGCGGTCGGCGTCCCCCAACT	22	srRNA	Rn18s	NR_003278.3	rRNA	Mus musculus 18S ribosomal RNA (Rn18s), ribosomal RNA	1420	40	40.3907	39	42.7896	98	129.748
srR-3538-cP	srRNA-Rn28s1-4092-24-cP	GATCCTTCGATGTCGGCTCTTCCT	24	srRNA	Rn28s1	NR_003279.1	rRNA	Mus musculus 28S ribosomal RNA (Rn28s1), ribosomal RNA	4092	53	53.5177	25	27.4292	98	129.748
srR-3244-cP	srRNA-Rn28s1-3270-19-cP	GGTGCGGACCAGGGGAATC	19	srRNA	Rn28s1	NR_003279.1	rRNA	Mus musculus 28S ribosomal RNA (Rn28s1), ribosomal RNA	3270	38	38.3712	30	32.9151	98	129.748
srR-1014-cP	srRNA-Rn28s1-97-21-cP	GAACAGGGAAGAGCCCAGCGC	21	srRNA	Rn28s1	NR_003279.1	rRNA	Mus musculus 28S ribosomal RNA (Rn28s1), ribosomal RNA	97	23	23.2247	0	0	98	129.748
srR-693-cP	srRNA-Rn18s-1284-17-cP	AGGATTGACAGATTGAT	17	srRNA	Rn18s	NR_003278.3	rRNA	Mus musculus 18S ribosomal RNA (Rn18s), ribosomal RNA	1284	376	379.673	201	220.531	97	128.424
srR-2235-cP	srRNA-Rn18s-1503-19-cP	CTTAGATGTCCGGGGCTGC	19	srRNA	Rn18s	NR_003278.3	rRNA	Mus musculus 18S ribosomal RNA (Rn18s), ribosomal RNA	1503	150	151.465	157	172.255	97	128.424
srR-985-cP	srRNA-Rn18s-1-26-cP	TACCTGGTTGATCCTGCCAGTAGCAT	26	srRNA	Rn18s	ENSMUST00000240377.1	rRNA	ncrna chromosome:GRCm39:17:40157244:40159092:1 gene:ENSMUSG00000119584.1 gene_biotype:rRNA transcript_biotype:rRNA gene_symbol:Rn18s description:18S ribosomal RNA [Source:NCBI gene (formerly Entrezgene);Acc:19791]	1	166	167.621	116	127.272	97	128.424
srR-2740-cP	srRNA-Rn18s-1-21-cP	TACCTGGTTGATCCTGCCAGT	21	srRNA	Rn18s	ENSMUST00000240377.1	rRNA	ncrna chromosome:GRCm39:17:40157244:40159092:1 gene:ENSMUSG00000119584.1 gene_biotype:rRNA transcript_biotype:rRNA gene_symbol:Rn18s description:18S ribosomal RNA [Source:NCBI gene (formerly Entrezgene);Acc:19791]	1	157	158.533	84	92.1622	97	128.424
srR-1692-cP	srRNA-Rn18s-895-25-cP	GGTTTTCGGAACTGAGGCCATGATT	25	srRNA	Rn18s	NR_003278.3	rRNA	Mus musculus 18S ribosomal RNA (Rn18s), ribosomal RNA	895	133	134.299	30	32.9151	97	128.424
srR-59-cP	srRNA-n-R5s149-16-23-cP	ACCCTGAACGCGCCCGATCTCGT	23	srRNA	n-R5s149	NR_046156.1	rRNA	Mus musculus nuclear encoded rRNA 5S 149 (n-R5s149), ribosomal RNA	16	48	48.4688	63	69.1216	97	128.424
srR-28419-cP	srRNA-Rn28s1-4321-29-cP	ACCATCTGTGGGATTATGACTGAACGCCT	29	srRNA	Rn28s1	NR_003279.1	rRNA	Mus musculus 28S ribosomal RNA (Rn28s1), ribosomal RNA	4321	69	69.674	25	27.4292	97	128.424
srR-1374-cP	srRNA-Rn28s1-2654-21-cP	GGGTCGGTCGGGCTGGGGCGC	21	srRNA	Rn28s1	NR_003279.1	rRNA	Mus musculus 28S ribosomal RNA (Rn28s1), ribosomal RNA	2654	13	13.127	57	62.5386	97	128.424
tsR-18-cP	tsRNA-Pro-CGG-58-19-cP	AGATCCCGGACGAGCCCCC	19	tsRNA	tRNA-Pro-CGG	chr11.trna188-ProCGG	tRNA	Mus_musculus_tRNA-Pro-CGG-1-2	58	19	19.1856	25	27.4292	97	128.424
srR-1240-cP	srRNA-Rn18s-1697-20-cP	ACACCGCCCGTCGCTACTAC	20	srRNA	Rn18s	NR_003278.3	rRNA	Mus musculus 18S ribosomal RNA (Rn18s), ribosomal RNA	1697	109	110.065	179	196.393	96	127.1
snR-3-cP	snRNA-Gm25202-29-22-cP	AAGTGTAGTATCTGTTCTTATC	22	snRNA	Gm25202	ENSMUST00000082838.3	snRNA	ncrna chromosome:GRCm39:X:14181640:14181830:-1 gene:ENSMUSG00000064772.3 gene_biotype:snRNA transcript_biotype:snRNA gene_symbol:Gm25202 description:predicted gene, 25202 [Source:MGI Symbol;Acc:MGI:5454979]	29	26	26.254	157	172.255	96	127.1
srR-14263-cP	srRNA-Rn18s-223-22-cP	ATCAGATCAAAACCAACCCGGT	22	srRNA	Rn18s	NR_003278.3	rRNA	Mus musculus 18S ribosomal RNA (Rn18s), ribosomal RNA	223	127	128.24	33	36.2066	96	127.1
srR-4844-cP	srRNA-Rn18s-1264-20-cP	CACCCGGCCCGGACACGGAC	20	srRNA	Rn18s	NR_003278.3	rRNA	Mus musculus 18S ribosomal RNA (Rn18s), ribosomal RNA	1264	74	74.7228	55	60.3443	96	127.1
srR-1349-cP	srRNA-Rn18s-111-22-cP	ATGGTTCCTTTGGTCGCTCGCT	22	srRNA	Rn18s	NR_003278.3	rRNA	Mus musculus 18S ribosomal RNA (Rn18s), ribosomal RNA	111	59	59.5763	11	12.0689	96	127.1
snR-1755-cP	snRNA-AC121792.2-46-22-cP	CCCAGGGCGAGGCTCACCCATT	22	snRNA	AC121792.2	ENSMUST00001239542.1	snRNA	ncrna chromosome:GRCm39:3:96396045:96396209:1 gene:ENSMUSG00000118936.1 gene_biotype:snRNA transcript_biotype:snRNA gene_symbol:AC121792.2	46	16	16.1563	4	4.38867	96	127.1
srR-164-cP	srRNA-Rn28s1-51-22-cP	AGCGGAGGAAAAGAAACTAACC	22	srRNA	Rn28s1	NR_003279.1	rRNA	Mus musculus 28S ribosomal RNA (Rn28s1), ribosomal RNA	51	140	141.367	160	175.547	95	125.776
srR-3301-cP	srRNA-Rn18s-1378-24-cP	AACGAACGAGACTCTGGCATGCTA	24	srRNA	Rn18s	NR_003278.3	rRNA	Mus musculus 18S ribosomal RNA (Rn18s), ribosomal RNA	1378	170	171.66	89	97.648	95	125.776
srR-1261-cP	srRNA-Rn18s-465-20-cP	AAGGAAGGCAGCAGGCGCGC	20	srRNA	Rn18s	NR_003278.3	rRNA	Mus musculus 18S ribosomal RNA (Rn18s), ribosomal RNA	465	99	99.967	96	105.328	95	125.776
srR-1337-cP	srRNA-Rn28s1-3354-19-cP	GCCCAGTGCTCTGAATGTC	19	srRNA	Rn28s1	NR_003279.1	rRNA	Mus musculus 28S ribosomal RNA (Rn28s1), ribosomal RNA	3354	61	61.5958	39	42.7896	95	125.776
srR-130-cP	srRNA-Rn28s1-546-20-cP	ACCCGCGCGTCGTTCCCCTC	20	srRNA	Rn28s1	NR_003279.1	rRNA	Mus musculus 28S ribosomal RNA (Rn28s1), ribosomal RNA	546	45	45.4395	42	46.0811	95	125.776
srR-605-cP	srRNA-Rn28s1-937-21-cP	CTCCCACGGCGCGACCGCTCT	21	srRNA	Rn28s1	NR_003279.1	rRNA	Mus musculus 28S ribosomal RNA (Rn28s1), ribosomal RNA	937	10	10.0977	9	9.87452	95	125.776
srR-2081-cP	srRNA-Rn18s-505-21-cP	GGGGAGGTAGTGACGAAAAAT	21	srRNA	Rn18s	NR_003278.3	rRNA	Mus musculus 18S ribosomal RNA (Rn18s), ribosomal RNA	505	307	309.999	148	162.381	94	124.452
sinR-2-cP	sinRNA-Klrb1b-19563-24-cP	ATAAGAGTTCGGTTCCCAGCACCC	24	sinRNA	Klrb1b	ENSMUSG00000079298	protein_coding intron	killer cell lectin-like receptor subfamily B member 1B [Source:MGI Symbol;Acc:MGI:107539]	19563	83	83.8107	82	89.9678	94	124.452
srR-2214-cP	srRNA-Rn18s-745-26-cP	GCCTCTCGGCGCCCCCTCGATGCTCT	26	srRNA	Rn18s	NR_003278.3	rRNA	Mus musculus 18S ribosomal RNA (Rn18s), ribosomal RNA	745	17	17.166	1	1.09717	94	124.452
srR-3560-cP	srRNA-Rn28s1-2662-23-cP	CGGGCTGGGGCGCGAAGCGGGGC	23	srRNA	Rn28s1	NR_003279.1	rRNA	Mus musculus 28S ribosomal RNA (Rn28s1), ribosomal RNA	2662	3	3.0293	11	12.0689	94	124.452
srR-665-cP	srRNA-Rn18s-1699-19-cP	ACCGCCCGTCGCTACTACC	19	srRNA	Rn18s	NR_003278.3	rRNA	Mus musculus 18S ribosomal RNA (Rn18s), ribosomal RNA	1699	111	112.084	241	264.418	93	123.128
srR-1265-cP	srRNA-Rn18s-1375-26-cP	GATAACGAACGAGACTCTGGCATGCT	26	srRNA	Rn18s	NR_003278.3	rRNA	Mus musculus 18S ribosomal RNA (Rn18s), ribosomal RNA	1375	186	187.817	68	74.6075	93	123.128
srR-8915-cP	srRNA-Rn18s-822-19-cP	GTTCAAAGCAGGCCCGAGC	19	srRNA	Rn18s	NR_003278.3	rRNA	Mus musculus 18S ribosomal RNA (Rn18s), ribosomal RNA	822	112	113.094	50	54.8584	93	123.128
srR-1050-cP	srRNA-Rn18s-1768-19-cP	ACGGCCCTGGCGGAGCGCT	19	srRNA	Rn18s	NR_003278.3	rRNA	Mus musculus 18S ribosomal RNA (Rn18s), ribosomal RNA	1768	43	43.42	55	60.3443	93	123.128
srR-1932-cP	srRNA-Rn28s1-3589-25-cP	GGCACGGTGAAGAGACATGAGAGGT	25	srRNA	Rn28s1	NR_003279.1	rRNA	Mus musculus 28S ribosomal RNA (Rn28s1), ribosomal RNA	3589	33	33.3223	2	2.19434	93	123.128
srR-5236-cP	srRNA-Rn28s1-3495-20-cP	GTCCCTACCTACTATCCAGC	20	srRNA	Rn28s1	NR_003279.1	rRNA	Mus musculus 28S ribosomal RNA (Rn28s1), ribosomal RNA	3495	235	237.295	36	39.4981	92	121.804
srR-903-cP	srRNA-Rn18s-1344-20-cP	AGTTGGTGGAGCGATTTGTC	20	srRNA	Rn18s	NR_003278.3	rRNA	Mus musculus 18S ribosomal RNA (Rn18s), ribosomal RNA	1344	198	199.934	58	63.6358	92	121.804
srR-6431-cP	srRNA-Rn18s-177-25-cP	GCCGACGGGCGCTGACCCCCCTTCC	25	srRNA	Rn18s	NR_003278.3	rRNA	Mus musculus 18S ribosomal RNA (Rn18s), ribosomal RNA	177	95	95.9279	32	35.1094	92	121.804
srR-10738-cP	srRNA-Rn28s1-3274-20-cP	CGGACCAGGGGAATCCGACT	20	srRNA	Rn28s1	NR_003279.1	rRNA	Mus musculus 28S ribosomal RNA (Rn28s1), ribosomal RNA	3274	39	39.3809	6	6.58301	92	121.804
srR-1929-cP	srRNA-Rn18s-68-22-cP	ACGGCCGGTACAGTGAAACTGC	22	srRNA	Rn18s	NR_003278.3	rRNA	Mus musculus 18S ribosomal RNA (Rn18s), ribosomal RNA	68	272	274.657	171	187.616	91	120.48
srR-5101-cP	srRNA-Rn18s-1504-18-cP	TTAGATGTCCGGGGCTGC	18	srRNA	Rn18s	NR_003278.3	rRNA	Mus musculus 18S ribosomal RNA (Rn18s), ribosomal RNA	1504	66	66.6447	46	50.4698	91	120.48
srR-500-cP	srRNA-Rn18s-584-21-cP	AACGAGGATCCATTGGAGGGC	21	srRNA	Rn18s	NR_003278.3	rRNA	Mus musculus 18S ribosomal RNA (Rn18s), ribosomal RNA	584	66	66.6447	11	12.0689	91	120.48
slncR-3496-cP	slncRNA-Gm35996-1188-17-cP	GAACTTTGAGGACTGAA	17	slncRNA	Gm35996	ENSMUST00000226274.2	LncRNA	ncrna chromosome:GRCm39:15:25101106:25128490:-1 gene:ENSMUSG00000115174.2 gene_biotype:lncRNA transcript_biotype:lncRNA gene_symbol:Gm35996 description:predicted gene, 35996 [Source:MGI Symbol;Acc:MGI:5595155]	1188	8	8.07814	35	38.4009	91	120.48
srR-1216-cP	srRNA-Rn18s-1526-19-cP	GCGCTACACTGACTGGCTC	19	srRNA	Rn18s	NR_003278.3	rRNA	Mus musculus 18S ribosomal RNA (Rn18s), ribosomal RNA	1526	539	544.265	275	301.721	90	119.156
sinR-1973-cP	sinRNA-Gm43422-18430-23-cP	GAGAGAACTCGGGTGAAGGAACT	23	sinRNA	Gm43422	ENSMUSG00000106643	TEC intron	-	18430	63	63.6154	333	365.357	90	119.156
srR-1274-cP	srRNA-Rn18s-141-17-cP	ACTTGGATAACTGTGGT	17	srRNA	Rn18s	NR_003278.3	rRNA	Mus musculus 18S ribosomal RNA (Rn18s), ribosomal RNA	141	319	322.116	93	102.037	90	119.156
sgmR-2874-cP	sgmRNA-chr7-136916639-22-cP	GGAAGCGTCTGGAAAGGCGCGC	22	sgmRNA	chr7	-	Genome	Chromosome 7	136916639	64	64.6251	182	199.685	90	119.156
sinR-2954-cP	sinRNA-Gm15160-44286-24-cP	AAGAAAGATTGCAGAGCTCCAGAT	24	sinRNA	Gm15160	ENSMUSG00000081386	processed_pseudogene intron	-	44286	181	182.768	35	38.4009	90	119.156
sinR-3463-cP	sinRNA-Gm43422-18430-22-2-cP	AGAGAACTCGGGTGAAGGAACT	22	sinRNA	Gm43422	ENSMUSG00000106643	TEC intron	-	18430	41	41.4005	142	155.798	90	119.156
srR-438-cP	srRNA-Rn28s1-1709-25-cP	AAGGCGCCCGATGCCGACGCTCATC	25	srRNA	Rn28s1	NR_003279.1	rRNA	Mus musculus 28S ribosomal RNA (Rn28s1), ribosomal RNA	1709	63	63.6154	19	20.8462	90	119.156
srR-4815-cP	srRNA-Rn28s1-2203-20-cP	GAGAGATGGGCGAGTGCCGT	20	srRNA	Rn28s1	NR_003279.1	rRNA	Mus musculus 28S ribosomal RNA (Rn28s1), ribosomal RNA	2203	37	37.3614	2	2.19434	90	119.156
srR-1225-cP	srRNA-Rn18s-1378-18-3-cP	AACGAACGAGATTCTGGC	18	srRNA	Rn18s	NR_003278.3	rRNA	Mus musculus 18S ribosomal RNA (Rn18s), ribosomal RNA	1378	250	252.442	61	66.9273	89	117.832
srR-65-cP	srRNA-Rn28s1-814-16-cP	ACAGCCCTCCGGCCGC	16	srRNA	Rn28s1	NR_003279.1	rRNA	Mus musculus 28S ribosomal RNA (Rn28s1), ribosomal RNA	814	200	201.953	45	49.3726	89	117.832
srR-3701-cP	srRNA-Rn28s1-2125-24-cP	ATTCAAACGAGAACTTTGAAGGCC	24	srRNA	Rn28s1	NR_003279.1	rRNA	Mus musculus 28S ribosomal RNA (Rn28s1), ribosomal RNA	2125	166	167.621	57	62.5386	89	117.832
srR-726-cP	srRNA-Rn18s-1623-27-cP	ATTCCCCATGAACGAGGAATTCCCAGT	27	srRNA	Rn18s	NR_003278.3	rRNA	Mus musculus 18S ribosomal RNA (Rn18s), ribosomal RNA	1623	179	180.748	32	35.1094	89	117.832
srR-360-cP	srRNA-Rn28s1-1-23-cP	CGCGACCTCAGATCAGACGTGGC	23	srRNA	Rn28s1	NR_003279.1	rRNA	Mus musculus 28S ribosomal RNA (Rn28s1), ribosomal RNA	1	56	56.547	128	140.438	89	117.832
srR-952-cP	srRNA-Rn18s-1369-22-cP	AATTCCGATAACGAACGAGACT	22	srRNA	Rn18s	NR_003278.3	rRNA	Mus musculus 18S ribosomal RNA (Rn18s), ribosomal RNA	1369	149	150.455	34	37.3037	89	117.832
srR-28959-cP	srRNA-Rn18s-865-21-6-cP	AATGGATAGGACCGCGGTTCT	21	srRNA	Rn18s	NR_003278.3	rRNA	Mus musculus 18S ribosomal RNA (Rn18s), ribosomal RNA	865	105	106.026	32	35.1094	89	117.832
srR-9613-cP	srRNA-Rn18s-1204-19-cP	GACGGAAGGGCACCACCAG	19	srRNA	Rn18s	NR_003278.3	rRNA	Mus musculus 18S ribosomal RNA (Rn18s), ribosomal RNA	1204	59	59.5763	37	40.5952	89	117.832
srR-2134-cP	srRNA-Rn18s-1040-19-cP	CGGAGGTTCGAAGACGATC	19	srRNA	Rn18s	NR_003278.3	rRNA	Mus musculus 18S ribosomal RNA (Rn18s), ribosomal RNA	1040	43	43.42	20	21.9434	89	117.832
snR-2-cP	snRNA-Gm22351-27-26-cP	AAAATTGGAACGATACAGAGAAGATT	26	snRNA	Gm22351	ENSMUST00000083925.4	snRNA	ncrna chromosome:GRCm39:X:73757373:73757479:-1 gene:ENSMUSG00000065859.4 gene_biotype:snRNA transcript_biotype:snRNA gene_symbol:Gm22351 description:predicted gene, 22351 [Source:MGI Symbol;Acc:MGI:5452128]	27	29	29.2833	18	19.749	89	117.832
srR-2367-cP	srRNA-Rn28s1-1313-22-cP	ACGAGCGTACGCGTTAGGACCC	22	srRNA	Rn28s1	NR_003279.1	rRNA	Mus musculus 28S ribosomal RNA (Rn28s1), ribosomal RNA	1313	12	12.1172	25	27.4292	89	117.832
srR-2453-cP	srRNA-Rn28s1-2125-19-cP	ATTCAAACGAGAACTTTGA	19	srRNA	Rn28s1	NR_003279.1	rRNA	Mus musculus 28S ribosomal RNA (Rn28s1), ribosomal RNA	2125	71	71.6935	73	80.0933	88	116.508
srR-249-cP	srRNA-Rn28s1-84-17-cP	AGTAACGGCGAGTGAAC	17	srRNA	Rn28s1	NR_003279.1	rRNA	Mus musculus 28S ribosomal RNA (Rn28s1), ribosomal RNA	84	24	24.2344	99	108.62	88	116.508
srR-358-cP	srRNA-Rn18s-1149-25-cP	AAAGTCTTTGGGTTCCGGGGGGAGT	25	srRNA	Rn18s	NR_003278.3	rRNA	Mus musculus 18S ribosomal RNA (Rn18s), ribosomal RNA	1149	84	84.8205	42	46.0811	88	116.508
srR-9309-cP	srRNA-Rn28s1-4330-21-cP	GGGATTATGACTGAACGCCTC	21	srRNA	Rn28s1	NR_003279.1	rRNA	Mus musculus 28S ribosomal RNA (Rn28s1), ribosomal RNA	4330	67	67.6544	41	44.9839	88	116.508
srR-890-cP	srRNA-Rn28s1-3279-19-cP	CAGGGGAATCCGACTGTTT	19	srRNA	Rn28s1	NR_003279.1	rRNA	Mus musculus 28S ribosomal RNA (Rn28s1), ribosomal RNA	3279	29	29.2833	65	71.316	88	116.508
srR-2864-cP	srRNA-Rn28s1-1210-27-cP	GAAGGGCCCCGCCCGGGGGCCCGAGGT	27	srRNA	Rn28s1	NR_003279.1	rRNA	Mus musculus 28S ribosomal RNA (Rn28s1), ribosomal RNA	1210	6	6.0586	9	9.87452	88	116.508
srR-2392-cP	srRNA-Rn18s-1599-24-cP	TGATGGGGATCGGGGATTGCAATT	24	srRNA	Rn18s	NR_003278.3	rRNA	Mus musculus 18S ribosomal RNA (Rn18s), ribosomal RNA	1599	94	94.9181	73	80.0933	87	115.184
srR-79-cP	srRNA-n-R5s149-16-24-cP	ACCCTGAACGCGCCCGATCTCGTC	24	srRNA	n-R5s149	NR_046156.1	rRNA	Mus musculus nuclear encoded rRNA 5S 149 (n-R5s149), ribosomal RNA	16	73	73.713	86	94.3565	87	115.184
srR-953-cP	srRNA-Rn28s1-1067-26-cP	ACGCGTCTCCCGACGAAGCCGAGCGC	26	srRNA	Rn28s1	NR_003279.1	rRNA	Mus musculus 28S ribosomal RNA (Rn28s1), ribosomal RNA	1067	25	25.2442	71	77.899	87	115.184
srR-1097-cP	srRNA-Rn28s1-4635-19-cP	TTCTGGGTCGGGGTTTCGT	19	srRNA	Rn28s1	NR_003279.1	rRNA	Mus musculus 28S ribosomal RNA (Rn28s1), ribosomal RNA	4635	90	90.8791	11	12.0689	87	115.184
srR-1564-cP	srRNA-Rn18s-111-29-cP	ATGGTTCCTTTGGTCGCTCGCTCCTCTCC	29	srRNA	Rn18s	NR_003278.3	rRNA	Mus musculus 18S ribosomal RNA (Rn18s), ribosomal RNA	111	70	70.6837	25	27.4292	87	115.184
srR-8057-cP	srRNA-Rn28s1-4584-23-cP	GAACGCACGTTCGTGTGGAACCT	23	srRNA	Rn28s1	NR_003279.1	rRNA	Mus musculus 28S ribosomal RNA (Rn28s1), ribosomal RNA	4584	36	36.3516	37	40.5952	87	115.184
srR-16909-cP	srRNA-Rn28s1-3314-20-cP	CGCGAAGGCCCGCGGCGGGT	20	srRNA	Rn28s1	NR_003279.1	rRNA	Mus musculus 28S ribosomal RNA (Rn28s1), ribosomal RNA	3314	14	14.1367	0	0	87	115.184
slncR-11-cP	slncRNA-Gm34730-381-15-cP	AACGACAAGACACAC	15	slncRNA	Gm34730	ENSMUST00000210674.2	LncRNA	ncrna chromosome:GRCm39:8:61069450:61085765:-1 gene:ENSMUSG00000109930.2 gene_biotype:lncRNA transcript_biotype:lncRNA gene_symbol:Gm34730 description:predicted gene, 34730 [Source:MGI Symbol;Acc:MGI:5593889]	381	66	66.6447	447	490.434	86	113.86
srR-832-cP	srRNA-Rn18s-1381-23-cP	GAACGAGACTCTGGCATGCTAAC	23	srRNA	Rn18s	NR_003278.3	rRNA	Mus musculus 18S ribosomal RNA (Rn18s), ribosomal RNA	1381	209	211.041	168	184.324	86	113.86
srR-553-cP	srRNA-Rn18s-1293-19-cP	AGATTGATAGCTCTTTCTC	19	srRNA	Rn18s	NR_003278.3	rRNA	Mus musculus 18S ribosomal RNA (Rn18s), ribosomal RNA	1293	95	95.9279	159	174.45	86	113.86
srR-974-cP	srRNA-Rn28s1-2588-22-cP	AATGTAGGTAAGGGAAGTCGGC	22	srRNA	Rn28s1	NR_003279.1	rRNA	Mus musculus 28S ribosomal RNA (Rn28s1), ribosomal RNA	2588	160	161.563	64	70.2188	86	113.86
srR-573-cP	srRNA-Rn45s-6877-30-cP	CGACTCTTAGCGGTGGATCACTCGGCTCGT	30	srRNA	Rn45s	NR_046233.2	rRNA	Mus musculus 45S pre-ribosomal RNA (Rn45s), ribosomal RNA	6877	121	122.182	65	71.316	86	113.86
srR-853-cP	srRNA-Rn18s-111-19-cP	ATGGTTCCTTTGGTCGCTC	19	srRNA	Rn18s	NR_003278.3	rRNA	Mus musculus 18S ribosomal RNA (Rn18s), ribosomal RNA	111	69	69.674	10	10.9717	86	113.86
snR-10-cP	snRNA-CT030142.4-70-23-cP	ACTCCGGATGTGCTGACCCCTGC	23	snRNA	CT030142.4	ENSMUST00000179675.3	snRNA	ncrna chromosome:GRCm39:12:54785241:54785404:-1 gene:ENSMUSG00000119206.1 gene_biotype:snRNA transcript_biotype:snRNA gene_symbol:CT030142.4	70	17	17.166	50	54.8584	86	113.86
srR-2743-cP	srRNA-Rn28s1-3270-23-cP	GGTGCGGACCAGGGGAATCCGAC	23	srRNA	Rn28s1	NR_003279.1	rRNA	Mus musculus 28S ribosomal RNA (Rn28s1), ribosomal RNA	3270	12	12.1172	8	8.77735	86	113.86
srR-1970-cP	srRNA-Rn18s-1524-21-cP	GCGCGCTACACTGACTGGCTC	21	srRNA	Rn18s	NR_003278.3	rRNA	Mus musculus 18S ribosomal RNA (Rn18s), ribosomal RNA	1524	280	282.735	212	232.6	85	112.536
snR-1-cP	snRNA-Gm25202-35-16-cP	AGTATCTGTTCTTATC	16	snRNA	Gm25202	ENSMUST00000082838.3	snRNA	ncrna chromosome:GRCm39:X:14181640:14181830:-1 gene:ENSMUSG00000064772.3 gene_biotype:snRNA transcript_biotype:snRNA gene_symbol:Gm25202 description:predicted gene, 25202 [Source:MGI Symbol;Acc:MGI:5454979]	35	55	55.5372	99	108.62	85	112.536
srR-1329-cP	srRNA-Rn18s-113-26-cP	GGTTCCTTTGGTCGCTCGCTCCTCTC	26	srRNA	Rn18s	NR_003278.3	rRNA	Mus musculus 18S ribosomal RNA (Rn18s), ribosomal RNA	113	99	99.967	22	24.1377	85	112.536
srR-19-cP	srRNA-n-R5s149-11-18-cP	ATACCACCCTGAACGCGC	18	srRNA	n-R5s149	NR_046156.1	rRNA	Mus musculus nuclear encoded rRNA 5S 149 (n-R5s149), ribosomal RNA	11	65	65.6349	45	49.3726	85	112.536
tsR-89-cP	tsRNA-Pro-CGG-56-19-cP	AAATCCCGGACGAGCCCCC	19	tsRNA	tRNA-Pro-CGG	chr11.trna188-ProCGG	tRNA	Mus_musculus_tRNA-Pro-CGG-1-2	56	32	32.3126	57	62.5386	85	112.536
srR-396-cP	srRNA-n-R5s149-21-18-cP	GAACGCGCCCGATCTCGT	18	srRNA	n-R5s149	NR_046156.1	rRNA	Mus musculus nuclear encoded rRNA 5S 149 (n-R5s149), ribosomal RNA	21	25	25.2442	2	2.19434	85	112.536
srR-725-cP	srRNA-Rn18s-1378-18-2-cP	AACGAACGAGACTTTGGC	18	srRNA	Rn18s	NR_003278.3	rRNA	Mus musculus 18S ribosomal RNA (Rn18s), ribosomal RNA	1378	266	268.598	69	75.7046	84	111.212
srR-243-cP	srRNA-Rn28s1-15-27-cP	AGACGTGGCGACCCGCTGAATTTAAGC	27	srRNA	Rn28s1	NR_003279.1	rRNA	Mus musculus 28S ribosomal RNA (Rn28s1), ribosomal RNA	15	61	61.5958	158	173.353	84	111.212
srR-4339-cP	srRNA-Rn28s1-3255-20-cP	AGCCGACTTAGAACTGGTGC	20	srRNA	Rn28s1	NR_003279.1	rRNA	Mus musculus 28S ribosomal RNA (Rn28s1), ribosomal RNA	3255	34	34.3321	127	139.34	84	111.212
srR-56-cP	srRNA-Rs5-8s1-69-21-cP	GAATTGCAGGACACATTGATC	21	srRNA	Rs5-8s1	NR_003280.2	rRNA	Mus musculus 5.8S ribosomal RNA (Rs5-8s1), ribosomal RNA	69	64	64.6251	15	16.4575	84	111.212
srR-8760-cP	srRNA-Rn28s1-2037-24-cP	AGGAGGGCCGCTGCGGTGAGCCTT	24	srRNA	Rn28s1	NR_003279.1	rRNA	Mus musculus 28S ribosomal RNA (Rn28s1), ribosomal RNA	2037	42	42.4102	16	17.5547	84	111.212
srR-11866-cP	srRNA-Rn28s1-3273-19-cP	GCGGACCAGGGGAATCCGA	19	srRNA	Rn28s1	NR_003279.1	rRNA	Mus musculus 28S ribosomal RNA (Rn28s1), ribosomal RNA	3273	27	27.2637	21	23.0405	84	111.212
srR-6634-cP	srRNA-Rn28s1-3974-16-cP	GAAAGCGGGGCCTCAC	16	srRNA	Rn28s1	NR_003279.1	rRNA	Mus musculus 28S ribosomal RNA (Rn28s1), ribosomal RNA	3974	19	19.1856	5	5.48584	84	111.212
srR-743-cP	srRNA-Rn28s1-4357-21-cP	AGAATCCCGCCCAGGCGGAAC	21	srRNA	Rn28s1	NR_003279.1	rRNA	Mus musculus 28S ribosomal RNA (Rn28s1), ribosomal RNA	4357	4	4.03907	12	13.166	84	111.212
srR-5412-cP	srRNA-Rn18s-1227-21-cP	AGGAGTGGAGCCTGCGGCTTA	21	srRNA	Rn18s	ENSMUST00000240377.1	rRNA	ncrna chromosome:GRCm39:17:40157244:40159092:1 gene:ENSMUSG00000119584.1 gene_biotype:rRNA transcript_biotype:rRNA gene_symbol:Rn18s description:18S ribosomal RNA [Source:NCBI gene (formerly Entrezgene);Acc:19791]	1227	45	45.4395	203	222.725	83	109.888
srR-385-cP	srRNA-Rn28s1-1107-23-cP	GATGTCGGCTACCCACCCGACCC	23	srRNA	Rn28s1	NR_003279.1	rRNA	Mus musculus 28S ribosomal RNA (Rn28s1), ribosomal RNA	1107	79	79.7716	33	36.2066	83	109.888
srR-3123-cP	srRNA-Rn28s1-1603-22-cP	AAGAAGCCCGGCTCGCTGGCGT	22	srRNA	Rn28s1	NR_003279.1	rRNA	Mus musculus 28S ribosomal RNA (Rn28s1), ribosomal RNA	1603	81	81.7912	24	26.332	83	109.888
srR-1245-cP	srRNA-Rn18s-1195-23-cP	AAAGGAATTGACGGAAGGGCACC	23	srRNA	Rn18s	NR_003278.3	rRNA	Mus musculus 18S ribosomal RNA (Rn18s), ribosomal RNA	1195	74	74.7228	10	10.9717	83	109.888
srR-15483-cP	srRNA-Rn18s-408-17-cP	GACGGGGAATCAGGGTT	17	srRNA	Rn18s	NR_003278.3	rRNA	Mus musculus 18S ribosomal RNA (Rn18s), ribosomal RNA	408	45	45.4395	4	4.38867	83	109.888
srR-3561-cP	srRNA-Rn28s1-3265-29-cP	GAACTGGTGCGGACCAGGGGAATCCGACT	29	srRNA	Rn28s1	NR_003279.1	rRNA	Mus musculus 28S ribosomal RNA (Rn28s1), ribosomal RNA	3265	41	41.4005	7	7.68018	83	109.888
srR-2807-cP	srRNA-Rn18s-534-21-cP	AGGACTCTTTCGAGGCCCTGT	21	srRNA	Rn18s	NR_003278.3	rRNA	Mus musculus 18S ribosomal RNA (Rn18s), ribosomal RNA	534	30	30.293	17	18.6519	83	109.888
srR-7014-cP	srRNA-Rn28s1-3270-22-cP	GGTGCGGACCAGGGGAATCCGA	22	srRNA	Rn28s1	NR_003279.1	rRNA	Mus musculus 28S ribosomal RNA (Rn28s1), ribosomal RNA	3270	29	29.2833	7	7.68018	83	109.888
sinR-99-cP	sinRNA-Slc66a1-11102-19-cP	AAGCCTTCCCGTGGACTGC	19	sinRNA	Slc66a1	ENSMUSG00000028744	protein_coding intron	solute carrier family 66 member 1 [Source:MGI Symbol;Acc:MGI:2384837]	11102	41	41.4005	212	232.6	82	108.564
srR-2169-cP	srRNA-Rn28s1-1678-18-cP	TGGCGCTGCGGGATGAAC	18	srRNA	Rn28s1	NR_003279.1	rRNA	Mus musculus 28S ribosomal RNA (Rn28s1), ribosomal RNA	1678	80	80.7814	155	170.061	82	108.564
srR-3081-cP	srRNA-Rn18s-1601-22-cP	ATGGGGATCGGGGATTGCAATT	22	srRNA	Rn18s	NR_003278.3	rRNA	Mus musculus 18S ribosomal RNA (Rn18s), ribosomal RNA	1601	117	118.143	78	85.5791	82	108.564
srR-2118-cP	srRNA-Rn18s-1369-26-cP	AATTCCGATAACGAACGAGACTCTGG	26	srRNA	Rn18s	NR_003278.3	rRNA	Mus musculus 18S ribosomal RNA (Rn18s), ribosomal RNA	1369	106	107.035	79	86.6763	82	108.564
-	stecRNA-Gm43800-1596-15-cP	GATTCCGGAACCTGG	15	stecRNA	Gm43800	ENSMUSG00000106867	TEC	ENSMUSG00000106867|ENSMUST00000201868|Gm43800|TEC|predictedgene 43800 [Source:MGI Symbol;Acc:MGI:5663937]	1596	27	27.2637	141	154.701	82	108.564
tsR-701-cP	tsRNA-Pro-CGG-60-15-cP	CCCGGACGAGCCCCC	15	tsRNA	tRNA-Pro-CGG	chr11.trna188-ProCGG	tRNA	Mus_musculus_tRNA-Pro-CGG-1-2	60	20	20.1953	136	149.215	82	108.564
srR-1443-cP	srRNA-Rn18s-1699-18-cP	ACCGCCCGTCGCTACTAC	18	srRNA	Rn18s	NR_003278.3	rRNA	Mus musculus 18S ribosomal RNA (Rn18s), ribosomal RNA	1699	56	56.547	99	108.62	82	108.564
srR-922-cP	srRNA-Rn28s1-1784-16-cP	GAAGTCGGAATCCGCT	16	srRNA	Rn28s1	NR_003279.1	rRNA	Mus musculus 28S ribosomal RNA (Rn28s1), ribosomal RNA	1784	53	53.5177	95	104.231	82	108.564
srR-4312-cP	srRNA-Rn28s1-1766-17-cP	AGCAGGACGGTGGCCAT	17	srRNA	Rn28s1	NR_003279.1	rRNA	Mus musculus 28S ribosomal RNA (Rn28s1), ribosomal RNA	1766	53	53.5177	21	23.0405	82	108.564
srR-2505-cP	srRNA-Rn28s1-4590-22-cP	ACGTTCGTGTGGAACCTGGCGC	22	srRNA	Rn28s1	NR_003279.1	rRNA	Mus musculus 28S ribosomal RNA (Rn28s1), ribosomal RNA	4590	23	23.2247	40	43.8867	82	108.564
srR-2995-cP	srRNA-Rn18s-113-20-cP	GGTTCCTTTGGTCGCTCGCT	20	srRNA	Rn18s	NR_003278.3	rRNA	Mus musculus 18S ribosomal RNA (Rn18s), ribosomal RNA	113	32	32.3126	9	9.87452	82	108.564
srR-1330-cP	srRNA-Rn18s-1278-23-cP	ACGGACAGGATTGACAGATTGAT	23	srRNA	Rn18s	NR_003278.3	rRNA	Mus musculus 18S ribosomal RNA (Rn18s), ribosomal RNA	1278	306	308.989	78	85.5791	81	107.24
srR-303-cP	srRNA-Rn18s-393-18-cP	ATGGTGACCACGGGTGAC	18	srRNA	Rn18s	NR_003278.3	rRNA	Mus musculus 18S ribosomal RNA (Rn18s), ribosomal RNA	393	181	182.768	85	93.2593	81	107.24
srR-941-cP	srRNA-Rn28s1-4165-15-cP	AGGGAACGTGAGCTG	15	srRNA	Rn28s1	NR_003279.1	rRNA	Mus musculus 28S ribosomal RNA (Rn28s1), ribosomal RNA	4165	54	54.5274	141	154.701	81	107.24
srR-2397-cP	srRNA-Rn18s-1446-27-cP	AGAGGGACAAGTGGCGTTCAGCCACCC	27	srRNA	Rn18s	NR_003278.3	rRNA	Mus musculus 18S ribosomal RNA (Rn18s), ribosomal RNA	1446	161	162.573	41	44.9839	81	107.24
srR-9898-cP	srRNA-Rn18s-1675-20-2-cP	ATTAAGTCCCTGCCCTTTGT	20	srRNA	Rn18s	NR_003278.3	rRNA	Mus musculus 18S ribosomal RNA (Rn18s), ribosomal RNA	1675	85	85.8302	60	65.8301	81	107.24
srR-4280-cP	srRNA-Rn28s1-1434-29-cP	ATAGGGGCGAAAGACTAATCGAACCATCT	29	srRNA	Rn28s1	NR_003279.1	rRNA	Mus musculus 28S ribosomal RNA (Rn28s1), ribosomal RNA	1434	81	81.7912	47	51.5669	81	107.24
srR-15559-cP	srRNA-Rn28s1-44-25-2-cP	ATCAGTCAGCGGAGGAAAAGAAACT	25	srRNA	Rn28s1	NR_003279.1	rRNA	Mus musculus 28S ribosomal RNA (Rn28s1), ribosomal RNA	44	88	88.8595	37	40.5952	81	107.24
srR-5721-cP	srRNA-Rn18s-529-30-cP	AATACAGGACTCTTTCGAGGCCCTGTAATT	30	srRNA	Rn18s	NR_003278.3	rRNA	Mus musculus 18S ribosomal RNA (Rn18s), ribosomal RNA	529	68	68.6642	21	23.0405	81	107.24
srR-1087-cP	srRNA-Rn18s-461-24-cP	ATCCAAGGAAGGCAGCAGGCGCGC	24	srRNA	Rn18s	NR_003278.3	rRNA	Mus musculus 18S ribosomal RNA (Rn18s), ribosomal RNA	461	37	37.3614	31	34.0122	81	107.24
srR-1497-cP	srRNA-Rn28s1-2472-23-cP	CCGGTGAGCTCTCGCTGGCCCTT	23	srRNA	Rn28s1	NR_003279.1	rRNA	Mus musculus 28S ribosomal RNA (Rn28s1), ribosomal RNA	2472	25	25.2442	6	6.58301	81	107.24
srR-2058-cP	srRNA-Rn18s-504-22-cP	CGGGGAGGTAGTGACGAAAAAT	22	srRNA	Rn18s	NR_003278.3	rRNA	Mus musculus 18S ribosomal RNA (Rn18s), ribosomal RNA	504	168	169.641	74	81.1905	80	105.916
srR-2682-cP	srRNA-Rn28s1-1678-19-cP	TGGCGCTGCGGGATGAACC	19	srRNA	Rn28s1	NR_003279.1	rRNA	Mus musculus 28S ribosomal RNA (Rn28s1), ribosomal RNA	1678	128	129.25	66	72.4131	80	105.916
srR-367-cP	srRNA-Rn28s1-4139-26-cP	AAGCGTTGGATTGTTCACCCACTAAT	26	srRNA	Rn28s1	NR_003279.1	rRNA	Mus musculus 28S ribosomal RNA (Rn28s1), ribosomal RNA	4139	85	85.8302	92	100.94	80	105.916
srR-1716-cP	srRNA-Rn18s-1489-24-cP	AGGTCTGTGATGCCCTTAGATGTC	24	srRNA	Rn18s	NR_003278.3	rRNA	Mus musculus 18S ribosomal RNA (Rn18s), ribosomal RNA	1489	91	91.8888	52	57.0528	80	105.916
srR-220-cP	srRNA-Rn28s1-276-23-cP	GGAGTCGGGTTGCTTGGGAATGC	23	srRNA	Rn28s1	NR_003279.1	rRNA	Mus musculus 28S ribosomal RNA (Rn28s1), ribosomal RNA	276	69	69.674	64	70.2188	80	105.916
srR-9-cP	srRNA-n-R5s149-1-20-cP	GTCTACGGCCATACCACCCT	20	srRNA	n-R5s149	NR_046156.1	rRNA	Mus musculus nuclear encoded rRNA 5S 149 (n-R5s149), ribosomal RNA	1	52	52.5079	65	71.316	80	105.916
srR-3073-cP	srRNA-Rn18s-111-18-cP	ATGGTTCCTTTGGTCGCT	18	srRNA	Rn18s	NR_003278.3	rRNA	Mus musculus 18S ribosomal RNA (Rn18s), ribosomal RNA	111	64	64.6251	15	16.4575	80	105.916
srR-1439-cP	srRNA-Rn28s1-3280-27-cP	AGGGGAATCCGACTGTTTAATTAAAAC	27	srRNA	Rn28s1	NR_003279.1	rRNA	Mus musculus 28S ribosomal RNA (Rn28s1), ribosomal RNA	3280	23	23.2247	40	43.8867	80	105.916
srR-28433-cP	srRNA-Rn28s1-2515-21-cP	GTAAATCTCGCGCCGGGCCGT	21	srRNA	Rn28s1	NR_003279.1	rRNA	Mus musculus 28S ribosomal RNA (Rn28s1), ribosomal RNA	2515	41	41.4005	10	10.9717	80	105.916
srR-435-cP	srRNA-Rn28s1-1147-20-cP	AAGGAGTCTAACGCGTGCGC	20	srRNA	Rn28s1	NR_003279.1	rRNA	Mus musculus 28S ribosomal RNA (Rn28s1), ribosomal RNA	1147	28	28.2735	15	16.4575	80	105.916
srR-234-cP	srRNA-Rn28s1-3584-30-cP	AGTCTGGCACGGTGAAGAGACATGAGAGGT	30	srRNA	Rn28s1	NR_003279.1	rRNA	Mus musculus 28S ribosomal RNA (Rn28s1), ribosomal RNA	3584	30	30.293	3	3.29151	80	105.916
srR-1047-cP	srRNA-Rn28s1-1237-18-cP	GGGATCCCGAGGCCTCTC	18	srRNA	Rn28s1	NR_003279.1	rRNA	Mus musculus 28S ribosomal RNA (Rn28s1), ribosomal RNA	1237	0	0	0	0	80	105.916
srR-4675-cP	srRNA-n-R5s149-2-24-2-cP	TCTACGGCCATACCACCCTGAACG	24	srRNA	n-R5s149	NR_046156.1	rRNA	Mus musculus nuclear encoded rRNA 5S 149 (n-R5s149), ribosomal RNA	2	40	40.3907	487	534.321	79	104.592
srR-169-cP	srRNA-Rn18s-1278-15-cP	ACGGACAGGATTGAC	15	srRNA	Rn18s	NR_003278.3	rRNA	Mus musculus 18S ribosomal RNA (Rn18s), ribosomal RNA	1278	280	282.735	90	98.7452	79	104.592
srR-1824-cP	srRNA-Rn18s-1674-23-cP	GATTAAGTCCCTGCCCTTTGTAC	23	srRNA	Rn18s	NR_003278.3	rRNA	Mus musculus 18S ribosomal RNA (Rn18s), ribosomal RNA	1674	154	155.504	132	144.826	79	104.592
srR-2734-cP	srRNA-Rn28s1-4144-18-cP	TTGGATTGTTCACCCACT	18	srRNA	Rn28s1	NR_003279.1	rRNA	Mus musculus 28S ribosomal RNA (Rn28s1), ribosomal RNA	4144	65	65.6349	189	207.365	79	104.592
srR-1282-cP	srRNA-Rn18s-461-29-cP	ATCCAAGGAAGGCAGCAGGCGCGCAAATT	29	srRNA	Rn18s	NR_003278.3	rRNA	Mus musculus 18S ribosomal RNA (Rn18s), ribosomal RNA	461	128	129.25	34	37.3037	79	104.592
srR-4304-cP	srRNA-Rn18s-431-19-cP	CGGAGAGGGAGCCTGAGAA	19	srRNA	Rn18s	NR_003278.3	rRNA	Mus musculus 18S ribosomal RNA (Rn18s), ribosomal RNA	431	50	50.4884	72	78.9961	79	104.592
srR-2461-cP	srRNA-Rn28s1-49-20-cP	TCAGCGGAGGAAAAGAAACT	20	srRNA	Rn28s1	NR_003279.1	rRNA	Mus musculus 28S ribosomal RNA (Rn28s1), ribosomal RNA	49	40	40.3907	67	73.5103	79	104.592
srR-167-cP	srRNA-Rn28s1-2911-16-cP	CGGAGCGGGAGGAACC	16	srRNA	Rn28s1	NR_003279.1	rRNA	Mus musculus 28S ribosomal RNA (Rn28s1), ribosomal RNA	2911	53	53.5177	51	55.9556	79	104.592
srR-2852-cP	srRNA-Rn28s1-1412-24-cP	AAATCGGTCGTCCGACCTGGGTAT	24	srRNA	Rn28s1	NR_003279.1	rRNA	Mus musculus 28S ribosomal RNA (Rn28s1), ribosomal RNA	1412	63	63.6154	30	32.9151	79	104.592
srR-191-cP	srRNA-Rn28s1-937-24-cP	CTCCCACGGCGCGACCGCTCTCCC	24	srRNA	Rn28s1	NR_003279.1	rRNA	Mus musculus 28S ribosomal RNA (Rn28s1), ribosomal RNA	937	48	48.4688	38	41.6924	79	104.592
srR-1110-cP	srRNA-Rn28s1-1603-20-cP	AAGAAGCCCGGCTCGCTGGC	20	srRNA	Rn28s1	NR_003279.1	rRNA	Mus musculus 28S ribosomal RNA (Rn28s1), ribosomal RNA	1603	41	41.4005	10	10.9717	79	104.592
srR-2784-cP	srRNA-Rn28s1-3706-20-cP	ACTCTCATCGTTTTTTCACT	20	srRNA	Rn28s1	NR_003279.1	rRNA	Mus musculus 28S ribosomal RNA (Rn28s1), ribosomal RNA	3706	34	34.3321	3	3.29151	79	104.592
srR-3901-cP	srRNA-Rn28s1-3471-18-cP	GAATGGATGAACGAGATT	18	srRNA	Rn28s1	NR_003279.1	rRNA	Mus musculus 28S ribosomal RNA (Rn28s1), ribosomal RNA	3471	25	25.2442	0	0	79	104.592
srR-7690-cP	srRNA-Rn28s1-2542-22-cP	ATCCGCAGCAGGTCTCCAAGGT	22	srRNA	Rn28s1	NR_003279.1	rRNA	Mus musculus 28S ribosomal RNA (Rn28s1), ribosomal RNA	2542	19	19.1856	4	4.38867	79	104.592
srR-22114-cP	srRNA-Rn28s1-3974-19-cP	GAAAGCGGGGCCTCACGAT	19	srRNA	Rn28s1	NR_003279.1	rRNA	Mus musculus 28S ribosomal RNA (Rn28s1), ribosomal RNA	3974	12	12.1172	0	0	79	104.592
srR-1748-cP	srRNA-Rn28s1-3871-25-cP	AACGCAGGTGTCCTAAGGCGAGCTC	25	srRNA	Rn28s1	NR_003279.1	rRNA	Mus musculus 28S ribosomal RNA (Rn28s1), ribosomal RNA	3871	148	149.446	77	84.482	78	103.268
srR-2128-cP	srRNA-Rn18s-143-21-cP	TTGGATAACTGTGGTAATTCT	21	srRNA	Rn18s	NR_003278.3	rRNA	Mus musculus 18S ribosomal RNA (Rn18s), ribosomal RNA	143	143	144.397	56	61.4414	78	103.268
srR-1071-cP	srRNA-Rn28s1-2623-24-cP	AACTTCGGGATAAGGATTGGCTCT	24	srRNA	Rn28s1	NR_003279.1	rRNA	Mus musculus 28S ribosomal RNA (Rn28s1), ribosomal RNA	2623	85	85.8302	41	44.9839	78	103.268
srR-708-cP	srRNA-Rn28s1-4638-16-cP	TGGGTCGGGGTTTCGT	16	srRNA	Rn28s1	NR_003279.1	rRNA	Mus musculus 28S ribosomal RNA (Rn28s1), ribosomal RNA	4638	76	76.7423	22	24.1377	78	103.268
sinR-12-cP	sinRNA-Klrb1b-19565-24-cP	AAGAGTTCGGTTCCCAGCACCCAC	24	sinRNA	Klrb1b	ENSMUSG00000079298	protein_coding intron	killer cell lectin-like receptor subfamily B member 1B [Source:MGI Symbol;Acc:MGI:107539]	19565	28	28.2735	18	19.749	78	103.268
srR-1279-cP	srRNA-Rn28s1-87-29-cP	AACGGCGAGTGAACAGGGAAGAGCCCAGC	29	srRNA	Rn28s1	NR_003279.1	rRNA	Mus musculus 28S ribosomal RNA (Rn28s1), ribosomal RNA	87	21	21.2051	18	19.749	78	103.268
srR-120-cP	srRNA-n-R5s149-19-20-cP	CTGAACGCGCCCGATCTCGT	20	srRNA	n-R5s149	NR_046156.1	rRNA	Mus musculus nuclear encoded rRNA 5S 149 (n-R5s149), ribosomal RNA	19	14	14.1367	18	19.749	78	103.268
srR-1672-cP	srRNA-Rn18s-914-25-cP	ATGATTAAGAGGGACGGCCGGGGGC	25	srRNA	Rn18s	NR_003278.3	rRNA	Mus musculus 18S ribosomal RNA (Rn18s), ribosomal RNA	914	81	81.7912	177	194.199	77	101.944
srR-3464-cP	srRNA-Rn18s-1117-21-cP	CCCATGACCCGCCGGGCAGCT	21	srRNA	Rn18s	NR_003278.3	rRNA	Mus musculus 18S ribosomal RNA (Rn18s), ribosomal RNA	1117	52	52.5079	96	105.328	77	101.944
srR-6256-cP	srRNA-Rn18s-1204-18-cP	GACGGAAGGGCACCACCA	18	srRNA	Rn18s	NR_003278.3	rRNA	Mus musculus 18S ribosomal RNA (Rn18s), ribosomal RNA	1204	84	84.8205	58	63.6358	77	101.944
srR-2659-cP	srRNA-Rn28s1-4099-20-cP	CGATGTCGGCTCTTCCTATC	20	srRNA	Rn28s1	NR_003279.1	rRNA	Mus musculus 28S ribosomal RNA (Rn28s1), ribosomal RNA	4099	52	52.5079	85	93.2593	77	101.944
srR-1028-cP	srRNA-Rn18s-1695-17-cP	ACACACCGCCCGTCGCT	17	srRNA	Rn18s	NR_003278.3	rRNA	Mus musculus 18S ribosomal RNA (Rn18s), ribosomal RNA	1695	97	97.9474	33	36.2066	77	101.944
srR-638-cP	srRNA-Rn28s1-281-28-cP	CGGGTTGCTTGGGAATGCAGCCCAAAGC	28	srRNA	Rn28s1	NR_003279.1	rRNA	Mus musculus 28S ribosomal RNA (Rn28s1), ribosomal RNA	281	57	57.5567	23	25.2349	77	101.944
snR-1843-cP	snRNA-AC121792.2-43-25-cP	TTTCCCAGGGCGAGGCTCACCCATT	25	snRNA	AC121792.2	ENSMUST00001239542.1	snRNA	ncrna chromosome:GRCm39:3:96396045:96396209:1 gene:ENSMUSG00000118936.1 gene_biotype:snRNA transcript_biotype:snRNA gene_symbol:AC121792.2	43	11	11.1074	1	1.09717	77	101.944
smR-217-cP	smRNA-Icam5-2281-16-cP	AGAATACCGGCCTGTC	16	smRNA	Icam5	ENSMUSG00000032174	mature mRNA	ENSMUST00000019616|Icam5|protein_coding|intercellular	2281	67	67.6544	144	157.992	76	100.621
srR-31358-cP	srRNA-Rn28s1-4578-22-cP	CACGTTGAACGCACGTTCGTGT	22	srRNA	Rn28s1	NR_003279.1	rRNA	Mus musculus 28S ribosomal RNA (Rn28s1), ribosomal RNA	4578	104	105.016	27	29.6236	76	100.621
srR-862-cP	srRNA-Rn28s1-4074-26-cP	ATAGCGACGTCGCTTTTTGATCCTTC	26	srRNA	Rn28s1	NR_003279.1	rRNA	Mus musculus 28S ribosomal RNA (Rn28s1), ribosomal RNA	4074	44	44.4298	66	72.4131	76	100.621
srR-854-cP	srRNA-Rn18s-1768-26-cP	ACGGCCCTGGCGGAGCGCTGAGAAGA	26	srRNA	Rn18s	NR_003278.3	rRNA	Mus musculus 18S ribosomal RNA (Rn18s), ribosomal RNA	1768	45	45.4395	52	57.0528	76	100.621
srR-3846-cP	srRNA-Rn28s1-4498-29-cP	CGGGACCGGGGTCCGGTGCGGAGAGCCGT	29	srRNA	Rn28s1	NR_003279.1	rRNA	Mus musculus 28S ribosomal RNA (Rn28s1), ribosomal RNA	4498	75	75.7326	3	3.29151	76	100.621
srR-4230-cP	srRNA-Rn28s1-3273-16-cP	GCGGACCAGGGGAATC	16	srRNA	Rn28s1	NR_003279.1	rRNA	Mus musculus 28S ribosomal RNA (Rn28s1), ribosomal RNA	3273	31	31.3028	8	8.77735	76	100.621
srR-767-cP	srRNA-Rn18s-1787-26-cP	GAGAAGACGGTCGAACTTGACTATCT	26	srRNA	Rn18s	NR_003278.3	rRNA	Mus musculus 18S ribosomal RNA (Rn18s), ribosomal RNA	1787	10	10.0977	21	23.0405	76	100.621
srR-21240-cP	srRNA-Rn18s-424-21-cP	TCGATTCCGGAGAGGGAGCCT	21	srRNA	Rn18s	NR_003278.3	rRNA	Mus musculus 18S ribosomal RNA (Rn18s), ribosomal RNA	424	5	5.04884	0	0	76	100.621
srR-285-cP	srRNA-Rn18s-1699-16-cP	ACCGCCCGTCGCTACT	16	srRNA	Rn18s	NR_003278.3	rRNA	Mus musculus 18S ribosomal RNA (Rn18s), ribosomal RNA	1699	235	237.295	142	155.798	75	99.2966
srR-7251-cP	srRNA-Rn18s-1675-22-cP	ATTAAGTCCCTGCCCTTTGTAC	22	srRNA	Rn18s	NR_003278.3	rRNA	Mus musculus 18S ribosomal RNA (Rn18s), ribosomal RNA	1675	63	63.6154	198	217.239	75	99.2966
srR-815-cP	srRNA-Rn28s1-1393-19-cP	CGTAGCGGTCCTGACGTGC	19	srRNA	Rn28s1	NR_003279.1	rRNA	Mus musculus 28S ribosomal RNA (Rn28s1), ribosomal RNA	1393	55	55.5372	128	140.438	75	99.2966
srR-1447-cP	srRNA-Rn18s-1385-16-cP	GAGACTCTGGCATGCT	16	srRNA	Rn18s	NR_003278.3	rRNA	Mus musculus 18S ribosomal RNA (Rn18s), ribosomal RNA	1385	140	141.367	25	27.4292	75	99.2966
srR-1454-cP	srRNA-Rn28s1-21-21-cP	GGCGACCCGCTGAATTTAAGC	21	srRNA	Rn28s1	NR_003279.1	rRNA	Mus musculus 28S ribosomal RNA (Rn28s1), ribosomal RNA	21	101	101.987	38	41.6924	75	99.2966
srR-25-cP	srRNA-n-R5s149-11-26-cP	ATACCACCCTGAACGCGCCCGATCTC	26	srRNA	n-R5s149	NR_046156.1	rRNA	Mus musculus nuclear encoded rRNA 5S 149 (n-R5s149), ribosomal RNA	11	68	68.6642	61	66.9273	75	99.2966
srR-918-cP	srRNA-Rn28s1-2446-17-cP	GGAAAGCGTCGCGGTTC	17	srRNA	Rn28s1	NR_003279.1	rRNA	Mus musculus 28S ribosomal RNA (Rn28s1), ribosomal RNA	2446	39	39.3809	3	3.29151	75	99.2966
srR-860-cP	srRNA-Rn18s-1158-16-cP	GGGTTCCGGGGGGAGT	16	srRNA	Rn18s	NR_003278.3	rRNA	Mus musculus 18S ribosomal RNA (Rn18s), ribosomal RNA	1158	32	32.3126	9	9.87452	75	99.2966
srR-4222-cP	srRNA-Rn28s1-2125-26-cP	ATTCAAACGAGAACTTTGAAGGCCGA	26	srRNA	Rn28s1	NR_003279.1	rRNA	Mus musculus 28S ribosomal RNA (Rn28s1), ribosomal RNA	2125	35	35.3419	6	6.58301	75	99.2966
srR-481-cP	srRNA-Rn18s-1274-19-cP	GGACACGGACAGGATTGAC	19	srRNA	Rn18s	NR_003278.3	rRNA	Mus musculus 18S ribosomal RNA (Rn18s), ribosomal RNA	1274	189	190.846	103	113.008	74	97.9726
srR-2187-cP	srRNA-Rn18s-145-25-cP	GGATAACTGTGGTAATTCTAGAGCT	25	srRNA	Rn18s	NR_003278.3	rRNA	Mus musculus 18S ribosomal RNA (Rn18s), ribosomal RNA	145	165	166.612	96	105.328	74	97.9726
srR-4139-cP	srRNA-Rn18s-1373-28-cP	CCGATAACGAACGAGACTCTGGCATGCT	28	srRNA	Rn18s	NR_003278.3	rRNA	Mus musculus 18S ribosomal RNA (Rn18s), ribosomal RNA	1373	162	163.582	31	34.0122	74	97.9726
srR-596-cP	srRNA-Rn18s-459-18-cP	ACATCCAAGGAAGGCAGC	18	srRNA	Rn18s	NR_003278.3	rRNA	Mus musculus 18S ribosomal RNA (Rn18s), ribosomal RNA	459	57	57.5567	61	66.9273	74	97.9726
srR-22320-cP	srRNA-Rn28s1-3264-29-3-cP	AGAACTGGTGCGGACCAGGGAATCCGACT	29	srRNA	Rn28s1	NR_003279.1	rRNA	Mus musculus 28S ribosomal RNA (Rn28s1), ribosomal RNA	3264	108	109.055	14	15.3604	74	97.9726
srR-2347-cP	srRNA-Rn18s-1381-17-2-cP	GAACGAGACTCTAGCCT	17	srRNA	Rn18s	NR_003278.3	rRNA	Mus musculus 18S ribosomal RNA (Rn18s), ribosomal RNA	1381	20	20.1953	83	91.065	74	97.9726
srR-1746-cP	srRNA-Rn18s-962-29-cP	GAAATTCTTGGACCGGCGCAAGACGGACC	29	srRNA	Rn18s	NR_003278.3	rRNA	Mus musculus 18S ribosomal RNA (Rn18s), ribosomal RNA	962	79	79.7716	24	26.332	74	97.9726
srR-704-cP	srRNA-Rn18s-617-24-cP	AGCAGCCGCGGTAATTCCAGCTCC	24	srRNA	Rn18s	NR_003278.3	rRNA	Mus musculus 18S ribosomal RNA (Rn18s), ribosomal RNA	617	25	25.2442	68	74.6075	74	97.9726
srR-4379-cP	srRNA-Rn28s1-4357-24-cP	AGAATCCCGCCCAGGCGGAACGAT	24	srRNA	Rn28s1	NR_003279.1	rRNA	Mus musculus 28S ribosomal RNA (Rn28s1), ribosomal RNA	4357	21	21.2051	13	14.2632	74	97.9726
srR-9218-cP	srRNA-Rn28s1-1135-23-cP	GAAACACGGACCAAGGAGTCTAA	23	srRNA	Rn28s1	NR_003279.1	rRNA	Mus musculus 28S ribosomal RNA (Rn28s1), ribosomal RNA	1135	12	12.1172	11	12.0689	74	97.9726
srR-3102-cP	srRNA-Rn18s-1603-20-cP	GGGGATCGGGGATTGCAATT	20	srRNA	Rn18s	NR_003278.3	rRNA	Mus musculus 18S ribosomal RNA (Rn18s), ribosomal RNA	1603	323	326.155	88	96.5508	73	96.6487
srR-13108-cP	srRNA-Rn18s-490-26-cP	ACCCACTCCCGACCCGGGGAGGTAGT	26	srRNA	Rn18s	NR_003278.3	rRNA	Mus musculus 18S ribosomal RNA (Rn18s), ribosomal RNA	490	184	185.797	76	83.3848	73	96.6487
srR-549-cP	srRNA-Rn28s1-337-21-cP	ACCGGCACGAGACCGATAGTC	21	srRNA	Rn28s1	NR_003279.1	rRNA	Mus musculus 28S ribosomal RNA (Rn28s1), ribosomal RNA	337	95	95.9279	130	142.632	73	96.6487
srR-395-cP	srRNA-Rn28s1-1396-16-cP	AGCGGTCCTGACGTGC	16	srRNA	Rn28s1	NR_003279.1	rRNA	Mus musculus 28S ribosomal RNA (Rn28s1), ribosomal RNA	1396	60	60.586	97	106.425	73	96.6487
srR-992-cP	srRNA-Rn28s1-2175-18-cP	AGCAGTTGAACATGGGTC	18	srRNA	Rn28s1	NR_003279.1	rRNA	Mus musculus 28S ribosomal RNA (Rn28s1), ribosomal RNA	2175	43	43.42	81	88.8707	73	96.6487
tsR-1-cP	tsRNA-Asp-GTC-9-25-cP	AGCTCAGTGGAGAGCATTTGACTGC	25	tsRNA	tRNA-Asp-GTC	chr11.trna189-AspGTC	tRNA	Mus_musculus_tRNA-Asp-GTC-1-10	9	51	51.4981	44	48.2754	73	96.6487
srR-16476-cP	srRNA-Rn28s1-4076-27-cP	AGCGACGTCGCTTTTTGATCCTTCGAT	27	srRNA	Rn28s1	NR_003279.1	rRNA	Mus musculus 28S ribosomal RNA (Rn28s1), ribosomal RNA	4076	51	51.4981	19	20.8462	73	96.6487
srR-2509-cP	srRNA-Rn28s1-1256-29-cP	AGTCCGCCGAGGGCGCACCACCGGCCCGT	29	srRNA	Rn28s1	NR_003279.1	rRNA	Mus musculus 28S ribosomal RNA (Rn28s1), ribosomal RNA	1256	17	17.166	1	1.09717	73	96.6487
srR-31374-cP	srRNA-Rn28s1-1237-22-cP	GGGATCCCGAGGCCTCTCCAGT	22	srRNA	Rn28s1	NR_003279.1	rRNA	Mus musculus 28S ribosomal RNA (Rn28s1), ribosomal RNA	1237	5	5.04884	10	10.9717	73	96.6487
srR-246-cP	srRNA-Rn18s-1182-25-cP	AAAGCTGAAACTTAAAGGAATTGAC	25	srRNA	Rn18s	NR_003278.3	rRNA	Mus musculus 18S ribosomal RNA (Rn18s), ribosomal RNA	1182	137	138.338	202	221.628	72	95.3247
sinR-128-cP	sinRNA-Specc1l-1213-17-cP	AACGACAAGACACACAC	17	sinRNA	Specc1l	ENSMUSG00000033444	protein_coding intron	sperm antigen with calponin homology and coiled-coil domains 1-like [Source:MGI Symbol;Acc:MGI:1921642]	1213	28	28.2735	196	215.045	72	95.3247
srR-1855-cP	srRNA-Rn28s1-4339-18-cP	ACTGAACGCCTCTAAGTC	18	srRNA	Rn28s1	NR_003279.1	rRNA	Mus musculus 28S ribosomal RNA (Rn28s1), ribosomal RNA	4339	42	42.4102	152	166.77	72	95.3247
srR-1158-cP	srRNA-Rn28s1-3943-24-cP	GATCTTGATTTTCAGTACGAATAC	24	srRNA	Rn28s1	NR_003279.1	rRNA	Mus musculus 28S ribosomal RNA (Rn28s1), ribosomal RNA	3943	134	135.309	31	34.0122	72	95.3247
srR-1023-cP	srRNA-Rn28s1-4685-22-cP	ATTGAAAGTCAGCCCTCGACAC	22	srRNA	Rn28s1	NR_003279.1	rRNA	Mus musculus 28S ribosomal RNA (Rn28s1), ribosomal RNA	4685	92	92.8986	41	44.9839	72	95.3247
srR-2693-cP	srRNA-Rn28s1-4139-18-cP	AAGCGTTGGATTGTTCAC	18	srRNA	Rn28s1	NR_003279.1	rRNA	Mus musculus 28S ribosomal RNA (Rn28s1), ribosomal RNA	4139	26	26.254	76	83.3848	72	95.3247
srR-318-cP	srRNA-n-R5s149-77-20-cP	ACTTGGATGGGAGACCGCCT	20	srRNA	n-R5s149	NR_046156.1	rRNA	Mus musculus nuclear encoded rRNA 5S 149 (n-R5s149), ribosomal RNA	77	23	23.2247	29	31.8179	72	95.3247
srR-625-cP	srRNA-Rn28s1-333-18-cP	AAATACCGGCACGAGACC	18	srRNA	Rn28s1	NR_003279.1	rRNA	Mus musculus 28S ribosomal RNA (Rn28s1), ribosomal RNA	333	20	20.1953	24	26.332	72	95.3247
smcR-2-cP	smcRNA-Rn7s1-72-24-cP	AGGAGTTCTGGGCTGTAGTGCGCT	24	smcRNA	Rn7s1	ENSMUST00000175032.4	miscRNA	ncrna chromosome:GRCm39:12:69206069:69206368:1 gene:ENSMUSG00000118866.1 gene_biotype:misc_RNA transcript_biotype:misc_RNA gene_symbol:Rn7s1 description:7S RNA 1 [Source:NCBI gene (formerly Entrezgene);Acc:103948]	72	29	29.2833	7	7.68018	72	95.3247
srR-7412-cP	srRNA-Rn28s1-3273-17-cP	GCGGACCAGGGGAATCC	17	srRNA	Rn28s1	NR_003279.1	rRNA	Mus musculus 28S ribosomal RNA (Rn28s1), ribosomal RNA	3273	12	12.1172	5	5.48584	72	95.3247
sinR-7683-cP	sinRNA-Gm10826-5396-22-cP	AATGAGGCGAACCGGGGGAACT	22	sinRNA	Gm10826	ENSMUSG00000111006	TEC intron	-	5396	22	22.2149	225	246.863	71	94.0008
srR-6590-cP	srRNA-Rn18s-64-29-cP	ACGCACGGCCGGTACAGTGAAACTGCGAA	29	srRNA	Rn18s	NR_003278.3	rRNA	Mus musculus 18S ribosomal RNA (Rn18s), ribosomal RNA	64	119	120.162	77	84.482	71	94.0008
sinR-2972-cP	sinRNA-Nme9-4987-17-cP	AACTGGAGGACCGAACC	17	sinRNA	Nme9	ENSMUSG00000046242	protein_coding intron	NME/NM23 family member 9 [Source:MGI Symbol;Acc:MGI:4359686]	4987	31	31.3028	142	155.798	71	94.0008
slncR-111-cP	slncRNA-Gm47230-986-17-cP	ACGGACTCCCTGGAATC	17	slncRNA	Gm47230	ENSMUST00000215946.2	LncRNA	ncrna chromosome:GRCm39:9:44490924:44495949:1 gene:ENSMUSG00000111378.2 gene_biotype:lncRNA transcript_biotype:lncRNA gene_symbol:Gm47230 description:predicted gene, 47230 [Source:MGI Symbol;Acc:MGI:6096044]	986	10	10.0977	147	161.284	71	94.0008
srR-31362-cP	srRNA-Rn18s-868-24-cP	GGAATAGGACCGCGGTTCTATTTT	24	srRNA	Rn18s	NR_003278.3	rRNA	Mus musculus 18S ribosomal RNA (Rn18s), ribosomal RNA	868	85	85.8302	6	6.58301	71	94.0008
srR-2384-cP	srRNA-Rn28s1-3264-26-cP	AGAACTGGTGCGGACCAGGGGAATCC	26	srRNA	Rn28s1	NR_003279.1	rRNA	Mus musculus 28S ribosomal RNA (Rn28s1), ribosomal RNA	3264	60	60.586	8	8.77735	71	94.0008
srR-2373-cP	srRNA-Rn28s1-4517-17-cP	GGAGAGCCGTTCGTCTT	17	srRNA	Rn28s1	NR_003279.1	rRNA	Mus musculus 28S ribosomal RNA (Rn28s1), ribosomal RNA	4517	5	5.04884	0	0	71	94.0008
srR-3325-cP	srRNA-Rn18s-1506-30-cP	AGATGTCCGGGGCTGCACGCGCGCTACACT	30	srRNA	Rn18s	NR_003278.3	rRNA	Mus musculus 18S ribosomal RNA (Rn18s), ribosomal RNA	1506	250	252.442	70	76.8018	70	92.6768
srR-9983-cP	srRNA-Rn18s-1378-23-4-cP	AACGATCGAGACTCTGGCATGCT	23	srRNA	Rn18s	NR_003278.3	rRNA	Mus musculus 18S ribosomal RNA (Rn18s), ribosomal RNA	1378	179	180.748	34	37.3037	70	92.6768
sgmR-43-cP	sgmRNA-chr2-113102787-17-cP	AGATTGAGAGCTCTTTC	17	sgmRNA	chr2	-	Genome	Chromosome 2	113102787	32	32.3126	114	125.077	70	92.6768
sinR-1712-cP	sinRNA-Gimap7-1364-16-cP	TCTGGGCCGCACGCGC	16	sinRNA	Gimap7	ENSMUSG00000043931	protein_coding intron	GTPase, IMAP family member 7 [Source:MGI Symbol;Acc:MGI:1349657]	1364	33	33.3223	102	111.911	70	92.6768
sinR-52-cP	sinRNA-Mindy2-9939-26-cP	ACGAGTTCGAGGCCAGCCTGGGCTAC	26	sinRNA	Mindy2	ENSMUSG00000042444	protein_coding intron	MINDY lysine 48 deubiquitinase 2 [Source:MGI Symbol;Acc:MGI:2443086]	9939	23	23.2247	90	98.7452	70	92.6768
srR-13-cP	srRNA-n-R5s149-13-16-cP	ACCACCCTGAACGCGC	16	srRNA	n-R5s149	NR_046156.1	rRNA	Mus musculus nuclear encoded rRNA 5S 149 (n-R5s149), ribosomal RNA	13	67	67.6544	49	53.7613	70	92.6768
sinR-6660-cP	sinRNA-Slc22a29-12340-24-cP	ATTTCGACCCCAGAGCTCTGGTCT	24	sinRNA	Slc22a29	ENSMUSG00000075044	protein_coding intron	solute carrier family 22. member 29 [Source:MGI Symbol;Acc:MGI:3605624]	12340	88	88.8595	20	21.9434	70	92.6768
srR-204-cP	srRNA-Rs5-8s1-85-22-cP	TGATCATCGACACTTCGAACGC	22	srRNA	Rs5-8s1	NR_003280.2	rRNA	Mus musculus 5.8S ribosomal RNA (Rs5-8s1), ribosomal RNA	85	42	42.4102	56	61.4414	70	92.6768
sinR-39-cP	sinRNA-Mindy2-9939-28-cP	ACGAGTTCGAGGCCAGCCTGGGCTACAC	28	sinRNA	Mindy2	ENSMUSG00000042444	protein_coding intron	MINDY lysine 48 deubiquitinase 2 [Source:MGI Symbol;Acc:MGI:2443086]	9939	19	19.1856	65	71.316	70	92.6768
tsR-2-cP	tsRNA-Val-CAC-1-20-cP	GTTTCCGTAGTGTAGTGGTT	20	tsRNA	tRNA-Val-CAC	chr3.trna129-ValCAC	tRNA	Mus_musculus_tRNA-Val-CAC-2-2	1	36	36.3516	29	31.8179	70	92.6768
srR-5967-cP	srRNA-Rn28s1-3589-18-cP	GGCACGGTGAAGAGACAT	18	srRNA	Rn28s1	NR_003279.1	rRNA	Mus musculus 28S ribosomal RNA (Rn28s1), ribosomal RNA	3589	27	27.2637	0	0	70	92.6768
srR-2590-cP	srRNA-Rn18s-149-26-cP	AACTGTGGTAATTCTAGAGCTAATAC	26	srRNA	Rn18s	NR_003278.3	rRNA	Mus musculus 18S ribosomal RNA (Rn18s), ribosomal RNA	149	186	187.817	164	179.936	69	91.3529
srR-21946-cP	srRNA-Rn28s1-1410-26-cP	GCAAATCGGTCGTCCGACCTGGGTAT	26	srRNA	Rn28s1	NR_003279.1	rRNA	Mus musculus 28S ribosomal RNA (Rn28s1), ribosomal RNA	1410	116	117.133	20	21.9434	69	91.3529
srR-412-cP	srRNA-Rn28s1-44-29-cP	ATTAGTCAGCGGAGGAAAAGAAACTAACC	29	srRNA	Rn28s1	NR_003279.1	rRNA	Mus musculus 28S ribosomal RNA (Rn28s1), ribosomal RNA	44	58	58.5665	66	72.4131	69	91.3529
srR-309-cP	srRNA-Rn28s1-24-18-cP	GACCCGCTGAATTTAAGC	18	srRNA	Rn28s1	NR_003279.1	rRNA	Mus musculus 28S ribosomal RNA (Rn28s1), ribosomal RNA	24	51	51.4981	65	71.316	69	91.3529
srR-6265-cP	srRNA-Rn28s1-1783-26-cP	GGAAGTCGGAATCCGCTAAGGAGTGT	26	srRNA	Rn28s1	NR_003279.1	rRNA	Mus musculus 28S ribosomal RNA (Rn28s1), ribosomal RNA	1783	71	71.6935	8	8.77735	69	91.3529
srR-653-cP	srRNA-Rn28s1-4119-20-cP	ATTGTGAAGCAGAATTCACC	20	srRNA	Rn28s1	NR_003279.1	rRNA	Mus musculus 28S ribosomal RNA (Rn28s1), ribosomal RNA	4119	38	38.3712	37	40.5952	69	91.3529
srR-81-cP	srRNA-n-R5s149-16-25-cP	ACCCTGAACGCGCCCGATCTCGTCT	25	srRNA	n-R5s149	NR_046156.1	rRNA	Mus musculus nuclear encoded rRNA 5S 149 (n-R5s149), ribosomal RNA	16	26	26.254	41	44.9839	69	91.3529
srR-60-cP	srRNA-Rn45s-6876-20-cP	ACGACTCTTAGCGGTGGATC	20	srRNA	Rn45s	NR_046233.2	rRNA	Mus musculus 45S pre-ribosomal RNA (Rn45s), ribosomal RNA	6876	31	31.3028	36	39.4981	69	91.3529
srR-3340-cP	srRNA-Rn18s-1511-20-cP	TCCGGGGCTGCACGCGCGCT	20	srRNA	Rn18s	NR_003278.3	rRNA	Mus musculus 18S ribosomal RNA (Rn18s), ribosomal RNA	1511	33	33.3223	32	35.1094	69	91.3529
srR-344-cP	srRNA-Rn18s-38-16-cP	AAAGATTAAGCCATGC	16	srRNA	Rn18s	NR_003278.3	rRNA	Mus musculus 18S ribosomal RNA (Rn18s), ribosomal RNA	38	40	40.3907	14	15.3604	69	91.3529
srR-2847-cP	srRNA-Rn28s1-1321-21-cP	ACGCGTTAGGACCCGAAAGAT	21	srRNA	Rn28s1	NR_003279.1	rRNA	Mus musculus 28S ribosomal RNA (Rn28s1), ribosomal RNA	1321	38	38.3712	8	8.77735	69	91.3529
srR-5013-cP	srRNA-Rn18s-1680-19-cP	ACGTCCCTGCCCTTTGTAC	19	srRNA	Rn18s	NR_003278.3	rRNA	Mus musculus 18S ribosomal RNA (Rn18s), ribosomal RNA	1680	20	20.1953	96	105.328	68	90.0289
srR-10645-cP	srRNA-Rn18s-869-18-cP	GAATAGGACCGCGGTTCT	18	srRNA	Rn18s	NR_003278.3	rRNA	Mus musculus 18S ribosomal RNA (Rn18s), ribosomal RNA	869	46	46.4493	35	38.4009	68	90.0289
srR-442-cP	srRNA-n-R5s149-13-25-cP	ACCACCCTGAACGCGCCCGATCTCG	25	srRNA	n-R5s149	NR_046156.1	rRNA	Mus musculus nuclear encoded rRNA 5S 149 (n-R5s149), ribosomal RNA	13	43	43.42	15	16.4575	68	90.0289
srR-206-cP	srRNA-n-R5s149-18-21-cP	CCTGAACGCGCCCGATCTCGT	21	srRNA	n-R5s149	NR_046156.1	rRNA	Mus musculus nuclear encoded rRNA 5S 149 (n-R5s149), ribosomal RNA	18	15	15.1465	29	31.8179	68	90.0289
srR-30966-cP	srRNA-Rn28s1-3918-25-cP	GGAGCAGAAGGGCAAAAGCTCGCTT	25	srRNA	Rn28s1	NR_003279.1	rRNA	Mus musculus 28S ribosomal RNA (Rn28s1), ribosomal RNA	3918	31	31.3028	12	13.166	68	90.0289
srR-4122-cP	srRNA-Rn28s1-3974-24-cP	GAAAGCGGGGCCTCACGATCCTTC	24	srRNA	Rn28s1	NR_003279.1	rRNA	Mus musculus 28S ribosomal RNA (Rn28s1), ribosomal RNA	3974	3	3.0293	0	0	68	90.0289
srR-892-cP	srRNA-Rn18s-60-30-cP	AAGTACGCACGGCCGGTACAGTGAAACTGC	30	srRNA	Rn18s	NR_003278.3	rRNA	Mus musculus 18S ribosomal RNA (Rn18s), ribosomal RNA	60	243	245.373	102	111.911	67	88.7049
srR-38-cP	srRNA-Rs5-8s1-90-23-cP	ATCGACACTTCGAACGCACTTGC	23	srRNA	Rs5-8s1	NR_003280.2	rRNA	Mus musculus 5.8S ribosomal RNA (Rs5-8s1), ribosomal RNA	90	108	109.055	107	117.397	67	88.7049
srR-17013-cP	srRNA-Rn18s-27-25-cP	ATGCTTGTCTCAAAGATTAAGCCAT	25	srRNA	Rn18s	NR_003278.3	rRNA	Mus musculus 18S ribosomal RNA (Rn18s), ribosomal RNA	27	129	130.26	66	72.4131	67	88.7049
srR-1985-cP	srRNA-Rn18s-1367-29-cP	TTAATTCCGATAACGAACGAGACTCTGGC	29	srRNA	Rn18s	NR_003278.3	rRNA	Mus musculus 18S ribosomal RNA (Rn18s), ribosomal RNA	1367	89	89.8693	73	80.0933	67	88.7049
srR-2838-cP	srRNA-Rn28s1-2629-18-cP	GGGATAAGGATTGGCTCT	18	srRNA	Rn28s1	NR_003279.1	rRNA	Mus musculus 28S ribosomal RNA (Rn28s1), ribosomal RNA	2629	81	81.7912	47	51.5669	67	88.7049
srR-13899-cP	srRNA-Rn18s-1061-22-cP	ATACCGTCGTAGTTCCGACCAT	22	srRNA	Rn18s	NR_003278.3	rRNA	Mus musculus 18S ribosomal RNA (Rn18s), ribosomal RNA	1061	59	59.5763	65	71.316	67	88.7049
srR-1351-cP	srRNA-Rn28s1-3492-29-cP	ACTGTCCCTACCTACTATCCAGCGAAACC	29	srRNA	Rn28s1	NR_003279.1	rRNA	Mus musculus 28S ribosomal RNA (Rn28s1), ribosomal RNA	3492	52	52.5079	48	52.6641	67	88.7049
srR-4030-cP	srRNA-Rn18s-865-20-cP	AATGGAATAGGACCGCGGTT	20	srRNA	Rn18s	NR_003278.3	rRNA	Mus musculus 18S ribosomal RNA (Rn18s), ribosomal RNA	865	65	65.6349	25	27.4292	67	88.7049
snR-5-cP	snRNA-Gm22351-24-29-cP	ACTAAAATTGGAACGATACAGAGAAGATT	29	snRNA	Gm22351	ENSMUST00000083925.4	snRNA	ncrna chromosome:GRCm39:X:73757373:73757479:-1 gene:ENSMUSG00000065859.4 gene_biotype:snRNA transcript_biotype:snRNA gene_symbol:Gm22351 description:predicted gene, 22351 [Source:MGI Symbol;Acc:MGI:5452128]	24	38	38.3712	34	37.3037	67	88.7049
srR-346-cP	srRNA-Rn28s1-3495-17-cP	GTCCCTACCTACTATCC	17	srRNA	Rn28s1	NR_003279.1	rRNA	Mus musculus 28S ribosomal RNA (Rn28s1), ribosomal RNA	3495	41	41.4005	30	32.9151	67	88.7049
tsR-25-cP	tsRNA-Cys-GCA-17-20-cP	GGTTAGGATTCGGCGCTCTC	20	tsRNA	tRNA-Cys-GCA	chr6.trna459-CysGCA	tRNA	Mus_musculus_tRNA-Cys-GCA-4-4	17	54	54.5274	17	18.6519	67	88.7049
srR-3274-cP	srRNA-Rn45s-8120-17-cP	GACCGCGACCTCAGATC	17	srRNA	Rn45s	NR_046233.2	rRNA	Mus musculus 45S pre-ribosomal RNA (Rn45s), ribosomal RNA	8120	20	20.1953	12	13.166	67	88.7049
srR-3725-cP	srRNA-Rn28s1-2188-22-cP	GGGTCAGTCGGTCCTGAGAGAT	22	srRNA	Rn28s1	NR_003279.1	rRNA	Mus musculus 28S ribosomal RNA (Rn28s1), ribosomal RNA	2188	12	12.1172	9	9.87452	67	88.7049
srR-945-cP	srRNA-Rn18s-1697-21-cP	ACACCGCCCGTCGCTACTACC	21	srRNA	Rn18s	NR_003278.3	rRNA	Mus musculus 18S ribosomal RNA (Rn18s), ribosomal RNA	1697	139	140.358	224	245.766	66	87.381
srR-1470-cP	srRNA-Rn18s-1265-21-cP	ACCCGGCCCGGACACGGACAG	21	srRNA	Rn18s	NR_003278.3	rRNA	Mus musculus 18S ribosomal RNA (Rn18s), ribosomal RNA	1265	91	91.8888	129	141.535	66	87.381
srR-31355-cP	srRNA-Rn28s1-3683-29-cP	CGGGCCGCCGGTGAAATACCACTACTCTG	29	srRNA	Rn28s1	NR_003279.1	rRNA	Mus musculus 28S ribosomal RNA (Rn28s1), ribosomal RNA	3683	40	40.3907	158	173.353	66	87.381
srR-1514-cP	srRNA-Rn28s1-4369-17-cP	AGGCGGAACGATACGGC	17	srRNA	Rn28s1	NR_003279.1	rRNA	Mus musculus 28S ribosomal RNA (Rn28s1), ribosomal RNA	4369	80	80.7814	84	92.1622	66	87.381
srR-4166-cP	srRNA-Rn28s1-3404-26-cP	ACGGCGGGAGTAACTATGACTCTCTT	26	srRNA	Rn28s1	NR_003279.1	rRNA	Mus musculus 28S ribosomal RNA (Rn28s1), ribosomal RNA	3404	47	47.4591	67	73.5103	66	87.381
srR-13541-cP	srRNA-Rn18s-870-17-cP	AATAGGACCGCGGTTCT	17	srRNA	Rn18s	NR_003278.3	rRNA	Mus musculus 18S ribosomal RNA (Rn18s), ribosomal RNA	870	65	65.6349	42	46.0811	66	87.381
srR-906-cP	srRNA-Rn28s1-4637-24-cP	CTGGGTCGGGGTTTCGTACGTAGC	24	srRNA	Rn28s1	NR_003279.1	rRNA	Mus musculus 28S ribosomal RNA (Rn28s1), ribosomal RNA	4637	43	43.42	27	29.6236	66	87.381
srR-8889-cP	srRNA-Rn28s1-46-23-cP	TAGTCAGCGGAGGAAAAGAAACT	23	srRNA	Rn28s1	NR_003279.1	rRNA	Mus musculus 28S ribosomal RNA (Rn28s1), ribosomal RNA	46	24	24.2344	40	43.8867	66	87.381
srR-27-cP	srRNA-n-R5s149-5-24-cP	ACGGCCATACCACCCTGAACGCGC	24	srRNA	n-R5s149	NR_046156.1	rRNA	Mus musculus nuclear encoded rRNA 5S 149 (n-R5s149), ribosomal RNA	5	21	21.2051	41	44.9839	66	87.381
srR-31365-cP	srRNA-Rn28s1-1800-23-cP	AAGGAGTGTGTAACAACTCACCT	23	srRNA	Rn28s1	NR_003279.1	rRNA	Mus musculus 28S ribosomal RNA (Rn28s1), ribosomal RNA	1800	55	55.5372	4	4.38867	66	87.381
srR-4356-cP	srRNA-Rn18s-425-27-cP	CGATTCCGGAGAGGGAGCCTGAGAAAC	27	srRNA	Rn18s	NR_003278.3	rRNA	Mus musculus 18S ribosomal RNA (Rn18s), ribosomal RNA	425	42	42.4102	11	12.0689	66	87.381
srR-7817-cP	srRNA-Rn18s-151-19-cP	CTGTGGTAATTCTAGAGCT	19	srRNA	Rn18s	NR_003278.3	rRNA	Mus musculus 18S ribosomal RNA (Rn18s), ribosomal RNA	151	22	22.2149	12	13.166	66	87.381
srR-1817-cP	srRNA-Rn28s1-3492-23-cP	ACTGTCCCTACCTACTATCCAGC	23	srRNA	Rn28s1	NR_003279.1	rRNA	Mus musculus 28S ribosomal RNA (Rn28s1), ribosomal RNA	3492	215	217.1	124	136.049	65	86.057
srR-896-cP	srRNA-Rn18s-1240-25-cP	AATTTGACCCAACACGGGAAACCTC	25	srRNA	Rn18s	NR_003278.3	rRNA	Mus musculus 18S ribosomal RNA (Rn18s), ribosomal RNA	1240	161	162.573	42	46.0811	65	86.057
srR-2132-cP	srRNA-Rn18s-1405-19-cP	AGTTACGCGACCCCCGAGC	19	srRNA	Rn18s	NR_003278.3	rRNA	Mus musculus 18S ribosomal RNA (Rn18s), ribosomal RNA	1405	130	131.27	44	48.2754	65	86.057
srR-763-cP	srRNA-Rn18s-1632-29-cP	GAACGAGGAATTCCCAGTAAGTGCGGGTC	29	srRNA	Rn18s	NR_003278.3	rRNA	Mus musculus 18S ribosomal RNA (Rn18s), ribosomal RNA	1632	136	137.328	33	36.2066	65	86.057
srR-2152-cP	srRNA-Rn28s1-3347-22-cP	GATTTCTGCCCAGTGCTCTGAA	22	srRNA	Rn28s1	NR_003279.1	rRNA	Mus musculus 28S ribosomal RNA (Rn28s1), ribosomal RNA	3347	105	106.026	58	63.6358	65	86.057
srR-756-cP	srRNA-Rn18s-1396-24-cP	ATGCTAACTAGTTACGCGACCCCC	24	srRNA	Rn18s	NR_003278.3	rRNA	Mus musculus 18S ribosomal RNA (Rn18s), ribosomal RNA	1396	59	59.5763	97	106.425	65	86.057
srR-10294-cP	srRNA-Rn28s1-4321-30-cP	ACCATCTGTGGGATTATGACTGAACGCCTC	30	srRNA	Rn28s1	NR_003279.1	rRNA	Mus musculus 28S ribosomal RNA (Rn28s1), ribosomal RNA	4321	103	104.006	29	31.8179	65	86.057
srR-3-cP	srRNA-n-R5s149-11-16-cP	ATACCACCCTGAACGC	16	srRNA	n-R5s149	NR_046156.1	rRNA	Mus musculus nuclear encoded rRNA 5S 149 (n-R5s149), ribosomal RNA	11	25	25.2442	72	78.9961	65	86.057
srR-2220-cP	srRNA-Rn28s1-2470-25-cP	GTCCGGTGAGCTCTCGCTGGCCCTT	25	srRNA	Rn28s1	NR_003279.1	rRNA	Mus musculus 28S ribosomal RNA (Rn28s1), ribosomal RNA	2470	14	14.1367	4	4.38867	65	86.057
srR-843-cP	srRNA-Rn28s1-693-17-cP	ACTTCCACCGTGGCGGT	17	srRNA	Rn28s1	NR_003279.1	rRNA	Mus musculus 28S ribosomal RNA (Rn28s1), ribosomal RNA	693	1	1.00977	2	2.19434	65	86.057
srR-718-cP	srRNA-Rn18s-64-26-cP	ACGCACGGCCGGTACAGTGAAACTGC	26	srRNA	Rn18s	NR_003278.3	rRNA	Mus musculus 18S ribosomal RNA (Rn18s), ribosomal RNA	64	367	370.585	171	187.616	64	84.7331
srR-2402-cP	srRNA-Rn18s-1500-22-cP	GCCCTTAGATGTCCGGGGCTGC	22	srRNA	Rn18s	NR_003278.3	rRNA	Mus musculus 18S ribosomal RNA (Rn18s), ribosomal RNA	1500	394	397.848	115	126.174	64	84.7331
srR-2147-cP	srRNA-Rn28s1-4098-21-cP	TCGATGTCGGCTCTTCCTATC	21	srRNA	Rn28s1	NR_003279.1	rRNA	Mus musculus 28S ribosomal RNA (Rn28s1), ribosomal RNA	4098	106	107.035	149	163.478	64	84.7331
srR-4452-cP	srRNA-Rn18s-1381-18-cP	GAACGAGACTCTGGCATG	18	srRNA	Rn18s	NR_003278.3	rRNA	Mus musculus 18S ribosomal RNA (Rn18s), ribosomal RNA	1381	150	151.465	74	81.1905	64	84.7331
srR-806-cP	srRNA-Rn28s1-1766-24-cP	AGCAGGACGGTGGCCATGGAAGTC	24	srRNA	Rn28s1	NR_003279.1	rRNA	Mus musculus 28S ribosomal RNA (Rn28s1), ribosomal RNA	1766	58	58.5665	113	123.98	64	84.7331
srR-1996-cP	srRNA-Rn28s1-4101-18-cP	ATGTCGGCTCTTCCTATC	18	srRNA	Rn28s1	NR_003279.1	rRNA	Mus musculus 28S ribosomal RNA (Rn28s1), ribosomal RNA	4101	19	19.1856	100	109.717	64	84.7331
srR-2310-cP	srRNA-Rn18s-1508-23-cP	ATGTCCGGGGCTGCACGCGCGCT	23	srRNA	Rn18s	NR_003278.3	rRNA	Mus musculus 18S ribosomal RNA (Rn18s), ribosomal RNA	1508	56	56.547	28	30.7207	64	84.7331
srR-9201-cP	srRNA-Rn28s1-4330-19-2-cP	GGGATTATGACTGAACGCC	19	srRNA	Rn28s1	NR_003279.1	rRNA	Mus musculus 28S ribosomal RNA (Rn28s1), ribosomal RNA	4330	47	47.4591	17	18.6519	64	84.7331
srR-2343-cP	srRNA-Rn18s-981-27-cP	AAGACGGACCAGAGCGAAAGCATTTGC	27	srRNA	Rn18s	NR_003278.3	rRNA	Mus musculus 18S ribosomal RNA (Rn18s), ribosomal RNA	981	32	32.3126	27	29.6236	64	84.7331
srR-12098-cP	srRNA-Rn18s-1204-20-cP	GACGGAAGGGCACCACCAGG	20	srRNA	Rn18s	NR_003278.3	rRNA	Mus musculus 18S ribosomal RNA (Rn18s), ribosomal RNA	1204	54	54.5274	6	6.58301	64	84.7331
srR-4521-cP	srRNA-Rn28s1-48-21-cP	GTCAGCGGAGGAAAAGAAACT	21	srRNA	Rn28s1	NR_003279.1	rRNA	Mus musculus 28S ribosomal RNA (Rn28s1), ribosomal RNA	48	38	38.3712	15	16.4575	64	84.7331
srR-957-cP	srRNA-Rn28s1-3086-24-cP	CGCGGGGCCTCGCTCCACCCCCCC	24	srRNA	Rn28s1	NR_003279.1	rRNA	Mus musculus 28S ribosomal RNA (Rn28s1), ribosomal RNA	3086	3	3.0293	7	7.68018	64	84.7331
sinR-3021-cP	sinRNA-Gm43422-18430-22-cP	GAGAGAACTCGGGTGAAGGAAC	22	sinRNA	Gm43422	ENSMUSG00000106643	TEC intron	-	18430	37	37.3614	130	142.632	63	83.4091
srR-1380-cP	srRNA-Rn18s-1120-28-cP	ATGACCCGCCGGGCAGCTTCCGGGAAAC	28	srRNA	Rn18s	NR_003278.3	rRNA	Mus musculus 18S ribosomal RNA (Rn18s), ribosomal RNA	1120	47	47.4591	65	71.316	63	83.4091
srR-447-cP	srRNA-Rn28s1-2125-27-cP	ATTCAAACGAGAACTTTGAAGGCCGAA	27	srRNA	Rn28s1	NR_003279.1	rRNA	Mus musculus 28S ribosomal RNA (Rn28s1), ribosomal RNA	2125	78	78.7619	33	36.2066	63	83.4091
srR-1726-cP	srRNA-Rn18s-494-19-cP	ACTCCCGACCCGGGGAGGT	19	srRNA	Rn18s	NR_003278.3	rRNA	Mus musculus 18S ribosomal RNA (Rn18s), ribosomal RNA	494	68	68.6642	40	43.8867	63	83.4091
sgmR-28-cP	sgmRNA-chr2-178790261-22-cP	AAGCCTTCCCGTGGACTGCCTC	22	sgmRNA	chr2	-	Genome	Chromosome 2	178790261	7	7.06837	67	73.5103	63	83.4091
srR-304-cP	srRNA-Rs5-8s1-8-22-cP	AGCGGTGGATCACTCGGCTCGT	22	srRNA	Rs5-8s1	NR_003280.2	rRNA	Mus musculus 5.8S ribosomal RNA (Rs5-8s1), ribosomal RNA	8	40	40.3907	32	35.1094	63	83.4091
srR-47-cP	srRNA-n-R5s149-54-23-cP	AAGCAGGGTCGGGCCTGGTTAGT	23	srRNA	n-R5s149	NR_046156.1	rRNA	Mus musculus nuclear encoded rRNA 5S 149 (n-R5s149), ribosomal RNA	54	31	31.3028	19	20.8462	63	83.4091
tsR-15-cP	tsRNA-Ile-AAT-1-19-cP	GGGGATGTAGCTCAGTGGT	19	tsRNA	tRNA-Ile-AAT	chr12.trna211-IleAAT	tRNA	Mus_musculus_tRNA-Ile-AAT-1-3	1	25	25.2442	22	24.1377	63	83.4091
srR-9610-cP	srRNA-Rn28s1-3974-23-cP	GAAAGCGGGGCCTCACGATCCTT	23	srRNA	Rn28s1	NR_003279.1	rRNA	Mus musculus 28S ribosomal RNA (Rn28s1), ribosomal RNA	3974	10	10.0977	16	17.5547	63	83.4091
srR-18231-cP	srRNA-Rn28s1-1847-26-cP	GGATGGCGCTGGAGCGTCGGGCCCAT	26	srRNA	Rn28s1	NR_003279.1	rRNA	Mus musculus 28S ribosomal RNA (Rn28s1), ribosomal RNA	1847	16	16.1563	6	6.58301	63	83.4091
srR-1423-cP	srRNA-Rn28s1-839-26-cP	GAATCCCGGGGCCGAGGAAGCCAGAT	26	srRNA	Rn28s1	NR_003279.1	rRNA	Mus musculus 28S ribosomal RNA (Rn28s1), ribosomal RNA	839	6	6.0586	0	0	63	83.4091
srR-31359-cP	srRNA-Rn28s1-2100-18-cP	GCAGATCTTGGTGGTAGT	18	srRNA	Rn28s1	NR_003279.1	rRNA	Mus musculus 28S ribosomal RNA (Rn28s1), ribosomal RNA	2100	108	109.055	28	30.7207	62	82.0852
srR-5403-cP	srRNA-Rn28s1-4162-23-2-cP	AATAGGGAACGTGAGCTGGGGTT	23	srRNA	Rn28s1	NR_003279.1	rRNA	Mus musculus 28S ribosomal RNA (Rn28s1), ribosomal RNA	4162	90	90.8791	42	46.0811	62	82.0852
srR-3685-cP	srRNA-Rn18s-150-20-cP	ACTGTGGTAATTCTAGAGCT	20	srRNA	Rn18s	NR_003278.3	rRNA	Mus musculus 18S ribosomal RNA (Rn18s), ribosomal RNA	150	59	59.5763	45	49.3726	62	82.0852
tsR-375-cP	tsRNA-Pro-CGG-58-15-cP	ATCCCGGACGAGCCC	15	tsRNA	tRNA-Pro-CGG	chr11.trna188-ProCGG	tRNA	Mus_musculus_tRNA-Pro-CGG-1-2	58	8	8.07814	89	97.648	62	82.0852
srR-12983-cP	srRNA-Rn28s1-4579-19-cP	ACGTTGAACGCACGTTCGT	19	srRNA	Rn28s1	NR_003279.1	rRNA	Mus musculus 28S ribosomal RNA (Rn28s1), ribosomal RNA	4579	80	80.7814	10	10.9717	62	82.0852
srR-634-cP	srRNA-Rn28s1-1-18-cP	CGCGACCTCAGATCAGAC	18	srRNA	Rn28s1	NR_003279.1	rRNA	Mus musculus 28S ribosomal RNA (Rn28s1), ribosomal RNA	1	44	44.4298	37	40.5952	62	82.0852
tsR-32-cP	tsRNA-Cys-GCA-21-18-cP	AGGATTCGGCGCTCTCAC	18	tsRNA	tRNA-Cys-GCA	chr6.trna459-CysGCA	tRNA	Mus_musculus_tRNA-Cys-GCA-4-4	21	24	24.2344	6	6.58301	62	82.0852
srR-1879-cP	srRNA-Rn28s1-4256-22-cP	GAGAGGAACCGCAGGTTCAGAC	22	srRNA	Rn28s1	NR_003279.1	rRNA	Mus musculus 28S ribosomal RNA (Rn28s1), ribosomal RNA	4256	9	9.08791	9	9.87452	62	82.0852
srR-21331-cP	srRNA-Rn28s1-1135-21-cP	GAAACACGGACCAAGGAGTCT	21	srRNA	Rn28s1	NR_003279.1	rRNA	Mus musculus 28S ribosomal RNA (Rn28s1), ribosomal RNA	1135	14	14.1367	0	0	62	82.0852
srR-10286-cP	srRNA-Rn28s1-207-18-cP	GATCGAGGCCCAGCCCGT	18	srRNA	Rn28s1	NR_003279.1	rRNA	Mus musculus 28S ribosomal RNA (Rn28s1), ribosomal RNA	207	4	4.03907	0	0	62	82.0852
srR-1339-cP	srRNA-Rn18s-1378-18-4-cP	AACGAACGAGACTCTAGC	18	srRNA	Rn18s	NR_003278.3	rRNA	Mus musculus 18S ribosomal RNA (Rn18s), ribosomal RNA	1378	120	121.172	152	166.77	61	80.7612
srR-3989-cP	srRNA-Rn18s-1382-19-cP	AACGAGACTCTGGCATGCT	19	srRNA	Rn18s	NR_003278.3	rRNA	Mus musculus 18S ribosomal RNA (Rn18s), ribosomal RNA	1382	168	169.641	80	87.7735	61	80.7612
srR-11329-cP	srRNA-Rn18s-971-20-cP	GGACCGGCGCAAGACGGACC	20	srRNA	Rn18s	NR_003278.3	rRNA	Mus musculus 18S ribosomal RNA (Rn18s), ribosomal RNA	971	98	98.9572	39	42.7896	61	80.7612
srR-321-cP	srRNA-Rn28s1-1140-21-cP	ACGGACCAAGGAGTCTAACGC	21	srRNA	Rn28s1	NR_003279.1	rRNA	Mus musculus 28S ribosomal RNA (Rn28s1), ribosomal RNA	1140	71	71.6935	48	52.6641	61	80.7612
srR-1294-cP	srRNA-Rn18s-725-22-cP	ACCGCCCGTCCCCGCCCCTTGC	22	srRNA	Rn18s	NR_003278.3	rRNA	Mus musculus 18S ribosomal RNA (Rn18s), ribosomal RNA	725	41	41.4005	60	65.8301	61	80.7612
srR-5716-cP	srRNA-Rn28s1-3988-18-cP	ACGATCCTTCTGACCTTT	18	srRNA	Rn28s1	NR_003279.1	rRNA	Mus musculus 28S ribosomal RNA (Rn28s1), ribosomal RNA	3988	36	36.3516	56	61.4414	61	80.7612
srR-8236-cP	srRNA-Rn18s-1579-20-cP	AACCCGTTGAACCCCATTCG	20	srRNA	Rn18s	NR_003278.3	rRNA	Mus musculus 18S ribosomal RNA (Rn18s), ribosomal RNA	1579	54	54.5274	35	38.4009	61	80.7612
srR-296-cP	srRNA-Rn18s-575-20-cP	AAATCCTTTAACGAGGATCC	20	srRNA	Rn18s	NR_003278.3	rRNA	Mus musculus 18S ribosomal RNA (Rn18s), ribosomal RNA	575	69	69.674	7	7.68018	61	80.7612
srR-5565-cP	srRNA-Rn18s-861-26-cP	GAATAATGGAATAGGACCGCGGTTCT	26	srRNA	Rn18s	NR_003278.3	rRNA	Mus musculus 18S ribosomal RNA (Rn18s), ribosomal RNA	861	15	15.1465	23	25.2349	61	80.7612
sinR-7707-cP	sinRNA-Filip1l-215347-21-cP	AGCTGGCGCTCTCGCTCTCTT	21	sinRNA	Filip1l	ENSMUSG00000043336	protein_coding intron	filamin A interacting protein 1-like [Source:MGI Symbol;Acc:MGI:1925999]	215347	16	16.1563	16	17.5547	61	80.7612
tsR-36-cP	tsRNA-Ile-GAT-4-18-cP	AGGATGGCCGAGCGGTCT	18	tsRNA	tRNA-Ile-GAT	chr2.trna636-IleGAT	tRNA	Mus_musculus_tRNA-Ile-GAT-1-1	4	25	25.2442	7	7.68018	61	80.7612
srR-3525-cP	srRNA-Rn28s1-1557-20-cP	CTTGGGGCCGAAACGATCTC	20	srRNA	Rn28s1	NR_003279.1	rRNA	Mus musculus 28S ribosomal RNA (Rn28s1), ribosomal RNA	1557	12	12.1172	2	2.19434	61	80.7612
srR-1242-cP	srRNA-Rn28s1-2526-25-cP	GCCGGGCCGTACCCATATCCGCAGC	25	srRNA	Rn28s1	NR_003279.1	rRNA	Mus musculus 28S ribosomal RNA (Rn28s1), ribosomal RNA	2526	296	298.891	192	210.656	60	79.4373
srR-559-cP	srRNA-Rn18s-1269-24-cP	GGCCCGGACACGGACAGGATTGAC	24	srRNA	Rn18s	NR_003278.3	rRNA	Mus musculus 18S ribosomal RNA (Rn18s), ribosomal RNA	1269	228	230.227	172	188.713	60	79.4373
srR-2038-cP	srRNA-Rn28s1-4116-27-cP	ATCATTGTGAAGCAGAATTCACCAAGC	27	srRNA	Rn28s1	NR_003279.1	rRNA	Mus musculus 28S ribosomal RNA (Rn28s1), ribosomal RNA	4116	147	148.436	43	47.1782	60	79.4373
slncR-320-cP	slncRNA-BC065397-121-16-cP	GCGGAGCTGGAATTCA	16	slncRNA	BC065397	ENSMUST00000131947.2	LncRNA	ncrna chromosome:GRCm39:X:135644149:135658945:1 gene:ENSMUSG00000087368.8 gene_biotype:lncRNA transcript_biotype:lncRNA gene_symbol:BC065397 description:cDNA sequence BC065397 [Source:MGI Symbol;Acc:MGI:3584520]	121	29	29.2833	118	129.466	60	79.4373
srR-2802-cP	srRNA-Rn18s-529-16-cP	AATACAGGACTCTTTC	16	srRNA	Rn18s	NR_003278.3	rRNA	Mus musculus 18S ribosomal RNA (Rn18s), ribosomal RNA	529	116	117.133	36	39.4981	60	79.4373
srR-585-cP	srRNA-Rn28s1-2647-28-cP	AAGGGCTGGGTCGGTCGGGCTGGGGCGC	28	srRNA	Rn28s1	NR_003279.1	rRNA	Mus musculus 28S ribosomal RNA (Rn28s1), ribosomal RNA	2647	86	86.84	56	61.4414	60	79.4373
srR-2989-cP	srRNA-Rn28s1-4018-19-cP	AGGAGGTGTCAGAAAAGTT	19	srRNA	Rn28s1	NR_003279.1	rRNA	Mus musculus 28S ribosomal RNA (Rn28s1), ribosomal RNA	4018	81	81.7912	49	53.7613	60	79.4373
srR-9842-cP	srRNA-Rn18s-120-21-cP	TTGGTCGCTCGCTCCTCTCCT	21	srRNA	Rn18s	NR_003278.3	rRNA	Mus musculus 18S ribosomal RNA (Rn18s), ribosomal RNA	120	94	94.9181	30	32.9151	60	79.4373
srR-7478-cP	srRNA-Rn18s-544-15-cP	CGAGGCCCTGTAATT	15	srRNA	Rn18s	NR_003278.3	rRNA	Mus musculus 18S ribosomal RNA (Rn18s), ribosomal RNA	544	81	81.7912	33	36.2066	60	79.4373
srR-3029-cP	srRNA-Rn18s-836-19-cP	CGAGCCGCCTGGATACCGC	19	srRNA	Rn18s	NR_003278.3	rRNA	Mus musculus 18S ribosomal RNA (Rn18s), ribosomal RNA	836	48	48.4688	61	66.9273	60	79.4373
srR-4826-cP	srRNA-Rn18s-448-20-cP	AAACGGCTACCACATCCAAG	20	srRNA	Rn18s	NR_003278.3	rRNA	Mus musculus 18S ribosomal RNA (Rn18s), ribosomal RNA	448	16	16.1563	72	78.9961	60	79.4373
srR-1112-cP	srRNA-Rn28s1-1679-17-cP	GGCGCTGCGGGATGAAC	17	srRNA	Rn28s1	NR_003279.1	rRNA	Mus musculus 28S ribosomal RNA (Rn28s1), ribosomal RNA	1679	20	20.1953	64	70.2188	60	79.4373
miR-493-3-16-2-cP	miRNA-493-3-16-2-cP	TCCCGGGCCTTGTACA	16	miRNA	Mir493	ENSMUST00000103837.4	miRNA	ncrna chromosome:GRCm39:12:109546667:109546749:1 gene:ENSMUSG00000077025.4 gene_biotype:miRNA transcript_biotype:miRNA gene_symbol:Mir493 description:microRNA 493 [Source:MGI Symbol;Acc:MGI:3718542]	3	10	10.0977	71	77.899	60	79.4373
srR-462-cP	srRNA-Rn28s1-93-20-cP	GAGTGAACAGGGAAGAGCCC	20	srRNA	Rn28s1	NR_003279.1	rRNA	Mus musculus 28S ribosomal RNA (Rn28s1), ribosomal RNA	93	40	40.3907	42	46.0811	60	79.4373
srR-9657-cP	srRNA-Rn28s1-3489-19-cP	CCCACTGTCCCTACCTACT	19	srRNA	Rn28s1	NR_003279.1	rRNA	Mus musculus 28S ribosomal RNA (Rn28s1), ribosomal RNA	3489	43	43.42	18	19.749	60	79.4373
srR-5862-cP	srRNA-Rn28s1-4381-21-cP	ACGGCAGCGCCGAAGGAGCCT	21	srRNA	Rn28s1	NR_003279.1	rRNA	Mus musculus 28S ribosomal RNA (Rn28s1), ribosomal RNA	4381	10	10.0977	0	0	60	79.4373
srR-3591-cP	srRNA-Rn18s-1428-18-cP	GGCGTCCCCCAACTTCTT	18	srRNA	Rn18s	NR_003278.3	rRNA	Mus musculus 18S ribosomal RNA (Rn18s), ribosomal RNA	1428	327	330.194	173	189.81	59	78.1133
srR-5481-cP	srRNA-Rn18s-526-18-cP	AACAATACAGGACTCTTT	18	srRNA	Rn18s	NR_003278.3	rRNA	Mus musculus 18S ribosomal RNA (Rn18s), ribosomal RNA	526	137	138.338	66	72.4131	59	78.1133
srR-1477-cP	srRNA-Rn18s-1409-15-cP	ACGCGACCCCCGAGC	15	srRNA	Rn18s	NR_003278.3	rRNA	Mus musculus 18S ribosomal RNA (Rn18s), ribosomal RNA	1409	116	117.133	36	39.4981	59	78.1133
srR-1698-cP	srRNA-Rn18s-1378-16-cP	AACGAACGAGACTCTG	16	srRNA	Rn18s	NR_003278.3	rRNA	Mus musculus 18S ribosomal RNA (Rn18s), ribosomal RNA	1378	125	126.221	23	25.2349	59	78.1133
srR-1972-cP	srRNA-Rn28s1-3283-19-cP	GGAATCCGACTGTTTAATT	19	srRNA	Rn28s1	NR_003279.1	rRNA	Mus musculus 28S ribosomal RNA (Rn28s1), ribosomal RNA	3283	69	69.674	74	81.1905	59	78.1133
srR-994-cP	srRNA-Rn28s1-4165-16-cP	AGGGAACGTGAGCTGG	16	srRNA	Rn28s1	NR_003279.1	rRNA	Mus musculus 28S ribosomal RNA (Rn28s1), ribosomal RNA	4165	40	40.3907	80	87.7735	59	78.1133
srR-800-cP	srRNA-Rn18s-1465-21-cP	AGCCACCCGAGATTGAGCAAT	21	srRNA	Rn18s	NR_003278.3	rRNA	Mus musculus 18S ribosomal RNA (Rn18s), ribosomal RNA	1465	63	63.6154	39	42.7896	59	78.1133
srR-3857-cP	srRNA-Rn18s-1680-17-cP	ACGTCCCTGCCCTTTGT	17	srRNA	Rn18s	NR_003278.3	rRNA	Mus musculus 18S ribosomal RNA (Rn18s), ribosomal RNA	1680	13	13.127	85	93.2593	59	78.1133
smR-17-cP	smRNA-B830017H08Rik-366-18-cP	TCGGGCCCCGCGGACGCT	18	smRNA	B830017H08Rik	ENSMUSG00000116652	mature mRNA	ENSMUST00000231909|B830017H08Rik|protein_coding|RIKEN	366	11	11.1074	84	92.1622	59	78.1133
srR-1196-cP	srRNA-Rn28s1-4583-30-cP	TGAACGCACGTTCGTGTGGAACCTGGCGCT	30	srRNA	Rn28s1	NR_003279.1	rRNA	Mus musculus 28S ribosomal RNA (Rn28s1), ribosomal RNA	4583	67	67.6544	32	35.1094	59	78.1133
srR-2272-cP	srRNA-Rn28s1-4613-25-cP	AAACCATTCGTAGACGACCTGCTTC	25	srRNA	Rn28s1	NR_003279.1	rRNA	Mus musculus 28S ribosomal RNA (Rn28s1), ribosomal RNA	4613	70	70.6837	27	29.6236	59	78.1133
tsR-7-cP	tsRNA-Cys-GCA-14-23-cP	AGTGGTTAGGATTCGGCGCTCTC	23	tsRNA	tRNA-Cys-GCA	chr6.trna459-CysGCA	tRNA	Mus_musculus_tRNA-Cys-GCA-4-4	14	44	44.4298	14	15.3604	59	78.1133
snR-53-cP	snRNA-CT030142.4-73-20-cP	CCGGATGTGCTGACCCCTGC	20	snRNA	CT030142.4	ENSMUST00000179675.3	snRNA	ncrna chromosome:GRCm39:12:54785241:54785404:-1 gene:ENSMUSG00000119206.1 gene_biotype:snRNA transcript_biotype:snRNA gene_symbol:CT030142.4	73	10	10.0977	3	3.29151	59	78.1133
srR-31383-cP	srRNA-Rn18s-747-26-cP	GCTCTCGGCGCCCCCTCGATGCTCTT	26	srRNA	Rn18s	NR_003278.3	rRNA	Mus musculus 18S ribosomal RNA (Rn18s), ribosomal RNA	747	10	10.0977	0	0	59	78.1133
srR-6004-cP	srRNA-Rn18s-1600-17-cP	GATGGGGATCGGGGATT	17	srRNA	Rn18s	NR_003278.3	rRNA	Mus musculus 18S ribosomal RNA (Rn18s), ribosomal RNA	1600	4	4.03907	0	0	59	78.1133
srR-3349-cP	srRNA-Rn28s1-4338-19-cP	GACTGAACGCCTCTAAGTC	19	srRNA	Rn28s1	NR_003279.1	rRNA	Mus musculus 28S ribosomal RNA (Rn28s1), ribosomal RNA	4338	103	104.006	163	178.838	58	76.7894
smR-815-cP	smRNA-Sdccag8-322-19-cP	CTGACCCCATGCCGAACTC	19	smRNA	Sdccag8	ENSMUSG00000026504	mature mRNA	ENSMUST00000150429|Sdccag8|protein_coding|serologically	322	33	33.3223	190	208.462	58	76.7894
sinR-6367-cP	sinRNA-Gm48353-4274-21-cP	AACCTGGGAACTGCATCTGAT	21	sinRNA	Gm48353	ENSMUSG00000112309	TEC intron	-	4274	39	39.3809	178	195.296	58	76.7894
srR-3887-cP	srRNA-Rn28s1-21-23-cP	GGCGACCCGCTGAATTTAAGCAT	23	srRNA	Rn28s1	NR_003279.1	rRNA	Mus musculus 28S ribosomal RNA (Rn28s1), ribosomal RNA	21	112	113.094	56	61.4414	58	76.7894
srR-4334-cP	srRNA-Rn28s1-4579-28-cP	ACGTTGAACGCACGTTCGTGTGGAACCT	28	srRNA	Rn28s1	NR_003279.1	rRNA	Mus musculus 28S ribosomal RNA (Rn28s1), ribosomal RNA	4579	76	76.7423	89	97.648	58	76.7894
srR-5306-cP	srRNA-Rn18s-1678-30-cP	AAGTCCCTGCCCTTTGTACACACCGCCCGT	30	srRNA	Rn18s	NR_003278.3	rRNA	Mus musculus 18S ribosomal RNA (Rn18s), ribosomal RNA	1678	127	128.24	20	21.9434	58	76.7894
srR-9279-cP	srRNA-Rn18s-1673-22-cP	TGATTAAGTCCCTGCCCTTTGT	22	srRNA	Rn18s	NR_003278.3	rRNA	Mus musculus 18S ribosomal RNA (Rn18s), ribosomal RNA	1673	111	112.084	30	32.9151	58	76.7894
slncR-1583-cP	slncRNA-4930555F03Rik-29-16-cP	CCGGATTGGAGTCTGC	16	slncRNA	4930555F03Rik	ENSMUST00000033963.13	LncRNA	ncrna chromosome:GRCm39:8:49823948:49955019:1 gene:ENSMUSG00000031559.16 gene_biotype:lncRNA transcript_biotype:lncRNA gene_symbol:4930555F03Rik description:RIKEN cDNA 4930555F03 gene [Source:MGI Symbol;Acc:MGI:1922609]	29	25	25.2442	108	118.494	58	76.7894
srR-2112-cP	srRNA-Rn28s1-1294-19-cP	CGCGCCGGGGAGGTGGAGC	19	srRNA	Rn28s1	NR_003279.1	rRNA	Mus musculus 28S ribosomal RNA (Rn28s1), ribosomal RNA	1294	52	52.5079	41	44.9839	58	76.7894
slncR-282-cP	slncRNA-A430110L20Rik-80-16-cP	ATCCTGGGGCTGAAGC	16	slncRNA	A430110L20Rik	ENSMUST00000066988.2	LncRNA	ncrna chromosome:GRCm39:1:181053641:181056055:1 gene:ENSMUSG00000054135.3 gene_biotype:lncRNA transcript_biotype:lncRNA gene_symbol:A430110L20Rik description:RIKEN cDNA A430110L20 gene [Source:MGI Symbol;Acc:MGI:3036249]	80	8	8.07814	72	78.9961	58	76.7894
srR-417-cP	srRNA-Rn28s1-1140-25-cP	ACGGACCAAGGAGTCTAACGCGTGC	25	srRNA	Rn28s1	NR_003279.1	rRNA	Mus musculus 28S ribosomal RNA (Rn28s1), ribosomal RNA	1140	37	37.3614	32	35.1094	58	76.7894
srR-290-cP	srRNA-n-R5s149-85-18-cP	GGGAGACCGCCTGGGAAT	18	srRNA	n-R5s149	NR_046156.1	rRNA	Mus musculus nuclear encoded rRNA 5S 149 (n-R5s149), ribosomal RNA	85	12	12.1172	7	7.68018	58	76.7894
srR-1633-cP	srRNA-Rn28s1-3312-25-cP	ATCGCGAAGGCCCGCGGCGGGTGTT	25	srRNA	Rn28s1	NR_003279.1	rRNA	Mus musculus 28S ribosomal RNA (Rn28s1), ribosomal RNA	3312	18	18.1758	0	0	58	76.7894
srR-1237-cP	srRNA-Rn28s1-936-22-cP	CCTCCCACGGCGCGACCGCTCT	22	srRNA	Rn28s1	NR_003279.1	rRNA	Mus musculus 28S ribosomal RNA (Rn28s1), ribosomal RNA	936	9	9.08791	5	5.48584	58	76.7894
smR-388-cP	smRNA-Rbm3-424-18-cP	GAGAGGACCGGAGTGGAC	18	smRNA	Rbm3	ENSMUSG00000031167	mature mRNA	ENSMUST00000141629|Rbm3|protein_coding|RNA	424	100	100.977	288	315.985	57	75.4654
srR-1658-cP	srRNA-Rn18s-505-24-cP	GGGGAGGTAGTGACGAAAAATAAC	24	srRNA	Rn18s	NR_003278.3	rRNA	Mus musculus 18S ribosomal RNA (Rn18s), ribosomal RNA	505	66	66.6447	164	179.936	57	75.4654
srR-227-cP	srRNA-Rn18s-1678-15-cP	AAGTCCCTGCCCTTT	15	srRNA	Rn18s	NR_003278.3	rRNA	Mus musculus 18S ribosomal RNA (Rn18s), ribosomal RNA	1678	70	70.6837	54	59.2471	57	75.4654
srR-282-cP	srRNA-Rn28s1-3535-15-cP	GGGCTTGGCGGAATC	15	srRNA	Rn28s1	NR_003279.1	rRNA	Mus musculus 28S ribosomal RNA (Rn28s1), ribosomal RNA	3535	40	40.3907	56	61.4414	57	75.4654
srR-3608-cP	srRNA-Rn18s-1120-20-cP	ATGACCCGCCGGGCAGCTTC	20	srRNA	Rn18s	NR_003278.3	rRNA	Mus musculus 18S ribosomal RNA (Rn18s), ribosomal RNA	1120	37	37.3614	47	51.5669	57	75.4654
srR-35-cP	srRNA-n-R5s149-11-29-cP	ATACCACCCTGAACGCGCCCGATCTCGTC	29	srRNA	n-R5s149	NR_046156.1	rRNA	Mus musculus nuclear encoded rRNA 5S 149 (n-R5s149), ribosomal RNA	11	18	18.1758	42	46.0811	57	75.4654
srR-31370-cP	srRNA-Rn28s1-3402-28-2-cP	AAACGGCGGGAGTATCTATGACTCTCTT	28	srRNA	Rn28s1	NR_003279.1	rRNA	Mus musculus 28S ribosomal RNA (Rn28s1), ribosomal RNA	3402	39	39.3809	9	9.87452	57	75.4654
srR-31371-cP	srRNA-Rn18s-526-20-cP	AACAATACAGGACTCTTTCG	20	srRNA	Rn18s	NR_003278.3	rRNA	Mus musculus 18S ribosomal RNA (Rn18s), ribosomal RNA	526	35	35.3419	12	13.166	57	75.4654
tsR-11-cP	tsRNA-Gly-GCC-21-21-cP	AGTACTCTGCGTTGTGGCCGC	21	tsRNA	tRNA-Gly-GCC	chr1.trna292-GlyGCC	tRNA	Mus_musculus_tRNA-Gly-GCC-1-1	21	37	37.3614	7	7.68018	57	75.4654
srR-3679-cP	srRNA-Rn28s1-3564-15-cP	ACCCTGTTGAGCTTG	15	srRNA	Rn28s1	NR_003279.1	rRNA	Mus musculus 28S ribosomal RNA (Rn28s1), ribosomal RNA	3564	27	27.2637	320	351.094	56	74.1414
srR-1005-cP	srRNA-Rn28s1-1785-15-cP	AAGTCGGAATCCGCT	15	srRNA	Rn28s1	NR_003279.1	rRNA	Mus musculus 28S ribosomal RNA (Rn28s1), ribosomal RNA	1785	59	59.5763	91	99.8423	56	74.1414
srR-712-cP	srRNA-Rn18s-158-21-cP	AATTCTAGAGCTAATACATGC	21	srRNA	Rn18s	NR_003278.3	rRNA	Mus musculus 18S ribosomal RNA (Rn18s), ribosomal RNA	158	66	66.6447	54	59.2471	56	74.1414
srR-1544-cP	srRNA-Rn18s-1115-23-cP	TTCCCATGACCCGCCGGGCAGCT	23	srRNA	Rn18s	NR_003278.3	rRNA	Mus musculus 18S ribosomal RNA (Rn18s), ribosomal RNA	1115	42	42.4102	45	49.3726	56	74.1414
srR-3209-cP	srRNA-Rn28s1-4268-19-cP	AGGTTCAGACATTTGGTGT	19	srRNA	Rn28s1	NR_003279.1	rRNA	Mus musculus 28S ribosomal RNA (Rn28s1), ribosomal RNA	4268	87	87.8498	2	2.19434	56	74.1414
srR-1049-cP	srRNA-Rn28s1-4639-15-cP	GGGTCGGGGTTTCGT	15	srRNA	Rn28s1	NR_003279.1	rRNA	Mus musculus 28S ribosomal RNA (Rn28s1), ribosomal RNA	4639	55	55.5372	17	18.6519	56	74.1414
sinR-170-cP	sinRNA-Gm13433-1797-25-cP	GCTACATGTGGCTTAGAACATGTCC	25	sinRNA	Gm13433	ENSMUSG00000083043	processed_pseudogene intron	-	1797	2	2.01953	45	49.3726	56	74.1414
srR-887-cP	srRNA-Rn28s1-2495-22-cP	GAAAATCCGGGGGAGAGGGTGT	22	srRNA	Rn28s1	NR_003279.1	rRNA	Mus musculus 28S ribosomal RNA (Rn28s1), ribosomal RNA	2495	28	28.2735	15	16.4575	56	74.1414
srR-6057-cP	srRNA-Rn18s-279-20-cP	CGGGCGCCGGCGGCTTTGGT	20	srRNA	Rn18s	ENSMUST00000240377.1	rRNA	ncrna chromosome:GRCm39:17:40157244:40159092:1 gene:ENSMUSG00000119584.1 gene_biotype:rRNA transcript_biotype:rRNA gene_symbol:Rn18s description:18S ribosomal RNA [Source:NCBI gene (formerly Entrezgene);Acc:19791]	279	30	30.293	0	0	56	74.1414
sinR-1933-cP	sinRNA-Gm25628-21950-19-cP	AAGGCGCGCCGGACCACCT	19	sinRNA	Gm25628	ENSMUSG00000065936	snRNA intron	-	21950	14	14.1367	14	15.3604	56	74.1414
srR-9043-cP	srRNA-Rn28s1-1603-19-cP	AAGAAGCCCGGCTCGCTGG	19	srRNA	Rn28s1	NR_003279.1	rRNA	Mus musculus 28S ribosomal RNA (Rn28s1), ribosomal RNA	1603	18	18.1758	10	10.9717	56	74.1414
srR-14755-cP	srRNA-Rn28s1-4352-29-cP	AAGTCAGAATCCCGCCCAGGCGGAACGAT	29	srRNA	Rn28s1	NR_003279.1	rRNA	Mus musculus 28S ribosomal RNA (Rn28s1), ribosomal RNA	4352	14	14.1367	0	0	56	74.1414
tsR-183-cP	tsRNA-Leu-CAG-4-18-cP	AGCGTGGCCGAGCGGTCT	18	tsRNA	tRNA-Leu-CAG	chr1.trna291-LeuCAG	tRNA	Mus_musculus_tRNA-Leu-CAG-1-1	4	11	11.1074	0	0	56	74.1414
srR-41-cP	srRNA-n-R5s149-1-28-cP	GTCTACGGCCATACCACCCTGAACGCGC	28	srRNA	n-R5s149	NR_046156.1	rRNA	Mus musculus nuclear encoded rRNA 5S 149 (n-R5s149), ribosomal RNA	1	88	88.8595	94	103.134	55	72.8175
srR-20430-cP	srRNA-Rn18s-68-25-cP	ACGGCCGGTACAGTGAAACTGCGAA	25	srRNA	Rn18s	NR_003278.3	rRNA	Mus musculus 18S ribosomal RNA (Rn18s), ribosomal RNA	68	74	74.7228	100	109.717	55	72.8175
srR-1019-cP	srRNA-Rn28s1-333-25-cP	AAATACCGGCACGAGACCGATAGTC	25	srRNA	Rn28s1	NR_003279.1	rRNA	Mus musculus 28S ribosomal RNA (Rn28s1), ribosomal RNA	333	35	35.3419	119	130.563	55	72.8175
sinR-2492-cP	sinRNA-ENSMUSG00000076136-8986-18-cP	AGCGGGGAGGAAGGGAGT	18	sinRNA	ENSMUSG00000076136	ENSMUSG00000076136	unclassified intron	-	8986	31	31.3028	117	128.369	55	72.8175
srR-12747-cP	srRNA-Rn18s-6-21-cP	GGTTGATCCTGCCAGTAGCAT	21	srRNA	Rn18s	ENSMUST00000240377.1	rRNA	ncrna chromosome:GRCm39:17:40157244:40159092:1 gene:ENSMUSG00000119584.1 gene_biotype:rRNA transcript_biotype:rRNA gene_symbol:Rn18s description:18S ribosomal RNA [Source:NCBI gene (formerly Entrezgene);Acc:19791]	6	72	72.7033	55	60.3443	55	72.8175
srR-3718-cP	srRNA-Rn28s1-2167-19-cP	ATGTGAACAGCAGTTGAAC	19	srRNA	Rn28s1	NR_003279.1	rRNA	Mus musculus 28S ribosomal RNA (Rn28s1), ribosomal RNA	2167	23	23.2247	70	76.8018	55	72.8175
smR-947-cP	smRNA-H3f3b-309-19-cP	ACCCACTCCCGGGGGAGGT	19	smRNA	H3f3b	ENSMUSG00000016559	mature mRNA	ENSMUST00000139378|H3f3b|protein_coding|H3.3	309	66	66.6447	7	7.68018	55	72.8175
srR-7293-cP	srRNA-Rn28s1-3280-19-3-cP	AGGGGAATCCGACTGTTTA	19	srRNA	Rn28s1	NR_003279.1	rRNA	Mus musculus 28S ribosomal RNA (Rn28s1), ribosomal RNA	3280	24	24.2344	11	12.0689	55	72.8175
srR-2013-cP	srRNA-Rn18s-1579-18-cP	AACCCGTTGAACCCCATT	18	srRNA	Rn18s	NR_003278.3	rRNA	Mus musculus 18S ribosomal RNA (Rn18s), ribosomal RNA	1579	30	30.293	4	4.38867	55	72.8175
srR-819-cP	srRNA-Rn28s1-116-18-cP	GCCGAATCCCCGCCGCGC	18	srRNA	Rn28s1	NR_003279.1	rRNA	Mus musculus 28S ribosomal RNA (Rn28s1), ribosomal RNA	116	8	8.07814	20	21.9434	55	72.8175
srR-5438-cP	srRNA-Rn28s1-468-18-cP	CAACCCGGCGGCGCGCGT	18	srRNA	Rn28s1	NR_003279.1	rRNA	Mus musculus 28S ribosomal RNA (Rn28s1), ribosomal RNA	468	18	18.1758	0	0	55	72.8175
srR-4616-cP	srRNA-Rn18s-1776-28-cP	GGCGGAGCGCTGAGAAGACGGTCGAACT	28	srRNA	Rn18s	NR_003278.3	rRNA	Mus musculus 18S ribosomal RNA (Rn18s), ribosomal RNA	1776	6	6.0586	6	6.58301	55	72.8175
srR-977-cP	srRNA-n-R5s149-15-19-cP	CACCCTGAACGCGCCCGAT	19	srRNA	n-R5s149	NR_046156.1	rRNA	Mus musculus nuclear encoded rRNA 5S 149 (n-R5s149), ribosomal RNA	15	3	3.0293	6	6.58301	55	72.8175
srR-2360-cP	srRNA-Rn18s-1533-28-cP	ACTGACTGGCTCAGCGTGTGCCTACCCT	28	srRNA	Rn18s	NR_003278.3	rRNA	Mus musculus 18S ribosomal RNA (Rn18s), ribosomal RNA	1533	161	162.573	56	61.4414	54	71.4935
slncR-3494-cP	slncRNA-Gm17508-364-19-cP	ACTGGTCGAGTCGGCCTGC	19	slncRNA	Gm17508	ENSMUST00000181215.2	LncRNA	ncrna chromosome:GRCm39:9:30991913:30993771:-1 gene:ENSMUSG00000097701.2 gene_biotype:lncRNA transcript_biotype:lncRNA gene_symbol:Gm17508 description:predicted gene, 17508 [Source:MGI Symbol;Acc:MGI:4937142]	364	28	28.2735	144	157.992	54	71.4935
srR-2283-cP	srRNA-Rn18s-402-24-cP	ACGGGTGACGGGGAATCAGGGTTC	24	srRNA	Rn18s	NR_003278.3	rRNA	Mus musculus 18S ribosomal RNA (Rn18s), ribosomal RNA	402	140	141.367	33	36.2066	54	71.4935
tsR-569-cP	tsRNA-Pro-CGG-59-16-cP	TCCCGGACGAGCCCCC	16	tsRNA	tRNA-Pro-CGG	chr11.trna188-ProCGG	tRNA	Mus_musculus_tRNA-Pro-CGG-1-2	59	20	20.1953	133	145.923	54	71.4935
srR-2263-cP	srRNA-Rn28s1-4336-17-cP	ATGACTGAACGCCTCTA	17	srRNA	Rn28s1	NR_003279.1	rRNA	Mus musculus 28S ribosomal RNA (Rn28s1), ribosomal RNA	4336	24	24.2344	115	126.174	54	71.4935
srR-16827-cP	srRNA-Rn18s-377-18-cP	AGTCGCCGTGCCTACCAT	18	srRNA	Rn18s	NR_003278.3	rRNA	Mus musculus 18S ribosomal RNA (Rn18s), ribosomal RNA	377	122	123.192	15	16.4575	54	71.4935
srR-1077-cP	srRNA-Rn28s1-4357-29-cP	AGAATCCCGCCCAGGCGGAACGATACGGC	29	srRNA	Rn28s1	NR_003279.1	rRNA	Mus musculus 28S ribosomal RNA (Rn28s1), ribosomal RNA	4357	42	42.4102	69	75.7046	54	71.4935
srR-3550-cP	srRNA-Rn28s1-1625-17-cP	GGAGCCGGGCGTGGAAT	17	srRNA	Rn28s1	NR_003279.1	rRNA	Mus musculus 28S ribosomal RNA (Rn28s1), ribosomal RNA	1625	63	63.6154	34	37.3037	54	71.4935
slncR-765-cP	slncRNA-Gm39214-1155-19-cP	ACGGACAAGGGGAATCTGA	19	slncRNA	Gm39214	ENSMUST00000210912.2	LncRNA	ncrna chromosome:GRCm39:8:86457445:86491724:1 gene:ENSMUSG00000109754.2 gene_biotype:lncRNA transcript_biotype:lncRNA gene_symbol:Gm39214 description:predicted gene, 39214 [Source:MGI Symbol;Acc:MGI:5622099]	1155	5	5.04884	65	71.316	54	71.4935
srR-724-cP	srRNA-Rn18s-111-23-cP	ATGGTTCCTTTGGTCGCTCGCTC	23	srRNA	Rn18s	NR_003278.3	rRNA	Mus musculus 18S ribosomal RNA (Rn18s), ribosomal RNA	111	52	52.5079	19	20.8462	54	71.4935
srR-6716-cP	srRNA-Rn18s-422-25-cP	GTTCGATTCCGGAGAGGGAGCCTGA	25	srRNA	Rn18s	NR_003278.3	rRNA	Mus musculus 18S ribosomal RNA (Rn18s), ribosomal RNA	422	12	12.1172	54	59.2471	54	71.4935
srR-31367-cP	srRNA-Rn28s1-2100-25-cP	GCAGATCTTGGTGGTAGTAGCAAAT	25	srRNA	Rn28s1	NR_003279.1	rRNA	Mus musculus 28S ribosomal RNA (Rn28s1), ribosomal RNA	2100	42	42.4102	25	27.4292	54	71.4935
srR-6476-cP	srRNA-Rn28s1-1692-26-cP	GAACCGAACGCCGGGTTAAGGCGCCC	26	srRNA	Rn28s1	NR_003279.1	rRNA	Mus musculus 28S ribosomal RNA (Rn28s1), ribosomal RNA	1692	36	36.3516	14	15.3604	54	71.4935
sinR-2012-cP	sinRNA-Gm47400-593-17-cP	GGTGGCTGCGACTGTTT	17	sinRNA	Gm47400	ENSMUSG00000114830	lncRNA intron	-	593	21	21.2051	26	28.5264	54	71.4935
srR-3006-cP	srRNA-Rn18s-1568-26-cP	ACGCCGGCAGGCGCGGGTAACCCGTT	26	srRNA	Rn18s	ENSMUST00000240377.1	rRNA	ncrna chromosome:GRCm39:17:40157244:40159092:1 gene:ENSMUSG00000119584.1 gene_biotype:rRNA transcript_biotype:rRNA gene_symbol:Rn18s description:18S ribosomal RNA [Source:NCBI gene (formerly Entrezgene);Acc:19791]	1568	28	28.2735	15	16.4575	54	71.4935
srR-1543-cP	srRNA-mt-Rnr2-809-18-cP	AAAAGGAACTCGGCAAAC	18	srRNA	16S	NC_005089.1:1094-2675	rRNA	Mus musculus 16S mitochondrial ribosomal RNA	809	33	33.3223	5	5.48584	54	71.4935
srR-1943-cP	srRNA-Rn18s-1371-26-cP	TTCCGATAACGAACGAGACTCTGGCA	26	srRNA	Rn18s	NR_003278.3	rRNA	Mus musculus 18S ribosomal RNA (Rn18s), ribosomal RNA	1371	11	11.1074	25	27.4292	54	71.4935
srR-8066-cP	srRNA-Rn28s1-1784-18-cP	GAAGTCGGAATCCGCTAA	18	srRNA	Rn28s1	NR_003279.1	rRNA	Mus musculus 28S ribosomal RNA (Rn28s1), ribosomal RNA	1784	2	2.01953	18	19.749	54	71.4935
srR-3186-cP	srRNA-Rn28s1-3639-18-cP	GCCCGGCCCCGTCCTCGC	18	srRNA	Rn28s1	NR_003279.1	rRNA	Mus musculus 28S ribosomal RNA (Rn28s1), ribosomal RNA	3639	8	8.07814	8	8.77735	54	71.4935
srR-5046-cP	srRNA-Rn28s1-3270-20-cP	GGTGCGGACCAGGGGAATCC	20	srRNA	Rn28s1	NR_003279.1	rRNA	Mus musculus 28S ribosomal RNA (Rn28s1), ribosomal RNA	3270	10	10.0977	4	4.38867	54	71.4935
sgmR-2893-cP	sgmRNA-chr5-89865784-21-cP	ATGAAAACTGTTGCACGACGC	21	sgmRNA	chr5	-	Genome	Chromosome 5	89865784	0	0	1	1.09717	54	71.4935
srR-3576-cP	srRNA-Rn18s-1522-18-cP	ACGCGCGCTACACTGACT	18	srRNA	Rn18s	NR_003278.3	rRNA	Mus musculus 18S ribosomal RNA (Rn18s), ribosomal RNA	1522	121	122.182	76	83.3848	53	70.1696
srR-5525-cP	srRNA-Rn18s-64-21-cP	ACGCACGGCCGGTACAGTGAA	21	srRNA	Rn18s	NR_003278.3	rRNA	Mus musculus 18S ribosomal RNA (Rn18s), ribosomal RNA	64	103	104.006	42	46.0811	53	70.1696
srR-374-cP	srRNA-Rs5-8s1-84-23-cP	TTGATCATCGACACTTCGAACGC	23	srRNA	Rs5-8s1	NR_003280.2	rRNA	Mus musculus 5.8S ribosomal RNA (Rs5-8s1), ribosomal RNA	84	48	48.4688	84	92.1622	53	70.1696
srR-119-cP	srRNA-Rs5-8s1-83-18-cP	ATTGATCATCGACACTTC	18	srRNA	Rs5-8s1	NR_003280.2	rRNA	Mus musculus 5.8S ribosomal RNA (Rs5-8s1), ribosomal RNA	83	34	34.3321	59	64.7329	53	70.1696
sgmR-483-cP	sgmRNA-chr7-51477396-16-cP	GGGAATCTGACTGTCT	16	sgmRNA	chr7	-	Genome	Chromosome 7	51477396	10	10.0977	69	75.7046	53	70.1696
srR-1819-cP	srRNA-Rn28s1-3307-30-cP	AAAGCATCGCGAAGGCCCGCGGCGGGTGTT	30	srRNA	Rn28s1	NR_003279.1	rRNA	Mus musculus 28S ribosomal RNA (Rn28s1), ribosomal RNA	3307	46	46.4493	28	30.7207	53	70.1696
srR-1522-cP	srRNA-Rn28s1-4093-26-cP	ATCCTTCGATGTCGGCTCTTCCTATC	26	srRNA	Rn28s1	NR_003279.1	rRNA	Mus musculus 28S ribosomal RNA (Rn28s1), ribosomal RNA	4093	17	17.166	47	51.5669	53	70.1696
srR-1296-cP	srRNA-Rn18s-1768-18-cP	ACGGCCCTGGCGGAGCGC	18	srRNA	Rn18s	NR_003278.3	rRNA	Mus musculus 18S ribosomal RNA (Rn18s), ribosomal RNA	1768	18	18.1758	44	48.2754	53	70.1696
srR-2444-cP	srRNA-Rn28s1-3834-23-cP	GGGGAGTTTGACTGGGGCGGTAC	23	srRNA	Rn28s1	NR_003279.1	rRNA	Mus musculus 28S ribosomal RNA (Rn28s1), ribosomal RNA	3834	53	53.5177	10	10.9717	53	70.1696
srR-92-cP	srRNA-Rn28s1-942-19-cP	ACGGCGCGACCGCTCTCCC	19	srRNA	Rn28s1	NR_003279.1	rRNA	Mus musculus 28S ribosomal RNA (Rn28s1), ribosomal RNA	942	29	29.2833	28	30.7207	53	70.1696
srR-12111-cP	srRNA-Rn18s-153-24-cP	GTGGTAATTCTAGAGCTAATACAT	24	srRNA	Rn18s	NR_003278.3	rRNA	Mus musculus 18S ribosomal RNA (Rn18s), ribosomal RNA	153	37	37.3614	20	21.9434	53	70.1696
srR-4449-cP	srRNA-Rn28s1-3275-18-cP	GGACCAGGGGAATCCGAC	18	srRNA	Rn28s1	NR_003279.1	rRNA	Mus musculus 28S ribosomal RNA (Rn28s1), ribosomal RNA	3275	13	13.127	37	40.5952	53	70.1696
srR-18860-cP	srRNA-Rn28s1-4328-22-cP	GTGGGATTATGACTGAACGCCT	22	srRNA	Rn28s1	NR_003279.1	rRNA	Mus musculus 28S ribosomal RNA (Rn28s1), ribosomal RNA	4328	23	23.2247	21	23.0405	53	70.1696
srR-1063-cP	srRNA-mt-Rnr2-1473-19-cP	ACGAAAGGACAAGAGAAAT	19	srRNA	16S	NC_005089.1:1094-2675	rRNA	Mus musculus 16S mitochondrial ribosomal RNA	1473	21	21.2051	8	8.77735	53	70.1696
srR-5229-cP	srRNA-Rn18s-1204-23-cP	GACGGAAGGGCACCACCAGGAGT	23	srRNA	Rn18s	NR_003278.3	rRNA	Mus musculus 18S ribosomal RNA (Rn18s), ribosomal RNA	1204	27	27.2637	0	0	53	70.1696
srR-2068-cP	srRNA-Rn28s1-4287-19-cP	ATGTGCTTGGCTGAGGAGC	19	srRNA	Rn28s1	NR_003279.1	rRNA	Mus musculus 28S ribosomal RNA (Rn28s1), ribosomal RNA	4287	7	7.06837	15	16.4575	53	70.1696
srR-293-cP	srRNA-n-R5s149-15-25-cP	CACCCTGAACGCGCCCGATCTCGTC	25	srRNA	n-R5s149	NR_046156.1	rRNA	Mus musculus nuclear encoded rRNA 5S 149 (n-R5s149), ribosomal RNA	15	10	10.0977	6	6.58301	53	70.1696
srR-1573-cP	srRNA-Rn28s1-3706-24-cP	ACTCTCATCGTTTTTTCACTGACC	24	srRNA	Rn28s1	NR_003279.1	rRNA	Mus musculus 28S ribosomal RNA (Rn28s1), ribosomal RNA	3706	14	14.1367	2	2.19434	53	70.1696
piR-67881-3-22-cP	piRNA-67881-3-22-cP	ATGCCGATCGGGTGTCCGCACT	22	piRNA	mmu-piR-67881	mmu-piR-67881	piRNA	-	3	11	11.1074	0	0	53	70.1696
srR-16497-cP	srRNA-Rn28s1-4624-25-cP	AGACGACCTGCTTCTGGGTCGGGGT	25	srRNA	Rn28s1	NR_003279.1	rRNA	Mus musculus 28S ribosomal RNA (Rn28s1), ribosomal RNA	4624	2	2.01953	0	0	53	70.1696
srR-368-cP	srRNA-Rn18s-64-15-cP	ACGCACGGCCGGTAC	15	srRNA	Rn18s	NR_003278.3	rRNA	Mus musculus 18S ribosomal RNA (Rn18s), ribosomal RNA	64	126	127.231	38	41.6924	52	68.8456
srR-1045-cP	srRNA-Rn18s-45-19-cP	AAGCCATGCATGTCTAAGT	19	srRNA	Rn18s	NR_003278.3	rRNA	Mus musculus 18S ribosomal RNA (Rn18s), ribosomal RNA	45	116	117.133	38	41.6924	52	68.8456
sinR-1407-cP	sinRNA-Mir3105-9460-16-cP	GGGACTGAGACACGGC	16	sinRNA	Mir3105	ENSMUSG00000093221	miRNA intron	-	9460	12	12.1172	130	142.632	52	68.8456
slncR-3403-cP	slncRNA-Gm14149-229-30-cP	AAAGCAGACTGTTAAGAAGGATTCAACTGT	30	slncRNA	Gm14149	ENSMUST00000123048.2	LncRNA	ncrna chromosome:GRCm39:2:151047115:151073534:1 gene:ENSMUSG00000067352.7 gene_biotype:lncRNA transcript_biotype:lncRNA gene_symbol:Gm14149 description:predicted gene 14149 [Source:MGI Symbol;Acc:MGI:3651549]	229	90	90.8791	50	54.8584	52	68.8456
srR-31360-cP	srRNA-Rn18s-1378-20-2-cP	AACGATCGAGACTCTGGCAT	20	srRNA	Rn18s	NR_003278.3	rRNA	Mus musculus 18S ribosomal RNA (Rn18s), ribosomal RNA	1378	121	122.182	14	15.3604	52	68.8456
srR-1537-cP	srRNA-Rn18s-1420-21-cP	GAGCGGTCGGCGTCCCCCAAC	21	srRNA	Rn18s	NR_003278.3	rRNA	Mus musculus 18S ribosomal RNA (Rn18s), ribosomal RNA	1420	48	48.4688	70	76.8018	52	68.8456
srR-8592-cP	srRNA-Rn18s-1669-26-cP	GCGTTGATTAAGTCCCTGCCCTTTGT	26	srRNA	Rn18s	NR_003278.3	rRNA	Mus musculus 18S ribosomal RNA (Rn18s), ribosomal RNA	1669	99	99.967	21	23.0405	52	68.8456
srR-6628-cP	srRNA-Rn18s-1587-22-cP	GAACCCCATTCGTGATGGGGAT	22	srRNA	Rn18s	NR_003278.3	rRNA	Mus musculus 18S ribosomal RNA (Rn18s), ribosomal RNA	1587	100	100.977	20	21.9434	52	68.8456
srR-817-cP	srRNA-Rn18s-895-19-cP	GGTTTTCGGAACTGAGGCC	19	srRNA	Rn18s	NR_003278.3	rRNA	Mus musculus 18S ribosomal RNA (Rn18s), ribosomal RNA	895	73	73.713	38	41.6924	52	68.8456
srR-1570-cP	srRNA-Rn28s1-1-15-cP	CGCGACCTCAGATCA	15	srRNA	Rn28s1	NR_003279.1	rRNA	Mus musculus 28S ribosomal RNA (Rn28s1), ribosomal RNA	1	41	41.4005	53	58.1499	52	68.8456
srR-18424-cP	srRNA-Rn18s-544-20-cP	CGAGGCCCTGTAATTGGAAT	20	srRNA	Rn18s	NR_003278.3	rRNA	Mus musculus 18S ribosomal RNA (Rn18s), ribosomal RNA	544	90	90.8791	4	4.38867	52	68.8456
srR-2492-cP	srRNA-Rn18s-895-18-cP	GGTTTTCGGAACTGAGGC	18	srRNA	Rn18s	NR_003278.3	rRNA	Mus musculus 18S ribosomal RNA (Rn18s), ribosomal RNA	895	70	70.6837	17	18.6519	52	68.8456
srR-5002-cP	srRNA-Rn18s-114-27-cP	GTTCCTTTGGTCGCTCGCTCCTCTCCT	27	srRNA	Rn18s	NR_003278.3	rRNA	Mus musculus 18S ribosomal RNA (Rn18s), ribosomal RNA	114	46	46.4493	35	38.4009	52	68.8456
srR-112-cP	srRNA-Rs5-8s1-96-15-cP	ACTTCGAACGCACTT	15	srRNA	Rs5-8s1	NR_003280.2	rRNA	Mus musculus 5.8S ribosomal RNA (Rs5-8s1), ribosomal RNA	96	50	50.4884	26	28.5264	52	68.8456
srR-1930-cP	srRNA-Rn18s-1499-23-cP	TGCCCTTAGATGTCCGGGGCTGC	23	srRNA	Rn18s	NR_003278.3	rRNA	Mus musculus 18S ribosomal RNA (Rn18s), ribosomal RNA	1499	27	27.2637	45	49.3726	52	68.8456
slncR-92-cP	slncRNA-Gm41148-108-16-cP	CTATCGTGGAATTCTT	16	slncRNA	Gm41148	ENSMUST00000226360.2	LncRNA	ncrna chromosome:GRCm39:14:48028553:48042776:-1 gene:ENSMUSG00000115215.2 gene_biotype:lncRNA transcript_biotype:lncRNA gene_symbol:Gm41148 description:predicted gene, 41148 [Source:MGI Symbol;Acc:MGI:5624033]	108	29	29.2833	43	47.1782	52	68.8456
srR-9945-cP	srRNA-Rn18s-1058-25-cP	CAGATACCGTCGTAGTTCCGACCAT	25	srRNA	Rn18s	NR_003278.3	rRNA	Mus musculus 18S ribosomal RNA (Rn18s), ribosomal RNA	1058	51	51.4981	20	21.9434	52	68.8456
srR-1989-cP	srRNA-Rn18s-177-22-cP	GCCGACGGGCGCTGACCCCCCT	22	srRNA	Rn18s	NR_003278.3	rRNA	Mus musculus 18S ribosomal RNA (Rn18s), ribosomal RNA	177	52	52.5079	18	19.749	52	68.8456
srR-27922-cP	srRNA-Rn18s-1067-21-cP	TCGTAGTTCCGACCATAAACG	21	srRNA	Rn18s	NR_003278.3	rRNA	Mus musculus 18S ribosomal RNA (Rn18s), ribosomal RNA	1067	14	14.1367	52	57.0528	52	68.8456
srR-12680-cP	srRNA-Rn18s-1601-17-cP	ATGGGGATCGGGGATTG	17	srRNA	Rn18s	NR_003278.3	rRNA	Mus musculus 18S ribosomal RNA (Rn18s), ribosomal RNA	1601	11	11.1074	46	50.4698	52	68.8456
tsR-16337-cP	tsRNA-Val-CAC-3-18-cP	GGTTCTGTAGTGTAATGG	18	tsRNA	tRNA-Val-CAC	chr6.trna4-ValCAC	tRNA	Mus_musculus_tRNA-Val-CAC-4-1	3	19	19.1856	34	37.3037	52	68.8456
srR-6511-cP	srRNA-Rn18s-1195-26-cP	AAAGGAATTGACGGAAGGGCACCACC	26	srRNA	Rn18s	NR_003278.3	rRNA	Mus musculus 18S ribosomal RNA (Rn18s), ribosomal RNA	1195	29	29.2833	22	24.1377	52	68.8456
srR-1411-cP	srRNA-Rn28s1-4089-30-cP	TTTGATCCTTCGATGTCGGCTCTTCCTATC	30	srRNA	Rn28s1	NR_003279.1	rRNA	Mus musculus 28S ribosomal RNA (Rn28s1), ribosomal RNA	4089	21	21.2051	25	27.4292	52	68.8456
srR-594-cP	srRNA-Rs5-8s1-69-17-cP	GAATTGCAGGACACATT	17	srRNA	Rs5-8s1	NR_003280.2	rRNA	Mus musculus 5.8S ribosomal RNA (Rs5-8s1), ribosomal RNA	69	40	40.3907	1	1.09717	52	68.8456
srR-5381-cP	srRNA-Rn28s1-3487-18-cP	TTCCCACTGTCCCTATCT	18	srRNA	Rn28s1	NR_003279.1	rRNA	Mus musculus 28S ribosomal RNA (Rn28s1), ribosomal RNA	3487	9	9.08791	28	30.7207	52	68.8456
sinR-1711-cP	sinRNA-Gm13574-15244-15-cP	GTTCCCGGGCCTTGT	15	sinRNA	Gm13574	ENSMUSG00000081236	processed_pseudogene intron	-	15244	12	12.1172	25	27.4292	52	68.8456
srR-1526-cP	srRNA-Rn28s1-2006-19-cP	CGGGCCCCGCGGACGCTAC	19	srRNA	Rn28s1	NR_003279.1	rRNA	Mus musculus 28S ribosomal RNA (Rn28s1), ribosomal RNA	2006	15	15.1465	19	20.8462	52	68.8456
tsR-241-cP	tsRNA-Glu-CTC-20-15-cP	AGAATTCTCGCCTGC	15	tsRNA	tRNA-Glu-CTC	chr13.trna492-GluCTC	tRNA	Mus_musculus_tRNA-Glu-CTC-1-9	20	17	17.166	7	7.68018	52	68.8456
srR-31378-cP	srRNA-Rn28s1-1410-23-cP	GCAAATCGGTCGTCCGACCTGGG	23	srRNA	Rn28s1	NR_003279.1	rRNA	Mus musculus 28S ribosomal RNA (Rn28s1), ribosomal RNA	1410	10	10.0977	12	13.166	52	68.8456
srR-2007-cP	srRNA-Rn28s1-4352-26-cP	AAGTCAGAATCCCGCCCAGGCGGAAC	26	srRNA	Rn28s1	NR_003279.1	rRNA	Mus musculus 28S ribosomal RNA (Rn28s1), ribosomal RNA	4352	21	21.2051	0	0	52	68.8456
srR-5536-cP	srRNA-Rn28s1-4254-23-cP	ACGAGAGGAACCGCAGGTTCAGA	23	srRNA	Rn28s1	NR_003279.1	rRNA	Mus musculus 28S ribosomal RNA (Rn28s1), ribosomal RNA	4254	13	13.127	6	6.58301	52	68.8456
srR-6049-cP	srRNA-Rn28s1-1259-26-cP	CCGCCGAGGGCGCACCACCGGCCCGT	26	srRNA	Rn28s1	NR_003279.1	rRNA	Mus musculus 28S ribosomal RNA (Rn28s1), ribosomal RNA	1259	13	13.127	4	4.38867	52	68.8456
srR-24691-cP	srRNA-Rn18s-190-23-cP	GACCCCCCTTCCCGGGGGGGGAT	23	srRNA	Rn18s	NR_003278.3	rRNA	Mus musculus 18S ribosomal RNA (Rn18s), ribosomal RNA	190	10	10.0977	0	0	52	68.8456
piR-10711-7-22-cP	piRNA-10711-7-22-cP	AGCCCTGGCTGTCCTGGAACTC	22	piRNA	mmu-piR-10711	mmu-piR-10711	piRNA	-	7	9	9.08791	0	0	52	68.8456
srR-10608-cP	srRNA-Rn28s1-4076-16-cP	AGCGACGTCGCTTTTT	16	srRNA	Rn28s1	NR_003279.1	rRNA	Mus musculus 28S ribosomal RNA (Rn28s1), ribosomal RNA	4076	0	0	0	0	52	68.8456
srR-1076-cP	srRNA-Rn18s-1265-20-cP	ACCCGGCCCGGACACGGACA	20	srRNA	Rn18s	NR_003278.3	rRNA	Mus musculus 18S ribosomal RNA (Rn18s), ribosomal RNA	1265	95	95.9279	127	139.34	51	67.5217
sinR-77-cP	sinRNA-Gm43344-14735-16-cP	TCCCGTGGACTGCCTC	16	sinRNA	Gm43344	ENSMUSG00000106625	TEC intron	-	14735	39	39.3809	139	152.506	51	67.5217
srR-2464-cP	srRNA-Rn28s1-3419-20-cP	ATGACTCTCTTAAGGTAGCC	20	srRNA	Rn28s1	NR_003279.1	rRNA	Mus musculus 28S ribosomal RNA (Rn28s1), ribosomal RNA	3419	44	44.4298	132	144.826	51	67.5217
srR-604-cP	srRNA-Rn18s-1469-20-cP	ACCCGAGATTGAGCAATAAC	20	srRNA	Rn18s	NR_003278.3	rRNA	Mus musculus 18S ribosomal RNA (Rn18s), ribosomal RNA	1469	64	64.6251	102	111.911	51	67.5217
sgmR-22-cP	sgmRNA-chr17-34074263-18-cP	AGGCTATCGTGGAATTCT	18	sgmRNA	chr17	-	Genome	Chromosome 17	34074263	14	14.1367	148	162.381	51	67.5217
srR-9775-cP	srRNA-Rn18s-149-28-cP	AACTGTGGTAATTCTAGAGCTAATACAT	28	srRNA	Rn18s	NR_003278.3	rRNA	Mus musculus 18S ribosomal RNA (Rn18s), ribosomal RNA	149	105	106.026	58	63.6358	51	67.5217
srR-1333-cP	srRNA-Rn18s-1369-28-cP	AATTCCGATAACGAACGAGACTCTGGCA	28	srRNA	Rn18s	NR_003278.3	rRNA	Mus musculus 18S ribosomal RNA (Rn18s), ribosomal RNA	1369	88	88.8595	72	78.9961	51	67.5217
srR-6097-cP	srRNA-Rn28s1-2610-18-cP	AAGCCGGATCCGTAACTT	18	srRNA	Rn28s1	NR_003279.1	rRNA	Mus musculus 28S ribosomal RNA (Rn28s1), ribosomal RNA	2610	83	83.8107	45	49.3726	51	67.5217
srR-2253-cP	srRNA-Rn18s-1671-28-cP	GTTGATTAAGTCCCTGCCCTTTGTACAC	28	srRNA	Rn18s	NR_003278.3	rRNA	Mus musculus 18S ribosomal RNA (Rn18s), ribosomal RNA	1671	43	43.42	73	80.0933	51	67.5217
srR-2787-cP	srRNA-Rn18s-1263-21-cP	TCACCCGGCCCGGACACGGAC	21	srRNA	Rn18s	NR_003278.3	rRNA	Mus musculus 18S ribosomal RNA (Rn18s), ribosomal RNA	1263	65	65.6349	50	54.8584	51	67.5217
srR-36-cP	srRNA-n-R5s149-1-25-cP	GTCTACGGCCATACCACCCTGAACG	25	srRNA	n-R5s149	NR_046156.1	rRNA	Mus musculus nuclear encoded rRNA 5S 149 (n-R5s149), ribosomal RNA	1	26	26.254	84	92.1622	51	67.5217
srR-970-cP	srRNA-Rn18s-1596-23-cP	TCGTGATGGGGATCGGGGATTGC	23	srRNA	Rn18s	NR_003278.3	rRNA	Mus musculus 18S ribosomal RNA (Rn18s), ribosomal RNA	1596	66	66.6447	37	40.5952	51	67.5217
srR-2205-cP	srRNA-Rn28s1-1673-28-cP	AGAACTGGCGCTGCGGGATGAACCGAAC	28	srRNA	Rn28s1	NR_003279.1	rRNA	Mus musculus 28S ribosomal RNA (Rn28s1), ribosomal RNA	1673	58	58.5665	44	48.2754	51	67.5217
srR-1892-cP	srRNA-Rn18s-1315-17-cP	TCCGTGGGTGGTGGTGC	17	srRNA	Rn18s	NR_003278.3	rRNA	Mus musculus 18S ribosomal RNA (Rn18s), ribosomal RNA	1315	70	70.6837	28	30.7207	51	67.5217
srR-2856-cP	srRNA-Rn28s1-4144-21-cP	TTGGATTGTTCACCCACTAAT	21	srRNA	Rn28s1	NR_003279.1	rRNA	Mus musculus 28S ribosomal RNA (Rn28s1), ribosomal RNA	4144	17	17.166	70	76.8018	51	67.5217
srR-2036-cP	srRNA-Rn18s-27-27-cP	ATGCTTGTCTCAAAGATTAAGCCATGC	27	srRNA	Rn18s	NR_003278.3	rRNA	Mus musculus 18S ribosomal RNA (Rn18s), ribosomal RNA	27	53	53.5177	35	38.4009	51	67.5217
srR-6563-cP	srRNA-Rn18s-1680-19-2-cP	GTCCCTGCCCTTTGTACAC	19	srRNA	Rn18s	NR_003278.3	rRNA	Mus musculus 18S ribosomal RNA (Rn18s), ribosomal RNA	1680	10	10.0977	74	81.1905	51	67.5217
srR-571-cP	srRNA-Rn18s-649-16-cP	ATATTAAAGTTGCTGC	16	srRNA	Rn18s	NR_003278.3	rRNA	Mus musculus 18S ribosomal RNA (Rn18s), ribosomal RNA	649	53	53.5177	31	34.0122	51	67.5217
srR-1449-cP	srRNA-Rn18s-1786-18-cP	TGAGAAGACGGTCGAACT	18	srRNA	Rn18s	NR_003278.3	rRNA	Mus musculus 18S ribosomal RNA (Rn18s), ribosomal RNA	1786	24	24.2344	50	54.8584	51	67.5217
slncR-2597-cP	slncRNA-Gm36252-483-17-cP	GGAAAGACCCCGTGAAC	17	slncRNA	Gm36252	ENSMUST00000233387.2	LncRNA	ncrna chromosome:GRCm39:17:68481302:68494731:-1 gene:ENSMUSG00000117193.2 gene_biotype:lncRNA transcript_biotype:lncRNA gene_symbol:Gm36252 description:predicted gene, 36252 [Source:MGI Symbol;Acc:MGI:5595411]	483	13	13.127	58	63.6358	51	67.5217
srR-5365-cP	srRNA-Rn28s1-4328-23-cP	GTGGGATTATGACTGAACGCCTC	23	srRNA	Rn28s1	NR_003279.1	rRNA	Mus musculus 28S ribosomal RNA (Rn28s1), ribosomal RNA	4328	56	56.547	18	19.749	51	67.5217
slncR-685-cP	slncRNA-Gm39214-1158-16-cP	CGGACAAGGGGAATCT	16	slncRNA	Gm39214	ENSMUST00000210912.2	LncRNA	ncrna chromosome:GRCm39:8:86457445:86491724:1 gene:ENSMUSG00000109754.2 gene_biotype:lncRNA transcript_biotype:lncRNA gene_symbol:Gm39214 description:predicted gene, 39214 [Source:MGI Symbol;Acc:MGI:5622099]	1158	18	18.1758	48	52.6641	51	67.5217
srR-26849-cP	srRNA-Rn28s1-2580-17-cP	GTTGGAACAATGTAGGT	17	srRNA	Rn28s1	NR_003279.1	rRNA	Mus musculus 28S ribosomal RNA (Rn28s1), ribosomal RNA	2580	51	51.4981	17	18.6519	51	67.5217
srR-2073-cP	srRNA-Rn18s-1059-21-cP	AGATACCGTCGTAGTTCCGAC	21	srRNA	Rn18s	NR_003278.3	rRNA	Mus musculus 18S ribosomal RNA (Rn18s), ribosomal RNA	1059	12	12.1172	34	37.3037	51	67.5217
srR-19059-cP	srRNA-Rn18s-111-30-14-cP	ATGGTTCCCTTGGTCGCTCGCTCCTCTCCT	30	srRNA	Rn18s	NR_003278.3	rRNA	Mus musculus 18S ribosomal RNA (Rn18s), ribosomal RNA	111	30	30.293	12	13.166	51	67.5217
srR-863-cP	srRNA-Rn28s1-3268-30-cP	CTGGTGCGGACCAGGGGAATCCGACTGTTT	30	srRNA	Rn28s1	NR_003279.1	rRNA	Mus musculus 28S ribosomal RNA (Rn28s1), ribosomal RNA	3268	12	12.1172	26	28.5264	51	67.5217
srR-4247-cP	srRNA-Rn18s-342-19-cP	CCATTCGAACGTCTGCCCT	19	srRNA	Rn18s	NR_003278.3	rRNA	Mus musculus 18S ribosomal RNA (Rn18s), ribosomal RNA	342	26	26.254	13	14.2632	51	67.5217
-	spgRNA-LSU-rRNA_Hsa-chr11:109011842-26-cP	GAGATGGGCGCCGCGAGGCGTCCAGT	26	spgRNA	LSU-rRNA_Hsa	-	pseudogene	mm10_rmsk_LSU-rRNA_Hsa_range=chr11:109011646-109012122	196	27	27.2637	8	8.77735	51	67.5217
-	spgRNA-LSU-rRNA_Hsa-chr11:109011843-25-cP	AGATGGGCGCCGCGAGGCGTCCAGT	25	spgRNA	LSU-rRNA_Hsa	-	pseudogene	mm10_rmsk_LSU-rRNA_Hsa_range=chr11:109011646-109012122	197	9	9.08791	4	4.38867	51	67.5217
srR-1681-cP	srRNA-Rn28s1-4097-22-cP	TTCGATGTCGGCTCTTCCTATC	22	srRNA	Rn28s1	NR_003279.1	rRNA	Mus musculus 28S ribosomal RNA (Rn28s1), ribosomal RNA	4097	55	55.5372	179	196.393	50	66.1977
srR-2372-cP	srRNA-Rn18s-1465-19-cP	AGCCACCCGAGATTGAGCA	19	srRNA	Rn18s	NR_003278.3	rRNA	Mus musculus 18S ribosomal RNA (Rn18s), ribosomal RNA	1465	100	100.977	115	126.174	50	66.1977
srR-3961-cP	srRNA-Rn18s-1680-17-2-cP	GTCCCTGCCCTTTGTAC	17	srRNA	Rn18s	NR_003278.3	rRNA	Mus musculus 18S ribosomal RNA (Rn18s), ribosomal RNA	1680	31	31.3028	157	172.255	50	66.1977
srR-1679-cP	srRNA-Rn18s-1486-21-cP	AACAGGTCTGTGATGCCCTTA	21	srRNA	Rn18s	NR_003278.3	rRNA	Mus musculus 18S ribosomal RNA (Rn18s), ribosomal RNA	1486	125	126.221	66	72.4131	50	66.1977
srR-3663-cP	srRNA-Rn18s-991-18-cP	AGAGCGAAAGCATTTGCC	18	srRNA	Rn18s	NR_003278.3	rRNA	Mus musculus 18S ribosomal RNA (Rn18s), ribosomal RNA	991	104	105.016	64	70.2188	50	66.1977
srR-2039-cP	srRNA-Rn28s1-3403-16-cP	AACGGCGGGAGTAACT	16	srRNA	Rn28s1	NR_003279.1	rRNA	Mus musculus 28S ribosomal RNA (Rn28s1), ribosomal RNA	3403	45	45.4395	94	103.134	50	66.1977
srR-2100-cP	srRNA-Rn18s-1444-21-cP	TTAGAGGGACAAGTGGCGTTC	21	srRNA	Rn18s	NR_003278.3	rRNA	Mus musculus 18S ribosomal RNA (Rn18s), ribosomal RNA	1444	60	60.586	80	87.7735	50	66.1977
srR-2413-cP	srRNA-Rn18s-1369-27-2-cP	AATTCCGATAACGATCGAGACTCTGGC	27	srRNA	Rn18s	NR_003278.3	rRNA	Mus musculus 18S ribosomal RNA (Rn18s), ribosomal RNA	1369	98	98.9572	38	41.6924	50	66.1977
srR-3764-cP	srRNA-Rn18s-2-24-cP	ACCTGGTTGATCCTGCCAGTAGCA	24	srRNA	Rn18s	ENSMUST00000240377.1	rRNA	ncrna chromosome:GRCm39:17:40157244:40159092:1 gene:ENSMUSG00000119584.1 gene_biotype:rRNA transcript_biotype:rRNA gene_symbol:Rn18s description:18S ribosomal RNA [Source:NCBI gene (formerly Entrezgene);Acc:19791]	2	54	54.5274	73	80.0933	50	66.1977
srR-398-cP	srRNA-Rn18s-1464-19-cP	CAGCCACCCGAGATTGAGC	19	srRNA	Rn18s	NR_003278.3	rRNA	Mus musculus 18S ribosomal RNA (Rn18s), ribosomal RNA	1464	98	98.9572	30	32.9151	50	66.1977
srR-216-cP	srRNA-Rn28s1-281-18-cP	CGGGTTGCTTGGGAATGC	18	srRNA	Rn28s1	NR_003279.1	rRNA	Mus musculus 28S ribosomal RNA (Rn28s1), ribosomal RNA	281	59	59.5763	43	47.1782	50	66.1977
sgmR-2336-cP	sgmRNA-chr1-194199187-18-cP	ACTGGTGTTCGGGTTGTC	18	sgmRNA	chr1	-	Genome	Chromosome 1	194199187	43	43.42	54	59.2471	50	66.1977
srR-1098-cP	srRNA-Rn18s-1059-28-cP	AGATACCGTCGTAGTTCCGACCATAAAC	28	srRNA	Rn18s	NR_003278.3	rRNA	Mus musculus 18S ribosomal RNA (Rn18s), ribosomal RNA	1059	42	42.4102	54	59.2471	50	66.1977
srR-783-cP	srRNA-Rn28s1-1121-26-cP	ACCCGACCCGTCTTGAAACACGGACC	26	srRNA	Rn28s1	NR_003279.1	rRNA	Mus musculus 28S ribosomal RNA (Rn28s1), ribosomal RNA	1121	64	64.6251	32	35.1094	50	66.1977
srR-1426-cP	srRNA-Rn18s-1396-23-cP	ATGCTAACTAGTTACGCGACCCC	23	srRNA	Rn18s	NR_003278.3	rRNA	Mus musculus 18S ribosomal RNA (Rn18s), ribosomal RNA	1396	42	42.4102	37	40.5952	50	66.1977
srR-3249-cP	srRNA-Rn18s-1420-24-cP	GAGCGGTCGGCGTCCCCCAACTTC	24	srRNA	Rn18s	NR_003278.3	rRNA	Mus musculus 18S ribosomal RNA (Rn18s), ribosomal RNA	1420	52	52.5079	21	23.0405	50	66.1977
srR-3909-cP	srRNA-Rn28s1-4135-27-cP	CACCAAGCGTTGGATTGTTCACCCACT	27	srRNA	Rn28s1	NR_003279.1	rRNA	Mus musculus 28S ribosomal RNA (Rn28s1), ribosomal RNA	4135	36	36.3516	28	30.7207	50	66.1977
srR-19807-cP	srRNA-Rn45s-8120-23-cP	GACCGCGACCTCAGATCAGACGT	23	srRNA	Rn45s	NR_046233.2	rRNA	Mus musculus 45S pre-ribosomal RNA (Rn45s), ribosomal RNA	8120	37	37.3614	22	24.1377	50	66.1977
srR-6755-cP	srRNA-Rn45s-8122-19-cP	CCGCGACCTCAGATCAGAC	19	srRNA	Rn45s	NR_046233.2	rRNA	Mus musculus 45S pre-ribosomal RNA (Rn45s), ribosomal RNA	8122	27	27.2637	27	29.6236	50	66.1977
sinR-258-cP	sinRNA-Gm13535-6373-17-cP	ATCCTCGGATTGGTCCC	17	sinRNA	Gm13535	ENSMUSG00000084292	processed_pseudogene intron	-	6373	8	8.07814	24	26.332	50	66.1977
srR-2615-cP	srRNA-Rn18s-1155-19-cP	TTTGGGTTCCGGGGGGAGT	19	srRNA	Rn18s	NR_003278.3	rRNA	Mus musculus 18S ribosomal RNA (Rn18s), ribosomal RNA	1155	25	25.2442	8	8.77735	50	66.1977
srR-2809-cP	srRNA-Rn28s1-2125-18-cP	ATTCAAACGAGAACTTTG	18	srRNA	Rn28s1	NR_003279.1	rRNA	Mus musculus 28S ribosomal RNA (Rn28s1), ribosomal RNA	2125	12	12.1172	9	9.87452	50	66.1977
sinR-7726-cP	sinRNA-Gm9432-5873-21-cP	GAAATCTCCAGTAGAACAAAA	21	sinRNA	Gm9432	ENSMUSG00000083199	processed_pseudogene intron	-	5873	4	4.03907	11	12.0689	50	66.1977
srR-4040-cP	srRNA-Rn28s1-1466-21-cP	AGCTGGTTCCCTCCGAAGTTT	21	srRNA	Rn28s1	NR_003279.1	rRNA	Mus musculus 28S ribosomal RNA (Rn28s1), ribosomal RNA	1466	7	7.06837	0	0	50	66.1977
smR-256-cP	smRNA-Ihh-1543-18-cP	AGGCCGCTGCGACTGTTT	18	smRNA	Ihh	ENSMUSG00000006538	mature mRNA	ENSMUST00000164097|Ihh|protein_coding|Indian	1543	27	27.2637	179	196.393	49	64.8738
srR-2792-cP	srRNA-Rn18s-1118-22-cP	CCATGACCCGCCGGGCAGCTTC	22	srRNA	Rn18s	NR_003278.3	rRNA	Mus musculus 18S ribosomal RNA (Rn18s), ribosomal RNA	1118	48	48.4688	90	98.7452	49	64.8738
srR-710-cP	srRNA-Rn18s-1312-20-cP	GATTCCGTGGGTGGTGGTGC	20	srRNA	Rn18s	NR_003278.3	rRNA	Mus musculus 18S ribosomal RNA (Rn18s), ribosomal RNA	1312	94	94.9181	43	47.1782	49	64.8738
srR-3929-cP	srRNA-Rn18s-916-23-cP	GATTAAGAGGGACGGCCGGGGGC	23	srRNA	Rn18s	NR_003278.3	rRNA	Mus musculus 18S ribosomal RNA (Rn18s), ribosomal RNA	916	85	85.8302	43	47.1782	49	64.8738
srR-16666-cP	srRNA-Rn18s-82-20-4-cP	GAAACTGCGAATGGCTCTTT	20	srRNA	Rn18s	NR_003278.3	rRNA	Mus musculus 18S ribosomal RNA (Rn18s), ribosomal RNA	82	64	64.6251	39	42.7896	49	64.8738
srR-2454-cP	srRNA-Rn18s-605-21-cP	AAGTCTGGTGCCAGCAGCCGC	21	srRNA	Rn18s	NR_003278.3	rRNA	Mus musculus 18S ribosomal RNA (Rn18s), ribosomal RNA	605	66	66.6447	36	39.4981	49	64.8738
srR-2362-cP	srRNA-Rn18s-111-29-2-cP	ATGGTTCCTTTGGTCGCTCGCTCTCTCCT	29	srRNA	Rn18s	NR_003278.3	rRNA	Mus musculus 18S ribosomal RNA (Rn18s), ribosomal RNA	111	89	89.8693	9	9.87452	49	64.8738
srR-1506-cP	srRNA-Rn28s1-3003-20-cP	GCCTTCCCGTGGACTGCCTC	20	srRNA	Rn28s1	NR_003279.1	rRNA	Mus musculus 28S ribosomal RNA (Rn28s1), ribosomal RNA	3003	14	14.1367	70	76.8018	49	64.8738
srR-8008-cP	srRNA-Rn28s1-3988-19-cP	ACGATCCTTCTGACCTTTT	19	srRNA	Rn28s1	NR_003279.1	rRNA	Mus musculus 28S ribosomal RNA (Rn28s1), ribosomal RNA	3988	68	68.6642	18	19.749	49	64.8738
srR-5255-cP	srRNA-Rn28s1-4595-18-cP	CGTGTGGAACCTGGCGCT	18	srRNA	Rn28s1	NR_003279.1	rRNA	Mus musculus 28S ribosomal RNA (Rn28s1), ribosomal RNA	4595	32	32.3126	26	28.5264	49	64.8738
srR-17255-cP	srRNA-Rn18s-1486-19-cP	AACAGGTCTGTGATGCCCT	19	srRNA	Rn18s	NR_003278.3	rRNA	Mus musculus 18S ribosomal RNA (Rn18s), ribosomal RNA	1486	38	38.3712	18	19.749	49	64.8738
sinR-5239-cP	sinRNA-4930486F22Rik-123025-21-cP	GGAAAGACCCCGTGAACCTTT	21	sinRNA	4930486F22Rik	ENSMUSG00000112493	lncRNA intron	-	123025	10	10.0977	42	46.0811	49	64.8738
srR-1613-cP	srRNA-Rn18s-113-21-cP	GGTTCCTTTGGTCGCTCGCTC	21	srRNA	Rn18s	NR_003278.3	rRNA	Mus musculus 18S ribosomal RNA (Rn18s), ribosomal RNA	113	40	40.3907	13	14.2632	49	64.8738
srR-2782-cP	srRNA-Rn18s-1156-18-cP	TTGGGTTCCGGGGGGAGT	18	srRNA	Rn18s	NR_003278.3	rRNA	Mus musculus 18S ribosomal RNA (Rn18s), ribosomal RNA	1156	31	31.3028	18	19.749	49	64.8738
srR-103-cP	srRNA-n-R5s149-15-22-cP	CACCCTGAACGCGCCCGATCTC	22	srRNA	n-R5s149	NR_046156.1	rRNA	Mus musculus nuclear encoded rRNA 5S 149 (n-R5s149), ribosomal RNA	15	16	16.1563	30	32.9151	49	64.8738
srR-1210-cP	srRNA-Rn18s-1787-21-cP	GAGAAGACGGTCGAACTTGAC	21	srRNA	Rn18s	NR_003278.3	rRNA	Mus musculus 18S ribosomal RNA (Rn18s), ribosomal RNA	1787	10	10.0977	31	34.0122	49	64.8738
srR-7530-cP	srRNA-Rn18s-1114-20-cP	ATTCCCATGACCCGCCGGGC	20	srRNA	Rn18s	NR_003278.3	rRNA	Mus musculus 18S ribosomal RNA (Rn18s), ribosomal RNA	1114	37	37.3614	5	5.48584	49	64.8738
srR-1250-cP	srRNA-Rn28s1-158-30-cP	ACGGAAGACCCACTCCCCGGCGCCGCTCGT	30	srRNA	Rn28s1	NR_003279.1	rRNA	Mus musculus 28S ribosomal RNA (Rn28s1), ribosomal RNA	158	37	37.3614	1	1.09717	49	64.8738
srR-221-cP	srRNA-Rn28s1-15-23-cP	AGACGTGGCGACCCGCTGAATTT	23	srRNA	Rn28s1	NR_003279.1	rRNA	Mus musculus 28S ribosomal RNA (Rn28s1), ribosomal RNA	15	14	14.1367	20	21.9434	49	64.8738
srR-23298-cP	srRNA-Rn28s1-1423-27-cP	CCGACCTGGGTATAGGGGCGAAAGACT	27	srRNA	Rn28s1	NR_003279.1	rRNA	Mus musculus 28S ribosomal RNA (Rn28s1), ribosomal RNA	1423	30	30.293	1	1.09717	49	64.8738
srR-765-cP	srRNA-n-R5s149-13-20-cP	ACCACCCTGAACGCGCCCGA	20	srRNA	n-R5s149	NR_046156.1	rRNA	Mus musculus nuclear encoded rRNA 5S 149 (n-R5s149), ribosomal RNA	13	26	26.254	4	4.38867	49	64.8738
srR-3059-cP	srRNA-Rn28s1-3275-21-cP	GGACCAGGGGAATCCGACTGT	21	srRNA	Rn28s1	NR_003279.1	rRNA	Mus musculus 28S ribosomal RNA (Rn28s1), ribosomal RNA	3275	18	18.1758	5	5.48584	49	64.8738
srR-2925-cP	srRNA-Rn28s1-2597-17-cP	AAGGGAAGTCGGCAAGC	17	srRNA	Rn28s1	NR_003279.1	rRNA	Mus musculus 28S ribosomal RNA (Rn28s1), ribosomal RNA	2597	1	1.00977	18	19.749	49	64.8738
srR-4876-cP	srRNA-Rn28s1-861-26-2-cP	AGATACCCGTCGCCGCGCTCTCTCTC	26	srRNA	Rn28s1	NR_003279.1	rRNA	Mus musculus 28S ribosomal RNA (Rn28s1), ribosomal RNA	861	3	3.0293	10	10.9717	49	64.8738
srR-595-cP	srRNA-Rn28s1-2129-15-cP	AAACGAGAACTTTGA	15	srRNA	Rn28s1	NR_003279.1	rRNA	Mus musculus 28S ribosomal RNA (Rn28s1), ribosomal RNA	2129	51	51.4981	174	190.907	48	63.5498
srR-1650-cP	srRNA-Rn28s1-1766-23-cP	AGCAGGACGGTGGCCATGGAAGT	23	srRNA	Rn28s1	NR_003279.1	rRNA	Mus musculus 28S ribosomal RNA (Rn28s1), ribosomal RNA	1766	99	99.967	56	61.4414	48	63.5498
srR-2101-cP	srRNA-Rn28s1-1774-26-cP	GGTGGCCATGGAAGTCGGAATCCGCT	26	srRNA	Rn28s1	NR_003279.1	rRNA	Mus musculus 28S ribosomal RNA (Rn28s1), ribosomal RNA	1774	98	98.9572	49	53.7613	48	63.5498
sgmR-355-cP	sgmRNA-chr9-114230510-24-cP	ACGGCCCAGACTCCTACGGGAGGC	24	sgmRNA	chr9	-	Genome	Chromosome 9	114230510	18	18.1758	113	123.98	48	63.5498
srR-2477-cP	srRNA-Rn18s-83-19-cP	AAACTGCGAATGGCTCATT	19	srRNA	Rn18s	NR_003278.3	rRNA	Mus musculus 18S ribosomal RNA (Rn18s), ribosomal RNA	83	49	49.4786	35	38.4009	48	63.5498
srR-4260-cP	srRNA-Rn18s-1372-29-cP	TCCGATAACGAACGAGACTCTGGCATGCT	29	srRNA	Rn18s	NR_003278.3	rRNA	Mus musculus 18S ribosomal RNA (Rn18s), ribosomal RNA	1372	59	59.5763	21	23.0405	48	63.5498
srR-5169-cP	srRNA-Rn28s1-3402-29-cP	AAACGGCGGGAGTAACTATGACTCTCTTA	29	srRNA	Rn28s1	NR_003279.1	rRNA	Mus musculus 28S ribosomal RNA (Rn28s1), ribosomal RNA	3402	23	23.2247	49	53.7613	48	63.5498
srR-2859-cP	srRNA-Rn28s1-4116-23-cP	ATCATTGTGAAGCAGAATTCACC	23	srRNA	Rn28s1	NR_003279.1	rRNA	Mus musculus 28S ribosomal RNA (Rn28s1), ribosomal RNA	4116	48	48.4688	14	15.3604	48	63.5498
sinR-7701-cP	sinRNA-Gm28800-351-25-cP	GAGGATGATCCGCCACACTGGGACT	25	sinRNA	Gm28800	ENSMUSG00000099760	lncRNA intron	-	351	8	8.07814	42	46.0811	48	63.5498
srR-5423-cP	srRNA-Rn18s-614-27-cP	GCCAGCAGCCGCGGTAATTCCAGCTCC	27	srRNA	Rn18s	NR_003278.3	rRNA	Mus musculus 18S ribosomal RNA (Rn18s), ribosomal RNA	614	38	38.3712	0	0	48	63.5498
srR-383-cP	srRNA-Rn28s1-158-28-cP	ACGGAAGACCCACTCCCCGGCGCCGCTC	28	srRNA	Rn28s1	NR_003279.1	rRNA	Mus musculus 28S ribosomal RNA (Rn28s1), ribosomal RNA	158	25	25.2442	4	4.38867	48	63.5498
srR-523-cP	srRNA-Rn28s1-545-20-cP	CACCCGCGCGTCGTTCCCCT	20	srRNA	Rn28s1	NR_003279.1	rRNA	Mus musculus 28S ribosomal RNA (Rn28s1), ribosomal RNA	545	13	13.127	6	6.58301	48	63.5498
srR-7486-cP	srRNA-Rn18s-1040-21-cP	CGGAGGTTCGAAGACGATCAG	21	srRNA	Rn18s	NR_003278.3	rRNA	Mus musculus 18S ribosomal RNA (Rn18s), ribosomal RNA	1040	16	16.1563	3	3.29151	48	63.5498
srR-4541-cP	srRNA-Rn28s1-451-18-cP	AGTCCGCCCGGAGGATTC	18	srRNA	Rn28s1	NR_003279.1	rRNA	Mus musculus 28S ribosomal RNA (Rn28s1), ribosomal RNA	451	4	4.03907	14	15.3604	48	63.5498
srR-31402-cP	srRNA-Rn18s-1587-30-cP	GAACCCCATTCGTGATGGGGATCGGGGATT	30	srRNA	Rn18s	NR_003278.3	rRNA	Mus musculus 18S ribosomal RNA (Rn18s), ribosomal RNA	1587	6	6.0586	0	0	48	63.5498
snR-376-cP	snRNA-CT030142.4-43-18-cP	TTTCCCAGGGCGAGGCTT	18	snRNA	CT030142.4	ENSMUST00000179675.3	snRNA	ncrna chromosome:GRCm39:12:54785241:54785404:-1 gene:ENSMUSG00000119206.1 gene_biotype:snRNA transcript_biotype:snRNA gene_symbol:CT030142.4	43	1	1.00977	4	4.38867	48	63.5498
srR-1231-cP	srRNA-Rn18s-432-20-cP	GGAGAGGGAGCCTGAGAAAC	20	srRNA	Rn18s	NR_003278.3	rRNA	Mus musculus 18S ribosomal RNA (Rn18s), ribosomal RNA	432	94	94.9181	76	83.3848	47	62.2259
srR-2849-cP	srRNA-Rn18s-748-24-cP	TCTCGGCGCCCCCTCGATGCTCTT	24	srRNA	Rn18s	NR_003278.3	rRNA	Mus musculus 18S ribosomal RNA (Rn18s), ribosomal RNA	748	57	57.5567	80	87.7735	47	62.2259
sgmR-626-cP	sgmRNA-chr5-115889993-17-cP	AAGGGGAATCTGACTGT	17	sgmRNA	chr5	-	Genome	Chromosome 5	115889993	19	19.1856	112	122.883	47	62.2259
srR-20640-cP	srRNA-Rn28s1-2517-25-cP	AAATCTCGCGCCGGGCCGTACCCAT	25	srRNA	Rn28s1	NR_003279.1	rRNA	Mus musculus 28S ribosomal RNA (Rn28s1), ribosomal RNA	2517	107	108.045	28	30.7207	47	62.2259
srR-210-cP	srRNA-Rn28s1-54-15-cP	GGAGGAAAAGAAACT	15	srRNA	Rn28s1	NR_003279.1	rRNA	Mus musculus 28S ribosomal RNA (Rn28s1), ribosomal RNA	54	51	51.4981	58	63.6358	47	62.2259
srR-3964-cP	srRNA-Rn18s-141-30-cP	ACTTGGATAACTGTGGTAATTCTAGAGCTA	30	srRNA	Rn18s	NR_003278.3	rRNA	Mus musculus 18S ribosomal RNA (Rn18s), ribosomal RNA	141	62	62.6056	47	51.5669	47	62.2259
srR-2040-cP	srRNA-Rn28s1-4145-20-cP	TGGATTGTTCACCCACTAAT	20	srRNA	Rn28s1	NR_003279.1	rRNA	Mus musculus 28S ribosomal RNA (Rn28s1), ribosomal RNA	4145	58	58.5665	41	44.9839	47	62.2259
smR-658-cP	smRNA-Slc20a2-1860-19-cP	GTTCCCGGGCCTTGTACAC	19	smRNA	Slc20a2	ENSMUSG00000037656	mature mRNA	ENSMUST00000210388|Slc20a2|protein_coding|solute	1860	14	14.1367	79	86.6763	47	62.2259
piR-29030-9-18-cP	piRNA-29030-9-18-cP	GGTGAACTATGCCTGGGC	18	piRNA	mmu-piR-29030	mmu-piR-29030	piRNA	-	9	94	94.9181	0	0	47	62.2259
srR-1089-cP	srRNA-Rn18s-1509-24-cP	TGTCCGGGGCTGCACGCGCGCTAC	24	srRNA	Rn18s	NR_003278.3	rRNA	Mus musculus 18S ribosomal RNA (Rn18s), ribosomal RNA	1509	39	39.3809	46	50.4698	47	62.2259
srR-548-cP	srRNA-Rn18s-377-16-cP	AGTCGCCGTGCCTACC	16	srRNA	Rn18s	NR_003278.3	rRNA	Mus musculus 18S ribosomal RNA (Rn18s), ribosomal RNA	377	46	46.4493	21	23.0405	47	62.2259
srR-2955-cP	srRNA-Rn18s-1504-29-cP	TTAGATGTCCGGGGCTGCACGCGCGCTAC	29	srRNA	Rn18s	NR_003278.3	rRNA	Mus musculus 18S ribosomal RNA (Rn18s), ribosomal RNA	1504	27	27.2637	36	39.4981	47	62.2259
srR-6985-cP	srRNA-Rn28s1-4328-21-cP	GTGGGATTATGACTGAACGCC	21	srRNA	Rn28s1	NR_003279.1	rRNA	Mus musculus 28S ribosomal RNA (Rn28s1), ribosomal RNA	4328	56	56.547	7	7.68018	47	62.2259
srR-1880-cP	srRNA-Rn28s1-1182-19-cP	CCGAAAGCCGCCGTGGCGC	19	srRNA	Rn28s1	NR_003279.1	rRNA	Mus musculus 28S ribosomal RNA (Rn28s1), ribosomal RNA	1182	22	22.2149	26	28.5264	47	62.2259
srR-501-cP	srRNA-Rn28s1-939-21-cP	CCCACGGCGCGACCGCTCTCC	21	srRNA	Rn28s1	NR_003279.1	rRNA	Mus musculus 28S ribosomal RNA (Rn28s1), ribosomal RNA	939	13	13.127	31	34.0122	47	62.2259
srR-166-cP	srRNA-n-R5s149-103-18-cP	ACCGGGTGCTGTAGGCTT	18	srRNA	n-R5s149	NR_046156.1	rRNA	Mus musculus nuclear encoded rRNA 5S 149 (n-R5s149), ribosomal RNA	103	17	17.166	24	26.332	47	62.2259
srR-5519-cP	srRNA-Rn18s-1483-19-cP	AATAACAGGTCTGTGATGC	19	srRNA	Rn18s	NR_003278.3	rRNA	Mus musculus 18S ribosomal RNA (Rn18s), ribosomal RNA	1483	24	24.2344	14	15.3604	47	62.2259
srR-31375-cP	srRNA-Rn18s-76-23-2-cP	TACTGTGAAACTGCGAATGGCTC	23	srRNA	Rn18s	NR_003278.3	rRNA	Mus musculus 18S ribosomal RNA (Rn18s), ribosomal RNA	76	4	4.03907	31	34.0122	47	62.2259
srR-17027-cP	srRNA-Rn18s-584-30-cP	AACGAGGATCCATTGGAGGGCAAGTCTGGT	30	srRNA	Rn18s	NR_003278.3	rRNA	Mus musculus 18S ribosomal RNA (Rn18s), ribosomal RNA	584	18	18.1758	14	15.3604	47	62.2259
tsR-6497-cP	tsRNA-Gln-CTG-42-27-cP	GCGACCCGGGTTCGTTTCCCGGGCGGC	27	tsRNA	tRNA-Gln-CTG	chr3.trna140-GlnCTG	tRNA	Mus_musculus_tRNA-Gln-CTG-3-3	42	0	0	0	0	47	62.2259
smR-7-cP	smRNA-Msc-214-19-cP	AACGACAAGACACACACCA	19	smRNA	Msc	ENSMUSG00000025930	mature mRNA	ENSMUST00000188982|Msc|protein_coding|musculin	214	22	22.2149	218	239.183	46	60.9019
sinR-7687-cP	sinRNA-Gm47375-438330-19-cP	AACCTGGGAACTGCATCTG	19	sinRNA	Gm47375	ENSMUSG00000113994	lncRNA intron	-	438330	16	16.1563	105	115.203	46	60.9019
sinR-7689-cP	sinRNA-Gm37166-2762-18-cP	GACTCCGGAACGCGCCTC	18	sinRNA	Gm37166	ENSMUSG00000102461	TEC intron	-	2762	20	20.1953	94	103.134	46	60.9019
srR-517-cP	srRNA-Rs5-8s1-93-18-cP	GACACTTCGAACGCACTT	18	srRNA	Rs5-8s1	NR_003280.2	rRNA	Mus musculus 5.8S ribosomal RNA (Rs5-8s1), ribosomal RNA	93	54	54.5274	9	9.87452	46	60.9019
srR-7987-cP	srRNA-Rn28s1-4167-18-cP	GGAACGTGAGCTGGGTTT	18	srRNA	Rn28s1	NR_003279.1	rRNA	Mus musculus 28S ribosomal RNA (Rn28s1), ribosomal RNA	4167	33	33.3223	26	28.5264	46	60.9019
sgmR-2842-cP	sgmRNA-chr9-24790309-23-cP	ATTCACTCCCGACCCGGGGAGGT	23	sgmRNA	chr9	-	Genome	Chromosome 9	24790309	47	47.4591	8	8.77735	46	60.9019
srR-1078-cP	srRNA-Rn28s1-2154-21-cP	GGAGAAGGGTTCCATGTGAAC	21	srRNA	Rn28s1	NR_003279.1	rRNA	Mus musculus 28S ribosomal RNA (Rn28s1), ribosomal RNA	2154	31	31.3028	16	17.5547	46	60.9019
srR-4301-cP	srRNA-Rn18s-1154-20-cP	CTTTGGGTTCCGGGGGGAGT	20	srRNA	Rn18s	NR_003278.3	rRNA	Mus musculus 18S ribosomal RNA (Rn18s), ribosomal RNA	1154	32	32.3126	5	5.48584	46	60.9019
srR-31377-cP	srRNA-Rn18s-1340-23-cP	TCTTAGTTGGTGGAGCGATTTGT	23	srRNA	Rn18s	NR_003278.3	rRNA	Mus musculus 18S ribosomal RNA (Rn18s), ribosomal RNA	1340	36	36.3516	0	0	46	60.9019
srR-17642-cP	srRNA-Rn18s-1586-15-cP	TGAACCCCATTCGTG	15	srRNA	Rn18s	NR_003278.3	rRNA	Mus musculus 18S ribosomal RNA (Rn18s), ribosomal RNA	1586	27	27.2637	2	2.19434	46	60.9019
srR-2375-cP	srRNA-Rn28s1-4094-25-cP	TCCTTCGATGTCGGCTCTTCCTATC	25	srRNA	Rn28s1	NR_003279.1	rRNA	Mus musculus 28S ribosomal RNA (Rn28s1), ribosomal RNA	4094	9	9.08791	18	19.749	46	60.9019
srR-4053-cP	srRNA-Rn28s1-2426-20-cP	GAGAGAGGGGCCCGTGCCTT	20	srRNA	Rn28s1	NR_003279.1	rRNA	Mus musculus 28S ribosomal RNA (Rn28s1), ribosomal RNA	2426	23	23.2247	5	5.48584	46	60.9019
srR-1702-cP	srRNA-Rn28s1-1135-26-cP	GAAACACGGACCAAGGAGTCTAACGC	26	srRNA	Rn28s1	NR_003279.1	rRNA	Mus musculus 28S ribosomal RNA (Rn28s1), ribosomal RNA	1135	17	17.166	0	0	46	60.9019
srR-1690-cP	srRNA-Rn28s1-169-19-cP	ACTCCCCGGCGCCGCTCGT	19	srRNA	Rn28s1	NR_003279.1	rRNA	Mus musculus 28S ribosomal RNA (Rn28s1), ribosomal RNA	169	11	11.1074	5	5.48584	46	60.9019
srR-1153-cP	srRNA-Rn28s1-938-20-cP	TCCCACGGCGCGACCGCTCT	20	srRNA	Rn28s1	NR_003279.1	rRNA	Mus musculus 28S ribosomal RNA (Rn28s1), ribosomal RNA	938	6	6.0586	1	1.09717	46	60.9019
srR-891-cP	srRNA-Rn28s1-1811-20-cP	AACAACTCACCTGCCGAATC	20	srRNA	Rn28s1	NR_003279.1	rRNA	Mus musculus 28S ribosomal RNA (Rn28s1), ribosomal RNA	1811	123	124.201	43	47.1782	45	59.5779
srR-2260-cP	srRNA-Rn18s-1378-18-6-cP	AACGAACGAGATCCTGGC	18	srRNA	Rn18s	NR_003278.3	rRNA	Mus musculus 18S ribosomal RNA (Rn18s), ribosomal RNA	1378	98	98.9572	29	31.8179	45	59.5779
srR-2368-cP	srRNA-Rn28s1-2568-25-cP	AGCCTCTGGCATGTTGGAACAATGT	25	srRNA	Rn28s1	NR_003279.1	rRNA	Mus musculus 28S ribosomal RNA (Rn28s1), ribosomal RNA	2568	35	35.3419	82	89.9678	45	59.5779
slncR-668-cP	slncRNA-Gm14705-1115-15-cP	AGAACCTGAAACCGT	15	slncRNA	Gm14705	ENSMUST00000154109.2	LncRNA	ncrna chromosome:GRCm39:X:68400202:68404875:-1 gene:ENSMUSG00000086676.3 gene_biotype:lncRNA transcript_biotype:lncRNA gene_symbol:Gm14705 description:predicted gene 14705 [Source:MGI Symbol;Acc:MGI:3705152]	1115	17	17.166	84	92.1622	45	59.5779
srR-31363-cP	srRNA-Rn28s1-2192-18-cP	CAGTCGGTCCTGAGAGAT	18	srRNA	Rn28s1	NR_003279.1	rRNA	Mus musculus 28S ribosomal RNA (Rn28s1), ribosomal RNA	2192	82	82.8009	20	21.9434	45	59.5779
srR-762-cP	srRNA-Rn28s1-3388-18-cP	AATGAAGCGCGGGTAAAC	18	srRNA	Rn28s1	NR_003279.1	rRNA	Mus musculus 28S ribosomal RNA (Rn28s1), ribosomal RNA	3388	41	41.4005	54	59.2471	45	59.5779
srR-68-cP	srRNA-n-R5s149-16-20-cP	ACCCTGAACGCGCCCGATCT	20	srRNA	n-R5s149	NR_046156.1	rRNA	Mus musculus nuclear encoded rRNA 5S 149 (n-R5s149), ribosomal RNA	16	33	33.3223	55	60.3443	45	59.5779
srR-7437-cP	srRNA-Rn18s-555-20-2-cP	AATTGGAATGAGTCCATTTT	20	srRNA	Rn18s	NR_003278.3	rRNA	Mus musculus 18S ribosomal RNA (Rn18s), ribosomal RNA	555	59	59.5763	31	34.0122	45	59.5779
slncR-989-cP	slncRNA-Gm34237-714-20-cP	GGGGACGTGGCGAAATTGGT	20	slncRNA	Gm34237	ENSMUST00000220575.2	LncRNA	ncrna chromosome:GRCm39:12:11876608:11947727:1 gene:ENSMUSG00000113330.2 gene_biotype:lncRNA transcript_biotype:lncRNA gene_symbol:Gm34237 description:predicted gene, 34237 [Source:MGI Symbol;Acc:MGI:5593396]	714	13	13.127	64	70.2188	45	59.5779
srR-4496-cP	srRNA-Rn28s1-4599-19-cP	TGGAACCTGGCGCTAAACC	19	srRNA	Rn28s1	NR_003279.1	rRNA	Mus musculus 28S ribosomal RNA (Rn28s1), ribosomal RNA	4599	28	28.2735	46	50.4698	45	59.5779
srR-10910-cP	srRNA-Rn18s-1370-28-cP	ATTCCGATAACGAACGAGACTCTGGCAT	28	srRNA	Rn18s	NR_003278.3	rRNA	Mus musculus 18S ribosomal RNA (Rn18s), ribosomal RNA	1370	48	48.4688	25	27.4292	45	59.5779
srR-6138-cP	srRNA-Rn28s1-3459-20-cP	AGTGACGCGCATGAATGGAT	20	srRNA	Rn28s1	NR_003279.1	rRNA	Mus musculus 28S ribosomal RNA (Rn28s1), ribosomal RNA	3459	68	68.6642	4	4.38867	45	59.5779
srR-4504-cP	srRNA-Rn18s-1278-21-cP	ACGGACAGGATTGACAGATTG	21	srRNA	Rn18s	NR_003278.3	rRNA	Mus musculus 18S ribosomal RNA (Rn18s), ribosomal RNA	1278	43	43.42	27	29.6236	45	59.5779
srR-2163-cP	srRNA-Rn18s-1227-18-cP	AGGAGTGGAGCCTGCGGC	18	srRNA	Rn18s	ENSMUST00000240377.1	rRNA	ncrna chromosome:GRCm39:17:40157244:40159092:1 gene:ENSMUSG00000119584.1 gene_biotype:rRNA transcript_biotype:rRNA gene_symbol:Rn18s description:18S ribosomal RNA [Source:NCBI gene (formerly Entrezgene);Acc:19791]	1227	20	20.1953	44	48.2754	45	59.5779
srR-628-cP	srRNA-Rn18s-981-15-cP	AAGACGGACCAGAGC	15	srRNA	Rn18s	NR_003278.3	rRNA	Mus musculus 18S ribosomal RNA (Rn18s), ribosomal RNA	981	46	46.4493	16	17.5547	45	59.5779
srR-1885-cP	srRNA-Rn28s1-3830-17-cP	AGGTGGGGAGTTTGACT	17	srRNA	Rn28s1	NR_003279.1	rRNA	Mus musculus 28S ribosomal RNA (Rn28s1), ribosomal RNA	3830	37	37.3614	19	20.8462	45	59.5779
srR-441-cP	srRNA-Rn28s1-136-15-cP	CGCGGCGTGGGAAAT	15	srRNA	Rn28s1	NR_003279.1	rRNA	Mus musculus 28S ribosomal RNA (Rn28s1), ribosomal RNA	136	23	23.2247	25	27.4292	45	59.5779
smR-435-cP	smRNA-Ado-764-21-cP	ACGTTCCCGGGCCTTGTACAC	21	smRNA	Ado	ENSMUSG00000057134	mature mRNA	ENSMUST00000075686|Ado|protein_coding|2-aminoethanethiol	764	7	7.06837	38	41.6924	45	59.5779
srR-25440-cP	srRNA-Rn18s-1531-21-cP	ACACTGACTGGCTCAGCGTGT	21	srRNA	Rn18s	NR_003278.3	rRNA	Mus musculus 18S ribosomal RNA (Rn18s), ribosomal RNA	1531	27	27.2637	9	9.87452	45	59.5779
srR-580-cP	srRNA-Rs5-8s1-67-19-cP	GTGAATTGCAGGACACATT	19	srRNA	Rs5-8s1	NR_003280.2	rRNA	Mus musculus 5.8S ribosomal RNA (Rs5-8s1), ribosomal RNA	67	31	31.3028	5	5.48584	45	59.5779
srR-4188-cP	srRNA-Rn18s-887-26-cP	ATTTTGTTGGTTTTCGGAACTGAGGC	26	srRNA	Rn18s	NR_003278.3	rRNA	Mus musculus 18S ribosomal RNA (Rn18s), ribosomal RNA	887	19	19.1856	12	13.166	45	59.5779
srR-1808-cP	srRNA-Rn28s1-1315-20-cP	GAGCGTACGCGTTAGGACCC	20	srRNA	Rn28s1	NR_003279.1	rRNA	Mus musculus 28S ribosomal RNA (Rn28s1), ribosomal RNA	1315	7	7.06837	4	4.38867	45	59.5779
srR-8762-cP	srRNA-Rn18s-1174-20-cP	ATGGTTGCAAAGCTGAAACT	20	srRNA	Rn18s	NR_003278.3	rRNA	Mus musculus 18S ribosomal RNA (Rn18s), ribosomal RNA	1174	118	119.153	63	69.1216	44	58.254
srR-7928-cP	srRNA-Rn18s-971-19-cP	GGACCGGCGCAAGACGGAC	19	srRNA	Rn18s	NR_003278.3	rRNA	Mus musculus 18S ribosomal RNA (Rn18s), ribosomal RNA	971	78	78.7619	49	53.7613	44	58.254
srR-2093-cP	srRNA-Rn28s1-861-25-cP	AGATACCCGTCGCCGCGCTCTCTCT	25	srRNA	Rn28s1	NR_003279.1	rRNA	Mus musculus 28S ribosomal RNA (Rn28s1), ribosomal RNA	861	80	80.7814	46	50.4698	44	58.254
sinR-280-cP	sinRNA-Gm43344-14735-17-cP	TCCCGTGGACTGCCTCA	17	sinRNA	Gm43344	ENSMUSG00000106625	TEC intron	-	14735	9	9.08791	92	100.94	44	58.254
srR-3715-cP	srRNA-Rn28s1-3274-16-cP	ACGGACCAGGGGAATC	16	srRNA	Rn28s1	NR_003279.1	rRNA	Mus musculus 28S ribosomal RNA (Rn28s1), ribosomal RNA	3274	5	5.04884	84	92.1622	44	58.254
srR-8220-cP	srRNA-Rn18s-1678-18-2-cP	AAGTCCCTGCCCTTTGTA	18	srRNA	Rn18s	NR_003278.3	rRNA	Mus musculus 18S ribosomal RNA (Rn18s), ribosomal RNA	1678	43	43.42	42	46.0811	44	58.254
srR-11480-cP	srRNA-Rn18s-545-19-cP	GAGGCCCTGTAATTGGAAT	19	srRNA	Rn18s	NR_003278.3	rRNA	Mus musculus 18S ribosomal RNA (Rn18s), ribosomal RNA	545	63	63.6154	7	7.68018	44	58.254
srR-506-cP	srRNA-Rn18s-831-24-cP	AGGCCCGAGCCGCCTGGATACCGC	24	srRNA	Rn18s	NR_003278.3	rRNA	Mus musculus 18S ribosomal RNA (Rn18s), ribosomal RNA	831	30	30.293	37	40.5952	44	58.254
sinR-334-cP	sinRNA-Gm25824-13261-19-cP	GAACGAGACTCTAGCCTAC	19	sinRNA	Gm25824	ENSMUSG00000087717	snoRNA intron	-	13261	2	2.01953	56	61.4414	44	58.254
srR-1740-cP	srRNA-Rn28s1-4129-28-cP	AGAATTCACCAAGCGTTGGATTGTTCAC	28	srRNA	Rn28s1	NR_003279.1	rRNA	Mus musculus 28S ribosomal RNA (Rn28s1), ribosomal RNA	4129	34	34.3321	26	28.5264	44	58.254
srR-554-cP	srRNA-Rs5-8s1-90-20-cP	ATCGACACTTCGAACGCACT	20	srRNA	Rs5-8s1	NR_003280.2	rRNA	Mus musculus 5.8S ribosomal RNA (Rs5-8s1), ribosomal RNA	90	39	39.3809	21	23.0405	44	58.254
srR-138-cP	srRNA-n-R5s149-11-23-cP	ATACCACCCTGAACGCGCCCGAT	23	srRNA	n-R5s149	NR_046156.1	rRNA	Mus musculus nuclear encoded rRNA 5S 149 (n-R5s149), ribosomal RNA	11	28	28.2735	25	27.4292	44	58.254
srR-1370-cP	srRNA-Rn28s1-2129-25-cP	AAACGAGAACTTTGAAGGCCGAAGT	25	srRNA	Rn28s1	NR_003279.1	rRNA	Mus musculus 28S ribosomal RNA (Rn28s1), ribosomal RNA	2129	34	34.3321	19	20.8462	44	58.254
srR-7079-cP	srRNA-Rn18s-892-26-cP	GTTGGTTTTCGGAACTGAGGCCATGA	26	srRNA	Rn18s	NR_003278.3	rRNA	Mus musculus 18S ribosomal RNA (Rn18s), ribosomal RNA	892	38	38.3712	13	14.2632	44	58.254
srR-1474-cP	srRNA-Rn18s-787-16-cP	GGGGCCCGAAGCGTTT	16	srRNA	Rn18s	NR_003278.3	rRNA	Mus musculus 18S ribosomal RNA (Rn18s), ribosomal RNA	787	40	40.3907	8	8.77735	44	58.254
srR-23894-cP	srRNA-Rn28s1-4326-26-cP	CTGTGGGATTATGACTGAACGCCTCT	26	srRNA	Rn28s1	NR_003279.1	rRNA	Mus musculus 28S ribosomal RNA (Rn28s1), ribosomal RNA	4326	40	40.3907	4	4.38867	44	58.254
srR-268-cP	srRNA-Rn28s1-171-15-cP	TCCCCGGCGCCGCTC	15	srRNA	Rn28s1	NR_003279.1	rRNA	Mus musculus 28S ribosomal RNA (Rn28s1), ribosomal RNA	171	16	16.1563	21	23.0405	44	58.254
srR-4546-cP	srRNA-Rn28s1-2068-28-cP	AGGGCGCGGGCCCGGGTGGAGCCGCCGC	28	srRNA	Rn28s1	NR_003279.1	rRNA	Mus musculus 28S ribosomal RNA (Rn28s1), ribosomal RNA	2068	14	14.1367	21	23.0405	44	58.254
srR-4368-cP	srRNA-Rn18s-449-18-cP	AACGGCTACCACATCCAA	18	srRNA	Rn18s	NR_003278.3	rRNA	Mus musculus 18S ribosomal RNA (Rn18s), ribosomal RNA	449	9	9.08791	22	24.1377	44	58.254
srR-31387-cP	srRNA-Rn28s1-4598-23-cP	GTGGAACCTGGCGCTAAACCATT	23	srRNA	Rn28s1	NR_003279.1	rRNA	Mus musculus 28S ribosomal RNA (Rn28s1), ribosomal RNA	4598	18	18.1758	8	8.77735	44	58.254
srR-3149-cP	srRNA-Rs5-8s1-38-23-cP	GAAGAACGCAGCTAGCTGCGAGA	23	srRNA	Rs5-8s1	NR_003280.2	rRNA	Mus musculus 5.8S ribosomal RNA (Rs5-8s1), ribosomal RNA	38	11	11.1074	13	14.2632	44	58.254
srR-436-cP	srRNA-Rn18s-1002-19-cP	ATTTGCCAAGAATGTTTTC	19	srRNA	Rn18s	NR_003278.3	rRNA	Mus musculus 18S ribosomal RNA (Rn18s), ribosomal RNA	1002	7	7.06837	12	13.166	44	58.254
srR-14788-cP	srRNA-Rn18s-1510-19-cP	GTCCGGGGCTGCACGCGCG	19	srRNA	Rn18s	NR_003278.3	rRNA	Mus musculus 18S ribosomal RNA (Rn18s), ribosomal RNA	1510	10	10.0977	7	7.68018	44	58.254
srR-31432-cP	srRNA-Rn18s-1351-19-cP	GGAGCGATTTGTCTGGTTA	19	srRNA	Rn18s	NR_003278.3	rRNA	Mus musculus 18S ribosomal RNA (Rn18s), ribosomal RNA	1351	0	0	0	0	44	58.254
srR-910-cP	srRNA-Rn18s-73-26-cP	CGGTACAGTGAAACTGCGAATGGCTC	26	srRNA	Rn18s	NR_003278.3	rRNA	Mus musculus 18S ribosomal RNA (Rn18s), ribosomal RNA	73	216	218.11	159	174.45	43	56.93
srR-1535-cP	srRNA-Rn28s1-1814-21-cP	AACTCACCTGCCGAATCAACT	21	srRNA	Rn28s1	NR_003279.1	rRNA	Mus musculus 28S ribosomal RNA (Rn28s1), ribosomal RNA	1814	137	138.338	128	140.438	43	56.93
srR-995-cP	srRNA-Rn28s1-4590-20-cP	ACGTTCGTGTGGAACCTGGC	20	srRNA	Rn28s1	NR_003279.1	rRNA	Mus musculus 28S ribosomal RNA (Rn28s1), ribosomal RNA	4590	52	52.5079	145	159.089	43	56.93
srR-7912-cP	srRNA-Rn28s1-4336-20-cP	ATGACTGAACGCCTCTAAGT	20	srRNA	Rn28s1	NR_003279.1	rRNA	Mus musculus 28S ribosomal RNA (Rn28s1), ribosomal RNA	4336	111	112.084	63	69.1216	43	56.93
srR-5909-cP	srRNA-Rn28s1-2568-20-cP	AGCCTCTGGCATGTTGGAAC	20	srRNA	Rn28s1	NR_003279.1	rRNA	Mus musculus 28S ribosomal RNA (Rn28s1), ribosomal RNA	2568	46	46.4493	120	131.66	43	56.93
slncR-1433-cP	slncRNA-4930555F03Rik-29-15-cP	CGGATTGGAGTCTGC	15	slncRNA	4930555F03Rik	ENSMUST00000033963.13	LncRNA	ncrna chromosome:GRCm39:8:49823948:49955019:1 gene:ENSMUSG00000031559.16 gene_biotype:lncRNA transcript_biotype:lncRNA gene_symbol:4930555F03Rik description:RIKEN cDNA 4930555F03 gene [Source:MGI Symbol;Acc:MGI:1922609]	29	26	26.254	121	132.757	43	56.93
sinR-1079-cP	sinRNA-Gm10118-165114-18-cP	GAGAGGACCAGAGTGGAC	18	sinRNA	Gm10118	ENSMUSG00000062561	TEC intron	-	165114	36	36.3516	103	113.008	43	56.93
sinR-649-cP	sinRNA-Tex11-8-16-cP	AGGGACGGACGGGGGC	16	sinRNA	Tex11	ENSMUSG00000009670	protein_coding intron	testis expressed gene 11 [Source:MGI Symbol;Acc:MGI:1933237]	8	13	13.127	118	129.466	43	56.93
sinR-198-cP	sinRNA-Gm10532-32231-17-cP	GCCTTCCCGTGGACTGC	17	sinRNA	Gm10532	ENSMUSG00000097712	lncRNA intron	-	32231	11	11.1074	116	127.272	43	56.93
srR-2747-cP	srRNA-Rn28s1-4340-17-cP	CTGAACGCCTCTAAGTC	17	srRNA	Rn28s1	NR_003279.1	rRNA	Mus musculus 28S ribosomal RNA (Rn28s1), ribosomal RNA	4340	18	18.1758	95	104.231	43	56.93
srR-1645-cP	srRNA-Rn28s1-3003-21-cP	AGCCTTCCCGTGGACTGCCTC	21	srRNA	Rn28s1	NR_003279.1	rRNA	Mus musculus 28S ribosomal RNA (Rn28s1), ribosomal RNA	3003	15	15.1465	75	82.2876	43	56.93
srR-1764-cP	srRNA-Rn18s-981-28-cP	AAGACGGACCAGAGCGAAAGCATTTGCC	28	srRNA	Rn18s	NR_003278.3	rRNA	Mus musculus 18S ribosomal RNA (Rn18s), ribosomal RNA	981	46	46.4493	38	41.6924	43	56.93
srR-4168-cP	srRNA-Rn28s1-2593-17-cP	AGGTAAGGGAAGTCGGC	17	srRNA	Rn28s1	NR_003279.1	rRNA	Mus musculus 28S ribosomal RNA (Rn28s1), ribosomal RNA	2593	65	65.6349	19	20.8462	43	56.93
srR-4793-cP	srRNA-Rn18s-1673-24-cP	TGATTAAGTCCCTGCCCTTTGTAC	24	srRNA	Rn18s	NR_003278.3	rRNA	Mus musculus 18S ribosomal RNA (Rn18s), ribosomal RNA	1673	32	32.3126	41	44.9839	43	56.93
-	spgRNA-LSU-rRNA_Hsa-chr11:109011841-29-cP	GGAGATGGGCGCCGCGAGGCGTCCAGTGC	29	spgRNA	LSU-rRNA_Hsa	-	pseudogene	mm10_rmsk_LSU-rRNA_Hsa_range=chr11:109011646-109012122	195	34	34.3321	35	38.4009	43	56.93
srR-1445-cP	srRNA-Rn18s-445-29-cP	GAGAAACGGCTACCACATCCAAGGAAGGC	29	srRNA	Rn18s	NR_003278.3	rRNA	Mus musculus 18S ribosomal RNA (Rn18s), ribosomal RNA	445	49	49.4786	20	21.9434	43	56.93
srR-10340-cP	srRNA-Rn28s1-3834-19-2-cP	GGGGAGTTTGACTGGGGCG	19	srRNA	Rn28s1	NR_003279.1	rRNA	Mus musculus 28S ribosomal RNA (Rn28s1), ribosomal RNA	3834	21	21.2051	33	36.2066	43	56.93
srR-8537-cP	srRNA-Rn28s1-3271-27-cP	GTGCGGACCAGGGGAATCCGACTGTTT	27	srRNA	Rn28s1	NR_003279.1	rRNA	Mus musculus 28S ribosomal RNA (Rn28s1), ribosomal RNA	3271	16	16.1563	37	40.5952	43	56.93
srR-1211-cP	srRNA-Rn28s1-3283-15-cP	GGAATCCGACTGTTT	15	srRNA	Rn28s1	NR_003279.1	rRNA	Mus musculus 28S ribosomal RNA (Rn28s1), ribosomal RNA	3283	28	28.2735	21	23.0405	43	56.93
srR-3518-cP	srRNA-Rn18s-136-28-cP	CTCCTACTTGGATAACTGTGGTAATTCT	28	srRNA	Rn18s	NR_003278.3	rRNA	Mus musculus 18S ribosomal RNA (Rn18s), ribosomal RNA	136	39	39.3809	9	9.87452	43	56.93
srR-1038-cP	srRNA-Rn28s1-4613-22-cP	AAACCATTCGTAGACGACCTGC	22	srRNA	Rn28s1	NR_003279.1	rRNA	Mus musculus 28S ribosomal RNA (Rn28s1), ribosomal RNA	4613	30	30.293	16	17.5547	43	56.93
srR-8707-cP	srRNA-Rn18s-894-26-cP	TGGTTTTCGGAACTGAGGCCATGATT	26	srRNA	Rn18s	NR_003278.3	rRNA	Mus musculus 18S ribosomal RNA (Rn18s), ribosomal RNA	894	34	34.3321	11	12.0689	43	56.93
srR-3021-cP	srRNA-Rn28s1-865-22-2-cP	ACCCGTCGCCGCGCTCTCTCTC	22	srRNA	Rn28s1	NR_003279.1	rRNA	Mus musculus 28S ribosomal RNA (Rn28s1), ribosomal RNA	865	23	23.2247	19	20.8462	43	56.93
srR-283-cP	srRNA-Rn28s1-1-30-cP	CGCGACCTCAGATCAGACGTGGCGACCCGC	30	srRNA	Rn28s1	NR_003279.1	rRNA	Mus musculus 28S ribosomal RNA (Rn28s1), ribosomal RNA	1	16	16.1563	25	27.4292	43	56.93
srR-12721-cP	srRNA-Rn28s1-3264-22-cP	AGAACTGGTGCGGACCAGGGGA	22	srRNA	Rn28s1	NR_003279.1	rRNA	Mus musculus 28S ribosomal RNA (Rn28s1), ribosomal RNA	3264	27	27.2637	8	8.77735	43	56.93
srR-9102-cP	srRNA-Rn28s1-4145-19-2-cP	TGGATTGTTCACCCGCTAA	19	srRNA	Rn28s1	NR_003279.1	rRNA	Mus musculus 28S ribosomal RNA (Rn28s1), ribosomal RNA	4145	2	2.01953	29	31.8179	43	56.93
srR-31388-cP	srRNA-Rn18s-546-19-cP	AGGCCCTGTAATTGGAATG	19	srRNA	Rn18s	NR_003278.3	rRNA	Mus musculus 18S ribosomal RNA (Rn18s), ribosomal RNA	546	4	4.03907	22	24.1377	43	56.93
tsR-185-cP	tsRNA-Cys-GCA-24-21-cP	ACTCTGGACTCTGAATCCAGC	21	tsRNA	tRNA-Cys-GCA	chr6.trna78-CysGCA	tRNA	Mus_musculus_tRNA-Cys-GCA-4-15	24	14	14.1367	12	13.166	43	56.93
srR-9856-cP	srRNA-Rn18s-1370-30-cP	ATTCCGATAACGAACGAGACTCTGGCATGC	30	srRNA	Rn18s	NR_003278.3	rRNA	Mus musculus 18S ribosomal RNA (Rn18s), ribosomal RNA	1370	10	10.0977	12	13.166	43	56.93
srR-31390-cP	srRNA-Rn18s-584-27-cP	AACGAGGATCCATTGGAGGGCAAGTCT	27	srRNA	Rn18s	NR_003278.3	rRNA	Mus musculus 18S ribosomal RNA (Rn18s), ribosomal RNA	584	23	23.2247	0	0	43	56.93
srR-54-cP	srRNA-n-R5s149-11-28-cP	ATACCACCCTGAACGCGCCCGATCTCGT	28	srRNA	n-R5s149	NR_046156.1	rRNA	Mus musculus nuclear encoded rRNA 5S 149 (n-R5s149), ribosomal RNA	11	7	7.06837	8	8.77735	43	56.93
smcR-15-cP	smcRNA-Rn7s1-234-17-cP	AGTGGGATCGCGCCTGT	17	smcRNA	Rn7s1	ENSMUST00000175032.4	miscRNA	ncrna chromosome:GRCm39:12:69206069:69206368:1 gene:ENSMUSG00000118866.1 gene_biotype:misc_RNA transcript_biotype:misc_RNA gene_symbol:Rn7s1 description:7S RNA 1 [Source:NCBI gene (formerly Entrezgene);Acc:103948]	234	9	9.08791	3	3.29151	43	56.93
srR-2645-cP	srRNA-Rn28s1-1140-23-cP	ACGGACCAAGGAGTCTAACGCGT	23	srRNA	Rn28s1	NR_003279.1	rRNA	Mus musculus 28S ribosomal RNA (Rn28s1), ribosomal RNA	1140	5	5.04884	0	0	43	56.93
srR-2255-cP	srRNA-Rn18s-1483-23-cP	AATAACAGGTCTGTGATGCCCTT	23	srRNA	Rn18s	NR_003278.3	rRNA	Mus musculus 18S ribosomal RNA (Rn18s), ribosomal RNA	1483	237	239.315	129	141.535	42	55.6061
srR-9868-cP	srRNA-Rn18s-1669-24-cP	GCGTTGATTAAGTCCCTGCCCTTT	24	srRNA	Rn18s	NR_003278.3	rRNA	Mus musculus 18S ribosomal RNA (Rn18s), ribosomal RNA	1669	171	172.67	101	110.814	42	55.6061
srR-2648-cP	srRNA-Rn18s-1502-20-cP	CCTTAGATGTCCGGGGCTGC	20	srRNA	Rn18s	NR_003278.3	rRNA	Mus musculus 18S ribosomal RNA (Rn18s), ribosomal RNA	1502	120	121.172	145	159.089	42	55.6061
piR-50317-17-16-cP	piRNA-50317-17-16-cP	GTGACCGACGGCCTCC	16	piRNA	mmu-piR-50317	mmu-piR-50317	piRNA	-	17	11	11.1074	145	159.089	42	55.6061
sinR-7671-cP	sinRNA-M1ap-10921-20-cP	AAGTCGACCGCCTGGGGAGT	20	sinRNA	M1ap	ENSMUSG00000030041	protein_coding intron	meiosis 1 associated protein [Source:MGI Symbol;Acc:MGI:1315200]	10921	54	54.5274	92	100.94	42	55.6061
srR-2171-cP	srRNA-Rn28s1-861-23-2-cP	AGATACCCGTCGCCGCGCTCTCT	23	srRNA	Rn28s1	NR_003279.1	rRNA	Mus musculus 28S ribosomal RNA (Rn28s1), ribosomal RNA	861	85	85.8302	55	60.3443	42	55.6061
srR-1686-cP	srRNA-Rn28s1-865-20-cP	ACCCGTCGCCGCGCTCTCTC	20	srRNA	Rn28s1	NR_003279.1	rRNA	Mus musculus 28S ribosomal RNA (Rn28s1), ribosomal RNA	865	70	70.6837	64	70.2188	42	55.6061
slncR-1727-cP	slncRNA-C730002L08Rik-836-17-cP	ACTGGAGGACCGAACCC	17	slncRNA	C730002L08Rik	ENSMUST00000225910.2	LncRNA	ncrna chromosome:GRCm39:19:20511891:20529694:-1 gene:ENSMUSG00000114469.3 gene_biotype:lncRNA transcript_biotype:lncRNA gene_symbol:C730002L08Rik description:RIKEN cDNA C730002L08 gene [Source:MGI Symbol;Acc:MGI:2443493]	836	12	12.1172	114	125.077	42	55.6061
srR-1157-cP	srRNA-Rn28s1-3004-18-cP	CTTCCCGTGGACTGCCTC	18	srRNA	Rn28s1	NR_003279.1	rRNA	Mus musculus 28S ribosomal RNA (Rn28s1), ribosomal RNA	3004	17	17.166	89	97.648	42	55.6061
sinR-229-cP	sinRNA-Gm37595-6741-16-cP	GGACTCCCTGGAATCG	16	sinRNA	Gm37595	ENSMUSG00000103356	TEC intron	-	6741	9	9.08791	92	100.94	42	55.6061
srR-232-cP	srRNA-Rs5-8s1-76-25-cP	AGGACACATTGATCATCGACACTTC	25	srRNA	Rs5-8s1	NR_003280.2	rRNA	Mus musculus 5.8S ribosomal RNA (Rs5-8s1), ribosomal RNA	76	32	32.3126	56	61.4414	42	55.6061
srR-476-cP	srRNA-Rn18s-107-19-cP	AGTTATGGTTCCTTTGGTC	19	srRNA	Rn18s	NR_003278.3	rRNA	Mus musculus 18S ribosomal RNA (Rn18s), ribosomal RNA	107	36	36.3516	52	57.0528	42	55.6061
srR-2137-cP	srRNA-Rn18s-1187-20-cP	TGAAACTTAAAGGAATTGAC	20	srRNA	Rn18s	NR_003278.3	rRNA	Mus musculus 18S ribosomal RNA (Rn18s), ribosomal RNA	1187	33	33.3223	54	59.2471	42	55.6061
srR-876-cP	srRNA-Rn28s1-861-19-cP	AGATACCCGTCGCCGCGCT	19	srRNA	Rn28s1	NR_003279.1	rRNA	Mus musculus 28S ribosomal RNA (Rn28s1), ribosomal RNA	861	52	52.5079	31	34.0122	42	55.6061
srR-3952-cP	srRNA-Rn28s1-1442-21-cP	GAAAGACTAATCGAACCATCT	21	srRNA	Rn28s1	NR_003279.1	rRNA	Mus musculus 28S ribosomal RNA (Rn28s1), ribosomal RNA	1442	37	37.3614	41	44.9839	42	55.6061
srR-2278-cP	srRNA-Rn28s1-3345-28-cP	GTGATTTCTGCCCAGTGCTCTGAATGTC	28	srRNA	Rn28s1	NR_003279.1	rRNA	Mus musculus 28S ribosomal RNA (Rn28s1), ribosomal RNA	3345	32	32.3126	44	48.2754	42	55.6061
sinR-1325-cP	sinRNA-ENSMUSG00000088682-33766-17-2-cP	CGGGCCCGGTTAGTACT	17	sinRNA	ENSMUSG00000088682	ENSMUSG00000088682	unclassified intron	-	33766	2	2.01953	58	63.6358	42	55.6061
srR-557-cP	srRNA-Rn18s-1068-19-cP	CGTAGTTCCGACCATAAAC	19	srRNA	Rn18s	NR_003278.3	rRNA	Mus musculus 18S ribosomal RNA (Rn18s), ribosomal RNA	1068	53	53.5177	11	12.0689	42	55.6061
srR-1145-cP	srRNA-Rn28s1-3830-22-cP	AGGTGGGGAGTTTGACTGGGGC	22	srRNA	Rn28s1	NR_003279.1	rRNA	Mus musculus 28S ribosomal RNA (Rn28s1), ribosomal RNA	3830	35	35.3419	24	26.332	42	55.6061
srR-2946-cP	srRNA-Rn28s1-1783-28-cP	GGAAGTCGGAATCCGCTAAGGAGTGTGT	28	srRNA	Rn28s1	NR_003279.1	rRNA	Mus musculus 28S ribosomal RNA (Rn28s1), ribosomal RNA	1783	50	50.4884	9	9.87452	42	55.6061
srR-15390-cP	srRNA-Rn28s1-4327-25-cP	TGTGGGATTATGACTGAACGCCTCT	25	srRNA	Rn28s1	NR_003279.1	rRNA	Mus musculus 28S ribosomal RNA (Rn28s1), ribosomal RNA	4327	40	40.3907	16	17.5547	42	55.6061
srR-17969-cP	srRNA-Rn18s-865-21-3-cP	AATGGAATAGGACCGCGTTCT	21	srRNA	Rn18s	NR_003278.3	rRNA	Mus musculus 18S ribosomal RNA (Rn18s), ribosomal RNA	865	38	38.3712	9	9.87452	42	55.6061
srR-6742-cP	srRNA-Rn18s-895-21-cP	GGTTTTCGGAACTGAGGCCAT	21	srRNA	Rn18s	NR_003278.3	rRNA	Mus musculus 18S ribosomal RNA (Rn18s), ribosomal RNA	895	40	40.3907	6	6.58301	42	55.6061
srR-19996-cP	srRNA-Rn18s-504-16-cP	ACGGGGAGGTAGTGAC	16	srRNA	Rn18s	NR_003278.3	rRNA	Mus musculus 18S ribosomal RNA (Rn18s), ribosomal RNA	504	17	17.166	25	27.4292	42	55.6061
srR-1403-cP	srRNA-Rn28s1-3486-15-cP	ATTCCCACTGTCCCT	15	srRNA	Rn28s1	NR_003279.1	rRNA	Mus musculus 28S ribosomal RNA (Rn28s1), ribosomal RNA	3486	4	4.03907	33	36.2066	42	55.6061
srR-160-cP	srRNA-n-R5s149-19-21-cP	CTGAACGCGCCCGATCTCGTC	21	srRNA	n-R5s149	NR_046156.1	rRNA	Mus musculus nuclear encoded rRNA 5S 149 (n-R5s149), ribosomal RNA	19	18	18.1758	17	18.6519	42	55.6061
srR-9078-cP	srRNA-Rn28s1-4162-18-cP	AATAGGGAACGTGAGCTG	18	srRNA	Rn28s1	NR_003279.1	rRNA	Mus musculus 28S ribosomal RNA (Rn28s1), ribosomal RNA	4162	7	7.06837	27	29.6236	42	55.6061
srR-1193-cP	srRNA-Rn28s1-47-25-cP	AGTCAGCGGAGGAAAAGAAACTAAC	25	srRNA	Rn28s1	NR_003279.1	rRNA	Mus musculus 28S ribosomal RNA (Rn28s1), ribosomal RNA	47	14	14.1367	15	16.4575	42	55.6061
srR-22382-cP	srRNA-Rn18s-155-22-cP	GGTAATTCTAGAGCTAATACAT	22	srRNA	Rn18s	NR_003278.3	rRNA	Mus musculus 18S ribosomal RNA (Rn18s), ribosomal RNA	155	19	19.1856	10	10.9717	42	55.6061
srR-4337-cP	srRNA-Rn28s1-1492-21-cP	AGGATAGCTGGCGCTCTCGCT	21	srRNA	Rn28s1	NR_003279.1	rRNA	Mus musculus 28S ribosomal RNA (Rn28s1), ribosomal RNA	1492	18	18.1758	10	10.9717	42	55.6061
srR-3406-cP	srRNA-Rn28s1-1172-21-cP	AGGGGCTCGTCCGAAAGCCGC	21	srRNA	Rn28s1	NR_003279.1	rRNA	Mus musculus 28S ribosomal RNA (Rn28s1), ribosomal RNA	1172	11	11.1074	14	15.3604	42	55.6061
srR-1877-cP	srRNA-Rn18s-326-22-cP	CCGTGGCGGCGACGACCCATTC	22	srRNA	Rn18s	NR_003278.3	rRNA	Mus musculus 18S ribosomal RNA (Rn18s), ribosomal RNA	326	18	18.1758	5	5.48584	42	55.6061
srR-1751-cP	srRNA-Rn28s1-546-19-2-cP	ACCCGCGCGTCGTTCCCCC	19	srRNA	Rn28s1	NR_003279.1	rRNA	Mus musculus 28S ribosomal RNA (Rn28s1), ribosomal RNA	546	7	7.06837	4	4.38867	42	55.6061
srR-8715-cP	srRNA-Rn28s1-3974-21-cP	GAAAGCGGGGCCTCACGATCC	21	srRNA	Rn28s1	NR_003279.1	rRNA	Mus musculus 28S ribosomal RNA (Rn28s1), ribosomal RNA	3974	8	8.07814	2	2.19434	42	55.6061
tsR-2962-cP	tsRNA-Gln-CTG-42-29-cP	GCGACCCGGGTTCGTTTCCCGGGCGGCGC	29	tsRNA	tRNA-Gln-CTG	chr3.trna140-GlnCTG	tRNA	Mus_musculus_tRNA-Gln-CTG-3-3	42	7	7.06837	0	0	42	55.6061
srR-12828-cP	srRNA-Rn28s1-445-24-cP	CCGCGCAGTCCGCCCGGAGGATTC	24	srRNA	Rn28s1	NR_003279.1	rRNA	Mus musculus 28S ribosomal RNA (Rn28s1), ribosomal RNA	445	4	4.03907	0	0	42	55.6061
piR-67881-5-20-cP	piRNA-67881-5-20-cP	GCCGATCGGGTGTCCGCACT	20	piRNA	mmu-piR-67881	mmu-piR-67881	piRNA	-	5	1	1.00977	0	0	42	55.6061
smR-1947-cP	smRNA-Plk3-2067-17-cP	ATTTATGGACCACTTTT	17	smRNA	Plk3	ENSMUSG00000028680	mature mRNA	ENSMUST00000147730|Plk3|protein_coding|polo	2067	0	0	0	0	42	55.6061
sinR-7682-cP	sinRNA-Gm47375-438330-20-cP	AACCTGGGAACTGCATCTGA	20	sinRNA	Gm47375	ENSMUSG00000113994	lncRNA intron	-	438330	94	94.9181	283	310.499	41	54.2821
srR-5792-cP	srRNA-Rn18s-1506-17-cP	AGATGTCCGGGGCTGCA	17	srRNA	Rn18s	NR_003278.3	rRNA	Mus musculus 18S ribosomal RNA (Rn18s), ribosomal RNA	1506	174	175.7	91	99.8423	41	54.2821
srR-1015-cP	srRNA-Rn18s-1164-18-cP	CGGGGGGAGTATGGTTGC	18	srRNA	Rn18s	NR_003278.3	rRNA	Mus musculus 18S ribosomal RNA (Rn18s), ribosomal RNA	1164	88	88.8595	115	126.174	41	54.2821
srR-4126-cP	srRNA-Rn18s-1383-18-cP	ACGAGACTCTGGCATGCT	18	srRNA	Rn18s	NR_003278.3	rRNA	Mus musculus 18S ribosomal RNA (Rn18s), ribosomal RNA	1383	147	148.436	42	46.0811	41	54.2821
sinR-2684-cP	sinRNA-Psmc2-1298-23-cP	ACGGACAAGGGGAATCTGACTGT	23	sinRNA	Psmc2	ENSMUSG00000028932	protein_coding intron	proteasome (prosome, macropain) 26S subunit, ATPase 2 [Source:MGI Symbol;Acc:MGI:109555]	1298	21	21.2051	125	137.146	41	54.2821
srR-1195-cP	srRNA-Rs5-8s1-87-20-cP	ATCATCGACACTTCGAACGC	20	srRNA	Rs5-8s1	NR_003280.2	rRNA	Mus musculus 5.8S ribosomal RNA (Rs5-8s1), ribosomal RNA	87	44	44.4298	85	93.2593	41	54.2821
srR-18094-cP	srRNA-Rn18s-1673-20-cP	TGATTAAGTCCCTGCCCTTT	20	srRNA	Rn18s	NR_003278.3	rRNA	Mus musculus 18S ribosomal RNA (Rn18s), ribosomal RNA	1673	125	126.221	7	7.68018	41	54.2821
sinR-165-cP	sinRNA-Gm13854-3868-15-cP	GGAATCCGACTGTCT	15	sinRNA	Gm13854	ENSMUSG00000083728	processed_pseudogene intron	-	3868	16	16.1563	100	109.717	41	54.2821
srR-3060-cP	srRNA-Rn18s-529-15-cP	AATACAGGACTCTTT	15	srRNA	Rn18s	NR_003278.3	rRNA	Mus musculus 18S ribosomal RNA (Rn18s), ribosomal RNA	529	88	88.8595	31	34.0122	41	54.2821
srR-18566-cP	srRNA-Rn18s-490-23-3-cP	ACCCACTCCCGACTCGGGGAGGT	23	srRNA	Rn18s	NR_003278.3	rRNA	Mus musculus 18S ribosomal RNA (Rn18s), ribosomal RNA	490	89	89.8693	29	31.8179	41	54.2821
srR-540-cP	srRNA-Rn28s1-4136-29-cP	ACCAAGCGTTGGATTGTTCACCCACTAAT	29	srRNA	Rn28s1	NR_003279.1	rRNA	Mus musculus 28S ribosomal RNA (Rn28s1), ribosomal RNA	4136	40	40.3907	73	80.0933	41	54.2821
srR-1607-cP	srRNA-Rn28s1-3003-19-cP	CCTTCCCGTGGACTGCCTC	19	srRNA	Rn28s1	NR_003279.1	rRNA	Mus musculus 28S ribosomal RNA (Rn28s1), ribosomal RNA	3003	7	7.06837	86	94.3565	41	54.2821
smR-231-cP	smRNA-Wnk4-578-17-cP	GCGGCTCCGGGTCACTC	17	smRNA	Wnk4	ENSMUSG00000035112	mature mRNA	ENSMUST00000170056|Wnk4|protein_coding|WNK	578	6	6.0586	79	86.6763	41	54.2821
srR-4833-cP	srRNA-Rn28s1-4598-16-cP	GTGGAACCTGGCGCTA	16	srRNA	Rn28s1	NR_003279.1	rRNA	Mus musculus 28S ribosomal RNA (Rn28s1), ribosomal RNA	4598	51	51.4981	32	35.1094	41	54.2821
srR-6073-cP	srRNA-Rn18s-347-22-cP	CGAACGTCTGCCCTATCAACTT	22	srRNA	Rn18s	NR_003278.3	rRNA	Mus musculus 18S ribosomal RNA (Rn18s), ribosomal RNA	347	78	78.7619	7	7.68018	41	54.2821
srR-8-cP	srRNA-n-R5s149-11-20-cP	ATACCACCCTGAACGCGCCC	20	srRNA	n-R5s149	NR_046156.1	rRNA	Mus musculus nuclear encoded rRNA 5S 149 (n-R5s149), ribosomal RNA	11	46	46.4493	33	36.2066	41	54.2821
srR-1708-cP	srRNA-Rn28s1-1566-22-cP	GAAACGATCTCAACCTATTCTC	22	srRNA	Rn28s1	NR_003279.1	rRNA	Mus musculus 28S ribosomal RNA (Rn28s1), ribosomal RNA	1566	29	29.2833	38	41.6924	41	54.2821
sinR-4743-cP	sinRNA-Gm22958-1327-20-cP	ACGGACAAGGGGAATCTGAC	20	sinRNA	Gm22958	ENSMUSG00000084461	snRNA intron	-	1327	7	7.06837	58	63.6358	41	54.2821
srR-7569-cP	srRNA-Rn18s-766-21-cP	GCTCTTAGCTGAGTGTCCCGC	21	srRNA	Rn18s	NR_003278.3	rRNA	Mus musculus 18S ribosomal RNA (Rn18s), ribosomal RNA	766	39	39.3809	16	17.5547	41	54.2821
sinR-7708-cP	sinRNA-Gm12348-2484-17-cP	GGTCCTGTAGCTCAGTC	17	sinRNA	Gm12348	ENSMUSG00000086031	lncRNA intron	-	2484	4	4.03907	45	49.3726	41	54.2821
srR-4104-cP	srRNA-Rn18s-143-20-cP	TTGGATAACTGTGGTAATTC	20	srRNA	Rn18s	NR_003278.3	rRNA	Mus musculus 18S ribosomal RNA (Rn18s), ribosomal RNA	143	8	8.07814	38	41.6924	41	54.2821
srR-6683-cP	srRNA-Rn18s-326-21-cP	CCGTGGCGGCGACGACCCATT	21	srRNA	Rn18s	NR_003278.3	rRNA	Mus musculus 18S ribosomal RNA (Rn18s), ribosomal RNA	326	34	34.3321	12	13.166	41	54.2821
tsR-927-cP	tsRNA-Cys-GCA-21-24-2-cP	AGCACTCTGGACTCTGAATCCAGC	24	tsRNA	tRNA-Cys-GCA	chr6.trna78-CysGCA	tRNA	Mus_musculus_tRNA-Cys-GCA-4-15	21	15	15.1465	16	17.5547	41	54.2821
srR-14898-cP	srRNA-Rn18s-1579-30-cP	AACCCGTTGAACCCCATTCGTGATGGGGAT	30	srRNA	Rn18s	NR_003278.3	rRNA	Mus musculus 18S ribosomal RNA (Rn18s), ribosomal RNA	1579	15	15.1465	6	6.58301	41	54.2821
srR-20534-cP	srRNA-Rn18s-425-20-cP	CGATTCCGGAGAGGGAGCCT	20	srRNA	Rn18s	NR_003278.3	rRNA	Mus musculus 18S ribosomal RNA (Rn18s), ribosomal RNA	425	2	2.01953	1	1.09717	41	54.2821
srR-3346-cP	srRNA-Rn18s-1405-23-cP	AGTTACGCGACCCCCGAGCGGTC	23	srRNA	Rn18s	NR_003278.3	rRNA	Mus musculus 18S ribosomal RNA (Rn18s), ribosomal RNA	1405	260	262.54	36	39.4981	40	52.9582
srR-602-cP	srRNA-Rn28s1-4119-24-cP	ATTGTGAAGCAGAATTCACCAAGC	24	srRNA	Rn28s1	NR_003279.1	rRNA	Mus musculus 28S ribosomal RNA (Rn28s1), ribosomal RNA	4119	92	92.8986	67	73.5103	40	52.9582
smR-88-cP	smRNA-Ltbp3-346-17-cP	AGACACGGCCCAGACTC	17	smRNA	Ltbp3	ENSMUSG00000024940	mature mRNA	ENSMUST00000237280|Ltbp3|protein_coding|latent	346	14	14.1367	134	147.021	40	52.9582
srR-4640-cP	srRNA-Rn18s-1552-24-cP	AGCGTGTGCCTACCCTACGCCGGC	24	srRNA	Rn18s	ENSMUST00000240377.1	rRNA	ncrna chromosome:GRCm39:17:40157244:40159092:1 gene:ENSMUSG00000119584.1 gene_biotype:rRNA transcript_biotype:rRNA gene_symbol:Rn18s description:18S ribosomal RNA [Source:NCBI gene (formerly Entrezgene);Acc:19791]	1552	33	33.3223	106	116.3	40	52.9582
srR-3350-cP	srRNA-Rn18s-1533-25-cP	ACTGACTGGCTCAGCGTGTGCCTAC	25	srRNA	Rn18s	NR_003278.3	rRNA	Mus musculus 18S ribosomal RNA (Rn18s), ribosomal RNA	1533	36	36.3516	94	103.134	40	52.9582
srR-1008-cP	srRNA-Rn18s-1273-20-cP	CGGACACGGACAGGATTGAC	20	srRNA	Rn18s	NR_003278.3	rRNA	Mus musculus 18S ribosomal RNA (Rn18s), ribosomal RNA	1273	67	67.6544	58	63.6358	40	52.9582
srR-222-cP	srRNA-Rn18s-1507-15-cP	GATGTCCGGGGCTGC	15	srRNA	Rn18s	NR_003278.3	rRNA	Mus musculus 18S ribosomal RNA (Rn18s), ribosomal RNA	1507	77	77.7521	42	46.0811	40	52.9582
srR-1018-cP	srRNA-Rn28s1-861-20-cP	AGATACCCGTCGCCGCGCTC	20	srRNA	Rn28s1	NR_003279.1	rRNA	Mus musculus 28S ribosomal RNA (Rn28s1), ribosomal RNA	861	19	19.1856	81	88.8707	40	52.9582
srR-1471-cP	srRNA-Rn28s1-3560-16-cP	GAAGACCCTGTTGAGC	16	srRNA	Rn28s1	NR_003279.1	rRNA	Mus musculus 28S ribosomal RNA (Rn28s1), ribosomal RNA	3560	14	14.1367	76	83.3848	40	52.9582
slncR-1696-cP	slncRNA-4930417O13Rik-234-15-cP	TGGAGGACCGAACCC	15	slncRNA	4930417O13Rik	ENSMUST00000204911.3	LncRNA	ncrna chromosome:GRCm39:6:125242439:125264249:1 gene:ENSMUSG00000108129.3 gene_biotype:lncRNA transcript_biotype:lncRNA gene_symbol:4930417O13Rik description:RIKEN cDNA 4930417O13 gene [Source:MGI Symbol;Acc:MGI:1921120]	234	15	15.1465	52	57.0528	40	52.9582
srR-777-cP	srRNA-Rn28s1-545-22-cP	CACCCGCGCGTCGTTCCCCTCT	22	srRNA	Rn28s1	NR_003279.1	rRNA	Mus musculus 28S ribosomal RNA (Rn28s1), ribosomal RNA	545	62	62.6056	8	8.77735	40	52.9582
srR-3427-cP	srRNA-Rn28s1-2517-26-cP	AAATCTCGCGCCGGGCCGTACCCATA	26	srRNA	Rn28s1	NR_003279.1	rRNA	Mus musculus 28S ribosomal RNA (Rn28s1), ribosomal RNA	2517	29	29.2833	27	29.6236	40	52.9582
srR-2449-cP	srRNA-Rn28s1-4639-19-cP	GGGTCGGGGTTTCGTACGT	19	srRNA	Rn28s1	NR_003279.1	rRNA	Mus musculus 28S ribosomal RNA (Rn28s1), ribosomal RNA	4639	45	45.4395	12	13.166	40	52.9582
srR-5930-cP	srRNA-Rn28s1-4592-26-cP	GTTCGTGTGGAACCTGGCGCTAAACC	26	srRNA	Rn28s1	NR_003279.1	rRNA	Mus musculus 28S ribosomal RNA (Rn28s1), ribosomal RNA	4592	14	14.1367	28	30.7207	40	52.9582
srR-262-cP	srRNA-Rs5-8s1-90-19-cP	ATCGACACTTCGAACGCAC	19	srRNA	Rs5-8s1	NR_003280.2	rRNA	Mus musculus 5.8S ribosomal RNA (Rs5-8s1), ribosomal RNA	90	18	18.1758	24	26.332	40	52.9582
tsR-256-cP	tsRNA-Cys-GCA-21-21-2-cP	AGGATTCGGCGCTCTCACCGC	21	tsRNA	tRNA-Cys-GCA	chr6.trna459-CysGCA	tRNA	Mus_musculus_tRNA-Cys-GCA-4-4	21	36	36.3516	4	4.38867	40	52.9582
srR-798-cP	srRNA-Rn28s1-4091-28-cP	TGATCCTTCGATGTCGGCTCTTCCTATC	28	srRNA	Rn28s1	NR_003279.1	rRNA	Mus musculus 28S ribosomal RNA (Rn28s1), ribosomal RNA	4091	15	15.1465	17	18.6519	40	52.9582
srR-3076-cP	srRNA-Rn28s1-3203-20-cP	CCCCCGGGCCGCGGTTTTCC	20	srRNA	Rn28s1	NR_003279.1	rRNA	Mus musculus 28S ribosomal RNA (Rn28s1), ribosomal RNA	3203	24	24.2344	6	6.58301	40	52.9582
srR-11693-cP	srRNA-Rn18s-327-20-cP	CGTGGCGGCGACGACCCATT	20	srRNA	Rn18s	NR_003278.3	rRNA	Mus musculus 18S ribosomal RNA (Rn18s), ribosomal RNA	327	8	8.07814	18	19.749	40	52.9582
srR-18450-cP	srRNA-Rn28s1-4356-25-cP	CAGAATCCCGCCCAGGCGGAACGAT	25	srRNA	Rn28s1	NR_003279.1	rRNA	Mus musculus 28S ribosomal RNA (Rn28s1), ribosomal RNA	4356	4	4.03907	5	5.48584	40	52.9582
srR-904-cP	srRNA-Rn28s1-1067-20-cP	ACGCGTCTCCCGACGAAGCC	20	srRNA	Rn28s1	NR_003279.1	rRNA	Mus musculus 28S ribosomal RNA (Rn28s1), ribosomal RNA	1067	4	4.03907	5	5.48584	40	52.9582
srR-2386-cP	srRNA-Rn28s1-838-27-cP	CGAATCCCGGGGCCGAGGAAGCCAGAT	27	srRNA	Rn28s1	NR_003279.1	rRNA	Mus musculus 28S ribosomal RNA (Rn28s1), ribosomal RNA	838	7	7.06837	2	2.19434	40	52.9582
srR-13212-cP	srRNA-Rn18s-426-19-cP	GATTCCGGAGAGGGAGCCT	19	srRNA	Rn18s	NR_003278.3	rRNA	Mus musculus 18S ribosomal RNA (Rn18s), ribosomal RNA	426	7	7.06837	0	0	40	52.9582
tsR-6173-cP	tsRNA-Arg-CCT-34-20-cP	GTCACGCGGGAGACCGGGGT	20	tsRNA	tRNA-Arg-CCT	chrX.trna120-ArgCCT	tRNA	Mus_musculus_tRNA-Arg-CCT-2-2	34	1	1.00977	0	0	40	52.9582
srR-4605-cP	srRNA-Rn18s-1506-28-cP	AGATGTCCGGGGCTGCACGCGCGCTACA	28	srRNA	Rn18s	NR_003278.3	rRNA	Mus musculus 18S ribosomal RNA (Rn18s), ribosomal RNA	1506	130	131.27	52	57.0528	39	51.6342
srR-485-cP	srRNA-Rn28s1-1652-21-cP	AGTGGGCCACTTTTGGTAAGC	21	srRNA	Rn28s1	NR_003279.1	rRNA	Mus musculus 28S ribosomal RNA (Rn28s1), ribosomal RNA	1652	96	96.9377	72	78.9961	39	51.6342
srR-2553-cP	srRNA-Rn28s1-3876-20-cP	AGGTGTCCTAAGGCGAGCTC	20	srRNA	Rn28s1	NR_003279.1	rRNA	Mus musculus 28S ribosomal RNA (Rn28s1), ribosomal RNA	3876	48	48.4688	95	104.231	39	51.6342
srR-2223-cP	srRNA-Rn18s-432-18-cP	GGAGAGGGAGCCTGAGAA	18	srRNA	Rn18s	NR_003278.3	rRNA	Mus musculus 18S ribosomal RNA (Rn18s), ribosomal RNA	432	54	54.5274	72	78.9961	39	51.6342
srR-4394-cP	srRNA-Rn18s-1204-21-cP	GACGGAAGGGCACCACCAGGA	21	srRNA	Rn18s	NR_003278.3	rRNA	Mus musculus 18S ribosomal RNA (Rn18s), ribosomal RNA	1204	80	80.7814	44	48.2754	39	51.6342
srR-683-cP	srRNA-Rn28s1-337-24-cP	ACCGGCACGAGACCGATAGTCAAC	24	srRNA	Rn28s1	NR_003279.1	rRNA	Mus musculus 28S ribosomal RNA (Rn28s1), ribosomal RNA	337	52	52.5079	54	59.2471	39	51.6342
srR-2928-cP	srRNA-Rn18s-1533-26-cP	ACTGACTGGCTCAGCGTGTGCCTACC	26	srRNA	Rn18s	NR_003278.3	rRNA	Mus musculus 18S ribosomal RNA (Rn18s), ribosomal RNA	1533	29	29.2833	71	77.899	39	51.6342
srR-2404-cP	srRNA-Rn28s1-4138-17-cP	CAAGCGTTGGATTGTTC	17	srRNA	Rn28s1	NR_003279.1	rRNA	Mus musculus 28S ribosomal RNA (Rn28s1), ribosomal RNA	4138	17	17.166	69	75.7046	39	51.6342
sinR-725-cP	sinRNA-Gm43294-127-15-cP	GGGATTGGGGCTTGT	15	sinRNA	Gm43294	ENSMUSG00000107094	TEC intron	-	127	2	2.01953	82	89.9678	39	51.6342
srR-1372-cP	srRNA-Rn28s1-1275-19-cP	ACCGGCCCGTCTCGCCCGC	19	srRNA	Rn28s1	NR_003279.1	rRNA	Mus musculus 28S ribosomal RNA (Rn28s1), ribosomal RNA	1275	47	47.4591	33	36.2066	39	51.6342
srR-938-cP	srRNA-Rn18s-80-19-cP	GTGAAACTGCGAATGGCTC	19	srRNA	Rn18s	NR_003278.3	rRNA	Mus musculus 18S ribosomal RNA (Rn18s), ribosomal RNA	80	29	29.2833	47	51.5669	39	51.6342
tsR-135-cP	tsRNA-Pro-CGG-57-18-cP	AATCCCGGACGAGCCCCC	18	tsRNA	tRNA-Pro-CGG	chr11.trna188-ProCGG	tRNA	Mus_musculus_tRNA-Pro-CGG-1-2	57	15	15.1465	56	61.4414	39	51.6342
slncR-3499-cP	slncRNA-A530013C23Rik-1741-20-cP	TCCCGGGCCTTGTACACACC	20	slncRNA	A530013C23Rik	ENSMUST00000130679.2	LncRNA	ncrna chromosome:GRCm39:2:167533101:167539721:1 gene:ENSMUSG00000006462.7 gene_biotype:lncRNA transcript_biotype:lncRNA gene_symbol:A530013C23Rik description:RIKEN cDNA A530013C23 gene [Source:MGI Symbol;Acc:MGI:3041178]	1741	7	7.06837	62	68.0244	39	51.6342
srR-7108-cP	srRNA-Rn18s-1375-23-cP	GATAACGAACGAGACTCTGGCAT	23	srRNA	Rn18s	NR_003278.3	rRNA	Mus musculus 18S ribosomal RNA (Rn18s), ribosomal RNA	1375	59	59.5763	10	10.9717	39	51.6342
srR-4622-cP	srRNA-Rn28s1-4333-19-cP	ATTATGACTGAACGCCTCT	19	srRNA	Rn28s1	NR_003279.1	rRNA	Mus musculus 28S ribosomal RNA (Rn28s1), ribosomal RNA	4333	17	17.166	47	51.5669	39	51.6342
srR-9676-cP	srRNA-Rn18s-493-22-cP	ATCACTCCCGACCCGGGGAGGT	22	srRNA	Rn18s	NR_003278.3	rRNA	Mus musculus 18S ribosomal RNA (Rn18s), ribosomal RNA	493	55	55.5372	9	9.87452	39	51.6342
srR-45-cP	srRNA-n-R5s149-77-18-cP	ACTTGGATGGGAGACCGC	18	srRNA	n-R5s149	NR_046156.1	rRNA	Mus musculus nuclear encoded rRNA 5S 149 (n-R5s149), ribosomal RNA	77	28	28.2735	30	32.9151	39	51.6342
smR-1651-cP	smRNA-Dclk2-5877-16-cP	AGTCGAGTCGGCCTGC	16	smRNA	Dclk2	ENSMUSG00000028078	mature mRNA	ENSMUST00000191752|Dclk2|protein_coding|doublecortin-like	5877	6	6.0586	47	51.5669	39	51.6342
srR-18061-cP	srRNA-Rn28s1-4076-23-cP	AGCGACGTCGCTTTTTGATCCTT	23	srRNA	Rn28s1	NR_003279.1	rRNA	Mus musculus 28S ribosomal RNA (Rn28s1), ribosomal RNA	4076	51	51.4981	5	5.48584	39	51.6342
srR-14228-cP	srRNA-Rn28s1-3255-25-cP	AGCCGACTTAGAACTGGTGCGGACC	25	srRNA	Rn28s1	NR_003279.1	rRNA	Mus musculus 28S ribosomal RNA (Rn28s1), ribosomal RNA	3255	15	15.1465	31	34.0122	39	51.6342
srR-25431-cP	srRNA-Rn28s1-1478-19-cP	CCGAAGTTTCCCTCAGGAT	19	srRNA	Rn28s1	NR_003279.1	rRNA	Mus musculus 28S ribosomal RNA (Rn28s1), ribosomal RNA	1478	43	43.42	4	4.38867	39	51.6342
tsR-65-cP	tsRNA-Cys-GCA-1-20-2-cP	GGTTCCATGGTGTAATGGTT	20	tsRNA	tRNA-Cys-GCA	chr6.trna78-CysGCA	tRNA	Mus_musculus_tRNA-Cys-GCA-4-15	1	29	29.2833	14	15.3604	39	51.6342
srR-97-cP	srRNA-n-R5s149-11-25-cP	ATACCACCCTGAACGCGCCCGATCT	25	srRNA	n-R5s149	NR_046156.1	rRNA	Mus musculus nuclear encoded rRNA 5S 149 (n-R5s149), ribosomal RNA	11	28	28.2735	14	15.3604	39	51.6342
slncR-3452-cP	slncRNA-Gm48604-2056-20-cP	AGCTGGCGCTCTCGCTCTCT	20	slncRNA	Gm48604	ENSMUST00000217413.2	LncRNA	ncrna chromosome:GRCm39:9:44201341:44203760:-1 gene:ENSMUSG00000111291.2 gene_biotype:lncRNA transcript_biotype:lncRNA gene_symbol:Gm48604 description:predicted gene, 48604 [Source:MGI Symbol;Acc:MGI:6098186]	2056	35	35.3419	3	3.29151	39	51.6342
srR-3397-cP	srRNA-Rn28s1-333-20-cP	AAATACCGGCACGAGACCGA	20	srRNA	Rn28s1	NR_003279.1	rRNA	Mus musculus 28S ribosomal RNA (Rn28s1), ribosomal RNA	333	3	3.0293	26	28.5264	39	51.6342
srR-5102-cP	srRNA-Rn28s1-207-27-cP	GATCGAGGCCCAGCCCGTGGACGGTGT	27	srRNA	Rn28s1	NR_003279.1	rRNA	Mus musculus 28S ribosomal RNA (Rn28s1), ribosomal RNA	207	14	14.1367	1	1.09717	39	51.6342
srR-14132-cP	srRNA-Rn18s-82-21-cP	GAAACTGCGAATGGCTCATTA	21	srRNA	Rn18s	NR_003278.3	rRNA	Mus musculus 18S ribosomal RNA (Rn18s), ribosomal RNA	82	8	8.07814	5	5.48584	39	51.6342
srR-1495-cP	srRNA-Rn28s1-21-17-cP	GGCGACCCGCTGAATTT	17	srRNA	Rn28s1	NR_003279.1	rRNA	Mus musculus 28S ribosomal RNA (Rn28s1), ribosomal RNA	21	10	10.0977	0	0	39	51.6342
srR-2301-cP	srRNA-Rn28s1-4356-22-cP	CAGAATCCCGCCCAGGCGGAAC	22	srRNA	Rn28s1	NR_003279.1	rRNA	Mus musculus 28S ribosomal RNA (Rn28s1), ribosomal RNA	4356	10	10.0977	0	0	39	51.6342
srR-20686-cP	srRNA-Rn28s1-2415-26-cP	GGGTTCGCCCCGAGAGAGGGGCCCGT	26	srRNA	Rn28s1	NR_003279.1	rRNA	Mus musculus 28S ribosomal RNA (Rn28s1), ribosomal RNA	2415	5	5.04884	2	2.19434	39	51.6342
srR-947-cP	srRNA-Rn18s-1165-17-cP	GGGGGGAGTATGGTTGC	17	srRNA	Rn18s	NR_003278.3	rRNA	Mus musculus 18S ribosomal RNA (Rn18s), ribosomal RNA	1165	135	136.319	97	106.425	38	50.3103
srR-2334-cP	srRNA-Rn18s-347-24-cP	CGAACGTCTGCCCTATCAACTTTC	24	srRNA	Rn18s	NR_003278.3	rRNA	Mus musculus 18S ribosomal RNA (Rn18s), ribosomal RNA	347	142	143.387	37	40.5952	38	50.3103
srR-2085-cP	srRNA-Rn18s-143-27-cP	TTGGATAACTGTGGTAATTCTAGAGCT	27	srRNA	Rn18s	NR_003278.3	rRNA	Mus musculus 18S ribosomal RNA (Rn18s), ribosomal RNA	143	125	126.221	37	40.5952	38	50.3103
srR-1792-cP	srRNA-Rn28s1-1140-19-cP	ACGGACCAAGGAGTCTAAC	19	srRNA	Rn28s1	NR_003279.1	rRNA	Mus musculus 28S ribosomal RNA (Rn28s1), ribosomal RNA	1140	8	8.07814	134	147.021	38	50.3103
srR-1576-cP	srRNA-Rn28s1-4618-20-cP	ATTCGTAGACGACCTGCTTC	20	srRNA	Rn28s1	NR_003279.1	rRNA	Mus musculus 28S ribosomal RNA (Rn28s1), ribosomal RNA	4618	76	76.7423	59	64.7329	38	50.3103
srR-715-cP	srRNA-Rn18s-1-25-cP	TACCTGGTTGATCCTGCCAGTAGCA	25	srRNA	Rn18s	ENSMUST00000240377.1	rRNA	ncrna chromosome:GRCm39:17:40157244:40159092:1 gene:ENSMUSG00000119584.1 gene_biotype:rRNA transcript_biotype:rRNA gene_symbol:Rn18s description:18S ribosomal RNA [Source:NCBI gene (formerly Entrezgene);Acc:19791]	1	44	44.4298	85	93.2593	38	50.3103
srR-902-cP	srRNA-Rn28s1-4129-29-cP	AGAATTCACCAAGCGTTGGATTGTTCACC	29	srRNA	Rn28s1	NR_003279.1	rRNA	Mus musculus 28S ribosomal RNA (Rn28s1), ribosomal RNA	4129	81	81.7912	49	53.7613	38	50.3103
srR-16543-cP	srRNA-Rn18s-289-18-cP	GGTGACTCTAGATAACCT	18	srRNA	Rn18s	NR_003278.3	rRNA	Mus musculus 18S ribosomal RNA (Rn18s), ribosomal RNA	289	99	99.967	20	21.9434	38	50.3103
srR-1280-cP	srRNA-Rn28s1-3415-15-cP	AACTATGACTCTCTT	15	srRNA	Rn28s1	NR_003279.1	rRNA	Mus musculus 28S ribosomal RNA (Rn28s1), ribosomal RNA	3415	31	31.3028	75	82.2876	38	50.3103
srR-4136-cP	srRNA-Rn18s-1533-19-cP	ACTGACTGGCTCAGCGTGT	19	srRNA	Rn18s	NR_003278.3	rRNA	Mus musculus 18S ribosomal RNA (Rn18s), ribosomal RNA	1533	71	71.6935	34	37.3037	38	50.3103
sgmR-124-cP	sgmRNA-chr6-58877140-17-cP	ACTGCCTGTCCTGACCT	17	sgmRNA	chr6	-	Genome	Chromosome 6	58877140	6	6.0586	91	99.8423	38	50.3103
srR-31366-cP	srRNA-Rn18s-803-19-cP	ACTTTGAAAAAATTAGAGT	19	srRNA	Rn18s	NR_003278.3	rRNA	Mus musculus 18S ribosomal RNA (Rn18s), ribosomal RNA	803	59	59.5763	32	35.1094	38	50.3103
srR-155-cP	srRNA-Rn28s1-73-28-cP	AGGATTCCCTCAGTAACGGCGAGTGAAC	28	srRNA	Rn28s1	NR_003279.1	rRNA	Mus musculus 28S ribosomal RNA (Rn28s1), ribosomal RNA	73	42	42.4102	43	47.1782	38	50.3103
srR-9479-cP	srRNA-Rn18s-448-21-cP	AAACGGCTACCACATCCAAGG	21	srRNA	Rn18s	NR_003278.3	rRNA	Mus musculus 18S ribosomal RNA (Rn18s), ribosomal RNA	448	7	7.06837	69	75.7046	38	50.3103
srR-5992-cP	srRNA-Rn28s1-3413-17-cP	GTAACTATGACTCTCTT	17	srRNA	Rn28s1	NR_003279.1	rRNA	Mus musculus 28S ribosomal RNA (Rn28s1), ribosomal RNA	3413	7	7.06837	67	73.5103	38	50.3103
srR-2410-cP	srRNA-Rn18s-1276-17-cP	ACACGGACAGGATTGAC	17	srRNA	Rn18s	NR_003278.3	rRNA	Mus musculus 18S ribosomal RNA (Rn18s), ribosomal RNA	1276	31	31.3028	32	35.1094	38	50.3103
srR-4240-cP	srRNA-Rn28s1-3532-18-cP	AACGGGCTTGGCGGAATC	18	srRNA	Rn28s1	NR_003279.1	rRNA	Mus musculus 28S ribosomal RNA (Rn28s1), ribosomal RNA	3532	8	8.07814	53	58.1499	38	50.3103
srR-3441-cP	srRNA-Rn28s1-1781-18-cP	ATGGAAGTCGGAATCCGC	18	srRNA	Rn28s1	NR_003279.1	rRNA	Mus musculus 28S ribosomal RNA (Rn28s1), ribosomal RNA	1781	23	23.2247	36	39.4981	38	50.3103
srR-1758-cP	srRNA-Rn18s-724-23-cP	CACCGCCCGTCCCCGCCCCTTGC	23	srRNA	Rn18s	NR_003278.3	rRNA	Mus musculus 18S ribosomal RNA (Rn18s), ribosomal RNA	724	37	37.3614	23	25.2349	38	50.3103
srR-3486-cP	srRNA-Rn18s-1596-27-cP	TCGTGATGGGGATCGGGGATTGCAATT	27	srRNA	Rn18s	NR_003278.3	rRNA	Mus musculus 18S ribosomal RNA (Rn18s), ribosomal RNA	1596	48	48.4688	5	5.48584	38	50.3103
srR-1558-cP	srRNA-Rn18s-402-16-cP	ACGGGTGACGGGGAAT	16	srRNA	Rn18s	NR_003278.3	rRNA	Mus musculus 18S ribosomal RNA (Rn18s), ribosomal RNA	402	18	18.1758	32	35.1094	38	50.3103
sgmR-249-cP	sgmRNA-chr4-141133508-18-cP	ATGGAAGGGCCATCGCTC	18	sgmRNA	chr4	-	Genome	Chromosome 4	141133508	5	5.04884	40	43.8867	38	50.3103
sinR-4904-cP	sinRNA-Gldnos-23828-21-cP	ACAAGGGGAATCTGACTGTCT	21	sinRNA	Gldnos	ENSMUSG00000074343	lncRNA intron	-	23828	15	15.1465	30	32.9151	38	50.3103
smR-629-cP	smRNA-Cx3cl1-17-20-cP	GACACGGCCCAGACTCCTAC	20	smRNA	Cx3cl1	ENSMUSG00000031778	mature mRNA	ENSMUST00000211956|Cx3cl1|protein_coding|chemokine	17	10	10.0977	28	30.7207	38	50.3103
srR-30707-cP	srRNA-Rn28s1-1777-30-cP	GGCCATGGAAGTCGGAATCCGCTAAGGAGT	30	srRNA	Rn28s1	NR_003279.1	rRNA	Mus musculus 28S ribosomal RNA (Rn28s1), ribosomal RNA	1777	23	23.2247	15	16.4575	38	50.3103
srR-26993-cP	srRNA-Rn28s1-3264-30-2-cP	AGAACTGGTGCGGACCAGGGGAATTCGACT	30	srRNA	Rn28s1	NR_003279.1	rRNA	Mus musculus 28S ribosomal RNA (Rn28s1), ribosomal RNA	3264	38	38.3712	1	1.09717	38	50.3103
srR-15229-cP	srRNA-Rn28s1-3314-23-cP	CGCGAAGGCCCGCGGCGGGTGTT	23	srRNA	Rn28s1	NR_003279.1	rRNA	Mus musculus 28S ribosomal RNA (Rn28s1), ribosomal RNA	3314	25	25.2442	8	8.77735	38	50.3103
-	spgRNA-Gm44162-325-19-cP	ATCGAGTCTTTGAACGCAC	19	spgRNA	Gm44162	ENSMUSG00000107930	pseudogene	ENSMUSG00000107930|ENSMUST00000203543|Gm44162|processed_pseudogene|predictedgene, 44162 [Source:MGI Symbol;Acc:MGI:5690554]	325	3	3.0293	27	29.6236	38	50.3103
srR-176-cP	srRNA-Rn28s1-2910-17-cP	CCGGAGCGGGAGGAACC	17	srRNA	Rn28s1	NR_003279.1	rRNA	Mus musculus 28S ribosomal RNA (Rn28s1), ribosomal RNA	2910	20	20.1953	9	9.87452	38	50.3103
srR-8724-cP	srRNA-Rn28s1-1692-25-cP	GAACCGAACGCCGGGTTAAGGCGCC	25	srRNA	Rn28s1	NR_003279.1	rRNA	Mus musculus 28S ribosomal RNA (Rn28s1), ribosomal RNA	1692	19	19.1856	8	8.77735	38	50.3103
srR-9110-cP	srRNA-Rn28s1-3271-25-cP	GTGCGGACCAGGGGAATCCGACTGT	25	srRNA	Rn28s1	NR_003279.1	rRNA	Mus musculus 28S ribosomal RNA (Rn28s1), ribosomal RNA	3271	15	15.1465	9	9.87452	38	50.3103
srR-4346-cP	srRNA-Rn18s-465-18-cP	AAGGAAGGCAGCAGGCGC	18	srRNA	Rn18s	NR_003278.3	rRNA	Mus musculus 18S ribosomal RNA (Rn18s), ribosomal RNA	465	18	18.1758	6	6.58301	38	50.3103
srR-336-cP	srRNA-Rn28s1-87-24-cP	AACGGCGAGTGAACAGGGAAGAGC	24	srRNA	Rn28s1	NR_003279.1	rRNA	Mus musculus 28S ribosomal RNA (Rn28s1), ribosomal RNA	87	17	17.166	2	2.19434	38	50.3103
srR-18558-cP	srRNA-Rn28s1-4124-19-2-cP	GAAGCAGAATTCACCAAGC	19	srRNA	Rn28s1	NR_003279.1	rRNA	Mus musculus 28S ribosomal RNA (Rn28s1), ribosomal RNA	4124	8	8.07814	4	4.38867	38	50.3103
snR-139-cP	snRNA-CT030142.4-40-21-cP	GGTTTTCCCAGGGCGAGGCTT	21	snRNA	CT030142.4	ENSMUST00000179675.3	snRNA	ncrna chromosome:GRCm39:12:54785241:54785404:-1 gene:ENSMUSG00000119206.1 gene_biotype:snRNA transcript_biotype:snRNA gene_symbol:CT030142.4	40	1	1.00977	0	0	38	50.3103
srR-1074-cP	srRNA-Rn18s-145-19-cP	GGATAACTGTGGTAATTCT	19	srRNA	Rn18s	NR_003278.3	rRNA	Mus musculus 18S ribosomal RNA (Rn18s), ribosomal RNA	145	170	171.66	46	50.4698	37	48.9863
srR-1368-cP	srRNA-Rn18s-1368-28-cP	TAATTCCGATAACGAACGAGACTCTGGC	28	srRNA	Rn18s	NR_003278.3	rRNA	Mus musculus 18S ribosomal RNA (Rn18s), ribosomal RNA	1368	142	143.387	71	77.899	37	48.9863
srR-3388-cP	srRNA-Rn18s-1118-20-cP	CCATGACCCGCCGGGCAGCT	20	srRNA	Rn18s	NR_003278.3	rRNA	Mus musculus 18S ribosomal RNA (Rn18s), ribosomal RNA	1118	68	68.6642	139	152.506	37	48.9863
srR-31356-cP	srRNA-Rn18s-1378-19-2-cP	AACGAACGGAGACTCTGGC	19	srRNA	Rn18s	NR_003278.3	rRNA	Mus musculus 18S ribosomal RNA (Rn18s), ribosomal RNA	1378	161	162.573	50	54.8584	37	48.9863
smR-201-cP	smRNA-Ltbp3-346-16-cP	AGACACGGCCCAGACT	16	smRNA	Ltbp3	ENSMUSG00000024940	mature mRNA	ENSMUST00000237280|Ltbp3|protein_coding|latent	346	16	16.1563	156	171.158	37	48.9863
srR-2179-cP	srRNA-Rn18s-1374-27-cP	CGATAACGAACGAGACTCTGGCATGCT	27	srRNA	Rn18s	NR_003278.3	rRNA	Mus musculus 18S ribosomal RNA (Rn18s), ribosomal RNA	1374	114	115.113	50	54.8584	37	48.9863
slncR-904-cP	slncRNA-Gm13496-307-18-cP	GCCACACTGGGACTGAGA	18	slncRNA	Gm13496	ENSMUST00000141133.2	LncRNA	ncrna chromosome:GRCm39:2:38886725:38888270:-1 gene:ENSMUSG00000085755.2 gene_biotype:lncRNA transcript_biotype:lncRNA gene_symbol:Gm13496 description:predicted gene 13496 [Source:MGI Symbol;Acc:MGI:3651033]	307	32	32.3126	102	111.911	37	48.9863
srR-6668-cP	srRNA-Rn18s-862-25-cP	AATAATGGAATAGGACCGCGGTTCT	25	srRNA	Rn18s	NR_003278.3	rRNA	Mus musculus 18S ribosomal RNA (Rn18s), ribosomal RNA	862	45	45.4395	70	76.8018	37	48.9863
sgmR-747-cP	sgmRNA-chr16-28172327-16-cP	ATCCTGGGGCTGAAGT	16	sgmRNA	chr16	-	Genome	Chromosome 16	28172327	21	21.2051	86	94.3565	37	48.9863
srR-959-cP	srRNA-Rn28s1-2133-15-cP	GAGAACTTTGAAGGC	15	srRNA	Rn28s1	NR_003279.1	rRNA	Mus musculus 28S ribosomal RNA (Rn28s1), ribosomal RNA	2133	62	62.6056	47	51.5669	37	48.9863
srR-1080-cP	srRNA-Rn28s1-3967-21-cP	AGACCGTGAAAGCGGGGCCTC	21	srRNA	Rn28s1	NR_003279.1	rRNA	Mus musculus 28S ribosomal RNA (Rn28s1), ribosomal RNA	3967	65	65.6349	44	48.2754	37	48.9863
srR-1728-cP	srRNA-Rn18s-1253-27-cP	ACGGGAAACCTCACCCGGCCCGGACAC	27	srRNA	Rn18s	NR_003278.3	rRNA	Mus musculus 18S ribosomal RNA (Rn18s), ribosomal RNA	1253	78	78.7619	30	32.9151	37	48.9863
slncR-1438-cP	slncRNA-D030018L15Rik-2808-17-2-cP	AGTGATCCGGTGGTTCT	17	slncRNA	D030018L15Rik	ENSMUST00000140253.2	LncRNA	ncrna chromosome:GRCm39:15:95971219:95977434:-1 gene:ENSMUSG00000078925.12 gene_biotype:lncRNA transcript_biotype:lncRNA gene_symbol:D030018L15Rik description:RIKEN cDNA D030018L15 gene [Source:MGI Symbol;Acc:MGI:3028082]	2808	21	21.2051	78	85.5791	37	48.9863
sinR-6094-cP	sinRNA-Nme9-4988-16-cP	ACTGGAGGACCGAACC	16	sinRNA	Nme9	ENSMUSG00000046242	protein_coding intron	NME/NM23 family member 9 [Source:MGI Symbol;Acc:MGI:4359686]	4988	9	9.08791	84	92.1622	37	48.9863
sinR-7690-cP	sinRNA-Rps16-ps2-1962-21-cP	AAGGCGCTTGAGAGAACTCGG	21	sinRNA	Rps16-ps2	ENSMUSG00000060419	processed_pseudogene intron	-	1962	15	15.1465	74	81.1905	37	48.9863
srR-2869-cP	srRNA-Rn28s1-1655-18-cP	GGGCCACTTTTGGTAAGC	18	srRNA	Rn28s1	NR_003279.1	rRNA	Mus musculus 28S ribosomal RNA (Rn28s1), ribosomal RNA	1655	58	58.5665	32	35.1094	37	48.9863
srR-2720-cP	srRNA-Rn28s1-4331-17-cP	GGATTATGACTGAACGC	17	srRNA	Rn28s1	NR_003279.1	rRNA	Mus musculus 28S ribosomal RNA (Rn28s1), ribosomal RNA	4331	25	25.2442	55	60.3443	37	48.9863
srR-2175-cP	srRNA-Rn18s-1385-19-cP	GAGACTCTGGCATGCTAAC	19	srRNA	Rn18s	NR_003278.3	rRNA	Mus musculus 18S ribosomal RNA (Rn18s), ribosomal RNA	1385	44	44.4298	35	38.4009	37	48.9863
srR-5566-cP	srRNA-Rn28s1-3010-18-cP	GTGGACTGCCTCAGCTGC	18	srRNA	Rn28s1	NR_003279.1	rRNA	Mus musculus 28S ribosomal RNA (Rn28s1), ribosomal RNA	3010	4	4.03907	64	70.2188	37	48.9863
srR-2026-cP	srRNA-Rn18s-152-27-cP	TGTGGTAATTCTAGAGCTAATACATGC	27	srRNA	Rn18s	NR_003278.3	rRNA	Mus musculus 18S ribosomal RNA (Rn18s), ribosomal RNA	152	22	22.2149	44	48.2754	37	48.9863
srR-37-cP	srRNA-n-R5s149-1-21-cP	GTCTACGGCCATACCACCCTG	21	srRNA	n-R5s149	NR_046156.1	rRNA	Mus musculus nuclear encoded rRNA 5S 149 (n-R5s149), ribosomal RNA	1	20	20.1953	43	47.1782	37	48.9863
srR-1303-cP	srRNA-Rn28s1-3439-16-cP	AAATGCCTCGTCATCT	16	srRNA	Rn28s1	NR_003279.1	rRNA	Mus musculus 28S ribosomal RNA (Rn28s1), ribosomal RNA	3439	29	29.2833	28	30.7207	37	48.9863
srR-10069-cP	srRNA-Rn18s-111-30-4-cP	ATGGTTCCTTTGGTCGCTCTCCCCTCTCCT	30	srRNA	Rn18s	NR_003278.3	rRNA	Mus musculus 18S ribosomal RNA (Rn18s), ribosomal RNA	111	44	44.4298	13	14.2632	37	48.9863
srR-567-cP	srRNA-Rn18s-1712-19-cP	ACTACCGATTGGATGGTTT	19	srRNA	Rn18s	NR_003278.3	rRNA	Mus musculus 18S ribosomal RNA (Rn18s), ribosomal RNA	1712	36	36.3516	13	14.2632	37	48.9863
srR-3765-cP	srRNA-Rn28s1-1492-17-cP	AGGATAGCTGGCGCTCT	17	srRNA	Rn28s1	NR_003279.1	rRNA	Mus musculus 28S ribosomal RNA (Rn28s1), ribosomal RNA	1492	36	36.3516	10	10.9717	37	48.9863
srR-3078-cP	srRNA-Rn18s-1786-27-cP	TGAGAAGACGGTCGAACTTGACTATCT	27	srRNA	Rn18s	NR_003278.3	rRNA	Mus musculus 18S ribosomal RNA (Rn18s), ribosomal RNA	1786	26	26.254	17	18.6519	37	48.9863
srR-1332-cP	srRNA-Rs5-8s1-136-19-cP	ACGCCTGTCTGAGCGTCGC	19	srRNA	Rs5-8s1	NR_003280.2	rRNA	Mus musculus 5.8S ribosomal RNA (Rs5-8s1), ribosomal RNA	136	27	27.2637	16	17.5547	37	48.9863
slncR-58-cP	slncRNA-Gm48884-249-18-cP	GTAGCGATTCTGACGTGC	18	slncRNA	Gm48884	ENSMUST00000220253.2	LncRNA	ncrna chromosome:GRCm39:10:99068656:99073478:-1 gene:ENSMUSG00000112902.2 gene_biotype:lncRNA transcript_biotype:lncRNA gene_symbol:Gm48884 description:predicted gene, 48884 [Source:MGI Symbol;Acc:MGI:6098641]	249	6	6.0586	34	37.3037	37	48.9863
srR-22700-cP	srRNA-Rn28s1-3415-20-cP	AACTATGACTCTCTTAAGGT	20	srRNA	Rn28s1	NR_003279.1	rRNA	Mus musculus 28S ribosomal RNA (Rn28s1), ribosomal RNA	3415	18	18.1758	21	23.0405	37	48.9863
srR-879-cP	srRNA-Rn28s1-3584-21-cP	AGTCTGGCACGGTGAAGAGAC	21	srRNA	Rn28s1	NR_003279.1	rRNA	Mus musculus 28S ribosomal RNA (Rn28s1), ribosomal RNA	3584	32	32.3126	8	8.77735	37	48.9863
slncR-3409-cP	slncRNA-Gm20554-413-18-cP	AGGGCTTCCCGTCCGCTC	18	slncRNA	Gm20554	ENSMUST00000177421.4	LncRNA	ncrna chromosome:GRCm39:13:72774332:72776683:-1 gene:ENSMUSG00000093587.4 gene_biotype:lncRNA transcript_biotype:lncRNA gene_symbol:Gm20554 description:predicted gene, 20554 [Source:MGI Symbol;Acc:MGI:5295661]	413	5	5.04884	32	35.1094	37	48.9863
srR-6255-cP	srRNA-Rn28s1-3329-18-cP	CGGGTGTTGACGCGATGT	18	srRNA	Rn28s1	NR_003279.1	rRNA	Mus musculus 28S ribosomal RNA (Rn28s1), ribosomal RNA	3329	24	24.2344	14	15.3604	37	48.9863
srR-1605-cP	srRNA-mt-Rnr2-983-23-cP	AAACGAGGGTCCAACTGTCTCTT	23	srRNA	16S	NC_005089.1:1094-2675	rRNA	Mus musculus 16S mitochondrial ribosomal RNA	983	32	32.3126	5	5.48584	37	48.9863
srR-8124-cP	srRNA-Rn28s1-4116-30-cP	ATCATTGTGAAGCAGAATTCACCAAGCGTT	30	srRNA	Rn28s1	NR_003279.1	rRNA	Mus musculus 28S ribosomal RNA (Rn28s1), ribosomal RNA	4116	27	27.2637	6	6.58301	37	48.9863
srR-389-cP	srRNA-Rn28s1-211-23-cP	GAGGCCCAGCCCGTGGACGGTGT	23	srRNA	Rn28s1	NR_003279.1	rRNA	Mus musculus 28S ribosomal RNA (Rn28s1), ribosomal RNA	211	7	7.06837	21	23.0405	37	48.9863
srR-7034-cP	srRNA-Rn28s1-1762-23-cP	AGACAGCAGGACGGTGGCCATGG	23	srRNA	Rn28s1	NR_003279.1	rRNA	Mus musculus 28S ribosomal RNA (Rn28s1), ribosomal RNA	1762	14	14.1367	8	8.77735	37	48.9863
srR-365-cP	srRNA-Rn28s1-937-22-cP	CTCCCACGGCGCGACCGCTCTC	22	srRNA	Rn28s1	NR_003279.1	rRNA	Mus musculus 28S ribosomal RNA (Rn28s1), ribosomal RNA	937	19	19.1856	0	0	37	48.9863
srR-22194-cP	srRNA-Rn18s-1670-25-cP	CGTTGATTAAGTCCCTGCCCTTTGT	25	srRNA	Rn18s	NR_003278.3	rRNA	Mus musculus 18S ribosomal RNA (Rn18s), ribosomal RNA	1670	19	19.1856	0	0	37	48.9863
srR-2064-cP	srRNA-Rn28s1-835-30-cP	CGCCGAATCCCGGGGCCGAGGAAGCCAGAT	30	srRNA	Rn28s1	NR_003279.1	rRNA	Mus musculus 28S ribosomal RNA (Rn28s1), ribosomal RNA	835	8	8.07814	10	10.9717	37	48.9863
srR-2927-cP	srRNA-Rn28s1-1-19-cP	CGCGACCTCAGATCAGACG	19	srRNA	Rn28s1	NR_003279.1	rRNA	Mus musculus 28S ribosomal RNA (Rn28s1), ribosomal RNA	1	9	9.08791	6	6.58301	37	48.9863
sinR-7758-cP	sinRNA-Filip1l-215347-22-cP	AGCTGGCGCTCTCGCTCTCTTT	22	sinRNA	Filip1l	ENSMUSG00000043336	protein_coding intron	filamin A interacting protein 1-like [Source:MGI Symbol;Acc:MGI:1925999]	215347	12	12.1172	0	0	37	48.9863
srR-3628-cP	srRNA-Rn28s1-3220-20-cP	TCCGCGCGGCGCCTCGCCTC	20	srRNA	Rn28s1	NR_003279.1	rRNA	Mus musculus 28S ribosomal RNA (Rn28s1), ribosomal RNA	3220	8	8.07814	2	2.19434	37	48.9863
srR-5567-cP	srRNA-Rn18s-1250-28-cP	AACACGGGAAACCTCACCCGGCCCGGAC	28	srRNA	Rn18s	NR_003278.3	rRNA	Mus musculus 18S ribosomal RNA (Rn18s), ribosomal RNA	1250	5	5.04884	1	1.09717	37	48.9863
tsR-1560-cP	tsRNA-Cys-GCA-45-23-cP	GGCCCGGGTTCGACTCCCGGTGT	23	tsRNA	tRNA-Cys-GCA	chr6.trna81-CysGCA	tRNA	Mus_musculus_tRNA-Cys-GCA-9-1	45	5	5.04884	1	1.09717	37	48.9863
srR-449-cP	srRNA-Rn18s-10-15-cP	GATCCTGCCAGTAGC	15	srRNA	Rn18s	ENSMUST00000240377.1	rRNA	ncrna chromosome:GRCm39:17:40157244:40159092:1 gene:ENSMUSG00000119584.1 gene_biotype:rRNA transcript_biotype:rRNA gene_symbol:Rn18s description:18S ribosomal RNA [Source:NCBI gene (formerly Entrezgene);Acc:19791]	10	109	110.065	92	100.94	36	47.6624
srR-1361-cP	srRNA-Rn18s-25-29-cP	ATATGCTTGTCTCAAAGATTAAGCCATGC	29	srRNA	Rn18s	NR_003278.3	rRNA	Mus musculus 18S ribosomal RNA (Rn18s), ribosomal RNA	25	30	30.293	95	104.231	36	47.6624
srR-508-cP	srRNA-Rn18s-45-23-cP	AAGCCATGCATGTCTAAGTACGC	23	srRNA	Rn18s	NR_003278.3	rRNA	Mus musculus 18S ribosomal RNA (Rn18s), ribosomal RNA	45	82	82.8009	42	46.0811	36	47.6624
srR-1931-cP	srRNA-n-R5s149-99-18-cP	GAATACCGGGTGCTGTAG	18	srRNA	n-R5s149	NR_046156.1	rRNA	Mus musculus nuclear encoded rRNA 5S 149 (n-R5s149), ribosomal RNA	99	12	12.1172	101	110.814	36	47.6624
srR-12717-cP	srRNA-Rn18s-1675-24-cP	ATTAAGTCCCTGCCCTTTGTACAC	24	srRNA	Rn18s	NR_003278.3	rRNA	Mus musculus 18S ribosomal RNA (Rn18s), ribosomal RNA	1675	16	16.1563	83	91.065	36	47.6624
sinR-395-cP	sinRNA-Sod1-4102-15-cP	GGCTTAGAACATGTT	15	sinRNA	Sod1	ENSMUSG00000022982	protein_coding intron	superoxide dismutase 1, soluble [Source:MGI Symbol;Acc:MGI:98351]	4102	17	17.166	79	86.6763	36	47.6624
srR-739-cP	srRNA-Rn18s-344-17-cP	ATTCGAACGTCTGCCCT	17	srRNA	Rn18s	NR_003278.3	rRNA	Mus musculus 18S ribosomal RNA (Rn18s), ribosomal RNA	344	58	58.5665	35	38.4009	36	47.6624
sgmR-1255-cP	sgmRNA-chr7-51477395-17-cP	GGGGAATCTGACTGTCT	17	sgmRNA	chr7	-	Genome	Chromosome 7	51477395	14	14.1367	72	78.9961	36	47.6624
sinR-7695-cP	sinRNA-Gm10826-5396-21-cP	AATGAGGCGAACCGGGGGAAC	21	sinRNA	Gm10826	ENSMUSG00000111006	TEC intron	-	5396	17	17.166	66	72.4131	36	47.6624
srR-927-cP	srRNA-Rn18s-302-15-cP	AACCTCGGGCCGATC	15	srRNA	Rn18s	NR_003278.3	rRNA	Mus musculus 18S ribosomal RNA (Rn18s), ribosomal RNA	302	42	42.4102	39	42.7896	36	47.6624
srR-3015-cP	srRNA-Rn28s1-3559-18-cP	AGAAGACCCTGTTGAGCT	18	srRNA	Rn28s1	NR_003279.1	rRNA	Mus musculus 28S ribosomal RNA (Rn28s1), ribosomal RNA	3559	19	19.1856	55	60.3443	36	47.6624
slncR-1112-cP	slncRNA-Gm32815-1235-16-cP	GGGTTCTGGGGGGAGT	16	slncRNA	Gm32815	ENSMUST00000228609.2	LncRNA	ncrna chromosome:GRCm39:14:86501584:86537174:-1 gene:ENSMUSG00000115777.2 gene_biotype:lncRNA transcript_biotype:lncRNA gene_symbol:Gm32815 description:predicted gene, 32815 [Source:MGI Symbol;Acc:MGI:5591974]	1235	16	16.1563	56	61.4414	36	47.6624
srR-22165-cP	srRNA-Rn18s-1378-20-3-cP	AACGAACGAGATTCTGGCAT	20	srRNA	Rn18s	NR_003278.3	rRNA	Mus musculus 18S ribosomal RNA (Rn18s), ribosomal RNA	1378	68	68.6642	8	8.77735	36	47.6624
srR-1271-cP	srRNA-Rn28s1-316-21-cP	AAACTCCATCTAAGGCTAAAT	21	srRNA	Rn28s1	NR_003279.1	rRNA	Mus musculus 28S ribosomal RNA (Rn28s1), ribosomal RNA	316	46	46.4493	28	30.7207	36	47.6624
srR-2396-cP	srRNA-Rn18s-1506-15-cP	AGATGTCCGGGGCTG	15	srRNA	Rn18s	NR_003278.3	rRNA	Mus musculus 18S ribosomal RNA (Rn18s), ribosomal RNA	1506	48	48.4688	23	25.2349	36	47.6624
-	stecRNA-Gm47594-1854-16-cP	TCGGGAGTTCGAATCT	16	stecRNA	Gm47594	ENSMUSG00000112255	TEC	ENSMUSG00000112255|ENSMUST00000219114|Gm47594|TEC|predictedgene, 47594 [Source:MGI Symbol;Acc:MGI:6096642]	1854	4	4.03907	63	69.1216	36	47.6624
srR-5546-cP	srRNA-Rn18s-121-20-cP	TGGTCGCTCGCTCCTCTCCT	20	srRNA	Rn18s	NR_003278.3	rRNA	Mus musculus 18S ribosomal RNA (Rn18s), ribosomal RNA	121	58	58.5665	12	13.166	36	47.6624
srR-31372-cP	srRNA-Rn18s-56-26-cP	GTCTAAGTACGCACGGCCGGTACAGT	26	srRNA	Rn18s	NR_003278.3	rRNA	Mus musculus 18S ribosomal RNA (Rn18s), ribosomal RNA	56	48	48.4688	21	23.0405	36	47.6624
srR-14370-cP	srRNA-Rn18s-116-25-cP	TCCTTTGGTCGCTCGCTCCTCTCCT	25	srRNA	Rn18s	NR_003278.3	rRNA	Mus musculus 18S ribosomal RNA (Rn18s), ribosomal RNA	116	46	46.4493	22	24.1377	36	47.6624
srR-4606-cP	srRNA-Rn28s1-3559-22-cP	AGAAGACCCTGTTGAGCTTGAC	22	srRNA	Rn28s1	NR_003279.1	rRNA	Mus musculus 28S ribosomal RNA (Rn28s1), ribosomal RNA	3559	8	8.07814	54	59.2471	36	47.6624
srR-3328-cP	srRNA-Rn28s1-3830-25-cP	AGGTGGGGAGTTTGACTGGGGCGGT	25	srRNA	Rn28s1	NR_003279.1	rRNA	Mus musculus 28S ribosomal RNA (Rn28s1), ribosomal RNA	3830	41	41.4005	23	25.2349	36	47.6624
srR-3524-cP	srRNA-Rn28s1-1450-19-cP	AATCGAACCATCTAGTAGC	19	srRNA	Rn28s1	NR_003279.1	rRNA	Mus musculus 28S ribosomal RNA (Rn28s1), ribosomal RNA	1450	44	44.4298	16	17.5547	36	47.6624
srR-1539-cP	srRNA-Rn18s-1591-28-cP	CCCATTCGTGATGGGGATCGGGGATTGC	28	srRNA	Rn18s	NR_003278.3	rRNA	Mus musculus 18S ribosomal RNA (Rn18s), ribosomal RNA	1591	24	24.2344	30	32.9151	36	47.6624
srR-515-cP	srRNA-Rn28s1-1571-17-cP	GATCTCAACCTATTCTC	17	srRNA	Rn28s1	NR_003279.1	rRNA	Mus musculus 28S ribosomal RNA (Rn28s1), ribosomal RNA	1571	22	22.2149	25	27.4292	36	47.6624
slncR-1104-cP	slncRNA-4930572O13Rik-696-17-cP	GTTCCCGGGCCTTGTAC	17	slncRNA	4930572O13Rik	ENSMUST00000225429.2	LncRNA	ncrna chromosome:GRCm39:14:25140219:25143665:-1 gene:ENSMUSG00000114916.2 gene_biotype:lncRNA transcript_biotype:lncRNA gene_symbol:4930572O13Rik description:RIKEN cDNA 4930572O13 gene [Source:MGI Symbol;Acc:MGI:1923112]	696	16	16.1563	27	29.6236	36	47.6624
srR-30738-cP	srRNA-Rn28s1-3271-23-cP	GTGCGGACCAGGGGAATCCGACT	23	srRNA	Rn28s1	NR_003279.1	rRNA	Mus musculus 28S ribosomal RNA (Rn28s1), ribosomal RNA	3271	30	30.293	5	5.48584	36	47.6624
srR-19732-cP	srRNA-Rn18s-920-18-cP	AAGAGGGACGGCCGGGGG	18	srRNA	Rn18s	NR_003278.3	rRNA	Mus musculus 18S ribosomal RNA (Rn18s), ribosomal RNA	920	21	21.2051	11	12.0689	36	47.6624
srR-6667-cP	srRNA-Rn18s-346-23-cP	TCGAACGTCTGCCCTATCAACTT	23	srRNA	Rn18s	NR_003278.3	rRNA	Mus musculus 18S ribosomal RNA (Rn18s), ribosomal RNA	346	21	21.2051	10	10.9717	36	47.6624
srR-1212-cP	srRNA-Rn18s-38-20-cP	AAAGATTAAGCCATGCATGT	20	srRNA	Rn18s	NR_003278.3	rRNA	Mus musculus 18S ribosomal RNA (Rn18s), ribosomal RNA	38	20	20.1953	9	9.87452	36	47.6624
srR-21569-cP	srRNA-Rn18s-1674-23-2-cP	GATTACGTCCCTGCCCTTTGTAC	23	srRNA	Rn18s	NR_003278.3	rRNA	Mus musculus 18S ribosomal RNA (Rn18s), ribosomal RNA	1674	3	3.0293	24	26.332	36	47.6624
srR-1356-cP	srRNA-Rn28s1-3967-30-cP	AGACCGTGAAAGCGGGGCCTCACGATCCTT	30	srRNA	Rn28s1	NR_003279.1	rRNA	Mus musculus 28S ribosomal RNA (Rn28s1), ribosomal RNA	3967	17	17.166	11	12.0689	36	47.6624
srR-12757-cP	srRNA-Rn18s-1506-21-cP	AGATGTCCGGGGCTGCACGCG	21	srRNA	Rn18s	NR_003278.3	rRNA	Mus musculus 18S ribosomal RNA (Rn18s), ribosomal RNA	1506	13	13.127	14	15.3604	36	47.6624
sinR-6-cP	sinRNA-Klrb1b-19563-20-cP	ATAAGAGTTCGGTTCCCAGC	20	sinRNA	Klrb1b	ENSMUSG00000079298	protein_coding intron	killer cell lectin-like receptor subfamily B member 1B [Source:MGI Symbol;Acc:MGI:107539]	19563	19	19.1856	6	6.58301	36	47.6624
srR-532-cP	srRNA-Rn28s1-937-23-cP	CTCCCACGGCGCGACCGCTCTCC	23	srRNA	Rn28s1	NR_003279.1	rRNA	Mus musculus 28S ribosomal RNA (Rn28s1), ribosomal RNA	937	16	16.1563	7	7.68018	36	47.6624
srR-14537-cP	srRNA-Rn18s-1134-20-cP	AGCTTCCGGGAAACCAAAGT	20	srRNA	Rn18s	NR_003278.3	rRNA	Mus musculus 18S ribosomal RNA (Rn18s), ribosomal RNA	1134	15	15.1465	6	6.58301	36	47.6624
srR-2055-cP	srRNA-Rn28s1-47-21-cP	AGTCAGCGGAGGAAAAGAAAC	21	srRNA	Rn28s1	NR_003279.1	rRNA	Mus musculus 28S ribosomal RNA (Rn28s1), ribosomal RNA	47	14	14.1367	5	5.48584	36	47.6624
srR-888-cP	srRNA-Rn18s-1041-22-cP	GGAGGTTCGAAGACGATCAGAT	22	srRNA	Rn18s	NR_003278.3	rRNA	Mus musculus 18S ribosomal RNA (Rn18s), ribosomal RNA	1041	14	14.1367	5	5.48584	36	47.6624
sinR-5913-cP	sinRNA-Filip1l-215347-18-cP	AGCTGGCGCTCTCGCTCT	18	sinRNA	Filip1l	ENSMUSG00000043336	protein_coding intron	filamin A interacting protein 1-like [Source:MGI Symbol;Acc:MGI:1925999]	215347	8	8.07814	10	10.9717	36	47.6624
srR-2168-cP	srRNA-Rn28s1-3282-17-cP	AGGGAATCCGACTGTTT	17	srRNA	Rn28s1	NR_003279.1	rRNA	Mus musculus 28S ribosomal RNA (Rn28s1), ribosomal RNA	3282	4	4.03907	13	14.2632	36	47.6624
srR-5257-cP	srRNA-Rn28s1-4600-17-cP	GGAACCTGGCGCTAAAC	17	srRNA	Rn28s1	NR_003279.1	rRNA	Mus musculus 28S ribosomal RNA (Rn28s1), ribosomal RNA	4600	7	7.06837	5	5.48584	36	47.6624
srR-1941-cP	srRNA-Rn28s1-1560-17-cP	GGGGCCGAAACGATCTC	17	srRNA	Rn28s1	NR_003279.1	rRNA	Mus musculus 28S ribosomal RNA (Rn28s1), ribosomal RNA	1560	0	0	11	12.0689	36	47.6624
srR-4725-cP	srRNA-Rn28s1-2663-22-cP	GGGCTGGGGCGCGAAGCGGGGC	22	srRNA	Rn28s1	NR_003279.1	rRNA	Mus musculus 28S ribosomal RNA (Rn28s1), ribosomal RNA	2663	5	5.04884	2	2.19434	36	47.6624
srR-1042-cP	srRNA-Rn18s-1380-16-cP	CGAACGAGACTCTGGC	16	srRNA	Rn18s	NR_003278.3	rRNA	Mus musculus 18S ribosomal RNA (Rn18s), ribosomal RNA	1380	152	153.485	60	65.8301	35	46.3384
srR-1357-cP	srRNA-Rn28s1-2193-16-cP	AGTCGGTCCTGAGAGA	16	srRNA	Rn28s1	NR_003279.1	rRNA	Mus musculus 28S ribosomal RNA (Rn28s1), ribosomal RNA	2193	56	56.547	117	128.369	35	46.3384
slncR-3495-cP	slncRNA-5530601H04Rik-878-18-cP	GAGGATCCTTTGGAGGGC	18	slncRNA	5530601H04Rik	ENSMUST00000154334.8	LncRNA	ncrna chromosome:GRCm39:X:104082423:104113648:-1 gene:ENSMUSG00000087174.8 gene_biotype:lncRNA transcript_biotype:lncRNA gene_symbol:5530601H04Rik description:RIKEN cDNA 5530601H04 gene [Source:MGI Symbol;Acc:MGI:1918695]	878	102	102.996	60	65.8301	35	46.3384
sinR-161-cP	sinRNA-Slc66a1-11102-18-cP	AGCCTTCCCGTGGACTGC	18	sinRNA	Slc66a1	ENSMUSG00000028744	protein_coding intron	solute carrier family 66 member 1 [Source:MGI Symbol;Acc:MGI:2384837]	11102	39	39.3809	116	127.272	35	46.3384
slncR-20-cP	slncRNA-3110099E03Rik-278-17-cP	TTCCCGTGGACTGCCTC	17	slncRNA	3110099E03Rik	ENSMUST00000125147.2	LncRNA	ncrna chromosome:GRCm39:2:115326212:115342688:-1 gene:ENSMUSG00000085582.8 gene_biotype:lncRNA transcript_biotype:lncRNA gene_symbol:3110099E03Rik description:RIKEN cDNA 3110099E03 gene [Source:MGI Symbol;Acc:MGI:1925761]	278	13	13.127	136	149.215	35	46.3384
smR-446-cP	smRNA-En1-2533-15-cP	GACTGCGAGACTGAC	15	smRNA	En1	ENSMUSG00000058665	mature mRNA	ENSMUST00000079721|En1|protein_coding|engrailed	2533	33	33.3223	107	117.397	35	46.3384
srR-1917-cP	srRNA-Rn28s1-3835-17-cP	GGGAGTTTGACTGGGGC	17	srRNA	Rn28s1	NR_003279.1	rRNA	Mus musculus 28S ribosomal RNA (Rn28s1), ribosomal RNA	3835	30	30.293	106	116.3	35	46.3384
srR-4211-cP	srRNA-Rn28s1-3563-17-cP	GACCCTGTTGAGCTTGA	17	srRNA	Rn28s1	NR_003279.1	rRNA	Mus musculus 28S ribosomal RNA (Rn28s1), ribosomal RNA	3563	36	36.3516	87	95.4537	35	46.3384
sinR-1112-cP	sinRNA-Zfp953-13851-17-cP	ATGAAGTCGGAATCGCT	17	sinRNA	Zfp953	ENSMUSG00000098905	protein_coding intron	zinc finger protein 953 [Source:MGI Symbol;Acc:MGI:3612873]	13851	28	28.2735	82	89.9678	35	46.3384
srR-3271-cP	srRNA-Rn18s-1356-25-cP	GATTTGTCTGGTTAATTCCGATAAC	25	srRNA	Rn18s	NR_003278.3	rRNA	Mus musculus 18S ribosomal RNA (Rn18s), ribosomal RNA	1356	62	62.6056	47	51.5669	35	46.3384
sinR-375-cP	sinRNA-Gm43294-126-16-cP	AGGGATTGGGGCTTGT	16	sinRNA	Gm43294	ENSMUSG00000107094	TEC intron	-	126	8	8.07814	94	103.134	35	46.3384
srR-5505-cP	srRNA-Rn18s-465-25-cP	AAGGAAGGCAGCAGGCGCGCAAATT	25	srRNA	Rn18s	NR_003278.3	rRNA	Mus musculus 18S ribosomal RNA (Rn18s), ribosomal RNA	465	86	86.84	16	17.5547	35	46.3384
srR-2748-cP	srRNA-Rn18s-432-15-cP	GGAGAGGGAGCCTGA	15	srRNA	Rn18s	NR_003278.3	rRNA	Mus musculus 18S ribosomal RNA (Rn18s), ribosomal RNA	432	22	22.2149	57	62.5386	35	46.3384
sinR-149-cP	sinRNA-Gm23705-12689-17-cP	GGCTTAGAACATGTTCC	17	sinRNA	Gm23705	ENSMUSG00000077558	snoRNA intron	-	12689	11	11.1074	67	73.5103	35	46.3384
sinR-7697-cP	sinRNA-Gm24928-13958-19-cP	ACTAACTGGAGGACCGAAC	19	sinRNA	Gm24928	ENSMUSG00000065333	snRNA intron	-	13958	12	12.1172	62	68.0244	35	46.3384
srR-1721-cP	srRNA-Rn18s-750-22-cP	TCGGCGCCCCCTCGATGCTCTT	22	srRNA	Rn18s	NR_003278.3	rRNA	Mus musculus 18S ribosomal RNA (Rn18s), ribosomal RNA	750	48	48.4688	27	29.6236	35	46.3384
srR-755-cP	srRNA-Rn18s-749-22-cP	CTCGGCGCCCCCTCGATGCTCT	22	srRNA	Rn18s	NR_003278.3	rRNA	Mus musculus 18S ribosomal RNA (Rn18s), ribosomal RNA	749	42	42.4102	28	30.7207	35	46.3384
srR-1874-cP	srRNA-Rn18s-900-18-cP	TCGGAACTGAGGCCATGA	18	srRNA	Rn18s	NR_003278.3	rRNA	Mus musculus 18S ribosomal RNA (Rn18s), ribosomal RNA	900	14	14.1367	47	51.5669	35	46.3384
srR-3053-cP	srRNA-Rn28s1-2551-17-cP	AGGTCTCCAAGGTGAAC	17	srRNA	Rn28s1	NR_003279.1	rRNA	Mus musculus 28S ribosomal RNA (Rn28s1), ribosomal RNA	2551	33	33.3223	27	29.6236	35	46.3384
srR-12675-cP	srRNA-Rn18s-177-26-cP	GCCGACGGGCGCTGACCCCCCTTCCC	26	srRNA	Rn18s	NR_003278.3	rRNA	Mus musculus 18S ribosomal RNA (Rn18s), ribosomal RNA	177	52	52.5079	8	8.77735	35	46.3384
srR-5543-cP	srRNA-Rn18s-1320-24-cP	GGGTGGTGGTGCATGGCCGTTCTT	24	srRNA	Rn18s	NR_003278.3	rRNA	Mus musculus 18S ribosomal RNA (Rn18s), ribosomal RNA	1320	56	56.547	2	2.19434	35	46.3384
slncR-1930-cP	slncRNA-Sox1ot-2111-16-cP	AACCTGCGGCTGGATC	16	slncRNA	Sox1ot	ENSMUST00000080795.9	LncRNA	ncrna chromosome:GRCm39:8:12435771:12486729:1 gene:ENSMUSG00000047935.18 gene_biotype:lncRNA transcript_biotype:lncRNA gene_symbol:Sox1ot description:Sox1 overlapping transcript [Source:MGI Symbol;Acc:MGI:3645522]	2111	3	3.0293	50	54.8584	35	46.3384
slncR-17-cP	slncRNA-BC018473-3106-20-cP	AGGCTCACAACCAAAAATAT	20	slncRNA	BC018473	ENSMUST00000156293.8	LncRNA	ncrna chromosome:GRCm39:11:116642993:116650199:1 gene:ENSMUSG00000056032.13 gene_biotype:lncRNA transcript_biotype:lncRNA gene_symbol:BC018473 description:cDNA sequence BC018473 [Source:MGI Symbol;Acc:MGI:3039625]	3106	43	43.42	9	9.87452	35	46.3384
srR-3414-cP	srRNA-Rn18s-77-20-cP	ACAGTGAAACTGCGAATGGC	20	srRNA	Rn18s	NR_003278.3	rRNA	Mus musculus 18S ribosomal RNA (Rn18s), ribosomal RNA	77	35	35.3419	8	8.77735	35	46.3384
srR-7972-cP	srRNA-Rn28s1-3558-20-cP	AAGAAGACCCTGTTGAGCTT	20	srRNA	Rn28s1	NR_003279.1	rRNA	Mus musculus 28S ribosomal RNA (Rn28s1), ribosomal RNA	3558	19	19.1856	20	21.9434	35	46.3384
srR-4762-cP	srRNA-Rn18s-1204-17-cP	GACGGAAGGGCACCACC	17	srRNA	Rn18s	NR_003278.3	rRNA	Mus musculus 18S ribosomal RNA (Rn18s), ribosomal RNA	1204	24	24.2344	7	7.68018	35	46.3384
srR-2521-cP	srRNA-Rn28s1-1781-28-cP	ATGGAAGTCGGAATCCGCTAAGGAGTGT	28	srRNA	Rn28s1	NR_003279.1	rRNA	Mus musculus 28S ribosomal RNA (Rn28s1), ribosomal RNA	1781	16	16.1563	14	15.3604	35	46.3384
srR-14815-cP	srRNA-Rn28s1-4163-22-cP	ATAGGGAACGTGAGCTGGGTTT	22	srRNA	Rn28s1	NR_003279.1	rRNA	Mus musculus 28S ribosomal RNA (Rn28s1), ribosomal RNA	4163	10	10.0977	16	17.5547	35	46.3384
sinR-1353-cP	sinRNA-Gm37274-1668-25-cP	TTGAGAGAACTCTGCTGAAGGAACT	25	sinRNA	Gm37274	ENSMUSG00000103285	TEC intron	-	1668	12	12.1172	11	12.0689	35	46.3384
srR-3298-cP	srRNA-Rn18s-1417-21-cP	CCCGAGCGGTCGGCGTCCCCC	21	srRNA	Rn18s	NR_003278.3	rRNA	Mus musculus 18S ribosomal RNA (Rn18s), ribosomal RNA	1417	15	15.1465	8	8.77735	35	46.3384
srR-31405-cP	srRNA-Rn28s1-3943-22-cP	GATCTTGATTTTCAGTACGAAT	22	srRNA	Rn28s1	NR_003279.1	rRNA	Mus musculus 28S ribosomal RNA (Rn28s1), ribosomal RNA	3943	21	21.2051	1	1.09717	35	46.3384
srR-31406-cP	srRNA-Rn28s1-3317-20-cP	GAAGGCCCGCGGCGGGTGTT	20	srRNA	Rn28s1	NR_003279.1	rRNA	Mus musculus 28S ribosomal RNA (Rn28s1), ribosomal RNA	3317	10	10.0977	11	12.0689	35	46.3384
srR-15990-cP	srRNA-Rs5-8s1-76-19-2-cP	AGGACACATTGAACATCGA	19	srRNA	Rs5-8s1	NR_003280.2	rRNA	Mus musculus 5.8S ribosomal RNA (Rs5-8s1), ribosomal RNA	76	1	1.00977	14	15.3604	35	46.3384
srR-6767-cP	srRNA-Rn28s1-3503-18-cP	CTACTATCCAGCGAAACC	18	srRNA	Rn28s1	NR_003279.1	rRNA	Mus musculus 28S ribosomal RNA (Rn28s1), ribosomal RNA	3503	4	4.03907	11	12.0689	35	46.3384
srR-2125-cP	srRNA-Rn28s1-3272-24-cP	TGCGGACCAGGGGAATCCGACTGT	24	srRNA	Rn28s1	NR_003279.1	rRNA	Mus musculus 28S ribosomal RNA (Rn28s1), ribosomal RNA	3272	9	9.08791	5	5.48584	35	46.3384
srR-446-cP	srRNA-Rn28s1-938-23-cP	TCCCACGGCGCGACCGCTCTCCC	23	srRNA	Rn28s1	NR_003279.1	rRNA	Mus musculus 28S ribosomal RNA (Rn28s1), ribosomal RNA	938	12	12.1172	0	0	35	46.3384
srR-9297-cP	srRNA-Rn18s-1040-20-cP	CGGAGGTTCGAAGACGATCA	20	srRNA	Rn18s	NR_003278.3	rRNA	Mus musculus 18S ribosomal RNA (Rn18s), ribosomal RNA	1040	2	2.01953	9	9.87452	35	46.3384
snR-31-cP	snRNA-Gm25202-170-18-cP	CTCCAGGAACGGTGCACC	18	snRNA	Gm25202	ENSMUST00000082838.3	snRNA	ncrna chromosome:GRCm39:X:14181640:14181830:-1 gene:ENSMUSG00000064772.3 gene_biotype:snRNA transcript_biotype:snRNA gene_symbol:Gm25202 description:predicted gene, 25202 [Source:MGI Symbol;Acc:MGI:5454979]	170	4	4.03907	6	6.58301	35	46.3384
tsR-1300-cP	tsRNA-Glu-CTC-40-29-cP	GGGAGGCCCGGGTTCGTTTCCCGGCCAAT	29	tsRNA	tRNA-Glu-CTC	chr13.trna492-GluCTC	tRNA	Mus_musculus_tRNA-Glu-CTC-1-9	40	5	5.04884	0	0	35	46.3384
sinR-7860-cP	sinRNA-Cdc40-3326-20-cP	TGGATGATTCGGTGAACTGC	20	sinRNA	Cdc40	ENSMUSG00000038446	protein_coding intron	cell division cycle 40 [Source:MGI Symbol;Acc:MGI:1918963]	3326	0	0	0	0	35	46.3384
srR-674-cP	srRNA-Rn18s-158-25-cP	AATTCTAGAGCTAATACATGCCGAC	25	srRNA	Rn18s	NR_003278.3	rRNA	Mus musculus 18S ribosomal RNA (Rn18s), ribosomal RNA	158	120	121.172	68	74.6075	34	45.0145
sinR-5322-cP	sinRNA-Ankrd61-537-22-cP	GAAAAAGAACCTGAAACCGTGT	22	sinRNA	Ankrd61	ENSMUSG00000029607	protein_coding intron	ankyrin repeat domain 61 [Source:MGI Symbol;Acc:MGI:1913979]	537	31	31.3028	125	137.146	34	45.0145
srR-2985-cP	srRNA-Rn18s-902-18-cP	GGAACTGAGGCCATGATT	18	srRNA	Rn18s	NR_003278.3	rRNA	Mus musculus 18S ribosomal RNA (Rn18s), ribosomal RNA	902	111	112.084	37	40.5952	34	45.0145
srR-6002-cP	srRNA-Rn18s-1663-30-cP	AAGCTTGCGTTGATTAAGTCCCTGCCCTTT	30	srRNA	Rn18s	NR_003278.3	rRNA	Mus musculus 18S ribosomal RNA (Rn18s), ribosomal RNA	1663	102	102.996	30	32.9151	34	45.0145
srR-5435-cP	srRNA-Rn28s1-3403-27-cP	AACGGCGGGAGTAACTATGACTCTCTT	27	srRNA	Rn28s1	NR_003279.1	rRNA	Mus musculus 28S ribosomal RNA (Rn28s1), ribosomal RNA	3403	74	74.7228	49	53.7613	34	45.0145
srR-6495-cP	srRNA-Rn18s-1380-21-cP	CGAACGAGACTCTGGCATGCT	21	srRNA	Rn18s	NR_003278.3	rRNA	Mus musculus 18S ribosomal RNA (Rn18s), ribosomal RNA	1380	88	88.8595	29	31.8179	34	45.0145
srR-2140-cP	srRNA-Rn18s-202-21-cP	CGGGGGGGGATGCGTGCATTT	21	srRNA	Rn18s	NR_003278.3	rRNA	Mus musculus 18S ribosomal RNA (Rn18s), ribosomal RNA	202	77	77.7521	33	36.2066	34	45.0145
srR-885-cP	srRNA-Rn18s-1401-19-cP	AACTAGTTACGCGACCCCC	19	srRNA	Rn18s	NR_003278.3	rRNA	Mus musculus 18S ribosomal RNA (Rn18s), ribosomal RNA	1401	82	82.8009	27	29.6236	34	45.0145
srR-1201-cP	srRNA-Rn28s1-4028-20-cP	AGAAAAGTTACCACAGGGAT	20	srRNA	Rn28s1	NR_003279.1	rRNA	Mus musculus 28S ribosomal RNA (Rn28s1), ribosomal RNA	4028	48	48.4688	55	60.3443	34	45.0145
srR-928-cP	srRNA-Rn28s1-1321-29-cP	ACGCGTTAGGACCCGAAAGATGGTGAACT	29	srRNA	Rn28s1	NR_003279.1	rRNA	Mus musculus 28S ribosomal RNA (Rn28s1), ribosomal RNA	1321	83	83.8107	21	23.0405	34	45.0145
smR-1868-cP	smRNA-Syt8-34-20-2-cP	AAGGGGGGACGGAGAAGGCT	20	smRNA	Syt8	ENSMUSG00000031098	mature mRNA	ENSMUST00000122393|Syt8|protein_coding|synaptotagmin	34	12	12.1172	78	85.5791	34	45.0145
srR-2434-cP	srRNA-Rn28s1-3406-17-cP	GGCGGGAGTAACTATGA	17	srRNA	Rn28s1	NR_003279.1	rRNA	Mus musculus 28S ribosomal RNA (Rn28s1), ribosomal RNA	3406	31	31.3028	57	62.5386	34	45.0145
srR-1343-cP	srRNA-Rn18s-398-21-cP	GACCACGGGTGACGGGGAATC	21	srRNA	Rn18s	NR_003278.3	rRNA	Mus musculus 18S ribosomal RNA (Rn18s), ribosomal RNA	398	74	74.7228	16	17.5547	34	45.0145
sinR-477-cP	sinRNA-Gm43344-14736-16-cP	CCCGTGGACTGCCTCA	16	sinRNA	Gm43344	ENSMUSG00000106625	TEC intron	-	14736	9	9.08791	66	72.4131	34	45.0145
srR-2840-cP	srRNA-Rn28s1-2129-30-cP	AAACGAGAACTTTGAAGGCCGAAGTGGAGA	30	srRNA	Rn28s1	NR_003279.1	rRNA	Mus musculus 28S ribosomal RNA (Rn28s1), ribosomal RNA	2129	18	18.1758	56	61.4414	34	45.0145
tsR-42-cP	tsRNA-Cys-GCA-58-17-cP	ATCTCGGTGGAACCTCC	17	tsRNA	tRNA-Cys-GCA	chr6.trna68-CysGCA	tRNA	Mus_musculus_tRNA-Cys-GCA-4-1	58	22	22.2149	48	52.6641	34	45.0145
srR-3309-cP	srRNA-Rn18s-170-28-cP	AATACATGCCGACGGGCGCTGACCCCCC	28	srRNA	Rn18s	NR_003278.3	rRNA	Mus musculus 18S ribosomal RNA (Rn18s), ribosomal RNA	170	65	65.6349	6	6.58301	34	45.0145
slncR-205-cP	slncRNA-Gm47230-986-18-2-cP	ACGGACTCCCTGGAATCG	18	slncRNA	Gm47230	ENSMUST00000215946.2	LncRNA	ncrna chromosome:GRCm39:9:44490924:44495949:1 gene:ENSMUSG00000111378.2 gene_biotype:lncRNA transcript_biotype:lncRNA gene_symbol:Gm47230 description:predicted gene, 47230 [Source:MGI Symbol;Acc:MGI:6096044]	986	3	3.0293	57	62.5386	34	45.0145
srR-308-cP	srRNA-Rn28s1-3605-20-cP	ATGAGAGGTGTAGAATAAGT	20	srRNA	Rn28s1	NR_003279.1	rRNA	Mus musculus 28S ribosomal RNA (Rn28s1), ribosomal RNA	3605	53	53.5177	10	10.9717	34	45.0145
srR-7510-cP	srRNA-Rn18s-1489-23-cP	AGGTCTGTGATGCCCTTAGATGT	23	srRNA	Rn18s	NR_003278.3	rRNA	Mus musculus 18S ribosomal RNA (Rn18s), ribosomal RNA	1489	35	35.3419	25	27.4292	34	45.0145
srR-6720-cP	srRNA-n-R5s149-98-20-cP	GGAATACCGGGTGCTGTAGA	20	srRNA	n-R5s149	NR_046156.1	rRNA	Mus musculus nuclear encoded rRNA 5S 149 (n-R5s149), ribosomal RNA	98	2	2.01953	53	58.1499	34	45.0145
srR-2463-cP	srRNA-Rn28s1-4584-26-cP	GAACGCACGTTCGTGTGGAACCTGGC	26	srRNA	Rn28s1	NR_003279.1	rRNA	Mus musculus 28S ribosomal RNA (Rn28s1), ribosomal RNA	4584	27	27.2637	28	30.7207	34	45.0145
srR-22190-cP	srRNA-Rn28s1-4598-25-cP	GTGGAACCTGGCGCTAAACCATTCG	25	srRNA	Rn28s1	NR_003279.1	rRNA	Mus musculus 28S ribosomal RNA (Rn28s1), ribosomal RNA	4598	29	29.2833	21	23.0405	34	45.0145
srR-3177-cP	srRNA-Rn28s1-1386-26-cP	GGAGGTCCGTAGCGGTCCTGACGTGC	26	srRNA	Rn28s1	NR_003279.1	rRNA	Mus musculus 28S ribosomal RNA (Rn28s1), ribosomal RNA	1386	28	28.2735	13	14.2632	34	45.0145
srR-1031-cP	srRNA-Rn18s-623-18-cP	CGCGGTAATTCCAGCTCC	18	srRNA	Rn18s	NR_003278.3	rRNA	Mus musculus 18S ribosomal RNA (Rn18s), ribosomal RNA	623	17	17.166	15	16.4575	34	45.0145
slncR-1753-cP	slncRNA-5930430L01Rik-1184-22-cP	AGACCAGGCTGGCCTCGAACTC	22	slncRNA	5930430L01Rik	ENSMUST00000152575.2	LncRNA	ncrna chromosome:GRCm39:5:148927892:148932025:-1 gene:ENSMUSG00000106951.2 gene_biotype:lncRNA transcript_biotype:lncRNA gene_symbol:5930430L01Rik description:RIKEN cDNA 5930430L01 gene [Source:MGI Symbol;Acc:MGI:2443110]	1184	17	17.166	15	16.4575	34	45.0145
srR-10221-cP	srRNA-Rn28s1-1789-18-cP	CGGAATCCGCTAAGGAGT	18	srRNA	Rn28s1	NR_003279.1	rRNA	Mus musculus 28S ribosomal RNA (Rn28s1), ribosomal RNA	1789	22	22.2149	8	8.77735	34	45.0145
srR-2800-cP	srRNA-Rn28s1-3356-17-cP	CCAGTGCTCTGAATGTC	17	srRNA	Rn28s1	NR_003279.1	rRNA	Mus musculus 28S ribosomal RNA (Rn28s1), ribosomal RNA	3356	7	7.06837	21	23.0405	34	45.0145
srR-5278-cP	srRNA-Rn28s1-4096-23-2-cP	CTTCGATGTCGGCTTTTCCTATC	23	srRNA	Rn28s1	NR_003279.1	rRNA	Mus musculus 28S ribosomal RNA (Rn28s1), ribosomal RNA	4096	12	12.1172	15	16.4575	34	45.0145
srR-18890-cP	srRNA-Rn18s-1298-22-cP	GATAGCTCTTTCTCGATTCCGT	22	srRNA	Rn18s	NR_003278.3	rRNA	Mus musculus 18S ribosomal RNA (Rn18s), ribosomal RNA	1298	24	24.2344	3	3.29151	34	45.0145
srR-875-cP	srRNA-Rn18s-1784-29-cP	GCTGAGAAGACGGTCGAACTTGACTATCT	29	srRNA	Rn18s	NR_003278.3	rRNA	Mus musculus 18S ribosomal RNA (Rn18s), ribosomal RNA	1784	12	12.1172	8	8.77735	34	45.0145
smR-226-cP	smRNA-Fech-53-15-cP	ACGTTCCCGGGCCTT	15	smRNA	Fech	ENSMUSG00000024588	mature mRNA	ENSMUST00000237502|Fech|protein_coding|ferrochelatase	53	6	6.0586	12	13.166	34	45.0145
srR-6190-cP	srRNA-Rn28s1-4637-21-cP	CTGGGTCGGGGTTTCGTACGT	21	srRNA	Rn28s1	NR_003279.1	rRNA	Mus musculus 28S ribosomal RNA (Rn28s1), ribosomal RNA	4637	18	18.1758	0	0	34	45.0145
slncR-3541-cP	slncRNA-Gm29084-807-24-cP	AGAATTGGATGGCTGAATTTGAAC	24	slncRNA	Gm29084	ENSMUST00000185587.2	LncRNA	ncrna chromosome:GRCm39:1:62573650:62575101:-1 gene:ENSMUSG00000100750.2 gene_biotype:lncRNA transcript_biotype:lncRNA gene_symbol:Gm29084 description:predicted gene 29084 [Source:MGI Symbol;Acc:MGI:5579790]	807	18	18.1758	0	0	34	45.0145
sinR-7769-cP	sinRNA-Gm15971-3493-21-cP	GAAATTCTTGGATTTGCTGAA	21	sinRNA	Gm15971	ENSMUSG00000081692	processed_pseudogene intron	-	3493	1	1.00977	12	13.166	34	45.0145
srR-31427-cP	srRNA-Rn28s1-2583-23-cP	GGAACAATGTAGGTAAGGGAAGT	23	srRNA	Rn28s1	NR_003279.1	rRNA	Mus musculus 28S ribosomal RNA (Rn28s1), ribosomal RNA	2583	14	14.1367	0	0	34	45.0145
srR-10458-cP	srRNA-Rn28s1-4076-29-cP	AGCGACGTCGCTTTTTGATCCTTCGATGT	29	srRNA	Rn28s1	NR_003279.1	rRNA	Mus musculus 28S ribosomal RNA (Rn28s1), ribosomal RNA	4076	8	8.07814	5	5.48584	34	45.0145
srR-12268-cP	srRNA-Rn28s1-4124-21-cP	GAAGCAGAATTCACCAAGCGT	21	srRNA	Rn28s1	NR_003279.1	rRNA	Mus musculus 28S ribosomal RNA (Rn28s1), ribosomal RNA	4124	7	7.06837	4	4.38867	34	45.0145
srR-20641-cP	srRNA-Rn28s1-4694-21-cP	CAGCCCTCGACACAAGGGTTT	21	srRNA	Rn28s1	NR_003279.1	rRNA	Mus musculus 28S ribosomal RNA (Rn28s1), ribosomal RNA	4694	8	8.07814	0	0	34	45.0145
srR-4375-cP	srRNA-Rn28s1-2988-19-cP	GGACGCGAGCCGGGCCCTT	19	srRNA	Rn28s1	NR_003279.1	rRNA	Mus musculus 28S ribosomal RNA (Rn28s1), ribosomal RNA	2988	0	0	7	7.68018	34	45.0145
srR-7132-cP	srRNA-Rn28s1-1019-24-cP	GCGCCCCGGGCGTCGTCGCGCCGT	24	srRNA	Rn28s1	NR_003279.1	rRNA	Mus musculus 28S ribosomal RNA (Rn28s1), ribosomal RNA	1019	1	1.00977	0	0	34	45.0145
srR-17743-cP	srRNA-Rn18s-1276-19-cP	ACACGGACAGGATTGACAG	19	srRNA	Rn18s	NR_003278.3	rRNA	Mus musculus 18S ribosomal RNA (Rn18s), ribosomal RNA	1276	46	46.4493	173	189.81	33	43.6905
srR-10941-cP	srRNA-Rn18s-1379-19-2-cP	ACGAACGAGACTCTGGCAT	19	srRNA	Rn18s	NR_003278.3	rRNA	Mus musculus 18S ribosomal RNA (Rn18s), ribosomal RNA	1379	140	141.367	26	28.5264	33	43.6905
srR-4535-cP	srRNA-Rn18s-1669-19-cP	GCGTTGATTAAGTCCCTGC	19	srRNA	Rn18s	NR_003278.3	rRNA	Mus musculus 18S ribosomal RNA (Rn18s), ribosomal RNA	1669	110	111.074	42	46.0811	33	43.6905
srR-3583-cP	srRNA-Rn28s1-3700-26-cP	ACCACTACTCTCATCGTTTTTTCACT	26	srRNA	Rn28s1	NR_003279.1	rRNA	Mus musculus 28S ribosomal RNA (Rn28s1), ribosomal RNA	3700	127	128.24	25	27.4292	33	43.6905
srR-1301-cP	srRNA-Rn18s-504-25-cP	CGGGGAGGTAGTGACGAAAAATAAC	25	srRNA	Rn18s	NR_003278.3	rRNA	Mus musculus 18S ribosomal RNA (Rn18s), ribosomal RNA	504	39	39.3809	99	108.62	33	43.6905
srR-1586-cP	srRNA-Rn18s-1602-17-cP	TGGGGATCGGGGATTGC	17	srRNA	Rn18s	NR_003278.3	rRNA	Mus musculus 18S ribosomal RNA (Rn18s), ribosomal RNA	1602	75	75.7326	64	70.2188	33	43.6905
tsR-265-cP	tsRNA-Ile-GAT-69-17-cP	ATCCCACTTCTGACACC	17	tsRNA	tRNA-Ile-GAT	chr2.trna636-IleGAT	tRNA	Mus_musculus_tRNA-Ile-GAT-1-1	69	16	16.1563	109	119.591	33	43.6905
srR-3040-cP	srRNA-Rn18s-141-22-cP	ACTTGGATAACTGTGGTAATTC	22	srRNA	Rn18s	NR_003278.3	rRNA	Mus musculus 18S ribosomal RNA (Rn18s), ribosomal RNA	141	67	67.6544	58	63.6358	33	43.6905
srR-1739-cP	srRNA-Rn18s-1063-24-cP	ACCGTCGTAGTTCCGACCATAAAC	24	srRNA	Rn18s	NR_003278.3	rRNA	Mus musculus 18S ribosomal RNA (Rn18s), ribosomal RNA	1063	70	70.6837	51	55.9556	33	43.6905
srR-4462-cP	srRNA-n-R5s149-98-21-cP	GGAATACCGGGTGCTGTAGAC	21	srRNA	n-R5s149	NR_046156.1	rRNA	Mus musculus nuclear encoded rRNA 5S 149 (n-R5s149), ribosomal RNA	98	13	13.127	101	110.814	33	43.6905
srR-22640-cP	srRNA-Rn18s-1695-26-cP	ACACACCGCCCGTCGCTACTACCGAT	26	srRNA	Rn18s	NR_003278.3	rRNA	Mus musculus 18S ribosomal RNA (Rn18s), ribosomal RNA	1695	73	73.713	39	42.7896	33	43.6905
srR-4246-cP	srRNA-Rn18s-401-18-cP	CACGGGTGACGGGGAATC	18	srRNA	Rn18s	NR_003278.3	rRNA	Mus musculus 18S ribosomal RNA (Rn18s), ribosomal RNA	401	46	46.4493	48	52.6641	33	43.6905
srR-4559-cP	srRNA-Rn18s-1114-27-cP	ATTCCCATGACCCGCCGGGCAGCTTCC	27	srRNA	Rn18s	NR_003278.3	rRNA	Mus musculus 18S ribosomal RNA (Rn18s), ribosomal RNA	1114	84	84.8205	13	14.2632	33	43.6905
srR-2376-cP	srRNA-Rn28s1-3836-16-cP	GGAGTTTGACTGGGGC	16	srRNA	Rn28s1	NR_003279.1	rRNA	Mus musculus 28S ribosomal RNA (Rn28s1), ribosomal RNA	3836	12	12.1172	76	83.3848	33	43.6905
srR-4899-cP	srRNA-Rn18s-102-23-cP	AAATCAGTTATGGTTCCTTTGGT	23	srRNA	Rn18s	NR_003278.3	rRNA	Mus musculus 18S ribosomal RNA (Rn18s), ribosomal RNA	102	74	74.7228	16	17.5547	33	43.6905
srR-1857-cP	srRNA-Rn18s-113-27-cP	GGTTCCTTTGGTCGCTCGCTCCTCTCC	27	srRNA	Rn18s	NR_003278.3	rRNA	Mus musculus 18S ribosomal RNA (Rn18s), ribosomal RNA	113	81	81.7912	8	8.77735	33	43.6905
-	spgRNA-LSU-rRNA_Hsa-chr13:107122067-15-cP	GGCGCTGTGGGATGA	15	spgRNA	LSU-rRNA_Hsa	-	pseudogene	mm10_rmsk_LSU-rRNA_Hsa_range=chr13:107121762-107122087	305	17	17.166	63	69.1216	33	43.6905
sinR-210-cP	sinRNA-Gm42893-598-16-cP	AGATTGAGAGCTCTTT	16	sinRNA	Gm42893	ENSMUSG00000106415	lncRNA intron	-	598	18	18.1758	59	64.7329	33	43.6905
srR-16-cP	srRNA-n-R5s149-1-15-cP	GTCTACGGCCATACC	15	srRNA	n-R5s149	NR_046156.1	rRNA	Mus musculus nuclear encoded rRNA 5S 149 (n-R5s149), ribosomal RNA	1	18	18.1758	58	63.6358	33	43.6905
srR-5016-cP	srRNA-Rn18s-1382-23-cP	AACGAGACTCTGGCATGCTAACT	23	srRNA	Rn18s	NR_003278.3	rRNA	Mus musculus 18S ribosomal RNA (Rn18s), ribosomal RNA	1382	45	45.4395	33	36.2066	33	43.6905
sinR-3319-cP	sinRNA-Gm37019-13379-21-cP	ATGGTCGCAAGGCTGAAACTT	21	sinRNA	Gm37019	ENSMUSG00000102953	TEC intron	-	13379	3	3.0293	71	77.899	33	43.6905
srR-5363-cP	srRNA-Rn18s-1176-19-cP	GGTTGCAAAGCTGAAACTT	19	srRNA	Rn18s	NR_003278.3	rRNA	Mus musculus 18S ribosomal RNA (Rn18s), ribosomal RNA	1176	69	69.674	4	4.38867	33	43.6905
srR-3224-cP	srRNA-Rn18s-1378-29-cP	AACGAACGAGACTCTGGCATGCTAACTAG	29	srRNA	Rn18s	NR_003278.3	rRNA	Mus musculus 18S ribosomal RNA (Rn18s), ribosomal RNA	1378	45	45.4395	26	28.5264	33	43.6905
srR-9592-cP	srRNA-Rn18s-347-20-cP	CGAACGTCTGCCCTATCAAC	20	srRNA	Rn18s	NR_003278.3	rRNA	Mus musculus 18S ribosomal RNA (Rn18s), ribosomal RNA	347	40	40.3907	29	31.8179	33	43.6905
srR-2501-cP	srRNA-Rn28s1-4139-22-cP	AAGCGTTGGATTGTTCACCCAC	22	srRNA	Rn28s1	NR_003279.1	rRNA	Mus musculus 28S ribosomal RNA (Rn28s1), ribosomal RNA	4139	43	43.42	24	26.332	33	43.6905
srR-15704-cP	srRNA-Rn28s1-1436-17-cP	AGGGGCGAAAGACTAAT	17	srRNA	Rn28s1	NR_003279.1	rRNA	Mus musculus 28S ribosomal RNA (Rn28s1), ribosomal RNA	1436	41	41.4005	24	26.332	33	43.6905
srR-1126-cP	srRNA-Rn18s-390-21-cP	ACCATGGTGACCACGGGTGAC	21	srRNA	Rn18s	NR_003278.3	rRNA	Mus musculus 18S ribosomal RNA (Rn18s), ribosomal RNA	390	46	46.4493	18	19.749	33	43.6905
tsR-16338-cP	tsRNA-Val-CAC-3-17-cP	GGTTCTGTAGTGTAATG	17	tsRNA	tRNA-Val-CAC	chr6.trna4-ValCAC	tRNA	Mus_musculus_tRNA-Val-CAC-4-1	3	3	3.0293	56	61.4414	33	43.6905
srR-8745-cP	srRNA-Rn18s-897-26-cP	TTTTCGGAACTGAGGCCATGATTAAG	26	srRNA	Rn18s	NR_003278.3	rRNA	Mus musculus 18S ribosomal RNA (Rn18s), ribosomal RNA	897	9	9.08791	48	52.6641	33	43.6905
srR-2580-cP	srRNA-Rn28s1-4596-17-cP	GTGTGGAACCTGGCGCT	17	srRNA	Rn28s1	NR_003279.1	rRNA	Mus musculus 28S ribosomal RNA (Rn28s1), ribosomal RNA	4596	17	17.166	38	41.6924	33	43.6905
srR-1781-cP	srRNA-n-R5s149-98-18-cP	GGAATACCGGGTGCTGTA	18	srRNA	n-R5s149	NR_046156.1	rRNA	Mus musculus nuclear encoded rRNA 5S 149 (n-R5s149), ribosomal RNA	98	8	8.07814	45	49.3726	33	43.6905
sinR-13-cP	sinRNA-ENSMUSG00000088682-43515-18-cP	GATCCCGGACGAGCCCCC	18	sinRNA	ENSMUSG00000088682	ENSMUSG00000088682	unclassified intron	-	43515	13	13.127	40	43.8867	33	43.6905
srR-2446-cP	srRNA-Rn18s-433-17-cP	GAGAGGGAGCCTGAGAA	17	srRNA	Rn18s	NR_003278.3	rRNA	Mus musculus 18S ribosomal RNA (Rn18s), ribosomal RNA	433	15	15.1465	36	39.4981	33	43.6905
srR-2472-cP	srRNA-Rn28s1-3283-19-2-cP	GGAATCCGACTGTCTAATT	19	srRNA	Rn28s1	NR_003279.1	rRNA	Mus musculus 28S ribosomal RNA (Rn28s1), ribosomal RNA	3283	13	13.127	36	39.4981	33	43.6905
srR-2328-cP	srRNA-Rn18s-279-17-cP	CGGGCGCCGGCGGCTTT	17	srRNA	Rn18s	ENSMUST00000240377.1	rRNA	ncrna chromosome:GRCm39:17:40157244:40159092:1 gene:ENSMUSG00000119584.1 gene_biotype:rRNA transcript_biotype:rRNA gene_symbol:Rn18s description:18S ribosomal RNA [Source:NCBI gene (formerly Entrezgene);Acc:19791]	279	34	34.3321	15	16.4575	33	43.6905
srR-4609-cP	srRNA-Rn18s-456-29-cP	ACCACATCCAAGGAAGGCAGCAGGCGCGC	29	srRNA	Rn18s	NR_003278.3	rRNA	Mus musculus 18S ribosomal RNA (Rn18s), ribosomal RNA	456	38	38.3712	8	8.77735	33	43.6905
srR-4538-cP	srRNA-Rn28s1-3404-19-cP	ACGGCGGGAGTAACTATGA	19	srRNA	Rn28s1	NR_003279.1	rRNA	Mus musculus 28S ribosomal RNA (Rn28s1), ribosomal RNA	3404	12	12.1172	31	34.0122	33	43.6905
srR-3767-cP	srRNA-Rn18s-64-28-cP	ACGCACGGCCGGTACAGTGAAACTGCGA	28	srRNA	Rn18s	NR_003278.3	rRNA	Mus musculus 18S ribosomal RNA (Rn18s), ribosomal RNA	64	26	26.254	14	15.3604	33	43.6905
srR-24915-cP	srRNA-Rn28s1-3855-30-cP	ACACCTGTCAAACGGTAACGCAGGTGTCCT	30	srRNA	Rn28s1	NR_003279.1	rRNA	Mus musculus 28S ribosomal RNA (Rn28s1), ribosomal RNA	3855	21	21.2051	15	16.4575	33	43.6905
srR-3122-cP	srRNA-Rn18s-1253-25-cP	ACGGGAAACCTCACCCGGCCCGGAC	25	srRNA	Rn18s	NR_003278.3	rRNA	Mus musculus 18S ribosomal RNA (Rn18s), ribosomal RNA	1253	20	20.1953	14	15.3604	33	43.6905
srR-16088-cP	srRNA-Rn18s-226-19-cP	AGATCAAAACCAACCCGGT	19	srRNA	Rn18s	NR_003278.3	rRNA	Mus musculus 18S ribosomal RNA (Rn18s), ribosomal RNA	226	25	25.2442	9	9.87452	33	43.6905
srR-31393-cP	srRNA-Rn28s1-3270-26-2-cP	AGGGTGCGGACCAGGGGAATCCGACT	26	srRNA	Rn28s1	NR_003279.1	rRNA	Mus musculus 28S ribosomal RNA (Rn28s1), ribosomal RNA	3270	31	31.3028	3	3.29151	33	43.6905
sinR-1827-cP	sinRNA-Gm6087-626563-25-cP	GGTTCCTTTGGTCGCTCGCTCTCCT	25	sinRNA	Gm6087	ENSMUSG00000115684	processed_pseudogene intron	-	626563	33	33.3223	0	0	33	43.6905
srR-533-cP	srRNA-Rs5-8s1-107-18-cP	ACTTGCGGCCCCGGGTTC	18	srRNA	Rs5-8s1	NR_003280.2	rRNA	Mus musculus 5.8S ribosomal RNA (Rs5-8s1), ribosomal RNA	107	5	5.04884	24	26.332	33	43.6905
sinR-1256-cP	sinRNA-ENSMUSG00000088682-33763-18-cP	TCGGGCCCGGTTAGTACT	18	sinRNA	ENSMUSG00000088682	ENSMUSG00000088682	unclassified intron	-	33763	2	2.01953	24	26.332	33	43.6905
srR-15236-cP	srRNA-Rn28s1-2548-27-cP	AGCAGGTCTCCAAGGTGAACAGCCTCT	27	srRNA	Rn28s1	NR_003279.1	rRNA	Mus musculus 28S ribosomal RNA (Rn28s1), ribosomal RNA	2548	24	24.2344	3	3.29151	33	43.6905
-	stecRNA-Gm37549-2189-16-cP	GGTGGCTGCGACTGTT	16	stecRNA	Gm37549	ENSMUSG00000103015	TEC	ENSMUSG00000103015|ENSMUST00000194096|Gm37549|TEC|predictedgene, 37549 [Source:MGI Symbol;Acc:MGI:5610777]	2189	4	4.03907	21	23.0405	33	43.6905
srR-7030-cP	srRNA-Rn28s1-3965-23-cP	ACAGACCGTGAAAGCGGGGCCTC	23	srRNA	Rn28s1	NR_003279.1	rRNA	Mus musculus 28S ribosomal RNA (Rn28s1), ribosomal RNA	3965	19	19.1856	6	6.58301	33	43.6905
srR-370-cP	srRNA-Rs5-8s1-92-21-cP	CGACACTTCGAACGCACTTGC	21	srRNA	Rs5-8s1	NR_003280.2	rRNA	Mus musculus 5.8S ribosomal RNA (Rs5-8s1), ribosomal RNA	92	12	12.1172	11	12.0689	33	43.6905
srR-292-cP	srRNA-n-R5s149-15-24-cP	CACCCTGAACGCGCCCGATCTCGT	24	srRNA	n-R5s149	NR_046156.1	rRNA	Mus musculus nuclear encoded rRNA 5S 149 (n-R5s149), ribosomal RNA	15	16	16.1563	7	7.68018	33	43.6905
sinR-5098-cP	sinRNA-Gm47341-2276-15-cP	GATGCCCAGTGCTCT	15	sinRNA	Gm47341	ENSMUSG00000112741	TEC intron	-	2276	20	20.1953	2	2.19434	33	43.6905
srR-31412-cP	srRNA-Rn28s1-3402-17-2-cP	AAACGGCGGGAGTATCT	17	srRNA	Rn28s1	NR_003279.1	rRNA	Mus musculus 28S ribosomal RNA (Rn28s1), ribosomal RNA	3402	21	21.2051	1	1.09717	33	43.6905
srR-24155-cP	srRNA-Rn18s-1047-24-cP	TCGAAGACGATCAGATACCGTCGT	24	srRNA	Rn18s	NR_003278.3	rRNA	Mus musculus 18S ribosomal RNA (Rn18s), ribosomal RNA	1047	12	12.1172	9	9.87452	33	43.6905
srR-31413-cP	srRNA-Rn18s-532-23-cP	ACAGGACTCTTTCGAGGCCCTGT	23	srRNA	Rn18s	NR_003278.3	rRNA	Mus musculus 18S ribosomal RNA (Rn18s), ribosomal RNA	532	12	12.1172	9	9.87452	33	43.6905
sinR-1098-cP	sinRNA-Gpr61-4682-19-cP	CGGACTCCCTGGAATCGGC	19	sinRNA	Gpr61	ENSMUSG00000046793	protein_coding intron	G protein-coupled receptor 61 [Source:MGI Symbol;Acc:MGI:2441719]	4682	4	4.03907	16	17.5547	33	43.6905
srR-4115-cP	srRNA-Rn28s1-2470-24-cP	GTCCGGTGAGCTCTCGCTGGCCCT	24	srRNA	Rn28s1	NR_003279.1	rRNA	Mus musculus 28S ribosomal RNA (Rn28s1), ribosomal RNA	2470	6	6.0586	13	14.2632	33	43.6905
srR-1644-cP	srRNA-Rn28s1-2588-19-cP	AATGTAGGTAAGGGAAGTC	19	srRNA	Rn28s1	NR_003279.1	rRNA	Mus musculus 28S ribosomal RNA (Rn28s1), ribosomal RNA	2588	7	7.06837	12	13.166	33	43.6905
slncR-609-cP	slncRNA-BC106179-1108-22-cP	ACGAACGAGACTCTAGCCTACT	22	slncRNA	BC106179	ENSMUST00000055369.5	LncRNA	ncrna chromosome:GRCm39:16:23039406:23044118:-1 gene:ENSMUSG00000045231.6 gene_biotype:lncRNA transcript_biotype:lncRNA gene_symbol:BC106179 description:cDNA sequence BC106179 [Source:MGI Symbol;Acc:MGI:3702726]	1108	0	0	17	18.6519	33	43.6905
srR-10559-cP	srRNA-Rn28s1-1777-22-cP	GGCCATGGAAGTCGGAATCCGC	22	srRNA	Rn28s1	NR_003279.1	rRNA	Mus musculus 28S ribosomal RNA (Rn28s1), ribosomal RNA	1777	15	15.1465	3	3.29151	33	43.6905
srR-9224-cP	srRNA-Rn28s1-2007-30-cP	GGGCCCCGCGGACGCTACGCCGCGACGAGT	30	srRNA	Rn28s1	NR_003279.1	rRNA	Mus musculus 28S ribosomal RNA (Rn28s1), ribosomal RNA	2007	10	10.0977	7	7.68018	33	43.6905
srR-1103-cP	srRNA-Rn28s1-861-18-cP	AGATACCCGTCGCCGCGC	18	srRNA	Rn28s1	NR_003279.1	rRNA	Mus musculus 28S ribosomal RNA (Rn28s1), ribosomal RNA	861	5	5.04884	10	10.9717	33	43.6905
srR-21672-cP	srRNA-Rn28s1-3885-22-cP	AAGGCGAGCTCAGGGAGGACAG	22	srRNA	Rn28s1	NR_003279.1	rRNA	Mus musculus 28S ribosomal RNA (Rn28s1), ribosomal RNA	3885	11	11.1074	3	3.29151	33	43.6905
srR-10965-cP	srRNA-Rn28s1-3270-18-cP	GGTGCGGACCAGGGGAAT	18	srRNA	Rn28s1	NR_003279.1	rRNA	Mus musculus 28S ribosomal RNA (Rn28s1), ribosomal RNA	3270	7	7.06837	4	4.38867	33	43.6905
srR-1508-cP	srRNA-Rn18s-780-23-cP	GTCCCGCGGGGCCCGAAGCGTTT	23	srRNA	Rn18s	NR_003278.3	rRNA	Mus musculus 18S ribosomal RNA (Rn18s), ribosomal RNA	780	3	3.0293	5	5.48584	33	43.6905
sinR-72-cP	sinRNA-Gm21009-28851-21-cP	AAGGCGCCAGACTCAAGTTCT	21	sinRNA	Gm21009	ENSMUSG00000106204	processed_pseudogene intron	-	28851	3	3.0293	5	5.48584	33	43.6905
srR-31455-cP	srRNA-Rn28s1-1551-23-cP	AGAGGTCTTGGGGCCGAAACGAT	23	srRNA	Rn28s1	NR_003279.1	rRNA	Mus musculus 28S ribosomal RNA (Rn28s1), ribosomal RNA	1551	3	3.0293	4	4.38867	33	43.6905
srR-31457-cP	srRNA-Rn28s1-3974-25-2-cP	GAAAGCGGGGCCTCACGATTCTTCT	25	srRNA	Rn28s1	NR_003279.1	rRNA	Mus musculus 28S ribosomal RNA (Rn28s1), ribosomal RNA	3974	7	7.06837	0	0	33	43.6905
snR-935-cP	snRNA-AC121792.2-44-24-cP	TTCCCAGGGCGAGGCTCACCCATT	24	snRNA	AC121792.2	ENSMUST00001239542.1	snRNA	ncrna chromosome:GRCm39:3:96396045:96396209:1 gene:ENSMUSG00000118936.1 gene_biotype:snRNA transcript_biotype:snRNA gene_symbol:AC121792.2	44	6	6.0586	0	0	33	43.6905
tsR-1234-cP	tsRNA-Leu-AAG-21-28-2-cP	AAGGCACTGGCTTCCTAAGCCAGGGATT	28	tsRNA	tRNA-Leu-AAG	chr7.trna267-LeuAAG	tRNA	Mus_musculus_tRNA-Leu-AAG-2-1	21	5	5.04884	0	0	33	43.6905
slncR-33-cP	slncRNA-1700048F04Rik-228-22-cP	AAGAGTTCGGTTTCCAGCACCC	22	slncRNA	1700048F04Rik	ENSMUST00000199057.2	LncRNA	ncrna chromosome:GRCm39:5:126005834:126029694:1 gene:ENSMUSG00000105274.2 gene_biotype:lncRNA transcript_biotype:lncRNA gene_symbol:1700048F04Rik description:RIKEN cDNA 1700048F04 gene [Source:MGI Symbol;Acc:MGI:1920646]	228	0	0	0	0	33	43.6905
sinR-7883-cP	sinRNA-Gm48353-7801-24-cP	GTGAAAGGCTAAACAAACTTGGAA	24	sinRNA	Gm48353	ENSMUSG00000112309	TEC intron	-	7801	0	0	0	0	33	43.6905
sgmR-93-cP	sgmRNA-chr5-65679175-16-cP	GACTGAGACACGGCCC	16	sgmRNA	chr5	-	Genome	Chromosome 5	65679175	23	23.2247	140	153.604	32	42.3665
srR-4758-cP	srRNA-Rn28s1-1625-23-cP	GGAGCCGGGCGTGGAATGCGAGT	23	srRNA	Rn28s1	NR_003279.1	rRNA	Mus musculus 28S ribosomal RNA (Rn28s1), ribosomal RNA	1625	134	135.309	27	29.6236	32	42.3665
srR-1324-cP	srRNA-Rn18s-348-23-cP	GAACGTCTGCCCTATCAACTTTC	23	srRNA	Rn18s	NR_003278.3	rRNA	Mus musculus 18S ribosomal RNA (Rn18s), ribosomal RNA	348	85	85.8302	66	72.4131	32	42.3665
srR-3237-cP	srRNA-Rn18s-865-16-cP	AATGGAATAGGACCGC	16	srRNA	Rn18s	NR_003278.3	rRNA	Mus musculus 18S ribosomal RNA (Rn18s), ribosomal RNA	865	75	75.7326	52	57.0528	32	42.3665
srR-5770-cP	srRNA-Rn18s-73-29-cP	CGGTACAGTGAAACTGCGAATGGCTCATT	29	srRNA	Rn18s	NR_003278.3	rRNA	Mus musculus 18S ribosomal RNA (Rn18s), ribosomal RNA	73	78	78.7619	23	25.2349	32	42.3665
srR-5665-cP	srRNA-Rn28s1-4139-24-cP	AAGCGTTGGATTGTTCACCCACTA	24	srRNA	Rn28s1	NR_003279.1	rRNA	Mus musculus 28S ribosomal RNA (Rn28s1), ribosomal RNA	4139	26	26.254	70	76.8018	32	42.3665
srR-5322-cP	srRNA-Rn18s-298-29-cP	AGATAACCTCGGGCCGATCGCACGCCCCC	29	srRNA	Rn18s	NR_003278.3	rRNA	Mus musculus 18S ribosomal RNA (Rn18s), ribosomal RNA	298	63	63.6154	29	31.8179	32	42.3665
srR-5178-cP	srRNA-Rn28s1-1146-26-cP	CAAGGAGTCTAACGCGTGCGCGAGTC	26	srRNA	Rn28s1	NR_003279.1	rRNA	Mus musculus 28S ribosomal RNA (Rn28s1), ribosomal RNA	1146	25	25.2442	63	69.1216	32	42.3665
srR-2812-cP	srRNA-Rn18s-452-22-cP	GGCTACCACATCCAAGGAAGGC	22	srRNA	Rn18s	NR_003278.3	rRNA	Mus musculus 18S ribosomal RNA (Rn18s), ribosomal RNA	452	42	42.4102	47	51.5669	32	42.3665
sgmR-2876-cP	sgmRNA-chr10-43676842-18-cP	ATCAGCCACACTGGAACT	18	sgmRNA	chr10	-	Genome	Chromosome 10	43676842	2	2.01953	82	89.9678	32	42.3665
sgmR-123-cP	sgmRNA-chr5-130145074-18-cP	ACGAGACTCTAGCCTACT	18	sgmRNA	chr5	-	Genome	Chromosome 5	130145074	16	16.1563	65	71.316	32	42.3665
srR-4298-cP	srRNA-Rn28s1-1800-25-cP	AAGGAGTGTGTAACAACTCACCTGC	25	srRNA	Rn28s1	NR_003279.1	rRNA	Mus musculus 28S ribosomal RNA (Rn28s1), ribosomal RNA	1800	56	56.547	28	30.7207	32	42.3665
smR-363-cP	smRNA-Myo16-4283-16-cP	GACACGGCCCAGACTC	16	smRNA	Myo16	ENSMUSG00000039057	mature mRNA	ENSMUST00000207477|Myo16|protein_coding|myosin	4283	11	11.1074	69	75.7046	32	42.3665
srR-3054-cP	srRNA-Rn28s1-1762-18-cP	AGACAGCAGGACGGTGGC	18	srRNA	Rn28s1	NR_003279.1	rRNA	Mus musculus 28S ribosomal RNA (Rn28s1), ribosomal RNA	1762	59	59.5763	24	26.332	32	42.3665
srR-3435-cP	srRNA-Rn28s1-4159-26-cP	ACTAATAGGGAACGTGAGCTGGGTTT	26	srRNA	Rn28s1	NR_003279.1	rRNA	Mus musculus 28S ribosomal RNA (Rn28s1), ribosomal RNA	4159	63	63.6154	20	21.9434	32	42.3665
srR-26924-cP	srRNA-Rn28s1-2580-30-cP	GTTGGAACAATGTAGGTAAGGGAAGTCGGC	30	srRNA	Rn28s1	NR_003279.1	rRNA	Mus musculus 28S ribosomal RNA (Rn28s1), ribosomal RNA	2580	62	62.6056	13	14.2632	32	42.3665
srR-1315-cP	srRNA-Rn28s1-1117-23-cP	ACCCACCCGACCCGTCTTGAAAC	23	srRNA	Rn28s1	NR_003279.1	rRNA	Mus musculus 28S ribosomal RNA (Rn28s1), ribosomal RNA	1117	43	43.42	29	31.8179	32	42.3665
srR-1507-cP	srRNA-Rn28s1-4143-22-cP	GTTGGATTGTTCACCCACTAAT	22	srRNA	Rn28s1	NR_003279.1	rRNA	Mus musculus 28S ribosomal RNA (Rn28s1), ribosomal RNA	4143	28	28.2735	38	41.6924	32	42.3665
srR-2672-cP	srRNA-Rn28s1-3351-15-cP	TCTGCCCAGTGCTCT	15	srRNA	Rn28s1	NR_003279.1	rRNA	Mus musculus 28S ribosomal RNA (Rn28s1), ribosomal RNA	3351	10	10.0977	53	58.1499	32	42.3665
-	spgRNA-LSU-rRNA_Hsa-chr13:107122066-18-cP	ACTGGCGCTGTGGGATGA	18	spgRNA	LSU-rRNA_Hsa	-	pseudogene	mm10_rmsk_LSU-rRNA_Hsa_range=chr13:107121762-107122087	304	3	3.0293	55	60.3443	32	42.3665
srR-2926-cP	srRNA-Rn18s-112-29-cP	TGGTTCCTTTGGTCGCTCGCTCCTCTCCT	29	srRNA	Rn18s	NR_003278.3	rRNA	Mus musculus 18S ribosomal RNA (Rn18s), ribosomal RNA	112	45	45.4395	15	16.4575	32	42.3665
miR-3473e-1-18-cP	miRNA-3473e-1-18-cP	GGGCTGGAGAGATGGCTC	18	miRNA	miR-3473e	mmu-miR-3473e	miRNA	-	1	30	30.293	26	28.5264	32	42.3665
srR-18249-cP	srRNA-Rn18s-1510-26-cP	GTCCGGGGCTGCACGCGCGCTACACT	26	srRNA	Rn18s	NR_003278.3	rRNA	Mus musculus 18S ribosomal RNA (Rn18s), ribosomal RNA	1510	53	53.5177	4	4.38867	32	42.3665
srR-5624-cP	srRNA-Rn18s-1586-24-cP	TGAACCCCATTCGTGATGGGGATC	24	srRNA	Rn18s	NR_003278.3	rRNA	Mus musculus 18S ribosomal RNA (Rn18s), ribosomal RNA	1586	47	47.4591	9	9.87452	32	42.3665
srR-245-cP	srRNA-Rn18s-570-25-cP	ACTTTAAATCCTTTAACGAGGATCC	25	srRNA	Rn18s	NR_003278.3	rRNA	Mus musculus 18S ribosomal RNA (Rn18s), ribosomal RNA	570	7	7.06837	43	47.1782	32	42.3665
srR-8420-cP	srRNA-Rs5-8s1-33-15-cP	ATCGATGAAGAACGC	15	srRNA	Rs5-8s1	NR_003280.2	rRNA	Mus musculus 5.8S ribosomal RNA (Rs5-8s1), ribosomal RNA	33	8	8.07814	42	46.0811	32	42.3665
srR-17451-cP	srRNA-Rn28s1-3273-29-cP	GCGGACCAGGGGAATCCGACTGTTTAATT	29	srRNA	Rn28s1	NR_003279.1	rRNA	Mus musculus 28S ribosomal RNA (Rn28s1), ribosomal RNA	3273	27	27.2637	22	24.1377	32	42.3665
slncR-2228-cP	slncRNA-Gm30228-110-18-cP	GCTTGAGAGAACTCTGCT	18	slncRNA	Gm30228	ENSMUST00000218501.2	LncRNA	ncrna chromosome:GRCm39:10:27620880:27685620:-1 gene:ENSMUSG00000112206.2 gene_biotype:lncRNA transcript_biotype:lncRNA gene_symbol:Gm30228 description:predicted gene, 30228 [Source:MGI Symbol;Acc:MGI:5589387]	110	3	3.0293	44	48.2754	32	42.3665
sinR-7709-cP	sinRNA-ENSMUSG00000097632-19744-19-cP	GACCAGCCACACTGGAACT	19	sinRNA	ENSMUSG00000097632	ENSMUSG00000097632	unclassified intron	-	19744	13	13.127	34	37.3037	32	42.3665
srR-4021-cP	srRNA-Rn28s1-4666-19-cP	AGCTCCCTCGCTGCGATCT	19	srRNA	Rn28s1	NR_003279.1	rRNA	Mus musculus 28S ribosomal RNA (Rn28s1), ribosomal RNA	4666	29	29.2833	18	19.749	32	42.3665
srR-14600-cP	srRNA-Rn28s1-784-25-cP	AAGGCGCGCCGGACCACCTCACCCC	25	srRNA	Rn28s1	NR_003279.1	rRNA	Mus musculus 28S ribosomal RNA (Rn28s1), ribosomal RNA	784	6	6.0586	39	42.7896	32	42.3665
srR-657-cP	srRNA-Rs5-8s1-88-19-cP	TCATCGACACTTCGAACGC	19	srRNA	Rs5-8s1	NR_003280.2	rRNA	Mus musculus 5.8S ribosomal RNA (Rs5-8s1), ribosomal RNA	88	17	17.166	25	27.4292	32	42.3665
srR-3798-cP	srRNA-n-R5s149-2-20-2-cP	TCTACGGCCATACCACCCTG	20	srRNA	n-R5s149	NR_046156.1	rRNA	Mus musculus nuclear encoded rRNA 5S 149 (n-R5s149), ribosomal RNA	2	14	14.1367	27	29.6236	32	42.3665
srR-22505-cP	srRNA-Rn18s-865-22-4-cP	AATGGAATAGGACCGCGTTTCT	22	srRNA	Rn18s	NR_003278.3	rRNA	Mus musculus 18S ribosomal RNA (Rn18s), ribosomal RNA	865	33	33.3223	8	8.77735	32	42.3665
srR-6631-cP	srRNA-Rn28s1-3415-24-cP	AACTATGACTCTCTTAAGGTAGCC	24	srRNA	Rn28s1	NR_003279.1	rRNA	Mus musculus 28S ribosomal RNA (Rn28s1), ribosomal RNA	3415	13	13.127	24	26.332	32	42.3665
smR-605-cP	smRNA-Npff-716-21-cP	AGACACGGTCCAGACTCCTAC	21	smRNA	Npff	ENSMUSG00000023052	mature mRNA	ENSMUST00000184659|Npff|protein_coding|neuropeptide	716	9	9.08791	27	29.6236	32	42.3665
srR-6695-cP	srRNA-Rn28s1-4145-20-2-cP	TGGATTGTTCACCCGCTAAC	20	srRNA	Rn28s1	NR_003279.1	rRNA	Mus musculus 28S ribosomal RNA (Rn28s1), ribosomal RNA	4145	5	5.04884	27	29.6236	32	42.3665
sinR-350-cP	sinRNA-Crispld2-2610207-17-cP	TCCCACTGTCCCTATCT	17	sinRNA	Crispld2	ENSMUSG00000031825	protein_coding intron	cysteine-rich secretory protein LCCL domain containing 2 [Source:MGI Symbol;Acc:MGI:1926142]	2610207	5	5.04884	27	29.6236	32	42.3665
srR-31397-cP	srRNA-Rn28s1-3264-29-2-cP	AGAACTGTGCGGACCAGGGGAATCCGACT	29	srRNA	Rn28s1	NR_003279.1	rRNA	Mus musculus 28S ribosomal RNA (Rn28s1), ribosomal RNA	3264	30	30.293	0	0	32	42.3665
slncR-3524-cP	slncRNA-Gm29674-2731-16-cP	TCGGATTGCACTCTGC	16	slncRNA	Gm29674	ENSMUST00000219664.2	LncRNA	ncrna chromosome:GRCm39:10:107036677:107041435:-1 gene:ENSMUSG00000112466.2 gene_biotype:lncRNA transcript_biotype:lncRNA gene_symbol:Gm29674 description:predicted gene, 29674 [Source:MGI Symbol;Acc:MGI:5588833]	2731	5	5.04884	23	25.2349	32	42.3665
srR-29522-cP	srRNA-Rn18s-122-19-cP	GGTCGCTCGCTCCTCTCCT	19	srRNA	Rn18s	NR_003278.3	rRNA	Mus musculus 18S ribosomal RNA (Rn18s), ribosomal RNA	122	26	26.254	0	0	32	42.3665
srR-14927-cP	srRNA-Rn18s-408-18-cP	GACGGGGAATCAGGGTTC	18	srRNA	Rn18s	NR_003278.3	rRNA	Mus musculus 18S ribosomal RNA (Rn18s), ribosomal RNA	408	18	18.1758	7	7.68018	32	42.3665
sinR-21-cP	sinRNA-ENSMUSG00000089586-72544-20-cP	AAGGCCCAGACTCAAGTTCT	20	sinRNA	ENSMUSG00000089586	ENSMUSG00000089586	unclassified intron	-	72544	10	10.0977	14	15.3604	32	42.3665
srR-1862-cP	srRNA-Rn28s1-2333-21-cP	AACGCGACCGATCCCGGAGAA	21	srRNA	Rn28s1	NR_003279.1	rRNA	Mus musculus 28S ribosomal RNA (Rn28s1), ribosomal RNA	2333	5	5.04884	18	19.749	32	42.3665
srR-1440-cP	srRNA-Rn28s1-50-23-cP	CAGCGGAGGAAAAGAAACTAACC	23	srRNA	Rn28s1	NR_003279.1	rRNA	Mus musculus 28S ribosomal RNA (Rn28s1), ribosomal RNA	50	20	20.1953	4	4.38867	32	42.3665
slncR-3537-cP	slncRNA-A430110L20Rik-77-17-cP	ACATCCTGGGGCTGTAG	17	slncRNA	A430110L20Rik	ENSMUST00000066988.2	LncRNA	ncrna chromosome:GRCm39:1:181053641:181056055:1 gene:ENSMUSG00000054135.3 gene_biotype:lncRNA transcript_biotype:lncRNA gene_symbol:A430110L20Rik description:RIKEN cDNA A430110L20 gene [Source:MGI Symbol;Acc:MGI:3036249]	77	0	0	22	24.1377	32	42.3665
-	spgRNA-LSU-rRNA_Hsa-chr17:81838264-26-cP	AATGTGATTTCTGCCCAGTGCTCTGA	26	spgRNA	LSU-rRNA_Hsa	-	pseudogene	mm10_rmsk_LSU-rRNA_Hsa_range=chr17:81838233-81838607	31	1	1.00977	19	20.8462	32	42.3665
srR-26174-cP	srRNA-Rn28s1-4059-17-cP	GGCGGCCAAGCGTTCAT	17	srRNA	Rn28s1	NR_003279.1	rRNA	Mus musculus 28S ribosomal RNA (Rn28s1), ribosomal RNA	4059	9	9.08791	11	12.0689	32	42.3665
srR-31424-cP	srRNA-Rn18s-463-27-cP	CCAAGGAAGGCAGCAGGCGCGCAAATT	27	srRNA	Rn18s	NR_003278.3	rRNA	Mus musculus 18S ribosomal RNA (Rn18s), ribosomal RNA	463	15	15.1465	3	3.29151	32	42.3665
srR-4127-cP	srRNA-Rn28s1-961-21-cP	ACCCCCCTCCGTCGCCTCTCT	21	srRNA	Rn28s1	NR_003279.1	rRNA	Mus musculus 28S ribosomal RNA (Rn28s1), ribosomal RNA	961	3	3.0293	14	15.3604	32	42.3665
srR-133-cP	srRNA-n-R5s149-19-22-cP	CTGAACGCGCCCGATCTCGTCT	22	srRNA	n-R5s149	NR_046156.1	rRNA	Mus musculus nuclear encoded rRNA 5S 149 (n-R5s149), ribosomal RNA	19	5	5.04884	10	10.9717	32	42.3665
srR-21114-cP	srRNA-Rn28s1-4048-28-cP	AACTGGCTTGTGGCGGCCAAGCGTTCAT	28	srRNA	Rn28s1	NR_003279.1	rRNA	Mus musculus 28S ribosomal RNA (Rn28s1), ribosomal RNA	4048	9	9.08791	2	2.19434	32	42.3665
srR-31445-cP	srRNA-Rn28s1-1410-20-cP	GCAAATCGGTCGTCCGACCT	20	srRNA	Rn28s1	NR_003279.1	rRNA	Mus musculus 28S ribosomal RNA (Rn28s1), ribosomal RNA	1410	10	10.0977	0	0	32	42.3665
smR-1945-cP	smRNA-Eif4b-1535-30-cP	AAAGAAGAAGACTGTCACTCTCCAACCTCT	30	smRNA	Eif4b	ENSMUSG00000058655	mature mRNA	ENSMUST00000169681|Eif4b|protein_coding|eukaryotic	1535	10	10.0977	0	0	32	42.3665
srR-25542-cP	srRNA-Rn18s-822-24-cP	GTTCAAAGCAGGCCCGAGCCGCCT	24	srRNA	Rn18s	NR_003278.3	rRNA	Mus musculus 18S ribosomal RNA (Rn18s), ribosomal RNA	822	9	9.08791	0	0	32	42.3665
srR-1318-cP	srRNA-n-R5s149-55-19-cP	AGCAGGGTCGGGCCTGGTT	19	srRNA	n-R5s149	NR_046156.1	rRNA	Mus musculus nuclear encoded rRNA 5S 149 (n-R5s149), ribosomal RNA	55	3	3.0293	5	5.48584	32	42.3665
snoR-1329-cP	snoRNA-Gm24201-72-19-cP	ACTATCTCTGCCTAGCTCT	19	snoRNA	Gm24201	ENSMUST00000082946.3	snoRNA	ncrna chromosome:GRCm39:16:22929133:22929257:1 gene:ENSMUSG00000064880.3 gene_biotype:snoRNA transcript_biotype:snoRNA gene_symbol:Gm24201 description:predicted gene, 24201 [Source:MGI Symbol;Acc:MGI:5453978]	72	1	1.00977	6	6.58301	32	42.3665
srR-1335-cP	srRNA-Rn28s1-3347-17-cP	GATTTCTGCCCAGTGCT	17	srRNA	Rn28s1	NR_003279.1	rRNA	Mus musculus 28S ribosomal RNA (Rn28s1), ribosomal RNA	3347	5	5.04884	1	1.09717	32	42.3665
snR-2062-cP	snRNA-AC121792.2-45-23-cP	TCCCAGGGCGAGGCTCACCCATT	23	snRNA	AC121792.2	ENSMUST00001239542.1	snRNA	ncrna chromosome:GRCm39:3:96396045:96396209:1 gene:ENSMUSG00000118936.1 gene_biotype:snRNA transcript_biotype:snRNA gene_symbol:AC121792.2	45	4	4.03907	0	0	32	42.3665
srR-31480-cP	srRNA-Rn18s-1454-25-cP	AAGTGGCGTTCAGCCACCCGAGATT	25	srRNA	Rn18s	NR_003278.3	rRNA	Mus musculus 18S ribosomal RNA (Rn18s), ribosomal RNA	1454	4	4.03907	0	0	32	42.3665
-	spgRNA-Gm12577-212-17-cP	TTTGAAAGGCGCCCTCG	17	spgRNA	Gm12577	ENSMUSG00000083834	pseudogene	ENSMUSG00000083834|ENSMUST00000119701|Gm12577|processed_pseudogene|predictedgene 12577 [Source:MGI Symbol;Acc:MGI:3651713]	212	0	0	3	3.29151	32	42.3665
tsR-1714-cP	tsRNA-Arg-CCT-54-21-cP	TCGATTCCCCGACGGGGAGCC	21	tsRNA	tRNA-Arg-CCT	chr11.trna527-ArgCCT	tRNA	Mus_musculus_tRNA-Arg-CCT-2-1	54	1	1.00977	0	0	32	42.3665
sinR-3965-cP	sinRNA-Gm12712-23989-18-cP	AAGGCGCTTGAGAGAACT	18	sinRNA	Gm12712	ENSMUSG00000081675	processed_pseudogene intron	-	23989	42	42.4102	159	174.45	31	41.0426
srR-5033-cP	srRNA-Rn18s-1602-21-cP	TGGGGATCGGGGATTGCAATT	21	srRNA	Rn18s	NR_003278.3	rRNA	Mus musculus 18S ribosomal RNA (Rn18s), ribosomal RNA	1602	96	96.9377	79	86.6763	31	41.0426
srR-1398-cP	srRNA-Rn28s1-4104-15-cP	TCGGCTCTTCCTATC	15	srRNA	Rn28s1	NR_003279.1	rRNA	Mus musculus 28S ribosomal RNA (Rn28s1), ribosomal RNA	4104	22	22.2149	125	137.146	31	41.0426
srR-2417-cP	srRNA-Rn28s1-3416-15-cP	ACTATGACTCTCTTA	15	srRNA	Rn28s1	NR_003279.1	rRNA	Mus musculus 28S ribosomal RNA (Rn28s1), ribosomal RNA	3416	14	14.1367	102	111.911	31	41.0426
srR-932-cP	srRNA-Rn28s1-4618-17-cP	ATTCGTAGACGACCTGC	17	srRNA	Rn28s1	NR_003279.1	rRNA	Mus musculus 28S ribosomal RNA (Rn28s1), ribosomal RNA	4618	35	35.3419	77	84.482	31	41.0426
sinR-195-cP	sinRNA-Tsc22d3-554-19-cP	GATGTCGGCTTTTCCTATC	19	sinRNA	Tsc22d3	ENSMUSG00000031431	protein_coding intron	TSC22 domain family, member 3 [Source:MGI Symbol;Acc:MGI:1196284]	554	38	38.3712	57	62.5386	31	41.0426
srR-4736-cP	srRNA-Rn28s1-4336-18-cP	ATGACTGAACGCCTCTAA	18	srRNA	Rn28s1	NR_003279.1	rRNA	Mus musculus 28S ribosomal RNA (Rn28s1), ribosomal RNA	4336	29	29.2833	58	63.6358	31	41.0426
srR-6837-cP	srRNA-Rn18s-605-18-cP	AAGTCTGGTGCCAGCAGC	18	srRNA	Rn18s	NR_003278.3	rRNA	Mus musculus 18S ribosomal RNA (Rn18s), ribosomal RNA	605	51	51.4981	36	39.4981	31	41.0426
sgmR-1215-cP	sgmRNA-chr1-69502242-21-cP	ACTAACTGGAGGACCGAACCC	21	sgmRNA	chr1	-	Genome	Chromosome 1	69502242	16	16.1563	66	72.4131	31	41.0426
srR-236-cP	srRNA-n-R5s149-16-19-cP	ACCCTGAACGCGCCCGATC	19	srRNA	n-R5s149	NR_046156.1	rRNA	Mus musculus nuclear encoded rRNA 5S 149 (n-R5s149), ribosomal RNA	16	23	23.2247	57	62.5386	31	41.0426
srR-4647-cP	srRNA-Rn28s1-4618-21-cP	ATTCGTAGACGACCTGCTTCT	21	srRNA	Rn28s1	NR_003279.1	rRNA	Mus musculus 28S ribosomal RNA (Rn28s1), ribosomal RNA	4618	32	32.3126	41	44.9839	31	41.0426
srR-560-cP	srRNA-Rn28s1-3605-16-cP	ATGAGAGGTGTAGAAT	16	srRNA	Rn28s1	NR_003279.1	rRNA	Mus musculus 28S ribosomal RNA (Rn28s1), ribosomal RNA	3605	50	50.4884	23	25.2349	31	41.0426
sinR-701-cP	sinRNA-Rpl29-ps1-68178-23-cP	AGATCCTGAAACCGCATGCATAC	23	sinRNA	Rpl29-ps1	ENSMUSG00000090095	processed_pseudogene intron	-	68178	16	16.1563	54	59.2471	31	41.0426
srR-6936-cP	srRNA-Rn18s-113-27-2-cP	GGTTCCTTTGGTCGCTCGCTCTCTCCT	27	srRNA	Rn18s	NR_003278.3	rRNA	Mus musculus 18S ribosomal RNA (Rn18s), ribosomal RNA	113	63	63.6154	10	10.9717	31	41.0426
slncR-176-cP	slncRNA-Gm48159-793-17-cP	ACGAAGCGGGACTGGTT	17	slncRNA	Gm48159	ENSMUST00000215560.2	LncRNA	ncrna chromosome:GRCm39:10:29410713:29490467:1 gene:ENSMUSG00000110831.2 gene_biotype:lncRNA transcript_biotype:lncRNA gene_symbol:Gm48159 description:predicted gene, 48159 [Source:MGI Symbol;Acc:MGI:6097528]	793	0	0	66	72.4131	31	41.0426
srR-3087-cP	srRNA-Rn28s1-3558-19-cP	AAGAAGACCCTGTTGAGCT	19	srRNA	Rn28s1	NR_003279.1	rRNA	Mus musculus 28S ribosomal RNA (Rn28s1), ribosomal RNA	3558	21	21.2051	46	50.4698	31	41.0426
srR-4146-cP	srRNA-Rn18s-170-29-cP	AATACATGCCGACGGGCGCTGACCCCCCT	29	srRNA	Rn18s	NR_003278.3	rRNA	Mus musculus 18S ribosomal RNA (Rn18s), ribosomal RNA	170	41	41.4005	26	28.5264	31	41.0426
srR-4698-cP	srRNA-Rn18s-343-21-cP	CATTCGAACGTCTGCCCTATC	21	srRNA	Rn18s	NR_003278.3	rRNA	Mus musculus 18S ribosomal RNA (Rn18s), ribosomal RNA	343	26	26.254	38	41.6924	31	41.0426
srR-10587-cP	srRNA-Rn28s1-4331-21-cP	GGATTATGACTGAACGCCTCT	21	srRNA	Rn28s1	NR_003279.1	rRNA	Mus musculus 28S ribosomal RNA (Rn28s1), ribosomal RNA	4331	21	21.2051	38	41.6924	31	41.0426
srR-153-cP	srRNA-n-R5s149-1-29-cP	GTCTACGGCCATACCACCCTGAACGCGCC	29	srRNA	n-R5s149	NR_046156.1	rRNA	Mus musculus nuclear encoded rRNA 5S 149 (n-R5s149), ribosomal RNA	1	28	28.2735	26	28.5264	31	41.0426
srR-2640-cP	srRNA-Rn18s-287-18-cP	GGCGGCTTTGGTGACTCT	18	srRNA	Rn18s	ENSMUST00000240377.1	rRNA	ncrna chromosome:GRCm39:17:40157244:40159092:1 gene:ENSMUSG00000119584.1 gene_biotype:rRNA transcript_biotype:rRNA gene_symbol:Rn18s description:18S ribosomal RNA [Source:NCBI gene (formerly Entrezgene);Acc:19791]	287	56	56.547	0	0	31	41.0426
srR-8082-cP	srRNA-Rn28s1-4323-25-cP	CATCTGTGGGATTATGACTGAACGC	25	srRNA	Rn28s1	NR_003279.1	rRNA	Mus musculus 28S ribosomal RNA (Rn28s1), ribosomal RNA	4323	32	32.3126	22	24.1377	31	41.0426
slncR-94-cP	slncRNA-Gm48884-249-19-cP	CGTAGCGATTCTGACGTGC	19	slncRNA	Gm48884	ENSMUST00000220253.2	LncRNA	ncrna chromosome:GRCm39:10:99068656:99073478:-1 gene:ENSMUSG00000112902.2 gene_biotype:lncRNA transcript_biotype:lncRNA gene_symbol:Gm48884 description:predicted gene, 48884 [Source:MGI Symbol;Acc:MGI:6098641]	249	6	6.0586	41	44.9839	31	41.0426
srR-7400-cP	srRNA-Rn18s-432-29-cP	GGAGAGGGAGCCTGAGAAACGGCTACCAC	29	srRNA	Rn18s	NR_003278.3	rRNA	Mus musculus 18S ribosomal RNA (Rn18s), ribosomal RNA	432	29	29.2833	19	20.8462	31	41.0426
sgmR-2885-cP	sgmRNA-chr6-88157496-24-cP	ATCTGCCGTGGGCGCTGGAGAACT	24	sgmRNA	chr6	-	Genome	Chromosome 6	88157496	7	7.06837	39	42.7896	31	41.0426
srR-5026-cP	srRNA-Rn28s1-1123-24-cP	CCGACCCGTCTTGAAACACGGACC	24	srRNA	Rn28s1	NR_003279.1	rRNA	Mus musculus 28S ribosomal RNA (Rn28s1), ribosomal RNA	1123	22	22.2149	25	27.4292	31	41.0426
srR-1070-cP	srRNA-Rn18s-555-29-cP	AATTGGAATGAGTCCACTTTAAATCCTTT	29	srRNA	Rn18s	NR_003278.3	rRNA	Mus musculus 18S ribosomal RNA (Rn18s), ribosomal RNA	555	10	10.0977	36	39.4981	31	41.0426
srR-2931-cP	srRNA-Rn28s1-3350-16-cP	TTCTGCCCAGTGCTCT	16	srRNA	Rn28s1	NR_003279.1	rRNA	Mus musculus 28S ribosomal RNA (Rn28s1), ribosomal RNA	3350	7	7.06837	34	37.3037	31	41.0426
srR-6401-cP	srRNA-Rn18s-1245-20-cP	GACCCAACACGGGAAACCTC	20	srRNA	Rn18s	NR_003278.3	rRNA	Mus musculus 18S ribosomal RNA (Rn18s), ribosomal RNA	1245	36	36.3516	7	7.68018	31	41.0426
snR-43-cP	snRNA-AC120136.4-59-29-cP	ATCTGATACGTCCTCTATCCGAGGACAAT	29	snRNA	AC120136.4	ENSMUST00001239518.1	snRNA	ncrna chromosome:GRCm39:1:72283372:72283562:1 gene:ENSMUSG00000119873.1 gene_biotype:snRNA transcript_biotype:snRNA gene_symbol:AC120136.4	59	23	23.2247	16	17.5547	31	41.0426
srR-3347-cP	srRNA-Rn18s-605-30-cP	AAGTCTGGTGCCAGCAGCCGCGGTAATTCC	30	srRNA	Rn18s	NR_003278.3	rRNA	Mus musculus 18S ribosomal RNA (Rn18s), ribosomal RNA	605	16	16.1563	20	21.9434	31	41.0426
srR-4063-cP	srRNA-Rn18s-725-19-cP	ACCGCCCGTCCCCGCCCCT	19	srRNA	Rn18s	NR_003278.3	rRNA	Mus musculus 18S ribosomal RNA (Rn18s), ribosomal RNA	725	16	16.1563	18	19.749	31	41.0426
srR-419-cP	srRNA-Rs5-8s1-1-27-cP	GACTCTTAGCGGTGGATCACTCGGCTC	27	srRNA	Rs5-8s1	NR_003280.2	rRNA	Mus musculus 5.8S ribosomal RNA (Rs5-8s1), ribosomal RNA	1	12	12.1172	20	21.9434	31	41.0426
srR-1309-cP	srRNA-Rn18s-1041-18-cP	GGAGGTTCGAAGACGATC	18	srRNA	Rn18s	NR_003278.3	rRNA	Mus musculus 18S ribosomal RNA (Rn18s), ribosomal RNA	1041	25	25.2442	7	7.68018	31	41.0426
sinR-5992-cP	sinRNA-Psmc2-1298-22-cP	CGGACAAGGGGAATCTGACTGT	22	sinRNA	Psmc2	ENSMUSG00000028932	protein_coding intron	proteasome (prosome, macropain) 26S subunit, ATPase 2 [Source:MGI Symbol;Acc:MGI:109555]	1298	6	6.0586	23	25.2349	31	41.0426
srR-8803-cP	srRNA-Rn28s1-4222-19-cP	GATGTGTTGTTGCCATGGT	19	srRNA	Rn28s1	NR_003279.1	rRNA	Mus musculus 28S ribosomal RNA (Rn28s1), ribosomal RNA	4222	26	26.254	4	4.38867	31	41.0426
sinR-253-cP	sinRNA-Filip1l-215342-25-cP	AGGATAGCTGGCGCTCTCGCTCTTT	25	sinRNA	Filip1l	ENSMUSG00000043336	protein_coding intron	filamin A interacting protein 1-like [Source:MGI Symbol;Acc:MGI:1925999]	215342	21	21.2051	7	7.68018	31	41.0426
srR-6187-cP	srRNA-Rn18s-113-19-cP	GGTTCCTTTGGTCGCTCGC	19	srRNA	Rn18s	NR_003278.3	rRNA	Mus musculus 18S ribosomal RNA (Rn18s), ribosomal RNA	113	16	16.1563	11	12.0689	31	41.0426
srR-4162-cP	srRNA-Rn18s-1158-24-cP	GGGTTCCGGGGGGAGTATGGTTGC	24	srRNA	Rn18s	NR_003278.3	rRNA	Mus musculus 18S ribosomal RNA (Rn18s), ribosomal RNA	1158	18	18.1758	7	7.68018	31	41.0426
srR-3072-cP	srRNA-Rn28s1-3392-27-cP	AAGCGCGGGTAAACGGCGGGAGTAACT	27	srRNA	Rn28s1	NR_003279.1	rRNA	Mus musculus 28S ribosomal RNA (Rn28s1), ribosomal RNA	3392	4	4.03907	18	19.749	31	41.0426
srR-7070-cP	srRNA-Rn18s-1316-28-cP	CCGTGGGTGGTGGTGCATGGCCGTTCTT	28	srRNA	Rn18s	NR_003278.3	rRNA	Mus musculus 18S ribosomal RNA (Rn18s), ribosomal RNA	1316	23	23.2247	0	0	31	41.0426
srR-4011-cP	srRNA-Rn28s1-4352-21-cP	AAGTCAGAATCCCGCCCAGGC	21	srRNA	Rn28s1	NR_003279.1	rRNA	Mus musculus 28S ribosomal RNA (Rn28s1), ribosomal RNA	4352	14	14.1367	8	8.77735	31	41.0426
srR-6526-cP	srRNA-Rn28s1-1679-16-cP	GGCGCTGCGGGATGAA	16	srRNA	Rn28s1	NR_003279.1	rRNA	Mus musculus 28S ribosomal RNA (Rn28s1), ribosomal RNA	1679	9	9.08791	11	12.0689	31	41.0426
snR-54-cP	snRNA-CT030142.4-68-25-cP	GCACTCCGGATGTGCTGACCCCTGC	25	snRNA	CT030142.4	ENSMUST00000179675.3	snRNA	ncrna chromosome:GRCm39:12:54785241:54785404:-1 gene:ENSMUSG00000119206.1 gene_biotype:snRNA transcript_biotype:snRNA gene_symbol:CT030142.4	68	9	9.08791	7	7.68018	31	41.0426
srR-31436-cP	srRNA-n-R5s149-2-30-cP	TCTACGGCCATACCACCCTGAACGCGCCCG	30	srRNA	n-R5s149	NR_046156.1	rRNA	Mus musculus nuclear encoded rRNA 5S 149 (n-R5s149), ribosomal RNA	2	3	3.0293	11	12.0689	31	41.0426
srR-21230-cP	srRNA-Rn28s1-47-22-5-cP	AGTCAGCGGAGGAAAAAAAACT	22	srRNA	Rn28s1	NR_003279.1	rRNA	Mus musculus 28S ribosomal RNA (Rn28s1), ribosomal RNA	47	12	12.1172	0	0	31	41.0426
srR-1712-cP	srRNA-Rn28s1-136-17-cP	CGCGGCGTGGGAAATGT	17	srRNA	Rn28s1	NR_003279.1	rRNA	Mus musculus 28S ribosomal RNA (Rn28s1), ribosomal RNA	136	10	10.0977	1	1.09717	31	41.0426
srR-16548-cP	srRNA-Rn18s-1742-26-cP	CGGATCGGCCCCGCCGGGGTCGGCCC	26	srRNA	Rn18s	NR_003278.3	rRNA	Mus musculus 18S ribosomal RNA (Rn18s), ribosomal RNA	1742	5	5.04884	5	5.48584	31	41.0426
srR-8936-cP	srRNA-Rn28s1-2985-23-cP	TCTGGACGCGAGCCGGGCCCTTC	23	srRNA	Rn28s1	NR_003279.1	rRNA	Mus musculus 28S ribosomal RNA (Rn28s1), ribosomal RNA	2985	3	3.0293	6	6.58301	31	41.0426
sinR-435-cP	sinRNA-Dnmt3c-16-21-cP	GGGCGGTTAGTGTAGTGGTTA	21	sinRNA	Dnmt3c	ENSMUSG00000082079	protein_coding intron	DNA methyltransferase 3C [Source:MGI Symbol;Acc:MGI:3649996]	16	0	0	3	3.29151	31	41.0426
srR-5410-cP	srRNA-Rn28s1-3946-21-cP	CTTGATTTTCAGTACGAATAC	21	srRNA	Rn28s1	NR_003279.1	rRNA	Mus musculus 28S ribosomal RNA (Rn28s1), ribosomal RNA	3946	3	3.0293	0	0	31	41.0426
srR-316-cP	srRNA-Rn45s-4007-17-cP	TACCTGGTTGATCCTGC	17	srRNA	Rn45s	NR_046233.2	rRNA	Mus musculus 45S pre-ribosomal RNA (Rn45s), ribosomal RNA	4007	79	79.7716	130	142.632	30	39.7186
srR-950-cP	srRNA-Rn18s-1465-20-cP	AGCCACCCGAGATTGAGCAA	20	srRNA	Rn18s	NR_003278.3	rRNA	Mus musculus 18S ribosomal RNA (Rn18s), ribosomal RNA	1465	61	61.5958	102	111.911	30	39.7186
srR-1256-cP	srRNA-Rn28s1-3280-18-2-cP	AGGGGAATCCGACTGTCT	18	srRNA	Rn28s1	NR_003279.1	rRNA	Mus musculus 28S ribosomal RNA (Rn28s1), ribosomal RNA	3280	30	30.293	122	133.855	30	39.7186
srR-818-cP	srRNA-Rn18s-1636-25-cP	GAGGAATTCCCAGTAAGTGCGGGTC	25	srRNA	Rn18s	NR_003278.3	rRNA	Mus musculus 18S ribosomal RNA (Rn18s), ribosomal RNA	1636	73	73.713	62	68.0244	30	39.7186
slncR-1410-cP	slncRNA-B230334C09Rik-4681-17-cP	ACGGTCCAGACTCCTAC	17	slncRNA	B230334C09Rik	ENSMUST00000200255.2	LncRNA	ncrna chromosome:GRCm39:3:157772823:157781749:-1 gene:ENSMUSG00000104597.2 gene_biotype:lncRNA transcript_biotype:lncRNA gene_symbol:B230334C09Rik description:RIKEN cDNA B230334C09 gene [Source:MGI Symbol;Acc:MGI:2442224]	4681	16	16.1563	106	116.3	30	39.7186
srR-4614-cP	srRNA-Rn18s-1378-25-cP	AACGAACGAGACTCTGGCATGCTAA	25	srRNA	Rn18s	NR_003278.3	rRNA	Mus musculus 18S ribosomal RNA (Rn18s), ribosomal RNA	1378	105	106.026	20	21.9434	30	39.7186
srR-2391-cP	srRNA-Rn18s-598-22-cP	GGAGGGCAAGTCTGGTGCCAGC	22	srRNA	Rn18s	NR_003278.3	rRNA	Mus musculus 18S ribosomal RNA (Rn18s), ribosomal RNA	598	69	69.674	49	53.7613	30	39.7186
srR-51-cP	srRNA-n-R5s149-1-22-cP	GTCTACGGCCATACCACCCTGA	22	srRNA	n-R5s149	NR_046156.1	rRNA	Mus musculus nuclear encoded rRNA 5S 149 (n-R5s149), ribosomal RNA	1	35	35.3419	76	83.3848	30	39.7186
srR-7432-cP	srRNA-Rn28s1-1136-15-cP	AAACACGGACCAAGG	15	srRNA	Rn28s1	NR_003279.1	rRNA	Mus musculus 28S ribosomal RNA (Rn28s1), ribosomal RNA	1136	25	25.2442	83	91.065	30	39.7186
srR-2061-cP	srRNA-Rn18s-1382-16-cP	AACGAGACTCTAGCCT	16	srRNA	Rn18s	NR_003278.3	rRNA	Mus musculus 18S ribosomal RNA (Rn18s), ribosomal RNA	1382	18	18.1758	88	96.5508	30	39.7186
srR-3332-cP	srRNA-Rn28s1-2193-17-cP	AGTCGGTCCTGAGAGAT	17	srRNA	Rn28s1	NR_003279.1	rRNA	Mus musculus 28S ribosomal RNA (Rn28s1), ribosomal RNA	2193	63	63.6154	40	43.8867	30	39.7186
srR-4779-cP	srRNA-Rn18s-1379-26-cP	ACGAACGAGACTCTGGCATGCTAACT	26	srRNA	Rn18s	NR_003278.3	rRNA	Mus musculus 18S ribosomal RNA (Rn18s), ribosomal RNA	1379	46	46.4493	53	58.1499	30	39.7186
srR-1480-cP	srRNA-Rn18s-1063-18-cP	ACCGTCGTAGTTCCGACC	18	srRNA	Rn18s	NR_003278.3	rRNA	Mus musculus 18S ribosomal RNA (Rn18s), ribosomal RNA	1063	59	59.5763	37	40.5952	30	39.7186
sinR-1298-cP	sinRNA-Zfp94-1046-20-cP	GACACGGAGATAGACCCACC	20	sinRNA	Zfp94	ENSMUSG00000074282	protein_coding intron	zinc finger protein 94 [Source:MGI Symbol;Acc:MGI:107610]	1046	3	3.0293	82	89.9678	30	39.7186
srR-4611-cP	srRNA-Rn28s1-1770-16-cP	GGACGGTGGCCATGGA	16	srRNA	Rn28s1	NR_003279.1	rRNA	Mus musculus 28S ribosomal RNA (Rn28s1), ribosomal RNA	1770	6	6.0586	79	86.6763	30	39.7186
srR-31369-cP	srRNA-Rn18s-1083-20-2-cP	AAACGATGTCGACTGGCGAT	20	srRNA	Rn18s	NR_003278.3	rRNA	Mus musculus 18S ribosomal RNA (Rn18s), ribosomal RNA	1083	79	79.7716	9	9.87452	30	39.7186
slncR-312-cP	slncRNA-Gm32296-497-15-cP	AGGGGAGCGTTCTGT	15	slncRNA	Gm32296	ENSMUST00000220590.2	LncRNA	ncrna chromosome:GRCm39:12:85576372:85589054:1 gene:ENSMUSG00000114163.2 gene_biotype:lncRNA transcript_biotype:lncRNA gene_symbol:Gm32296 description:predicted gene, 32296 [Source:MGI Symbol;Acc:MGI:5591455]	497	20	20.1953	62	68.0244	30	39.7186
sinR-447-cP	sinRNA-4930505G20Rik-830-20-cP	ACTGTCCCTATCTACTATCT	20	sinRNA	4930505G20Rik	ENSMUSG00000093551	lncRNA intron	-	830	4	4.03907	73	80.0933	30	39.7186
srR-2389-cP	srRNA-Rn28s1-4136-25-cP	ACCAAGCGTTGGATTGTTCACCCAC	25	srRNA	Rn28s1	NR_003279.1	rRNA	Mus musculus 28S ribosomal RNA (Rn28s1), ribosomal RNA	4136	22	22.2149	49	53.7613	30	39.7186
srR-2701-cP	srRNA-Rn18s-81-21-cP	TGAAACTGCGAATGGCTCATT	21	srRNA	Rn18s	NR_003278.3	rRNA	Mus musculus 18S ribosomal RNA (Rn18s), ribosomal RNA	81	44	44.4298	26	28.5264	30	39.7186
srR-4224-cP	srRNA-Rn18s-280-29-cP	GGGCGCCGGCGGCTTTGGTGACTCTAGAT	29	srRNA	Rn18s	ENSMUST00000240377.1	rRNA	ncrna chromosome:GRCm39:17:40157244:40159092:1 gene:ENSMUSG00000119584.1 gene_biotype:rRNA transcript_biotype:rRNA gene_symbol:Rn18s description:18S ribosomal RNA [Source:NCBI gene (formerly Entrezgene);Acc:19791]	280	32	32.3126	36	39.4981	30	39.7186
smR-1872-cP	smRNA-Eef2-137-19-cP	GAAGACGGGGACCATCACT	19	smRNA	Eef2	ENSMUSG00000034994	mature mRNA	ENSMUST00000219943|Eef2|protein_coding|eukaryotic	137	46	46.4493	22	24.1377	30	39.7186
sinR-7699-cP	sinRNA-Slc22a29-12340-26-cP	ATTTCGACCCCAGAGCTCTGGTCTGT	26	sinRNA	Slc22a29	ENSMUSG00000075044	protein_coding intron	solute carrier family 22. member 29 [Source:MGI Symbol;Acc:MGI:3605624]	12340	63	63.6154	6	6.58301	30	39.7186
smR-129-cP	smRNA-Zswim9-575-16-cP	TCTGTGCGCCGCCTGC	16	smRNA	Zswim9	ENSMUSG00000070814	mature mRNA	ENSMUST00000135898|Zswim9|protein_coding|zinc	575	5	5.04884	55	60.3443	30	39.7186
srR-4426-cP	srRNA-Rn28s1-4166-19-cP	GGGAACGTGAGCTGGGTTT	19	srRNA	Rn28s1	NR_003279.1	rRNA	Mus musculus 28S ribosomal RNA (Rn28s1), ribosomal RNA	4166	32	32.3126	26	28.5264	30	39.7186
srR-7544-cP	srRNA-Rn18s-1103-19-cP	GCGGCGGCGTTATTCCCAT	19	srRNA	Rn18s	NR_003278.3	rRNA	Mus musculus 18S ribosomal RNA (Rn18s), ribosomal RNA	1103	57	57.5567	1	1.09717	30	39.7186
srR-3908-cP	srRNA-Rn18s-864-23-cP	TAATGGAATAGGACCGCGGTTCT	23	srRNA	Rn18s	NR_003278.3	rRNA	Mus musculus 18S ribosomal RNA (Rn18s), ribosomal RNA	864	28	28.2735	25	27.4292	30	39.7186
srR-2157-cP	srRNA-n-R5s149-2-25-cP	TCTACGGCCATACCACCCTGAACGC	25	srRNA	n-R5s149	NR_046156.1	rRNA	Mus musculus nuclear encoded rRNA 5S 149 (n-R5s149), ribosomal RNA	2	12	12.1172	37	40.5952	30	39.7186
slncR-330-cP	slncRNA-Gm47230-986-19-cP	GACGGACTCCCTGGAATCG	19	slncRNA	Gm47230	ENSMUST00000215946.2	LncRNA	ncrna chromosome:GRCm39:9:44490924:44495949:1 gene:ENSMUSG00000111378.2 gene_biotype:lncRNA transcript_biotype:lncRNA gene_symbol:Gm47230 description:predicted gene, 47230 [Source:MGI Symbol;Acc:MGI:6096044]	986	0	0	48	52.6641	30	39.7186
srR-8824-cP	srRNA-n-R5s149-63-18-2-cP	CGGGCCCGGTTAGTACTT	18	srRNA	n-R5s149	NR_046156.1	rRNA	Mus musculus nuclear encoded rRNA 5S 149 (n-R5s149), ribosomal RNA	63	4	4.03907	43	47.1782	30	39.7186
srR-10081-cP	srRNA-Rn18s-1697-24-cP	ACACCGCCCGTCGCTACTACCGAT	24	srRNA	Rn18s	NR_003278.3	rRNA	Mus musculus 18S ribosomal RNA (Rn18s), ribosomal RNA	1697	30	30.293	14	15.3604	30	39.7186
slncR-602-cP	slncRNA-4921507G05Rik-1284-16-cP	AAGTCCACTCAGGCCT	16	slncRNA	4921507G05Rik	ENSMUST00000181348.2	LncRNA	ncrna chromosome:GRCm39:12:110807463:110810238:1 gene:ENSMUSG00000097650.2 gene_biotype:lncRNA transcript_biotype:lncRNA gene_symbol:4921507G05Rik description:RIKEN cDNA 4921507G05 gene [Source:MGI Symbol;Acc:MGI:1913959]	1284	19	19.1856	21	23.0405	30	39.7186
srR-271-cP	srRNA-Rn18s-1579-15-cP	AACCCGTTGAACCCC	15	srRNA	Rn18s	NR_003278.3	rRNA	Mus musculus 18S ribosomal RNA (Rn18s), ribosomal RNA	1579	23	23.2247	13	14.2632	30	39.7186
smR-11-cP	smRNA-Slc12a3-3189-16-cP	GTTTCCCGGCTGACGC	16	smRNA	Slc12a3	ENSMUSG00000031766	mature mRNA	ENSMUST00000034218|Slc12a3|protein_coding|solute	3189	0	0	34	37.3037	30	39.7186
srR-7624-cP	srRNA-Rn18s-1419-25-cP	CGAGCGGTCGGCGTCCCCCAACTTC	25	srRNA	Rn18s	NR_003278.3	rRNA	Mus musculus 18S ribosomal RNA (Rn18s), ribosomal RNA	1419	14	14.1367	21	23.0405	30	39.7186
srR-29690-cP	srRNA-Rn18s-897-19-cP	TTTTCGGAACTGAGGCCAT	19	srRNA	Rn18s	NR_003278.3	rRNA	Mus musculus 18S ribosomal RNA (Rn18s), ribosomal RNA	897	24	24.2344	11	12.0689	30	39.7186
srR-563-cP	srRNA-Rn28s1-4251-17-cP	AGTACGAGAGGAACCGC	17	srRNA	Rn28s1	NR_003279.1	rRNA	Mus musculus 28S ribosomal RNA (Rn28s1), ribosomal RNA	4251	13	13.127	21	23.0405	30	39.7186
srR-6992-cP	srRNA-Rn18s-1342-21-cP	TTAGTTGGTGGAGCGATTTGT	21	srRNA	Rn18s	NR_003278.3	rRNA	Mus musculus 18S ribosomal RNA (Rn18s), ribosomal RNA	1342	18	18.1758	16	17.5547	30	39.7186
srR-31401-cP	srRNA-Rn18s-722-23-cP	GTCACCGCCCGTCCCCGCCCCTT	23	srRNA	Rn18s	NR_003278.3	rRNA	Mus musculus 18S ribosomal RNA (Rn18s), ribosomal RNA	722	19	19.1856	10	10.9717	30	39.7186
smR-1897-cP	smRNA-AI182371-405-15-cP	AACCGGGATTGCCTC	15	smRNA	AI182371	ENSMUSG00000035875	mature mRNA	ENSMUST00000226375|AI182371|protein_coding|expressed	405	7	7.06837	21	23.0405	30	39.7186
srR-6130-cP	srRNA-Rn18s-139-19-cP	CTACTTGGATAACTGTGGT	19	srRNA	Rn18s	NR_003278.3	rRNA	Mus musculus 18S ribosomal RNA (Rn18s), ribosomal RNA	139	16	16.1563	12	13.166	30	39.7186
srR-1597-cP	srRNA-Rn28s1-1558-19-cP	TTGGGGCCGAAACGATCTC	19	srRNA	Rn28s1	NR_003279.1	rRNA	Mus musculus 28S ribosomal RNA (Rn28s1), ribosomal RNA	1558	16	16.1563	12	13.166	30	39.7186
srR-5199-cP	srRNA-n-R5s149-97-22-2-cP	GGGAATACCGGGTGCTGTAGAC	22	srRNA	n-R5s149	NR_046156.1	rRNA	Mus musculus nuclear encoded rRNA 5S 149 (n-R5s149), ribosomal RNA	97	3	3.0293	21	23.0405	30	39.7186
srR-12592-cP	srRNA-Rn28s1-2517-18-cP	AAATCTCGCGCCGGGCCG	18	srRNA	Rn28s1	NR_003279.1	rRNA	Mus musculus 28S ribosomal RNA (Rn28s1), ribosomal RNA	2517	14	14.1367	9	9.87452	30	39.7186
srR-13092-cP	srRNA-Rn28s1-4143-20-2-cP	GTTGGATTGTTCACCCACTA	20	srRNA	Rn28s1	NR_003279.1	rRNA	Mus musculus 28S ribosomal RNA (Rn28s1), ribosomal RNA	4143	4	4.03907	17	18.6519	30	39.7186
srR-31419-cP	srRNA-Rn18s-1675-18-cP	ATTAAGTCCCTGCCCTTT	18	srRNA	Rn18s	NR_003278.3	rRNA	Mus musculus 18S ribosomal RNA (Rn18s), ribosomal RNA	1675	17	17.166	5	5.48584	30	39.7186
srR-13170-cP	srRNA-Rn18s-1071-19-cP	AGTTCCGACCATAAACGAT	19	srRNA	Rn18s	NR_003278.3	rRNA	Mus musculus 18S ribosomal RNA (Rn18s), ribosomal RNA	1071	18	18.1758	4	4.38867	30	39.7186
srR-28619-cP	srRNA-Rn18s-147-19-cP	ATAACTGTGGTAATTCTAG	19	srRNA	Rn18s	NR_003278.3	rRNA	Mus musculus 18S ribosomal RNA (Rn18s), ribosomal RNA	147	0	0	20	21.9434	30	39.7186
sinR-578-cP	sinRNA-Gm16082-10277-17-cP	TTCCCACTGTCCCTATC	17	sinRNA	Gm16082	ENSMUSG00000082967	processed_pseudogene intron	-	10277	3	3.0293	17	18.6519	30	39.7186
srR-7094-cP	srRNA-Rn18s-1224-28-cP	ACCAGGAGTGGAGCCTGCGGCTTAATTT	28	srRNA	Rn18s	ENSMUST00000240377.1	rRNA	ncrna chromosome:GRCm39:17:40157244:40159092:1 gene:ENSMUSG00000119584.1 gene_biotype:rRNA transcript_biotype:rRNA gene_symbol:Rn18s description:18S ribosomal RNA [Source:NCBI gene (formerly Entrezgene);Acc:19791]	1224	20	20.1953	1	1.09717	30	39.7186
srR-6288-cP	srRNA-Rn18s-746-26-cP	CCTCTCGGCGCCCCCTCGATGCTCTT	26	srRNA	Rn18s	NR_003278.3	rRNA	Mus musculus 18S ribosomal RNA (Rn18s), ribosomal RNA	746	6	6.0586	9	9.87452	30	39.7186
slncR-3567-cP	slncRNA-A530058N18Rik-2334-18-cP	GAAGGGGTGTATTTATTA	18	slncRNA	A530058N18Rik	ENSMUST00000147411.2	LncRNA	ncrna chromosome:GRCm39:2:113844207:113851154:1 gene:ENSMUSG00000087694.9 gene_biotype:lncRNA transcript_biotype:retained_intron gene_symbol:A530058N18Rik description:RIKEN cDNA A530058N18 gene [Source:MGI Symbol;Acc:MGI:2444858]	2334	0	0	14	15.3604	30	39.7186
smR-1927-cP	smRNA-Taf1-373-19-cP	AGAGAGGATGCTGTGGACT	19	smRNA	Taf1	ENSMUSG00000031314	mature mRNA	ENSMUST00000143908|Taf1|protein_coding|TATA-box	373	15	15.1465	0	0	30	39.7186
srR-12384-cP	srRNA-Rn18s-125-18-cP	CGCTCGCTCCTCTCCTAC	18	srRNA	Rn18s	NR_003278.3	rRNA	Mus musculus 18S ribosomal RNA (Rn18s), ribosomal RNA	125	13	13.127	0	0	30	39.7186
srR-2671-cP	srRNA-Rs5-8s1-38-24-cP	GAAGAACGCAGCTAGCTGCGAGAA	24	srRNA	Rs5-8s1	NR_003280.2	rRNA	Mus musculus 5.8S ribosomal RNA (Rs5-8s1), ribosomal RNA	38	5	5.04884	7	7.68018	30	39.7186
srR-1916-cP	srRNA-Rn28s1-135-16-cP	TCGCGGCGTGGGAAAT	16	srRNA	Rn28s1	NR_003279.1	rRNA	Mus musculus 28S ribosomal RNA (Rn28s1), ribosomal RNA	135	8	8.07814	4	4.38867	30	39.7186
srR-12878-cP	srRNA-Rn28s1-1412-21-cP	AAATCGGTCGTCCGACCTGGG	21	srRNA	Rn28s1	NR_003279.1	rRNA	Mus musculus 28S ribosomal RNA (Rn28s1), ribosomal RNA	1412	5	5.04884	6	6.58301	30	39.7186
srR-558-cP	srRNA-Rn28s1-51-17-cP	AGCGGAGGAAAAGAAAC	17	srRNA	Rn28s1	NR_003279.1	rRNA	Mus musculus 28S ribosomal RNA (Rn28s1), ribosomal RNA	51	7	7.06837	4	4.38867	30	39.7186
sinR-2187-cP	sinRNA-Gm16540-583-17-cP	GGGAGACACACGGCGGG	17	sinRNA	Gm16540	ENSMUSG00000090005	lncRNA intron	-	583	0	0	10	10.9717	30	39.7186
piR-50281-11-18-cP	piRNA-50281-11-18-cP	ATAAATCTTTCGCCTTTT	18	piRNA	mmu-piR-50281	mmu-piR-50281	piRNA	-	11	10	10.0977	0	0	30	39.7186
srR-31462-cP	srRNA-Rn18s-408-16-cP	GACGGGGAATCAGGGT	16	srRNA	Rn18s	NR_003278.3	rRNA	Mus musculus 18S ribosomal RNA (Rn18s), ribosomal RNA	408	10	10.0977	0	0	30	39.7186
srR-31472-cP	srRNA-Rn28s1-69-17-cP	AACCAGGATTCCCTCAG	17	srRNA	Rn28s1	NR_003279.1	rRNA	Mus musculus 28S ribosomal RNA (Rn28s1), ribosomal RNA	69	8	8.07814	0	0	30	39.7186
srR-3483-cP	srRNA-Rn28s1-3347-20-cP	GATTTCTGCCCAGTGCTCTG	20	srRNA	Rn28s1	NR_003279.1	rRNA	Mus musculus 28S ribosomal RNA (Rn28s1), ribosomal RNA	3347	2	2.01953	2	2.19434	30	39.7186
srR-31497-cP	srRNA-Rn28s1-3974-21-2-cP	GAAAGCGGGGCCTCACGATTT	21	srRNA	Rn28s1	NR_003279.1	rRNA	Mus musculus 28S ribosomal RNA (Rn28s1), ribosomal RNA	3974	4	4.03907	0	0	30	39.7186
smR-1993-cP	smRNA-mt-Co3-601-23-cP	ACTGGATTCCATGGACTCCATGT	23	smRNA	mt-Co3	ENSMUSG00000064358	mature mRNA	ENSMUST00000082409|mt-Co3|protein_coding|mitochondrially	601	3	3.0293	0	0	30	39.7186
srR-31512-cP	srRNA-Rn18s-76-20-cP	TACTGTGAAACTGCGAATGG	20	srRNA	Rn18s	NR_003278.3	rRNA	Mus musculus 18S ribosomal RNA (Rn18s), ribosomal RNA	76	0	0	2	2.19434	30	39.7186
srR-12911-cP	srRNA-Rn18s-288-20-cP	TGGTGACTCTAGATAACCTC	20	srRNA	Rn18s	NR_003278.3	rRNA	Mus musculus 18S ribosomal RNA (Rn18s), ribosomal RNA	288	1	1.00977	0	0	30	39.7186
srR-3707-cP	srRNA-Rn28s1-3394-25-cP	GCGCGGGTAAACGGCGGGAGTAACT	25	srRNA	Rn28s1	NR_003279.1	rRNA	Mus musculus 28S ribosomal RNA (Rn28s1), ribosomal RNA	3394	0	0	0	0	30	39.7186
snR-2336-cP	snRNA-CT030142.7-43-25-cP	TTTCCCAGGGCGAGGCTCATCCATT	25	snRNA	CT030142.7	ENSMUST00000240065.1	snRNA	ncrna chromosome:GRCm39:12:54743567:54743730:1 gene:ENSMUSG00000119895.1 gene_biotype:snRNA transcript_biotype:snRNA gene_symbol:CT030142.7	43	0	0	0	0	30	39.7186
srR-1504-cP	srRNA-Rn18s-654-15-cP	AAAGTTGCTGCAGTT	15	srRNA	Rn18s	NR_003278.3	rRNA	Mus musculus 18S ribosomal RNA (Rn18s), ribosomal RNA	654	137	138.338	34	37.3037	29	38.3947
srR-400-cP	srRNA-Rn28s1-2133-19-cP	GAGAACTTTGAAGGCCGAA	19	srRNA	Rn28s1	NR_003279.1	rRNA	Mus musculus 28S ribosomal RNA (Rn28s1), ribosomal RNA	2133	72	72.7033	93	102.037	29	38.3947
srR-5728-cP	srRNA-Rn18s-1381-21-cP	GAACGAGACTCTGGCATGCTA	21	srRNA	Rn18s	NR_003278.3	rRNA	Mus musculus 18S ribosomal RNA (Rn18s), ribosomal RNA	1381	64	64.6251	73	80.0933	29	38.3947
srR-662-cP	srRNA-Rn18s-1081-24-cP	ATAAACGATGCCGACTGGCGATGC	24	srRNA	Rn18s	NR_003278.3	rRNA	Mus musculus 18S ribosomal RNA (Rn18s), ribosomal RNA	1081	51	51.4981	73	80.0933	29	38.3947
slncR-384-cP	slncRNA-Gm47815-61-16-cP	ACACGGCCCAGACTCC	16	slncRNA	Gm47815	ENSMUST00000213469.2	LncRNA	ncrna chromosome:GRCm39:10:42911069:42924186:1 gene:ENSMUSG00000111171.2 gene_biotype:lncRNA transcript_biotype:lncRNA gene_symbol:Gm47815 description:predicted gene, 47815 [Source:MGI Symbol;Acc:MGI:6097001]	61	12	12.1172	106	116.3	29	38.3947
srR-5327-cP	srRNA-Rn18s-920-19-2-cP	AAGAGGGACGGACGGGGGC	19	srRNA	Rn18s	NR_003278.3	rRNA	Mus musculus 18S ribosomal RNA (Rn18s), ribosomal RNA	920	8	8.07814	106	116.3	29	38.3947
srR-1353-cP	srRNA-Rn18s-1081-21-cP	ATAAACGATGCCGACTGGCGA	21	srRNA	Rn18s	NR_003278.3	rRNA	Mus musculus 18S ribosomal RNA (Rn18s), ribosomal RNA	1081	46	46.4493	59	64.7329	29	38.3947
srR-306-cP	srRNA-Rn18s-1405-15-cP	AGTTACGCGACCCCC	15	srRNA	Rn18s	NR_003278.3	rRNA	Mus musculus 18S ribosomal RNA (Rn18s), ribosomal RNA	1405	72	72.7033	23	25.2349	29	38.3947
srR-3175-cP	srRNA-Rn18s-1120-26-cP	ATGACCCGCCGGGCAGCTTCCGGGAA	26	srRNA	Rn18s	NR_003278.3	rRNA	Mus musculus 18S ribosomal RNA (Rn18s), ribosomal RNA	1120	26	26.254	62	68.0244	29	38.3947
sinR-118-cP	sinRNA-Gm43344-14735-16-2-cP	TTCCCGTGGACTGCCT	16	sinRNA	Gm43344	ENSMUSG00000106625	TEC intron	-	14735	23	23.2247	62	68.0244	29	38.3947
smR-733-cP	smRNA-Icam5-2281-15-cP	AGAATACCGGCCTGT	15	smRNA	Icam5	ENSMUSG00000032174	mature mRNA	ENSMUST00000019616|Icam5|protein_coding|intercellular	2281	30	30.293	43	47.1782	29	38.3947
srR-9826-cP	srRNA-Rn18s-1376-25-cP	ATAACGAACGAGACTCTGGCATGCT	25	srRNA	Rn18s	NR_003278.3	rRNA	Mus musculus 18S ribosomal RNA (Rn18s), ribosomal RNA	1376	35	35.3419	37	40.5952	29	38.3947
srR-2407-cP	srRNA-Rn18s-1153-20-cP	TCTTTGGGTTCCGGGGGGAG	20	srRNA	Rn18s	NR_003278.3	rRNA	Mus musculus 18S ribosomal RNA (Rn18s), ribosomal RNA	1153	5	5.04884	62	68.0244	29	38.3947
slncR-204-cP	slncRNA-BC043934-539-15-cP	GGCCACACTGGGACT	15	slncRNA	BC043934	ENSMUST00000185694.2	LncRNA	ncrna chromosome:GRCm39:9:96317836:96320191:-1 gene:ENSMUSG00000056418.4 gene_biotype:lncRNA transcript_biotype:lncRNA gene_symbol:BC043934 description:cDNA sequence BC043934 [Source:MGI Symbol;Acc:MGI:2679715]	539	2	2.01953	64	70.2188	29	38.3947
srR-16294-cP	srRNA-Rn28s1-3435-24-cP	AGCCAAATGCCTCGTCATCTAATT	24	srRNA	Rn28s1	NR_003279.1	rRNA	Mus musculus 28S ribosomal RNA (Rn28s1), ribosomal RNA	3435	36	36.3516	31	34.0122	29	38.3947
slncR-2202-cP	slncRNA-A530013C23Rik-1741-19-3-cP	TCCCGGGCCTTGTACACAC	19	slncRNA	A530013C23Rik	ENSMUST00000130679.2	LncRNA	ncrna chromosome:GRCm39:2:167533101:167539721:1 gene:ENSMUSG00000006462.7 gene_biotype:lncRNA transcript_biotype:lncRNA gene_symbol:A530013C23Rik description:RIKEN cDNA A530013C23 gene [Source:MGI Symbol;Acc:MGI:3041178]	1741	4	4.03907	60	65.8301	29	38.3947
srR-3856-cP	srRNA-Rn18s-1375-25-cP	GATAACGAACGAGACTCTGGCATGC	25	srRNA	Rn18s	NR_003278.3	rRNA	Mus musculus 18S ribosomal RNA (Rn18s), ribosomal RNA	1375	50	50.4884	17	18.6519	29	38.3947
sinR-270-cP	sinRNA-Gm47658-730-16-cP	AGGTACTCCGGGGATA	16	sinRNA	Gm47658	ENSMUSG00000113576	lncRNA intron	-	730	6	6.0586	56	61.4414	29	38.3947
miR-30c-5p-1-20-cP	miRNA-30c-5p-1-20-cP	TGTAAACATCCTACACTCTC	20	miRNA	miR-30c-5p	mmu-miR-30c-5p	miRNA	-	1	16	16.1563	44	48.2754	29	38.3947
sinR-2758-cP	sinRNA-Adar-39089-16-cP	GCGGCTGGATCACCTC	16	sinRNA	Adar	ENSMUSG00000027951	protein_coding intron	adenosine deaminase, RNA-specific [Source:MGI Symbol;Acc:MGI:1889575]	39089	4	4.03907	49	53.7613	29	38.3947
srR-5518-cP	srRNA-Rn18s-1445-20-cP	TAGAGGGACAAGTGGCGTTC	20	srRNA	Rn18s	NR_003278.3	rRNA	Mus musculus 18S ribosomal RNA (Rn18s), ribosomal RNA	1445	25	25.2442	26	28.5264	29	38.3947
sinR-7711-cP	sinRNA-Gm43898-295090-17-cP	ATCGAGTCTTTGAACGC	17	sinRNA	Gm43898	ENSMUSG00000107757	processed_pseudogene intron	-	295090	14	14.1367	35	38.4009	29	38.3947
srR-3444-cP	srRNA-Rn28s1-3344-19-cP	TGTGATTTCTGCCCAGTGC	19	srRNA	Rn28s1	NR_003279.1	rRNA	Mus musculus 28S ribosomal RNA (Rn28s1), ribosomal RNA	3344	14	14.1367	32	35.1094	29	38.3947
-	syRNA-AC109258.1-51-20-cP	ACAGATTGAACTCCTGTTCT	20	syRNA	AC109258.1	ENSMUST00000082772.3	Y_RNA	ncrna chromosome:GRCm39:18:69911007:69911116:-1 gene:ENSMUSG00000119124.1 gene_biotype:Y_RNA transcript_biotype:Y_RNA gene_symbol:AC109258.1	51	30	30.293	17	18.6519	29	38.3947
sgmR-501-cP	sgmRNA-chr1-75344413-18-cP	AGACACGGTCCAGACTCC	18	sgmRNA	chr1	-	Genome	Chromosome 1	75344413	0	0	44	48.2754	29	38.3947
srR-6812-cP	srRNA-Rn28s1-4584-28-cP	GAACGCACGTTCGTGTGGAACCTGGCGC	28	srRNA	Rn28s1	NR_003279.1	rRNA	Mus musculus 28S ribosomal RNA (Rn28s1), ribosomal RNA	4584	8	8.07814	36	39.4981	29	38.3947
srR-9946-cP	srRNA-Rn18s-298-18-cP	AGATAACCTCGGGCCGAT	18	srRNA	Rn18s	NR_003278.3	rRNA	Mus musculus 18S ribosomal RNA (Rn18s), ribosomal RNA	298	30	30.293	13	14.2632	29	38.3947
srR-13051-cP	srRNA-Rn28s1-3561-18-cP	AAGACCCTGTTGAGCTTG	18	srRNA	Rn28s1	NR_003279.1	rRNA	Mus musculus 28S ribosomal RNA (Rn28s1), ribosomal RNA	3561	5	5.04884	36	39.4981	29	38.3947
srR-4213-cP	srRNA-Rn28s1-3007-21-2-cP	CCCGTGGACTGCCTCAGCTGC	21	srRNA	Rn28s1	NR_003279.1	rRNA	Mus musculus 28S ribosomal RNA (Rn28s1), ribosomal RNA	3007	7	7.06837	34	37.3037	29	38.3947
sinR-793-cP	sinRNA-Olfr1266-ps1-980-17-cP	GAGAACTTTGAAGACTG	17	sinRNA	Olfr1266-ps1	ENSMUSG00000111071	unprocessed_pseudogene intron	-	980	3	3.0293	36	39.4981	29	38.3947
srR-1496-cP	srRNA-Rn18s-82-15-cP	GAAACTGCGAATGGC	15	srRNA	Rn18s	NR_003278.3	rRNA	Mus musculus 18S ribosomal RNA (Rn18s), ribosomal RNA	82	32	32.3126	8	8.77735	29	38.3947
sinR-877-cP	sinRNA-3425401B19Rik-15939-23-cP	GAGAGAACTCTGCTGAAGGAACT	23	sinRNA	3425401B19Rik	ENSMUSG00000071540	protein_coding intron	RIKEN cDNA 3425401B19 gene [Source:MGI Symbol;Acc:MGI:3588196]	15939	12	12.1172	25	27.4292	29	38.3947
srR-8102-cP	srRNA-Rn18s-1264-29-cP	CACCCGGCCCGGACACGGACAGGATTGAC	29	srRNA	Rn18s	NR_003278.3	rRNA	Mus musculus 18S ribosomal RNA (Rn18s), ribosomal RNA	1264	25	25.2442	10	10.9717	29	38.3947
srR-2744-cP	srRNA-Rn28s1-1135-19-cP	GAAACACGGACCAAGGAGT	19	srRNA	Rn28s1	NR_003279.1	rRNA	Mus musculus 28S ribosomal RNA (Rn28s1), ribosomal RNA	1135	20	20.1953	14	15.3604	29	38.3947
slncR-1287-cP	slncRNA-Gm29562-350-18-cP	GGAAAGGCTCTGCGGCAT	18	slncRNA	Gm29562	ENSMUST00000190113.2	LncRNA	ncrna chromosome:GRCm39:9:88709575:88710478:1 gene:ENSMUSG00000101698.2 gene_biotype:lncRNA transcript_biotype:lncRNA gene_symbol:Gm29562 description:predicted gene 29562 [Source:MGI Symbol;Acc:MGI:5580268]	350	33	33.3223	2	2.19434	29	38.3947
srR-3358-cP	srRNA-Rn18s-50-18-cP	ATGCATGTCTAAGTACGC	18	srRNA	Rn18s	NR_003278.3	rRNA	Mus musculus 18S ribosomal RNA (Rn18s), ribosomal RNA	50	5	5.04884	27	29.6236	29	38.3947
sinR-7734-cP	sinRNA-Fbxw8-4239-22-cP	AATGTGAATTGCAGAATTCAGT	22	sinRNA	Fbxw8	ENSMUSG00000032867	protein_coding intron	F-box and WD-40 domain protein 8 [Source:MGI Symbol;Acc:MGI:1923041]	4239	8	8.07814	23	25.2349	29	38.3947
sinR-7740-cP	sinRNA-Gm24928-13958-20-2-cP	CTAACTGGAGGACCGAACCC	20	sinRNA	Gm24928	ENSMUSG00000065333	snRNA intron	-	13958	6	6.0586	23	25.2349	29	38.3947
srR-2571-cP	srRNA-n-R5s149-13-26-6-cP	ACCACCCTGAACGCGCCCGATCTTGT	26	srRNA	n-R5s149	NR_046156.1	rRNA	Mus musculus nuclear encoded rRNA 5S 149 (n-R5s149), ribosomal RNA	13	26	26.254	3	3.29151	29	38.3947
slncR-3529-cP	slncRNA-Gm45155-435-22-cP	ACTTGTGCTCTGCCTTCCCCGT	22	slncRNA	Gm45155	ENSMUST00000207365.2	LncRNA	ncrna chromosome:GRCm39:7:117872515:117874586:-1 gene:ENSMUSG00000108980.2 gene_biotype:lncRNA transcript_biotype:lncRNA gene_symbol:Gm45155 description:predicted gene 45155 [Source:MGI Symbol;Acc:MGI:5753731]	435	25	25.2442	2	2.19434	29	38.3947
srR-2609-cP	srRNA-Rn28s1-3486-19-cP	ATTCCCACTGTCCCTATCT	19	srRNA	Rn28s1	NR_003279.1	rRNA	Mus musculus 28S ribosomal RNA (Rn28s1), ribosomal RNA	3486	6	6.0586	19	20.8462	29	38.3947
srR-6464-cP	srRNA-Rn18s-1419-22-cP	CGAGCGGTCGGCGTCCCCCAAC	22	srRNA	Rn18s	NR_003278.3	rRNA	Mus musculus 18S ribosomal RNA (Rn18s), ribosomal RNA	1419	10	10.0977	15	16.4575	29	38.3947
smR-1903-cP	smRNA-Fn1-3017-19-cP	GTCAGCCTGCCCGGGGAAC	19	smRNA	Fn1	ENSMUSG00000026193	mature mRNA	ENSMUST00000190780|Fn1|protein_coding|fibronectin	3017	26	26.254	0	0	29	38.3947
srR-10212-cP	srRNA-Rn28s1-3264-24-cP	AGAACTGGTGCGGACCAGGGGAAT	24	srRNA	Rn28s1	NR_003279.1	rRNA	Mus musculus 28S ribosomal RNA (Rn28s1), ribosomal RNA	3264	19	19.1856	6	6.58301	29	38.3947
srR-1136-cP	srRNA-n-R5s149-13-19-cP	ACCACCCTGAACGCGCCCG	19	srRNA	n-R5s149	NR_046156.1	rRNA	Mus musculus nuclear encoded rRNA 5S 149 (n-R5s149), ribosomal RNA	13	7	7.06837	17	18.6519	29	38.3947
srR-2016-cP	srRNA-Rn28s1-4129-25-cP	AGAATTCACCAAGCGTTGGATTGTT	25	srRNA	Rn28s1	NR_003279.1	rRNA	Mus musculus 28S ribosomal RNA (Rn28s1), ribosomal RNA	4129	14	14.1367	10	10.9717	29	38.3947
srR-1491-cP	srRNA-Rs5-8s1-28-23-cP	GTGCGTCGATGAAGAACGCAGCT	23	srRNA	Rs5-8s1	NR_003280.2	rRNA	Mus musculus 5.8S ribosomal RNA (Rs5-8s1), ribosomal RNA	28	15	15.1465	9	9.87452	29	38.3947
srR-10908-cP	srRNA-Rn18s-1563-30-cP	ACCCTACGCCGGCAGGCGCGGGTAACCCGT	30	srRNA	Rn18s	ENSMUST00000240377.1	rRNA	ncrna chromosome:GRCm39:17:40157244:40159092:1 gene:ENSMUSG00000119584.1 gene_biotype:rRNA transcript_biotype:rRNA gene_symbol:Rn18s description:18S ribosomal RNA [Source:NCBI gene (formerly Entrezgene);Acc:19791]	1563	19	19.1856	5	5.48584	29	38.3947
srR-11659-cP	srRNA-Rn18s-138-20-cP	CCTACTTGGATAACTGTGGT	20	srRNA	Rn18s	NR_003278.3	rRNA	Mus musculus 18S ribosomal RNA (Rn18s), ribosomal RNA	138	17	17.166	5	5.48584	29	38.3947
srR-3484-cP	srRNA-Rn28s1-4618-19-cP	ATTCGTAGACGACCTGCTT	19	srRNA	Rn28s1	NR_003279.1	rRNA	Mus musculus 28S ribosomal RNA (Rn28s1), ribosomal RNA	4618	10	10.0977	11	12.0689	29	38.3947
srR-18309-cP	srRNA-Rn28s1-3361-17-cP	GCTCTGAATGTCAAAGT	17	srRNA	Rn28s1	NR_003279.1	rRNA	Mus musculus 28S ribosomal RNA (Rn28s1), ribosomal RNA	3361	13	13.127	6	6.58301	29	38.3947
srR-31435-cP	srRNA-Rn18s-660-20-cP	GCTGCAGTTAAAAAGCTCGT	20	srRNA	Rn18s	NR_003278.3	rRNA	Mus musculus 18S ribosomal RNA (Rn18s), ribosomal RNA	660	16	16.1563	2	2.19434	29	38.3947
slncR-578-cP	slncRNA-4933429O19Rik-975-16-2-cP	ACGAGACCTTAACCTA	16	slncRNA	4933429O19Rik	ENSMUST00000227742.2	LncRNA	ncrna chromosome:GRCm39:14:49116043:49117550:1 gene:ENSMUSG00000115008.2 gene_biotype:lncRNA transcript_biotype:retained_intron gene_symbol:4933429O19Rik description:RIKEN cDNA 4933429O19 gene [Source:MGI Symbol;Acc:MGI:1914020]	975	0	0	12	13.166	29	38.3947
tsR-19-cP	tsRNA-Gln-CTG-37-30-cP	ACCGCCGCGGCCCGGGTTCGTTTCCCGGTC	30	tsRNA	tRNA-Gln-CTG	chr13.trna29-GlnCTG	tRNA	Mus_musculus_tRNA-Gln-CTG-2-3	37	10	10.0977	1	1.09717	29	38.3947
srR-6913-cP	srRNA-Rn28s1-1451-18-cP	ATCGAACCATCTAGTAGC	18	srRNA	Rn28s1	NR_003279.1	rRNA	Mus musculus 28S ribosomal RNA (Rn28s1), ribosomal RNA	1451	4	4.03907	6	6.58301	29	38.3947
srR-31465-cP	srRNA-Rn28s1-2218-23-cP	GCCGTTCCGAAGGGACGGGCGAT	23	srRNA	Rn28s1	NR_003279.1	rRNA	Mus musculus 28S ribosomal RNA (Rn28s1), ribosomal RNA	2218	6	6.0586	4	4.38867	29	38.3947
srR-4095-cP	srRNA-Rn28s1-693-24-cP	ACTTCCACCGTGGCGGTGCGCCGC	24	srRNA	Rn28s1	NR_003279.1	rRNA	Mus musculus 28S ribosomal RNA (Rn28s1), ribosomal RNA	693	9	9.08791	0	0	29	38.3947
srR-31474-cP	srRNA-Rn18s-1370-26-2-cP	ATTCCGATAACGATCGAGACTCTGGC	26	srRNA	Rn18s	NR_003278.3	rRNA	Mus musculus 18S ribosomal RNA (Rn18s), ribosomal RNA	1370	9	9.08791	0	0	29	38.3947
srR-2649-cP	srRNA-Rn28s1-886-19-cP	CTCCCCCCGTCCGCCTCCC	19	srRNA	Rn28s1	NR_003279.1	rRNA	Mus musculus 28S ribosomal RNA (Rn28s1), ribosomal RNA	886	2	2.01953	6	6.58301	29	38.3947
srR-2866-cP	srRNA-n-R5s149-85-17-cP	GGGAGACCGCCTGGGAA	17	srRNA	n-R5s149	NR_046156.1	rRNA	Mus musculus nuclear encoded rRNA 5S 149 (n-R5s149), ribosomal RNA	85	4	4.03907	0	0	29	38.3947
piR-58793-1-20-cP	piRNA-58793-1-20-cP	TGGAAAGGATGAACGAACTT	20	piRNA	mmu-piR-58793	mmu-piR-58793	piRNA	-	1	4	4.03907	0	0	29	38.3947
sinR-26-cP	sinRNA-Klrb1b-19580-27-cP	AGCACCCACGGCTGTCTCTCCAGCCAC	27	sinRNA	Klrb1b	ENSMUSG00000079298	protein_coding intron	killer cell lectin-like receptor subfamily B member 1B [Source:MGI Symbol;Acc:MGI:107539]	19580	0	0	1	1.09717	29	38.3947
-	spgRNA-Gm29763-183-21-cP	AGCGGCGAGCGAACGGGGAGC	21	spgRNA	Gm29763	ENSMUSG00000108767	pseudogene	ENSMUSG00000108767|ENSMUST00000205306|Gm29763|processed_pseudogene|predictedgene, 29763 [Source:MGI Symbol;Acc:MGI:5588922]	183	38	38.3712	159	174.45	28	37.0707
srR-4020-cP	srRNA-Rn18s-1669-28-cP	GCGTTGATTAAGTCCCTGCCCTTTGTAC	28	srRNA	Rn18s	NR_003278.3	rRNA	Mus musculus 18S ribosomal RNA (Rn18s), ribosomal RNA	1669	132	133.289	65	71.316	28	37.0707
sgmR-2875-cP	sgmRNA-chr12-86528622-18-cP	AACCTGGGAACTGCATCT	18	sgmRNA	chr12	-	Genome	Chromosome 12	86528622	39	39.3809	146	160.187	28	37.0707
srR-4078-cP	srRNA-Rn18s-1674-25-cP	GATTAAGTCCCTGCCCTTTGTACAC	25	srRNA	Rn18s	NR_003278.3	rRNA	Mus musculus 18S ribosomal RNA (Rn18s), ribosomal RNA	1674	90	90.8791	83	91.065	28	37.0707
srR-16432-cP	srRNA-Rn18s-1035-18-cP	AAAGTCGGAGGTTCGAAG	18	srRNA	Rn18s	NR_003278.3	rRNA	Mus musculus 18S ribosomal RNA (Rn18s), ribosomal RNA	1035	14	14.1367	110	120.689	28	37.0707
srR-1924-cP	srRNA-Rn18s-1446-15-cP	AGAGGGACAAGTGGC	15	srRNA	Rn18s	NR_003278.3	rRNA	Mus musculus 18S ribosomal RNA (Rn18s), ribosomal RNA	1446	69	69.674	58	63.6358	28	37.0707
smR-1865-cP	smRNA-Syt8-34-20-cP	GAAGGGGGGACGGAGAAGGC	20	smRNA	Syt8	ENSMUSG00000031098	mature mRNA	ENSMUST00000122393|Syt8|protein_coding|synaptotagmin	34	33	33.3223	89	97.648	28	37.0707
srR-780-cP	srRNA-Rn28s1-4143-16-cP	GTTGGATTGTTCACCC	16	srRNA	Rn28s1	NR_003279.1	rRNA	Mus musculus 28S ribosomal RNA (Rn28s1), ribosomal RNA	4143	20	20.1953	99	108.62	28	37.0707
slncR-124-cP	slncRNA-1600022D10Rik-201-15-2-cP	CCCGGCTGACGCACC	15	slncRNA	1600022D10Rik	ENSMUST00000233463.2	LncRNA	ncrna chromosome:GRCm39:17:71451533:71488982:1 gene:ENSMUSG00000117315.2 gene_biotype:lncRNA transcript_biotype:lncRNA gene_symbol:1600022D10Rik description:RIKEN cDNA 1600022D10 gene [Source:MGI Symbol;Acc:MGI:1920502]	201	15	15.1465	101	110.814	28	37.0707
smR-1867-cP	smRNA-Ldlrap1-6469-15-cP	ACGAACCTCTGGTGT	15	smRNA	Ldlrap1	ENSMUSG00000037295	mature mRNA	ENSMUST00000037828|Ldlrap1|protein_coding|low	6469	12	12.1172	100	109.717	28	37.0707
srR-2080-cP	srRNA-Rn18s-956-25-cP	AGAGGTGAAATTCTTGGACCGGCGC	25	srRNA	Rn18s	NR_003278.3	rRNA	Mus musculus 18S ribosomal RNA (Rn18s), ribosomal RNA	956	68	68.6642	22	24.1377	28	37.0707
srR-11809-cP	srRNA-Rn18s-1084-19-cP	AACGATGCCGACTGGCGAT	19	srRNA	Rn18s	NR_003278.3	rRNA	Mus musculus 18S ribosomal RNA (Rn18s), ribosomal RNA	1084	82	82.8009	9	9.87452	28	37.0707
srR-1787-cP	srRNA-Rn18s-1663-25-cP	AAGCTTGCGTTGATTAAGTCCCTGC	25	srRNA	Rn18s	NR_003278.3	rRNA	Mus musculus 18S ribosomal RNA (Rn18s), ribosomal RNA	1663	68	68.6642	17	18.6519	28	37.0707
sgmR-2879-cP	sgmRNA-chr1-40430635-19-cP	TGGACGAAGACTGACGCTC	19	sgmRNA	chr1	-	Genome	Chromosome 1	40430635	17	17.166	58	63.6358	28	37.0707
srR-6417-cP	srRNA-Rn18s-1332-29-cP	ATGGCCGTTCTTAGTTGGTGGAGCGATTT	29	srRNA	Rn18s	NR_003278.3	rRNA	Mus musculus 18S ribosomal RNA (Rn18s), ribosomal RNA	1332	50	50.4884	26	28.5264	28	37.0707
srR-5898-cP	srRNA-Rn28s1-4145-19-cP	TGGATTGTTCACCCACTAA	19	srRNA	Rn28s1	NR_003279.1	rRNA	Mus musculus 28S ribosomal RNA (Rn28s1), ribosomal RNA	4145	13	13.127	60	65.8301	28	37.0707
srR-9044-cP	srRNA-Rn18s-1584-25-cP	GTTGAACCCCATTCGTGATGGGGAT	25	srRNA	Rn18s	NR_003278.3	rRNA	Mus musculus 18S ribosomal RNA (Rn18s), ribosomal RNA	1584	58	58.5665	18	19.749	28	37.0707
srR-6705-cP	srRNA-Rn18s-1118-19-cP	CCATGACCCGCCGGGCAGC	19	srRNA	Rn18s	NR_003278.3	rRNA	Mus musculus 18S ribosomal RNA (Rn18s), ribosomal RNA	1118	22	22.2149	36	39.4981	28	37.0707
srR-31376-cP	srRNA-Rn18s-1083-21-2-cP	AAACGATTGCCGACTGGCGAT	21	srRNA	Rn18s	NR_003278.3	rRNA	Mus musculus 18S ribosomal RNA (Rn18s), ribosomal RNA	1083	51	51.4981	8	8.77735	28	37.0707
srR-5988-cP	srRNA-Rn18s-506-20-cP	GGGAGGTAGTGACGAAAAAT	20	srRNA	Rn18s	NR_003278.3	rRNA	Mus musculus 18S ribosomal RNA (Rn18s), ribosomal RNA	506	35	35.3419	22	24.1377	28	37.0707
srR-10523-cP	srRNA-Rn18s-1087-27-cP	GATGCCGACTGGCGATGCGGCGGCGTT	27	srRNA	Rn18s	NR_003278.3	rRNA	Mus musculus 18S ribosomal RNA (Rn18s), ribosomal RNA	1087	46	46.4493	11	12.0689	28	37.0707
srR-6303-cP	srRNA-Rn18s-64-20-cP	ACGCACGGCCGGTACAGTGA	20	srRNA	Rn18s	NR_003278.3	rRNA	Mus musculus 18S ribosomal RNA (Rn18s), ribosomal RNA	64	34	34.3321	21	23.0405	28	37.0707
srR-3079-cP	srRNA-Rn28s1-52-17-cP	GCGGAGGAAAAGAAACT	17	srRNA	Rn28s1	NR_003279.1	rRNA	Mus musculus 28S ribosomal RNA (Rn28s1), ribosomal RNA	52	25	25.2442	27	29.6236	28	37.0707
srR-2320-cP	srRNA-Rn18s-152-28-cP	TGTGGTAATTCTAGAGCTAATACATGCC	28	srRNA	Rn18s	NR_003278.3	rRNA	Mus musculus 18S ribosomal RNA (Rn18s), ribosomal RNA	152	32	32.3126	20	21.9434	28	37.0707
srR-31380-cP	srRNA-Rn28s1-4103-21-cP	GTCGGCTCTTCCTATCATTGT	21	srRNA	Rn28s1	NR_003279.1	rRNA	Mus musculus 28S ribosomal RNA (Rn28s1), ribosomal RNA	4103	49	49.4786	4	4.38867	28	37.0707
srR-31381-cP	srRNA-Rn28s1-1622-16-cP	CGTGGAGCCGGGCGTG	16	srRNA	Rn28s1	NR_003279.1	rRNA	Mus musculus 28S ribosomal RNA (Rn28s1), ribosomal RNA	1622	11	11.1074	38	41.6924	28	37.0707
srR-937-cP	srRNA-Rs5-8s1-80-27-cP	CACATTGATCATCGACACTTCGAACGC	27	srRNA	Rs5-8s1	NR_003280.2	rRNA	Mus musculus 5.8S ribosomal RNA (Rs5-8s1), ribosomal RNA	80	20	20.1953	29	31.8179	28	37.0707
srR-2369-cP	srRNA-Rn18s-1512-18-cP	CCGGGGCTGCACGCGCGC	18	srRNA	Rn18s	NR_003278.3	rRNA	Mus musculus 18S ribosomal RNA (Rn18s), ribosomal RNA	1512	23	23.2247	24	26.332	28	37.0707
srR-15000-cP	srRNA-Rn28s1-3564-21-cP	ACCCTGTTGAGCTTGACTCTA	21	srRNA	Rn28s1	NR_003279.1	rRNA	Mus musculus 28S ribosomal RNA (Rn28s1), ribosomal RNA	3564	2	2.01953	43	47.1782	28	37.0707
srR-12451-cP	srRNA-Rn18s-1061-20-cP	ATACCGTCGTAGTTCCGACC	20	srRNA	Rn18s	NR_003278.3	rRNA	Mus musculus 18S ribosomal RNA (Rn18s), ribosomal RNA	1061	5	5.04884	39	42.7896	28	37.0707
srR-1652-cP	srRNA-Rn18s-587-18-cP	GAGGATCCATTGGAGGGC	18	srRNA	Rn18s	NR_003278.3	rRNA	Mus musculus 18S ribosomal RNA (Rn18s), ribosomal RNA	587	43	43.42	4	4.38867	28	37.0707
srR-2981-cP	srRNA-Rn28s1-861-26-cP	AGATACCCGTCGCCGCGCTCTCCCTC	26	srRNA	Rn28s1	NR_003279.1	rRNA	Mus musculus 28S ribosomal RNA (Rn28s1), ribosomal RNA	861	25	25.2442	20	21.9434	28	37.0707
srR-2715-cP	srRNA-Rn18s-203-20-cP	GGGGGGGGATGCGTGCATTT	20	srRNA	Rn18s	NR_003278.3	rRNA	Mus musculus 18S ribosomal RNA (Rn18s), ribosomal RNA	203	44	44.4298	2	2.19434	28	37.0707
srR-4662-cP	srRNA-Rn28s1-3350-18-cP	TTCTGCCCAGTGCTCTGA	18	srRNA	Rn28s1	NR_003279.1	rRNA	Mus musculus 28S ribosomal RNA (Rn28s1), ribosomal RNA	3350	19	19.1856	25	27.4292	28	37.0707
smR-27-cP	smRNA-E2f1-319-17-cP	TAGCGATTCTGACGTGC	17	smRNA	E2f1	ENSMUSG00000027490	mature mRNA	ENSMUST00000103145|E2f1|protein_coding|E2F	319	8	8.07814	34	37.3037	28	37.0707
smR-21-cP	smRNA-E2f1-319-16-cP	AGCGATTCTGACGTGC	16	smRNA	E2f1	ENSMUSG00000027490	mature mRNA	ENSMUST00000103145|E2f1|protein_coding|E2F	319	9	9.08791	32	35.1094	28	37.0707
sinR-1393-cP	sinRNA-1700095A13Rik-2276-16-cP	ACGGTCCTAAGGTAGC	16	sinRNA	1700095A13Rik	ENSMUSG00000100430	lncRNA intron	-	2276	3	3.0293	37	40.5952	28	37.0707
sgmR-2889-cP	sgmRNA-chr19-25623460-24-cP	AGAGGGGGGTAGAATTCCAGGTGT	24	sgmRNA	chr19	-	Genome	Chromosome 19	25623460	18	18.1758	23	25.2349	28	37.0707
slncR-3514-cP	slncRNA-Gm45470-2112-19-cP	CCTGATCCAGCCATGCCGC	19	slncRNA	Gm45470	ENSMUST00000209685.2	LncRNA	ncrna chromosome:GRCm39:8:27718714:27729780:1 gene:ENSMUSG00000109674.2 gene_biotype:lncRNA transcript_biotype:lncRNA gene_symbol:Gm45470 description:predicted gene 45470 [Source:MGI Symbol;Acc:MGI:5791306]	2112	4	4.03907	35	38.4009	28	37.0707
srR-10821-cP	srRNA-Rn28s1-4579-27-cP	ACGTTGAACGCACGTTCGTGTGGAACC	27	srRNA	Rn28s1	NR_003279.1	rRNA	Mus musculus 28S ribosomal RNA (Rn28s1), ribosomal RNA	4579	5	5.04884	33	36.2066	28	37.0707
srR-11226-cP	srRNA-Rn18s-77-22-4-cP	ACTGTGAAACTGCGAATGGCTC	22	srRNA	Rn18s	NR_003278.3	rRNA	Mus musculus 18S ribosomal RNA (Rn18s), ribosomal RNA	77	9	9.08791	28	30.7207	28	37.0707
srR-1151-cP	srRNA-Rn28s1-291-25-cP	GGGAATGCAGCCCAAAGCGGGTGGT	25	srRNA	Rn28s1	NR_003279.1	rRNA	Mus musculus 28S ribosomal RNA (Rn28s1), ribosomal RNA	291	7	7.06837	29	31.8179	28	37.0707
srR-3279-cP	srRNA-Rn18s-1293-18-cP	AGATTGATAGCTCTTTCT	18	srRNA	Rn18s	NR_003278.3	rRNA	Mus musculus 18S ribosomal RNA (Rn18s), ribosomal RNA	1293	23	23.2247	14	15.3604	28	37.0707
srR-4022-cP	srRNA-Rn28s1-47-19-cP	AGTCAGCGGAGGAAAAGAA	19	srRNA	Rn28s1	NR_003279.1	rRNA	Mus musculus 28S ribosomal RNA (Rn28s1), ribosomal RNA	47	15	15.1465	18	19.749	28	37.0707
srR-17265-cP	srRNA-Rn18s-1419-23-cP	CGAGCGGTCGGCGTCCCCCAACT	23	srRNA	Rn18s	NR_003278.3	rRNA	Mus musculus 18S ribosomal RNA (Rn18s), ribosomal RNA	1419	21	21.2051	12	13.166	28	37.0707
srR-1204-cP	srRNA-Rn28s1-4635-26-cP	TTCTGGGTCGGGGTTTCGTACGTAGC	26	srRNA	Rn28s1	NR_003279.1	rRNA	Mus musculus 28S ribosomal RNA (Rn28s1), ribosomal RNA	4635	9	9.08791	22	24.1377	28	37.0707
srR-3333-cP	srRNA-Rn28s1-4631-30-cP	CTGCTTCTGGGTCGGGGTTTCGTACGTAGC	30	srRNA	Rn28s1	NR_003279.1	rRNA	Mus musculus 28S ribosomal RNA (Rn28s1), ribosomal RNA	4631	12	12.1172	18	19.749	28	37.0707
srR-28606-cP	srRNA-Rn28s1-2575-22-cP	GGCATGTTGGAACAATGTAGGT	22	srRNA	Rn28s1	NR_003279.1	rRNA	Mus musculus 28S ribosomal RNA (Rn28s1), ribosomal RNA	2575	29	29.2833	2	2.19434	28	37.0707
srR-2071-cP	srRNA-Rn18s-78-21-cP	CAGTGAAACTGCGAATGGCTC	21	srRNA	Rn18s	NR_003278.3	rRNA	Mus musculus 18S ribosomal RNA (Rn18s), ribosomal RNA	78	15	15.1465	13	14.2632	28	37.0707
srR-14564-cP	srRNA-Rn28s1-2545-23-cP	CGCAGCAGGTCTCCAAGGTGAAC	23	srRNA	Rn28s1	NR_003279.1	rRNA	Mus musculus 28S ribosomal RNA (Rn28s1), ribosomal RNA	2545	11	11.1074	16	17.5547	28	37.0707
miR-5106-2-18-cP	miRNA-5106-2-18-cP	GGGTCTGTAGCTCAGTTG	18	miRNA	miR-5106	mmu-miR-5106	miRNA	-	2	4	4.03907	19	20.8462	28	37.0707
slncR-2251-cP	slncRNA-4930572O13Rik-696-18-3-cP	CGTTCCCGGGCCTTGTAC	18	slncRNA	4930572O13Rik	ENSMUST00000225429.2	LncRNA	ncrna chromosome:GRCm39:14:25140219:25143665:-1 gene:ENSMUSG00000114916.2 gene_biotype:lncRNA transcript_biotype:lncRNA gene_symbol:4930572O13Rik description:RIKEN cDNA 4930572O13 gene [Source:MGI Symbol;Acc:MGI:1923112]	696	5	5.04884	17	18.6519	28	37.0707
tsR-238-cP	tsRNA-Val-GAC-1-20-cP	GGTTCCATAGTGTAGCGGTT	20	tsRNA	tRNA-Val-GAC	chr1.trna554-ValGAC	tRNA	Mus_musculus_tRNA-Val-GAC-1-1	1	14	14.1367	8	8.77735	28	37.0707
-	spgRNA-Zfa-ps-2039-19-cP	GAGTGGCCAGAACGTTTAC	19	spgRNA	Zfa-ps	ENSMUSG00000049576	pseudogene	ENSMUSG00000049576|ENSMUST00000180526|Zfa-ps|transcribed_processed_pseudogene|zincfinger protein, autosomal, pseudogene [Source:MGI Symbol;Acc:MGI:99153]	2039	2	2.01953	18	19.749	28	37.0707
srR-16936-cP	srRNA-Rn28s1-3402-25-cP	AAACGGCGGGAGTAACTATGACTCT	25	srRNA	Rn28s1	NR_003279.1	rRNA	Mus musculus 28S ribosomal RNA (Rn28s1), ribosomal RNA	3402	12	12.1172	5	5.48584	28	37.0707
sinR-7786-cP	sinRNA-Gm31224-27568-23-cP	TTCTGGGGAACCTCATGGCCTTC	23	sinRNA	Gm31224	ENSMUSG00000110517	lncRNA intron	-	27568	1	1.00977	15	16.4575	28	37.0707
srR-5122-cP	srRNA-Rn28s1-4613-24-cP	AAACCATTCGTAGACGACCTGCTT	24	srRNA	Rn28s1	NR_003279.1	rRNA	Mus musculus 28S ribosomal RNA (Rn28s1), ribosomal RNA	4613	2	2.01953	10	10.9717	28	37.0707
smR-1959-cP	smRNA-Ablim2-377-18-cP	GGTCCTGTAGCTCAGTCG	18	smRNA	Ablim2	ENSMUSG00000029095	mature mRNA	ENSMUST00000151322|Ablim2|protein_coding|actin-binding	377	1	1.00977	10	10.9717	28	37.0707
sinR-73-cP	sinRNA-Klrb1b-19587-25-cP	ACGGCTGTCTCTCCAGCCACCTTTT	25	sinRNA	Klrb1b	ENSMUSG00000079298	protein_coding intron	killer cell lectin-like receptor subfamily B member 1B [Source:MGI Symbol;Acc:MGI:107539]	19587	2	2.01953	8	8.77735	28	37.0707
srR-16267-cP	srRNA-Rn18s-153-18-cP	GTGGTAATTCTAGAGCTA	18	srRNA	Rn18s	NR_003278.3	rRNA	Mus musculus 18S ribosomal RNA (Rn18s), ribosomal RNA	153	4	4.03907	6	6.58301	28	37.0707
-	spgRNA-LSU-rRNA_Hsa-chr11:109011840-28-cP	CGGAGATGGGCGCCGCGAGGCGTCCAGT	28	spgRNA	LSU-rRNA_Hsa	-	pseudogene	mm10_rmsk_LSU-rRNA_Hsa_range=chr11:109011646-109012122	194	5	5.04884	5	5.48584	28	37.0707
srR-3987-cP	srRNA-Rn28s1-3584-19-cP	AGTCTGGCACGGTGAAGAG	19	srRNA	Rn28s1	NR_003279.1	rRNA	Mus musculus 28S ribosomal RNA (Rn28s1), ribosomal RNA	3584	3	3.0293	6	6.58301	28	37.0707
srR-10461-cP	srRNA-Rn28s1-3469-20-cP	ATGAATGGATGAACGAGATT	20	srRNA	Rn28s1	NR_003279.1	rRNA	Mus musculus 28S ribosomal RNA (Rn28s1), ribosomal RNA	3469	6	6.0586	3	3.29151	28	37.0707
sinR-7831-cP	sinRNA-Gm23405-146967-16-cP	GATACCCGCTGAACTT	16	sinRNA	Gm23405	ENSMUSG00000064476	snRNA intron	-	146967	6	6.0586	3	3.29151	28	37.0707
srR-1713-cP	srRNA-Rn28s1-2131-21-cP	ACGAGAACTTTGAAGGCCGAA	21	srRNA	Rn28s1	NR_003279.1	rRNA	Mus musculus 28S ribosomal RNA (Rn28s1), ribosomal RNA	2131	7	7.06837	2	2.19434	28	37.0707
srR-1701-cP	srRNA-Rn28s1-3501-20-cP	ACCTACTATCCAGCGAAACC	20	srRNA	Rn28s1	NR_003279.1	rRNA	Mus musculus 28S ribosomal RNA (Rn28s1), ribosomal RNA	3501	9	9.08791	0	0	28	37.0707
snoR-998-cP	snoRNA-Gm24201-36-19-cP	ATTGTCGTTCCCCCTGCTT	19	snoRNA	Gm24201	ENSMUST00000082946.3	snoRNA	ncrna chromosome:GRCm39:16:22929133:22929257:1 gene:ENSMUSG00000064880.3 gene_biotype:snoRNA transcript_biotype:snoRNA gene_symbol:Gm24201 description:predicted gene, 24201 [Source:MGI Symbol;Acc:MGI:5453978]	36	1	1.00977	7	7.68018	28	37.0707
srR-4562-cP	srRNA-Rn18s-153-16-cP	GTGGTAATTCTAGAGC	16	srRNA	Rn18s	NR_003278.3	rRNA	Mus musculus 18S ribosomal RNA (Rn18s), ribosomal RNA	153	6	6.0586	2	2.19434	28	37.0707
srR-22386-cP	srRNA-Rn28s1-784-23-cP	AAGGCGCGCCGGACCACCTCACC	23	srRNA	Rn28s1	NR_003279.1	rRNA	Mus musculus 28S ribosomal RNA (Rn28s1), ribosomal RNA	784	5	5.04884	2	2.19434	28	37.0707
srR-5499-cP	srRNA-Rn18s-1311-21-cP	CGATTCCGTGGGTGGTGGTGC	21	srRNA	Rn18s	NR_003278.3	rRNA	Mus musculus 18S ribosomal RNA (Rn18s), ribosomal RNA	1311	7	7.06837	0	0	28	37.0707
srR-15593-cP	srRNA-Rn18s-1377-22-cP	TAACGAACGAGACTCTGGCATG	22	srRNA	Rn18s	NR_003278.3	rRNA	Mus musculus 18S ribosomal RNA (Rn18s), ribosomal RNA	1377	3	3.0293	2	2.19434	28	37.0707
sinR-7891-cP	sinRNA-2700078F05Rik-50225-21-cP	AAGCCTGTGTGAAACTCCTTC	21	sinRNA	2700078F05Rik	ENSMUSG00000103722	TEC intron	-	50225	0	0	4	4.38867	28	37.0707
srR-1736-cP	srRNA-Rn18s-1671-24-cP	GTTGATTAAGTCCCTGCCCTTTGT	24	srRNA	Rn18s	NR_003278.3	rRNA	Mus musculus 18S ribosomal RNA (Rn18s), ribosomal RNA	1671	195	196.905	51	55.9556	27	35.7468
srR-25865-cP	srRNA-Rn18s-1035-15-cP	AAAGTCGGAGGTTCG	15	srRNA	Rn18s	NR_003278.3	rRNA	Mus musculus 18S ribosomal RNA (Rn18s), ribosomal RNA	1035	29	29.2833	196	215.045	27	35.7468
sinR-7684-cP	sinRNA-Gm38029-58007-21-cP	AGTGATCCGGTGGTTCTGAAT	21	sinRNA	Gm38029	ENSMUSG00000103992	TEC intron	-	58007	35	35.3419	175	192.004	27	35.7468
srR-1264-cP	srRNA-Rn28s1-4341-16-cP	TGAACGCCTCTAAGTC	16	srRNA	Rn28s1	NR_003279.1	rRNA	Mus musculus 28S ribosomal RNA (Rn28s1), ribosomal RNA	4341	30	30.293	152	166.77	27	35.7468
srR-1760-cP	srRNA-Rn18s-1381-30-cP	GAACGAGACTCTGGCATGCTAACTAGTTAC	30	srRNA	Rn18s	NR_003278.3	rRNA	Mus musculus 18S ribosomal RNA (Rn18s), ribosomal RNA	1381	79	79.7716	93	102.037	27	35.7468
srR-2992-cP	srRNA-Rn18s-144-20-cP	TGGATAACTGTGGTAATTCT	20	srRNA	Rn18s	NR_003278.3	rRNA	Mus musculus 18S ribosomal RNA (Rn18s), ribosomal RNA	144	95	95.9279	52	57.0528	27	35.7468
srR-10298-cP	srRNA-Rn18s-596-24-cP	TTGGAGGGCAAGTCTGGTGCCAGC	24	srRNA	Rn18s	NR_003278.3	rRNA	Mus musculus 18S ribosomal RNA (Rn18s), ribosomal RNA	596	57	57.5567	69	75.7046	27	35.7468
srR-402-cP	srRNA-Rn28s1-1814-17-cP	AACTCACCTGCCGAATC	17	srRNA	Rn28s1	NR_003279.1	rRNA	Mus musculus 28S ribosomal RNA (Rn28s1), ribosomal RNA	1814	28	28.2735	92	100.94	27	35.7468
srR-3466-cP	srRNA-Rn28s1-3349-19-cP	TTTCTGCCCAGTGCTCTGA	19	srRNA	Rn28s1	NR_003279.1	rRNA	Mus musculus 28S ribosomal RNA (Rn28s1), ribosomal RNA	3349	14	14.1367	91	99.8423	27	35.7468
slncR-3497-cP	slncRNA-Gm4651-851-18-cP	AGCGCTGTGGAACCACCC	18	slncRNA	Gm4651	ENSMUST00000203697.2	LncRNA	ncrna chromosome:GRCm39:6:121041557:121043080:1 gene:ENSMUSG00000097011.3 gene_biotype:lncRNA transcript_biotype:retained_intron gene_symbol:Gm4651 description:predicted gene 4651 [Source:MGI Symbol;Acc:MGI:3782833]	851	8	8.07814	91	99.8423	27	35.7468
sinR-5814-cP	sinRNA-Gm15160-17919-17-2-cP	GCGGAGCTGGAATTCAT	17	sinRNA	Gm15160	ENSMUSG00000081386	processed_pseudogene intron	-	17919	6	6.0586	91	99.8423	27	35.7468
srR-3956-cP	srRNA-Rn18s-1677-18-cP	TAAGTCCCTGCCCTTTGT	18	srRNA	Rn18s	NR_003278.3	rRNA	Mus musculus 18S ribosomal RNA (Rn18s), ribosomal RNA	1677	60	60.586	29	31.8179	27	35.7468
smR-89-cP	smRNA-Col5a1-3304-15-cP	GGACGGACTCCCTGG	15	smRNA	Col5a1	ENSMUSG00000026837	mature mRNA	ENSMUST00000028280|Col5a1|protein_coding|collagen,	3304	3	3.0293	81	88.8707	27	35.7468
sinR-1463-cP	sinRNA-Mir1962-24551-15-cP	GAAGTCGGAATCGCT	15	sinRNA	Mir1962	ENSMUSG00000088141	miRNA intron	-	24551	9	9.08791	72	78.9961	27	35.7468
slncR-2151-cP	slncRNA-AC160336.1-90024-18-cP	AGAGACTGGCACAGACTT	18	slncRNA	AC160336.1	ENSMUST00000226445.2	LncRNA	ncrna chromosome:GRCm39:14:44781512:44874658:-1 gene:ENSMUSG00000115801.2 gene_biotype:lncRNA transcript_biotype:lncRNA gene_symbol:AC160336.1 description:novel transcript	90024	74	74.7228	8	8.77735	27	35.7468
srR-1778-cP	srRNA-Rn28s1-3560-17-cP	GAAGACCCTGTTGAGCT	17	srRNA	Rn28s1	NR_003279.1	rRNA	Mus musculus 28S ribosomal RNA (Rn28s1), ribosomal RNA	3560	18	18.1758	59	64.7329	27	35.7468
srR-774-cP	srRNA-Rn18s-1619-28-cP	AATTATTCCCCATGAACGAGGAATTCCC	28	srRNA	Rn18s	NR_003278.3	rRNA	Mus musculus 18S ribosomal RNA (Rn18s), ribosomal RNA	1619	27	27.2637	47	51.5669	27	35.7468
sinR-7700-cP	sinRNA-Gm31326-17944-15-cP	GGTTCTGTAGTGTAA	15	sinRNA	Gm31326	ENSMUSG00000103026	TEC intron	-	17944	18	18.1758	53	58.1499	27	35.7468
srR-4983-cP	srRNA-Rn28s1-2129-18-2-cP	AAACGAGAACTTTGAAGG	18	srRNA	Rn28s1	NR_003279.1	rRNA	Mus musculus 28S ribosomal RNA (Rn28s1), ribosomal RNA	2129	11	11.1074	59	64.7329	27	35.7468
srR-5362-cP	srRNA-Rn18s-850-23-cP	ACCGCAGCTAGGAATAATGGAAT	23	srRNA	Rn18s	NR_003278.3	rRNA	Mus musculus 18S ribosomal RNA (Rn18s), ribosomal RNA	850	59	59.5763	14	15.3604	27	35.7468
srR-7273-cP	srRNA-Rn28s1-4144-19-2-cP	TTGGATTGTTCACCCACTA	19	srRNA	Rn28s1	NR_003279.1	rRNA	Mus musculus 28S ribosomal RNA (Rn28s1), ribosomal RNA	4144	9	9.08791	57	62.5386	27	35.7468
slncR-514-cP	slncRNA-Gm43714-1040-15-cP	CCGCGAGGTGGAGCT	15	slncRNA	Gm43714	ENSMUST00000198351.2	LncRNA	ncrna chromosome:GRCm39:3:88592331:88593704:-1 gene:ENSMUSG00000105512.2 gene_biotype:lncRNA transcript_biotype:lncRNA gene_symbol:Gm43714 description:predicted gene 43714 [Source:MGI Symbol;Acc:MGI:5663851]	1040	9	9.08791	57	62.5386	27	35.7468
srR-3640-cP	srRNA-Rn28s1-4139-17-cP	AAGCGTTGGATTGTTCA	17	srRNA	Rn28s1	NR_003279.1	rRNA	Mus musculus 28S ribosomal RNA (Rn28s1), ribosomal RNA	4139	17	17.166	47	51.5669	27	35.7468
slncR-504-cP	slncRNA-Gm49224-30-18-cP	GAGAGGACGGAGAAGGTT	18	slncRNA	Gm49224	ENSMUST00000227487.2	LncRNA	ncrna chromosome:GRCm39:15:36433465:36436837:-1 gene:ENSMUSG00000115395.2 gene_biotype:lncRNA transcript_biotype:lncRNA gene_symbol:Gm49224 description:predicted gene, 49224 [Source:MGI Symbol;Acc:MGI:6118681]	30	19	19.1856	45	49.3726	27	35.7468
srR-1986-cP	srRNA-Rn28s1-3404-15-cP	ACGGCGGGAGTAACT	15	srRNA	Rn28s1	NR_003279.1	rRNA	Mus musculus 28S ribosomal RNA (Rn28s1), ribosomal RNA	3404	12	12.1172	51	55.9556	27	35.7468
srR-4340-cP	srRNA-Rn28s1-4135-24-cP	CACCAAGCGTTGGATTGTTCACCC	24	srRNA	Rn28s1	NR_003279.1	rRNA	Mus musculus 28S ribosomal RNA (Rn28s1), ribosomal RNA	4135	33	33.3223	31	34.0122	27	35.7468
srR-3803-cP	srRNA-Rn18s-143-26-cP	TTGGATAACTGTGGTAATTCTAGAGC	26	srRNA	Rn18s	NR_003278.3	rRNA	Mus musculus 18S ribosomal RNA (Rn18s), ribosomal RNA	143	39	39.3809	25	27.4292	27	35.7468
srR-5161-cP	srRNA-Rn28s1-4138-24-cP	CAAGCGTTGGATTGTTCACCCACT	24	srRNA	Rn28s1	NR_003279.1	rRNA	Mus musculus 28S ribosomal RNA (Rn28s1), ribosomal RNA	4138	30	30.293	33	36.2066	27	35.7468
slncR-3502-cP	slncRNA-Gm4651-854-17-cP	GCGCTGTGGAACCACCC	17	slncRNA	Gm4651	ENSMUST00000203697.2	LncRNA	ncrna chromosome:GRCm39:6:121041557:121043080:1 gene:ENSMUSG00000097011.3 gene_biotype:lncRNA transcript_biotype:retained_intron gene_symbol:Gm4651 description:predicted gene 4651 [Source:MGI Symbol;Acc:MGI:3782833]	854	13	13.127	47	51.5669	27	35.7468
srR-2595-cP	srRNA-Rn18s-1262-22-cP	CTCACCCGGCCCGGACACGGAC	22	srRNA	Rn18s	NR_003278.3	rRNA	Mus musculus 18S ribosomal RNA (Rn18s), ribosomal RNA	1262	24	24.2344	36	39.4981	27	35.7468
sgmR-175-cP	sgmRNA-chr1-120771369-17-cP	GTAAGACGAACTACTGC	17	sgmRNA	chr1	-	Genome	Chromosome 1	120771369	3	3.0293	50	54.8584	27	35.7468
slncR-1169-cP	slncRNA-4930513N10Rik-664-17-cP	AGAAACCAGGCCCCTGC	17	slncRNA	4930513N10Rik	ENSMUST00000098472.2	LncRNA	ncrna chromosome:GRCm39:8:96533601:96536829:1 gene:ENSMUSG00000074136.10 gene_biotype:lncRNA transcript_biotype:lncRNA gene_symbol:4930513N10Rik description:RIKEN cDNA 4930513N10 gene [Source:MGI Symbol;Acc:MGI:2443064]	664	12	12.1172	41	44.9839	27	35.7468
slncR-3504-cP	slncRNA-4930500F04Rik-644-18-cP	ACCCCGTGAACCTTTACT	18	slncRNA	4930500F04Rik	ENSMUST00000200855.2	LncRNA	ncrna chromosome:GRCm39:5:149775764:149777870:1 gene:ENSMUSG00000107214.4 gene_biotype:lncRNA transcript_biotype:retained_intron gene_symbol:4930500F04Rik description:RIKEN cDNA 4930500F04 gene [Source:MGI Symbol;Acc:MGI:1922182]	644	2	2.01953	49	53.7613	27	35.7468
sinR-2061-cP	sinRNA-Gm7334-83195-16-cP	AGGGATTGGGGCTTGC	16	sinRNA	Gm7334	ENSMUSG00000044645	processed_pseudogene intron	-	83195	8	8.07814	41	44.9839	27	35.7468
sinR-4267-cP	sinRNA-ENSMUSG00000098836-7841-20-cP	CCCAGACTCCTACGGGAGGC	20	sinRNA	ENSMUSG00000098836	ENSMUSG00000098836	unclassified intron	-	7841	5	5.04884	43	47.1782	27	35.7468
sinR-716-cP	sinRNA-Gm18636-59974-15-cP	ACGTCCCTGCCCTTT	15	sinRNA	Gm18636	ENSMUSG00000111899	processed_pseudogene intron	-	59974	10	10.0977	36	39.4981	27	35.7468
sinR-1303-cP	sinRNA-Tex11-8-17-cP	AGGGACGGACGGGGGCA	17	sinRNA	Tex11	ENSMUSG00000009670	protein_coding intron	testis expressed gene 11 [Source:MGI Symbol;Acc:MGI:1933237]	8	1	1.00977	42	46.0811	27	35.7468
sinR-368-cP	sinRNA-Gm25824-13264-17-cP	ACGAGACTCTAGCCTAC	17	sinRNA	Gm25824	ENSMUSG00000087717	snoRNA intron	-	13264	7	7.06837	36	39.4981	27	35.7468
srR-3096-cP	srRNA-Rn28s1-865-23-cP	ACCCGTCGCCGCGCTCTCCCTCT	23	srRNA	Rn28s1	NR_003279.1	rRNA	Mus musculus 28S ribosomal RNA (Rn28s1), ribosomal RNA	865	8	8.07814	35	38.4009	27	35.7468
smR-1884-cP	smRNA-Hspa8-508-23-cP	AGACTTTCACCACCTACTCTGAC	23	smRNA	Hspa8	ENSMUSG00000015656	mature mRNA	ENSMUST00000153847|Hspa8|protein_coding|heat	508	24	24.2344	20	21.9434	27	35.7468
srR-5933-cP	srRNA-Rn18s-1676-15-cP	TTACGTCCCTGCCCT	15	srRNA	Rn18s	NR_003278.3	rRNA	Mus musculus 18S ribosomal RNA (Rn18s), ribosomal RNA	1676	9	9.08791	33	36.2066	27	35.7468
sinR-1212-cP	sinRNA-Gm34006-14032-18-cP	AGAGGGACGGACGGGGGC	18	sinRNA	Gm34006	ENSMUSG00000111293	lncRNA intron	-	14032	2	2.01953	38	41.6924	27	35.7468
srR-9298-cP	srRNA-Rn28s1-3353-19-cP	TGCCCAGTGCTCTGAATGT	19	srRNA	Rn28s1	NR_003279.1	rRNA	Mus musculus 28S ribosomal RNA (Rn28s1), ribosomal RNA	3353	15	15.1465	20	21.9434	27	35.7468
srR-5669-cP	srRNA-Rn28s1-1365-16-cP	GAAGCCAGAGGAAACT	16	srRNA	Rn28s1	NR_003279.1	rRNA	Mus musculus 28S ribosomal RNA (Rn28s1), ribosomal RNA	1365	5	5.04884	28	30.7207	27	35.7468
srR-2031-cP	srRNA-Rn18s-751-21-cP	CGGCGCCCCCTCGATGCTCTT	21	srRNA	Rn18s	NR_003278.3	rRNA	Mus musculus 18S ribosomal RNA (Rn18s), ribosomal RNA	751	21	21.2051	13	14.2632	27	35.7468
sinR-7678-cP	sinRNA-Sptlc1-49516-21-cP	AATGAATAGGACCGCGGTTCT	21	sinRNA	Sptlc1	ENSMUSG00000021468	protein_coding intron	serine palmitoyltransferase, long chain base subunit 1 [Source:MGI Symbol;Acc:MGI:1099431]	49516	23	23.2247	11	12.0689	27	35.7468
srR-1096-cP	srRNA-Rn28s1-406-26-cP	AAGAGGGCGTGAAACCGTTAAGAGGT	26	srRNA	Rn28s1	NR_003279.1	rRNA	Mus musculus 28S ribosomal RNA (Rn28s1), ribosomal RNA	406	25	25.2442	8	8.77735	27	35.7468
srR-9682-cP	srRNA-Rn28s1-4139-21-cP	AAGCGTTGGATTGTTCACCCA	21	srRNA	Rn28s1	NR_003279.1	rRNA	Mus musculus 28S ribosomal RNA (Rn28s1), ribosomal RNA	4139	0	0	30	32.9151	27	35.7468
srR-23522-cP	srRNA-Rn18s-1674-18-2-cP	GATTAAGTCCCTGCCCTT	18	srRNA	Rn18s	NR_003278.3	rRNA	Mus musculus 18S ribosomal RNA (Rn18s), ribosomal RNA	1674	30	30.293	2	2.19434	27	35.7468
srR-277-cP	srRNA-Rn45s-6877-28-cP	CGACTCTTAGCGGTGGATCACTCGGCTC	28	srRNA	Rn45s	NR_046233.2	rRNA	Mus musculus 45S pre-ribosomal RNA (Rn45s), ribosomal RNA	6877	32	32.3126	0	0	27	35.7468
srR-4508-cP	srRNA-Rn28s1-2517-21-cP	AAATCTCGCGCCGGGCCGTAC	21	srRNA	Rn28s1	NR_003279.1	rRNA	Mus musculus 28S ribosomal RNA (Rn28s1), ribosomal RNA	2517	21	21.2051	10	10.9717	27	35.7468
srR-73-cP	srRNA-Rn45s-6872-24-cP	CGATACGACTCTTAGCGGTGGATC	24	srRNA	Rn45s	NR_046233.2	rRNA	Mus musculus 45S pre-ribosomal RNA (Rn45s), ribosomal RNA	6872	10	10.0977	19	20.8462	27	35.7468
[truncated: 3,002 more rows]
