# Supplementary material for: Discovery of the major 15–30 nt mammalian small RNAs, their biogenesis and function
Source: Nat Commun. 2023 Sep 18;14:5796. doi: 10.1038/s41467-023-41554-6 (PMC10507107; doi:10.1038/s41467-023-41554-6)
Supplement: Supplementary file 12 — Supplementary Data 9 [file 41467_2023_41554_MOESM12_ESM.xlsx]

## Sheet: Sheet1
Supplementary Data 9. Top 5000 15-30 nt Ago2-binding sRNA-OHs identified by TANT-seq in human 293T cells.
Rank/Abbreviation name	Full name	Sequence	Length	Biotype	Subject name	Subject ID	Subject biotype	Subject description	Subject start	293T Ago2-IP 1_reads	293T Ago2-IP 1_RPM	293T Ago2-IP 2_reads	293T Ago2-IP 2_RPM	293T Ago2-IP 3_reads	293T Ago2-IP 3_RPM
srR-1	srRNA-RNA5-8SN1-137-20	ACGCCTGTCTGAGCGTCGCT	20	srRNA	RNA5-8SN1	NR_145821.1	rRNA	Homo sapiens RNA, 5.8S ribosomal N1 (RNA5-8SN1), ribosomal RNA	137	1340	22841.9	1281	29723	1293	20341.1
miR-92a-3p-1-22	miRNA-92a-3p-1-22	TATTGCACTTGTCCCGGCCTGT	22	miRNA	hsa-miR-92a-3p	MIMAT0000092	miRNA	-	1	401	6835.54	468	10859	650	10225.6
miR-20a-5p-1-23	miRNA-20a-5p-1-23	TAAAGTGCTTATAGTGCAGGTAG	23	miRNA	hsa-miR-20a-5p	MIMAT0000075	miRNA	-	1	346	5898	332	7703.37	555	8731.08
srR-4	srRNA-RNA5-8SN1-141-16	CTGTCTGAGCGTCGCT	16	srRNA	RNA5-8SN1	NR_145821.1	rRNA	Homo sapiens RNA, 5.8S ribosomal N1 (RNA5-8SN1), ribosomal RNA	141	374	6375.29	371	8608.29	458	7205.11
srR-196	srRNA-RNA18SN2-1173-21	ATGGTTGCAAAGCTGAAACTT	21	srRNA	RNA18SN2	NR_146146.1	rRNA	Homo sapiens RNA, 18S ribosomal N2 (RNA18SN2), ribosomal RNA	1173	327	5574.12	205	4756.6	695	10933.5
srR-2	srRNA-RNA5S1-103-18	ACCGGGTGCTGTAGGCTT	18	srRNA	RNA5S1	NR_023363.1	rRNA	Homo sapiens RNA, 5S ribosomal 1 (RNA5S1), ribosomal RNA	103	358	6102.55	343	7958.61	364	5726.33
srR-3	srRNA-RNA5S1-103-19	ACCGGGTGCTGTAGGCTTT	19	srRNA	RNA5S1	NR_023363.1	rRNA	Homo sapiens RNA, 5S ribosomal 1 (RNA5S1), ribosomal RNA	103	208	3545.62	285	6612.84	219	3445.24
tsR-18	tsRNA-tRNA-Gln-CTG-59-17	TCTCGGTGGAACCTCCA	17	tsRNA	tRNA-Gln-CTG	chr6.trna44	tRNA	Homo_sapiens_tRNA-Gln-CTG-5-1	59	215	3664.94	196	4547.77	249	3917.19
miR-16-5p-1-22	miRNA-16-5p-1-22	TAGCAGCACGTAAATATTGGCG	22	miRNA	hsa-miR-16-5p	MIMAT0000069	miRNA	-	1	161	2744.44	155	3596.45	323	5081.33
srR-9	srRNA-RNA5S1-92-29	CGCCTGGGAATACCGGGTGCTGTAGGCTT	29	srRNA	RNA5S1	NR_023363.1	rRNA	Homo sapiens RNA, 5S ribosomal 1 (RNA5S1), ribosomal RNA	92	163	2778.54	266	6171.98	111	1746.22
miR-148a-3p-1-22	miRNA-148a-3p-1-22	TCAGTGCACTACAGAACTTTGT	22	miRNA	hsa-miR-148a-3p	MIMAT0000243	miRNA	-	1	224	3818.36	163	3782.08	127	1997.92
miR-21-8-23	miRNA-21-8-23	TAGCTTATCAGACTGATGTTGAC	23	miRNA	MIR21	ENST00000362134.1	miRNA	ncrna chromosome:GRCh38:17:59841266:59841337:1 gene:ENSG00000284190.1 gene_biotype:miRNA transcript_biotype:miRNA gene_symbol:MIR21 description:microRNA 21 [Source:HGNC Symbol;Acc:HGNC:31586]	8	264	4500.2	176	4083.72	49	770.852
srR-13	srRNA-RNA5S1-92-30	CGCCTGGGAATACCGGGTGCTGTAGGCTTT	30	srRNA	RNA5S1	NR_023363.1	rRNA	Homo sapiens RNA, 5S ribosomal 1 (RNA5S1), ribosomal RNA	92	113	1926.22	239	5545.5	79	1242.8
miR-30D-6-24	miRNA-30D-6-24	TGTAAACATCCCCGACTGGAAGCT	24	miRNA	MIR30D	ENST00000362283.1	miRNA	ncrna chromosome:GRCh38:8:134804876:134804945:-1 gene:ENSG00000199153.1 gene_biotype:miRNA transcript_biotype:miRNA gene_symbol:MIR30D description:microRNA 30d [Source:HGNC Symbol;Acc:HGNC:31628]	6	108	1840.99	161	3735.67	196	3083.41
tsR-67	tsRNA-tRNA-Arg-TCG-49-28	GAGGGTTCGGGTCCCTTCGTGGTCGCCA	28	tsRNA	tRNA-Arg-TCG	chr17.trna17	tRNA	Homo_sapiens_tRNA-Arg-TCG-3-1	49	127	2164.87	160	3712.47	159	2501.34
tsR-32	tsRNA-tRNA-Arg-CCG-49-28	GTGGGTTCGTGTCCCATCTGGGTCGCCA	28	tsRNA	tRNA-Arg-CCG	chr17.trna21	tRNA	Homo_sapiens_tRNA-Arg-CCG-2-1	49	145	2471.7	126	2923.57	186	2926.09
tsR-89	tsRNA-tRNA-Arg-TCG-49-28-2	GAGGGTTCGTGTCCCTTCGTGGTCGCCA	28	tsRNA	tRNA-Arg-TCG	chr17.trna17	tRNA	Homo_sapiens_tRNA-Arg-TCG-3-1	49	115	1960.32	171	3967.7	145	2281.09
srR-6513	srRNA-RNA18SN2-1678-17	AAGTCCCTGCCCTTTGT	17	srRNA	RNA18SN2	NR_146146.1	rRNA	Homo sapiens RNA, 18S ribosomal N2 (RNA18SN2), ribosomal RNA	1678	146	2488.75	104	2413.11	209	3287.92
tsR-37	tsRNA-tRNA-Arg-CCG-49-28-2	GTGGGTTCGGGTCCCATCTGGGTCGCCA	28	tsRNA	tRNA-Arg-CCG	chr17.trna21	tRNA	Homo_sapiens_tRNA-Arg-CCG-2-1	49	162	2761.49	150	3480.44	121	1903.53
miR-103a-3p-1-23	miRNA-103a-3p-1-23	AGCAGCATTGTACAGGGCTATGA	23	miRNA	hsa-miR-103a-3p	MIMAT0000101	miRNA	-	1	138	2352.38	107	2482.71	189	2973.29
miR-93-5p-1-23	miRNA-93-5p-1-23	CAAAGTGCTGTTCGTGCAGGTAG	23	miRNA	hsa-miR-93-5p	MIMAT0000093	miRNA	-	1	177	3017.18	89	2065.06	171	2690.12
srR-7	srRNA-RNA5-8SN1-139-18	GCCTGTCTGAGCGTCGCT	18	srRNA	RNA5-8SN1	NR_145821.1	rRNA	Homo sapiens RNA, 5.8S ribosomal N1 (RNA5-8SN1), ribosomal RNA	139	150	2556.93	120	2784.35	133	2092.31
srR-6514	srRNA-RNA18SN2-82-20	GAAACTGCGAATGGCTCATT	20	srRNA	RNA18SN2	NR_146146.1	rRNA	Homo sapiens RNA, 18S ribosomal N2 (RNA18SN2), ribosomal RNA	82	128	2181.92	70	1624.21	211	3319.38
snR-1	snRNA-RNVU1-29 -135-30	AGTGGGGGACTGCGTTCGCGCTTTCCCCTG	30	snRNA	RNVU1-29	ENST00000615842.1	snRNA	ncrna chromosome:GRCh38:1:146376807:146376970:1 gene:ENSG00000273768.1 gene_biotype:snRNA transcript_biotype:snRNA gene_symbol:RNVU1-29 description:RNA, variant U1 small nuclear 29 [Source:HGNC Symbol;Acc:HGNC:54433]	135	150	2556.93	62	1438.58	197	3099.14
srR-27	srRNA-RNA5-8SN1-138-19	CGCCTGTCTGAGCGTCGCT	19	srRNA	RNA5-8SN1	NR_145821.1	rRNA	Homo sapiens RNA, 5.8S ribosomal N1 (RNA5-8SN1), ribosomal RNA	138	111	1892.13	139	3225.21	118	1856.34
miR-17-5p-1-23	miRNA-17-5p-1-23	CAAAGTGCTTACAGTGCAGGTAG	23	miRNA	hsa-miR-17-5p	MIMAT0000070	miRNA	-	1	95	1619.39	106	2459.51	167	2627.19
tsR-1	tsRNA-mt-tRNA-Val-TAC-54-19	AACTTGACCGCTCTGACCA	19	tsRNA	mt-tRNA-Val-TAC	mtdbD00000528	mt-tRNA	-	54	160	2727.4	74	1717.02	131	2060.85
miR-let-7a-5p-1-22	miRNA-let-7a-5p-1-22	TGAGGTAGTAGGTTGTATAGTT	22	miRNA	hsa-let-7a-5p	MIMAT0000062	miRNA	-	1	118	2011.46	77	1786.63	155	2438.41
miR-19b-3p-1-22	miRNA-19b-3p-1-22	TGTGCAAATCCATGCAAAACTG	22	miRNA	hsa-miR-19b-3p	MIMAT0000074	miRNA	-	1	101	1721.67	109	2529.12	107	1683.29
miR-30E-17-24	miRNA-30E-17-24	TGTAAACATCCTTGACTGGAAGCT	24	miRNA	MIR30E	ENST00000362104.3	miRNA	ncrna chromosome:GRCh38:1:40754355:40754446:1 gene:ENSG00000198974.3 gene_biotype:miRNA transcript_biotype:miRNA gene_symbol:MIR30E description:microRNA 30e [Source:HGNC Symbol;Acc:HGNC:31629]	17	112	1909.18	95	2204.28	109	1714.75
miR-30A-6-24	miRNA-30A-6-24	TGTAAACATCCTCGACTGGAAGCT	24	miRNA	MIR30A	ENST00000385092.1	miRNA	ncrna chromosome:GRCh38:6:71403551:71403621:-1 gene:ENSG00000207827.1 gene_biotype:miRNA transcript_biotype:miRNA gene_symbol:MIR30A description:microRNA 30a [Source:HGNC Symbol;Acc:HGNC:31624]	6	161	2744.44	96	2227.48	52	818.047
srR-5	srRNA-RNA5S1-92-28	CGCCTGGGAATACCGGGTGCTGTAGGCT	28	srRNA	RNA5S1	NR_023363.1	rRNA	Homo sapiens RNA, 5S ribosomal 1 (RNA5S1), ribosomal RNA	92	50	852.311	164	3805.28	31	487.682
miR-423-3p-1-23	miRNA-423-3p-1-23	AGCTCGGTCTGAGGCCCCTCAGT	23	miRNA	hsa-miR-423-3p	MIMAT0001340	miRNA	-	1	92	1568.25	52	1206.55	150	2359.75
tsR-857	tsRNA-tRNA-Lys-CTT-1-15	GCCCGGCTAGCTCAG	15	tsRNA	tRNA-Lys-CTT	chr16.trna31	tRNA	Homo_sapiens_tRNA-Lys-CTT-5-1	1	168	2863.77	64	1484.99	37	582.072
miR-25-3p-1-22	miRNA-25-3p-1-22	CATTGCACTTGTCTCGGTCTGA	22	miRNA	hsa-miR-25-3p	MIMAT0000081	miRNA	-	1	82	1397.79	86	1995.45	84	1321.46
srR-3019	srRNA-RNA28SN3-47-22	AGTCAGCGGAGGAAAAGAAACT	22	srRNA	RNA28SN3	NR_146154.1	rRNA	Homo sapiens RNA, 28S ribosomal N3 (RNA28SN3), ribosomal RNA	47	101	1721.67	58	1345.77	91	1431.58
tsR-16	tsRNA-tRNA-Gln-TTG-58-18	ATCTCGGTGGGACCTCCA	18	tsRNA	tRNA-Gln-TTG	chr6.trna138	tRNA	Homo_sapiens_tRNA-Gln-TTG-3-3	58	108	1840.99	92	2134.67	29	456.219
srR-6515	srRNA-RNA18SN2-1-21	TACCTGGTTGATCCTGCCAGT	21	srRNA	RNA18SN2	NR_146146.1	rRNA	Homo sapiens RNA, 18S ribosomal N2 (RNA18SN2), ribosomal RNA	1	78	1329.61	49	1136.94	118	1856.34
miR-21-5p-1-22	miRNA-21-5p-1-22	TAGCTTATCAGACTGATGTTGA	22	miRNA	hsa-miR-21-5p	MIMAT0000076	miRNA	-	1	131	2233.06	67	1554.6	32	503.414
srR-6	srRNA-RNA5S1-103-17	ACCGGGTGCTGTAGGCT	17	srRNA	RNA5S1	NR_023363.1	rRNA	Homo sapiens RNA, 5S ribosomal 1 (RNA5S1), ribosomal RNA	103	84	1431.88	77	1786.63	59	928.169
srR-6516	srRNA-RNA18SN2-648-20	ATATTAAAGTTGCTGCAGTT	20	srRNA	RNA18SN2	NR_146146.1	rRNA	Homo sapiens RNA, 18S ribosomal N2 (RNA18SN2), ribosomal RNA	648	75	1278.47	36	835.306	128	2013.66
sgmR-1080	sgmRNA-chr6-91979485-21	AGACAGTTCGGTCCCTATCTG	21	sgmRNA	chr6	-	Genome	Chromosome 6	91979485	92	1568.25	57	1322.57	76	1195.61
miR-10a-5p-1-23	miRNA-10a-5p-1-23	TACCCTGTAGATCCGAATTTGTG	23	miRNA	hsa-miR-10a-5p	MIMAT0000253	miRNA	-	1	49	835.265	68	1577.8	103	1620.36
tsR-19	tsRNA-tRNA-Pro-TGG-58-18	ATCCCGGACGAGCCCCCA	18	tsRNA	tRNA-Pro-TGG	chr16.trna9	tRNA	Homo_sapiens_tRNA-Pro-TGG-3-5	58	79	1346.65	91	2111.47	30	471.95
tsR-3	tsRNA-tRNA-Gln-CTG-58-18	ATCTCGGTGGAACCTCCA	18	tsRNA	tRNA-Gln-CTG	chr6.trna44	tRNA	Homo_sapiens_tRNA-Gln-CTG-5-1	58	49	835.265	95	2204.28	52	818.047
miR-10a-5p-1-22	miRNA-10a-5p-1-22	TACCCTGTAGATCCGAATTTGT	22	miRNA	hsa-miR-10a-5p	MIMAT0000253	miRNA	-	1	65	1108	54	1252.96	94	1478.78
sinR-1789	sinRNA-CMIP-62830-18--	ACTGCAGTGAACGTAGGA	18	sinRNA	CMIP	ENSG00000153815	protein_coding	c-Maf inducing protein [Source:HGNC Symbol;Acc:HGNC:24319]	62830	47	801.173	54	1252.96	109	1714.75
miR-29a-3p-1-22	miRNA-29a-3p-1-22	TAGCACCATCTGAAATCGGTTA	22	miRNA	hsa-miR-29a-3p	MIMAT0000086	miRNA	-	1	96	1636.44	62	1438.58	44	692.194
srR-92	srRNA-RNA28SN5-5047-23	CAGCCCTCGACACAAGGGTTTGT	23	srRNA	RNA28SN5	NR_003287.4	rRNA	Homo sapiens RNA, 28S ribosomal N5 (RNA28SN5), ribosomal RNA	5047	97	1653.48	57	1322.57	47	739.389
miR-92a-3p-2-21	miRNA-92a-3p-2-21	ATTGCACTTGTCCCGGCCTGT	21	miRNA	hsa-miR-92a-3p	MIMAT0000092	miRNA	-	2	112	1909.18	37	858.509	57	896.706
sgmR-130	sgmRNA-chr16-72555394-17	AATGAACACTCTGACCA	17	sgmRNA	chr16	-	Genome	Chromosome 16	72555394	63	1073.91	91	2111.47	28	440.487
srR-4636	srRNA-RNA18SN2-653-15	AAAGTTGCTGCAGTT	15	srRNA	RNA18SN2	NR_146146.1	rRNA	Homo sapiens RNA, 18S ribosomal N2 (RNA18SN2), ribosomal RNA	653	55	937.543	36	835.306	110	1730.48
sinR-993	sinRNA-CCDC26-9629-23--	ATGACCAATGAACACTCTGACCA	23	sinRNA	CCDC26	ENSG00000229140	lncRNA	-	9629	45	767.08	90	2088.26	39	613.536
srR-8	srRNA-RNA5-8SN1-137-21	ACGCCTGTCTGAGCGTCGCTT	21	srRNA	RNA5-8SN1	NR_145821.1	rRNA	Homo sapiens RNA, 5.8S ribosomal N1 (RNA5-8SN1), ribosomal RNA	137	83	1414.84	30	696.088	85	1337.19
srR-12	srRNA-RNA5-8SN1-141-17	CTGTCTGAGCGTCGCTT	17	srRNA	RNA5-8SN1	NR_145821.1	rRNA	Homo sapiens RNA, 5.8S ribosomal N1 (RNA5-8SN1), ribosomal RNA	141	88	1500.07	14	324.841	101	1588.9
srR-65	srRNA-RNA28SN5-5048-22	AGCCCTCGACACAAGGGTTTGT	22	srRNA	RNA28SN5	NR_003287.4	rRNA	Homo sapiens RNA, 28S ribosomal N5 (RNA28SN5), ribosomal RNA	5048	54	920.496	30	696.088	113	1777.68
srR-6517	srRNA-RNA18SN2-653-26	AAAGTTGCTGCAGTTAAAAAGCTCGT	26	srRNA	RNA18SN2	NR_146146.1	rRNA	Homo sapiens RNA, 18S ribosomal N2 (RNA18SN2), ribosomal RNA	653	57	971.635	55	1276.16	70	1101.22
miR-19b-3p-1-23	miRNA-19b-3p-1-23	TGTGCAAATCCATGCAAAACTGA	23	miRNA	hsa-miR-19b-3p	MIMAT0000074	miRNA	-	1	43	732.988	57	1322.57	81	1274.27
miR-26a-5p-1-22	miRNA-26a-5p-1-22	TTCAAGTAATCCAGGATAGGCT	22	miRNA	hsa-miR-26a-5p	MIMAT0000082	miRNA	-	1	37	630.71	66	1531.39	73	1148.41
srR-3605	srRNA-RNA18SN2-77-25	ACAGTGAAACTGCGAATGGCTCATT	25	srRNA	RNA18SN2	NR_146146.1	rRNA	Homo sapiens RNA, 18S ribosomal N2 (RNA18SN2), ribosomal RNA	77	40	681.849	41	951.32	99	1557.44
tsR-500	tsRNA-tRNA-Gln-TTG-59-17	TCTCGGTGGGACCTCCA	17	tsRNA	tRNA-Gln-TTG	chr6.trna138	tRNA	Homo_sapiens_tRNA-Gln-TTG-3-3	59	72	1227.33	46	1067.33	54	849.511
miR-7-5p-1-24	miRNA-7-5p-1-24	TGGAAGACTAGTGATTTTGTTGTT	24	miRNA	hsa-miR-7-5p	MIMAT0000252	miRNA	-	1	35	596.618	31	719.291	114	1793.41
srR-46	srRNA-RNA5S1-106-16	GGGTGCTGTAGGCTTT	16	srRNA	RNA5S1	NR_023363.1	rRNA	Homo sapiens RNA, 5S ribosomal 1 (RNA5S1), ribosomal RNA	106	90	1534.16	48	1113.74	29	456.219
srR-177	srRNA-RNA5S1-101-21	ATACCGGGTGCTGTAGGCTTT	21	srRNA	RNA5S1	NR_023363.1	rRNA	Homo sapiens RNA, 5S ribosomal 1 (RNA5S1), ribosomal RNA	101	43	732.988	78	1809.83	35	550.609
srR-6518	srRNA-RNA18SN2-1378-23	AACGAACGAGACTCTGGCATGCT	23	srRNA	RNA18SN2	NR_146146.1	rRNA	Homo sapiens RNA, 18S ribosomal N2 (RNA18SN2), ribosomal RNA	1378	66	1125.05	26	603.276	81	1274.27
miR-222-69-25	miRNA-222-69-25	AGCTACATCTGGCTACTGGGTCTCT	25	miRNA	MIR222	ENST00000384992.3	miRNA	ncrna chromosome:GRCh38:X:45747015:45747124:-1 gene:ENSG00000207725.3 gene_biotype:miRNA transcript_biotype:miRNA gene_symbol:MIR222 description:microRNA 222 [Source:HGNC Symbol;Acc:HGNC:31602]	69	49	835.265	33	765.697	89	1400.12
srR-151	srRNA-RNA5S1-102-19	TACCGGGTGCTGTAGGCTT	19	srRNA	RNA5S1	NR_023363.1	rRNA	Homo sapiens RNA, 5S ribosomal 1 (RNA5S1), ribosomal RNA	102	62	1056.87	54	1252.96	41	644.999
srR-1973	srRNA-RNA18SN2-919-19	AAGAGGGACGGCCGGGGGC	19	srRNA	RNA18SN2	NR_146146.1	rRNA	Homo sapiens RNA, 18S ribosomal N2 (RNA18SN2), ribosomal RNA	919	43	732.988	36	835.306	86	1352.92
-	spgRNA-5S-97-18	ACCGGGTGCTGTAGACTT	18	spgRNA	5S	-	pseudogene	hg38_rmsk_5S_range=chr6:17721785-17721898	97	65	1108	54	1252.96	32	503.414
miR-10a-5p-2-22	miRNA-10a-5p-2-22	ACCCTGTAGATCCGAATTTGTG	22	miRNA	hsa-miR-10a-5p	MIMAT0000253	miRNA	-	2	46	784.127	47	1090.54	61	959.633
srR-146	srRNA-RNA5S1-101-20	ATACCGGGTGCTGTAGGCTT	20	srRNA	RNA5S1	NR_023363.1	rRNA	Homo sapiens RNA, 5S ribosomal 1 (RNA5S1), ribosomal RNA	101	52	886.404	69	1601	22	346.097
srR-38	srRNA-RNA5S1-106-15	GGGTGCTGTAGGCTT	15	srRNA	RNA5S1	NR_023363.1	rRNA	Homo sapiens RNA, 5S ribosomal 1 (RNA5S1), ribosomal RNA	106	80	1363.7	34	788.9	43	676.462
miR-222-69-24	miRNA-222-69-24	AGCTACATCTGGCTACTGGGTCTC	24	miRNA	MIR222	ENST00000384992.3	miRNA	ncrna chromosome:GRCh38:X:45747015:45747124:-1 gene:ENSG00000207725.3 gene_biotype:miRNA transcript_biotype:miRNA gene_symbol:MIR222 description:microRNA 222 [Source:HGNC Symbol;Acc:HGNC:31602]	69	39	664.803	37	858.509	83	1305.73
srR-2555	srRNA-RNA18SN2-1378-15	AACGAACGAGACTCT	15	srRNA	RNA18SN2	NR_146146.1	rRNA	Homo sapiens RNA, 18S ribosomal N2 (RNA18SN2), ribosomal RNA	1378	50	852.311	23	533.667	91	1431.58
miR-25-14-23	miRNA-25-14-23	AGGCGGAGACTTGGGCAATTGCT	23	miRNA	MIR25	ENST00000384816.1	miRNA	ncrna chromosome:GRCh38:7:100093560:100093643:-1 gene:ENSG00000207547.1 gene_biotype:miRNA transcript_biotype:miRNA gene_symbol:MIR25 description:microRNA 25 [Source:HGNC Symbol;Acc:HGNC:31609]	14	18	306.832	29	672.885	115	1809.14
srR-273	srRNA-RNA28SN5-338-17	ACCGGCACGAGACCGAT	17	srRNA	RNA28SN5	NR_003287.4	rRNA	Homo sapiens RNA, 28S ribosomal N5 (RNA28SN5), ribosomal RNA	338	26	443.202	35	812.103	96	1510.24
miR-19a-3p-1-23	miRNA-19a-3p-1-23	TGTGCAAATCTATGCAAAACTGA	23	miRNA	hsa-miR-19a-3p	MIMAT0000073	miRNA	-	1	45	767.08	43	997.726	63	991.096
slncR-1	slncRNA-RMRP -252-17	ATTCTCAGCGCGGCTGT	17	slncRNA	RMRP	ENST00000602361.1	lncRNA	ncrna chromosome:GRCh38:9:35657751:35658018:-1 gene:ENSG00000269900.3 gene_biotype:lncRNA transcript_biotype:lncRNA gene_symbol:RMRP description:RNA component of mitochondrial RNA processing endoribonuclease [Source:HGNC Symbol;Acc:HGNC:10031]	252	51	869.358	23	533.667	85	1337.19
srR-6519	srRNA-RNA18SN2-1378-18	AACGAACGAGACTCTGGC	18	srRNA	RNA18SN2	NR_146146.1	rRNA	Homo sapiens RNA, 18S ribosomal N2 (RNA18SN2), ribosomal RNA	1378	39	664.803	18	417.653	94	1478.78
srR-2962	srRNA-RNA18SN2-1344-17	AGTTGGTGGAGCGATTT	17	srRNA	RNA18SN2	NR_146146.1	rRNA	Homo sapiens RNA, 18S ribosomal N2 (RNA18SN2), ribosomal RNA	1344	42	715.942	26	603.276	74	1164.14
srR-371	srRNA-RNA18SN2-1852-18	CCTGCGGAAGGATCATTA	18	srRNA	RNA18SN2	NR_146146.1	rRNA	Homo sapiens RNA, 18S ribosomal N2 (RNA18SN2), ribosomal RNA	1852	21	357.971	52	1206.55	58	912.437
miR-22-3p-1-22	miRNA-22-3p-1-22	AAGCTGCCAGTTGAAGAACTGT	22	miRNA	hsa-miR-22-3p	MIMAT0000077	miRNA	-	1	79	1346.65	39	904.914	14	220.244
tsR-303	tsRNA-tRNA-Arg-TCG-49-28-3	GAGGGTTCGAGTCCCTTCGTGGTCGCCA	28	tsRNA	tRNA-Arg-TCG	chr17.trna17	tRNA	Homo_sapiens_tRNA-Arg-TCG-3-1	49	53	903.45	34	788.9	49	770.852
srR-6520	srRNA-RNA18SN2-141-17	ACTTGGATAACTGTGGT	17	srRNA	RNA18SN2	NR_146146.1	rRNA	Homo sapiens RNA, 18S ribosomal N2 (RNA18SN2), ribosomal RNA	141	39	664.803	39	904.914	56	880.974
srR-86	srRNA-RNA5-8SN1-136-21	TACGCCTGTCTGAGCGTCGCT	21	srRNA	RNA5-8SN1	NR_145821.1	rRNA	Homo sapiens RNA, 5.8S ribosomal N1 (RNA5-8SN1), ribosomal RNA	136	42	715.942	38	881.711	52	818.047
srR-187	srRNA-RNA5S1-102-20	TACCGGGTGCTGTAGGCTTT	20	srRNA	RNA5S1	NR_023363.1	rRNA	Homo sapiens RNA, 5S ribosomal 1 (RNA5S1), ribosomal RNA	102	40	681.849	47	1090.54	39	613.536
sgmR-2	sgmRNA-chr11-88141612-19	GTTCAGAGTTCTACAGTCC	19	sgmRNA	chr11	-	Genome	Chromosome 11	88141612	45	767.08	39	904.914	45	707.926
srR-24	srRNA-RNA28SN5-5055-15	GACACAAGGGTTTGT	15	srRNA	RNA28SN5	NR_003287.4	rRNA	Homo sapiens RNA, 28S ribosomal N5 (RNA28SN5), ribosomal RNA	5055	74	1261.42	29	672.885	27	424.755
srR-1052	srRNA-RNA28SN5-1597-24	GCAAATCGGTCGTCCGACCTGGGT	24	srRNA	RNA28SN5	NR_003287.4	rRNA	Homo sapiens RNA, 28S ribosomal N5 (RNA28SN5), ribosomal RNA	1597	51	869.358	15	348.044	71	1116.95
srR-6521	srRNA-RNA28SN3-44-25	ATTAGTCAGCGGAGGAAAAGAAACT	25	srRNA	RNA28SN3	NR_146154.1	rRNA	Homo sapiens RNA, 28S ribosomal N3 (RNA28SN3), ribosomal RNA	44	51	869.358	38	881.711	37	582.072
srR-33	srRNA-RNA5S1-97-24	GGGAATACCGGGTGCTGTAGGCTT	24	srRNA	RNA5S1	NR_023363.1	rRNA	Homo sapiens RNA, 5S ribosomal 1 (RNA5S1), ribosomal RNA	97	42	715.942	40	928.117	43	676.462
tsR-4671	tsRNA-tRNA-Gln-CTG-60-16	CTCGGTGGAACCTCCA	16	tsRNA	tRNA-Gln-CTG	chr6.trna44	tRNA	Homo_sapiens_tRNA-Gln-CTG-5-1	60	70	1193.24	39	904.914	13	204.512
srR-1255	srRNA-RNA28SN5-4684-16	ATGACTGAACGCCTCT	16	srRNA	RNA28SN5	NR_003287.4	rRNA	Homo sapiens RNA, 28S ribosomal N5 (RNA28SN5), ribosomal RNA	4684	45	767.08	34	788.9	46	723.657
srR-5853	srRNA-RNA28SN5-1-20	CGCGACCTCAGATCAGACGT	20	srRNA	RNA28SN5	NR_003287.4	rRNA	Homo sapiens RNA, 28S ribosomal N5 (RNA28SN5), ribosomal RNA	1	38	647.757	28	649.682	62	975.364
miR-320a-3p-1-22	miRNA-320a-3p-1-22	AAAAGCTGGGTTGAGAGGGCGA	22	miRNA	hsa-miR-320a-3p	MIMAT0000510	miRNA	-	1	9	153.416	59	1368.97	44	692.194
srR-74	srRNA-RNA5S1-105-16	CGGGTGCTGTAGGCTT	16	srRNA	RNA5S1	NR_023363.1	rRNA	Homo sapiens RNA, 5S ribosomal 1 (RNA5S1), ribosomal RNA	105	56	954.589	33	765.697	29	456.219
srR-6522	srRNA-RNA18SN2-1378-27	AACGAACGAGACTCTGGCATGCTAACT	27	srRNA	RNA18SN2	NR_146146.1	rRNA	Homo sapiens RNA, 18S ribosomal N2 (RNA18SN2), ribosomal RNA	1378	45	767.08	30	696.088	44	692.194
srR-6523	srRNA-RNA18SN2-919-25	AAGAGGGACGGCCGGGGGCATTCGT	25	srRNA	RNA18SN2	NR_146146.1	rRNA	Homo sapiens RNA, 18S ribosomal N2 (RNA18SN2), ribosomal RNA	919	46	784.127	24	556.87	51	802.316
miR-let-7f-5p-1-22	miRNA-let-7f-5p-1-22	TGAGGTAGTAGATTGTATAGTT	22	miRNA	hsa-let-7f-5p	MIMAT0000067	miRNA	-	1	47	801.173	27	626.479	45	707.926
srR-6524	srRNA-RNA18SN2-1378-20	AACGAACGAGACTCTGGCAT	20	srRNA	RNA18SN2	NR_146146.1	rRNA	Homo sapiens RNA, 18S ribosomal N2 (RNA18SN2), ribosomal RNA	1378	41	698.895	29	672.885	48	755.121
srR-35	srRNA-RNA5-8SN1-142-15	TGTCTGAGCGTCGCT	15	srRNA	RNA5-8SN1	NR_145821.1	rRNA	Homo sapiens RNA, 5.8S ribosomal N1 (RNA5-8SN1), ribosomal RNA	142	42	715.942	28	649.682	47	739.389
srR-1341	srRNA-RNA28SN5-2764-19	AAATCTCGCGCCGGGCCGT	19	srRNA	RNA28SN5	NR_003287.4	rRNA	Homo sapiens RNA, 28S ribosomal N5 (RNA28SN5), ribosomal RNA	2764	39	664.803	31	719.291	45	707.926
miR-34a-5p-1-22	miRNA-34a-5p-1-22	TGGCAGTGTCTTAGCTGGTTGT	22	miRNA	hsa-miR-34a-5p	MIMAT0000255	miRNA	-	1	35	596.618	32	742.494	47	739.389
srR-90	srRNA-RNA28SN5-5040-30	TGAAAGTCAGCCCTCGACACAAGGGTTTGT	30	srRNA	RNA28SN5	NR_003287.4	rRNA	Homo sapiens RNA, 28S ribosomal N5 (RNA28SN5), ribosomal RNA	5040	41	698.895	37	858.509	33	519.145
srR-1795	srRNA-RNA18SN2-1486-20	AACAGGTCTGTGATGCCCTT	20	srRNA	RNA18SN2	NR_146146.1	rRNA	Homo sapiens RNA, 18S ribosomal N2 (RNA18SN2), ribosomal RNA	1486	28	477.294	25	580.073	64	1006.83
srR-6525	srRNA-RNA18SN2-153-17	GTGGTAATTCTAGAGCT	17	srRNA	RNA18SN2	NR_146146.1	rRNA	Homo sapiens RNA, 18S ribosomal N2 (RNA18SN2), ribosomal RNA	153	34	579.572	34	788.9	42	660.731
tsR-201	tsRNA-tRNA-Pro-TGG-59-17	TCCCGGACGAGCCCCCA	17	tsRNA	tRNA-Pro-TGG	chr16.trna9	tRNA	Homo_sapiens_tRNA-Pro-TGG-3-5	59	29	494.341	37	858.509	41	644.999
tsR-30	tsRNA-tRNA-Tyr-GTA-77-17	TCCGGCTCGAAGGACCA	17	tsRNA	tRNA-Tyr-GTA	chr6.trna15	tRNA	Homo_sapiens_tRNA-Tyr-GTA-8-1	77	22	375.017	44	1020.93	38	597.804
miR-92a-1-5p-1-23	miRNA-92a-1-5p-1-23	AGGTTGGGATCGGTTGCAATGCT	23	miRNA	hsa-miR-92a-1-5p	MIMAT0004507	miRNA	-	1	22	375.017	22	510.465	70	1101.22
miR-18a-5p-1-23	miRNA-18a-5p-1-23	TAAGGTGCATCTAGTGCAGATAG	23	miRNA	hsa-miR-18a-5p	MIMAT0000072	miRNA	-	1	25	426.156	20	464.059	69	1085.49
miR-34A-22-23	miRNA-34A-22-23	TGGCAGTGTCTTAGCTGGTTGTT	23	miRNA	MIR34A	ENST00000385130.1	miRNA	ncrna chromosome:GRCh38:1:9151668:9151777:-1 gene:ENSG00000284357.1 gene_biotype:miRNA transcript_biotype:miRNA gene_symbol:MIR34A description:microRNA 34a [Source:HGNC Symbol;Acc:HGNC:31635]	22	42	715.942	25	580.073	43	676.462
srR-100	srRNA-RNA18SN2-1849-21	GAACCTGCGGAAGGATCATTA	21	srRNA	RNA18SN2	NR_146146.1	rRNA	Homo sapiens RNA, 18S ribosomal N2 (RNA18SN2), ribosomal RNA	1849	41	698.895	29	672.885	38	597.804
sgmR-1081	sgmRNA-chr6-91979485-20	AGACAGTTCGGTCCCTATCT	20	sgmRNA	chr6	-	Genome	Chromosome 6	91979485	48	818.219	31	719.291	27	424.755
srR-1781	srRNA-RNA18SN2-27-18	ATGCTTGTCTCAAAGATT	18	srRNA	RNA18SN2	NR_146146.1	rRNA	Homo sapiens RNA, 18S ribosomal N2 (RNA18SN2), ribosomal RNA	27	30	511.387	15	348.044	69	1085.49
srR-5741	srRNA-RNA28SN5-2815-20	AGCCTCTGGCATGTTGGAAC	20	srRNA	RNA28SN5	NR_003287.4	rRNA	Homo sapiens RNA, 28S ribosomal N5 (RNA28SN5), ribosomal RNA	2815	44	750.034	18	417.653	49	770.852
sinR-149	sinRNA-CCDC102B-8799-17--	AAGTTTAACTTCTGCCA	17	sinRNA	CCDC102B	ENSG00000150636	protein_coding	coiled-coil domain containing 102B [Source:HGNC Symbol;Acc:HGNC:26295]	8799	33	562.526	51	1183.35	12	188.78
srR-6526	srRNA-RNA5S1-106-15-2	GGGTGCTGTAGACTT	15	srRNA	RNA5S1	NR_023363.1	rRNA	Homo sapiens RNA, 5S ribosomal 1 (RNA5S1), ribosomal RNA	106	64	1090.96	22	510.465	21	330.365
srR-668	srRNA-RNA28SN5-5048-21	AGCCCTCGACACAAGGGTTTG	21	srRNA	RNA28SN5	NR_003287.4	rRNA	Homo sapiens RNA, 28S ribosomal N5 (RNA28SN5), ribosomal RNA	5048	23	392.063	16	371.247	74	1164.14
srR-30	srRNA-RNA28SN5-5041-29	GAAAGTCAGCCCTCGACACAAGGGTTTGT	29	srRNA	RNA28SN5	NR_003287.4	rRNA	Homo sapiens RNA, 28S ribosomal N5 (RNA28SN5), ribosomal RNA	5041	55	937.543	22	510.465	30	471.95
miR-101-1-46-22	miRNA-101-1-46-22	GTACAGTACTGTGATAACTGAA	22	miRNA	MIR101-1	ENST00000362265.1	miRNA	ncrna chromosome:GRCh38:1:65058434:65058508:-1 gene:ENSG00000199135.1 gene_biotype:miRNA transcript_biotype:miRNA gene_symbol:MIR101-1 description:microRNA 101-1 [Source:HGNC Symbol;Acc:HGNC:31488]	46	36	613.664	21	487.262	52	818.047
tsR-334	tsRNA-tRNA-Gly-GCC-1-29	GCATGGGTGGTTCAGTGGTAGAATTCTCG	29	tsRNA	tRNA-Gly-GCC	chr21.trna1	tRNA	Homo_sapiens_tRNA-Gly-GCC-1-5	1	10	170.462	19	440.856	80	1258.53
miR-181A1-24-25	miRNA-181A1-24-25	AACATTCAACGCTGTCGGTGAGTTT	25	miRNA	MIR181A1	ENST00000385026.1	miRNA	ncrna chromosome:GRCh38:1:198859044:198859153:-1 gene:ENSG00000207759.1 gene_biotype:miRNA transcript_biotype:miRNA gene_symbol:MIR181A1 description:microRNA 181a-1 [Source:HGNC Symbol;Acc:HGNC:31590]	24	22	375.017	42	974.523	30	471.95
slncR-107	slncRNA-AC093677.2 -1328-19	ACAAGTTTAACTTCTGCCA	19	slncRNA	AC093677.2	ENST00000600169.2	lncRNA	ncrna chromosome:GRCh38:4:74156511:74158373:-1 gene:ENSG00000269559.2 gene_biotype:lncRNA transcript_biotype:lncRNA gene_symbol:AC093677.2 description:novel transcript, antisense to MTHFD2L	1328	52	886.404	32	742.494	12	188.78
miR-99b-5p-1-22	miRNA-99b-5p-1-22	CACCCGTAGAACCGACCTTGCG	22	miRNA	hsa-miR-99b-5p	MIMAT0000689	miRNA	-	1	26	443.202	34	788.9	37	582.072
tsR-154	tsRNA-tRNA-Pro-TGG-60-16	CCCGGACGAGCCCCCA	16	tsRNA	tRNA-Pro-TGG	chr16.trna9	tRNA	Homo_sapiens_tRNA-Pro-TGG-3-5	60	51	869.358	20	464.059	28	440.487
srR-1621	srRNA-RNA18SN2-864-22	AATGGAATAGGACCGCGGTTCT	22	srRNA	RNA18SN2	NR_146146.1	rRNA	Homo sapiens RNA, 18S ribosomal N2 (RNA18SN2), ribosomal RNA	864	30	511.387	27	626.479	40	629.267
srR-6527	srRNA-RNA18SN2-1650-19	AAGTGCGGGTCATAAGCTT	19	srRNA	RNA18SN2	NR_146146.1	rRNA	Homo sapiens RNA, 18S ribosomal N2 (RNA18SN2), ribosomal RNA	1650	20	340.925	9	208.826	77	1211.34
srR-103	srRNA-RNA5S1-91-30	CCGCCTGGGAATACCGGGTGCTGTAGGCTT	30	srRNA	RNA5S1	NR_023363.1	rRNA	Homo sapiens RNA, 5S ribosomal 1 (RNA5S1), ribosomal RNA	91	30	511.387	33	765.697	30	471.95
-	spgRNA-5S-95-20	ATACCGGGTGCTGTAGACTT	20	spgRNA	5S	-	pseudogene	hg38_rmsk_5S_range=chr6:17721785-17721898	95	50	852.311	24	556.87	21	330.365
miR-21-5p-1-24	miRNA-21-5p-1-24	TAGCTTATCAGACTGATGTTGACA	24	miRNA	hsa-miR-21-5p	MIMAT0000076	miRNA	-	1	69	1176.19	20	464.059	6	94.3901
srR-102	srRNA-RNA5S1-100-21	AATACCGGGTGCTGTAGGCTT	21	srRNA	RNA5S1	NR_023363.1	rRNA	Homo sapiens RNA, 5S ribosomal 1 (RNA5S1), ribosomal RNA	100	24	409.11	44	1020.93	19	298.902
tsR-2248	tsRNA-tRNA-Arg-CCG-49-27	GTGGGTTCGGGTCCCATCTGGGTCGCC	27	tsRNA	tRNA-Arg-CCG	chr17.trna21	tRNA	Homo_sapiens_tRNA-Arg-CCG-2-1	49	30	511.387	34	788.9	27	424.755
srR-6528	srRNA-RNA18SN2-1265-19	ACCCGGCCCGGACACGGAC	19	srRNA	RNA18SN2	NR_146146.1	rRNA	Homo sapiens RNA, 18S ribosomal N2 (RNA18SN2), ribosomal RNA	1265	31	528.433	21	487.262	43	676.462
srR-6529	srRNA-RNA28SN5-1-17	CGCGACCTCAGATCAGA	17	srRNA	RNA28SN5	NR_003287.4	rRNA	Homo sapiens RNA, 28S ribosomal N5 (RNA28SN5), ribosomal RNA	1	36	613.664	36	835.306	15	235.975
miR-92a-3p-7-16	miRNA-92a-3p-7-16	ACTTGTCCCGGCCTGT	16	miRNA	hsa-miR-92a-3p	MIMAT0000092	miRNA	-	7	35	596.618	6	139.218	60	943.901
srR-849	srRNA-RNA28SN5-2370-17	ATTCAAACGAGAACTTT	17	srRNA	RNA28SN5	NR_003287.4	rRNA	Homo sapiens RNA, 28S ribosomal N5 (RNA28SN5), ribosomal RNA	2370	38	647.757	21	487.262	34	534.877
srR-6530	srRNA-RNA18SN2-60-22	AAGTACGCACGGCCGGTACAGT	22	srRNA	RNA18SN2	NR_146146.1	rRNA	Homo sapiens RNA, 18S ribosomal N2 (RNA18SN2), ribosomal RNA	60	22	375.017	18	417.653	55	865.242
miR-10b-5p-1-22	miRNA-10b-5p-1-22	TACCCTGTAGAACCGAATTTGT	22	miRNA	hsa-miR-10b-5p	MIMAT0000254	miRNA	-	1	27	460.248	28	649.682	34	534.877
piR-23127-13-19	piRNA-23127-13-19	ACCGGGTGCTGTAGGCTTA	19	piRNA	hsa-piR-23127	hsa-piR-23127	piRNA	-	13	32	545.479	29	672.885	26	409.024
miR-191-5p-1-23	miRNA-191-5p-1-23	CAACGGAATCCCAAAAGCAGCTG	23	miRNA	hsa-miR-191-5p	MIMAT0000440	miRNA	-	1	46	784.127	16	371.247	30	471.95
srR-126	srRNA-RNA28SN5-4894-16	ACGGGGCGCGGCCGGA	16	srRNA	RNA28SN5	NR_003287.4	rRNA	Homo sapiens RNA, 28S ribosomal N5 (RNA28SN5), ribosomal RNA	4894	17	289.786	2	46.4059	82	1290
srR-1982	srRNA-RNA18SN2-858-28	AGGAATAATGGAATAGGACCGCGGTTCT	28	srRNA	RNA18SN2	NR_146146.1	rRNA	Homo sapiens RNA, 18S ribosomal N2 (RNA18SN2), ribosomal RNA	858	33	562.526	23	533.667	33	519.145
srR-6531	srRNA-RNA28SN5-1960-15	AGACAGCAGGACGGT	15	srRNA	RNA28SN5	NR_003287.4	rRNA	Homo sapiens RNA, 28S ribosomal N5 (RNA28SN5), ribosomal RNA	1960	37	630.71	28	649.682	20	314.634
tsR-636	tsRNA-tRNA-Val-CAC-56-21	CGAAACCGGGCGGAAACACCA	21	tsRNA	tRNA-Val-CAC	chr1.trna132	tRNA	Homo_sapiens_tRNA-Val-CAC-5-1	56	26	443.202	29	672.885	29	456.219
srR-108	srRNA-RNA18SN2-1840-30	TCCGTAGGTGAACCTGCGGAAGGATCATTA	30	srRNA	RNA18SN2	NR_146146.1	rRNA	Homo sapiens RNA, 18S ribosomal N2 (RNA18SN2), ribosomal RNA	1840	26	443.202	33	765.697	23	361.829
srR-174	srRNA-RNA18SN2-1850-20	AACCTGCGGAAGGATCATTA	20	srRNA	RNA18SN2	NR_146146.1	rRNA	Homo sapiens RNA, 18S ribosomal N2 (RNA18SN2), ribosomal RNA	1850	37	630.71	16	371.247	36	566.34
srR-51	srRNA-RNA5S1-97-25	GGGAATACCGGGTGCTGTAGGCTTT	25	srRNA	RNA5S1	NR_023363.1	rRNA	Homo sapiens RNA, 5S ribosomal 1 (RNA5S1), ribosomal RNA	97	29	494.341	36	835.306	15	235.975
srR-6532	srRNA-RNA28SN5-1573-24	GGAGGTCCGTAGCGGTCCTGACGT	24	srRNA	RNA28SN5	NR_003287.4	rRNA	Homo sapiens RNA, 28S ribosomal N5 (RNA28SN5), ribosomal RNA	1573	25	426.156	19	440.856	44	692.194
srR-2939	srRNA-RNA5-8SN1-2-18	GACTCTTAGCGGTGGATC	18	srRNA	RNA5-8SN1	NR_145821.1	rRNA	Homo sapiens RNA, 5.8S ribosomal N1 (RNA5-8SN1), ribosomal RNA	2	45	767.08	23	533.667	16	251.707
srR-6533	srRNA-RNA18SN2-650-18	ATTAAAGTTGCTGCAGTT	18	srRNA	RNA18SN2	NR_146146.1	rRNA	Homo sapiens RNA, 18S ribosomal N2 (RNA18SN2), ribosomal RNA	650	18	306.832	17	394.45	54	849.511
srR-6534	srRNA-RNA18SN2-650-29	ATTAAAGTTGCTGCAGTTAAAAAGCTCGT	29	srRNA	RNA18SN2	NR_146146.1	rRNA	Homo sapiens RNA, 18S ribosomal N2 (RNA18SN2), ribosomal RNA	650	29	494.341	29	672.885	24	377.56
srR-6535	srRNA-RNA18SN2-1-24	TACCTGGTTGATCCTGCCAGTAGC	24	srRNA	RNA18SN2	NR_146146.1	rRNA	Homo sapiens RNA, 18S ribosomal N2 (RNA18SN2), ribosomal RNA	1	36	613.664	14	324.841	38	597.804
-	spgRNA-5S-98-17	CCGGGTGCTGTAGACTT	17	spgRNA	5S	-	pseudogene	hg38_rmsk_5S_range=chr6:17721785-17721898	98	27	460.248	38	881.711	10	157.317
tsR-157	tsRNA-tRNA-Arg-TCG-49-27	GAGGGTTCGGTCCCTTCGTGGTCGCCA	27	tsRNA	tRNA-Arg-TCG	chr17.trna17	tRNA	Homo_sapiens_tRNA-Arg-TCG-3-1	49	7	119.324	45	1044.13	21	330.365
srR-3015	srRNA-RNA18SN2-22-23	AGCATATGCTTGTCTCAAAGATT	23	srRNA	RNA18SN2	NR_146146.1	rRNA	Homo sapiens RNA, 18S ribosomal N2 (RNA18SN2), ribosomal RNA	22	23	392.063	19	440.856	42	660.731
srR-6536	srRNA-RNA5-8SN1-1-30	CGACTCTTAGCGGTGGATCACTCGGCTCGT	30	srRNA	RNA5-8SN1	NR_145821.1	rRNA	Homo sapiens RNA, 5.8S ribosomal N1 (RNA5-8SN1), ribosomal RNA	1	29	494.341	24	556.87	28	440.487
srR-87	srRNA-RNA5S1-105-17	CGGGTGCTGTAGGCTTT	17	srRNA	RNA5S1	NR_023363.1	rRNA	Homo sapiens RNA, 5S ribosomal 1 (RNA5S1), ribosomal RNA	105	39	664.803	28	649.682	11	173.048
tsR-61	tsRNA-tRNA-Arg-CCG-49-27-2	GTGGGTTCGGTCCCATCTGGGTCGCCA	27	tsRNA	tRNA-Arg-CCG	chr17.trna21	tRNA	Homo_sapiens_tRNA-Arg-CCG-2-1	49	29	494.341	25	580.073	26	409.024
tsR-13	tsRNA-mt-tRNA-Val-TAC-49-24	AACTTAACTTGACCGCTCTGACCA	24	tsRNA	mt-tRNA-Val-TAC	mtdbD00000528	mt-tRNA	-	49	5	85.2311	27	626.479	49	770.852
miR-30A-6-23	miRNA-30A-6-23	TGTAAACATCCTCGACTGGAAGC	23	miRNA	MIR30A	ENST00000385092.1	miRNA	ncrna chromosome:GRCh38:6:71403551:71403621:-1 gene:ENSG00000207827.1 gene_biotype:miRNA transcript_biotype:miRNA gene_symbol:MIR30A description:microRNA 30a [Source:HGNC Symbol;Acc:HGNC:31624]	6	53	903.45	16	371.247	13	204.512
sinR-1790	sinRNA-TRAPPC9-1485-17--	TCTGTCTGAGGGTCGGC	17	sinRNA	TRAPPC9	ENSG00000167632	protein_coding	trafficking protein particle complex 9 [Source:HGNC Symbol;Acc:HGNC:30832]	1485	21	357.971	32	742.494	24	377.56
miR-27b-3p-1-21	miRNA-27b-3p-1-21	TTCACAGTGGCTAAGTTCTGC	21	miRNA	hsa-miR-27b-3p	MIMAT0000419	miRNA	-	1	29	494.341	20	464.059	32	503.414
srR-28	srRNA-RNA5-8SN1-139-19	GCCTGTCTGAGCGTCGCTT	19	srRNA	RNA5-8SN1	NR_145821.1	rRNA	Homo sapiens RNA, 5.8S ribosomal N1 (RNA5-8SN1), ribosomal RNA	139	30	511.387	15	348.044	38	597.804
srR-6537	srRNA-RNA28SN5-1975-23	GGCCATGGAAGTCGGAATCCGCT	23	srRNA	RNA28SN5	NR_003287.4	rRNA	Homo sapiens RNA, 28S ribosomal N5 (RNA28SN5), ribosomal RNA	1975	19	323.878	21	487.262	41	644.999
snR-2	snRNA-RNVU1-29 -137-28	TGGGGGACTGCGTTCGCGCTTTCCCCTG	28	snRNA	RNVU1-29	ENST00000615842.1	snRNA	ncrna chromosome:GRCh38:1:146376807:146376970:1 gene:ENSG00000273768.1 gene_biotype:snRNA transcript_biotype:snRNA gene_symbol:RNVU1-29 description:RNA, variant U1 small nuclear 29 [Source:HGNC Symbol;Acc:HGNC:54433]	137	19	323.878	28	649.682	30	471.95
srR-6538	srRNA-RNA18SN2-111-30	ATGGTTCCTTTGGTCGCTCGCTCCTCTCCT	30	srRNA	RNA18SN2	NR_146146.1	rRNA	Homo sapiens RNA, 18S ribosomal N2 (RNA18SN2), ribosomal RNA	111	13	221.601	24	556.87	42	660.731
srR-25	srRNA-RNA5-8SN1-128-29	CCCGGGGCTACGCCTGTCTGAGCGTCGCT	29	srRNA	RNA5-8SN1	NR_145821.1	rRNA	Homo sapiens RNA, 5.8S ribosomal N1 (RNA5-8SN1), ribosomal RNA	128	18	306.832	29	672.885	29	456.219
srR-503	srRNA-RNA28SN5-1679-28	AGGATAGCTGGCGCTCTCGCAGACCCGA	28	srRNA	RNA28SN5	NR_003287.4	rRNA	Homo sapiens RNA, 28S ribosomal N5 (RNA28SN5), ribosomal RNA	1679	20	340.925	28	649.682	28	440.487
srR-6539	srRNA-RNA18SN2-155-15	GGTAATTCTAGAGCT	15	srRNA	RNA18SN2	NR_146146.1	rRNA	Homo sapiens RNA, 18S ribosomal N2 (RNA18SN2), ribosomal RNA	155	28	477.294	22	510.465	28	440.487
srR-1625	srRNA-RNA18SN2-1854-16	TGCGGAAGGATCATTA	16	srRNA	RNA18SN2	NR_146146.1	rRNA	Homo sapiens RNA, 18S ribosomal N2 (RNA18SN2), ribosomal RNA	1854	44	750.034	23	533.667	9	141.585
miR-122-15-23	miRNA-122-15-23	TGGAGTGTGACAATGGTGTTTGT	23	miRNA	MIR122	ENST00000385044.3	miRNA	ncrna chromosome:GRCh38:18:58451074:58451158:1 gene:ENSG00000284440.1 gene_biotype:miRNA transcript_biotype:miRNA gene_symbol:MIR122 description:microRNA 122 [Source:HGNC Symbol;Acc:HGNC:31501]	15	46	784.127	21	487.262	9	141.585
snR-54	snRNA-RNVU1-29 -135-30-2	AGTGGGGGACTGCGTTCGCGCTCTCCCCTG	30	snRNA	RNVU1-29	ENST00000615842.1	snRNA	ncrna chromosome:GRCh38:1:146376807:146376970:1 gene:ENSG00000273768.1 gene_biotype:snRNA transcript_biotype:snRNA gene_symbol:RNVU1-29 description:RNA, variant U1 small nuclear 29 [Source:HGNC Symbol;Acc:HGNC:54433]	135	23	392.063	33	765.697	16	251.707
srR-134	srRNA-RNA28SN5-197-21	AAGTCCTTCTGATCGAGGCCC	21	srRNA	RNA28SN5	NR_003287.4	rRNA	Homo sapiens RNA, 28S ribosomal N5 (RNA28SN5), ribosomal RNA	197	27	460.248	9	208.826	47	739.389
srR-6540	srRNA-RNA28SN5-2345-18	GCAGATCTTGGTGGTAGT	18	srRNA	RNA28SN5	NR_003287.4	rRNA	Homo sapiens RNA, 28S ribosomal N5 (RNA28SN5), ribosomal RNA	2345	39	664.803	13	301.638	28	440.487
srR-160	srRNA-RNA28SN5-5047-22	CAGCCCTCGACACAAGGGTTTG	22	srRNA	RNA28SN5	NR_003287.4	rRNA	Homo sapiens RNA, 28S ribosomal N5 (RNA28SN5), ribosomal RNA	5047	50	852.311	10	232.029	20	314.634
tsR-1691	tsRNA-tRNA-Glu-CTC-1-30	TCCCTGTGGTCTAGTGGTTAGGATTCGGCG	30	tsRNA	tRNA-Glu-CTC	chr1.trna70	tRNA	Homo_sapiens_tRNA-Glu-CTC-2-1	1	11	187.509	23	533.667	43	676.462
miR-1307-80-23	miRNA-1307-80-23	ACTCGGCGTGGCGTCGGTCGTGG	23	miRNA	MIR1307	ENST00000408840.1	miRNA	ncrna chromosome:GRCh38:10:103394253:103394401:-1 gene:ENSG00000283867.1 gene_biotype:miRNA transcript_biotype:miRNA gene_symbol:MIR1307 description:microRNA 1307 [Source:HGNC Symbol;Acc:HGNC:35372]	80	16	272.74	33	765.697	22	346.097
srR-40	srRNA-RNA5S1-93-29	GCCTGGGAATACCGGGTGCTGTAGGCTTT	29	srRNA	RNA5S1	NR_023363.1	rRNA	Homo sapiens RNA, 5S ribosomal 1 (RNA5S1), ribosomal RNA	93	29	494.341	28	649.682	15	235.975
tsR-984	tsRNA-tRNA-Arg-TCG-49-28-4	GAGGGTTCGAATCCCTTCGTGGTTGCCA	28	tsRNA	tRNA-Arg-TCG	chr6.trna132	tRNA	Homo_sapiens_tRNA-Arg-TCG-5-1	49	18	306.832	21	487.262	37	582.072
miR-218-2-25-22	miRNA-218-2-25-22	TTGTGCTTGATCTAACCATGTG	22	miRNA	MIR218-2	ENST00000385006.1	miRNA	ncrna chromosome:GRCh38:5:168768146:168768255:-1 gene:ENSG00000207739.1 gene_biotype:miRNA transcript_biotype:miRNA gene_symbol:MIR218-2 description:microRNA 218-2 [Source:HGNC Symbol;Acc:HGNC:31596]	25	15	255.693	6	139.218	61	959.633
srR-6541	srRNA-RNA18SN2-1284-17	AGGATTGACAGATTGAT	17	srRNA	RNA18SN2	NR_146146.1	rRNA	Homo sapiens RNA, 18S ribosomal N2 (RNA18SN2), ribosomal RNA	1284	21	357.971	4	92.8117	57	896.706
srR-1021	srRNA-RNA28SN5-334-21	AAATACCGGCACGAGACCGAT	21	srRNA	RNA28SN5	NR_003287.4	rRNA	Homo sapiens RNA, 28S ribosomal N5 (RNA28SN5), ribosomal RNA	334	25	426.156	20	464.059	29	456.219
srR-20	srRNA-RNA5-8SN1-127-30	TCCCGGGGCTACGCCTGTCTGAGCGTCGCT	30	srRNA	RNA5-8SN1	NR_145821.1	rRNA	Homo sapiens RNA, 5.8S ribosomal N1 (RNA5-8SN1), ribosomal RNA	127	20	340.925	22	510.465	31	487.682
miR-99a-5p-1-22	miRNA-99a-5p-1-22	AACCCGTAGATCCGATCTTGTG	22	miRNA	hsa-miR-99a-5p	MIMAT0000097	miRNA	-	1	23	392.063	19	440.856	32	503.414
miR-20a-5p-2-22	miRNA-20a-5p-2-22	AAAGTGCTTATAGTGCAGGTAG	22	miRNA	hsa-miR-20a-5p	MIMAT0000075	miRNA	-	2	30	511.387	19	440.856	24	377.56
srR-123	srRNA-RNA5S1-100-22	AATACCGGGTGCTGTAGGCTTT	22	srRNA	RNA5S1	NR_023363.1	rRNA	Homo sapiens RNA, 5S ribosomal 1 (RNA5S1), ribosomal RNA	100	21	357.971	29	672.885	19	298.902
miR-10b-5p-1-23	miRNA-10b-5p-1-23	TACCCTGTAGAACCGAATTTGTG	23	miRNA	hsa-miR-10b-5p	MIMAT0000254	miRNA	-	1	31	528.433	6	139.218	41	644.999
srR-6542	srRNA-RNA28SN5-4953-15	GTGGAACCTGGCGCT	15	srRNA	RNA28SN5	NR_003287.4	rRNA	Homo sapiens RNA, 28S ribosomal N5 (RNA28SN5), ribosomal RNA	4953	34	579.572	13	301.638	27	424.755
tsR-159	tsRNA-tRNA-Tyr-GTA-72-21	CGTTTCCGGCTCGAAGGACCA	21	tsRNA	tRNA-Tyr-GTA	chr14.trna5	tRNA	Homo_sapiens_tRNA-Tyr-GTA-5-5	72	8	136.37	17	394.45	49	770.852
srR-6543	srRNA-RNA28SN5-2345-25	GCAGATCTTGGTGGTAGTAGCAAAT	25	srRNA	RNA28SN5	NR_003287.4	rRNA	Homo sapiens RNA, 28S ribosomal N5 (RNA28SN5), ribosomal RNA	2345	27	460.248	20	464.059	23	361.829
srR-6544	srRNA-RNA18SN2-64-18	ACGCACGGCCGGTACAGT	18	srRNA	RNA18SN2	NR_146146.1	rRNA	Homo sapiens RNA, 18S ribosomal N2 (RNA18SN2), ribosomal RNA	64	14	238.647	15	348.044	41	644.999
srR-6545	srRNA-5_8S_rRNA -137-18	GTCTGTCTGAGGGTCGGC	18	srRNA	5_8S_rRNA	ENST00000638132.1	rRNA	ncrna chromosome:GRCh38:20:29741510:29741661:-1 gene:ENSG00000283291.1 gene_biotype:rRNA transcript_biotype:rRNA gene_symbol:5_8S_rRNA description:5.8S ribosomal RNA [Source:RFAM;Acc:RF00002]	137	12	204.555	19	440.856	37	582.072
tsR-28	tsRNA-tRNA-Gln-TTG-58-20	AGATCTCGGTGGGACCTCCA	20	tsRNA	tRNA-Gln-TTG	chr6.trna138	tRNA	Homo_sapiens_tRNA-Gln-TTG-3-3	58	24	409.11	21	487.262	21	330.365
tsR-3572	tsRNA-tRNA-Gly-GCC-1-29-2	GCATTGGTGGTTCAGTGGTAGAATTCTCG	29	tsRNA	tRNA-Gly-GCC	chr16.trna19	tRNA	Homo_sapiens_tRNA-Gly-GCC-5-1	1	18	306.832	3	69.6088	54	849.511
miR-21-8-24	miRNA-21-8-24	TAGCTTATCAGACTGATGTTGACT	24	miRNA	MIR21	ENST00000362134.1	miRNA	ncrna chromosome:GRCh38:17:59841266:59841337:1 gene:ENSG00000284190.1 gene_biotype:miRNA transcript_biotype:miRNA gene_symbol:MIR21 description:microRNA 21 [Source:HGNC Symbol;Acc:HGNC:31586]	8	43	732.988	16	371.247	7	110.122
sgmR-1082	sgmRNA-chr15-64379979-22	TAGACATTGCAATTGGCACTCT	22	sgmRNA	chr15	-	Genome	Chromosome 15	64379979	2	34.0925	19	440.856	47	739.389
miR-26B-12-22	miRNA-26B-12-22	TTCAAGTAATTCAGGATAGGTT	22	miRNA	MIR26B	ENST00000362251.4	miRNA	ncrna chromosome:GRCh38:2:218402646:218402722:1 gene:ENSG00000199121.4 gene_biotype:miRNA transcript_biotype:miRNA gene_symbol:MIR26B description:microRNA 26b [Source:HGNC Symbol;Acc:HGNC:31612]	12	25	426.156	17	394.45	25	393.292
srR-2328	srRNA-RNA28SN5-433-18	AAACGGGTGGGGTCCGCG	18	srRNA	RNA28SN5	NR_003287.4	rRNA	Homo sapiens RNA, 28S ribosomal N5 (RNA28SN5), ribosomal RNA	433	26	443.202	23	533.667	15	235.975
srR-6264	srRNA-RNA5-8SN1-1-19	CGACTCTTAGCGGTGGATC	19	srRNA	RNA5-8SN1	NR_145821.1	rRNA	Homo sapiens RNA, 5.8S ribosomal N1 (RNA5-8SN1), ribosomal RNA	1	33	562.526	15	348.044	19	298.902
tsR-245	tsRNA-tRNA-Gln-TTG-60-16	CTCGGTGGGACCTCCA	16	tsRNA	tRNA-Gln-TTG	chr6.trna138	tRNA	Homo_sapiens_tRNA-Gln-TTG-3-3	60	17	289.786	29	672.885	15	235.975
srpR-120	srpRNA-SSU-rRNA_Hsa-chr22:11629546-20	AAACGATGCCGACTGGCGAT	20	srpRNA	SSU-rRNA_Hsa	-	-	hg38_rmsk_SSU-rRNA_Hsa_range=chr22:11629546-11631288	1081	8	136.37	7	162.421	57	896.706
srR-3436	srRNA-RNA28SN5-1981-17	GGAAGTCGGAATCCGCT	17	srRNA	RNA28SN5	NR_003287.4	rRNA	Homo sapiens RNA, 28S ribosomal N5 (RNA28SN5), ribosomal RNA	1981	16	272.74	26	603.276	20	314.634
srR-6546	srRNA-RNA18SN2-1-26	TACCTGGTTGATCCTGCCAGTAGCAT	26	srRNA	RNA18SN2	NR_146146.1	rRNA	Homo sapiens RNA, 18S ribosomal N2 (RNA18SN2), ribosomal RNA	1	37	630.71	9	208.826	22	346.097
srR-6547	srRNA-RNA18SN2-1506-25	AGATGTCCGGGGCTGCACGCGCGCT	25	srRNA	RNA18SN2	NR_146146.1	rRNA	Homo sapiens RNA, 18S ribosomal N2 (RNA18SN2), ribosomal RNA	1506	19	323.878	14	324.841	34	534.877
srR-10	srRNA-RNA5-8SN1-143-15	GTCTGAGCGTCGCTT	15	srRNA	RNA5-8SN1	NR_145821.1	rRNA	Homo sapiens RNA, 5.8S ribosomal N1 (RNA5-8SN1), ribosomal RNA	143	24	409.11	15	348.044	27	424.755
srR-6548	srRNA-RNA18SN2-1669-26	GCGTTGATTAAGTCCCTGCCCTTTGT	26	srRNA	RNA18SN2	NR_146146.1	rRNA	Homo sapiens RNA, 18S ribosomal N2 (RNA18SN2), ribosomal RNA	1669	31	528.433	11	255.232	25	393.292
srR-4598	srRNA-RNA18SN2-1381-15	GAACGAGACTCTGGC	15	srRNA	RNA18SN2	NR_146146.1	rRNA	Homo sapiens RNA, 18S ribosomal N2 (RNA18SN2), ribosomal RNA	1381	22	375.017	23	533.667	17	267.439
miR-378a-3p-1-22	miRNA-378a-3p-1-22	ACTGGACTTGGAGTCAGAAGGC	22	miRNA	hsa-miR-378a-3p	MIMAT0000732	miRNA	-	1	16	272.74	21	487.262	26	409.024
srR-6549	srRNA-RNA18SN2-141-23	ACTTGGATAACTGTGGTAATTCT	23	srRNA	RNA18SN2	NR_146146.1	rRNA	Homo sapiens RNA, 18S ribosomal N2 (RNA18SN2), ribosomal RNA	141	21	357.971	21	487.262	20	314.634
tsR-250	tsRNA-tRNA-Arg-CCG-49-28-3	GTGGGTTCGAGTCCCATCTGGGTCGCCA	28	tsRNA	tRNA-Arg-CCG	chr17.trna21	tRNA	Homo_sapiens_tRNA-Arg-CCG-2-1	49	12	204.555	24	556.87	25	393.292
srR-6550	srRNA-RNA28SN5-2798-17	AGGTCTCCAAGGTGAAC	17	srRNA	RNA28SN5	NR_003287.4	rRNA	Homo sapiens RNA, 28S ribosomal N5 (RNA28SN5), ribosomal RNA	2798	26	443.202	15	348.044	23	361.829
srR-6551	srRNA-RNA18SN2-149-21	AACTGTGGTAATTCTAGAGCT	21	srRNA	RNA18SN2	NR_146146.1	rRNA	Homo sapiens RNA, 18S ribosomal N2 (RNA18SN2), ribosomal RNA	149	14	238.647	22	510.465	25	393.292
-	spgRNA-5S-99-16	CGGGTGCTGTAGACTT	16	spgRNA	5S	-	pseudogene	hg38_rmsk_5S_range=chr6:17721785-17721898	99	46	784.127	12	278.435	5	78.6584
srR-26	srRNA-RNA5S1-93-28	GCCTGGGAATACCGGGTGCTGTAGGCTT	28	srRNA	RNA5S1	NR_023363.1	rRNA	Homo sapiens RNA, 5S ribosomal 1 (RNA5S1), ribosomal RNA	93	14	238.647	30	696.088	12	188.78
srR-6552	srRNA-RNA18SN2-360-16	ATCAACTTTCGATGGT	16	srRNA	RNA18SN2	NR_146146.1	rRNA	Homo sapiens RNA, 18S ribosomal N2 (RNA18SN2), ribosomal RNA	360	10	170.462	9	208.826	47	739.389
srR-6553	srRNA-RNA5-8SN1-2-29	GACTCTTAGCGGTGGATCACTCGGCTCGT	29	srRNA	RNA5-8SN1	NR_145821.1	rRNA	Homo sapiens RNA, 5.8S ribosomal N1 (RNA5-8SN1), ribosomal RNA	2	19	323.878	17	394.45	25	393.292
srR-88	srRNA-RNA18SN2-1768-18	ACGGCCCTGGCGGAGCGC	18	srRNA	RNA18SN2	NR_146146.1	rRNA	Homo sapiens RNA, 18S ribosomal N2 (RNA18SN2), ribosomal RNA	1768	29	494.341	21	487.262	8	125.853
miR-29a-3p-1-21	miRNA-29a-3p-1-21	TAGCACCATCTGAAATCGGTT	21	miRNA	hsa-miR-29a-3p	MIMAT0000086	miRNA	-	1	33	562.526	18	417.653	8	125.853
srR-6554	srRNA-RNA18SN2-512-16	AGTGACGAAAAATAAC	16	srRNA	RNA18SN2	NR_146146.1	rRNA	Homo sapiens RNA, 18S ribosomal N2 (RNA18SN2), ribosomal RNA	512	18	306.832	16	371.247	27	424.755
tsR-72	tsRNA-tRNA-Gln-TTG-61-15	TCGGTGGGACCTCCA	15	tsRNA	tRNA-Gln-TTG	chr6.trna138	tRNA	Homo_sapiens_tRNA-Gln-TTG-3-3	61	24	409.11	18	417.653	17	267.439
srR-2961	srRNA-RNA18SN2-554-20	AATTGGAATGAGTCCACTTT	20	srRNA	RNA18SN2	NR_146146.1	rRNA	Homo sapiens RNA, 18S ribosomal N2 (RNA18SN2), ribosomal RNA	554	23	392.063	7	162.421	34	534.877
tsR-3559	tsRNA-tRNA-Glu-CTC-1-29	TCCCTGGTGGTCTAGTGGTTAGGATTCGG	29	tsRNA	tRNA-Glu-CTC	chr1.trna70	tRNA	Homo_sapiens_tRNA-Glu-CTC-2-1	1	3	51.1387	12	278.435	48	755.121
tsR-15	tsRNA-tRNA-Gln-CTG-61-15	TCGGTGGAACCTCCA	15	tsRNA	tRNA-Gln-CTG	chr6.trna44	tRNA	Homo_sapiens_tRNA-Gln-CTG-5-1	61	31	528.433	14	324.841	14	220.244
miR-29c-3p-1-22	miRNA-29c-3p-1-22	TAGCACCATTTGAAATCGGTTA	22	miRNA	hsa-miR-29c-3p	MIMAT0000681	miRNA	-	1	19	323.878	13	301.638	28	440.487
srR-1096	srRNA-RNA28SN5-47-22	AGTCAGCGGAGGAGAAGAAACT	22	srRNA	RNA28SN5	NR_003287.4	rRNA	Homo sapiens RNA, 28S ribosomal N5 (RNA28SN5), ribosomal RNA	47	25	426.156	14	324.841	20	314.634
slncR-1016	slncRNA-AC019080.1 -1530-21	CGACTCCTGTCACCTCTGCCA	21	slncRNA	AC019080.1	ENST00000456746.5	lncRNA	ncrna chromosome:GRCh38:2:177283512:177392691:-1 gene:ENSG00000213963.6 gene_biotype:lncRNA transcript_biotype:lncRNA gene_symbol:AC019080.1 description:novel transcript	1530	7	119.324	31	719.291	14	220.244
miR-29b-3p-1-23	miRNA-29b-3p-1-23	TAGCACCATTTGAAATCAGTGTT	23	miRNA	hsa-miR-29b-3p	MIMAT0000100	miRNA	-	1	39	664.803	10	232.029	10	157.317
miR-744-5p-1-22	miRNA-744-5p-1-22	TGCGGGGCTAGGGCTAACAGCA	22	miRNA	hsa-miR-744-5p	MIMAT0004945	miRNA	-	1	16	272.74	14	324.841	29	456.219
miR-92a-3p-1-22-8	miRNA-92a-3p-1-22-8	TATTGCACTTGTCCCGGCCTGTA	23	miRNA	hsa-miR-92a-3p	MIMAT0000092	miRNA	-	1	0	0	16	371.247	43	676.462
miR-151a-3p-1-21	miRNA-151a-3p-1-21	CTAGACTGAAGCTCCTTGAGG	21	miRNA	hsa-miR-151a-3p	MIMAT0000757	miRNA	-	1	35	596.618	7	162.421	18	283.17
miR-221-3p-1-24	miRNA-221-3p-1-24	AGCTACATTGTCTGCTGGGTTTCT	24	miRNA	hsa-miR-221-3p	MIMAT0000278	miRNA	-	1	19	323.878	17	394.45	20	314.634
snR-10	snRNA-RNVU1-29 -136-29	GTGGGGGACTGCGTTCGCGCTTTCCCCTG	29	snRNA	RNVU1-29	ENST00000615842.1	snRNA	ncrna chromosome:GRCh38:1:146376807:146376970:1 gene:ENSG00000273768.1 gene_biotype:snRNA transcript_biotype:snRNA gene_symbol:RNVU1-29 description:RNA, variant U1 small nuclear 29 [Source:HGNC Symbol;Acc:HGNC:54433]	136	30	511.387	10	232.029	18	283.17
tsR-418	tsRNA-tRNA-Arg-TCG-49-26	GAGGGTTCGTCCCTTCGTGGTCGCCA	26	tsRNA	tRNA-Arg-TCG	chr17.trna17	tRNA	Homo_sapiens_tRNA-Arg-TCG-3-1	49	18	306.832	18	417.653	19	298.902
tsR-920	tsRNA-tRNA-Phe-GAA-56-21	CGTTCCCGGGTTTCGGCACCA	21	tsRNA	tRNA-Phe-GAA	chr19.trna12	tRNA	Homo_sapiens_tRNA-Phe-GAA-1-6	56	10	170.462	23	533.667	20	314.634
srR-238	srRNA-RNA18SN2-1027-18	AAGAACGAAAGTCGGAGG	18	srRNA	RNA18SN2	NR_146146.1	rRNA	Homo sapiens RNA, 18S ribosomal N2 (RNA18SN2), ribosomal RNA	1027	27	460.248	5	116.015	28	440.487
tsR-740	tsRNA-tRNA-Gly-GCC-1-28	GCATGGGTGGTTCAGTGGTAGAATTCTC	28	tsRNA	tRNA-Gly-GCC	chr21.trna1	tRNA	Homo_sapiens_tRNA-Gly-GCC-1-5	1	8	136.37	6	139.218	47	739.389
miR-101-1-47-22	miRNA-101-1-47-22	TACAGTACTGTGATAACTGAAG	22	miRNA	MIR101-1	ENST00000362265.1	miRNA	ncrna chromosome:GRCh38:1:65058434:65058508:-1 gene:ENSG00000199135.1 gene_biotype:miRNA transcript_biotype:miRNA gene_symbol:MIR101-1 description:microRNA 101-1 [Source:HGNC Symbol;Acc:HGNC:31488]	47	22	375.017	9	208.826	27	424.755
srR-6555	srRNA-RNA18SN2-1674-21	GATTAAGTCCCTGCCCTTTGT	21	srRNA	RNA18SN2	NR_146146.1	rRNA	Homo sapiens RNA, 18S ribosomal N2 (RNA18SN2), ribosomal RNA	1674	17	289.786	14	324.841	25	393.292
miR-196b-5p-1-22	miRNA-196b-5p-1-22	TAGGTAGTTTCCTGTTGTTGGG	22	miRNA	hsa-miR-196b-5p	MIMAT0001080	miRNA	-	1	10	170.462	15	348.044	31	487.682
srR-591	srRNA-RNA28SN5-1599-22	AAATCGGTCGTCCGACCTGGGT	22	srRNA	RNA28SN5	NR_003287.4	rRNA	Homo sapiens RNA, 28S ribosomal N5 (RNA28SN5), ribosomal RNA	1599	20	340.925	12	278.435	24	377.56
slncR-1017	slncRNA-AC073140.1 -21-17	TGTGGGTTATTGTTAAG	17	slncRNA	AC073140.1	ENST00000651540.1	lncRNA	ncrna chromosome:GRCh38:7:148941483:148941638:1 gene:ENSG00000286171.1 gene_biotype:lncRNA transcript_biotype:lncRNA gene_symbol:AC073140.1 description:RNA, Ro-associated Y5	21	13	221.601	17	394.45	24	377.56
tsR-78	tsRNA-tRNA-Val-CAC-60-17	ACCGGGCGGAAACACCA	17	tsRNA	tRNA-Val-CAC	chr1.trna132	tRNA	Homo_sapiens_tRNA-Val-CAC-5-1	60	19	323.878	18	417.653	16	251.707
srR-6556	srRNA-RNA18SN2-82-17	GAAACTGCGAATGGCTC	17	srRNA	RNA18SN2	NR_146146.1	rRNA	Homo sapiens RNA, 18S ribosomal N2 (RNA18SN2), ribosomal RNA	82	12	204.555	8	185.623	38	597.804
miR-106b-3p-1-22	miRNA-106b-3p-1-22	CCGCACTGTGGGTACTTGCTGC	22	miRNA	hsa-miR-106b-3p	MIMAT0004672	miRNA	-	1	20	340.925	15	348.044	19	298.902
sgmR-1083	sgmRNA-chr3-85551853-22	TAACTAAACTAGTGGATTTACG	22	sgmRNA	chr3	-	Genome	Chromosome 3	85551853	7	119.324	13	301.638	36	566.34
tsR-12	tsRNA-tRNA-Gln-CTG-58-20	AGATCTCGGTGGAACCTCCA	20	tsRNA	tRNA-Gln-CTG	chr6.trna44	tRNA	Homo_sapiens_tRNA-Gln-CTG-5-1	58	35	596.618	12	278.435	7	110.122
srR-6557	srRNA-RNA18SN2-1465-21	AGCCACCCGAGATTGAGCAAT	21	srRNA	RNA18SN2	NR_146146.1	rRNA	Homo sapiens RNA, 18S ribosomal N2 (RNA18SN2), ribosomal RNA	1465	21	357.971	3	69.6088	35	550.609
miR-148A-5-22	miRNA-148A-5-22	CAAAGTTCTGAGACACTCCGAC	22	miRNA	MIR148A	ENST00000362215.3	miRNA	ncrna chromosome:GRCh38:7:25949919:25949986:-1 gene:ENSG00000199085.3 gene_biotype:miRNA transcript_biotype:miRNA gene_symbol:MIR148A description:microRNA 148a [Source:HGNC Symbol;Acc:HGNC:31535]	5	56	954.589	0	0	1	15.7317
srR-529	srRNA-RNA18SN2-1853-17	CTGCGGAAGGATCATTA	17	srRNA	RNA18SN2	NR_146146.1	rRNA	Homo sapiens RNA, 18S ribosomal N2 (RNA18SN2), ribosomal RNA	1853	12	204.555	16	371.247	25	393.292
srR-305	srRNA-RNA28SN5-15-23	AGACGTGGCGACCCGCTGAATTT	23	srRNA	RNA28SN5	NR_003287.4	rRNA	Homo sapiens RNA, 28S ribosomal N5 (RNA28SN5), ribosomal RNA	15	28	477.294	17	394.45	6	94.3901
miR-122-5p-1-21	miRNA-122-5p-1-21	TGGAGTGTGACAATGGTGTTT	21	miRNA	hsa-miR-122-5p	MIMAT0000421	miRNA	-	1	30	511.387	18	417.653	2	31.4634
miR-339-5p-1-23	miRNA-339-5p-1-23	TCCCTGTCCTCCAGGAGCTCACG	23	miRNA	hsa-miR-339-5p	MIMAT0000764	miRNA	-	1	13	221.601	12	278.435	29	456.219
miR-30a-5p-1-22	miRNA-30a-5p-1-22	TGTAAACATCCTCGACTGGAAG	22	miRNA	hsa-miR-30a-5p	MIMAT0000087	miRNA	-	1	27	460.248	19	440.856	3	47.195
miR-378a-3p-1-21	miRNA-378a-3p-1-21	ACTGGACTTGGAGTCAGAAGG	21	miRNA	hsa-miR-378a-3p	MIMAT0000732	miRNA	-	1	15	255.693	21	487.262	13	204.512
tsR-27	tsRNA-tRNA-Pro-TGG-58-20	AGATCCCGGACGAGCCCCCA	20	tsRNA	tRNA-Pro-TGG	chr16.trna9	tRNA	Homo_sapiens_tRNA-Pro-TGG-3-5	58	14	238.647	27	626.479	5	78.6584
miR-24-3p-1-22	miRNA-24-3p-1-22	TGGCTCAGTTCAGCAGGAACAG	22	miRNA	hsa-miR-24-3p	MIMAT0000080	miRNA	-	1	22	375.017	17	394.45	11	173.048
tsR-160	tsRNA-tRNA-Arg-CCG-49-26	GTGGGTTCGTCCCATCTGGGTCGCCA	26	tsRNA	tRNA-Arg-CCG	chr17.trna21	tRNA	Homo_sapiens_tRNA-Arg-CCG-2-1	49	22	375.017	6	139.218	27	424.755
miR-101-3p-1-21-4	miRNA-101-3p-1-21-4	TACAGTACTGTGATAACTGAAT	22	miRNA	hsa-miR-101-3p	MIMAT0000099	miRNA	-	1	23	392.063	14	324.841	14	220.244
slncR-8	slncRNA-RMRP -243-26	ACGGGGCTCATTCTCAGCGCGGCTGT	26	slncRNA	RMRP	ENST00000602361.1	lncRNA	ncrna chromosome:GRCh38:9:35657751:35658018:-1 gene:ENSG00000269900.3 gene_biotype:lncRNA transcript_biotype:lncRNA gene_symbol:RMRP description:RNA component of mitochondrial RNA processing endoribonuclease [Source:HGNC Symbol;Acc:HGNC:10031]	243	8	136.37	12	278.435	33	519.145
srR-422	srRNA-RNA18SN2-1848-22	TGAACCTGCGGAAGGATCATTA	22	srRNA	RNA18SN2	NR_146146.1	rRNA	Homo sapiens RNA, 18S ribosomal N2 (RNA18SN2), ribosomal RNA	1848	13	221.601	15	348.044	23	361.829
srR-120	srRNA-RNA5S1-54-20	AAGCAGGGTCGGGCCTGGTT	20	srRNA	RNA5S1	NR_023363.1	rRNA	Homo sapiens RNA, 5S ribosomal 1 (RNA5S1), ribosomal RNA	54	13	221.601	23	533.667	11	173.048
srR-1378	srRNA-RNA5-8SN1-2-16	GACTCTTAGCGGTGGA	16	srRNA	RNA5-8SN1	NR_145821.1	rRNA	Homo sapiens RNA, 5.8S ribosomal N1 (RNA5-8SN1), ribosomal RNA	2	26	443.202	16	371.247	7	110.122
tsR-91	tsRNA-tRNA-Pro-TGG-61-15	CCGGACGAGCCCCCA	15	tsRNA	tRNA-Pro-TGG	chr16.trna9	tRNA	Homo_sapiens_tRNA-Pro-TGG-3-5	61	20	340.925	21	487.262	6	94.3901
srR-6558	srRNA-RNA18SN2-891-28	GTTGGTTTTCGGAACTGAGGCCATGATT	28	srRNA	RNA18SN2	NR_146146.1	rRNA	Homo sapiens RNA, 18S ribosomal N2 (RNA18SN2), ribosomal RNA	891	13	221.601	7	162.421	34	534.877
srR-2932	srRNA-RNA5S1-13-20	ACCACCCTGAACGCGCCCGA	20	srRNA	RNA5S1	NR_023363.1	rRNA	Homo sapiens RNA, 5S ribosomal 1 (RNA5S1), ribosomal RNA	13	18	306.832	10	232.029	24	377.56
tsR-38	tsRNA-tRNA-Lys-TTT-50-27	AGGGTTCAGGTCCCTGTTCGGGCGCCA	27	tsRNA	tRNA-Lys-TTT	chr17.trna1	tRNA	Homo_sapiens_tRNA-Lys-TTT-3-5	50	25	426.156	15	348.044	9	141.585
tsR-55	tsRNA-tRNA-Gln-CTG-58-19	GATCTCGGTGGAACCTCCA	19	tsRNA	tRNA-Gln-CTG	chr6.trna44	tRNA	Homo_sapiens_tRNA-Gln-CTG-5-1	58	19	323.878	20	464.059	8	125.853
tsR-85	tsRNA-tRNA-Pro-TGG-58-19	GATCCCGGACGAGCCCCCA	19	tsRNA	tRNA-Pro-TGG	chr16.trna9	tRNA	Homo_sapiens_tRNA-Pro-TGG-3-5	58	18	306.832	22	510.465	6	94.3901
sinR-1791	sinRNA-TRAPPC9-1485-19--	CGTCTGTCTGAGGGTCGGC	19	sinRNA	TRAPPC9	ENSG00000167632	protein_coding	trafficking protein particle complex 9 [Source:HGNC Symbol;Acc:HGNC:30832]	1485	31	528.433	7	162.421	14	220.244
tsR-6	tsRNA-tRNA-Lys-TTT-59-20	AGGTCCCTGTTCGGGCGCCA	20	tsRNA	tRNA-Lys-TTT	chr11.trna4	tRNA	Homo_sapiens_tRNA-Lys-TTT-5-1	59	16	272.74	20	464.059	11	173.048
miR-423-5p-1-23	miRNA-423-5p-1-23	TGAGGGGCAGAGAGCGAGACTTT	23	miRNA	hsa-miR-423-5p	MIMAT0004748	miRNA	-	1	23	392.063	6	139.218	24	377.56
srR-6559	srRNA-RNA28SN3-51-18	AGCGGAGGAAAAGAAACT	18	srRNA	RNA28SN3	NR_146154.1	rRNA	Homo sapiens RNA, 28S ribosomal N3 (RNA28SN3), ribosomal RNA	51	20	340.925	12	278.435	18	283.17
sinR-1792	sinRNA-KLHL25-24756-23--	TCAGGATGAGAACCAGCCACTCT	23	sinRNA	KLHL25	ENSG00000183655	protein_coding	kelch like family member 25 [Source:HGNC Symbol;Acc:HGNC:25732]	24756	8	136.37	14	324.841	28	440.487
srpR-121	srpRNA-Charlie15b-chr10:62287711-21	AAAGAACATCCTGATCTTGCA	21	srpRNA	Charlie15b	-	-	hg38_rmsk_Charlie15b_range=chr10:62287711-62287917	26	8	136.37	7	162.421	38	597.804
miR-374a-5p-1-22	miRNA-374a-5p-1-22	TTATAATACAACCTGATAAGTG	22	miRNA	hsa-miR-374a-5p	MIMAT0000727	miRNA	-	1	25	426.156	10	232.029	15	235.975
srR-6560	srRNA-RNA18SN2-60-28	AAGTACGCACGGCCGGTACAGTGAAACT	28	srRNA	RNA18SN2	NR_146146.1	rRNA	Homo sapiens RNA, 18S ribosomal N2 (RNA18SN2), ribosomal RNA	60	18	306.832	13	301.638	18	283.17
srR-6561	srRNA-RNA18SN2-1-17	TACCTGGTTGATCCTGC	17	srRNA	RNA18SN2	NR_146146.1	rRNA	Homo sapiens RNA, 18S ribosomal N2 (RNA18SN2), ribosomal RNA	1	4	68.1849	7	162.421	42	660.731
miR-340-5p-1-22	miRNA-340-5p-1-22	TTATAAAGCAATGAGACTGATT	22	miRNA	hsa-miR-340-5p	MIMAT0004692	miRNA	-	1	17	289.786	12	278.435	20	314.634
miR-1307-41-23	miRNA-1307-41-23	TCGACCGGACCTCGACCGGCTCG	23	miRNA	MIR1307	ENST00000408840.1	miRNA	ncrna chromosome:GRCh38:10:103394253:103394401:-1 gene:ENSG00000283867.1 gene_biotype:miRNA transcript_biotype:miRNA gene_symbol:MIR1307 description:microRNA 1307 [Source:HGNC Symbol;Acc:HGNC:35372]	41	2	34.0925	25	580.073	17	267.439
miR-30D-6-23	miRNA-30D-6-23	TGTAAACATCCCCGACTGGAAGC	23	miRNA	MIR30D	ENST00000362283.1	miRNA	ncrna chromosome:GRCh38:8:134804876:134804945:-1 gene:ENSG00000199153.1 gene_biotype:miRNA transcript_biotype:miRNA gene_symbol:MIR30D description:microRNA 30d [Source:HGNC Symbol;Acc:HGNC:31628]	6	17	289.786	18	417.653	11	173.048
srR-150	srRNA-RNA5S1-104-17	CCGGGTGCTGTAGGCTT	17	srRNA	RNA5S1	NR_023363.1	rRNA	Homo sapiens RNA, 5S ribosomal 1 (RNA5S1), ribosomal RNA	104	19	323.878	19	440.856	7	110.122
srR-6562	srRNA-RNA18SN2-849-23	ACCGCAGCTAGGAATAATGGAAT	23	srRNA	RNA18SN2	NR_146146.1	rRNA	Homo sapiens RNA, 18S ribosomal N2 (RNA18SN2), ribosomal RNA	849	14	238.647	11	255.232	24	377.56
srR-6563	srRNA-RNA18SN2-891-16	GTTGGTTTTCGGAACT	16	srRNA	RNA18SN2	NR_146146.1	rRNA	Homo sapiens RNA, 18S ribosomal N2 (RNA18SN2), ribosomal RNA	891	15	255.693	15	348.044	17	267.439
miR-148b-3p-1-23	miRNA-148b-3p-1-23	TCAGTGCATCACAGAACTTTGTT	23	miRNA	hsa-miR-148b-3p	MIMAT0000759	miRNA	-	1	26	443.202	13	301.638	8	125.853
srR-173	srRNA-RNA5S1-99-22	GAATACCGGGTGCTGTAGGCTT	22	srRNA	RNA5S1	NR_023363.1	rRNA	Homo sapiens RNA, 5S ribosomal 1 (RNA5S1), ribosomal RNA	99	17	289.786	23	533.667	3	47.195
miR-122-5p-1-22	miRNA-122-5p-1-22	TGGAGTGTGACAATGGTGTTTG	22	miRNA	hsa-miR-122-5p	MIMAT0000421	miRNA	-	1	34	579.572	7	162.421	8	125.853
slncR-1018	slncRNA-ASMTL-AS1 -28-15	TGTCTGAGGGTCGGC	15	slncRNA	ASMTL-AS1	ENST00000443929.6	lncRNA	ncrna chromosome:GRCh38:X:1401769:1403493:1 gene:ENSG00000236017.8 gene_biotype:lncRNA transcript_biotype:lncRNA gene_symbol:ASMTL-AS1 description:ASMTL antisense RNA 1 [Source:HGNC Symbol;Acc:HGNC:25811]	28	10	170.462	13	301.638	25	393.292
miR-101-3p-1-21	miRNA-101-3p-1-21	TACAGTACTGTGATAACTGAA	21	miRNA	hsa-miR-101-3p	MIMAT0000099	miRNA	-	1	21	357.971	13	301.638	13	204.512
tsR-4672	tsRNA-tRNA-Arg-CCG-49-27-3	GTGGGTTCGTGTCCCATCTGGGTCGCC	27	tsRNA	tRNA-Arg-CCG	chr17.trna21	tRNA	Homo_sapiens_tRNA-Arg-CCG-2-1	49	11	187.509	8	185.623	31	487.682
tsR-4673	tsRNA-tRNA-Arg-CCG-49-25	GTGGGTTCGTGTCCCATCTGGGTCG	25	tsRNA	tRNA-Arg-CCG	chr17.trna21	tRNA	Homo_sapiens_tRNA-Arg-CCG-2-1	49	16	272.74	19	440.856	9	141.585
srR-1203	srRNA-RNA18SN2-891-24	GTTGGTTTTCGGAACTGAGGCCAT	24	srRNA	RNA18SN2	NR_146146.1	rRNA	Homo sapiens RNA, 18S ribosomal N2 (RNA18SN2), ribosomal RNA	891	9	153.416	9	208.826	31	487.682
miR-130B-13-22	miRNA-130B-13-22	ACTCTTTCCCTGTTGCACTACT	22	miRNA	MIR130B	ENST00000385018.1	miRNA	ncrna chromosome:GRCh38:22:21653304:21653385:1 gene:ENSG00000283871.1 gene_biotype:miRNA transcript_biotype:miRNA gene_symbol:MIR130B description:microRNA 130b [Source:HGNC Symbol;Acc:HGNC:31515]	13	15	255.693	13	301.638	18	283.17
sinR-6	sinRNA-WDPCP-37013-19--	GGTCCCATCTGGGTCGCCA	19	sinRNA	WDPCP	ENSG00000143951	protein_coding	WD repeat containing planar cell polarity effector [Source:HGNC Symbol;Acc:HGNC:28027]	37013	11	187.509	20	464.059	12	188.78
srR-6564	srRNA-RNA18SN2-1027-21	AAGAACGAAAGTCGGAGGTTC	21	srRNA	RNA18SN2	NR_146146.1	rRNA	Homo sapiens RNA, 18S ribosomal N2 (RNA18SN2), ribosomal RNA	1027	17	289.786	6	139.218	26	409.024
miR-25-14-22	miRNA-25-14-22	AGGCGGAGACTTGGGCAATTGC	22	miRNA	MIR25	ENST00000384816.1	miRNA	ncrna chromosome:GRCh38:7:100093560:100093643:-1 gene:ENSG00000207547.1 gene_biotype:miRNA transcript_biotype:miRNA gene_symbol:MIR25 description:microRNA 25 [Source:HGNC Symbol;Acc:HGNC:31609]	14	9	153.416	9	208.826	30	471.95
srR-6565	srRNA-RNA18SN2-45-15	AAGCCATGCATGTCT	15	srRNA	RNA18SN2	NR_146146.1	rRNA	Homo sapiens RNA, 18S ribosomal N2 (RNA18SN2), ribosomal RNA	45	11	187.509	8	185.623	29	456.219
srpR-122	srpRNA-L1M4-chr17:53088618-17	AGCTGGCAGAGCAACTG	17	srpRNA	L1M4	-	LINE	hg38_rmsk_L1M4_range=chr17:53088618-53088879	27	6	102.277	0	0	46	723.657
miR-15a-5p-1-22	miRNA-15a-5p-1-22	TAGCAGCACATAATGGTTTGTG	22	miRNA	hsa-miR-15a-5p	MIMAT0000068	miRNA	-	1	26	443.202	6	139.218	15	235.975
srR-4623	srRNA-RNA18SN2-1489-17	AGGTCTGTGATGCCCTT	17	srRNA	RNA18SN2	NR_146146.1	rRNA	Homo sapiens RNA, 18S ribosomal N2 (RNA18SN2), ribosomal RNA	1489	8	136.37	7	162.421	33	519.145
snR-11	snRNA-U2 -165-24	AGTACCTCCAGGAACGGTGCACCA	24	snRNA	U2	ENST00000618602.1	snRNA	ncrna chromosome:GRCh38:17:43300041:43300231:-1 gene:ENSG00000278591.1 gene_biotype:snRNA transcript_biotype:snRNA gene_symbol:U2 description:U2 spliceosomal RNA [Source:RFAM;Acc:RF00004]	165	16	272.74	18	417.653	8	125.853
srR-2540	srRNA-RNA18SN2-79-23	AGTGAAACTGCGAATGGCTCATT	23	srRNA	RNA18SN2	NR_146146.1	rRNA	Homo sapiens RNA, 18S ribosomal N2 (RNA18SN2), ribosomal RNA	79	12	204.555	8	185.623	27	424.755
miR-103a-3p-1-22	miRNA-103a-3p-1-22	AGCAGCATTGTACAGGGCTATG	22	miRNA	hsa-miR-103a-3p	MIMAT0000101	miRNA	-	1	18	306.832	11	255.232	16	251.707
tsR-554	tsRNA-tRNA-Gly-GCC-57-18	TTCCCGGCCAATGCACCA	18	tsRNA	tRNA-Gly-GCC	chr17.trna4	tRNA	Homo_sapiens_tRNA-Gly-GCC-2-6	57	44	750.034	0	0	4	62.9267
srR-76	srRNA-RNA5S1-91-29	CCGCCTGGGAATACCGGGTGCTGTAGGCT	29	srRNA	RNA5S1	NR_023363.1	rRNA	Homo sapiens RNA, 5S ribosomal 1 (RNA5S1), ribosomal RNA	91	9	153.416	23	533.667	8	125.853
tsR-49	tsRNA-tRNA-Gln-CTG-58-20-2	ATATCTCGGTGGAACCTCCA	20	tsRNA	tRNA-Gln-CTG	chr6.trna44	tRNA	Homo_sapiens_tRNA-Gln-CTG-5-1	58	6	102.277	27	626.479	5	78.6584
snR-6	snRNA-U2 -168-21	ACCTCCAGGAACGGTGCACCA	21	snRNA	U2	ENST00000618602.1	snRNA	ncrna chromosome:GRCh38:17:43300041:43300231:-1 gene:ENSG00000278591.1 gene_biotype:snRNA transcript_biotype:snRNA gene_symbol:U2 description:U2 spliceosomal RNA [Source:RFAM;Acc:RF00004]	168	30	511.387	10	232.029	4	62.9267
miR-92A1-48-23	miRNA-92A1-48-23	TATTGCACTTGTCCCGGCCTGTT	23	miRNA	MIR92A1	ENST00000385233.3	miRNA	ncrna chromosome:GRCh38:13:91351314:91351391:1 gene:ENSG00000283705.1 gene_biotype:miRNA transcript_biotype:miRNA gene_symbol:MIR92A1 description:microRNA 92a-1 [Source:HGNC Symbol;Acc:HGNC:31643]	48	8	136.37	9	208.826	29	456.219
miR-let-7g-5p-1-22	miRNA-let-7g-5p-1-22	TGAGGTAGTAGTTTGTACAGTT	22	miRNA	hsa-let-7g-5p	MIMAT0000414	miRNA	-	1	20	340.925	15	348.044	7	110.122
tsR-5	tsRNA-tRNA-Cys-GCA-58-18	ATCCGGGTGCCCCCTCCA	18	tsRNA	tRNA-Cys-GCA	chr14.trna8	tRNA	Homo_sapiens_tRNA-Cys-GCA-8-1	58	9	153.416	21	487.262	10	157.317
srR-6566	srRNA-RNA18SN2-1678-15	AAGTCCCTGCCCTTT	15	srRNA	RNA18SN2	NR_146146.1	rRNA	Homo sapiens RNA, 18S ribosomal N2 (RNA18SN2), ribosomal RNA	1678	15	255.693	9	208.826	21	330.365
srR-104	srRNA-RNA5S1-96-25	TGGGAATACCGGGTGCTGTAGGCTT	25	srRNA	RNA5S1	NR_023363.1	rRNA	Homo sapiens RNA, 5S ribosomal 1 (RNA5S1), ribosomal RNA	96	10	170.462	16	371.247	16	251.707
srR-200	srRNA-RNA5S1-98-23	GGAATACCGGGTGCTGTAGGCTT	23	srRNA	RNA5S1	NR_023363.1	rRNA	Homo sapiens RNA, 5S ribosomal 1 (RNA5S1), ribosomal RNA	98	14	238.647	11	255.232	19	298.902
srR-116	srRNA-RNA28SN5-5042-28	AAAGTCAGCCCTCGACACAAGGGTTTGT	28	srRNA	RNA28SN5	NR_003287.4	rRNA	Homo sapiens RNA, 28S ribosomal N5 (RNA28SN5), ribosomal RNA	5042	28	477.294	6	139.218	11	173.048
srR-42	srRNA-RNA5S1-95-26	CTGGGAATACCGGGTGCTGTAGGCTT	26	srRNA	RNA5S1	NR_023363.1	rRNA	Homo sapiens RNA, 5S ribosomal 1 (RNA5S1), ribosomal RNA	95	6	102.277	14	324.841	23	361.829
miR-30b-5p-1-22	miRNA-30b-5p-1-22	TGTAAACATCCTACACTCAGCT	22	miRNA	hsa-miR-30b-5p	MIMAT0000420	miRNA	-	1	37	630.71	4	92.8117	4	62.9267
srR-3599	srRNA-RNA18SN2-401-17	ACGGGTGACGGGGAATC	17	srRNA	RNA18SN2	NR_146146.1	rRNA	Homo sapiens RNA, 18S ribosomal N2 (RNA18SN2), ribosomal RNA	401	23	392.063	6	139.218	16	251.707
miR-221-25-26	miRNA-221-25-26	ACCTGGCATACAATGTAGATTTCTGT	26	miRNA	MIR221	ENST00000385135.1	miRNA	ncrna chromosome:GRCh38:X:45746157:45746266:-1 gene:ENSG00000207870.1 gene_biotype:miRNA transcript_biotype:miRNA gene_symbol:MIR221 description:microRNA 221 [Source:HGNC Symbol;Acc:HGNC:31601]	25	17	289.786	11	255.232	15	235.975
tsR-932	tsRNA-tRNA-Pro-TGG-58-19-2	CATCCCGGACGAGCCCCCA	19	tsRNA	tRNA-Pro-TGG	chr16.trna9	tRNA	Homo_sapiens_tRNA-Pro-TGG-3-5	58	11	187.509	20	464.059	8	125.853
srR-461	srRNA-RNA18SN2-1851-19	ACCTGCGGAAGGATCATTA	19	srRNA	RNA18SN2	NR_146146.1	rRNA	Homo sapiens RNA, 18S ribosomal N2 (RNA18SN2), ribosomal RNA	1851	19	323.878	16	371.247	5	78.6584
miR-140-63-22	miRNA-140-63-22	ACCACAGGGTAGAACCACGGAC	22	miRNA	MIR140	ENST00000385282.3	miRNA	ncrna chromosome:GRCh38:16:69933081:69933180:1 gene:ENSG00000208017.3 gene_biotype:miRNA transcript_biotype:miRNA gene_symbol:MIR140 description:microRNA 140 [Source:HGNC Symbol;Acc:HGNC:31527]	63	12	204.555	10	232.029	21	330.365
srR-6567	srRNA-RNA18SN2-149-15	AACTGTGGTAATTCT	15	srRNA	RNA18SN2	NR_146146.1	rRNA	Homo sapiens RNA, 18S ribosomal N2 (RNA18SN2), ribosomal RNA	149	11	187.509	8	185.623	25	393.292
srR-6568	srRNA-RNA18SN2-79-20	AGTGAAACTGCGAATGGCTC	20	srRNA	RNA18SN2	NR_146146.1	rRNA	Homo sapiens RNA, 18S ribosomal N2 (RNA18SN2), ribosomal RNA	79	16	272.74	13	301.638	12	188.78
srR-2182	srRNA-RNA28SN5-2546-30	GGCGGAGATGGGCGCCGCGAGGCGTCCAGT	30	srRNA	RNA28SN5	NR_003287.4	rRNA	Homo sapiens RNA, 28S ribosomal N5 (RNA28SN5), ribosomal RNA	2546	6	102.277	4	92.8117	36	566.34
srR-691	srRNA-RNA28SN5-1504-20	GCGCACGTGTTAGGACCCGA	20	srRNA	RNA28SN5	NR_003287.4	rRNA	Homo sapiens RNA, 28S ribosomal N5 (RNA28SN5), ribosomal RNA	1504	16	272.74	6	139.218	22	346.097
sgmR-1084	sgmRNA-chr16-72555394-18	CAATGAACACTCTGACCA	18	sgmRNA	chr16	-	Genome	Chromosome 16	72555394	13	221.601	19	440.856	6	94.3901
tsR-2111	tsRNA-tRNA-Arg-TCG-60-17	TCCTGCCGCGGTCGCCA	17	tsRNA	tRNA-Arg-TCG	chr15.trna4	tRNA	Homo_sapiens_tRNA-Arg-TCG-1-1	60	17	289.786	18	417.653	3	47.195
miR-532-5p-1-22	miRNA-532-5p-1-22	CATGCCTTGAGTGTAGGACCGT	22	miRNA	hsa-miR-532-5p	MIMAT0002888	miRNA	-	1	13	221.601	16	371.247	10	157.317
miR-92a-3p-1-24	miRNA-92a-3p-1-24	TATTGCACTTGTCCCGGCCTGTAA	24	miRNA	hsa-miR-92a-3p	MIMAT0000092	miRNA	-	1	2	34.0925	20	464.059	16	251.707
slncR-32	slncRNA-RMRP -252-16	ATTCTCAGCGCGGCTG	16	slncRNA	RMRP	ENST00000602361.1	lncRNA	ncrna chromosome:GRCh38:9:35657751:35658018:-1 gene:ENSG00000269900.3 gene_biotype:lncRNA transcript_biotype:lncRNA gene_symbol:RMRP description:RNA component of mitochondrial RNA processing endoribonuclease [Source:HGNC Symbol;Acc:HGNC:10031]	252	15	255.693	5	116.015	24	377.56
miR-128-3p-1-21	miRNA-128-3p-1-21	TCACAGTGAACCGGTCTCTTT	21	miRNA	hsa-miR-128-3p	MIMAT0000424	miRNA	-	1	21	357.971	6	139.218	16	251.707
tsR-11	tsRNA-tRNA-Cys-GCA-58-20	AGATCCGGGTGCCCCCTCCA	20	tsRNA	tRNA-Cys-GCA	chr14.trna8	tRNA	Homo_sapiens_tRNA-Cys-GCA-8-1	58	10	170.462	24	556.87	1	15.7317
smR-730	smRNA-AFF2-4941-20	AAGATGTTGTAGCATCATCT	20	smRNA	AFF2	ENSG00000155966	mature mRNA	ENSG00000155966|ENST00000370460|AFF2|protein_coding|AF4/FMR2family member 2 [Source:HGNC Symbol;Acc:HGNC:3776]	4941	0	0	11	255.232	31	487.682
srR-205	srRNA-RNA5S1-96-26	TGGGAATACCGGGTGCTGTAGGCTTT	26	srRNA	RNA5S1	NR_023363.1	rRNA	Homo sapiens RNA, 5S ribosomal 1 (RNA5S1), ribosomal RNA	96	11	187.509	17	394.45	10	157.317
miR-196a-5p-1-22	miRNA-196a-5p-1-22	TAGGTAGTTTCATGTTGTTGGG	22	miRNA	hsa-miR-196a-5p	MIMAT0000226	miRNA	-	1	4	68.1849	16	371.247	19	298.902
srR-6569	srRNA-RNA18SN2-64-24	ACGCACGGCCGGTACAGTGAAACT	24	srRNA	RNA18SN2	NR_146146.1	rRNA	Homo sapiens RNA, 18S ribosomal N2 (RNA18SN2), ribosomal RNA	64	13	221.601	8	185.623	21	330.365
miR-222-69-23	miRNA-222-69-23	AGCTACATCTGGCTACTGGGTCT	23	miRNA	MIR222	ENST00000384992.3	miRNA	ncrna chromosome:GRCh38:X:45747015:45747124:-1 gene:ENSG00000207725.3 gene_biotype:miRNA transcript_biotype:miRNA gene_symbol:MIR222 description:microRNA 222 [Source:HGNC Symbol;Acc:HGNC:31602]	69	5	85.2311	3	69.6088	37	582.072
srR-1275	srRNA-RNA5S1-54-16	AAGCAGGGTCGGGCCT	16	srRNA	RNA5S1	NR_023363.1	rRNA	Homo sapiens RNA, 5S ribosomal 1 (RNA5S1), ribosomal RNA	54	28	477.294	1	23.2029	15	235.975
srR-1619	srRNA-RNA18SN2-744-27	GCCTCTCGGCGCCCCCTCGATGCTCTT	27	srRNA	RNA18SN2	NR_146146.1	rRNA	Homo sapiens RNA, 18S ribosomal N2 (RNA18SN2), ribosomal RNA	744	12	204.555	8	185.623	22	346.097
srR-115	srRNA-RNA5-8SN1-138-20	CGCCTGTCTGAGCGTCGCTT	20	srRNA	RNA5-8SN1	NR_145821.1	rRNA	Homo sapiens RNA, 5.8S ribosomal N1 (RNA5-8SN1), ribosomal RNA	138	17	289.786	5	116.015	21	330.365
srR-14	srRNA-RNA5S1-90-30	ACCGCCTGGGAATACCGGGTGCTGTAGGCT	30	srRNA	RNA5S1	NR_023363.1	rRNA	Homo sapiens RNA, 5S ribosomal 1 (RNA5S1), ribosomal RNA	90	15	255.693	17	394.45	5	78.6584
srR-6570	srRNA-RNA18SN2-60-17	AAGTACGCACGGCCGGT	17	srRNA	RNA18SN2	NR_146146.1	rRNA	Homo sapiens RNA, 18S ribosomal N2 (RNA18SN2), ribosomal RNA	60	5	85.2311	10	232.029	26	409.024
srR-225	srRNA-RNA5S1-104-18	CCGGGTGCTGTAGGCTTT	18	srRNA	RNA5S1	NR_023363.1	rRNA	Homo sapiens RNA, 5S ribosomal 1 (RNA5S1), ribosomal RNA	104	28	477.294	8	185.623	4	62.9267
tsR-79	tsRNA-tRNA-Arg-CCG-59-18	GTCCCATCTGGGTCGCCA	18	tsRNA	tRNA-Arg-CCG	chr17.trna21	tRNA	Homo_sapiens_tRNA-Arg-CCG-2-1	59	12	204.555	21	487.262	2	31.4634
snoR-1	snoRNA-SNORD3C -190-28	GAGAGGGAGAGAACGCGGTCTGAGTGGT	28	snoRNA	SNORD3C	ENST00000580533.1	snoRNA	ncrna chromosome:GRCh38:17:19189665:19190245:-1 gene:ENSG00000264940.5 gene_biotype:snoRNA transcript_biotype:snoRNA gene_symbol:SNORD3C description:small nucleolar RNA, C/D box 3C [Source:HGNC Symbol;Acc:HGNC:33191]	190	9	153.416	21	487.262	5	78.6584
srR-131	srRNA-RNA5-8SN1-140-17	CCTGTCTGAGCGTCGCT	17	srRNA	RNA5-8SN1	NR_145821.1	rRNA	Homo sapiens RNA, 5.8S ribosomal N1 (RNA5-8SN1), ribosomal RNA	140	17	289.786	9	208.826	14	220.244
srR-3441	srRNA-RNA28SN5-4513-17	AGGGAACGTGAGCTGGG	17	srRNA	RNA28SN5	NR_003287.4	rRNA	Homo sapiens RNA, 28S ribosomal N5 (RNA28SN5), ribosomal RNA	4513	20	340.925	6	139.218	15	235.975
-	spgRNA-5S-96-19	TACCGGGTGCTGTAGACTT	19	spgRNA	5S	-	pseudogene	hg38_rmsk_5S_range=chr6:17721785-17721898	96	6	102.277	21	487.262	8	125.853
miR-30d-5p-1-22	miRNA-30d-5p-1-22	TGTAAACATCCCCGACTGGAAG	22	miRNA	hsa-miR-30d-5p	MIMAT0000245	miRNA	-	1	18	306.832	2	46.4059	23	361.829
miR-let-7a-5p-7-16	miRNA-let-7a-5p-7-16	AGTAGGTTGTATAGTT	16	miRNA	hsa-let-7a-5p	MIMAT0000062	miRNA	-	7	27	460.248	4	92.8117	10	157.317
sinR-1793	sinRNA-FBXL13-51426-19--	CTCCCGGGTTTCGGCACCA	19	sinRNA	FBXL13	ENSG00000161040	protein_coding	F-box and leucine rich repeat protein 13 [Source:HGNC Symbol;Acc:HGNC:21658]	51426	9	153.416	24	556.87	0	0
srR-515	srRNA-RNA5-8SN1-2-17	GACTCTTAGCGGTGGAT	17	srRNA	RNA5-8SN1	NR_145821.1	rRNA	Homo sapiens RNA, 5.8S ribosomal N1 (RNA5-8SN1), ribosomal RNA	2	22	375.017	9	208.826	8	125.853
sinR-1794	sinRNA-TRAPPC9-1486-16--	CTGTCTGAGGGTCGGC	16	sinRNA	TRAPPC9	ENSG00000167632	protein_coding	trafficking protein particle complex 9 [Source:HGNC Symbol;Acc:HGNC:30832]	1486	4	68.1849	14	324.841	20	314.634
miR-320A-48-23	miRNA-320A-48-23	AAAAGCTGGGTTGAGAGGGCGAA	23	miRNA	MIR320A	ENST00000385302.1	miRNA	ncrna chromosome:GRCh38:8:22244962:22245043:-1 gene:ENSG00000208037.1 gene_biotype:miRNA transcript_biotype:miRNA gene_symbol:MIR320A description:microRNA 320a [Source:HGNC Symbol;Acc:HGNC:31632]	48	5	85.2311	7	162.421	29	456.219
srR-6571	srRNA-RNA18SN2-1663-15	AAGCTTGCGTTGATT	15	srRNA	RNA18SN2	NR_146146.1	rRNA	Homo sapiens RNA, 18S ribosomal N2 (RNA18SN2), ribosomal RNA	1663	16	272.74	5	116.015	20	314.634
slncR-1019	slncRNA-AL356488.2 -400-21	ATCGAGGCGATTCTGATCTGG	21	slncRNA	AL356488.2	ENST00000602755.1	lncRNA	ncrna chromosome:GRCh38:1:109100193:109100619:1 gene:ENSG00000270066.3 gene_biotype:lncRNA transcript_biotype:lncRNA gene_symbol:AL356488.2 description:small Cajal body-specific RNA 2	400	9	153.416	2	46.4059	32	503.414
miR-181a-5p-1-23	miRNA-181a-5p-1-23	AACATTCAACGCTGTCGGTGAGT	23	miRNA	hsa-miR-181a-5p	MIMAT0000256	miRNA	-	1	23	392.063	10	232.029	5	78.6584
miR-148A-44-23	miRNA-148A-44-23	TCAGTGCACTACAGAACTTTGTC	23	miRNA	MIR148A	ENST00000362215.3	miRNA	ncrna chromosome:GRCh38:7:25949919:25949986:-1 gene:ENSG00000199085.3 gene_biotype:miRNA transcript_biotype:miRNA gene_symbol:MIR148A description:microRNA 148a [Source:HGNC Symbol;Acc:HGNC:31535]	44	11	187.509	18	417.653	6	94.3901
miR-140-5p-1-22	miRNA-140-5p-1-22	CAGTGGTTTTACCCTATGGTAG	22	miRNA	hsa-miR-140-5p	MIMAT0000431	miRNA	-	1	26	443.202	9	208.826	3	47.195
tsR-46	tsRNA-mt-tRNA-Pro-TGG-52-20	AAAGACTTTTTCTCTGACCA	20	tsRNA	mt-tRNA-Pro-TGG	mtdbD00000548	mt-tRNA	-	52	14	238.647	13	301.638	10	157.317
slncR-1020	slncRNA-LINC00506 -1724-21	AGTGGCTGGTTCTCATCCTGA	21	slncRNA	LINC00506	ENST00000656042.1	lncRNA	ncrna chromosome:GRCh38:3:87089277:87143775:1 gene:ENSG00000281392.2 gene_biotype:lncRNA transcript_biotype:lncRNA gene_symbol:LINC00506 description:long intergenic non-protein coding RNA 506 [Source:NCBI gene (formerly Entrezgene);Acc:100846978]	1724	0	0	11	255.232	28	440.487
miR-16-5p-5-18	miRNA-16-5p-5-18	AGCACGTAAATATTGGCG	18	miRNA	hsa-miR-16-5p	MIMAT0000069	miRNA	-	5	14	238.647	0	0	29	456.219
slncR-1021	slncRNA-AC083805.1 -366-17	TAGGTGGTGTAGCTGCA	17	slncRNA	AC083805.1	ENST00000499481.2	lncRNA	ncrna chromosome:GRCh38:12:57869835:57896482:-1 gene:ENSG00000245651.3 gene_biotype:lncRNA transcript_biotype:lncRNA gene_symbol:AC083805.1 description:novel transcript	366	18	306.832	5	116.015	17	267.439
sinR-88	sinRNA-FGFRL1-56-23--	TGGCGCGCGGGCGGGGCCGGGGG	23	sinRNA	FGFRL1	ENSG00000127418	protein_coding	fibroblast growth factor receptor like 1 [Source:HGNC Symbol;Acc:HGNC:3693]	56	24	409.11	8	185.623	6	94.3901
srR-6572	srRNA-RNA18SN2-1522-23	ACGCGCGCTACACTGACTGGCTC	23	srRNA	RNA18SN2	NR_146146.1	rRNA	Homo sapiens RNA, 18S ribosomal N2 (RNA18SN2), ribosomal RNA	1522	11	187.509	14	324.841	11	173.048
srR-6573	srRNA-RNA28SN5-1505-19	CGCACGTGTTAGGACCCGA	19	srRNA	RNA28SN5	NR_003287.4	rRNA	Homo sapiens RNA, 28S ribosomal N5 (RNA28SN5), ribosomal RNA	1505	18	306.832	6	139.218	15	235.975
tsR-991	tsRNA-tRNA-Arg-TCG-49-28-5	GAGGGTTCGTATCCCTTCGTGGTTGCCA	28	tsRNA	tRNA-Arg-TCG	chr6.trna132	tRNA	Homo_sapiens_tRNA-Arg-TCG-5-1	49	28	477.294	0	0	13	204.512
srR-1707	srRNA-RNA28SN5-1597-26	GCAAATCGGTCGTCCGACCTGGGTAT	26	srRNA	RNA28SN5	NR_003287.4	rRNA	Homo sapiens RNA, 28S ribosomal N5 (RNA28SN5), ribosomal RNA	1597	7	119.324	14	324.841	15	235.975
slncR-1022	slncRNA-AC027627.1 -428-20	AAGAAGTTGGAATGTCTTCT	20	slncRNA	AC027627.1	ENST00000506895.1	lncRNA	ncrna chromosome:GRCh38:4:177343004:177357032:-1 gene:ENSG00000249084.1 gene_biotype:lncRNA transcript_biotype:lncRNA gene_symbol:AC027627.1 description:novel transcript	428	8	136.37	3	69.6088	30	471.95
srR-6574	srRNA-RNA18SN2-558-16	GGAATGAGTCCACTTT	16	srRNA	RNA18SN2	NR_146146.1	rRNA	Homo sapiens RNA, 18S ribosomal N2 (RNA18SN2), ribosomal RNA	558	9	153.416	9	208.826	20	314.634
srR-608	srRNA-RNA5-8SN1-135-22	CTACGCCTGTCTGAGCGTCGCT	22	srRNA	RNA5-8SN1	NR_145821.1	rRNA	Homo sapiens RNA, 5.8S ribosomal N1 (RNA5-8SN1), ribosomal RNA	135	10	170.462	17	394.45	7	110.122
miR-148a-5p-1-22	miRNA-148a-5p-1-22	AAAGTTCTGAGACACTCCGACT	22	miRNA	hsa-miR-148a-5p	MIMAT0004549	miRNA	-	1	2	34.0925	12	278.435	23	361.829
srR-6575	srRNA-RNA18SN2-653-15-2	AAAGTTGCTGCAGTA	15	srRNA	RNA18SN2	NR_146146.1	rRNA	Homo sapiens RNA, 18S ribosomal N2 (RNA18SN2), ribosomal RNA	653	33	562.526	4	92.8117	1	15.7317
tsR-518	tsRNA-tRNA-Gly-CCC-58-17	TCCCGGGCGGCGCACCA	17	tsRNA	tRNA-Gly-CCC	chr16.trna34	tRNA	Homo_sapiens_tRNA-Gly-CCC-2-2	58	1	17.0462	20	464.059	12	188.78
srR-6576	srRNA-RNA18SN2-27-18-2	ATGCTTGTCTCAAAGATA	18	srRNA	RNA18SN2	NR_146146.1	rRNA	Homo sapiens RNA, 18S ribosomal N2 (RNA18SN2), ribosomal RNA	27	16	272.74	13	301.638	6	94.3901
tsR-4674	tsRNA-tRNA-Pro-TGG-58-17	ATCCCGGACGAGCCCCC	17	tsRNA	tRNA-Pro-TGG	chr16.trna9	tRNA	Homo_sapiens_tRNA-Pro-TGG-3-5	58	9	153.416	10	232.029	18	283.17
sgmR-101	sgmRNA-chr9-73011848-24	GTGGGTGTCCCATCTGGGTCGCCA	24	sgmRNA	chr9	-	Genome	Chromosome 9	73011848	5	85.2311	17	394.45	12	188.78
-	spgRNA-5S-93-22	GAATACCGGGTGCTGTAGACTT	22	spgRNA	5S	-	pseudogene	hg38_rmsk_5S_range=chr6:17721785-17721898	93	19	323.878	10	232.029	7	110.122
srR-6577	srRNA-RNA18SN2-1669-17	GCGTTGATTAAGTCCCT	17	srRNA	RNA18SN2	NR_146146.1	rRNA	Homo sapiens RNA, 18S ribosomal N2 (RNA18SN2), ribosomal RNA	1669	11	187.509	7	162.421	20	314.634
snoR-261	snoRNA-U8 -114-23	ATCCTGGTTGCTCCTATCTGATT	23	snoRNA	U8	ENST00000364939.1	snoRNA	ncrna chromosome:GRCh38:12:73764279:73764413:-1 gene:ENSG00000201809.1 gene_biotype:snoRNA transcript_biotype:snoRNA gene_symbol:U8 description:U8 small nucleolar RNA [Source:RFAM;Acc:RF00096]	114	3	51.1387	25	580.073	2	31.4634
miR-9-5p-1-23	miRNA-9-5p-1-23	TCTTTGGTTATCTAGCTGTATGA	23	miRNA	hsa-miR-9-5p	MIMAT0000441	miRNA	-	1	20	340.925	5	116.015	13	204.512
srR-609	srRNA-RNA5-8SN1-1-17	CGACTCTTAGCGGTGGA	17	srRNA	RNA5-8SN1	NR_145821.1	rRNA	Homo sapiens RNA, 5.8S ribosomal N1 (RNA5-8SN1), ribosomal RNA	1	21	357.971	9	208.826	6	94.3901
miR-101-3p-1-20	miRNA-101-3p-1-20	TACAGTACTGTGATAACTGA	20	miRNA	hsa-miR-101-3p	MIMAT0000099	miRNA	-	1	10	170.462	13	301.638	12	188.78
miR-30C1-17-24	miRNA-30C1-17-24	TGTAAACATCCTACACTCTCAGCT	24	miRNA	MIR30C1	ENST00000385227.1	miRNA	ncrna chromosome:GRCh38:1:40757284:40757372:1 gene:ENSG00000207962.1 gene_biotype:miRNA transcript_biotype:miRNA gene_symbol:MIR30C1 description:microRNA 30c-1 [Source:HGNC Symbol;Acc:HGNC:31626]	17	16	272.74	16	371.247	1	15.7317
sinR-158	sinRNA-AKR1C3-10923-22--	GAGGGTCCCTTCGTGGTCGCCA	22	sinRNA	AKR1C3	ENSG00000196139	protein_coding	aldo-keto reductase family 1 member C3 [Source:HGNC Symbol;Acc:HGNC:386]	10923	3	51.1387	26	603.276	0	0
snR-35	snRNA-U2 -170-19	CTCCAGGAACGGTGCACCA	19	snRNA	U2	ENST00000618602.1	snRNA	ncrna chromosome:GRCh38:17:43300041:43300231:-1 gene:ENSG00000278591.1 gene_biotype:snRNA transcript_biotype:snRNA gene_symbol:U2 description:U2 spliceosomal RNA [Source:RFAM;Acc:RF00004]	170	5	85.2311	19	440.856	8	125.853
srR-6578	srRNA-RNA28SN5-2815-30	AGCCTCTGGCATGTTGGAACAATGTAGGTA	30	srRNA	RNA28SN5	NR_003287.4	rRNA	Homo sapiens RNA, 28S ribosomal N5 (RNA28SN5), ribosomal RNA	2815	5	85.2311	0	0	36	566.34
srR-95	srRNA-RNA5S1-95-27	CTGGGAATACCGGGTGCTGTAGGCTTT	27	srRNA	RNA5S1	NR_023363.1	rRNA	Homo sapiens RNA, 5S ribosomal 1 (RNA5S1), ribosomal RNA	95	5	85.2311	21	487.262	5	78.6584
srR-4674	srRNA-RNA18SN2-1033-25	GAAAGTCGGAGGTTCGAAGACGATC	25	srRNA	RNA18SN2	NR_146146.1	rRNA	Homo sapiens RNA, 18S ribosomal N2 (RNA18SN2), ribosomal RNA	1033	15	255.693	17	394.45	0	0
srR-1360	srRNA-RNA28SN5-3617-21	GCGGACCAGGGGAATCCGACT	21	srRNA	RNA28SN5	NR_003287.4	rRNA	Homo sapiens RNA, 28S ribosomal N5 (RNA28SN5), ribosomal RNA	3617	19	323.878	5	116.015	13	204.512
tsR-4675	tsRNA-tRNA-Arg-TCG-49-25	GAGGGTTCGTATCCCTTCGTGGTTG	25	tsRNA	tRNA-Arg-TCG	chr6.trna132	tRNA	Homo_sapiens_tRNA-Arg-TCG-5-1	49	10	170.462	19	440.856	2	31.4634
sinR-1795	sinRNA-AC084816.1-12998-22--	TAGCCTCTTCAACTGGATCTCT	22	sinRNA	AC084816.1	ENSG00000256995	lncRNA	-	12998	12	204.555	6	139.218	19	298.902
miR-221-3p-1-22	miRNA-221-3p-1-22	AGCTACATTGTCTGCTGGGTTT	22	miRNA	hsa-miR-221-3p	MIMAT0000278	miRNA	-	1	13	221.601	10	232.029	12	188.78
miR-101-1-46-21	miRNA-101-1-46-21	GTACAGTACTGTGATAACTGA	21	miRNA	MIR101-1	ENST00000362265.1	miRNA	ncrna chromosome:GRCh38:1:65058434:65058508:-1 gene:ENSG00000199135.1 gene_biotype:miRNA transcript_biotype:miRNA gene_symbol:MIR101-1 description:microRNA 101-1 [Source:HGNC Symbol;Acc:HGNC:31488]	46	15	255.693	11	255.232	8	125.853
srR-616	srRNA-RNA28SN5-3608-21	AGAACTGGTGCGGACCAGGGG	21	srRNA	RNA28SN5	NR_003287.4	rRNA	Homo sapiens RNA, 28S ribosomal N5 (RNA28SN5), ribosomal RNA	3608	14	238.647	17	394.45	0	0
-	spgRNA-5S-91-24	GGGAATACCGGGTGCTGTAGACTT	24	spgRNA	5S	-	pseudogene	hg38_rmsk_5S_range=chr6:17721785-17721898	91	12	204.555	15	348.044	5	78.6584
srR-197	srRNA-RNA28SN5-5046-24	TCAGCCCTCGACACAAGGGTTTGT	24	srRNA	RNA28SN5	NR_003287.4	rRNA	Homo sapiens RNA, 28S ribosomal N5 (RNA28SN5), ribosomal RNA	5046	21	357.971	9	208.826	4	62.9267
srR-4207	srRNA-RNA28SN5-4191-28	GACTGGGGCGGTACACCTGTCAAACGGT	28	srRNA	RNA28SN5	NR_003287.4	rRNA	Homo sapiens RNA, 28S ribosomal N5 (RNA28SN5), ribosomal RNA	4191	12	204.555	6	139.218	18	283.17
srR-6579	srRNA-RNA18SN2-2-23	ACCTGGTTGATCCTGCCAGTAGC	23	srRNA	RNA18SN2	NR_146146.1	rRNA	Homo sapiens RNA, 18S ribosomal N2 (RNA18SN2), ribosomal RNA	2	13	221.601	10	232.029	11	173.048
miR-339-3p-3-21	miRNA-339-3p-3-21	AGCGCCTCGACGACAGAGCCG	21	miRNA	hsa-miR-339-3p	MIMAT0004702	miRNA	-	3	18	306.832	9	208.826	7	110.122
tsR-84	tsRNA-tRNA-Gln-TTG-58-19	GATCTCGGTGGGACCTCCA	19	tsRNA	tRNA-Gln-TTG	chr6.trna138	tRNA	Homo_sapiens_tRNA-Gln-TTG-3-3	58	6	102.277	17	394.45	8	125.853
tsR-249	tsRNA-tRNA-Trp-CCA-61-15	ACGTCGGGGTCACCA	15	tsRNA	tRNA-Trp-CCA	chr7.trna3	tRNA	Homo_sapiens_tRNA-Trp-CCA-5-1	61	5	85.2311	21	487.262	3	47.195
miR-148b-3p-1-22	miRNA-148b-3p-1-22	TCAGTGCATCACAGAACTTTGT	22	miRNA	hsa-miR-148b-3p	MIMAT0000759	miRNA	-	1	17	289.786	2	46.4059	18	283.17
srR-1459	srRNA-RNA28SN5-243-19	AGCGGCCCCCGGCGCGCCG	19	srRNA	RNA28SN5	NR_003287.4	rRNA	Homo sapiens RNA, 28S ribosomal N5 (RNA28SN5), ribosomal RNA	243	8	136.37	15	348.044	8	125.853
miR-16-5p-2-21	miRNA-16-5p-2-21	AGCAGCACGTAAATATTGGCG	21	miRNA	hsa-miR-16-5p	MIMAT0000069	miRNA	-	2	8	136.37	15	348.044	8	125.853
tsR-121	tsRNA-tRNA-Pro-TGG-56-20	AAATCCCGGACGAGCCCCCA	20	tsRNA	tRNA-Pro-TGG	chr16.trna9	tRNA	Homo_sapiens_tRNA-Pro-TGG-3-5	56	3	51.1387	20	464.059	6	94.3901
tsR-933	tsRNA-tRNA-Arg-TCG-49-28-6	GAGGGTTCGGATCCCTTCGTGGTTGCCA	28	tsRNA	tRNA-Arg-TCG	chr6.trna132	tRNA	Homo_sapiens_tRNA-Arg-TCG-5-1	49	13	221.601	16	371.247	1	15.7317
srR-320	srRNA-RNA28SN5-15-22	AGACGTGGCGACCCGCTGAATT	22	srRNA	RNA28SN5	NR_003287.4	rRNA	Homo sapiens RNA, 28S ribosomal N5 (RNA28SN5), ribosomal RNA	15	32	545.479	0	0	4	62.9267
-	spgRNA-5S-94-21	AATACCGGGTGCTGTAGACTT	21	spgRNA	5S	-	pseudogene	hg38_rmsk_5S_range=chr6:17721785-17721898	94	18	306.832	4	92.8117	13	204.512
miR-320a-3p-1-23	miRNA-320a-3p-1-23	AAAAGCTGGGTTGAGAGGGCGAT	23	miRNA	hsa-miR-320a-3p	MIMAT0000510	miRNA	-	1	6	102.277	14	324.841	11	173.048
srR-220	srRNA-RNA5S1-99-23	GAATACCGGGTGCTGTAGGCTTT	23	srRNA	RNA5S1	NR_023363.1	rRNA	Homo sapiens RNA, 5S ribosomal 1 (RNA5S1), ribosomal RNA	99	11	187.509	13	301.638	7	110.122
tsR-76	tsRNA-tRNA-Tyr-GTA-78-16	CCGGCTCGAAGGACCA	16	tsRNA	tRNA-Tyr-GTA	chr6.trna15	tRNA	Homo_sapiens_tRNA-Tyr-GTA-8-1	78	10	170.462	11	255.232	11	173.048
miR-221-3p-1-23	miRNA-221-3p-1-23	AGCTACATTGTCTGCTGGGTTTC	23	miRNA	hsa-miR-221-3p	MIMAT0000278	miRNA	-	1	8	136.37	5	116.015	22	346.097
tsR-7	tsRNA-tRNA-Tyr-GTA-80-20	GTTTCCGGCTCGAAGGACCA	20	tsRNA	tRNA-Tyr-GTA	chr14.trna17	tRNA	Homo_sapiens_tRNA-Tyr-GTA-7-1	80	8	136.37	9	208.826	16	251.707
slncR-1023	slncRNA-AC010542.2 -120-17	AGCGGTAGAGCAGCTGG	17	slncRNA	AC010542.2	ENST00000568560.1	lncRNA	ncrna chromosome:GRCh38:16:66509437:66510048:1 gene:ENSG00000260755.1 gene_biotype:lncRNA transcript_biotype:lncRNA gene_symbol:AC010542.2 description:novel transcript	120	14	238.647	10	232.029	8	125.853
srR-6580	srRNA-RNA18SN2-1-18	TACCTGGTTGATCCTGCC	18	srRNA	RNA18SN2	NR_146146.1	rRNA	Homo sapiens RNA, 18S ribosomal N2 (RNA18SN2), ribosomal RNA	1	18	306.832	5	116.015	11	173.048
miR-25-3p-7-16	miRNA-25-3p-7-16	ACTTGTCTCGGTCTGA	16	miRNA	hsa-miR-25-3p	MIMAT0000081	miRNA	-	7	22	375.017	0	0	14	220.244
miR-10A-22-24	miRNA-10A-22-24	TACCCTGTAGATCCGAATTTGTGT	24	miRNA	MIR10A	ENST00000385043.1	miRNA	ncrna chromosome:GRCh38:17:48579838:48579947:-1 gene:ENSG00000284038.1 gene_biotype:miRNA transcript_biotype:miRNA gene_symbol:MIR10A description:microRNA 10a [Source:HGNC Symbol;Acc:HGNC:31497]	22	10	170.462	2	46.4059	24	377.56
srR-6581	srRNA-RNA28SN5-2347-27	AGATCTTGGTGGTAGTAGCAAATATTC	27	srRNA	RNA28SN5	NR_003287.4	rRNA	Homo sapiens RNA, 28S ribosomal N5 (RNA28SN5), ribosomal RNA	2347	12	204.555	10	232.029	10	157.317
srR-6582	srRNA-RNA28SN5-1964-15	AGCAGGACGGTGGCC	15	srRNA	RNA28SN5	NR_003287.4	rRNA	Homo sapiens RNA, 28S ribosomal N5 (RNA28SN5), ribosomal RNA	1964	22	375.017	4	92.8117	8	125.853
srR-6583	srRNA-RNA28SN5-1333-24	AAGGAGTCTAACGCGTGCGCGAGT	24	srRNA	RNA28SN5	NR_003287.4	rRNA	Homo sapiens RNA, 28S ribosomal N5 (RNA28SN5), ribosomal RNA	1333	10	170.462	8	185.623	15	235.975
tsR-1299	tsRNA-tRNA-Ile-GAT-1-15	GGCCGGTTAGCTCAG	15	tsRNA	tRNA-Ile-GAT	chrX.trna6	tRNA	Homo_sapiens_tRNA-Ile-GAT-1-3	1	21	357.971	6	139.218	6	94.3901
miR-7-5p-1-23	miRNA-7-5p-1-23	TGGAAGACTAGTGATTTTGTTGT	23	miRNA	hsa-miR-7-5p	MIMAT0000252	miRNA	-	1	3	51.1387	7	162.421	24	377.56
tsR-4676	tsRNA-tRNA-Gln-CTG-1-29	GGTTCCATGGTGTAATGGTTAGCACTCTG	29	tsRNA	tRNA-Gln-CTG	chr6.trna44	tRNA	Homo_sapiens_tRNA-Gln-CTG-5-1	1	2	34.0925	5	116.015	28	440.487
srR-224	srRNA-RNA5S1-101-19	ATACCGGGTGCTGTAGGCT	19	srRNA	RNA5S1	NR_023363.1	rRNA	Homo sapiens RNA, 5S ribosomal 1 (RNA5S1), ribosomal RNA	101	15	255.693	9	208.826	8	125.853
miR-19a-3p-1-22	miRNA-19a-3p-1-22	TGTGCAAATCTATGCAAAACTG	22	miRNA	hsa-miR-19a-3p	MIMAT0000073	miRNA	-	1	24	409.11	1	23.2029	10	157.317
miR-25-5p-1-21	miRNA-25-5p-1-21	AGGCGGAGACTTGGGCAATTG	21	miRNA	hsa-miR-25-5p	MIMAT0004498	miRNA	-	1	3	51.1387	2	46.4059	31	487.682
piR-32826-10-20	piRNA-32826-10-20	ATAGCGAGACCCCGTCTCTA	20	piRNA	hsa-piR-32826	hsa-piR-32826	piRNA	-	10	15	255.693	4	92.8117	15	235.975
tsR-149	tsRNA-tRNA-Lys-TTT-50-27-2	AGGGTTCATGTCCCTGTTCGGGCGCCA	27	tsRNA	tRNA-Lys-TTT	chr17.trna1	tRNA	Homo_sapiens_tRNA-Lys-TTT-3-5	50	6	102.277	16	371.247	7	110.122
miR-92a-3p-1-24-2	miRNA-92a-3p-1-24-2	TATTGCACTTGTCCCGGCCTGTAT	24	miRNA	hsa-miR-92a-3p	MIMAT0000092	miRNA	-	1	4	68.1849	10	232.029	18	283.17
miR-181B1-36-24	miRNA-181B1-36-24	AACATTCATTGCTGTCGGTGGGTT	24	miRNA	MIR181B1	ENST00000385240.1	miRNA	ncrna chromosome:GRCh38:1:198858873:198858982:-1 gene:ENSG00000207975.1 gene_biotype:miRNA transcript_biotype:miRNA gene_symbol:MIR181B1 description:microRNA 181b-1 [Source:HGNC Symbol;Acc:HGNC:31550]	36	0	0	19	440.856	9	141.585
srR-5797	srRNA-RNA28SN5-1-24	CGCGACCTCAGATCAGACGTGGCG	24	srRNA	RNA28SN5	NR_003287.4	rRNA	Homo sapiens RNA, 28S ribosomal N5 (RNA28SN5), ribosomal RNA	1	19	323.878	3	69.6088	12	188.78
srR-2507	srRNA-RNA5-8SN1-1-15	CGACTCTTAGCGGTG	15	srRNA	RNA5-8SN1	NR_145821.1	rRNA	Homo sapiens RNA, 5.8S ribosomal N1 (RNA5-8SN1), ribosomal RNA	1	30	511.387	1	23.2029	3	47.195
srR-6584	srRNA-RNA5-8SN1-91-17	ATCGACACTTCGAACGC	17	srRNA	RNA5-8SN1	NR_145821.1	rRNA	Homo sapiens RNA, 5.8S ribosomal N1 (RNA5-8SN1), ribosomal RNA	91	12	204.555	2	46.4059	21	330.365
srR-6585	srRNA-RNA18SN2-1650-24	AAGTGCGGGTCATAAGCTTGCGTT	24	srRNA	RNA18SN2	NR_146146.1	rRNA	Homo sapiens RNA, 18S ribosomal N2 (RNA18SN2), ribosomal RNA	1650	3	51.1387	14	324.841	13	204.512
sinR-1796	sinRNA-TBX15-2978-22--	AGACTACTCTCCCCCGCCCTCT	22	sinRNA	TBX15	ENSG00000092607	protein_coding	T-box transcription factor 15 [Source:HGNC Symbol;Acc:HGNC:11594]	2978	4	68.1849	20	464.059	3	47.195
srR-6586	srRNA-RNA28SN5-1-20-2	CGCGACCTCAGATCAGACGA	20	srRNA	RNA28SN5	NR_003287.4	rRNA	Homo sapiens RNA, 28S ribosomal N5 (RNA28SN5), ribosomal RNA	1	13	221.601	12	278.435	5	78.6584
miR-142-3p-1-22	miRNA-142-3p-1-22	TGTAGTGTTTCCTACTTTATGG	22	miRNA	hsa-miR-142-3p	MIMAT0000434	miRNA	-	1	13	221.601	14	324.841	2	31.4634
srR-2351	srRNA-RNA28SN5-142-23	GCGGGACATGTGGCGTACGGAAG	23	srRNA	RNA28SN5	NR_003287.4	rRNA	Homo sapiens RNA, 28S ribosomal N5 (RNA28SN5), ribosomal RNA	142	7	119.324	17	394.45	4	62.9267
sgmR-1085	sgmRNA-chr6-88855339-24	CATGTGTAGGATAGGTGGGAGACT	24	sgmRNA	chr6	-	Genome	Chromosome 6	88855339	0	0	14	324.841	16	251.707
srR-537	srRNA-RNA18SN2-1023-22	AATCAAGAACGAAAGTCGGAGG	22	srRNA	RNA18SN2	NR_146146.1	rRNA	Homo sapiens RNA, 18S ribosomal N2 (RNA18SN2), ribosomal RNA	1023	5	85.2311	13	301.638	12	188.78
miR-let-7a-5p-1-23	miRNA-let-7a-5p-1-23	TGAGGTAGTAGGTTGTATAGTTA	23	miRNA	hsa-let-7a-5p	MIMAT0000062	miRNA	-	1	14	238.647	7	162.421	11	173.048
srR-507	srRNA-RNA28SN5-255-25	CGCGCCGGGCCCGGGTCTTCCCGGA	25	srRNA	RNA28SN5	NR_003287.4	rRNA	Homo sapiens RNA, 28S ribosomal N5 (RNA28SN5), ribosomal RNA	255	9	153.416	12	278.435	9	141.585
srR-254	srRNA-RNA5S1-107-15	GGTGCTGTAGGCTTT	15	srRNA	RNA5S1	NR_023363.1	rRNA	Homo sapiens RNA, 5S ribosomal 1 (RNA5S1), ribosomal RNA	107	14	238.647	9	208.826	8	125.853
srR-6587	srRNA-RNA28SN5-2894-25	AAGGGCTGGGTCGGTCGGGCTGGGG	25	srRNA	RNA28SN5	NR_003287.4	rRNA	Homo sapiens RNA, 28S ribosomal N5 (RNA28SN5), ribosomal RNA	2894	2	34.0925	17	394.45	9	141.585
srR-6588	srRNA-RNA18SN2-1320-24	GGGTGGTGGTGCATGGCCGTTCTT	24	srRNA	RNA18SN2	NR_146146.1	rRNA	Homo sapiens RNA, 18S ribosomal N2 (RNA18SN2), ribosomal RNA	1320	5	85.2311	10	232.029	16	251.707
srR-6589	srRNA-RNA18SN2-1768-20	ACGGCCCTGGCGGAGCGCTG	20	srRNA	RNA18SN2	NR_146146.1	rRNA	Homo sapiens RNA, 18S ribosomal N2 (RNA18SN2), ribosomal RNA	1768	11	187.509	13	301.638	5	78.6584
srR-6590	srRNA-RNA18SN2-886-29	ATTTTGTTGGTTTTCGGAACTGAGGCCAT	29	srRNA	RNA18SN2	NR_146146.1	rRNA	Homo sapiens RNA, 18S ribosomal N2 (RNA18SN2), ribosomal RNA	886	4	68.1849	14	324.841	11	173.048
srR-6591	srRNA-RNA18SN2-1344-15	AGTTGGTGGAGCGAT	15	srRNA	RNA18SN2	NR_146146.1	rRNA	Homo sapiens RNA, 18S ribosomal N2 (RNA18SN2), ribosomal RNA	1344	7	119.324	5	116.015	21	330.365
miR-24-3p-1-23	miRNA-24-3p-1-23	TGGCTCAGTTCAGCAGGAACAGT	23	miRNA	hsa-miR-24-3p	MIMAT0000080	miRNA	-	1	9	153.416	13	301.638	7	110.122
srR-6592	srRNA-RNA5-8SN1-91-21	ATCGACACTTCGAACGCACTT	21	srRNA	RNA5-8SN1	NR_145821.1	rRNA	Homo sapiens RNA, 5.8S ribosomal N1 (RNA5-8SN1), ribosomal RNA	91	10	170.462	2	46.4059	22	346.097
tsR-1058	tsRNA-tRNA-Arg-TCG-48-29	TGAGGGTTCGGGTCCCTTCGTGGTCGCCA	29	tsRNA	tRNA-Arg-TCG	chr17.trna17	tRNA	Homo_sapiens_tRNA-Arg-TCG-3-1	48	11	187.509	8	185.623	12	188.78
srR-6593	srRNA-RNA28SN5-3670-20	CGGCGGGTGTTGACGCGATG	20	srRNA	RNA28SN5	NR_003287.4	rRNA	Homo sapiens RNA, 28S ribosomal N5 (RNA28SN5), ribosomal RNA	3670	5	85.2311	9	208.826	17	267.439
srR-6594	srRNA-RNA28SN5-225-18	GGACGGTGTGAGGCCGGT	18	srRNA	RNA28SN5	NR_003287.4	rRNA	Homo sapiens RNA, 28S ribosomal N5 (RNA28SN5), ribosomal RNA	225	6	102.277	13	301.638	10	157.317
srR-665	srRNA-RNA5S1-94-27	CCTGGGAATACCGGGTGCTGTAGGCTT	27	srRNA	RNA5S1	NR_023363.1	rRNA	Homo sapiens RNA, 5S ribosomal 1 (RNA5S1), ribosomal RNA	94	11	187.509	14	324.841	3	47.195
srR-6595	srRNA-RNA5-8SN1-84-24	ATTGATCATCGACACTTCGAACGC	24	srRNA	RNA5-8SN1	NR_145821.1	rRNA	Homo sapiens RNA, 5.8S ribosomal N1 (RNA5-8SN1), ribosomal RNA	84	4	68.1849	13	301.638	12	188.78
snR-137	snRNA-RNVU1-29 -137-28-2	TGGGGGACTGCGTTCGCGCTCTCCCCTG	28	snRNA	RNVU1-29	ENST00000615842.1	snRNA	ncrna chromosome:GRCh38:1:146376807:146376970:1 gene:ENSG00000273768.1 gene_biotype:snRNA transcript_biotype:snRNA gene_symbol:RNVU1-29 description:RNA, variant U1 small nuclear 29 [Source:HGNC Symbol;Acc:HGNC:54433]	137	9	153.416	14	324.841	5	78.6584
tsR-95	tsRNA-tRNA-Val-CAC-59-18	AACCGGGCGGAAACACCA	18	tsRNA	tRNA-Val-CAC	chr1.trna132	tRNA	Homo_sapiens_tRNA-Val-CAC-5-1	59	12	204.555	9	208.826	9	141.585
miR-92b-3p-1-22	miRNA-92b-3p-1-22	TATTGCACTCGTCCCGGCCTCC	22	miRNA	hsa-miR-92b-3p	MIMAT0003218	miRNA	-	1	15	255.693	0	0	19	298.902
srR-162	srRNA-RNA28SN5-3304-18	CCCGGGGAGCCCGGCGGG	18	srRNA	RNA28SN5	NR_003287.4	rRNA	Homo sapiens RNA, 28S ribosomal N5 (RNA28SN5), ribosomal RNA	3304	11	187.509	9	208.826	10	157.317
miR-23a-3p-1-20	miRNA-23a-3p-1-20	ATCACATTGCCAGGGATTTC	20	miRNA	hsa-miR-23a-3p	MIMAT0000078	miRNA	-	1	27	460.248	4	92.8117	0	0
tsR-80	tsRNA-tRNA-Pro-TGG-58-20-2	ATATCCCGGACGAGCCCCCA	20	tsRNA	tRNA-Pro-TGG	chr16.trna9	tRNA	Homo_sapiens_tRNA-Pro-TGG-3-5	58	16	272.74	10	232.029	3	47.195
smcR-99	smcRNA-RN7SKP1 -210-19	AATCTCGGTAGAACCTCCA	19	smcRNA	RN7SKP1	ENST00000365525.1	miscRNA	ncrna chromosome:GRCh38:13:37166352:37166658:-1 gene:ENSG00000202395.1 gene_biotype:misc_RNA transcript_biotype:misc_RNA gene_symbol:RN7SKP1 description:RN7SK pseudogene 1 [Source:HGNC Symbol;Acc:HGNC:42619]	210	13	221.601	12	278.435	3	47.195
srR-6596	srRNA-RNA18SN2-1-18-2	TACCTGGTTGATCCTGCA	18	srRNA	RNA18SN2	NR_146146.1	rRNA	Homo sapiens RNA, 18S ribosomal N2 (RNA18SN2), ribosomal RNA	1	13	221.601	12	278.435	3	47.195
miR-30D-9-21	miRNA-30D-9-21	AAACATCCCCGACTGGAAGCT	21	miRNA	MIR30D	ENST00000362283.1	miRNA	ncrna chromosome:GRCh38:8:134804876:134804945:-1 gene:ENSG00000199153.1 gene_biotype:miRNA transcript_biotype:miRNA gene_symbol:MIR30D description:microRNA 30d [Source:HGNC Symbol;Acc:HGNC:31628]	9	15	255.693	1	23.2029	17	267.439
sgmR-1086	sgmRNA-chr3-68659291-23	AAGCGGTACGTGAGCTGGGTTCA	23	sgmRNA	chr3	-	Genome	Chromosome 3	68659291	0	0	14	324.841	14	220.244
srR-6597	srRNA-RNA28SN5-4953-26	GTGGAACCTGGCGCTAAACCATTCGT	26	srRNA	RNA28SN5	NR_003287.4	rRNA	Homo sapiens RNA, 28S ribosomal N5 (RNA28SN5), ribosomal RNA	4953	13	221.601	3	69.6088	16	251.707
tsR-24	tsRNA-tRNA-Tyr-GTA-80-19	TTTCCGGCTCGAAGGACCA	19	tsRNA	tRNA-Tyr-GTA	chr14.trna17	tRNA	Homo_sapiens_tRNA-Tyr-GTA-7-1	80	14	238.647	7	162.421	9	141.585
tsR-117	tsRNA-tRNA-Tyr-GTA-80-18	TTCCGGCTCGAAGGACCA	18	tsRNA	tRNA-Tyr-GTA	chr14.trna17	tRNA	Homo_sapiens_tRNA-Tyr-GTA-7-1	80	8	136.37	8	185.623	14	220.244
miR-192-5p-1-21	miRNA-192-5p-1-21	CTGACCTATGAATTGACAGCC	21	miRNA	hsa-miR-192-5p	MIMAT0000222	miRNA	-	1	17	289.786	6	139.218	7	110.122
srR-666	srRNA-RNA5S1-94-28	CCTGGGAATACCGGGTGCTGTAGGCTTT	28	srRNA	RNA5S1	NR_023363.1	rRNA	Homo sapiens RNA, 5S ribosomal 1 (RNA5S1), ribosomal RNA	94	7	119.324	16	371.247	3	47.195
tsR-8	tsRNA-tRNA-Asp-GTC-54-22	TCGATTCCCCGACGGGGAGCCA	22	tsRNA	tRNA-Asp-GTC	chr6.trna152	tRNA	Homo_sapiens_tRNA-Asp-GTC-3-1	54	17	289.786	10	232.029	1	15.7317
tsR-4677	tsRNA-tRNA-Arg-CCG-49-27-4	GTGGGTTCGAGTCCCATCTGGGTCGCC	27	tsRNA	tRNA-Arg-CCG	chr17.trna21	tRNA	Homo_sapiens_tRNA-Arg-CCG-2-1	49	10	170.462	11	255.232	7	110.122
tsR-3691	tsRNA-tRNA-Glu-CTC-1-28	TCCCTGTGGTCTAGTGGTTAGGATTCGG	28	tsRNA	tRNA-Glu-CTC	chr1.trna70	tRNA	Homo_sapiens_tRNA-Glu-CTC-2-1	1	0	0	0	0	34	534.877
tsR-100	tsRNA-tRNA-Gln-TTG-58-20-2	ATATCTCGGTGGGACCTCCA	20	tsRNA	tRNA-Gln-TTG	chr6.trna138	tRNA	Homo_sapiens_tRNA-Gln-TTG-3-3	58	22	375.017	6	139.218	1	15.7317
srR-321	srRNA-RNA28SN5-655-30	CCCCGACCGGCGACCGGCCGCCGCCGGGCG	30	srRNA	RNA28SN5	NR_003287.4	rRNA	Homo sapiens RNA, 28S ribosomal N5 (RNA28SN5), ribosomal RNA	655	0	0	16	371.247	10	157.317
srR-29	srRNA-RNA28SN5-4032-27	GCGGGCCGCCGGTGAAATACCACTACT	27	srRNA	RNA28SN5	NR_003287.4	rRNA	Homo sapiens RNA, 28S ribosomal N5 (RNA28SN5), ribosomal RNA	4032	24	409.11	1	23.2029	6	94.3901
srR-4684	srRNA-RNA18SN2-1846-24	GGTGAACCTGCGGAAGGATCATTA	24	srRNA	RNA18SN2	NR_146146.1	rRNA	Homo sapiens RNA, 18S ribosomal N2 (RNA18SN2), ribosomal RNA	1846	4	68.1849	15	348.044	7	110.122
srR-950	srRNA-RNA28SN5-3774-25	AAGGTAGCCAAATGCCTCGTCATCT	25	srRNA	RNA28SN5	NR_003287.4	rRNA	Homo sapiens RNA, 28S ribosomal N5 (RNA28SN5), ribosomal RNA	3774	19	323.878	6	139.218	4	62.9267
srR-15	srRNA-RNA5S1-93-27	GCCTGGGAATACCGGGTGCTGTAGGCT	27	srRNA	RNA5S1	NR_023363.1	rRNA	Homo sapiens RNA, 5S ribosomal 1 (RNA5S1), ribosomal RNA	93	8	136.37	16	371.247	1	15.7317
srR-6598	srRNA-RNA28SN5-1-18	CGCGACCTCAGATCAGAC	18	srRNA	RNA28SN5	NR_003287.4	rRNA	Homo sapiens RNA, 28S ribosomal N5 (RNA28SN5), ribosomal RNA	1	8	136.37	16	371.247	1	15.7317
miR-30E-17-23	miRNA-30E-17-23	TGTAAACATCCTTGACTGGAAGC	23	miRNA	MIR30E	ENST00000362104.3	miRNA	ncrna chromosome:GRCh38:1:40754355:40754446:1 gene:ENSG00000198974.3 gene_biotype:miRNA transcript_biotype:miRNA gene_symbol:MIR30E description:microRNA 30e [Source:HGNC Symbol;Acc:HGNC:31629]	17	22	375.017	5	116.015	2	31.4634
srR-1798	srRNA-RNA18SN2-489-23	ACCCACTCCCGACCCGGGGAGGT	23	srRNA	RNA18SN2	NR_146146.1	rRNA	Homo sapiens RNA, 18S ribosomal N2 (RNA18SN2), ribosomal RNA	489	4	68.1849	6	139.218	20	314.634
tsR-246	tsRNA-tRNA-Lys-CTT-1-30	GCCCGGCTAGCTCAGTCGGTAGAGCATGAG	30	tsRNA	tRNA-Lys-CTT	chr16.trna33	tRNA	Homo_sapiens_tRNA-Lys-CTT-3-1	1	2	34.0925	0	0	31	487.682
miR-374a-3p-1-22	miRNA-374a-3p-1-22	CTTATCAGATTGTATTGTAATT	22	miRNA	hsa-miR-374a-3p	MIMAT0004688	miRNA	-	1	13	221.601	2	46.4059	16	251.707
srR-6599	srRNA-RNA18SN2-113-28	GGTTCCTTTGGTCGCTCGCTCCTCTCCT	28	srRNA	RNA18SN2	NR_146146.1	rRNA	Homo sapiens RNA, 18S ribosomal N2 (RNA18SN2), ribosomal RNA	113	8	136.37	7	162.421	14	220.244
slncR-1024	slncRNA-AC008056.1 -300-19	AAGGAAAACCAGAATGAGA	19	slncRNA	AC008056.1	ENST00000553322.1	lncRNA	ncrna chromosome:GRCh38:14:79661666:79791263:-1 gene:ENSG00000258637.1 gene_biotype:lncRNA transcript_biotype:lncRNA gene_symbol:AC008056.1 description:novel transcript, antisense to NRXN3	300	11	187.509	8	185.623	9	141.585
smR-731	smRNA-RPGRIP1L-860-20	ACCAATGAACACTCTGACCA	20	smRNA	RPGRIP1L	ENSG00000103494	mature mRNA	ENSG00000103494|ENST00000679110|RPGRIP1L|protein_coding|RPGRIP1like [Source:HGNC Symbol;Acc:HGNC:29168]	860	7	119.324	15	348.044	3	47.195
srR-6600	srRNA-RNA18SN2-60-19	AAGTACGCACGGCCGGTAC	19	srRNA	RNA18SN2	NR_146146.1	rRNA	Homo sapiens RNA, 18S ribosomal N2 (RNA18SN2), ribosomal RNA	60	5	85.2311	13	301.638	8	125.853
srR-6601	srRNA-RNA28SN5-1979-19	ATGGAAGTCGGAATCCGCT	19	srRNA	RNA28SN5	NR_003287.4	rRNA	Homo sapiens RNA, 28S ribosomal N5 (RNA28SN5), ribosomal RNA	1979	19	323.878	0	0	12	188.78
tsR-44	tsRNA-tRNA-Val-CAC-48-20	CCCCGGTTCGAAACCGGGCG	20	tsRNA	tRNA-Val-CAC	chr1.trna132	tRNA	Homo_sapiens_tRNA-Val-CAC-5-1	48	10	170.462	12	278.435	4	62.9267
sinR-1797	sinRNA-LINC00269-2706-24--	TTGCCTTAGCACTGTTCACTTTCT	24	sinRNA	LINC00269	ENSG00000215162	lncRNA	-	2706	12	204.555	1	23.2029	18	283.17
srR-6602	srRNA-RNA28SN5-1-23	CGCGACCTCAGATCAGACGTGGC	23	srRNA	RNA28SN5	NR_003287.4	rRNA	Homo sapiens RNA, 28S ribosomal N5 (RNA28SN5), ribosomal RNA	1	13	221.601	5	116.015	11	173.048
srR-6603	srRNA-RNA18SN2-60-18	AAGTACGCACGGCCGGTA	18	srRNA	RNA18SN2	NR_146146.1	rRNA	Homo sapiens RNA, 18S ribosomal N2 (RNA18SN2), ribosomal RNA	60	29	494.341	0	0	1	15.7317
smcR-16	smcRNA-RNY1 -1-23	GGCTGGTCCGAAGGTAGTGAGTT	23	smcRNA	RNY1	ENST00000364228.1	miscRNA	ncrna chromosome:GRCh38:7:148987136:148987248:-1 gene:ENSG00000201098.1 gene_biotype:misc_RNA transcript_biotype:misc_RNA gene_symbol:RNY1 description:RNA, Ro60-associated Y1 [Source:HGNC Symbol;Acc:HGNC:10242]	1	8	136.37	10	232.029	9	141.585
miR-181A1-24-24	miRNA-181A1-24-24	AACATTCAACGCTGTCGGTGAGTT	24	miRNA	MIR181A1	ENST00000385026.1	miRNA	ncrna chromosome:GRCh38:1:198859044:198859153:-1 gene:ENSG00000207759.1 gene_biotype:miRNA transcript_biotype:miRNA gene_symbol:MIR181A1 description:microRNA 181a-1 [Source:HGNC Symbol;Acc:HGNC:31590]	24	18	306.832	4	92.8117	7	110.122
tsR-408	tsRNA-tRNA-Asn-GTT-48-30	TTGGTGGTTCGTGCCCACCCAGGGACGCCA	30	tsRNA	tRNA-Asn-GTT	chr1.trna148	tRNA	Homo_sapiens_tRNA-Asn-GTT-5-1	48	14	238.647	11	255.232	1	15.7317
snR-4	snRNA-RNVU1-7 -135-30	AGTGGGGGACTGCGTCCGCGCTTTCCCCTG	30	snRNA	RNVU1-7	ENST00000383858.1	snRNA	ncrna chromosome:GRCh38:1:148038753:148038916:-1 gene:ENSG00000206585.1 gene_biotype:snRNA transcript_biotype:snRNA gene_symbol:RNVU1-7 description:RNA, variant U1 small nuclear 7 [Source:HGNC Symbol;Acc:HGNC:37500]	135	12	204.555	5	116.015	12	188.78
srR-6604	srRNA-RNA28SN5-2347-23	AGATCTTGGTGGTAGTAGCAAAT	23	srRNA	RNA28SN5	NR_003287.4	rRNA	Homo sapiens RNA, 28S ribosomal N5 (RNA28SN5), ribosomal RNA	2347	8	136.37	14	324.841	3	47.195
tsR-4678	tsRNA-tRNA-Gly-GCC-1-28-2	GCATTGTGGTTCAGTGGTAGAATTCTCG	28	tsRNA	tRNA-Gly-GCC	chr16.trna19	tRNA	Homo_sapiens_tRNA-Gly-GCC-5-1	1	5	85.2311	6	139.218	18	283.17
miR-3135B-36-21	miRNA-3135B-36-21	TTCCTACGCTCACTGCAGTCT	21	miRNA	MIR3135B	ENST00000581098.1	miRNA	ncrna chromosome:GRCh38:6:32749912:32749979:-1 gene:ENSG00000263649.1 gene_biotype:miRNA transcript_biotype:miRNA gene_symbol:MIR3135B description:microRNA 3135b [Source:HGNC Symbol;Acc:HGNC:41783]	36	5	85.2311	8	185.623	15	235.975
sgmR-1087	sgmRNA-chr19-19146050-17	GTGAGCTCAGCGAGGAC	17	sgmRNA	chr19	-	Genome	Chromosome 19	19146050	27	460.248	2	46.4059	0	0
tsR-1826	tsRNA-tRNA-Trp-CCA-59-17	TCACGTCGGGGTCACCA	17	tsRNA	tRNA-Trp-CCA	chr7.trna3	tRNA	Homo_sapiens_tRNA-Trp-CCA-5-1	59	11	187.509	9	208.826	7	110.122
srR-6605	srRNA-RNA28SN5-2354-16	GGTGGTAGTAGCAAAT	16	srRNA	RNA28SN5	NR_003287.4	rRNA	Homo sapiens RNA, 28S ribosomal N5 (RNA28SN5), ribosomal RNA	2354	16	272.74	6	139.218	6	94.3901
miR-27b-3p-1-19	miRNA-27b-3p-1-19	TTCACAGTGGCTAAGTTCT	19	miRNA	hsa-miR-27b-3p	MIMAT0000419	miRNA	-	1	1	17.0462	17	394.45	6	94.3901
miR-17-5p-2-22	miRNA-17-5p-2-22	AAAGTGCTTACAGTGCAGGTAG	22	miRNA	hsa-miR-17-5p	MIMAT0000070	miRNA	-	2	13	221.601	0	0	18	283.17
tsR-4679	tsRNA-tRNA-Lys-CTT-1-16	GCCCGGCTAGCTCAGT	16	tsRNA	tRNA-Lys-CTT	chr16.trna31	tRNA	Homo_sapiens_tRNA-Lys-CTT-5-1	1	15	255.693	8	185.623	4	62.9267
slncR-148	slncRNA-RMRP -241-27	ACACGGGGCTCATTCTCAGCGCGGCTG	27	slncRNA	RMRP	ENST00000602361.1	lncRNA	ncrna chromosome:GRCh38:9:35657751:35658018:-1 gene:ENSG00000269900.3 gene_biotype:lncRNA transcript_biotype:lncRNA gene_symbol:RMRP description:RNA component of mitochondrial RNA processing endoribonuclease [Source:HGNC Symbol;Acc:HGNC:10031]	241	9	153.416	9	208.826	9	141.585
srR-277	srRNA-RNA5S1-100-20	AATACCGGGTGCTGTAGGCT	20	srRNA	RNA5S1	NR_023363.1	rRNA	Homo sapiens RNA, 5S ribosomal 1 (RNA5S1), ribosomal RNA	100	15	255.693	10	232.029	1	15.7317
miR-484-1-22	miRNA-484-1-22	TCAGGCTCAGTCCCCTCCCGAT	22	miRNA	hsa-miR-484	MIMAT0002174	miRNA	-	1	14	238.647	8	185.623	5	78.6584
tsR-3693	tsRNA-tRNA-Arg-TCG-49-28-7	GCAGGTTCGTGTCCTGCCGCGGTCGCCA	28	tsRNA	tRNA-Arg-TCG	chr15.trna4	tRNA	Homo_sapiens_tRNA-Arg-TCG-1-1	49	13	221.601	6	139.218	9	141.585
snR-18	snRNA-RNVU1-29 -138-27	GGGGGACTGCGTTCGCGCTTTCCCCTG	27	snRNA	RNVU1-29	ENST00000615842.1	snRNA	ncrna chromosome:GRCh38:1:146376807:146376970:1 gene:ENSG00000273768.1 gene_biotype:snRNA transcript_biotype:snRNA gene_symbol:RNVU1-29 description:RNA, variant U1 small nuclear 29 [Source:HGNC Symbol;Acc:HGNC:54433]	138	18	306.832	3	69.6088	8	125.853
srR-6606	srRNA-RNA18SN2-849-15	ACCGCAGCTAGGAAT	15	srRNA	RNA18SN2	NR_146146.1	rRNA	Homo sapiens RNA, 18S ribosomal N2 (RNA18SN2), ribosomal RNA	849	6	102.277	3	69.6088	21	330.365
srR-2754	srRNA-RNA28SN5-1-19	CGCGACCTCAGATCAGACG	19	srRNA	RNA28SN5	NR_003287.4	rRNA	Homo sapiens RNA, 28S ribosomal N5 (RNA28SN5), ribosomal RNA	1	18	306.832	5	116.015	5	78.6584
srR-132	srRNA-RNA5S1-105-15	CGGGTGCTGTAGGCT	15	srRNA	RNA5S1	NR_023363.1	rRNA	Homo sapiens RNA, 5S ribosomal 1 (RNA5S1), ribosomal RNA	105	3	51.1387	16	371.247	5	78.6584
srR-6041	srRNA-RNA28SN5-3617-25	GCGGACCAGGGGAATCCGACTGTTT	25	srRNA	RNA28SN5	NR_003287.4	rRNA	Homo sapiens RNA, 28S ribosomal N5 (RNA28SN5), ribosomal RNA	3617	8	136.37	13	301.638	4	62.9267
srR-6607	srRNA-RNA18SN2-1533-23	ACTGACTGGCTCAGCGTGTGCCT	23	srRNA	RNA18SN2	NR_146146.1	rRNA	Homo sapiens RNA, 18S ribosomal N2 (RNA18SN2), ribosomal RNA	1533	6	102.277	7	162.421	15	235.975
tsR-151	tsRNA-tRNA-Gln-TTG-56-20	AAATCTCGGTGGGACCTCCA	20	tsRNA	tRNA-Gln-TTG	chr6.trna138	tRNA	Homo_sapiens_tRNA-Gln-TTG-3-3	56	17	289.786	7	162.421	3	47.195
miR-125a-5p-1-23	miRNA-125a-5p-1-23	TCCCTGAGACCCTTTAACCTGTG	23	miRNA	hsa-miR-125a-5p	MIMAT0000443	miRNA	-	1	11	187.509	8	185.623	8	125.853
smR-732	smRNA-SLC25A35-134-17	TACGCTCACTGCAGTCT	17	smRNA	SLC25A35	ENSG00000125434	mature mRNA	ENSG00000125434|ENST00000581320|SLC25A35|protein_coding|solutecarrier family 25 member 35 [Source:HGNC Symbol;Acc:HGNC:31921]	134	0	0	12	278.435	14	220.244
srR-6608	srRNA-RNA5-8SN1-137-20-2	ACGCCTGTCTGAGCGTCGCA	20	srRNA	RNA5-8SN1	NR_145821.1	rRNA	Homo sapiens RNA, 5.8S ribosomal N1 (RNA5-8SN1), ribosomal RNA	137	21	357.971	4	92.8117	3	47.195
srR-6609	srRNA-RNA28SN5-2935-21	GCGCGCGCCGCGGCTGGACGA	21	srRNA	RNA28SN5	NR_003287.4	rRNA	Homo sapiens RNA, 28S ribosomal N5 (RNA28SN5), ribosomal RNA	2935	15	255.693	5	116.015	8	125.853
srR-57	srRNA-RNA5S1-103-16	ACCGGGTGCTGTAGGC	16	srRNA	RNA5S1	NR_023363.1	rRNA	Homo sapiens RNA, 5S ribosomal 1 (RNA5S1), ribosomal RNA	103	15	255.693	7	162.421	5	78.6584
srR-1461	srRNA-RNA28SN5-3608-30	AGAACTGGTGCGGACCAGGGGAATCCGACT	30	srRNA	RNA28SN5	NR_003287.4	rRNA	Homo sapiens RNA, 28S ribosomal N5 (RNA28SN5), ribosomal RNA	3608	14	238.647	7	162.421	6	94.3901
tsR-609	tsRNA-tRNA-Gln-TTG-58-19-2	CATCTCGGTGGGACCTCCA	19	tsRNA	tRNA-Gln-TTG	chr6.trna138	tRNA	Homo_sapiens_tRNA-Gln-TTG-3-3	58	7	119.324	6	139.218	15	235.975
srR-6610	srRNA-RNA28SN5-317-17	AAACTCCATCTAAGGCT	17	srRNA	RNA28SN5	NR_003287.4	rRNA	Homo sapiens RNA, 28S ribosomal N5 (RNA28SN5), ribosomal RNA	317	12	204.555	3	69.6088	14	220.244
srR-905	srRNA-RNA28SN5-2049-21	GGCGCTGGAGCGTCGGGCCCA	21	srRNA	RNA28SN5	NR_003287.4	rRNA	Homo sapiens RNA, 28S ribosomal N5 (RNA28SN5), ribosomal RNA	2049	8	136.37	10	232.029	8	125.853
srR-1202	srRNA-RNA18SN2-1855-15	GCGGAAGGATCATTA	15	srRNA	RNA18SN2	NR_146146.1	rRNA	Homo sapiens RNA, 18S ribosomal N2 (RNA18SN2), ribosomal RNA	1855	1	17.0462	7	162.421	20	314.634
srR-6611	srRNA-RNA28SN5-44-25	ATTAGTCAGCGGAGGAGAAGAAACT	25	srRNA	RNA28SN5	NR_003287.4	rRNA	Homo sapiens RNA, 28S ribosomal N5 (RNA28SN5), ribosomal RNA	44	7	119.324	8	185.623	12	188.78
miR-140-62-23	miRNA-140-62-23	TACCACAGGGTAGAACCACGGAC	23	miRNA	MIR140	ENST00000385282.3	miRNA	ncrna chromosome:GRCh38:16:69933081:69933180:1 gene:ENSG00000208017.3 gene_biotype:miRNA transcript_biotype:miRNA gene_symbol:MIR140 description:microRNA 140 [Source:HGNC Symbol;Acc:HGNC:31527]	62	1	17.0462	15	348.044	8	125.853
srR-4053	srRNA-RNA28SN5-3242-21	TCTGGACGCGAGCCGGGCCCT	21	srRNA	RNA28SN5	NR_003287.4	rRNA	Homo sapiens RNA, 28S ribosomal N5 (RNA28SN5), ribosomal RNA	3242	6	102.277	14	324.841	4	62.9267
srR-6612	srRNA-RNA18SN2-77-22	ACAGTGAAACTGCGAATGGCTC	22	srRNA	RNA18SN2	NR_146146.1	rRNA	Homo sapiens RNA, 18S ribosomal N2 (RNA18SN2), ribosomal RNA	77	10	170.462	9	208.826	7	110.122
smR-733	smRNA-IQCN-2809-17	CGGGCCCCGCGGACGCT	17	smRNA	IQCN	ENSG00000130518	mature mRNA	ENSG00000130518|ENST00000600328|IQCN|protein_coding|IQmotif containing N [Source:HGNC Symbol;Acc:HGNC:29350]	2809	14	238.647	6	139.218	7	110.122
piR-23127-2-30	piRNA-23127-2-30	CGCCTGGGAATACCGGGTGCTGTAGGCTTA	30	piRNA	hsa-piR-23127	hsa-piR-23127	piRNA	-	2	9	153.416	11	255.232	5	78.6584
srR-6613	srRNA-RNA5S1-93-28-2	GCCTGGGAATACCGGGTGCTGTAGACTT	28	srRNA	RNA5S1	NR_023363.1	rRNA	Homo sapiens RNA, 5S ribosomal 1 (RNA5S1), ribosomal RNA	93	12	204.555	2	46.4059	15	235.975
srR-2420	srRNA-RNA28SN5-2764-16	AAATCTCGCGCCGGGC	16	srRNA	RNA28SN5	NR_003287.4	rRNA	Homo sapiens RNA, 28S ribosomal N5 (RNA28SN5), ribosomal RNA	2764	7	119.324	7	162.421	13	204.512
srR-2170	srRNA-RNA28SN5-4233-20	AAGGCGAGCTCAGGGAGGAC	20	srRNA	RNA28SN5	NR_003287.4	rRNA	Homo sapiens RNA, 28S ribosomal N5 (RNA28SN5), ribosomal RNA	4233	8	136.37	11	255.232	6	94.3901
miR-30e-5p-1-22	miRNA-30e-5p-1-22	TGTAAACATCCTTGACTGGAAG	22	miRNA	hsa-miR-30e-5p	MIMAT0000692	miRNA	-	1	12	204.555	6	139.218	9	141.585
slncR-24	slncRNA-GAS5 -893-18	AATTAGCTCTAACTGACT	18	slncRNA	GAS5	ENST00000421068.5	lncRNA	ncrna chromosome:GRCh38:1:173865818:173867987:-1 gene:ENSG00000234741.8 gene_biotype:lncRNA transcript_biotype:retained_intron gene_symbol:GAS5 description:growth arrest specific 5 [Source:HGNC Symbol;Acc:HGNC:16355]	893	8	136.37	13	301.638	3	47.195
srR-2858	srRNA-RNA28SN5-1835-15	GGAATGCGAGTGCCT	15	srRNA	RNA28SN5	NR_003287.4	rRNA	Homo sapiens RNA, 28S ribosomal N5 (RNA28SN5), ribosomal RNA	1835	6	102.277	7	162.421	14	220.244
miR-192-24-24	miRNA-192-24-24	CTGACCTATGAATTGACAGCCATT	24	miRNA	MIR192	ENST00000384915.3	miRNA	ncrna chromosome:GRCh38:11:64891137:64891246:-1 gene:ENSG00000283926.1 gene_biotype:miRNA transcript_biotype:miRNA gene_symbol:MIR192 description:microRNA 192 [Source:HGNC Symbol;Acc:HGNC:31562]	24	3	51.1387	18	417.653	1	15.7317
srR-1864	srRNA-RNA28SN5-2764-25	AAATCTCGCGCCGGGCCGTACCCAT	25	srRNA	RNA28SN5	NR_003287.4	rRNA	Homo sapiens RNA, 28S ribosomal N5 (RNA28SN5), ribosomal RNA	2764	10	170.462	4	92.8117	14	220.244
miR-10a-5p-2-21	miRNA-10a-5p-2-21	ACCCTGTAGATCCGAATTTGT	21	miRNA	hsa-miR-10a-5p	MIMAT0000253	miRNA	-	2	0	0	14	324.841	10	157.317
srR-61	srRNA-RNA5-8SN1-142-16	TGTCTGAGCGTCGCTT	16	srRNA	RNA5-8SN1	NR_145821.1	rRNA	Homo sapiens RNA, 5.8S ribosomal N1 (RNA5-8SN1), ribosomal RNA	142	6	102.277	2	46.4059	21	330.365
miR-192-25-23	miRNA-192-25-23	TGACCTATGAATTGACAGCCAGT	23	miRNA	MIR192	ENST00000384915.3	miRNA	ncrna chromosome:GRCh38:11:64891137:64891246:-1 gene:ENSG00000283926.1 gene_biotype:miRNA transcript_biotype:miRNA gene_symbol:MIR192 description:microRNA 192 [Source:HGNC Symbol;Acc:HGNC:31562]	25	18	306.832	4	92.8117	5	78.6584
sgmR-1088	sgmRNA-chr9-87073392-22	TGATATAGCCAAGCCCGACTGT	22	sgmRNA	chr9	-	Genome	Chromosome 9	87073392	17	289.786	8	185.623	0	0
srR-6614	srRNA-RNA18SN2-141-29	ACTTGGATAACTGTGGTAATTCTAGAGCT	29	srRNA	RNA18SN2	NR_146146.1	rRNA	Homo sapiens RNA, 18S ribosomal N2 (RNA18SN2), ribosomal RNA	141	10	170.462	5	116.015	12	188.78
srR-6615	srRNA-RNA28SN5-3750-29	GGCGGGAGTAACTATGACTCTCTTAAGGT	29	srRNA	RNA28SN5	NR_003287.4	rRNA	Homo sapiens RNA, 28S ribosomal N5 (RNA28SN5), ribosomal RNA	3750	6	102.277	12	278.435	6	94.3901
snR-14	snRNA-RNVU1-29 -135-30-3	AGTTGGGGACTGCGTTCGCGCTTTCCCCTG	30	snRNA	RNVU1-29	ENST00000615842.1	snRNA	ncrna chromosome:GRCh38:1:146376807:146376970:1 gene:ENSG00000273768.1 gene_biotype:snRNA transcript_biotype:snRNA gene_symbol:RNVU1-29 description:RNA, variant U1 small nuclear 29 [Source:HGNC Symbol;Acc:HGNC:54433]	135	19	323.878	1	23.2029	8	125.853
srR-6616	srRNA-RNA28SN5-1333-25	AAGGAGTCTAACGCGTGCGCGAGTC	25	srRNA	RNA28SN5	NR_003287.4	rRNA	Homo sapiens RNA, 28S ribosomal N5 (RNA28SN5), ribosomal RNA	1333	4	68.1849	12	278.435	8	125.853
-	spgRNA-TRIM51JP-1116-17	TACGTTCACTGCAGTCT	17	spgRNA	TRIM51JP	ENSG00000232717	pseudogene	ENSG00000232717|ENST00000443564|TRIM51JP|unprocessed_pseudogene|tripartitemotif-containing 51J, pseudogene [Source:HGNC Symbol;Acc:HGNC:43978]	1116	14	238.647	6	139.218	6	94.3901
miR-30D-13-17	miRNA-30D-13-17	ATCCCCGACTGGAAGCT	17	miRNA	MIR30D	ENST00000362283.1	miRNA	ncrna chromosome:GRCh38:8:134804876:134804945:-1 gene:ENSG00000199153.1 gene_biotype:miRNA transcript_biotype:miRNA gene_symbol:MIR30D description:microRNA 30d [Source:HGNC Symbol;Acc:HGNC:31628]	13	12	204.555	0	0	17	267.439
tsR-64	tsRNA-tRNA-Val-CAC-55-22	TCGAAACCGGGCGGAAACACCA	22	tsRNA	tRNA-Val-CAC	chr1.trna132	tRNA	Homo_sapiens_tRNA-Val-CAC-5-1	55	8	136.37	7	162.421	11	173.048
sinR-111	sinRNA-NXPH1-24757-21--	GCTGAATGTCAAGTTCTGATT	21	sinRNA	NXPH1	ENSG00000122584	protein_coding	neurexophilin 1 [Source:HGNC Symbol;Acc:HGNC:20693]	24757	4	68.1849	14	324.841	5	78.6584
srR-6617	srRNA-RNA28SN5-4513-16	AGGGAACGTGAGCTGG	16	srRNA	RNA28SN5	NR_003287.4	rRNA	Homo sapiens RNA, 28S ribosomal N5 (RNA28SN5), ribosomal RNA	4513	19	323.878	5	116.015	2	31.4634
srR-36	srRNA-RNA5S1-95-25	CTGGGAATACCGGGTGCTGTAGGCT	25	srRNA	RNA5S1	NR_023363.1	rRNA	Homo sapiens RNA, 5S ribosomal 1 (RNA5S1), ribosomal RNA	95	13	221.601	10	232.029	1	15.7317
srR-1554	srRNA-RNA28SN5-2908-24	TCGGGCTGGGGCGCGAAGCGGGGC	24	srRNA	RNA28SN5	NR_003287.4	rRNA	Homo sapiens RNA, 28S ribosomal N5 (RNA28SN5), ribosomal RNA	2908	17	289.786	5	116.015	4	62.9267
sgmR-140	sgmRNA-chr1-44721809-25	TTGAAGTCTTGCCTAGGCAAGGCTG	25	sgmRNA	chr1	-	Genome	Chromosome 1	44721809	10	170.462	4	92.8117	13	204.512
srR-6618	srRNA-RNA5-8SN1-1-28	CGACTCTTAGCGGTGGATCACTCGGCTC	28	srRNA	RNA5-8SN1	NR_145821.1	rRNA	Homo sapiens RNA, 5.8S ribosomal N1 (RNA5-8SN1), ribosomal RNA	1	16	272.74	7	162.421	2	31.4634
snR-237	snRNA-RNVU1-2 -145-18	CGTTCGCGCTTTCCCCTG	18	snRNA	RNVU1-2	ENST00000384499.1	snRNA	ncrna chromosome:GRCh38:1:148388490:148388651:-1 gene:ENSG00000238825.1 gene_biotype:snRNA transcript_biotype:snRNA gene_symbol:RNVU1-2 description:RNA, variant U1 small nuclear 2 [Source:HGNC Symbol;Acc:HGNC:48308]	145	11	187.509	12	278.435	0	0
tsR-4680	tsRNA-tRNA-iMet-CA-50-27	GTGGATCGAAACCACGCTCTGCTACCA	27	tsRNA	tRNA-iMet-CA	chr17.trna18	tRNA	Homo_sapiens_tRNA-iMet-CAT-1-8	50	19	323.878	0	0	9	141.585
slncR-9	slncRNA-AL355075.4 -594-22	AGACTACTCTCCTCCGCCCATT	22	slncRNA	AL355075.4	ENST00000554988.1	lncRNA	ncrna chromosome:GRCh38:14:20343048:20343685:-1 gene:ENSG00000259001.3 gene_biotype:lncRNA transcript_biotype:lncRNA gene_symbol:AL355075.4 description:ribonuclease P RNA component H1	594	7	119.324	0	0	22	346.097
tsR-4681	tsRNA-tRNA-Arg-TCG-49-27-2	GAGGGTTCGGGTCCCTTCGTGGTCGCC	27	tsRNA	tRNA-Arg-TCG	chr17.trna17	tRNA	Homo_sapiens_tRNA-Arg-TCG-3-1	49	10	170.462	10	232.029	4	62.9267
srR-45	srRNA-RNA28SN5-3195-21	CCCGCGAGGGGGGCCCGGGCA	21	srRNA	RNA28SN5	NR_003287.4	rRNA	Homo sapiens RNA, 28S ribosomal N5 (RNA28SN5), ribosomal RNA	3195	4	68.1849	11	255.232	9	141.585
sgmR-1089	sgmRNA-chr7-97141602-30	TCGTGGGTTCGGGCCCCACATCGGGCGCCA	30	sgmRNA	chr7	-	Genome	Chromosome 7	97141602	0	0	18	417.653	3	47.195
srR-39	srRNA-RNA5S1-103-18-2	ACCGGGTGCTGTAGGCTA	18	srRNA	RNA5S1	NR_023363.1	rRNA	Homo sapiens RNA, 5S ribosomal 1 (RNA5S1), ribosomal RNA	103	9	153.416	10	232.029	5	78.6584
miR-122-5p-1-23	miRNA-122-5p-1-23	TGGAGTGTGACAATGGTGTTTGA	23	miRNA	hsa-miR-122-5p	MIMAT0000421	miRNA	-	1	17	289.786	2	46.4059	8	125.853
tsR-775	tsRNA-tRNA-Gly-CCC-57-18	TTCCCGGGCGGCGCACCA	18	tsRNA	tRNA-Gly-CCC	chr16.trna34	tRNA	Homo_sapiens_tRNA-Gly-CCC-2-2	57	23	392.063	3	69.6088	0	0
srR-444	srRNA-RNA18SN2-1768-16	ACGGCCCTGGCGGAGC	16	srRNA	RNA18SN2	NR_146146.1	rRNA	Homo sapiens RNA, 18S ribosomal N2 (RNA18SN2), ribosomal RNA	1768	12	204.555	7	162.421	6	94.3901
smR-734	smRNA-RPGRIP1L-855-25	TCATGACCAATGAACACTCTGACCA	25	smRNA	RPGRIP1L	ENSG00000103494	mature mRNA	ENSG00000103494|ENST00000679110|RPGRIP1L|protein_coding|RPGRIP1like [Source:HGNC Symbol;Acc:HGNC:29168]	855	3	51.1387	17	394.45	1	15.7317
srR-6619	srRNA-RNA28SN5-1599-23	AAATCGGTCGTCCGACCTGGGTA	23	srRNA	RNA28SN5	NR_003287.4	rRNA	Homo sapiens RNA, 28S ribosomal N5 (RNA28SN5), ribosomal RNA	1599	1	17.0462	13	301.638	9	141.585
miR-106b-3p-1-21	miRNA-106b-3p-1-21	CCGCACTGTGGGTACTTGCTG	21	miRNA	hsa-miR-106b-3p	MIMAT0004672	miRNA	-	1	1	17.0462	15	348.044	6	94.3901
srR-538	srRNA-RNA18SN2-1600-17	GATGGGGATCGGGGATT	17	srRNA	RNA18SN2	NR_146146.1	rRNA	Homo sapiens RNA, 18S ribosomal N2 (RNA18SN2), ribosomal RNA	1600	8	136.37	5	116.015	13	204.512
-	spgRNA-5S-92-23	GGAATACCGGGTGCTGTAGACTT	23	spgRNA	5S	-	pseudogene	hg38_rmsk_5S_range=chr6:17721785-17721898	92	14	238.647	6	139.218	5	78.6584
srR-6620	srRNA-RNA18SN2-648-16	ATATTAAAGTTGCTGC	16	srRNA	RNA18SN2	NR_146146.1	rRNA	Homo sapiens RNA, 18S ribosomal N2 (RNA18SN2), ribosomal RNA	648	7	119.324	3	69.6088	17	267.439
-	stecRNA-AC092435.4-2660-17	AGCAGGTAGAGCAAATG	17	stecRNA	AC092435.4	ENSG00000279376	TEC	ENSG00000279376|ENST00000623012|AC092435.4|TEC|tec	2660	0	0	6	139.218	20	314.634
sinR-1798	sinRNA-CCDC26-9629-21--	GACCAATGAACACTCTGACCA	21	sinRNA	CCDC26	ENSG00000229140	lncRNA	-	9629	7	119.324	11	255.232	5	78.6584
srR-6621	srRNA-RNA28SN5-2857-21	AAGCCGGATCCGTAACTTCGG	21	srRNA	RNA28SN5	NR_003287.4	rRNA	Homo sapiens RNA, 28S ribosomal N5 (RNA28SN5), ribosomal RNA	2857	17	289.786	5	116.015	3	47.195
srR-2950	srRNA-RNA18SN2-919-17	AAGAGGGACGGCCGGGG	17	srRNA	RNA18SN2	NR_146146.1	rRNA	Homo sapiens RNA, 18S ribosomal N2 (RNA18SN2), ribosomal RNA	919	21	357.971	0	0	6	94.3901
sgmR-51	sgmRNA-chr15-81299601-23	GTGGGGTCCCATCTGGGTCGCCA	23	sgmRNA	chr15	-	Genome	Chromosome 15	81299601	0	0	10	232.029	14	220.244
srR-6622	srRNA-RNA18SN2-1446-19	AGAGGGACAAGTGGCGTTC	19	srRNA	RNA18SN2	NR_146146.1	rRNA	Homo sapiens RNA, 18S ribosomal N2 (RNA18SN2), ribosomal RNA	1446	8	136.37	6	139.218	11	173.048
miR-let-7i-5p-1-22	miRNA-let-7i-5p-1-22	TGAGGTAGTAGTTTGTGCTGTT	22	miRNA	hsa-let-7i-5p	MIMAT0000415	miRNA	-	1	10	170.462	5	116.015	10	157.317
srR-6623	srRNA-RNA18SN2-648-20-2	ATATTAAAGTTGCTGCAGTA	20	srRNA	RNA18SN2	NR_146146.1	rRNA	Homo sapiens RNA, 18S ribosomal N2 (RNA18SN2), ribosomal RNA	648	11	187.509	9	208.826	3	47.195
miR-671-3p-1-21	miRNA-671-3p-1-21	TCCGGTTCTCAGGGCTCCACC	21	miRNA	hsa-miR-671-3p	MIMAT0004819	miRNA	-	1	11	187.509	9	208.826	3	47.195
srR-4632	srRNA-RNA18SN2-974-16	CGGCGCAAGACGGACC	16	srRNA	RNA18SN2	NR_146146.1	rRNA	Homo sapiens RNA, 18S ribosomal N2 (RNA18SN2), ribosomal RNA	974	4	68.1849	6	139.218	15	235.975
srR-6624	srRNA-RNA18SN2-864-20	AATGGAATAGGACCGCGGTT	20	srRNA	RNA18SN2	NR_146146.1	rRNA	Homo sapiens RNA, 18S ribosomal N2 (RNA18SN2), ribosomal RNA	864	26	443.202	0	0	0	0
srR-1882	srRNA-RNA28SN5-3608-26	AGAACTGGTGCGGACCAGGGGAATCC	26	srRNA	RNA28SN5	NR_003287.4	rRNA	Homo sapiens RNA, 28S ribosomal N5 (RNA28SN5), ribosomal RNA	3608	1	17.0462	17	394.45	2	31.4634
srR-1256	srRNA-RNA28SN5-1621-16	ATAGGGGCGAAAGACT	16	srRNA	RNA28SN5	NR_003287.4	rRNA	Homo sapiens RNA, 28S ribosomal N5 (RNA28SN5), ribosomal RNA	1621	7	119.324	3	69.6088	16	251.707
slncR-885	slncRNA-C21orf62-AS1 -4743-23	TCTGACTTGAGCAAGTGACATTC	23	slncRNA	C21orf62-AS1	ENST00000655231.1	lncRNA	ncrna chromosome:GRCh38:21:32772135:32789642:1 gene:ENSG00000205930.10 gene_biotype:lncRNA transcript_biotype:lncRNA gene_symbol:C21orf62-AS1 description:C21orf62 antisense RNA 1 [Source:HGNC Symbol;Acc:HGNC:1290]	4743	3	51.1387	14	324.841	4	62.9267
tsR-444	tsRNA-tRNA-Tyr-GTA-76-18	ATCCGGCTCGAAGGACCA	18	tsRNA	tRNA-Tyr-GTA	chr6.trna15	tRNA	Homo_sapiens_tRNA-Tyr-GTA-8-1	76	8	136.37	11	255.232	3	47.195
srR-6625	srRNA-RNA28SN3-54-15	GGAGGAAAAGAAACT	15	srRNA	RNA28SN3	NR_146154.1	rRNA	Homo sapiens RNA, 28S ribosomal N3 (RNA28SN3), ribosomal RNA	54	11	187.509	4	92.8117	10	157.317
srR-255	srRNA-RNA5S1-98-24	GGAATACCGGGTGCTGTAGGCTTT	24	srRNA	RNA5S1	NR_023363.1	rRNA	Homo sapiens RNA, 5S ribosomal 1 (RNA5S1), ribosomal RNA	98	11	187.509	8	185.623	4	62.9267
miR-423-52-24	miRNA-423-52-24	AAGCTCGGTCTGAGGCCCCTCAGT	24	miRNA	MIR423	ENST00000362201.2	miRNA	ncrna chromosome:GRCh38:17:30117079:30117172:1 gene:ENSG00000283935.1 gene_biotype:miRNA transcript_biotype:miRNA gene_symbol:MIR423 description:microRNA 423 [Source:HGNC Symbol;Acc:HGNC:31880]	52	0	0	14	324.841	7	110.122
srR-3621	srRNA-RNA18SN2-1510-21	GTCCGGGGCTGCACGCGCGCT	21	srRNA	RNA18SN2	NR_146146.1	rRNA	Homo sapiens RNA, 18S ribosomal N2 (RNA18SN2), ribosomal RNA	1510	8	136.37	4	92.8117	13	204.512
srR-1899	srRNA-RNA28SN5-3651-19	AAAGCATCGCGAAGGCCCG	19	srRNA	RNA28SN5	NR_003287.4	rRNA	Homo sapiens RNA, 28S ribosomal N5 (RNA28SN5), ribosomal RNA	3651	4	68.1849	11	255.232	7	110.122
tsR-225	tsRNA-tRNA-Pro-TGG-57-19	AATCCCGGACGAGCCCCCA	19	tsRNA	tRNA-Pro-TGG	chr16.trna9	tRNA	Homo_sapiens_tRNA-Pro-TGG-3-5	57	18	306.832	2	46.4059	5	78.6584
tsR-4682	tsRNA-tRNA-Leu-CAG-1-21	GTCAGGATGGCCGAGCGGTCT	21	tsRNA	tRNA-Leu-CAG	chr16.trna27	tRNA	Homo_sapiens_tRNA-Leu-CAG-2-2	1	11	187.509	1	23.2029	14	220.244
srR-6626	srRNA-RNA28SN5-4513-18	AGGGAACGTGAGCTGGGT	18	srRNA	RNA28SN5	NR_003287.4	rRNA	Homo sapiens RNA, 28S ribosomal N5 (RNA28SN5), ribosomal RNA	4513	2	34.0925	15	348.044	3	47.195
miR-10a-5p-1-24	miRNA-10a-5p-1-24	TACCCTGTAGATCCGAATTTGTGA	24	miRNA	hsa-miR-10a-5p	MIMAT0000253	miRNA	-	1	0	0	9	208.826	14	220.244
srR-3620	srRNA-RNA18SN2-802-19	ACTTTGAAAAAATTAGAGT	19	srRNA	RNA18SN2	NR_146146.1	rRNA	Homo sapiens RNA, 18S ribosomal N2 (RNA18SN2), ribosomal RNA	802	6	102.277	10	232.029	6	94.3901
srR-157	srRNA-RNA5-8SN1-65-18	AATGTGAATTGCAGGACA	18	srRNA	RNA5-8SN1	NR_145821.1	rRNA	Homo sapiens RNA, 5.8S ribosomal N1 (RNA5-8SN1), ribosomal RNA	65	9	153.416	3	69.6088	13	204.512
miR-21-5p-1-23	miRNA-21-5p-1-23	TAGCTTATCAGACTGATGTTGAA	23	miRNA	hsa-miR-21-5p	MIMAT0000076	miRNA	-	1	15	255.693	4	92.8117	5	78.6584
snR-16	snRNA-RNU2-70P -162-15	AGGAACGGTGCACCA	15	snRNA	RNU2-70P	ENST00000410718.1	snRNA	ncrna chromosome:GRCh38:1:236267780:236267958:1 gene:ENSG00000222650.1 gene_biotype:snRNA transcript_biotype:snRNA gene_symbol:RNU2-70P description:RNA, U2 small nuclear 70, pseudogene [Source:HGNC Symbol;Acc:HGNC:48563]	162	15	255.693	6	139.218	2	31.4634
sinR-1799	sinRNA-AC136616.2-6901-25--	AACTAACAGAAGAAAAGAACACCTT	25	sinRNA	AC136616.2	ENSG00000277761	protein_coding	0	6901	25	426.156	0	0	0	0
sinR-183	sinRNA-PPHLN1-6059-23--	TCAGTGCACTACAGAACTTTTGT	23	sinRNA	PPHLN1	ENSG00000134283	protein_coding	periphilin 1 [Source:HGNC Symbol;Acc:HGNC:19369]	6059	1	17.0462	6	139.218	17	267.439
sgmR-1090	sgmRNA-chr7-63981931-20	TTTGCCGTGGTGTTATTGCT	20	sgmRNA	chr7	-	Genome	Chromosome 7	63981931	23	392.063	0	0	2	31.4634
tsR-2848	tsRNA-tRNA-Arg-TCG-49-28-8	GCAGGTTCGGGTCCTGCCGCGGTCGCCA	28	tsRNA	tRNA-Arg-TCG	chr15.trna4	tRNA	Homo_sapiens_tRNA-Arg-TCG-1-1	49	0	0	6	139.218	18	283.17
smR-735	smRNA-TET3-59-17	TCCCGGCCGATGCACCA	17	smRNA	TET3	ENSG00000187605	mature mRNA	ENSG00000187605|ENST00000305799|TET3|protein_coding|tetmethylcytosine dioxygenase 3 [Source:HGNC Symbol;Acc:HGNC:28313]	59	17	289.786	5	116.015	1	15.7317
tsR-244	tsRNA-tRNA-Gln-TTG-57-19	AATCTCGGTGGGACCTCCA	19	tsRNA	tRNA-Gln-TTG	chr6.trna138	tRNA	Homo_sapiens_tRNA-Gln-TTG-3-3	57	5	85.2311	5	116.015	14	220.244
tsR-4683	tsRNA-tRNA-Glu-TTC-1-29	TCCCACATGGTCTAGCGGTTAGGATTCCT	29	tsRNA	tRNA-Glu-TTC	chr15.trna11	tRNA	Homo_sapiens_tRNA-Glu-TTC-2-2	1	6	102.277	9	208.826	7	110.122
sgmR-1091	sgmRNA-chr4-69852306-22	TGTGTGATCTACTTGTATCTCT	22	sgmRNA	chr4	-	Genome	Chromosome 4	69852306	4	68.1849	5	116.015	15	235.975
srR-333	srRNA-RNA5-8SN1-137-20-3	ACGCCTGTCTGAGCGTTGCT	20	srRNA	RNA5-8SN1	NR_145821.1	rRNA	Homo sapiens RNA, 5.8S ribosomal N1 (RNA5-8SN1), ribosomal RNA	137	9	153.416	8	185.623	5	78.6584
slncR-699	slncRNA-AL117209.1 -643-17	AGTGAGACCCTGCCTCT	17	slncRNA	AL117209.1	ENST00000560931.1	lncRNA	ncrna chromosome:GRCh38:14:102933574:102937177:1 gene:ENSG00000259515.1 gene_biotype:lncRNA transcript_biotype:lncRNA gene_symbol:AL117209.1 description:novel transcript, antisense to CDC42BPB	643	0	0	18	417.653	0	0
slncR-1025	slncRNA-HDAC4-AS1 -68-17	TCGGGTCCAGGCTGGCG	17	slncRNA	HDAC4-AS1	ENST00000413029.1	lncRNA	ncrna chromosome:GRCh38:2:239401805:239402364:1 gene:ENSG00000222020.3 gene_biotype:lncRNA transcript_biotype:lncRNA gene_symbol:HDAC4-AS1 description:HDAC4 antisense RNA 1 [Source:HGNC Symbol;Acc:HGNC:54064]	68	0	0	18	417.653	0	0
srR-6627	srRNA-RNA18SN2-22-23-2	AGCATATGCTTGTCTCAAAGATA	23	srRNA	RNA18SN2	NR_146146.1	rRNA	Homo sapiens RNA, 18S ribosomal N2 (RNA18SN2), ribosomal RNA	22	9	153.416	10	232.029	2	31.4634
srR-227	srRNA-RNA5S1-102-18	TACCGGGTGCTGTAGGCT	18	srRNA	RNA5S1	NR_023363.1	rRNA	Homo sapiens RNA, 5S ribosomal 1 (RNA5S1), ribosomal RNA	102	14	238.647	7	162.421	1	15.7317
sinR-1800	sinRNA-CCDC148-763-30--	GGGTCAGTACTCAAGAGGCTGAAGAGGACG	30	sinRNA	CCDC148	ENSG00000153237	protein_coding	coiled-coil domain containing 148 [Source:HGNC Symbol;Acc:HGNC:25191]	763	6	102.277	2	46.4059	17	267.439
miR-106B-12-22	miRNA-106B-12-22	TAAAGTGCTGACAGTGCAGATA	22	miRNA	MIR106B	ENST00000385301.1	miRNA	ncrna chromosome:GRCh38:7:100093993:100094074:-1 gene:ENSG00000208036.1 gene_biotype:miRNA transcript_biotype:miRNA gene_symbol:MIR106B description:microRNA 106b [Source:HGNC Symbol;Acc:HGNC:31495]	12	6	102.277	6	139.218	11	173.048
srR-22	srRNA-RNA28SN5-1034-21	CCCCGCGGGGGCGCGCCGGCG	21	srRNA	RNA28SN5	NR_003287.4	rRNA	Homo sapiens RNA, 28S ribosomal N5 (RNA28SN5), ribosomal RNA	1034	7	119.324	10	232.029	4	62.9267
srR-6628	srRNA-RNA18SN2-597-16	GGAGGGCAAGTCTGGT	16	srRNA	RNA18SN2	NR_146146.1	rRNA	Homo sapiens RNA, 18S ribosomal N2 (RNA18SN2), ribosomal RNA	597	5	85.2311	4	92.8117	15	235.975
sgmR-1092	sgmRNA-chr13-45904687-17	AAGTCCCTGCCCTTTGA	17	sgmRNA	chr13	-	Genome	Chromosome 13	45904687	7	119.324	12	278.435	1	15.7317
srR-1754	srRNA-RNA28SN5-4464-30	ATCATTGTGAAGCAGAATTCACCAAGCGTT	30	srRNA	RNA28SN5	NR_003287.4	rRNA	Homo sapiens RNA, 28S ribosomal N5 (RNA28SN5), ribosomal RNA	4464	21	357.971	1	23.2029	2	31.4634
srR-2438	srRNA-RNA28SN5-1503-21	AGCGCACGTGTTAGGACCCGA	21	srRNA	RNA28SN5	NR_003287.4	rRNA	Homo sapiens RNA, 28S ribosomal N5 (RNA28SN5), ribosomal RNA	1503	0	0	11	255.232	10	157.317
srR-1976	srRNA-RNA18SN2-919-16	AAGAGGGACGGCCGGG	16	srRNA	RNA18SN2	NR_146146.1	rRNA	Homo sapiens RNA, 18S ribosomal N2 (RNA18SN2), ribosomal RNA	919	0	0	11	255.232	10	157.317
smR-736	smRNA-MTMR8-1705-21	CAAGTCCGATATGAGCCACCA	21	smRNA	MTMR8	ENSG00000102043	mature mRNA	ENSG00000102043|ENST00000374852|MTMR8|protein_coding|myotubularinrelated protein 8 [Source:HGNC Symbol;Acc:HGNC:16825]	1705	6	102.277	12	278.435	2	31.4634
srR-6629	srRNA-RNA28SN5-4032-21	GCGGGCCGCCGGTGAAATACC	21	srRNA	RNA28SN5	NR_003287.4	rRNA	Homo sapiens RNA, 28S ribosomal N5 (RNA28SN5), ribosomal RNA	4032	11	187.509	9	208.826	1	15.7317
miR-92a-3p-1-21	miRNA-92a-3p-1-21	TATTGCATTGTCCCGGCCTGT	21	miRNA	hsa-miR-92a-3p	MIMAT0000092	miRNA	-	1	0	0	13	301.638	7	110.122
srR-6630	srRNA-RNA18SN2-512-19	AGTGACGAAAAATAACAAT	19	srRNA	RNA18SN2	NR_146146.1	rRNA	Homo sapiens RNA, 18S ribosomal N2 (RNA18SN2), ribosomal RNA	512	15	255.693	4	92.8117	4	62.9267
srR-6631	srRNA-RNA18SN2-1695-26	ACACACCGCCCGTCGCTACTACCGAT	26	srRNA	RNA18SN2	NR_146146.1	rRNA	Homo sapiens RNA, 18S ribosomal N2 (RNA18SN2), ribosomal RNA	1695	20	340.925	1	23.2029	3	47.195
srR-6632	srRNA-RNA28SN5-4484-26	ACCAAGCGTTGGATTGTTCACCCACT	26	srRNA	RNA28SN5	NR_003287.4	rRNA	Homo sapiens RNA, 28S ribosomal N5 (RNA28SN5), ribosomal RNA	4484	0	0	17	394.45	1	15.7317
srR-6633	srRNA-RNA28SN5-1279-18	ACGGGGTCGGCGGCGACG	18	srRNA	RNA28SN5	NR_003287.4	rRNA	Homo sapiens RNA, 28S ribosomal N5 (RNA28SN5), ribosomal RNA	1279	13	221.601	6	139.218	3	47.195
srR-3403	srRNA-RNA28SN5-200-18	TCCTTCTGATCGAGGCCC	18	srRNA	RNA28SN5	NR_003287.4	rRNA	Homo sapiens RNA, 28S ribosomal N5 (RNA28SN5), ribosomal RNA	200	17	289.786	3	69.6088	3	47.195
srR-2534	srRNA-RNA18SN2-1650-28	AAGTGCGGGTCATAAGCTTGCGTTGATT	28	srRNA	RNA18SN2	NR_146146.1	rRNA	Homo sapiens RNA, 18S ribosomal N2 (RNA18SN2), ribosomal RNA	1650	5	85.2311	3	69.6088	16	251.707
tsR-1701	tsRNA-tRNA-Gln-TTG-58-20-3	CGATCTCGGTGGGACCTCCA	20	tsRNA	tRNA-Gln-TTG	chr6.trna138	tRNA	Homo_sapiens_tRNA-Gln-TTG-3-3	58	6	102.277	9	208.826	6	94.3901
srR-2512	srRNA-RNA5-8SN1-2-15	GACTCTTAGCGGTGG	15	srRNA	RNA5-8SN1	NR_145821.1	rRNA	Homo sapiens RNA, 5.8S ribosomal N1 (RNA5-8SN1), ribosomal RNA	2	16	272.74	3	69.6088	4	62.9267
slncR-1026	slncRNA-AC104211.1 -265-16	AGAGGCCTTGGGGACG	16	slncRNA	AC104211.1	ENST00000666810.1	lncRNA	ncrna chromosome:GRCh38:8:92668660:92683450:1 gene:ENSG00000253177.2 gene_biotype:lncRNA transcript_biotype:lncRNA gene_symbol:AC104211.1 description:novel transcript	265	21	357.971	0	0	3	47.195
srR-6634	srRNA-RNA18SN2-221-22	ATCAGATCAAAACCAACCCGGT	22	srRNA	RNA18SN2	NR_146146.1	rRNA	Homo sapiens RNA, 18S ribosomal N2 (RNA18SN2), ribosomal RNA	221	4	68.1849	5	116.015	14	220.244
srR-3351	srRNA-RNA28SN5-4362-23	AAGCAGGAGGTGTCAGAAAAGTT	23	srRNA	RNA28SN5	NR_003287.4	rRNA	Homo sapiens RNA, 28S ribosomal N5 (RNA28SN5), ribosomal RNA	4362	4	68.1849	5	116.015	14	220.244
sgmR-1093	sgmRNA-chr12-38139081-21	TCGGCTCATCGCATCCTGGAG	21	sgmRNA	chr12	-	Genome	Chromosome 12	38139081	1	17.0462	16	371.247	1	15.7317
miR-210-3p-1-22	miRNA-210-3p-1-22	CTGTGCGTGTGACAGCGGCTGA	22	miRNA	hsa-miR-210-3p	MIMAT0000267	miRNA	-	1	9	153.416	4	92.8117	10	157.317
srR-2956	srRNA-RNA18SN2-29-16	GCTTGTCTCAAAGATT	16	srRNA	RNA18SN2	NR_146146.1	rRNA	Homo sapiens RNA, 18S ribosomal N2 (RNA18SN2), ribosomal RNA	29	14	238.647	1	23.2029	9	141.585
miR-101-3p-1-21-5	miRNA-101-3p-1-21-5	TACAGTACTGTGATAGCTGAAG	22	miRNA	hsa-miR-101-3p	MIMAT0000099	miRNA	-	1	10	170.462	8	185.623	3	47.195
miR-92a-3p-1-24-3	miRNA-92a-3p-1-24-3	TATTGCACTTGTCCCGGCCTGTTT	24	miRNA	hsa-miR-92a-3p	MIMAT0000092	miRNA	-	1	10	170.462	8	185.623	3	47.195
snoR-1128	snoRNA-SNORA48 -119-17	ATGCCTTGGACACATAG	17	snoRNA	SNORA48	ENST00000386847.1	snoRNA	ncrna chromosome:GRCh38:17:7574713:7574847:1 gene:ENSG00000209582.1 gene_biotype:snoRNA transcript_biotype:snoRNA gene_symbol:SNORA48 description:small nucleolar RNA, H/ACA box 48 [Source:HGNC Symbol;Acc:HGNC:32641]	119	4	68.1849	11	255.232	5	78.6584
srR-402	srRNA-RNA28SN5-5046-23	TCAGCCCTCGACACAAGGGTTTG	23	srRNA	RNA28SN5	NR_003287.4	rRNA	Homo sapiens RNA, 28S ribosomal N5 (RNA28SN5), ribosomal RNA	5046	13	221.601	3	69.6088	7	110.122
tsR-58	tsRNA-tRNA-Gln-CTG-56-20	AAATCTCGGTGGAACCTCCA	20	tsRNA	tRNA-Gln-CTG	chr6.trna44	tRNA	Homo_sapiens_tRNA-Gln-CTG-5-1	56	3	51.1387	13	301.638	3	47.195
srR-6635	srRNA-RNA18SN2-1669-24	GCGTTGATTAAGTCCCTGCCCTTT	24	srRNA	RNA18SN2	NR_146146.1	rRNA	Homo sapiens RNA, 18S ribosomal N2 (RNA18SN2), ribosomal RNA	1669	6	102.277	6	139.218	10	157.317
tsR-111	tsRNA-tRNA-Val-CAC-57-20	GAAACCGGGCGGAAACACCA	20	tsRNA	tRNA-Val-CAC	chr1.trna132	tRNA	Homo_sapiens_tRNA-Val-CAC-5-1	57	7	119.324	10	232.029	3	47.195
tsR-2701	tsRNA-tRNA-Phe-GAA-56-21-2	CGATCCCGGGTTTCGGCACCA	21	tsRNA	tRNA-Phe-GAA	chr19.trna12	tRNA	Homo_sapiens_tRNA-Phe-GAA-1-6	56	1	17.0462	11	255.232	8	125.853
sinR-91	sinRNA-AC008549.1-11925-22--	GTGGGTCCCATCTGGGTCGCCA	22	sinRNA	AC008549.1	ENSG00000248709	lncRNA	-	11925	10	170.462	7	162.421	4	62.9267
srR-840	srRNA-RNA28SN5-2724-18	GAGCTCTCGCTGGCCCTT	18	srRNA	RNA28SN5	NR_003287.4	rRNA	Homo sapiens RNA, 28S ribosomal N5 (RNA28SN5), ribosomal RNA	2724	8	136.37	5	116.015	9	141.585
miR-192-24-22	miRNA-192-24-22	CTGACCTATGAATTGACAGCCA	22	miRNA	MIR192	ENST00000384915.3	miRNA	ncrna chromosome:GRCh38:11:64891137:64891246:-1 gene:ENSG00000283926.1 gene_biotype:miRNA transcript_biotype:miRNA gene_symbol:MIR192 description:microRNA 192 [Source:HGNC Symbol;Acc:HGNC:31562]	24	13	221.601	2	46.4059	8	125.853
slncR-1027	slncRNA-AC006452.1 -194-22	AAGCCCGGGTGAACGGCGGCCG	22	slncRNA	AC006452.1	ENST00000649584.1	lncRNA	ncrna chromosome:GRCh38:7:140640909:140669476:1 gene:ENSG00000285904.1 gene_biotype:lncRNA transcript_biotype:lncRNA gene_symbol:AC006452.1 description:novel transcript	194	4	68.1849	12	278.435	3	47.195
srR-6636	srRNA-RNA18SN2-1173-30	ATGGTTGCAAAGCTGAAACTTAAAGGAATT	30	srRNA	RNA18SN2	NR_146146.1	rRNA	Homo sapiens RNA, 18S ribosomal N2 (RNA18SN2), ribosomal RNA	1173	2	34.0925	6	139.218	14	220.244
srR-6637	srRNA-RNA18SN2-648-17	ATATTAAAGTTGCTGCA	17	srRNA	RNA18SN2	NR_146146.1	rRNA	Homo sapiens RNA, 18S ribosomal N2 (RNA18SN2), ribosomal RNA	648	18	306.832	1	23.2029	4	62.9267
piR-32995-1-17	piRNA-32995-1-17	TAGTGGGTTATCAGAAC	17	piRNA	hsa-piR-32995	hsa-piR-32995	piRNA	-	1	11	187.509	0	0	13	204.512
srR-32	srRNA-RNA28SN5-3196-20	CCGCGAGGGGGGCCCGGGCA	20	srRNA	RNA28SN5	NR_003287.4	rRNA	Homo sapiens RNA, 28S ribosomal N5 (RNA28SN5), ribosomal RNA	3196	0	0	4	92.8117	19	298.902
srR-6638	srRNA-RNA45SN5-6273-23	CCGCCGCGGCGGCCGTCGGGTGT	23	srRNA	RNA45SN5	NR_046235.3	rRNA	Homo sapiens RNA, 45S pre-ribosomal N5 (RNA45SN5), ribosomal RNA	6273	12	204.555	6	139.218	3	47.195
slncR-120	slncRNA-RMRP -243-25	ACGGGGCTCATTCTCAGCGCGGCTG	25	slncRNA	RMRP	ENST00000602361.1	lncRNA	ncrna chromosome:GRCh38:9:35657751:35658018:-1 gene:ENSG00000269900.3 gene_biotype:lncRNA transcript_biotype:lncRNA gene_symbol:RMRP description:RNA component of mitochondrial RNA processing endoribonuclease [Source:HGNC Symbol;Acc:HGNC:10031]	243	10	170.462	0	0	14	220.244
tsR-272	tsRNA-mt-tRNA-Val-TAC-57-16	TTGACCGCTCTGACCA	16	tsRNA	mt-tRNA-Val-TAC	mtdbD00000528	mt-tRNA	-	57	6	102.277	7	162.421	8	125.853
miR-320a-3p-1-24	miRNA-320a-3p-1-24	AAAAGCTGGGTTGAGAGGGCGAAT	24	miRNA	hsa-miR-320a-3p	MIMAT0000510	miRNA	-	1	0	0	8	185.623	13	204.512
miR-182-5p-1-24	miRNA-182-5p-1-24	TTTGGCAATGGTAGAACTCACACT	24	miRNA	hsa-miR-182-5p	MIMAT0000259	miRNA	-	1	9	153.416	0	0	15	235.975
srR-451	srRNA-RNA5-8SN1-137-19	ACGCCTGTCTGAGCGTCGC	19	srRNA	RNA5-8SN1	NR_145821.1	rRNA	Homo sapiens RNA, 5.8S ribosomal N1 (RNA5-8SN1), ribosomal RNA	137	10	170.462	4	92.8117	8	125.853
miR-23A-45-22	miRNA-23A-45-22	ATCACATTGCCAGGGATTTCCA	22	miRNA	MIR23A	ENST00000385245.1	miRNA	ncrna chromosome:GRCh38:19:13836587:13836659:-1 gene:ENSG00000207980.1 gene_biotype:miRNA transcript_biotype:miRNA gene_symbol:MIR23A description:microRNA 23a [Source:HGNC Symbol;Acc:HGNC:31605]	45	16	272.74	5	116.015	0	0
srR-2149	srRNA-RNA28SN5-1-30	CGCGACCTCAGATCAGACGTGGCGACCCGC	30	srRNA	RNA28SN5	NR_003287.4	rRNA	Homo sapiens RNA, 28S ribosomal N5 (RNA28SN5), ribosomal RNA	1	20	340.925	0	0	3	47.195
sgmR-1094	sgmRNA-chr14-51004963-17	TTACTGTGTTATCTTCT	17	sgmRNA	chr14	-	Genome	Chromosome 14	51004963	4	68.1849	7	162.421	10	157.317
srR-6639	srRNA-RNA18SN2-1027-24	AAGAACGAAAGTCGGAGGTTCGAA	24	srRNA	RNA18SN2	NR_146146.1	rRNA	Homo sapiens RNA, 18S ribosomal N2 (RNA18SN2), ribosomal RNA	1027	5	85.2311	11	255.232	3	47.195
sgmR-235	sgmRNA-chr19-31989231-25	ACGGCTGTCTCTCCAGCCACCTTTT	25	sgmRNA	chr19	-	Genome	Chromosome 19	31989231	4	68.1849	9	208.826	7	110.122
srR-6640	srRNA-RNA28SN5-3259-22	CCCTTCCCGTGGATCGCCCCAG	22	srRNA	RNA28SN5	NR_003287.4	rRNA	Homo sapiens RNA, 28S ribosomal N5 (RNA28SN5), ribosomal RNA	3259	19	323.878	0	0	4	62.9267
miR-378a-3p-1-23	miRNA-378a-3p-1-23	ACTGGACTTGGAGTCAGAAGGCA	23	miRNA	hsa-miR-378a-3p	MIMAT0000732	miRNA	-	1	8	136.37	6	139.218	7	110.122
miR-182-23-25	miRNA-182-23-25	TTTGGCAATGGTAGAACTCACACTG	25	miRNA	MIR182	ENST00000385255.3	miRNA	ncrna chromosome:GRCh38:7:129770383:129770492:-1 gene:ENSG00000207990.3 gene_biotype:miRNA transcript_biotype:miRNA gene_symbol:MIR182 description:microRNA 182 [Source:HGNC Symbol;Acc:HGNC:31553]	23	0	0	3	69.6088	20	314.634
miR-320a-3p-2-21	miRNA-320a-3p-2-21	AAAGCTGGGTTGAGAGGGCGA	21	miRNA	hsa-miR-320a-3p	MIMAT0000510	miRNA	-	2	5	85.2311	0	0	19	298.902
tsR-2842	tsRNA-tRNA-Arg-TCG-59-20	GTGTCCTGCCGCGGTCGCCA	20	tsRNA	tRNA-Arg-TCG	chr15.trna4	tRNA	Homo_sapiens_tRNA-Arg-TCG-1-1	59	7	119.324	10	232.029	2	31.4634
srR-6641	srRNA-RNA28SN5-433-21	AAACGGGTGGGGTCCGCGCAG	21	srRNA	RNA28SN5	NR_003287.4	rRNA	Homo sapiens RNA, 28S ribosomal N5 (RNA28SN5), ribosomal RNA	433	7	119.324	10	232.029	2	31.4634
srR-6642	srRNA-RNA28SN5-4233-17	AAGGCGAGCTCAGGGAG	17	srRNA	RNA28SN5	NR_003287.4	rRNA	Homo sapiens RNA, 28S ribosomal N5 (RNA28SN5), ribosomal RNA	4233	12	204.555	7	162.421	1	15.7317
srR-386	srRNA-RNA28SN5-3608-25	AGAACTGGTGCGGACCAGGGGAATC	25	srRNA	RNA28SN5	NR_003287.4	rRNA	Homo sapiens RNA, 28S ribosomal N5 (RNA28SN5), ribosomal RNA	3608	2	34.0925	15	348.044	0	0
slncR-14	slncRNA-RMRP -241-28	ACACGGGGCTCATTCTCAGCGCGGCTGT	28	slncRNA	RMRP	ENST00000602361.1	lncRNA	ncrna chromosome:GRCh38:9:35657751:35658018:-1 gene:ENSG00000269900.3 gene_biotype:lncRNA transcript_biotype:lncRNA gene_symbol:RMRP description:RNA component of mitochondrial RNA processing endoribonuclease [Source:HGNC Symbol;Acc:HGNC:10031]	241	3	51.1387	0	0	21	330.365
srR-186	srRNA-RNA28SN5-452-17	AGTCCGCCCGGAGGATT	17	srRNA	RNA28SN5	NR_003287.4	rRNA	Homo sapiens RNA, 28S ribosomal N5 (RNA28SN5), ribosomal RNA	452	1	17.0462	15	348.044	1	15.7317
miR-151A-47-22	miRNA-151A-47-22	CTAGACTGAAGCTCCTTGAGGA	22	miRNA	MIR151A	ENST00000521276.3	miRNA	ncrna chromosome:GRCh38:8:140732564:140732653:-1 gene:ENSG00000254324.3 gene_biotype:miRNA transcript_biotype:miRNA gene_symbol:MIR151A description:microRNA 151a [Source:HGNC Symbol;Acc:HGNC:31762]	47	0	0	13	301.638	5	78.6584
srR-688	srRNA-RNA28SN5-5043-27	AAGTCAGCCCTCGACACAAGGGTTTGT	27	srRNA	RNA28SN5	NR_003287.4	rRNA	Homo sapiens RNA, 28S ribosomal N5 (RNA28SN5), ribosomal RNA	5043	10	170.462	7	162.421	3	47.195
piR-32995-2-16	piRNA-32995-2-16	AGTGGGTTATCAGAAC	16	piRNA	hsa-piR-32995	hsa-piR-32995	piRNA	-	2	14	238.647	2	46.4059	6	94.3901
srR-1129	srRNA-RNA18SN2-749-21	TCGGCGCCCCCTCGATGCTCT	21	srRNA	RNA18SN2	NR_146146.1	rRNA	Homo sapiens RNA, 18S ribosomal N2 (RNA18SN2), ribosomal RNA	749	8	136.37	5	116.015	8	125.853
miR-96-5p-1-23	miRNA-96-5p-1-23	TTTGGCACTAGCACATTTTTGCT	23	miRNA	hsa-miR-96-5p	MIMAT0000095	miRNA	-	1	8	136.37	7	162.421	5	78.6584
srR-6643	srRNA-RNA18SN2-1269-15	GGCCCGGACACGGAC	15	srRNA	RNA18SN2	NR_146146.1	rRNA	Homo sapiens RNA, 18S ribosomal N2 (RNA18SN2), ribosomal RNA	1269	6	102.277	1	23.2029	16	251.707
tsR-446	tsRNA-tRNA-Lys-TTT-60-17	TCCCTGTTCGGGCGCCA	17	tsRNA	tRNA-Lys-TTT	chr11.trna4	tRNA	Homo_sapiens_tRNA-Lys-TTT-5-1	60	12	204.555	2	46.4059	8	125.853
miR-let-7c-5p-1-22	miRNA-let-7c-5p-1-22	TGAGGTAGTAGGTTGTATGGTT	22	miRNA	hsa-let-7c-5p	MIMAT0000064	miRNA	-	1	7	119.324	9	208.826	3	47.195
smR-737	smRNA-HABP2-393-20	ACATGGACTGAATTATTCCT	20	smRNA	HABP2	ENSG00000148702	mature mRNA	ENSG00000148702|ENST00000460714|HABP2|protein_coding|hyaluronanbinding protein 2 [Source:HGNC Symbol;Acc:HGNC:4798]	393	0	0	6	139.218	15	235.975
smcR-100	smcRNA-RN7SKP1 -210-19-2	GATCTCGGTAGAACCTCCA	19	smcRNA	RN7SKP1	ENST00000365525.1	miscRNA	ncrna chromosome:GRCh38:13:37166352:37166658:-1 gene:ENSG00000202395.1 gene_biotype:misc_RNA transcript_biotype:misc_RNA gene_symbol:RN7SKP1 description:RN7SK pseudogene 1 [Source:HGNC Symbol;Acc:HGNC:42619]	210	22	375.017	0	0	0	0
tsR-41	tsRNA-tRNA-Lys-CTT-49-28	GTGGGTTCGGGCCCCACGTTGGGCGCCA	28	tsRNA	tRNA-Lys-CTT	chr16.trna11	tRNA	Homo_sapiens_tRNA-Lys-CTT-4-1	49	6	102.277	9	208.826	4	62.9267
srR-3485	srRNA-RNA28SN5-1601-20	ATCGGTCGTCCGACCTGGGT	20	srRNA	RNA28SN5	NR_003287.4	rRNA	Homo sapiens RNA, 28S ribosomal N5 (RNA28SN5), ribosomal RNA	1601	21	357.971	0	0	1	15.7317
tsR-4684	tsRNA-tRNA-Arg-TCT-5-27	GGCTCTGGCGCAATGGATAGCGCATTG	27	tsRNA	tRNA-Arg-TCT	chr6.trna54	tRNA	Homo_sapiens_tRNA-Arg-TCT-5-1	5	0	0	10	232.029	9	141.585
srR-834	srRNA-RNA28SN5-407-26	AAGAGGGCGTGAAACCGTTAAGAGGT	26	srRNA	RNA28SN5	NR_003287.4	rRNA	Homo sapiens RNA, 28S ribosomal N5 (RNA28SN5), ribosomal RNA	407	10	170.462	4	92.8117	7	110.122
tsR-57	tsRNA-tRNA-Tyr-GTA-79-15	CGGCTCGAAGGACCA	15	tsRNA	tRNA-Tyr-GTA	chr6.trna15	tRNA	Homo_sapiens_tRNA-Tyr-GTA-8-1	79	11	187.509	8	185.623	0	0
-	stecRNA-AC026887.1-421-23	GTGGCGTCCCATCTGGGTCGCCA	23	stecRNA	AC026887.1	ENSG00000280086	TEC	ENSG00000280086|ENST00000624657|AC026887.1|TEC|TEC	421	0	0	12	278.435	6	94.3901
tsR-50	tsRNA-tRNA-Lys-CTT-49-28-2	GTGGGTTCGTGCCCCACGTTGGGCGCCA	28	tsRNA	tRNA-Lys-CTT	chr16.trna11	tRNA	Homo_sapiens_tRNA-Lys-CTT-4-1	49	10	170.462	6	139.218	4	62.9267
srR-6644	srRNA-RNA18SN2-1465-17	AGCCACCCGAGATTGAG	17	srRNA	RNA18SN2	NR_146146.1	rRNA	Homo sapiens RNA, 18S ribosomal N2 (RNA18SN2), ribosomal RNA	1465	20	340.925	0	0	2	31.4634
tsR-161	tsRNA-tRNA-Arg-CCG-48-29	TGTGGGTTCGTGTCCCATCTGGGTCGCCA	29	tsRNA	tRNA-Arg-CCG	chr17.trna21	tRNA	Homo_sapiens_tRNA-Arg-CCG-2-1	48	0	0	16	371.247	0	0
srR-5693	srRNA-RNA28SN5-137-28	GGGGCGCGGGACATGTGGCGTACGGAAG	28	srRNA	RNA28SN5	NR_003287.4	rRNA	Homo sapiens RNA, 28S ribosomal N5 (RNA28SN5), ribosomal RNA	137	4	68.1849	11	255.232	3	47.195
srR-6645	srRNA-RNA18SN2-1378-19	AACGAACGAGACTCTGGCA	19	srRNA	RNA18SN2	NR_146146.1	rRNA	Homo sapiens RNA, 18S ribosomal N2 (RNA18SN2), ribosomal RNA	1378	4	68.1849	11	255.232	3	47.195
srR-2773	srRNA-RNA28SN5-158-22	ACGGAAGACCCGCTCCCCGGCG	22	srRNA	RNA28SN5	NR_003287.4	rRNA	Homo sapiens RNA, 28S ribosomal N5 (RNA28SN5), ribosomal RNA	158	19	323.878	2	46.4059	0	0
srR-6646	srRNA-RNA18SN2-1-23	TACCTGGTTGATCCTGCCAGTAG	23	srRNA	RNA18SN2	NR_146146.1	rRNA	Homo sapiens RNA, 18S ribosomal N2 (RNA18SN2), ribosomal RNA	1	19	323.878	2	46.4059	0	0
srR-6647	srRNA-RNA28SN5-3877-15	ACGGGCTTGGCGGAA	15	srRNA	RNA28SN5	NR_003287.4	rRNA	Homo sapiens RNA, 28S ribosomal N5 (RNA28SN5), ribosomal RNA	3877	7	119.324	2	46.4059	13	204.512
srR-6648	srRNA-RNA18SN2-913-25	ATGATTAAGAGGGACGGCCGGGGGC	25	srRNA	RNA18SN2	NR_146146.1	rRNA	Homo sapiens RNA, 18S ribosomal N2 (RNA18SN2), ribosomal RNA	913	7	119.324	2	46.4059	13	204.512
srR-2164	srRNA-RNA28SN5-5049-21	GCCCTCGACACAAGGGTTTGT	21	srRNA	RNA28SN5	NR_003287.4	rRNA	Homo sapiens RNA, 28S ribosomal N5 (RNA28SN5), ribosomal RNA	5049	18	306.832	0	0	4	62.9267
tsR-4685	tsRNA-tRNA-Glu-CTC-1-28-2	TCCCTGGTGGTCTAGTGGTTAGGATTCG	28	tsRNA	tRNA-Glu-CTC	chr1.trna70	tRNA	Homo_sapiens_tRNA-Glu-CTC-2-1	1	6	102.277	0	0	17	267.439
srR-6474	srRNA-RNA18SN2-1446-26	AGAGGGACAAGTGGCGTTCAGCCACC	26	srRNA	RNA18SN2	NR_146146.1	rRNA	Homo sapiens RNA, 18S ribosomal N2 (RNA18SN2), ribosomal RNA	1446	8	136.37	8	185.623	3	47.195
miR-342-3p-1-25	miRNA-342-3p-1-25	TCTCACACAGAAATCGCACCCGTCT	25	miRNA	hsa-miR-342-3p	MIMAT0000753	miRNA	-	1	13	221.601	5	116.015	2	31.4634
srR-1551	srRNA-RNA28SN5-4234-20	AGGCGAGCTCAGGGAGGACA	20	srRNA	RNA28SN5	NR_003287.4	rRNA	Homo sapiens RNA, 28S ribosomal N5 (RNA28SN5), ribosomal RNA	4234	5	85.2311	2	46.4059	15	235.975
srpR-123	srpRNA-L1MA4A-chr8:65575581-21	AGACATTGCAATTGGCACTCT	21	srpRNA	L1MA4A	-	LINE	hg38_rmsk_L1MA4A_range=chr8:65575581-65577982	1955	5	85.2311	2	46.4059	15	235.975
srR-6649	srRNA-RNA18SN2-1678-19	AAGTCCCTGCCCTTTGTAC	19	srRNA	RNA18SN2	NR_146146.1	rRNA	Homo sapiens RNA, 18S ribosomal N2 (RNA18SN2), ribosomal RNA	1678	6	102.277	6	139.218	8	125.853
srR-6650	srRNA-RNA18SN2-1695-20	ACACACCGCCCGTCGCTACT	20	srRNA	RNA18SN2	NR_146146.1	rRNA	Homo sapiens RNA, 18S ribosomal N2 (RNA18SN2), ribosomal RNA	1695	11	187.509	3	69.6088	7	110.122
miR-183-28-22	miRNA-183-28-22	ATGGCACTGGTAGAATTCACTG	22	miRNA	MIR183	ENST00000384958.1	miRNA	ncrna chromosome:GRCh38:7:129774905:129775014:-1 gene:ENSG00000207691.1 gene_biotype:miRNA transcript_biotype:miRNA gene_symbol:MIR183 description:microRNA 183 [Source:HGNC Symbol;Acc:HGNC:31554]	28	12	204.555	7	162.421	0	0
miR-342-61-24	miRNA-342-61-24	TCTCACACAGAAATCGCACCCGTC	24	miRNA	MIR342	ENST00000362212.1	miRNA	ncrna chromosome:GRCh38:14:100109655:100109753:1 gene:ENSG00000199082.1 gene_biotype:miRNA transcript_biotype:miRNA gene_symbol:MIR342 description:microRNA 342 [Source:HGNC Symbol;Acc:HGNC:31778]	61	0	0	7	162.421	13	204.512
srR-6651	srRNA-RNA5-8SN1-87-25	GATCATCGACACTTCGAACGCACTT	25	srRNA	RNA5-8SN1	NR_145821.1	rRNA	Homo sapiens RNA, 5.8S ribosomal N1 (RNA5-8SN1), ribosomal RNA	87	10	170.462	1	23.2029	11	173.048
srR-6652	srRNA-RNA18SN2-1506-27	AGATGTCCGGGGCTGCACGCGCGCTAC	27	srRNA	RNA18SN2	NR_146146.1	rRNA	Homo sapiens RNA, 18S ribosomal N2 (RNA18SN2), ribosomal RNA	1506	5	85.2311	6	139.218	9	141.585
sinR-1801	sinRNA-RBMS3-4196-18--	TAGGATTCTAAACTCTCT	18	sinRNA	RBMS3	ENSG00000144642	protein_coding	RNA binding motif single stranded interacting protein 3 [Source:HGNC Symbol;Acc:HGNC:13427]	4196	5	85.2311	6	139.218	9	141.585
sgmR-250	sgmRNA-chr1-44721814-30	ATTTTTTGAAGTCTTGCCTAGGCAAGGCTG	30	sgmRNA	chr1	-	Genome	Chromosome 1	44721814	16	272.74	4	92.8117	0	0
-	spgRNA-AHCYP4-1032-16	TTGTCTGAGGGTCGGC	16	spgRNA	AHCYP4	ENSG00000232992	pseudogene	ENSG00000232992|ENST00000419201|AHCYP4|processed_pseudogene|adenosylhomocysteinasepseudogene 4 [Source:HGNC Symbol;Acc:HGNC:44996]	1032	15	255.693	2	46.4059	4	62.9267
srR-6653	srRNA-RNA18SN2-864-19	AATGGAATAGGACCGCGGT	19	srRNA	RNA18SN2	NR_146146.1	rRNA	Homo sapiens RNA, 18S ribosomal N2 (RNA18SN2), ribosomal RNA	864	0	0	13	301.638	4	62.9267
tsR-4686	tsRNA-tRNA-Arg-CCG-49-25-2	GTGGGTTCGGGTCCCATCTGGGTCG	25	tsRNA	tRNA-Arg-CCG	chr17.trna21	tRNA	Homo_sapiens_tRNA-Arg-CCG-2-1	49	14	238.647	0	0	8	125.853
miR-378a-3p-2-21	miRNA-378a-3p-2-21	CTGGACTTGGAGTCAGAAGGC	21	miRNA	hsa-miR-378a-3p	MIMAT0000732	miRNA	-	2	8	136.37	1	23.2029	13	204.512
srR-3557	srRNA-RNA5-8SN1-1-16	CGACTCTTAGCGGTGG	16	srRNA	RNA5-8SN1	NR_145821.1	rRNA	Homo sapiens RNA, 5.8S ribosomal N1 (RNA5-8SN1), ribosomal RNA	1	9	153.416	5	116.015	6	94.3901
srR-6654	srRNA-RNA28SN5-3649-21	ACAAAGCATCGCGAAGGCCCG	21	srRNA	RNA28SN5	NR_003287.4	rRNA	Homo sapiens RNA, 28S ribosomal N5 (RNA28SN5), ribosomal RNA	3649	0	0	15	348.044	1	15.7317
srR-969	srRNA-RNA28SN5-2910-22	GGGCTGGGGCGCGAAGCGGGGC	22	srRNA	RNA28SN5	NR_003287.4	rRNA	Homo sapiens RNA, 28S ribosomal N5 (RNA28SN5), ribosomal RNA	2910	14	238.647	4	92.8117	2	31.4634
snoR-153	snoRNA-U8 -110-26	AACATCCTGGTTGCTCCTATCTGATT	26	snoRNA	U8	ENST00000363626.1	snoRNA	ncrna chromosome:GRCh38:11:123301390:123301523:1 gene:ENSG00000200496.1 gene_biotype:snoRNA transcript_biotype:snoRNA gene_symbol:U8 description:U8 small nucleolar RNA [Source:RFAM;Acc:RF00096]	110	4	68.1849	12	278.435	1	15.7317
slncR-1028	slncRNA-AC067930.8 -644-15	TCGGTAGAACCTCCA	15	slncRNA	AC067930.8	ENST00000653168.1	lncRNA	ncrna chromosome:GRCh38:8:143541648:143545128:1 gene:ENSG00000287576.1 gene_biotype:lncRNA transcript_biotype:lncRNA gene_symbol:AC067930.8 description:novel transcript	644	3	51.1387	12	278.435	2	31.4634
srR-6655	srRNA-RNA28SN5-5038-20	ATTGAAAGTCAGCCCTCGAC	20	srRNA	RNA28SN5	NR_003287.4	rRNA	Homo sapiens RNA, 28S ribosomal N5 (RNA28SN5), ribosomal RNA	5038	8	136.37	9	208.826	1	15.7317
miR-30A-9-21	miRNA-30A-9-21	AAACATCCTCGACTGGAAGCT	21	miRNA	MIR30A	ENST00000385092.1	miRNA	ncrna chromosome:GRCh38:6:71403551:71403621:-1 gene:ENSG00000207827.1 gene_biotype:miRNA transcript_biotype:miRNA gene_symbol:MIR30A description:microRNA 30a [Source:HGNC Symbol;Acc:HGNC:31624]	9	2	34.0925	10	232.029	6	94.3901
srR-1066	srRNA-RNA5-8SN1-137-20-4	ACGCCTGCCTGAGCGTCGCT	20	srRNA	RNA5-8SN1	NR_145821.1	rRNA	Homo sapiens RNA, 5.8S ribosomal N1 (RNA5-8SN1), ribosomal RNA	137	7	119.324	7	162.421	5	78.6584
srR-6656	srRNA-RNA18SN2-1173-21-2	ATGGTTGCAAAGCTGAAACTA	21	srRNA	RNA18SN2	NR_146146.1	MT rRNA	Homo sapiens RNA, 18S ribosomal N2 (RNA18SN2), ribosomal RNA	1173	7	119.324	9	208.826	2	31.4634
sinR-1802	sinRNA-PRKAA1-16741-19--	GAGACTTAGCCTCACGACT	19	sinRNA	PRKAA1	ENSG00000132356	protein_coding	protein kinase AMP-activated catalytic subunit alpha 1 [Source:HGNC Symbol;Acc:HGNC:9376]	16741	7	119.324	9	208.826	2	31.4634
tsR-4687	tsRNA-tRNA-Gln-CTG-1-29-2	GGTTCCATGGTGTAATGGTGAGCACTCTG	29	tsRNA	tRNA-Gln-CTG	chr1.trna35	tRNA	Homo_sapiens_tRNA-Gln-CTG-3-2	1	0	0	6	139.218	14	220.244
miR-615-3p-1-21	miRNA-615-3p-1-21	TCCGAGCCTGGGTCTCCCTCT	21	miRNA	hsa-miR-615-3p	MIMAT0003283	miRNA	-	1	11	187.509	4	92.8117	5	78.6584
tsR-331	tsRNA-tRNA-Lys-CTT-47-30	TCGTGGGTTCGTGCCCCACGTTGGGCGCCA	30	tsRNA	tRNA-Lys-CTT	chr16.trna11	tRNA	Homo_sapiens_tRNA-Lys-CTT-4-1	47	2	34.0925	14	324.841	0	0
srR-6657	srRNA-RNA18SN2-1545-16	AGCGTGTGCCTACCCT	16	srRNA	RNA18SN2	NR_146146.1	rRNA	Homo sapiens RNA, 18S ribosomal N2 (RNA18SN2), ribosomal RNA	1545	9	153.416	2	46.4059	10	157.317
miR-let-7a-5p-1-21	miRNA-let-7a-5p-1-21	TGAGGTAGTAGGTTGTATAGT	21	miRNA	hsa-let-7a-5p	MIMAT0000062	miRNA	-	1	2	34.0925	3	69.6088	16	251.707
snoR-5	snoRNA-SNORD18B -52-19	ATTTGTGGAAATTCTGACT	19	snoRNA	SNORD18B	ENST00000365659.1	snoRNA	ncrna chromosome:GRCh38:15:66502020:66502091:-1 gene:ENSG00000202529.1 gene_biotype:snoRNA transcript_biotype:snoRNA gene_symbol:SNORD18B description:small nucleolar RNA, C/D box 18B [Source:HGNC Symbol;Acc:HGNC:32715]	52	19	323.878	0	0	2	31.4634
sgmR-479	sgmRNA-chr16-621097-16	GTGGAAAATGACAGCT	16	sgmRNA	chr16	-	Genome	Chromosome 16	621097	4	68.1849	11	255.232	2	31.4634
srR-6658	srRNA-RNA28SN5-4513-19	AGGGAACGTGAGCTGGGTT	19	srRNA	RNA28SN5	NR_003287.4	rRNA	Homo sapiens RNA, 28S ribosomal N5 (RNA28SN5), ribosomal RNA	4513	1	17.0462	7	162.421	11	173.048
srR-2947	srRNA-RNA18SN2-301-19	AACCTCGGGCCGATCGCAC	19	srRNA	RNA18SN2	NR_146146.1	rRNA	Homo sapiens RNA, 18S ribosomal N2 (RNA18SN2), ribosomal RNA	301	1	17.0462	7	162.421	11	173.048
tsR-221	tsRNA-tRNA-Val-CAC-58-19	AAACCGGGCGGAAACACCA	19	tsRNA	tRNA-Val-CAC	chr1.trna132	tRNA	Homo_sapiens_tRNA-Val-CAC-5-1	58	12	204.555	5	116.015	2	31.4634
slncR-1029	slncRNA-AL513318.1 -221-16	ACTGGCGCTGTGGGAT	16	slncRNA	AL513318.1	ENST00000647820.1	lncRNA	ncrna chromosome:GRCh38:9:87009033:87012032:-1 gene:ENSG00000269994.3 gene_biotype:lncRNA transcript_biotype:lncRNA gene_symbol:AL513318.1 description:novel transcript	221	12	204.555	5	116.015	2	31.4634
miR-99a-5p-1-23	miRNA-99a-5p-1-23	AACCCGTAGATCCGATCTTGTGT	23	miRNA	hsa-miR-99a-5p	MIMAT0000097	miRNA	-	1	2	34.0925	13	301.638	1	15.7317
srR-6659	srRNA-RNA28SN5-4440-24	GATCCTTCGATGTCGGCTCTTCCT	24	srRNA	RNA28SN5	NR_003287.4	rRNA	Homo sapiens RNA, 28S ribosomal N5 (RNA28SN5), ribosomal RNA	4440	1	17.0462	11	255.232	5	78.6584
sinR-1803	sinRNA-SMARCB1-94-25--	CGGGGGCGGGCGGGCGTCCCGCGCG	25	sinRNA	SMARCB1	ENSG00000099956	protein_coding	SWI/SNF related, matrix associated, actin dependent regulator of chromatin, subfamily b, member 1 [Source:HGNC Symbol;Acc:HGNC:11103]	94	11	187.509	5	116.015	3	47.195
miR-25-3p-1-23	miRNA-25-3p-1-23	CATTGCACTTGTCTCGGTCTGAA	23	miRNA	hsa-miR-25-3p	MIMAT0000081	miRNA	-	1	0	0	9	208.826	9	141.585
miR-15b-3p-1-21	miRNA-15b-3p-1-21	CGAATCATTATTTGCTGCTCT	21	miRNA	hsa-miR-15b-3p	MIMAT0004586	miRNA	-	1	0	0	9	208.826	9	141.585
snoR-834	snoRNA-SNORD65 -48-26	AGTGGTGAGCCTATGGTTTTCTGAAG	26	snoRNA	SNORD65	ENST00000391079.1	snoRNA	ncrna chromosome:GRCh38:17:16441226:16441298:1 gene:ENSG00000277512.1 gene_biotype:snoRNA transcript_biotype:snoRNA gene_symbol:SNORD65 description:small nucleolar RNA, C/D box 65 [Source:HGNC Symbol;Acc:HGNC:32726]	48	1	17.0462	13	301.638	2	31.4634
tsR-642	tsRNA-tRNA-Arg-TCG-48-29-2	TGAGGGTTCGTGTCCCTTCGTGGTCGCCA	29	tsRNA	tRNA-Arg-TCG	chr17.trna17	tRNA	Homo_sapiens_tRNA-Arg-TCG-3-1	48	0	0	11	255.232	6	94.3901
srR-1506	srRNA-RNA18SN2-1344-16	AGTTGGTGGAGCGATT	16	srRNA	RNA18SN2	NR_146146.1	rRNA	Homo sapiens RNA, 18S ribosomal N2 (RNA18SN2), ribosomal RNA	1344	10	170.462	5	116.015	4	62.9267
srR-2949	srRNA-RNA18SN2-919-22	AAGAGGGACGGCCGGGGGCATT	22	srRNA	RNA18SN2	NR_146146.1	rRNA	Homo sapiens RNA, 18S ribosomal N2 (RNA18SN2), ribosomal RNA	919	4	68.1849	6	139.218	9	141.585
srR-6660	srRNA-RNA28SN5-1551-25	GACGAAGCCAGAGGAAACTCTGGTG	25	srRNA	RNA28SN5	NR_003287.4	rRNA	Homo sapiens RNA, 28S ribosomal N5 (RNA28SN5), ribosomal RNA	1551	0	0	15	348.044	0	0
snR-1065	snRNA-RNU5F-1 -92-28	ATTTTGAAGTCTTGCCTAGGCAAGGCTG	28	snRNA	RNU5F-1	ENST00000362507.1	snRNA	ncrna chromosome:GRCh38:1:44721786:44721902:-1 gene:ENSG00000199377.1 gene_biotype:snRNA transcript_biotype:snRNA gene_symbol:RNU5F-1 description:RNA, U5F small nuclear 1 [Source:HGNC Symbol;Acc:HGNC:10216]	92	0	0	15	348.044	0	0
srR-1198	srRNA-RNA5-8SN1-65-22	AATGTGAATTGCAGGACACATT	22	srRNA	RNA5-8SN1	NR_145821.1	rRNA	Homo sapiens RNA, 5.8S ribosomal N1 (RNA5-8SN1), ribosomal RNA	65	7	119.324	1	23.2029	13	204.512
srR-6661	srRNA-RNA28SN5-1-15	CGCGACCTCAGATCA	15	srRNA	RNA28SN5	NR_003287.4	rRNA	Homo sapiens RNA, 28S ribosomal N5 (RNA28SN5), ribosomal RNA	1	8	136.37	5	116.015	6	94.3901
srR-2846	srRNA-RNA28SN5-2932-24	TGGGCGCGCGCCGCGGCTGGACGA	24	srRNA	RNA28SN5	NR_003287.4	rRNA	Homo sapiens RNA, 28S ribosomal N5 (RNA28SN5), ribosomal RNA	2932	13	221.601	2	46.4059	5	78.6584
miR-191-5p-1-22	miRNA-191-5p-1-22	CAACGGAATCCCAAAAGCAGCT	22	miRNA	hsa-miR-191-5p	MIMAT0000440	miRNA	-	1	13	221.601	2	46.4059	5	78.6584
srR-442	srRNA-RNA18SN2-1768-19	ACGGCCCTGGCGGAGCGCT	19	srRNA	RNA18SN2	NR_146146.1	rRNA	Homo sapiens RNA, 18S ribosomal N2 (RNA18SN2), ribosomal RNA	1768	8	136.37	7	162.421	3	47.195
miR-130a-3p-1-22	miRNA-130a-3p-1-22	CAGTGCAATGTTAAAAGGGCAT	22	miRNA	hsa-miR-130a-3p	MIMAT0000425	miRNA	-	1	18	306.832	1	23.2029	1	15.7317
piR-23127-15-17	piRNA-23127-15-17	CGGGTGCTGTAGGCTTA	17	piRNA	hsa-piR-23127	hsa-piR-23127	piRNA	-	15	3	51.1387	12	278.435	1	15.7317
srR-3556	srRNA-RNA5-8SN1-1-18	CGACTCTTAGCGGTGGAT	18	srRNA	RNA5-8SN1	NR_145821.1	rRNA	Homo sapiens RNA, 5.8S ribosomal N1 (RNA5-8SN1), ribosomal RNA	1	12	204.555	4	92.8117	3	47.195
srR-259	srRNA-RNA28SN5-3196-19	CCGCGAGGGGGGCCCGGGC	19	srRNA	RNA28SN5	NR_003287.4	rRNA	Homo sapiens RNA, 28S ribosomal N5 (RNA28SN5), ribosomal RNA	3196	0	0	4	92.8117	16	251.707
miR-30d-5p-1-21	miRNA-30d-5p-1-21	TGTAAACATCCCCGACTGGAA	21	miRNA	hsa-miR-30d-5p	MIMAT0000245	miRNA	-	1	7	119.324	9	208.826	1	15.7317
srR-6662	srRNA-RNA18SN2-460-29	ATCCAAGGAAGGCAGCAGGCGCGCAAATT	29	srRNA	RNA18SN2	NR_146146.1	rRNA	Homo sapiens RNA, 18S ribosomal N2 (RNA18SN2), ribosomal RNA	460	5	85.2311	3	69.6088	12	188.78
srR-6237	srRNA-RNA5S1-1-24	GTCTACGGCCATACCACCCTGAAC	24	srRNA	RNA5S1	NR_023363.1	rRNA	Homo sapiens RNA, 5S ribosomal 1 (RNA5S1), ribosomal RNA	1	11	187.509	4	92.8117	4	62.9267
srR-771	srRNA-RNA28SN5-2723-17	TGAGCTCTCGCTGGCCC	17	srRNA	RNA28SN5	NR_003287.4	rRNA	Homo sapiens RNA, 28S ribosomal N5 (RNA28SN5), ribosomal RNA	2723	11	187.509	6	139.218	1	15.7317
piR-32855-1-29	piRNA-32855-1-29	ACTTTAGCTCTAGAATTACTCTGAGACCT	29	piRNA	hsa-piR-32855	hsa-piR-32855	piRNA	-	1	16	272.74	3	69.6088	0	0
srR-6663	srRNA-RNA28SN3-42-27	ATATTAGTCAGCGGAGGAAAAGAAACT	27	srRNA	RNA28SN3	NR_146154.1	rRNA	Homo sapiens RNA, 28S ribosomal N3 (RNA28SN3), ribosomal RNA	42	10	170.462	4	92.8117	5	78.6584
-	spgRNA-AC027559.1-32-16	TCGCGGGCCGCTGGCT	16	spgRNA	AC027559.1	ENSG00000259658	pseudogene	ENSG00000259658|ENST00000558592|AC027559.1|transcribed_unprocessed_pseudogene|ubiquitin-conjugatingenzyme E2Q family member 2 (UBE2Q2) pseudogene	32	15	255.693	1	23.2029	4	62.9267
miR-let-7d-5p-1-22	miRNA-let-7d-5p-1-22	AGAGGTAGTAGGTTGCATAGTT	22	miRNA	hsa-let-7d-5p	MIMAT0000065	miRNA	-	1	9	153.416	4	92.8117	6	94.3901
slncR-67	slncRNA-RMRP -251-18	CATTCTCAGCGCGGCTGT	18	slncRNA	RMRP	ENST00000602361.1	lncRNA	ncrna chromosome:GRCh38:9:35657751:35658018:-1 gene:ENSG00000269900.3 gene_biotype:lncRNA transcript_biotype:lncRNA gene_symbol:RMRP description:RNA component of mitochondrial RNA processing endoribonuclease [Source:HGNC Symbol;Acc:HGNC:10031]	251	0	0	14	324.841	1	15.7317
miR-27a-3p-1-22	miRNA-27a-3p-1-22	TTCACAGTGGCTAAGTTCCGCT	22	miRNA	hsa-miR-27a-3p	MIMAT0000084	miRNA	-	1	9	153.416	8	185.623	0	0
srR-6664	srRNA-RNA28SN5-2815-18	AGCCTCTGGCATGTTGGA	18	srRNA	RNA28SN5	NR_003287.4	rRNA	Homo sapiens RNA, 28S ribosomal N5 (RNA28SN5), ribosomal RNA	2815	3	51.1387	9	208.826	5	78.6584
srR-3632	srRNA-RNA18SN2-1768-27	ACGGCCCTGGCGGAGCGCTGAGAAGAC	27	srRNA	RNA18SN2	NR_146146.1	rRNA	Homo sapiens RNA, 18S ribosomal N2 (RNA18SN2), ribosomal RNA	1768	8	136.37	8	185.623	1	15.7317
srR-268	srRNA-RNA18SN2-1845-25	AGGTGAACCTGCGGAAGGATCATTA	25	srRNA	RNA18SN2	NR_146146.1	rRNA	Homo sapiens RNA, 18S ribosomal N2 (RNA18SN2), ribosomal RNA	1845	13	221.601	5	116.015	0	0
srR-6665	srRNA-RNA18SN2-668-22	AAAAAGCTCGTAGTTGGATCTT	22	srRNA	RNA18SN2	NR_146146.1	rRNA	Homo sapiens RNA, 18S ribosomal N2 (RNA18SN2), ribosomal RNA	668	12	204.555	3	69.6088	4	62.9267
miR-151A-11-22	miRNA-151A-11-22	TCGAGGAGCTCACAGTCTAGTA	22	miRNA	MIR151A	ENST00000521276.3	miRNA	ncrna chromosome:GRCh38:8:140732564:140732653:-1 gene:ENSG00000254324.3 gene_biotype:miRNA transcript_biotype:miRNA gene_symbol:MIR151A description:microRNA 151a [Source:HGNC Symbol;Acc:HGNC:31762]	11	17	289.786	0	0	3	47.195
srR-6666	srRNA-RNA18SN2-489-26	ACCCACTCCCGACCCGGGGAGGTAGT	26	srRNA	RNA18SN2	NR_146146.1	rRNA	Homo sapiens RNA, 18S ribosomal N2 (RNA18SN2), ribosomal RNA	489	1	17.0462	7	162.421	10	157.317
miR-222-69-25-2	miRNA-222-69-25-2	AGCTACATCTGGCTACTGGGTCTCA	25	miRNA	MIR222	ENST00000384992.3	miRNA	ncrna chromosome:GRCh38:X:45747015:45747124:-1 gene:ENSG00000207725.3 gene_biotype:miRNA transcript_biotype:miRNA gene_symbol:MIR222 description:microRNA 222 [Source:HGNC Symbol;Acc:HGNC:31602]	69	0	0	5	116.015	14	220.244
tsR-4688	tsRNA-tRNA-Asp-GTC-1-30	TCCTCTTTTGTATAGTGGTGAGTATCCCCG	30	tsRNA	tRNA-Asp-GTC	chr12.trna12	tRNA	Homo_sapiens_tRNA-Asp-GTC-2-9	1	0	0	5	116.015	14	220.244
tsR-399	tsRNA-tRNA-Trp-CCA-60-16	CACGTCGGGGTCACCA	16	tsRNA	tRNA-Trp-CCA	chr7.trna3	tRNA	Homo_sapiens_tRNA-Trp-CCA-5-1	60	6	102.277	6	139.218	6	94.3901
tsR-4689	tsRNA-tRNA-Arg-TCG-60-17-2	TCCCTTCGTGGTCGCCA	17	tsRNA	tRNA-Arg-TCG	chr17.trna17	tRNA	Homo_sapiens_tRNA-Arg-TCG-3-1	60	11	187.509	3	69.6088	5	78.6584
srR-1204	srRNA-RNA18SN2-1263-25	TCACCCGGCCCGGACACGGACAGGA	25	srRNA	RNA18SN2	NR_146146.1	rRNA	Homo sapiens RNA, 18S ribosomal N2 (RNA18SN2), ribosomal RNA	1263	2	34.0925	13	301.638	0	0
srR-6667	srRNA-RNA28SN5-3608-16	AGAACTGGTGCGGACC	16	srRNA	RNA28SN5	NR_003287.4	rRNA	Homo sapiens RNA, 28S ribosomal N5 (RNA28SN5), ribosomal RNA	3608	1	17.0462	11	255.232	4	62.9267
srR-6668	srRNA-RNA5-8SN1-1-27	CGACTCTTAGCGGTGGATCACTCGGCT	27	srRNA	RNA5-8SN1	NR_145821.1	rRNA	Homo sapiens RNA, 5.8S ribosomal N1 (RNA5-8SN1), ribosomal RNA	1	1	17.0462	11	255.232	4	62.9267
srR-6669	srRNA-RNA28SN5-2370-19	ATTCAAACGAGAACTTTGA	19	srRNA	RNA28SN5	NR_003287.4	rRNA	Homo sapiens RNA, 28S ribosomal N5 (RNA28SN5), ribosomal RNA	2370	4	68.1849	2	46.4059	14	220.244
tsR-385	tsRNA-tRNA-Trp-CCA-58-18	ATCACGTCGGGGTCACCA	18	tsRNA	tRNA-Trp-CCA	chr7.trna3	tRNA	Homo_sapiens_tRNA-Trp-CCA-5-1	58	10	170.462	3	69.6088	6	94.3901
miR-192-25-22	miRNA-192-25-22	TGACCTATGAATTGACAGCCAG	22	miRNA	MIR192	ENST00000384915.3	miRNA	ncrna chromosome:GRCh38:11:64891137:64891246:-1 gene:ENSG00000283926.1 gene_biotype:miRNA transcript_biotype:miRNA gene_symbol:MIR192 description:microRNA 192 [Source:HGNC Symbol;Acc:HGNC:31562]	25	15	255.693	2	46.4059	2	31.4634
srR-6670	srRNA-RNA18SN2-347-16	GAACGTCTGCCCTATC	16	srRNA	RNA18SN2	NR_146146.1	rRNA	Homo sapiens RNA, 18S ribosomal N2 (RNA18SN2), ribosomal RNA	347	4	68.1849	6	139.218	8	125.853
srR-6671	srRNA-RNA28SN5-2374-19	AAACGAGAACTTTGAAGGC	19	srRNA	RNA28SN5	NR_003287.4	rRNA	Homo sapiens RNA, 28S ribosomal N5 (RNA28SN5), ribosomal RNA	2374	13	221.601	0	0	7	110.122
tsR-4690	tsRNA-tRNA-Arg-TCG-49-26-2	GAGGGTTCGTGTCCCTTCGTGGTCGC	26	tsRNA	tRNA-Arg-TCG	chr17.trna17	tRNA	Homo_sapiens_tRNA-Arg-TCG-3-1	49	4	68.1849	10	232.029	2	31.4634
srR-6672	srRNA-RNA28SN5-3259-18	CCCTTCCCGTGGATCGCC	18	srRNA	RNA28SN5	NR_003287.4	rRNA	Homo sapiens RNA, 28S ribosomal N5 (RNA28SN5), ribosomal RNA	3259	14	238.647	4	92.8117	0	0
srR-3069	srRNA-RNA5-8SN1-137-17	ACGCCTGTCTGAGCGTC	17	srRNA	RNA5-8SN1	NR_145821.1	rRNA	Homo sapiens RNA, 5.8S ribosomal N1 (RNA5-8SN1), ribosomal RNA	137	8	136.37	5	116.015	5	78.6584
srR-149	srRNA-RNA18SN2-1769-17	CGGCCCTGGCGGAGCGC	17	srRNA	RNA18SN2	NR_146146.1	rRNA	Homo sapiens RNA, 18S ribosomal N2 (RNA18SN2), ribosomal RNA	1769	13	221.601	4	92.8117	1	15.7317
miR-92a-3p-6-17	miRNA-92a-3p-6-17	CACTTGTCCCGGCCTGT	17	miRNA	hsa-miR-92a-3p	MIMAT0000092	miRNA	-	6	1	17.0462	4	92.8117	14	220.244
tsR-348	tsRNA-tRNA-Lys-CTT-49-27	GTGGGTTCGGCCCCACGTTGGGCGCCA	27	tsRNA	tRNA-Lys-CTT	chr16.trna11	tRNA	Homo_sapiens_tRNA-Lys-CTT-4-1	49	3	51.1387	12	278.435	0	0
srR-6673	srRNA-RNA28SN5-1960-21	AGACAGCAGGACGGTGGCCAT	21	srRNA	RNA28SN5	NR_003287.4	rRNA	Homo sapiens RNA, 28S ribosomal N5 (RNA28SN5), ribosomal RNA	1960	7	119.324	7	162.421	3	47.195
miR-16-1-56-23	miRNA-16-1-56-23	CCAGTATTAACTGTGCTGCTGAA	23	miRNA	MIR16-1	ENST00000385271.1	miRNA	ncrna chromosome:GRCh38:13:50048973:50049061:-1 gene:ENSG00000208006.1 gene_biotype:miRNA transcript_biotype:miRNA gene_symbol:MIR16-1 description:microRNA 16-1 [Source:HGNC Symbol;Acc:HGNC:31545]	56	1	17.0462	8	185.623	8	125.853
srR-6674	srRNA-RNA28SN5-4513-19-3	AGGGAACGTGAGCTGGGTTT	20	srRNA	RNA28SN5	NR_003287.4	rRNA	Homo sapiens RNA, 28S ribosomal N5 (RNA28SN5), ribosomal RNA	4513	6	102.277	5	116.015	7	110.122
miR-9-5p-1-22	miRNA-9-5p-1-22	TCTTTGGTTATCTAGCTGTATG	22	miRNA	hsa-miR-9-5p	MIMAT0000441	miRNA	-	1	0	0	6	139.218	12	188.78
miR-181b-5p-1-23	miRNA-181b-5p-1-23	AACATTCATTGCTGTCGGTGGGT	23	miRNA	hsa-miR-181b-5p	MIMAT0000257	miRNA	-	1	16	272.74	1	23.2029	2	31.4634
srR-6675	srRNA-RNA28SN5-407-19	AAGAGGGCGTGAAACCGTT	19	srRNA	RNA28SN5	NR_003287.4	rRNA	Homo sapiens RNA, 28S ribosomal N5 (RNA28SN5), ribosomal RNA	407	1	17.0462	12	278.435	2	31.4634
srR-560	srRNA-RNA28SN5-1679-29	AGGATAGCTGGCGCTCTCGCAGACCCGAC	29	srRNA	RNA28SN5	NR_003287.4	rRNA	Homo sapiens RNA, 28S ribosomal N5 (RNA28SN5), ribosomal RNA	1679	9	153.416	0	0	11	173.048
miR-423-17-24	miRNA-423-17-24	TGAGGGGCAGAGAGCGAGACTTTT	24	miRNA	MIR423	ENST00000362201.2	miRNA	ncrna chromosome:GRCh38:17:30117079:30117172:1 gene:ENSG00000283935.1 gene_biotype:miRNA transcript_biotype:miRNA gene_symbol:MIR423 description:microRNA 423 [Source:HGNC Symbol;Acc:HGNC:31880]	17	5	85.2311	7	162.421	5	78.6584
miR-196a-5p-1-21	miRNA-196a-5p-1-21	TAGGTAGTTTCATGTTGTTGG	21	miRNA	hsa-miR-196a-5p	MIMAT0000226	miRNA	-	1	0	0	12	278.435	3	47.195
srR-6676	srRNA-RNA28SN5-340-15	CGGCACGAGACCGAT	15	srRNA	RNA28SN5	NR_003287.4	rRNA	Homo sapiens RNA, 28S ribosomal N5 (RNA28SN5), ribosomal RNA	340	4	68.1849	7	162.421	6	94.3901
sgmR-1095	sgmRNA-chr1-222844656-24	TTTGCAATTGATACTGGAGCTTCA	24	sgmRNA	chr1	-	Genome	Chromosome 1	222844656	0	0	14	324.841	0	0
srR-241	srRNA-RNA28SN5-2986-15	CCCCCCTCGCGGCCC	15	srRNA	RNA28SN5	NR_003287.4	rRNA	Homo sapiens RNA, 28S ribosomal N5 (RNA28SN5), ribosomal RNA	2986	4	68.1849	9	208.826	3	47.195
srR-6677	srRNA-RNA28SN5-2017-23	ACCTGCCGAATCAACTAGCCCTG	23	srRNA	RNA28SN5	NR_003287.4	rRNA	Homo sapiens RNA, 28S ribosomal N5 (RNA28SN5), ribosomal RNA	2017	19	323.878	0	0	0	0
snoR-1594	snoRNA-SNORD111B -55-20	AAATTTTTGTGTGTCTGATC	20	snoRNA	SNORD111B	ENST00000408587.1	snoRNA	ncrna chromosome:GRCh38:16:70529509:70529588:1 gene:ENSG00000221514.1 gene_biotype:snoRNA transcript_biotype:snoRNA gene_symbol:SNORD111B description:small nucleolar RNA, C/D box 111B [Source:HGNC Symbol;Acc:HGNC:33579]	55	19	323.878	0	0	0	0
sinR-145	sinRNA-AL391358.1-3367-19--	TGTCCCTTCGTGGTCGCCA	19	sinRNA	AL391358.1	ENSG00000270619	processed_pseudogene	-	3367	19	323.878	0	0	0	0
slncR-1030	slncRNA-AC108057.1 -141-20	AAAAAATGGCATAGAAAAAC	20	slncRNA	AC108057.1	ENST00000653962.1	lncRNA	ncrna chromosome:GRCh38:2:157033837:157049716:1 gene:ENSG00000286530.1 gene_biotype:lncRNA transcript_biotype:lncRNA gene_symbol:AC108057.1 description:novel transcript	141	19	323.878	0	0	0	0
srR-6678	srRNA-RNA28SN5-2815-25	AGCCTCTGGCATGTTGGAACAATGT	25	srRNA	RNA28SN5	NR_003287.4	rRNA	Homo sapiens RNA, 28S ribosomal N5 (RNA28SN5), ribosomal RNA	2815	13	221.601	3	69.6088	2	31.4634
srR-2989	srRNA-RNA18SN2-1489-16	AGGTCTGTGATGCCCT	16	srRNA	RNA18SN2	NR_146146.1	rRNA	Homo sapiens RNA, 18S ribosomal N2 (RNA18SN2), ribosomal RNA	1489	7	119.324	4	92.8117	7	110.122
miR-92a-3p-4-19	miRNA-92a-3p-4-19	TGCACTTGTCCCGGCCTGT	19	miRNA	hsa-miR-92a-3p	MIMAT0000092	miRNA	-	4	8	136.37	8	185.623	0	0
srR-6679	srRNA-RNA28SN5-4441-17	ATCCTTCGATGTCGGCT	17	srRNA	RNA28SN5	NR_003287.4	rRNA	Homo sapiens RNA, 28S ribosomal N5 (RNA28SN5), ribosomal RNA	4441	7	119.324	6	139.218	4	62.9267
-	spgRNA-5S-88-27	CCTGGGAATACCGGGTGCTGTAGACTT	27	spgRNA	5S	-	pseudogene	hg38_rmsk_5S_range=chr6:17721785-17721898	88	5	85.2311	0	0	15	235.975
miR-27a-5p-1-22	miRNA-27a-5p-1-22	AGGGCTTAGCTGCTTGTGAGCA	22	miRNA	hsa-miR-27a-5p	MIMAT0004501	miRNA	-	1	11	187.509	1	23.2029	7	110.122
miR-1307-81-22	miRNA-1307-81-22	CTCGGCGTGGCGTCGGTCGTGG	22	miRNA	MIR1307	ENST00000408840.1	miRNA	ncrna chromosome:GRCh38:10:103394253:103394401:-1 gene:ENSG00000283867.1 gene_biotype:miRNA transcript_biotype:miRNA gene_symbol:MIR1307 description:microRNA 1307 [Source:HGNC Symbol;Acc:HGNC:35372]	81	7	119.324	8	185.623	1	15.7317
srR-6680	srRNA-RNA18SN2-1089-19	GCCGACCGGCGATGCGGCG	19	srRNA	RNA18SN2	NR_146146.1	rRNA	Homo sapiens RNA, 18S ribosomal N2 (RNA18SN2), ribosomal RNA	1089	12	204.555	5	116.015	0	0
miR-20a-3p-1-22	miRNA-20a-3p-1-22	ACTGCATTATGAGCACTTAAAG	22	miRNA	hsa-miR-20a-3p	MIMAT0004493	miRNA	-	1	1	17.0462	9	208.826	6	94.3901
slncR-1031	slncRNA-AC021127.1 -11-18	ACTCGCTCCGGCGCCGCG	18	slncRNA	AC021127.1	ENST00000653209.1	lncRNA	ncrna chromosome:GRCh38:4:80182637:80197410:-1 gene:ENSG00000248719.2 gene_biotype:lncRNA transcript_biotype:lncRNA gene_symbol:AC021127.1 description:putative novel transript	11	6	102.277	6	139.218	5	78.6584
snR-3	snRNA-RNU2-2P -165-23	AGTACTTCCAGGAACGGTGCACT	23	snRNA	RNU2-2P	ENST00000410396.1	snRNA	ncrna chromosome:GRCh38:11:62841619:62841809:-1 gene:ENSG00000222328.1 gene_biotype:snRNA transcript_biotype:snRNA gene_symbol:RNU2-2P description:RNA, U2 small nuclear 2, pseudogene [Source:HGNC Symbol;Acc:HGNC:10152]	165	6	102.277	8	185.623	2	31.4634
srR-791	srRNA-RNA18SN2-1841-29	CCGTAGGTGAACCTGCGGAAGGATCATTA	29	srRNA	RNA18SN2	NR_146146.1	rRNA	Homo sapiens RNA, 18S ribosomal N2 (RNA18SN2), ribosomal RNA	1841	11	187.509	5	116.015	1	15.7317
srR-6681	srRNA-RNA18SN2-1385-20	GAGACTCTGGCATGCTAACT	20	srRNA	RNA18SN2	NR_146146.1	MT rRNA	Homo sapiens RNA, 18S ribosomal N2 (RNA18SN2), ribosomal RNA	1385	0	0	9	208.826	7	110.122
sinR-1804	sinRNA-AUTS2-84999-18--	CAAGTGCATCTTTGGCTA	18	sinRNA	AUTS2	ENSG00000158321	protein_coding	activator of transcription and developmental regulator AUTS2 [Source:HGNC Symbol;Acc:HGNC:14262]	84999	15	255.693	0	0	4	62.9267
slncR-65	slncRNA-MALAT1 -3138-18	ACCGGGTGTTGTAGGCTT	18	slncRNA	MALAT1	ENST00000534336.1	lncRNA	ncrna chromosome:GRCh38:11:65497762:65506469:1 gene:ENSG00000251562.8 gene_biotype:lncRNA transcript_biotype:lncRNA gene_symbol:MALAT1 description:metastasis associated lung adenocarcinoma transcript 1 [Source:HGNC Symbol;Acc:HGNC:29665]	3138	0	0	11	255.232	4	62.9267
srR-885	srRNA-RNA5-8SN1-137-18	ACGCCTGTCTGAGCGTCG	18	srRNA	RNA5-8SN1	NR_145821.1	rRNA	Homo sapiens RNA, 5.8S ribosomal N1 (RNA5-8SN1), ribosomal RNA	137	4	68.1849	6	139.218	7	110.122
srR-1244	srRNA-RNA28SN5-3671-19	GGCGGGTGTTGACGCGATG	19	srRNA	RNA28SN5	NR_003287.4	rRNA	Homo sapiens RNA, 28S ribosomal N5 (RNA28SN5), ribosomal RNA	3671	0	0	13	301.638	1	15.7317
miR-339-3p-1-23	miRNA-339-3p-1-23	TGAGCGCCTCGACGACAGAGCCG	23	miRNA	hsa-miR-339-3p	MIMAT0004702	miRNA	-	1	0	0	13	301.638	1	15.7317
miR-17-14-24	miRNA-17-14-24	CAAAGTGCTTACAGTGCAGGTAGT	24	miRNA	MIR17	ENST00000385012.1	miRNA	ncrna chromosome:GRCh38:13:91350605:91350688:1 gene:ENSG00000284536.1 gene_biotype:miRNA transcript_biotype:miRNA gene_symbol:MIR17 description:microRNA 17 [Source:HGNC Symbol;Acc:HGNC:31547]	14	0	0	13	301.638	1	15.7317
sinR-338	sinRNA-ZNF354B-93-23--	TGGGGGGAACCCCCGCGTCGGTG	23	sinRNA	ZNF354B	ENSG00000178338	protein_coding	zinc finger protein 354B [Source:HGNC Symbol;Acc:HGNC:17197]	93	5	85.2311	10	232.029	0	0
tsR-4691	tsRNA-tRNA-Arg-CCG-49-25-3	GTGGGTTCGAGTCCCATCTGGGTCG	25	tsRNA	tRNA-Arg-CCG	chr17.trna21	tRNA	Homo_sapiens_tRNA-Arg-CCG-2-1	49	9	153.416	5	116.015	3	47.195
miR-26a-5p-4-19	miRNA-26a-5p-4-19	AAGTAATCCAGGATAGGCT	19	miRNA	hsa-miR-26a-5p	MIMAT0000082	miRNA	-	4	9	153.416	5	116.015	3	47.195
srR-837	srRNA-RNA28SN5-4271-20	AGAAGGGCAAAAGCTCGCTT	20	srRNA	RNA28SN5	NR_003287.4	rRNA	Homo sapiens RNA, 28S ribosomal N5 (RNA28SN5), ribosomal RNA	4271	8	136.37	5	116.015	4	62.9267
srR-6682	srRNA-RNA18SN2-1520-25	GCACGCGCGCTACACTGACTGGCTC	25	srRNA	RNA18SN2	NR_146146.1	rRNA	Homo sapiens RNA, 18S ribosomal N2 (RNA18SN2), ribosomal RNA	1520	1	17.0462	2	46.4059	16	251.707
srR-6683	srRNA-RNA28SN5-1684-24	AGCTGGCGCTCTCGCAGACCCGAC	24	srRNA	RNA28SN5	NR_003287.4	rRNA	Homo sapiens RNA, 28S ribosomal N5 (RNA28SN5), ribosomal RNA	1684	12	204.555	0	0	7	110.122
tsR-1482	tsRNA-tRNA-Asn-GTT-48-30-2	TTGGTGGTTCGAGCCCACCCAGGGACGCCA	30	tsRNA	tRNA-Asn-GTT	chr1.trna148	tRNA	Homo_sapiens_tRNA-Asn-GTT-5-1	48	13	221.601	4	92.8117	0	0
srR-6684	srRNA-RNA28SN5-42-21	ATATTAGTCAGCGGAGGAGAA	21	srRNA	RNA28SN5	NR_003287.4	rRNA	Homo sapiens RNA, 28S ribosomal N5 (RNA28SN5), ribosomal RNA	42	13	221.601	4	92.8117	0	0
srR-6685	srRNA-RNA18SN2-1841-19	CCGTAGGTGAACCTGCGGA	19	srRNA	RNA18SN2	NR_146146.1	rRNA	Homo sapiens RNA, 18S ribosomal N2 (RNA18SN2), ribosomal RNA	1841	13	221.601	4	92.8117	0	0
srR-6686	srRNA-RNA28SN5-4570-19	GATGTGTTGTTGCCATGGT	19	srRNA	RNA28SN5	NR_003287.4	rRNA	Homo sapiens RNA, 28S ribosomal N5 (RNA28SN5), ribosomal RNA	4570	2	34.0925	8	185.623	6	94.3901
srR-4677	srRNA-RNA18SN2-428-18	TCCGGAGAGGGAGCCTGA	18	srRNA	RNA18SN2	NR_146146.1	rRNA	Homo sapiens RNA, 18S ribosomal N2 (RNA18SN2), ribosomal RNA	428	1	17.0462	6	139.218	10	157.317
miR-218-5p-1-21	miRNA-218-5p-1-21	TTGTGCTTGATCTAACCATGT	21	miRNA	hsa-miR-218-5p	MIMAT0000275	miRNA	-	1	6	102.277	3	69.6088	9	141.585
piR-32852-2-23	piRNA-32852-2-23	CCCCCCACTGCTAAATTTGACTG	23	piRNA	hsa-piR-32852	hsa-piR-32852	piRNA	-	2	11	187.509	0	0	8	125.853
miR-101-3p-1-21-6	miRNA-101-3p-1-21-6	GTACAGTACTGTGATAGCTGAA	22	miRNA	hsa-miR-101-3p	MIMAT0000099	miRNA	-	1	7	119.324	7	162.421	2	31.4634
tsR-1036	tsRNA-tRNA-Gly-CCC-54-21	CGTTTCCCGGGCGGCGCACCA	21	tsRNA	tRNA-Gly-CCC	chr16.trna34	tRNA	Homo_sapiens_tRNA-Gly-CCC-2-2	54	7	119.324	7	162.421	2	31.4634
srR-6321	srRNA-RNA18SN2-1-22	TACCTGGTTGATCCTGCCAGTA	22	srRNA	RNA18SN2	NR_146146.1	rRNA	Homo sapiens RNA, 18S ribosomal N2 (RNA18SN2), ribosomal RNA	1	12	204.555	4	92.8117	1	15.7317
srR-2931	srRNA-RNA5S1-14-19	CCACCCTGAACGCGCCCGA	19	srRNA	RNA5S1	NR_023363.1	rRNA	Homo sapiens RNA, 5S ribosomal 1 (RNA5S1), ribosomal RNA	14	5	85.2311	1	23.2029	13	204.512
miR-125a-5p-1-24	miRNA-125a-5p-1-24	TCCCTGAGACCCTTTAACCTGTGA	24	miRNA	hsa-miR-125a-5p	MIMAT0000443	miRNA	-	1	5	85.2311	3	69.6088	10	157.317
tsR-218	tsRNA-tRNA-Arg-CCG-48-29-2	TGTGGGTTCGGGTCCCATCTGGGTCGCCA	29	tsRNA	tRNA-Arg-CCG	chr17.trna21	tRNA	Homo_sapiens_tRNA-Arg-CCG-2-1	48	10	170.462	0	0	9	141.585
slncR-1032	slncRNA-LINC01356 -987-19	TCGGCTCATCGCATCCTGG	19	slncRNA	LINC01356	ENST00000401018.5	lncRNA	ncrna chromosome:GRCh38:1:112820174:112850643:-1 gene:ENSG00000215866.8 gene_biotype:lncRNA transcript_biotype:lncRNA gene_symbol:LINC01356 description:long intergenic non-protein coding RNA 1356 [Source:HGNC Symbol;Acc:HGNC:50587]	987	10	170.462	0	0	9	141.585
-	spgRNA-RNA5SP204-97-22	GGAATACCGGGTGCTGTAGACT	22	spgRNA	RNA5SP204	ENSG00000201415	pseudogene	ENSG00000201415|ENST00000364545|RNA5SP204|rRNA_pseudogene|RNA,5S ribosomal pseudogene 204 [Source:HGNC Symbol;Acc:HGNC:43104]	97	10	170.462	0	0	9	141.585
snoR-1365	snoRNA-SNORD55 -58-18	AACCTTGGAGAGCTGAGC	18	snoRNA	SNORD55	ENST00000581525.1	snoRNA	ncrna chromosome:GRCh38:1:44775864:44775943:1 gene:ENSG00000264294.1 gene_biotype:snoRNA transcript_biotype:snoRNA gene_symbol:SNORD55 description:small nucleolar RNA, C/D box 55 [Source:HGNC Symbol;Acc:HGNC:10205]	58	11	187.509	4	92.8117	2	31.4634
srR-6687	srRNA-RNA28SN5-4836-16	CGTGCCCCGCCGCGCG	16	srRNA	RNA28SN5	NR_003287.4	rRNA	Homo sapiens RNA, 28S ribosomal N5 (RNA28SN5), ribosomal RNA	4836	9	153.416	0	0	10	157.317
srR-4629	srRNA-RNA18SN2-493-26	ACTCCCGACCCGGGGAGGTAGTGACG	26	srRNA	RNA18SN2	NR_146146.1	rRNA	Homo sapiens RNA, 18S ribosomal N2 (RNA18SN2), ribosomal RNA	493	0	0	10	232.029	5	78.6584
srR-6688	srRNA-RNA28SN5-2508-16	TCGAAAGGGAGTCGGG	16	srRNA	RNA28SN5	NR_003287.4	rRNA	Homo sapiens RNA, 28S ribosomal N5 (RNA28SN5), ribosomal RNA	2508	5	85.2311	7	162.421	4	62.9267
srR-6689	srRNA-5_8S_rRNA -137-16	GTCTGTCTGAGGGTCG	16	srRNA	5_8S_rRNA	ENST00000638132.1	rRNA	ncrna chromosome:GRCh38:20:29741510:29741661:-1 gene:ENSG00000283291.1 gene_biotype:rRNA transcript_biotype:rRNA gene_symbol:5_8S_rRNA description:5.8S ribosomal RNA [Source:RFAM;Acc:RF00002]	137	10	170.462	6	139.218	0	0
srR-6690	srRNA-RNA18SN2-1836-30	GGTTTCCGTAGGTGAACCTGCGGAAGGATC	30	srRNA	RNA18SN2	NR_146146.1	rRNA	Homo sapiens RNA, 18S ribosomal N2 (RNA18SN2), ribosomal RNA	1836	13	221.601	1	23.2029	4	62.9267
srR-4148	srRNA-RNA28SN5-2811-16	GAACAGCCTCTGGCAT	16	srRNA	RNA28SN5	NR_003287.4	rRNA	Homo sapiens RNA, 28S ribosomal N5 (RNA28SN5), ribosomal RNA	2811	7	119.324	2	46.4059	9	141.585
miR-16-2-10-23	miRNA-16-2-10-23	TAGCAGCACGTAAATATTGGCGT	23	miRNA	MIR16-2	ENST00000362117.1	miRNA	ncrna chromosome:GRCh38:3:160404745:160404825:1 gene:ENSG00000198987.1 gene_biotype:miRNA transcript_biotype:miRNA gene_symbol:MIR16-2 description:microRNA 16-2 [Source:HGNC Symbol;Acc:HGNC:31546]	10	7	119.324	2	46.4059	9	141.585
srR-6691	srRNA-RNA28SN5-2909-16	CGGGCTGGGGCGCGAA	16	srRNA	RNA28SN5	NR_003287.4	rRNA	Homo sapiens RNA, 28S ribosomal N5 (RNA28SN5), ribosomal RNA	2909	3	51.1387	9	208.826	3	47.195
srR-6692	srRNA-RNA28SN5-140-25	GCGCGGGACATGTGGCGTACGGAAG	25	srRNA	RNA28SN5	NR_003287.4	rRNA	Homo sapiens RNA, 28S ribosomal N5 (RNA28SN5), ribosomal RNA	140	8	136.37	6	139.218	2	31.4634
srR-6693	srRNA-RNA5-8SN1-136-22	TTACGCCTGTCTGAGCGTCGCT	22	srRNA	RNA5-8SN1	NR_145821.1	rRNA	Homo sapiens RNA, 5.8S ribosomal N1 (RNA5-8SN1), ribosomal RNA	136	18	306.832	0	0	0	0
miR-30A-6-26	miRNA-30A-6-26	TGTAAACATCCTCGACTGGAAGCTCA	26	miRNA	MIR30A	ENST00000385092.1	miRNA	ncrna chromosome:GRCh38:6:71403551:71403621:-1 gene:ENSG00000207827.1 gene_biotype:miRNA transcript_biotype:miRNA gene_symbol:MIR30A description:microRNA 30a [Source:HGNC Symbol;Acc:HGNC:31624]	6	18	306.832	0	0	0	0
sinR-1805	sinRNA-FGD4-7553-19--	CTACCTCCTGGTTTTCTCC	19	sinRNA	FGD4	ENSG00000139132	protein_coding	FYVE, RhoGEF and PH domain containing 4 [Source:HGNC Symbol;Acc:HGNC:19125]	7553	18	306.832	0	0	0	0
srR-3353	srRNA-RNA28SN5-1447-24	CGCCGAGGGCGCACCACCGGCCCG	24	srRNA	RNA28SN5	NR_003287.4	rRNA	Homo sapiens RNA, 28S ribosomal N5 (RNA28SN5), ribosomal RNA	1447	7	119.324	4	92.8117	6	94.3901
srR-6694	srRNA-RNA18SN2-1512-18	CCGGGGCTGCACGCGCGC	18	srRNA	RNA18SN2	NR_146146.1	rRNA	Homo sapiens RNA, 18S ribosomal N2 (RNA18SN2), ribosomal RNA	1512	7	119.324	4	92.8117	6	94.3901
srR-655	srRNA-RNA28SN5-1474-18	CGCCCGCCGCGCCGGGGA	18	srRNA	RNA28SN5	NR_003287.4	rRNA	Homo sapiens RNA, 28S ribosomal N5 (RNA28SN5), ribosomal RNA	1474	3	51.1387	11	255.232	0	0
srR-6695	srRNA-RNA28SN5-433-19	AAACGGGTGGGGTCCGCGC	19	srRNA	RNA28SN5	NR_003287.4	rRNA	Homo sapiens RNA, 28S ribosomal N5 (RNA28SN5), ribosomal RNA	433	6	102.277	2	46.4059	10	157.317
srR-6696	srRNA-RNA28SN5-3-19	TCCGACCTCAGATCAGGCG	19	srRNA	RNA28SN5	NR_003287.4	rRNA	Homo sapiens RNA, 28S ribosomal N5 (RNA28SN5), ribosomal RNA	3	2	34.0925	9	208.826	4	62.9267
sgmR-1096	sgmRNA-chr11-29040125-23	TTTGTGTCCGGTGTTGTGATTCC	23	sgmRNA	chr11	-	Genome	Chromosome 11	29040125	0	0	3	69.6088	15	235.975
miR-101-3p-1-21-7	miRNA-101-3p-1-21-7	TACAGTACTGTGATAACTGAAA	22	miRNA	hsa-miR-101-3p	MIMAT0000099	miRNA	-	1	7	119.324	8	185.623	0	0
sinR-1806	sinRNA-ACSF3-1507-22--	GTCCTCCTGATCGTGGCCTCTC	22	sinRNA	ACSF3	ENSG00000176715	protein_coding	acyl-CoA synthetase family member 3 [Source:HGNC Symbol;Acc:HGNC:27288]	1507	7	119.324	8	185.623	0	0
-	spgRNA-ZNRF2P2-554-17	GAGCTCGGACCTTGCTC	17	spgRNA	ZNRF2P2	ENSG00000225264	pseudogene	ENSG00000225264|ENST00000426767|ZNRF2P2|transcribed_processed_pseudogene|zincand ring finger 2 pseudogene 2 [Source:HGNC Symbol;Acc:HGNC:42793]	554	7	119.324	8	185.623	0	0
slncR-1033	slncRNA-AC064836.1 -307-19	AAGCTGAAGAATAATACCT	19	slncRNA	AC064836.1	ENST00000609491.1	lncRNA	ncrna chromosome:GRCh38:2:202336739:202337200:1 gene:ENSG00000272966.1 gene_biotype:lncRNA transcript_biotype:lncRNA gene_symbol:AC064836.1 description:novel transcript	307	0	0	5	116.015	12	188.78
srR-6697	srRNA-RNA18SN2-1344-25	AGTTGGTGGAGCGATTTGTCTGGTT	25	srRNA	RNA18SN2	NR_146146.1	rRNA	Homo sapiens RNA, 18S ribosomal N2 (RNA18SN2), ribosomal RNA	1344	6	102.277	6	139.218	4	62.9267
srR-1889	srRNA-RNA28SN5-149-16	ATGTGGCGTACGGAAG	16	srRNA	RNA28SN5	NR_003287.4	rRNA	Homo sapiens RNA, 28S ribosomal N5 (RNA28SN5), ribosomal RNA	149	16	272.74	0	0	2	31.4634
sgmR-1097	sgmRNA-chr10-16510400-21	AGCTGACCAATACTAATATAT	21	sgmRNA	chr10	-	Genome	Chromosome 10	16510400	16	272.74	0	0	2	31.4634
smR-738	smRNA-IQCN-2810-16	GGGCCCCGCGGACGCT	16	smRNA	IQCN	ENSG00000130518	mature mRNA	ENSG00000130518|ENST00000600328|IQCN|protein_coding|IQmotif containing N [Source:HGNC Symbol;Acc:HGNC:29350]	2810	16	272.74	0	0	2	31.4634
sgmR-1098	sgmRNA-chr18-68430250-18	AAAGATTTTCAACTGTTA	18	sgmRNA	chr18	-	Genome	Chromosome 18	68430250	0	0	7	162.421	9	141.585
slncR-13	slncRNA-AL355075.4 -589-27	AATTCAGACTACTCTCCTCCGCCCATT	27	slncRNA	AL355075.4	ENST00000554988.1	lncRNA	ncrna chromosome:GRCh38:14:20343048:20343685:-1 gene:ENSG00000259001.3 gene_biotype:lncRNA transcript_biotype:lncRNA gene_symbol:AL355075.4 description:ribonuclease P RNA component H1	589	1	17.0462	11	255.232	2	31.4634
slncR-1034	slncRNA-RMRP -243-25-2	ACGGGGCTCATTCTCAGCGCGGCTA	25	slncRNA	RMRP	ENST00000602361.1	lncRNA	ncrna chromosome:GRCh38:9:35657751:35658018:-1 gene:ENSG00000269900.3 gene_biotype:lncRNA transcript_biotype:lncRNA gene_symbol:RMRP description:RNA component of mitochondrial RNA processing endoribonuclease [Source:HGNC Symbol;Acc:HGNC:10031]	243	6	102.277	8	185.623	1	15.7317
srR-6698	srRNA-RNA18SN2-650-17	ATTAAAGTTGCTGCAGT	17	srRNA	RNA18SN2	NR_146146.1	rRNA	Homo sapiens RNA, 18S ribosomal N2 (RNA18SN2), ribosomal RNA	650	4	68.1849	2	46.4059	12	188.78
tsR-3548	tsRNA-tRNA-Gln-CTG-55-21	CAAATCTCGGTGGAACCTCCA	21	tsRNA	tRNA-Gln-CTG	chr6.trna44	tRNA	Homo_sapiens_tRNA-Gln-CTG-5-1	55	0	0	9	208.826	6	94.3901
miR-148A-5-23	miRNA-148A-5-23	CAAAGTTCTGAGACACTCCGACT	23	miRNA	MIR148A	ENST00000362215.3	miRNA	ncrna chromosome:GRCh38:7:25949919:25949986:-1 gene:ENSG00000199085.3 gene_biotype:miRNA transcript_biotype:miRNA gene_symbol:MIR148A description:microRNA 148a [Source:HGNC Symbol;Acc:HGNC:31535]	5	0	0	9	208.826	6	94.3901
miR-92a-3p-1-21-2	miRNA-92a-3p-1-21-2	TATTGCACTTGTCCCGGCCTG	21	miRNA	hsa-miR-92a-3p	MIMAT0000092	miRNA	-	1	15	255.693	0	0	3	47.195
sgmR-1099	sgmRNA-chr8-76849244-19	AGTGCCAATTGCAATGTCT	19	sgmRNA	chr8	-	Genome	Chromosome 8	76849244	0	0	11	255.232	3	47.195
-	spgRNA-5S-89-26	CTGGGAATACCGGGTGCTGTAGACTT	26	spgRNA	5S	-	pseudogene	hg38_rmsk_5S_range=chr6:17721785-17721898	89	0	0	11	255.232	3	47.195
miR-122-5p-1-22-2	miRNA-122-5p-1-22-2	TGGAGTGTGACAATGGTGTTTA	22	miRNA	hsa-miR-122-5p	MIMAT0000421	miRNA	-	1	10	170.462	5	116.015	1	15.7317
sinR-1807	sinRNA-SCP2-3404-23--	CTTTTAAGCCAGTATGTCTGACA	23	sinRNA	SCP2	ENSG00000116171	protein_coding	sterol carrier protein 2 [Source:HGNC Symbol;Acc:HGNC:10606]	3404	15	255.693	2	46.4059	0	0
srR-136	srRNA-RNA18SN2-695-21	CGGGCGGGCGGTCCGCCGCGA	21	srRNA	RNA18SN2	NR_146146.1	rRNA	Homo sapiens RNA, 18S ribosomal N2 (RNA18SN2), ribosomal RNA	695	9	153.416	3	69.6088	5	78.6584
srR-6699	srRNA-RNA28SN5-1446-25	CCGCCGAGGGCGCACCACCGGCCCG	25	srRNA	RNA28SN5	NR_003287.4	rRNA	Homo sapiens RNA, 28S ribosomal N5 (RNA28SN5), ribosomal RNA	1446	9	153.416	3	69.6088	5	78.6584
srR-6700	srRNA-12S rRNA-797-17	AGAGTGCTTAGTTGAAC	17	srRNA	12S rRNA	NC_012920.1:648-1601	rRNA	Homo sapiens mitochondrion, MT-RNR1 mitochondrially encoded 12S RNA (12S rRNA), ribosomal RNA	797	0	0	13	301.638	0	0
tsR-4692	tsRNA-tRNA-Arg-TCT-58-28	GTTCCGGGTTCGTGTCCCGGCGGAGTCG	28	tsRNA	tRNA-Arg-TCT	chr1.trna9	tRNA	Homo_sapiens_tRNA-Arg-TCT-1-1	58	0	0	13	301.638	0	0
srR-6701	srRNA-RNA28SN5-4487-20	AAGCGTTGGATTGTTCACCC	20	srRNA	RNA28SN5	NR_003287.4	rRNA	Homo sapiens RNA, 28S ribosomal N5 (RNA28SN5), ribosomal RNA	4487	14	238.647	0	0	4	62.9267
srR-6702	srRNA-RNA18SN2-1506-16	AGATGTCCGGGGCTGC	16	srRNA	RNA18SN2	NR_146146.1	rRNA	Homo sapiens RNA, 18S ribosomal N2 (RNA18SN2), ribosomal RNA	1506	3	51.1387	4	92.8117	10	157.317
srR-6703	srRNA-RNA18SN2-1487-19	ACAGGTCTGTGATGCCCTT	19	srRNA	RNA18SN2	NR_146146.1	rRNA	Homo sapiens RNA, 18S ribosomal N2 (RNA18SN2), ribosomal RNA	1487	4	68.1849	8	185.623	3	47.195
srR-119	srRNA-RNA28SN5-2603-19	CCGGCGGGAGCCCCGGGGA	19	srRNA	RNA28SN5	NR_003287.4	rRNA	Homo sapiens RNA, 28S ribosomal N5 (RNA28SN5), ribosomal RNA	2603	9	153.416	5	116.015	2	31.4634
slncR-967	slncRNA-AC124017.1 -719-21	TGTAAACATCGACTGGAAGCT	21	slncRNA	AC124017.1	ENST00000508112.1	lncRNA	ncrna chromosome:GRCh38:4:53659208:53737156:1 gene:ENSG00000249341.1 gene_biotype:lncRNA transcript_biotype:lncRNA gene_symbol:AC124017.1 description:novel transcript	719	9	153.416	5	116.015	2	31.4634
sinR-796	sinRNA-AC147067.1-886-18--	GCGCGGGCGGGGCCGGGG	18	sinRNA	AC147067.1	ENSG00000244459	lncRNA	-	886	4	68.1849	10	232.029	0	0
miR-103a-3p-1-24	miRNA-103a-3p-1-24	AGCAGCATTGTACAGGGCTATGAT	24	miRNA	hsa-miR-103a-3p	MIMAT0000101	miRNA	-	1	3	51.1387	8	185.623	4	62.9267
miR-31-8-22	miRNA-31-8-22	AGGCAAGATGCTGGCATAGCTG	22	miRNA	MIR31	ENST00000362307.1	miRNA	ncrna chromosome:GRCh38:9:21512115:21512185:-1 gene:ENSG00000199177.1 gene_biotype:miRNA transcript_biotype:miRNA gene_symbol:MIR31 description:microRNA 31 [Source:HGNC Symbol;Acc:HGNC:31630]	8	13	221.601	2	46.4059	2	31.4634
miR-345-5p-1-22	miRNA-345-5p-1-22	GCTGACTCCTAGTCCAGGGCTC	22	miRNA	hsa-miR-345-5p	MIMAT0000772	miRNA	-	1	12	204.555	0	0	6	94.3901
sinR-1808	sinRNA-KCNK1-4837-22--	AAGCTATTACTGTAATTCCTCT	22	sinRNA	KCNK1	ENSG00000135750	protein_coding	potassium two pore domain channel subfamily K member 1 [Source:HGNC Symbol;Acc:HGNC:6272]	4837	1	17.0462	4	92.8117	12	188.78
srR-6704	srRNA-RNA18SN2-597-22	GGAGGGCAAGTCTGGTGCCAGC	22	srRNA	RNA18SN2	NR_146146.1	rRNA	Homo sapiens RNA, 18S ribosomal N2 (RNA18SN2), ribosomal RNA	597	2	34.0925	8	185.623	5	78.6584
srR-6705	srRNA-RNA28SN5-2764-18	AAATCTCGCGCCGGGCCG	18	srRNA	RNA28SN5	NR_003287.4	rRNA	Homo sapiens RNA, 28S ribosomal N5 (RNA28SN5), ribosomal RNA	2764	1	17.0462	6	139.218	9	141.585
sinR-50	sinRNA-PATJ-7580-21--	ATCATCTCGGTGGGACCTCCA	21	sinRNA	PATJ	ENSG00000132849	protein_coding	PATJ crumbs cell polarity complex component [Source:HGNC Symbol;Acc:HGNC:28881]	7580	2	34.0925	10	232.029	2	31.4634
miR-31-8-23	miRNA-31-8-23	AGGCAAGATGCTGGCATAGCTGT	23	miRNA	MIR31	ENST00000362307.1	miRNA	ncrna chromosome:GRCh38:9:21512115:21512185:-1 gene:ENSG00000199177.1 gene_biotype:miRNA transcript_biotype:miRNA gene_symbol:MIR31 description:microRNA 31 [Source:HGNC Symbol;Acc:HGNC:31630]	8	7	119.324	7	162.421	1	15.7317
srR-6706	srRNA-RNA28SN5-2428-21	AACATGGGTCAGTCGGTCCTG	21	srRNA	RNA28SN5	NR_003287.4	rRNA	Homo sapiens RNA, 28S ribosomal N5 (RNA28SN5), ribosomal RNA	2428	12	204.555	4	92.8117	0	0
srR-416	srRNA-RNA18SN2-1531-19	ACACTGACTGGCTCAGCGT	19	srRNA	RNA18SN2	NR_146146.1	rRNA	Homo sapiens RNA, 18S ribosomal N2 (RNA18SN2), ribosomal RNA	1531	11	187.509	2	46.4059	4	62.9267
tsR-2782	tsRNA-tRNA-Arg-TCG-49-27-3	GAGGGTTCGTGTCCCTTCGTGGTCGCC	27	tsRNA	tRNA-Arg-TCG	chr17.trna17	tRNA	Homo_sapiens_tRNA-Arg-TCG-3-1	49	10	170.462	0	0	8	125.853
srR-6707	srRNA-RNA18SN2-1023-25	AATCAAGAACGAAAGTCGGAGGTTC	25	srRNA	RNA18SN2	NR_146146.1	rRNA	Homo sapiens RNA, 18S ribosomal N2 (RNA18SN2), ribosomal RNA	1023	5	85.2311	5	116.015	6	94.3901
srR-614	srRNA-RNA28SN5-2045-26	GGATGGCGCTGGAGCGTCGGGCCCAT	26	srRNA	RNA28SN5	NR_003287.4	rRNA	Homo sapiens RNA, 28S ribosomal N5 (RNA28SN5), ribosomal RNA	2045	4	68.1849	3	69.6088	10	157.317
-	spgRNA-PPIAP53-246-17	CGGTCGAGGACTTAACC	17	spgRNA	PPIAP53	ENSG00000223878	pseudogene	ENSG00000223878|ENST00000452091|PPIAP53|processed_pseudogene|peptidylprolylisomerase A pseudogene 53 [Source:HGNC Symbol;Acc:HGNC:53677]	246	9	153.416	0	0	9	141.585
srR-6708	srRNA-RNA28SN5-1939-25	AGAAAAGGTGTTGGTTGATATAGAC	25	srRNA	RNA28SN5	NR_003287.4	rRNA	Homo sapiens RNA, 28S ribosomal N5 (RNA28SN5), ribosomal RNA	1939	5	85.2311	7	162.421	3	47.195
srR-1333	srRNA-RNA28SN5-2908-16	TCGGGCTGGGGCGCGA	16	srRNA	RNA28SN5	NR_003287.4	rRNA	Homo sapiens RNA, 28S ribosomal N5 (RNA28SN5), ribosomal RNA	2908	5	85.2311	9	208.826	0	0
srR-4620	srRNA-RNA18SN2-1217-23	ACCAGGAGTGGAGCCTGCGGCTT	23	srRNA	RNA18SN2	NR_146146.1	rRNA	Homo sapiens RNA, 18S ribosomal N2 (RNA18SN2), ribosomal RNA	1217	3	51.1387	3	69.6088	11	173.048
tsR-540	tsRNA-tRNA-Lys-TTT-48-29	CCAGGGTTCAGGTCCCTGTTCGGGCGCCA	29	tsRNA	tRNA-Lys-TTT	chr17.trna1	tRNA	Homo_sapiens_tRNA-Lys-TTT-3-5	48	3	51.1387	5	116.015	8	125.853
miR-125b-5p-1-22	miRNA-125b-5p-1-22	TCCCTGAGACCCTAACTTGTGA	22	miRNA	hsa-miR-125b-5p	MIMAT0000423	miRNA	-	1	3	51.1387	5	116.015	8	125.853
srR-4651	srRNA-RNA18SN2-891-22	GTTGGTTTTCGGAACTGAGGCC	22	srRNA	RNA18SN2	NR_146146.1	rRNA	Homo sapiens RNA, 18S ribosomal N2 (RNA18SN2), ribosomal RNA	891	8	136.37	2	46.4059	7	110.122
srR-6709	srRNA-RNA5-8SN1-82-26	ACATTGATCATCGACACTTCGAACGC	26	srRNA	RNA5-8SN1	NR_145821.1	rRNA	Homo sapiens RNA, 5.8S ribosomal N1 (RNA5-8SN1), ribosomal RNA	82	4	68.1849	9	208.826	1	15.7317
miR-30a-5p-1-21	miRNA-30a-5p-1-21	TGTAAACATCCTCGACTGGAA	21	miRNA	hsa-miR-30a-5p	MIMAT0000087	miRNA	-	1	9	153.416	6	139.218	0	0
srR-637	srRNA-RNA28SN5-1555-19	GCCAGAGGAAACTCTGGTG	19	srRNA	RNA28SN5	NR_003287.4	rRNA	Homo sapiens RNA, 28S ribosomal N5 (RNA28SN5), ribosomal RNA	1555	3	51.1387	7	162.421	5	78.6584
tsR-248	tsRNA-tRNA-Val-CAC-61-16	CCGGGCGGAAACACCA	16	tsRNA	tRNA-Val-CAC	chr1.trna132	tRNA	Homo_sapiens_tRNA-Val-CAC-5-1	61	3	51.1387	7	162.421	5	78.6584
srR-6710	srRNA-RNA28SN5-2827-26	GTTGGAACAATGTAGGTAAGGGAAGT	26	srRNA	RNA28SN5	NR_003287.4	rRNA	Homo sapiens RNA, 28S ribosomal N5 (RNA28SN5), ribosomal RNA	2827	8	136.37	4	92.8117	4	62.9267
sinR-376	sinRNA-SPATS1-7163-17--	AAAAATTCTCTGAGTAG	17	sinRNA	SPATS1	ENSG00000249481	protein_coding	spermatogenesis associated serine rich 1 [Source:HGNC Symbol;Acc:HGNC:22957]	7163	8	136.37	4	92.8117	4	62.9267
srR-2244	srRNA-RNA18SN2-1220-18	AGGAGTGGAGCCTGCGGC	18	srRNA	RNA18SN2	NR_146146.1	rRNA	Homo sapiens RNA, 18S ribosomal N2 (RNA18SN2), ribosomal RNA	1220	2	34.0925	5	116.015	9	141.585
srR-6711	srRNA-RNA28SN5-141-24	CGCGGGACATGTGGCGTACGGAAG	24	srRNA	RNA28SN5	NR_003287.4	rRNA	Homo sapiens RNA, 28S ribosomal N5 (RNA28SN5), ribosomal RNA	141	7	119.324	2	46.4059	8	125.853
srR-1004	srRNA-RNA18SN2-781-15	CCCGCGGGGCCCGAA	15	srRNA	RNA18SN2	NR_146146.1	rRNA	Homo sapiens RNA, 18S ribosomal N2 (RNA18SN2), ribosomal RNA	781	3	51.1387	9	208.826	2	31.4634
miR-27a-3p-1-21	miRNA-27a-3p-1-21	TTCACAGTGGCTAAGTTCCGC	21	miRNA	hsa-miR-27a-3p	MIMAT0000084	miRNA	-	1	12	204.555	1	23.2029	4	62.9267
srR-344	srRNA-RNA18SN2-111-20	ATGGTTCCTTTGGTCGCTCG	20	srRNA	RNA18SN2	NR_146146.1	rRNA	Homo sapiens RNA, 18S ribosomal N2 (RNA18SN2), ribosomal RNA	111	2	34.0925	9	208.826	3	47.195
srR-37	srRNA-RNA5S1-97-23	GGGAATACCGGGTGCTGTAGGCT	23	srRNA	RNA5S1	NR_023363.1	rRNA	Homo sapiens RNA, 5S ribosomal 1 (RNA5S1), ribosomal RNA	97	7	119.324	6	139.218	2	31.4634
srR-6712	srRNA-RNA18SN2-68-19	ACGGCCGGTACAGTGAAAC	19	srRNA	RNA18SN2	NR_146146.1	rRNA	Homo sapiens RNA, 18S ribosomal N2 (RNA18SN2), ribosomal RNA	68	17	289.786	0	0	0	0
srR-6713	srRNA-RNA28SN5-4188-15	TTTGACTGGGGCGGT	15	srRNA	RNA28SN5	NR_003287.4	rRNA	Homo sapiens RNA, 28S ribosomal N5 (RNA28SN5), ribosomal RNA	4188	17	289.786	0	0	0	0
srR-6714	srRNA-RNA28SN5-1598-25	CAAATCGGTCGTCCGACCTGGGTAT	25	srRNA	RNA28SN5	NR_003287.4	rRNA	Homo sapiens RNA, 28S ribosomal N5 (RNA28SN5), ribosomal RNA	1598	17	289.786	0	0	0	0
sinR-1809	sinRNA-OSBPL1A-13190-21--	AATTTAAATATTTTCATCCTG	21	sinRNA	OSBPL1A	ENSG00000141447	protein_coding	oxysterol binding protein like 1A [Source:HGNC Symbol;Acc:HGNC:16398]	13190	17	289.786	0	0	0	0
sgmR-1100	sgmRNA-chr2-52752265-22	TAACTGAGGTGAAGATACTCCT	22	sgmRNA	chr2	-	Genome	Chromosome 2	52752265	17	289.786	0	0	0	0
sgmR-1101	sgmRNA-chr9-23157054-27	CAAGCAGAAGACGGCATACAAGCCTCT	27	sgmRNA	chr9	-	Genome	Chromosome 9	23157054	17	289.786	0	0	0	0
sgmR-1102	sgmRNA-chrX-151104701-21	CGATTCCCGTCTGGACCGCCA	21	sgmRNA	chrX	-	Genome	Chromosome X	151104701	6	102.277	4	92.8117	6	94.3901
srR-6715	srRNA-RNA28SN5-1-25	CGCGACCTCAGATCAGACGTGGCGA	25	srRNA	RNA28SN5	NR_003287.4	rRNA	Homo sapiens RNA, 28S ribosomal N5 (RNA28SN5), ribosomal RNA	1	2	34.0925	11	255.232	0	0
sgmR-1103	sgmRNA-chr6-91979485-20-2	GACAGTTCGGTCCCTATCTG	20	sgmRNA	chr6	-	Genome	Chromosome 6	91979485	0	0	5	116.015	11	173.048
slncR-1035	slncRNA-AC097515.1 -228-17	TCCTGTCGGAGCCACCA	17	slncRNA	AC097515.1	ENST00000512370.5	lncRNA	ncrna chromosome:GRCh38:4:16400430:16512187:1 gene:ENSG00000248138.5 gene_biotype:lncRNA transcript_biotype:lncRNA gene_symbol:AC097515.1 description:novel transcript	228	0	0	5	116.015	11	173.048
srR-6716	srRNA-RNA18SN2-1381-28	GAACGAGACTCTGGCATGCTAACTAGTT	28	srRNA	RNA18SN2	NR_146146.1	rRNA	Homo sapiens RNA, 18S ribosomal N2 (RNA18SN2), ribosomal RNA	1381	5	85.2311	2	46.4059	10	157.317
srR-6717	srRNA-RNA28SN5-5040-29	TGAAAGTCAGCCCTCGACACAAGGGTTTG	29	srRNA	RNA28SN5	NR_003287.4	rRNA	Homo sapiens RNA, 28S ribosomal N5 (RNA28SN5), ribosomal RNA	5040	1	17.0462	9	208.826	4	62.9267
srR-6718	srRNA-RNA18SN2-153-24	GTGGTAATTCTAGAGCTAATACAT	24	srRNA	RNA18SN2	NR_146146.1	rRNA	Homo sapiens RNA, 18S ribosomal N2 (RNA18SN2), ribosomal RNA	153	1	17.0462	9	208.826	4	62.9267
sgmR-964	sgmRNA-chr6-32530724-20	TAAGATTCGGTGCAATAAGT	20	sgmRNA	chr6	-	Genome	Chromosome 6	32530724	1	17.0462	9	208.826	4	62.9267
miR-130b-5p-1-21	miRNA-130b-5p-1-21	ACTCTTTCCCTGTTGCACTAC	21	miRNA	hsa-miR-130b-5p	MIMAT0004680	miRNA	-	1	16	272.74	0	0	1	15.7317
snoR-42	snoRNA-SNORD3C -190-27	GAGAGGGAGAGAACGCGGTCTGAGTGG	27	snoRNA	SNORD3C	ENST00000580533.1	snoRNA	ncrna chromosome:GRCh38:17:19189665:19190245:-1 gene:ENSG00000264940.5 gene_biotype:snoRNA transcript_biotype:snoRNA gene_symbol:SNORD3C description:small nucleolar RNA, C/D box 3C [Source:HGNC Symbol;Acc:HGNC:33191]	190	0	0	7	162.421	8	125.853
srR-6719	srRNA-RNA18SN2-1070-19	AGTTCCGACCATAAACGAT	19	srRNA	RNA18SN2	NR_146146.1	rRNA	Homo sapiens RNA, 18S ribosomal N2 (RNA18SN2), ribosomal RNA	1070	5	85.2311	4	92.8117	7	110.122
miR-7851-3-16	miRNA-7851-3-16	ACGCTCACTGCAGTCT	16	miRNA	MIR7851	ENST00000610611.1	miRNA	ncrna chromosome:GRCh38:12:42323700:42323859:-1 gene:ENSG00000278520.1 gene_biotype:miRNA transcript_biotype:miRNA gene_symbol:MIR7851 description:microRNA 7851 [Source:HGNC Symbol;Acc:HGNC:50127]	3	0	0	9	208.826	5	78.6584
tsR-336	tsRNA-tRNA-Asn-GTT-48-30-3	TTGGTGGTTCGGGCCCACCCAGGGACGCCA	30	tsRNA	tRNA-Asn-GTT	chr1.trna148	tRNA	Homo_sapiens_tRNA-Asn-GTT-5-1	48	10	170.462	3	69.6088	3	47.195
tsR-137	tsRNA-tRNA-Cys-GCA-59-17	TCCGGGTGCCCCCTCCA	17	tsRNA	tRNA-Cys-GCA	chr14.trna8	tRNA	Homo_sapiens_tRNA-Cys-GCA-8-1	59	10	170.462	3	69.6088	3	47.195
tsR-63	tsRNA-tRNA-Arg-CCG-59-20	GGGTCCCATCTGGGTCGCCA	20	tsRNA	tRNA-Arg-CCG	chr17.trna21	tRNA	Homo_sapiens_tRNA-Arg-CCG-2-1	59	10	170.462	3	69.6088	3	47.195
srR-2341	srRNA-RNA28SN5-1871-17	AGAACTGGCGCTGCGGG	17	srRNA	RNA28SN5	NR_003287.4	rRNA	Homo sapiens RNA, 28S ribosomal N5 (RNA28SN5), ribosomal RNA	1871	15	255.693	0	0	2	31.4634
srR-6720	srRNA-RNA28SN5-4943-20	ACGTTCGTGGGGAACCTGGC	20	srRNA	RNA28SN5	NR_003287.4	rRNA	Homo sapiens RNA, 28S ribosomal N5 (RNA28SN5), ribosomal RNA	4943	15	255.693	0	0	2	31.4634
snoR-314	snoRNA-SNORD3C -189-29	TGAGAGGGAGAGAACGCGGTCTGAGTGGT	29	snoRNA	SNORD3C	ENST00000580533.1	snoRNA	ncrna chromosome:GRCh38:17:19189665:19190245:-1 gene:ENSG00000264940.5 gene_biotype:snoRNA transcript_biotype:snoRNA gene_symbol:SNORD3C description:small nucleolar RNA, C/D box 3C [Source:HGNC Symbol;Acc:HGNC:33191]	189	15	255.693	0	0	2	31.4634
srR-6721	srRNA-RNA18SN2-1332-27	ATGGCCGTTCTTAGTTGGTGGAGCGAT	27	srRNA	RNA18SN2	NR_146146.1	rRNA	Homo sapiens RNA, 18S ribosomal N2 (RNA18SN2), ribosomal RNA	1332	9	153.416	1	23.2029	7	110.122
slncR-1036	slncRNA-AC234031.1 -1736-21	TCTAGAACCTCTGATCTTTCT	21	slncRNA	AC234031.1	ENST00000650740.1	lncRNA	ncrna chromosome:GRCh38:X:52925956:52929574:1 gene:ENSG00000286118.1 gene_biotype:lncRNA transcript_biotype:lncRNA gene_symbol:AC234031.1 description:novel transcript, antisense to FAM156A	1736	0	0	11	255.232	2	31.4634
srpR-126	srpRNA-SSU-rRNA_Hsa-chrY:10197256-18	AGCCACCCGAGATTGAGA	18	srpRNA	SSU-rRNA_Hsa	-	-	hg38_rmsk_SSU-rRNA_Hsa_range=chrY:10197256-10199103	1450	0	0	11	255.232	2	31.4634
srR-335	srRNA-RNA28SN5-4977-27	AGACGACCTGCTTCTGGGTCGGGGTTT	27	srRNA	RNA28SN5	NR_003287.4	MT rRNA	Homo sapiens RNA, 28S ribosomal N5 (RNA28SN5), ribosomal RNA	4977	5	85.2311	8	185.623	1	15.7317
snR-57	snRNA-RNVU1-2 -143-20	TGCGTTCGCGCTTTCCCCTG	20	snRNA	RNVU1-2	ENST00000384499.1	snRNA	ncrna chromosome:GRCh38:1:148388490:148388651:-1 gene:ENSG00000238825.1 gene_biotype:snRNA transcript_biotype:snRNA gene_symbol:RNVU1-2 description:RNA, variant U1 small nuclear 2 [Source:HGNC Symbol;Acc:HGNC:48308]	143	5	85.2311	8	185.623	1	15.7317
srR-6722	srRNA-RNA28SN5-489-16	CCGTGTCGGCGGCCCG	16	srRNA	RNA28SN5	NR_003287.4	rRNA	Homo sapiens RNA, 28S ribosomal N5 (RNA28SN5), ribosomal RNA	489	10	170.462	5	116.015	0	0
srR-6723	srRNA-RNA18SN2-2-25	ACCTGGTTGATCCTGCCAGTAGCAT	25	srRNA	RNA18SN2	NR_146146.1	rRNA	Homo sapiens RNA, 18S ribosomal N2 (RNA18SN2), ribosomal RNA	2	3	51.1387	2	46.4059	12	188.78
srR-5772	srRNA-RNA28SN5-5052-18	CTCGACACAAGGGTTTGT	18	srRNA	RNA28SN5	NR_003287.4	rRNA	Homo sapiens RNA, 28S ribosomal N5 (RNA28SN5), ribosomal RNA	5052	9	153.416	3	69.6088	4	62.9267
srR-1715	srRNA-RNA28SN5-202-16	CTTCTGATCGAGGCCC	16	srRNA	RNA28SN5	NR_003287.4	rRNA	Homo sapiens RNA, 28S ribosomal N5 (RNA28SN5), ribosomal RNA	202	14	238.647	0	0	3	47.195
srR-6724	srRNA-RNA28SN5-4362-17	AAGCAGGAGGTGTCAGA	17	srRNA	RNA28SN5	NR_003287.4	rRNA	Homo sapiens RNA, 28S ribosomal N5 (RNA28SN5), ribosomal RNA	4362	14	238.647	0	0	3	47.195
miR-30a-3p-1-22	miRNA-30a-3p-1-22	CTTTCAGTCGGATGTTTGCAGC	22	miRNA	hsa-miR-30a-3p	MIMAT0000088	miRNA	-	1	14	238.647	0	0	3	47.195
slncR-1037	slncRNA-AC006487.1 -21-18	GTCCTGCCAGGCTCGCCA	18	slncRNA	AC006487.1	ENST00000514506.1	lncRNA	ncrna chromosome:GRCh38:17:49505657:49574064:-1 gene:ENSG00000249906.1 gene_biotype:lncRNA transcript_biotype:lncRNA gene_symbol:AC006487.1 description:novel transcript	21	14	238.647	0	0	3	47.195
smR-739	smRNA-MAPKAP1-344-16	TCCCGTGGACTGCCTC	16	smRNA	MAPKAP1	ENSG00000119487	mature mRNA	ENSG00000119487|ENST00000496063|MAPKAP1|protein_coding|MAPKassociated protein 1 [Source:HGNC Symbol;Acc:HGNC:18752]	344	9	153.416	5	116.015	1	15.7317
sgmR-1104	sgmRNA-chr10-102824401-16	AACCAGTGATGTGATG	16	sgmRNA	chr10	-	Genome	Chromosome 10	102824401	14	238.647	2	46.4059	0	0
sinR-1810	sinRNA-AC078881.1-32743-21--	TATCTTCATCACTTATGGTCT	21	sinRNA	AC078881.1	ENSG00000250131	lncRNA	-	32743	13	221.601	0	0	4	62.9267
srR-345	srRNA-RNA18SN2-262-21	GCCGGGGGGCGGGCGCCGGCG	21	srRNA	RNA18SN2	NR_146146.1	rRNA	Homo sapiens RNA, 18S ribosomal N2 (RNA18SN2), ribosomal RNA	262	7	119.324	1	23.2029	9	141.585
srR-6725	srRNA-RNA18SN2-854-18	AGCTAGGAATAATGGAAT	18	srRNA	RNA18SN2	NR_146146.1	rRNA	Homo sapiens RNA, 18S ribosomal N2 (RNA18SN2), ribosomal RNA	854	7	119.324	1	23.2029	9	141.585
miR-92a-3p-1-22-2	miRNA-92a-3p-1-22-2	TATTGCACTTGTCCCGGCCTGA	22	miRNA	hsa-miR-92a-3p	MIMAT0000092	miRNA	-	1	2	34.0925	6	139.218	7	110.122
srR-6726	srRNA-RNA28SN5-2347-22	AGATCTTGGTGGTAGTAGCAAA	22	srRNA	RNA28SN5	NR_003287.4	rRNA	Homo sapiens RNA, 28S ribosomal N5 (RNA28SN5), ribosomal RNA	2347	12	204.555	0	0	5	78.6584
snoR-1595	snoRNA-SNORD95 -47-22	TCCAGAGGCTGTTTCTGAGCTG	22	snoRNA	SNORD95	ENST00000579879.1	snoRNA	ncrna chromosome:GRCh38:5:181243312:181243379:-1 gene:ENSG00000264549.1 gene_biotype:snoRNA transcript_biotype:snoRNA gene_symbol:SNORD95 description:small nucleolar RNA, C/D box 95 [Source:HGNC Symbol;Acc:HGNC:32757]	47	3	51.1387	10	232.029	0	0
srR-6727	srRNA-RNA18SN2-1381-24	GAACGAGACTCTGGCATGCTAACT	24	srRNA	RNA18SN2	NR_146146.1	rRNA	Homo sapiens RNA, 18S ribosomal N2 (RNA18SN2), ribosomal RNA	1381	6	102.277	1	23.2029	10	157.317
snoR-329	snoRNA-SNORD3C -201-17	AACGCGGTCTGAGTGGT	17	snoRNA	SNORD3C	ENST00000580533.1	snoRNA	ncrna chromosome:GRCh38:17:19189665:19190245:-1 gene:ENSG00000264940.5 gene_biotype:snoRNA transcript_biotype:snoRNA gene_symbol:SNORD3C description:small nucleolar RNA, C/D box 3C [Source:HGNC Symbol;Acc:HGNC:33191]	201	7	119.324	5	116.015	3	47.195
srR-6728	srRNA-RNA28SN5-1637-16	AATCGAACCATCTAGT	16	srRNA	RNA28SN5	NR_003287.4	rRNA	Homo sapiens RNA, 28S ribosomal N5 (RNA28SN5), ribosomal RNA	1637	6	102.277	3	69.6088	7	110.122
sinR-1811	sinRNA-ZFPM2-53103-17--	CAGCATAACTAGTACCT	17	sinRNA	ZFPM2	ENSG00000169946	protein_coding	zinc finger protein, FOG family member 2 [Source:HGNC Symbol;Acc:HGNC:16700]	53103	11	187.509	0	0	6	94.3901
srR-6729	srRNA-RNA28SN5-2870-24	AACTTCGGGATAAGGATTGGCTCT	24	srRNA	RNA28SN5	NR_003287.4	rRNA	Homo sapiens RNA, 28S ribosomal N5 (RNA28SN5), ribosomal RNA	2870	2	34.0925	10	232.029	1	15.7317
miR-20a-5p-1-24	miRNA-20a-5p-1-24	TAAAGTGCTTATAGTGCAGGTAGA	24	miRNA	hsa-miR-20a-5p	MIMAT0000075	miRNA	-	1	6	102.277	5	116.015	4	62.9267
sgmR-1105	sgmRNA-chr6-47092525-20	ATTGCTCGTGAGGCTTGACT	20	sgmRNA	chr6	-	Genome	Chromosome 6	47092525	6	102.277	5	116.015	4	62.9267
srR-6730	srRNA-RNA18SN2-1378-26	AACGAACGAGACTCTGGCATGCTAAC	26	srRNA	RNA18SN2	NR_146146.1	rRNA	Homo sapiens RNA, 18S ribosomal N2 (RNA18SN2), ribosomal RNA	1378	11	187.509	2	46.4059	3	47.195
miR-93-3p-1-22	miRNA-93-3p-1-22	ACTGCTGAGCTAGCACTTCCCG	22	miRNA	hsa-miR-93-3p	MIMAT0004509	miRNA	-	1	0	0	6	139.218	9	141.585
srR-6731	srRNA-RNA28SN5-2377-19	CGAGAACTTTGAAGGCCGA	19	srRNA	RNA28SN5	NR_003287.4	rRNA	Homo sapiens RNA, 28S ribosomal N5 (RNA28SN5), ribosomal RNA	2377	10	170.462	0	0	7	110.122
srR-6732	srRNA-RNA5S1-77-21	ACTTGGATGGGAGACCGCCTG	21	srRNA	RNA5S1	NR_023363.1	rRNA	Homo sapiens RNA, 5S ribosomal 1 (RNA5S1), ribosomal RNA	77	10	170.462	0	0	7	110.122
sgmR-1106	sgmRNA-chr2-133415486-25	CTTAGCTCAGCTGGCAGAGCAACTG	25	sgmRNA	chr2	-	Genome	Chromosome 2	133415486	10	170.462	0	0	7	110.122
srR-6733	srRNA-RNA18SN2-1695-17	ACACACCGCCCGTCGCT	17	srRNA	RNA18SN2	NR_146146.1	rRNA	Homo sapiens RNA, 18S ribosomal N2 (RNA18SN2), ribosomal RNA	1695	4	68.1849	1	23.2029	12	188.78
srR-6734	srRNA-RNA28SN5-434-17	AACGGGTGGGGTCCGCG	17	srRNA	RNA28SN5	NR_003287.4	rRNA	Homo sapiens RNA, 28S ribosomal N5 (RNA28SN5), ribosomal RNA	434	0	0	8	185.623	6	94.3901
srR-6735	srRNA-RNA28SN5-2894-22	AAGGGCTGGGTCGGTCGGGCTG	22	srRNA	RNA28SN5	NR_003287.4	rRNA	Homo sapiens RNA, 28S ribosomal N5 (RNA28SN5), ribosomal RNA	2894	0	0	8	185.623	6	94.3901
srR-5508	srRNA-RNA28SN5-2370-29	ATTCAAACGAGAACTTTGAAGGCCGAAGT	29	srRNA	RNA28SN5	NR_003287.4	rRNA	Homo sapiens RNA, 28S ribosomal N5 (RNA28SN5), ribosomal RNA	2370	10	170.462	2	46.4059	4	62.9267
srR-6736	srRNA-RNA28SN5-1835-18	GGAATGCGAGTGCCTAGT	18	srRNA	RNA28SN5	NR_003287.4	rRNA	Homo sapiens RNA, 28S ribosomal N5 (RNA28SN5), ribosomal RNA	1835	4	68.1849	3	69.6088	9	141.585
srR-851	srRNA-RNA5-8SN1-20-19	ACTCGGCTCGTGCGTCGAT	19	srRNA	RNA5-8SN1	NR_145821.1	rRNA	Homo sapiens RNA, 5.8S ribosomal N1 (RNA5-8SN1), ribosomal RNA	20	0	0	10	232.029	3	47.195
tsR-4693	tsRNA-tRNA-Ala-AGC-61-17	ACCCGGATTCTCCACCA	17	tsRNA	tRNA-Ala-AGC	chr6.trna174	tRNA	Homo_sapiens_tRNA-Ala-AGC-9-2	61	0	0	10	232.029	3	47.195
miR-10a-5p-6-17	miRNA-10a-5p-6-17	TGTAGATCCGAATTTGT	17	miRNA	hsa-miR-10a-5p	MIMAT0000253	miRNA	-	6	0	0	10	232.029	3	47.195
srR-6737	srRNA-RNA28SN5-272-26	TTCCCGGAGTCGGGTTGCTTGGGAAT	26	srRNA	RNA28SN5	NR_003287.4	rRNA	Homo sapiens RNA, 28S ribosomal N5 (RNA28SN5), ribosomal RNA	272	0	0	12	278.435	0	0
srR-6738	srRNA-RNA28SN5-5047-21	CAGCCCTCGACACAAGGGTTT	21	srRNA	RNA28SN5	NR_003287.4	rRNA	Homo sapiens RNA, 28S ribosomal N5 (RNA28SN5), ribosomal RNA	5047	0	0	12	278.435	0	0
srR-6739	srRNA-RNA28SN5-5003-26	TCGTACGTAGCAGAGCAGCTCCCTCG	26	srRNA	RNA28SN5	NR_003287.4	rRNA	Homo sapiens RNA, 28S ribosomal N5 (RNA28SN5), ribosomal RNA	5003	0	0	12	278.435	0	0
sgmR-1107	sgmRNA-chr5-107073822-21	CAACAACAACTGTGGTGTACT	21	sgmRNA	chr5	-	Genome	Chromosome 5	107073822	0	0	12	278.435	0	0
sgmR-1108	sgmRNA-chr4-23699273-21	AATGGCTCCAATTGTAGCTTT	21	sgmRNA	chr4	-	Genome	Chromosome 4	23699273	0	0	12	278.435	0	0
sgmR-1109	sgmRNA-chr7-97141598-28	GGGGGTTCGTGCCCCTCATCGGGCGCCA	28	sgmRNA	chr7	-	Genome	Chromosome 7	97141598	0	0	12	278.435	0	0
smR-740	smRNA-LARP6-1072-28	TCTGCCAACAGCTCCTCTGACCCCGAGA	28	smRNA	LARP6	ENSG00000166173	mature mRNA	ENSG00000166173|ENST00000299213|LARP6|protein_coding|Laribonucleoprotein 6, translational regulator [Source:HGNC Symbol;Acc:HGNC:24012]	1072	0	0	12	278.435	0	0
tsR-601	tsRNA-tRNA-Gly-GCC-54-21	CGTTTCCCGGCCAATGCACCA	21	tsRNA	tRNA-Gly-GCC	chr17.trna4	tRNA	Homo_sapiens_tRNA-Gly-GCC-2-6	54	8	136.37	0	0	9	141.585
srR-773	srRNA-RNA28SN5-495-15	CGGCGGCCCGGCGGA	15	srRNA	RNA28SN5	NR_003287.4	rRNA	Homo sapiens RNA, 28S ribosomal N5 (RNA28SN5), ribosomal RNA	495	14	238.647	1	23.2029	1	15.7317
tsR-397	tsRNA-tRNA-Leu-CAG-70-17	TCCCACTTCTGACACCA	17	tsRNA	tRNA-Leu-CAG	chr16.trna27	tRNA	Homo_sapiens_tRNA-Leu-CAG-2-2	70	3	51.1387	5	116.015	7	110.122
srR-6740	srRNA-RNA18SN2-304-16	CTCGGGCCGATCGCAC	16	srRNA	RNA18SN2	NR_146146.1	rRNA	Homo sapiens RNA, 18S ribosomal N2 (RNA18SN2), ribosomal RNA	304	8	136.37	2	46.4059	6	94.3901
srR-6741	srRNA-RNA28SN5-1152-22	GCGCGGGTCGGGGGGCGGGGCG	22	srRNA	RNA28SN5	NR_003287.4	rRNA	Homo sapiens RNA, 28S ribosomal N5 (RNA28SN5), ribosomal RNA	1152	4	68.1849	9	208.826	0	0
srR-4770	srRNA-RNA28SN5-1504-20-2	GCGTACGCGTTAGGACCCGA	20	srRNA	RNA28SN5	NR_003287.4	rRNA	Homo sapiens RNA, 28S ribosomal N5 (RNA28SN5), ribosomal RNA	1504	8	136.37	4	92.8117	3	47.195
tsR-501	tsRNA-tRNA-Ser-GCT-70-18	ATCCCATCCTCGTCGCCA	18	tsRNA	tRNA-Ser-GCT	chr6.trna188	tRNA	Homo_sapiens_tRNA-Ser-GCT-6-1	70	13	221.601	1	23.2029	2	31.4634
srR-233	srRNA-RNA5S1-96-24	TGGGAATACCGGGTGCTGTAGGCT	24	srRNA	RNA5S1	NR_023363.1	rRNA	Homo sapiens RNA, 5S ribosomal 1 (RNA5S1), ribosomal RNA	96	7	119.324	2	46.4059	7	110.122
tsR-401	tsRNA-tRNA-Arg-CCG-47-30	TTGTGGGTTCGTGTCCCATCTGGGTCGCCA	30	tsRNA	tRNA-Arg-CCG	chr17.trna21	tRNA	Homo_sapiens_tRNA-Arg-CCG-2-1	47	3	51.1387	9	208.826	1	15.7317
sinR-26	sinRNA-ZFP90-1784-23--	TTTGACAGTCTCTACGGAGACTG	23	sinRNA	ZFP90	ENSG00000184939	protein_coding	ZFP90 zinc finger protein [Source:HGNC Symbol;Acc:HGNC:23329]	1784	3	51.1387	9	208.826	1	15.7317
-	spgRNA-RPL28P2-6-19	ATGAAATGGCTGGACAGTA	19	spgRNA	RPL28P2	ENSG00000237641	pseudogene	ENSG00000237641|ENST00000452854|RPL28P2|processed_pseudogene|ribosomalprotein L28 pseudogene 2 [Source:HGNC Symbol;Acc:HGNC:36234]	6	1	17.0462	3	69.6088	12	188.78
sgmR-1110	sgmRNA-chr13-76889397-20	AGATACAAGTAGATCACACA	20	sgmRNA	chr13	-	Genome	Chromosome 13	76889397	6	102.277	0	0	11	173.048
srR-6742	srRNA-RNA18SN2-152-18	TGTGGTAATTCTAGAGCT	18	srRNA	RNA18SN2	NR_146146.1	rRNA	Homo sapiens RNA, 18S ribosomal N2 (RNA18SN2), ribosomal RNA	152	2	34.0925	7	162.421	5	78.6584
srR-1075	srRNA-RNA28SN5-3614-24	GGTGCGGACCAGGGGAATCCGACT	24	srRNA	RNA28SN5	NR_003287.4	rRNA	Homo sapiens RNA, 28S ribosomal N5 (RNA28SN5), ribosomal RNA	3614	12	204.555	1	23.2029	3	47.195
srR-6743	srRNA-RNA18SN2-886-27	ATTTTGTTGGTTTTCGGAACTGAGGCC	27	srRNA	RNA18SN2	NR_146146.1	rRNA	Homo sapiens RNA, 18S ribosomal N2 (RNA18SN2), ribosomal RNA	886	6	102.277	2	46.4059	8	125.853
piR-23127-11-21	piRNA-23127-11-21	ATACCGGGTGCTGTAGGCTTA	21	piRNA	hsa-piR-23127	hsa-piR-23127	piRNA	-	11	7	119.324	6	139.218	1	15.7317
smR-741	smRNA-LGI2-3331-16	TAGCTGGTTCTCTTCG	16	smRNA	LGI2	ENSG00000153012	mature mRNA	ENSG00000153012|ENST00000382114|LGI2|protein_coding|leucinerich repeat LGI family member 2 [Source:HGNC Symbol;Acc:HGNC:18710]	3331	7	119.324	6	139.218	1	15.7317
miR-let-7e-5p-1-22	miRNA-let-7e-5p-1-22	TGAGGTAGGAGGTTGTATAGTT	22	miRNA	hsa-let-7e-5p	MIMAT0000066	miRNA	-	1	5	85.2311	0	0	12	188.78
sgmR-1111	sgmRNA-chr2-223260969-20	AAACTGAAGTTGAAGTCGGA	20	sgmRNA	chr2	-	Genome	Chromosome 2	223260969	0	0	5	116.015	10	157.317
srR-829	srRNA-RNA28SN5-5014-24	AGAGCAGCTCCCTCGCTGCGATCT	24	srRNA	RNA28SN5	NR_003287.4	rRNA	Homo sapiens RNA, 28S ribosomal N5 (RNA28SN5), ribosomal RNA	5014	5	85.2311	2	46.4059	9	141.585
srR-6744	srRNA-RNA5-8SN1-15-16	GGATCACTCGGCTCGT	16	srRNA	RNA5-8SN1	NR_145821.1	rRNA	Homo sapiens RNA, 5.8S ribosomal N1 (RNA5-8SN1), ribosomal RNA	15	5	85.2311	2	46.4059	9	141.585
srR-6745	srRNA-RNA28SN5-3693-20	TTTCTGCCCAGTGCTCTGAA	20	srRNA	RNA28SN5	NR_003287.4	rRNA	Homo sapiens RNA, 28S ribosomal N5 (RNA28SN5), ribosomal RNA	3693	11	187.509	3	69.6088	1	15.7317
slncR-1038	slncRNA-AC004943.2 -65-16	ACGACTAGGAGATTTG	16	slncRNA	AC004943.2	ENST00000668995.1	lncRNA	ncrna chromosome:GRCh38:16:72665123:72822781:1 gene:ENSG00000259768.6 gene_biotype:lncRNA transcript_biotype:lncRNA gene_symbol:AC004943.2 description:novel transcript, antisense to ZFHX3	65	11	187.509	3	69.6088	1	15.7317
srR-6746	srRNA-RNA28SN5-4189-21	TTGACTGGGGCGGTACACCTG	21	srRNA	RNA28SN5	NR_003287.4	rRNA	Homo sapiens RNA, 28S ribosomal N5 (RNA28SN5), ribosomal RNA	4189	16	272.74	0	0	0	0
srR-6747	srRNA-12S rRNA-473-21	CAACAAAACTGCTCGCCAGAA	21	srRNA	12S rRNA	NC_012920.1:648-1601	rRNA	Homo sapiens mitochondrion, MT-RNR1 mitochondrially encoded 12S RNA (12S rRNA), ribosomal RNA	473	16	272.74	0	0	0	0
srR-6748	srRNA-RNA28SN5-1352-16	CGAGTCGGGGGCTCGC	16	srRNA	RNA28SN5	NR_003287.4	rRNA	Homo sapiens RNA, 28S ribosomal N5 (RNA28SN5), ribosomal RNA	1352	16	272.74	0	0	0	0
srR-6749	srRNA-RNA45SN5-6193-22	TCGAGTCCCGTCGGAGGTGCCA	22	srRNA	RNA45SN5	NR_046235.3	rRNA	Homo sapiens RNA, 45S pre-ribosomal N5 (RNA45SN5), ribosomal RNA	6193	16	272.74	0	0	0	0
tsR-4694	tsRNA-tRNA-Gln-TTG-48-28	CCGAGTTCAGATCTCGGTGGGACCTCCA	28	tsRNA	tRNA-Gln-TTG	chr6.trna138	tRNA	Homo_sapiens_tRNA-Gln-TTG-3-3	48	16	272.74	0	0	0	0
sinR-1812	sinRNA-SBF2-34162-21--	AGTTGTTATTATAGTAGCTCT	21	sinRNA	SBF2	ENSG00000133812	protein_coding	SET binding factor 2 [Source:HGNC Symbol;Acc:HGNC:2135]	34162	16	272.74	0	0	0	0
sinR-1813	sinRNA-PACRGL-7372-23--	AAGAACTATCTGGTGCATTAACA	23	sinRNA	PACRGL	ENSG00000163138	protein_coding	parkin coregulated like [Source:HGNC Symbol;Acc:HGNC:28442]	7372	16	272.74	0	0	0	0
slncR-1039	slncRNA-AC018697.1 -1209-18	TTGACTTGTCATTTCTCT	18	slncRNA	AC018697.1	ENST00000657521.1	lncRNA	ncrna chromosome:GRCh38:18:24725939:24973785:1 gene:ENSG00000266573.6 gene_biotype:lncRNA transcript_biotype:lncRNA gene_symbol:AC018697.1 description:novel transcript	1209	16	272.74	0	0	0	0
slncR-1040	slncRNA-LINC01331 -162-20	TGAAAGTGAAGGCACGCTCG	20	slncRNA	LINC01331	ENST00000657957.1	lncRNA	ncrna chromosome:GRCh38:5:74393041:74476566:-1 gene:ENSG00000248673.2 gene_biotype:lncRNA transcript_biotype:lncRNA gene_symbol:LINC01331 description:long intergenic non-protein coding RNA 1331 [Source:HGNC Symbol;Acc:HGNC:50538]	162	16	272.74	0	0	0	0
sgmR-1112	sgmRNA-chr20-62797278-24	GGGGGTTCGTGCCCCCCATCGGGC	24	sgmRNA	chr20	-	Genome	Chromosome 20	62797278	16	272.74	0	0	0	0
smR-742	smRNA-HTT-2517-30	ATGAGTCACTGCAGGCAGCCTTCTGACAGC	30	smRNA	HTT	ENSG00000197386	mature mRNA	ENSG00000197386|ENST00000680360|HTT|protein_coding|huntingtin[Source:HGNC Symbol;Acc:HGNC:4851]	2517	16	272.74	0	0	0	0
srR-6750	srRNA-RNA5S1-5-29	ACGGCCATACCACCCTGAACGCGCCCGAT	29	srRNA	RNA5S1	NR_023363.1	rRNA	Homo sapiens RNA, 5S ribosomal 1 (RNA5S1), ribosomal RNA	5	0	0	7	162.421	7	110.122
tsR-821	tsRNA-tRNA-Leu-CAG-71-16	CCCACTTCTGACACCA	16	tsRNA	tRNA-Leu-CAG	chr16.trna27	tRNA	Homo_sapiens_tRNA-Leu-CAG-2-2	71	5	85.2311	4	92.8117	6	94.3901
sinR-1814	sinRNA-TRAPPC9-1485-16--	TCTGTCTGAGGGTCGG	16	sinRNA	TRAPPC9	ENSG00000167632	protein_coding	trafficking protein particle complex 9 [Source:HGNC Symbol;Acc:HGNC:30832]	1485	10	170.462	1	23.2029	5	78.6584
srR-887	srRNA-RNA18SN2-1787-19	GAGAAGACGGTCGAACTTG	19	srRNA	RNA18SN2	NR_146146.1	rRNA	Homo sapiens RNA, 18S ribosomal N2 (RNA18SN2), ribosomal RNA	1787	1	17.0462	11	255.232	0	0
tsR-2233	tsRNA-tRNA-Asn-GTT-49-29	TGGTGGTTCGAGCCCACCCAGGGACGCCA	29	tsRNA	tRNA-Asn-GTT	chr1.trna148	tRNA	Homo_sapiens_tRNA-Asn-GTT-5-1	49	1	17.0462	11	255.232	0	0
miR-21-8-25	miRNA-21-8-25	TAGCTTATCAGACTGATGTTGACCA	25	miRNA	MIR21	ENST00000362134.1	miRNA	ncrna chromosome:GRCh38:17:59841266:59841337:1 gene:ENSG00000284190.1 gene_biotype:miRNA transcript_biotype:miRNA gene_symbol:MIR21 description:microRNA 21 [Source:HGNC Symbol;Acc:HGNC:31586]	8	1	17.0462	11	255.232	0	0
srR-6751	srRNA-RNA28SN5-1597-23	GCAAATCGGTCGTCCGACCTGGG	23	srRNA	RNA28SN5	NR_003287.4	rRNA	Homo sapiens RNA, 28S ribosomal N5 (RNA28SN5), ribosomal RNA	1597	0	0	9	208.826	4	62.9267
tsR-4695	tsRNA-tRNA-Leu-CAG-69-17	ATCCCACTTCTGACACC	17	tsRNA	tRNA-Leu-CAG	chr16.trna27	tRNA	Homo_sapiens_tRNA-Leu-CAG-2-2	69	15	255.693	0	0	1	15.7317
snoR-49	snoRNA-SNORD32A -59-25	AACCCCATGCACCGCTCTGAGACCT	25	snoRNA	SNORD32A	ENST00000364805.1	snoRNA	ncrna chromosome:GRCh38:19:49489965:49490048:1 gene:ENSG00000201675.1 gene_biotype:snoRNA transcript_biotype:snoRNA gene_symbol:SNORD32A description:small nucleolar RNA, C/D box 32A [Source:HGNC Symbol;Acc:HGNC:10159]	59	15	255.693	0	0	1	15.7317
srR-188	srRNA-RNA28SN5-802-18	CCGCCCCCCGGCCCCGCG	18	srRNA	RNA28SN5	NR_003287.4	rRNA	Homo sapiens RNA, 28S ribosomal N5 (RNA28SN5), ribosomal RNA	802	4	68.1849	4	92.8117	7	110.122
srR-282	srRNA-RNA28SN5-2603-18	CCGGCGGGAGCCCCGGGG	18	srRNA	RNA28SN5	NR_003287.4	rRNA	Homo sapiens RNA, 28S ribosomal N5 (RNA28SN5), ribosomal RNA	2603	9	153.416	1	23.2029	6	94.3901
srR-4344	srRNA-RNA28SN5-3614-27	GGTGCGGACCAGGGGAATCCGACTGTT	27	srRNA	RNA28SN5	NR_003287.4	rRNA	Homo sapiens RNA, 28S ribosomal N5 (RNA28SN5), ribosomal RNA	3614	0	0	11	255.232	1	15.7317
srR-6752	srRNA-RNA18SN2-679-24	AGTTGGATCTTGGGAGCGGGCGGG	24	srRNA	RNA18SN2	NR_146146.1	rRNA	Homo sapiens RNA, 18S ribosomal N2 (RNA18SN2), ribosomal RNA	679	0	0	11	255.232	1	15.7317
tsR-333	tsRNA-mt-tRNA-Val-TAC-46-27	TTCAACTTAACTTGACCGCTCTGACCA	27	tsRNA	mt-tRNA-Val-TAC	mtdbD00000528	mt-tRNA	-	46	0	0	11	255.232	1	15.7317
miR-744-5p-1-20	miRNA-744-5p-1-20	TGCGGGGCTAGGGCTAACAG	20	miRNA	hsa-miR-744-5p	MIMAT0004945	miRNA	-	1	0	0	11	255.232	1	15.7317
srpR-131	srpRNA-L1MA4-chr21:14643600-19	AATGGGGGTAGAGCACTGA	19	srpRNA	L1MA4	-	LINE	hg38_rmsk_L1MA4_range=chr21:14643600-14647190	1092	0	0	11	255.232	1	15.7317
srpR-127	srpRNA-LTR16D-chr1:214999351-26	CAAGCAGAAGACGGCATACGAGATCT	26	srpRNA	LTR16D	-	LTR	hg38_rmsk_LTR16D_range=chr1:214999351-214999993	312	5	85.2311	8	185.623	0	0
srR-6753	srRNA-RNA28SN5-3763-16	ATGACTCTCTTAAGGT	16	srRNA	RNA28SN5	NR_003287.4	rRNA	Homo sapiens RNA, 28S ribosomal N5 (RNA28SN5), ribosomal RNA	3763	3	51.1387	2	46.4059	11	173.048
miR-93-5p-1-24	miRNA-93-5p-1-24	CAAAGTGCTGTTCGTGCAGGTAGA	24	miRNA	hsa-miR-93-5p	MIMAT0000093	miRNA	-	1	3	51.1387	2	46.4059	11	173.048
srR-6754	srRNA-RNA18SN2-886-30	ATTTTGTTGGTTTTCGGAACTGAGGCCATG	30	srRNA	RNA18SN2	NR_146146.1	rRNA	Homo sapiens RNA, 18S ribosomal N2 (RNA18SN2), ribosomal RNA	886	9	153.416	3	69.6088	3	47.195
srR-6755	srRNA-RNA28SN5-4826-22	CGGGAGGGCGCGTGCCCCGCCG	22	srRNA	RNA28SN5	NR_003287.4	rRNA	Homo sapiens RNA, 28S ribosomal N5 (RNA28SN5), ribosomal RNA	4826	14	238.647	0	0	2	31.4634
sinR-1815	sinRNA-AL138752.2-16916-21--	TCAAACTTTAGTTCTACTTCT	21	sinRNA	AL138752.2	ENSG00000255872	protein_coding	novel transcript	16916	14	238.647	0	0	2	31.4634
slncR-1041	slncRNA-AC105339.2 -3126-22	AAGGTAGATAGAACAGGTCTTG	22	slncRNA	AC105339.2	ENST00000607520.1	lncRNA	ncrna chromosome:GRCh38:15:82752884:82757208:1 gene:ENSG00000252690.3 gene_biotype:lncRNA transcript_biotype:retained_intron gene_symbol:AC105339.2 description:TEC	3126	3	51.1387	4	92.8117	8	125.853
tsR-1965	tsRNA-tRNA-Arg-TCG-59-20-2	GGGTCCTGCCGCGGTCGCCA	20	tsRNA	tRNA-Arg-TCG	chr15.trna4	tRNA	Homo_sapiens_tRNA-Arg-TCG-1-1	59	8	136.37	1	23.2029	7	110.122
tsR-1018	tsRNA-tRNA-Glu-CTC-1-30-2	TCCCTGGTGGTCTAGTGGTTAGGATTCGGC	30	tsRNA	tRNA-Glu-CTC	chr1.trna70	tRNA	Homo_sapiens_tRNA-Glu-CTC-2-1	1	2	34.0925	2	46.4059	12	188.78
srR-6756	srRNA-RNA28SN5-3779-20	AGCCAAATGCCTCGTCATCT	20	srRNA	RNA28SN5	NR_003287.4	rRNA	Homo sapiens RNA, 28S ribosomal N5 (RNA28SN5), ribosomal RNA	3779	8	136.37	3	69.6088	4	62.9267
srR-6757	srRNA-RNA28SN5-1678-29	CAGGATAGCTGGCGCTCTCGCAGACCCGA	29	srRNA	RNA28SN5	NR_003287.4	rRNA	Homo sapiens RNA, 28S ribosomal N5 (RNA28SN5), ribosomal RNA	1678	13	221.601	0	0	3	47.195
tsR-113	tsRNA-tRNA-Gln-CTG-57-19	AATCTCGGTGGAACCTCCA	19	tsRNA	tRNA-Gln-CTG	chr6.trna44	tRNA	Homo_sapiens_tRNA-Gln-CTG-5-1	57	12	204.555	0	0	4	62.9267
sgmR-1113	sgmRNA-chr7-92379353-20	TGTGGCAGTAACTCCGCTCA	20	sgmRNA	chr7	-	Genome	Chromosome 7	92379353	12	204.555	0	0	4	62.9267
miR-let-7a-3p-1-22	miRNA-let-7a-3p-1-22	CTATACAATCTACTGTCTTTCT	22	miRNA	hsa-let-7a-3p	MIMAT0004481	miRNA	-	1	1	17.0462	4	92.8117	10	157.317
srR-2235	srRNA-RNA18SN2-2-20	ACCTGGTTGATCCTGCCAGT	20	srRNA	RNA18SN2	NR_146146.1	rRNA	Homo sapiens RNA, 18S ribosomal N2 (RNA18SN2), ribosomal RNA	2	6	102.277	1	23.2029	9	141.585
miR-30D-6-25	miRNA-30D-6-25	TGTAAACATCCCCGACTGGAAGCTT	25	miRNA	MIR30D	ENST00000362283.1	miRNA	ncrna chromosome:GRCh38:8:134804876:134804945:-1 gene:ENSG00000199153.1 gene_biotype:miRNA transcript_biotype:miRNA gene_symbol:MIR30D description:microRNA 30d [Source:HGNC Symbol;Acc:HGNC:31628]	6	2	34.0925	8	185.623	3	47.195
smR-743	smRNA-RPGRIP1L-855-24	CATGACCAATGAACACTCTGACCA	24	smRNA	RPGRIP1L	ENSG00000103494	mature mRNA	ENSG00000103494|ENST00000679110|RPGRIP1L|protein_coding|RPGRIP1like [Source:HGNC Symbol;Acc:HGNC:29168]	855	2	34.0925	8	185.623	3	47.195
srR-260	srRNA-RNA5S1-104-16	CCGGGTGCTGTAGGCT	16	srRNA	RNA5S1	NR_023363.1	rRNA	Homo sapiens RNA, 5S ribosomal 1 (RNA5S1), ribosomal RNA	104	12	204.555	2	46.4059	1	15.7317
srR-1476	srRNA-RNA28SN5-4235-19	GGCGAGCTCAGGGAGGACA	19	srRNA	RNA28SN5	NR_003287.4	rRNA	Homo sapiens RNA, 28S ribosomal N5 (RNA28SN5), ribosomal RNA	4235	12	204.555	2	46.4059	1	15.7317
srR-4597	srRNA-RNA18SN2-1027-27	AAGAACGAAAGTCGGAGGTTCGAAGAC	27	srRNA	RNA18SN2	NR_146146.1	rRNA	Homo sapiens RNA, 18S ribosomal N2 (RNA18SN2), ribosomal RNA	1027	12	204.555	2	46.4059	1	15.7317
slncR-1042	slncRNA-LINC00909 -1805-20	TAAATCCACTAGTTTAGTTA	20	slncRNA	LINC00909	ENST00000669094.1	lncRNA	ncrna chromosome:GRCh38:18:74591821:74598885:-1 gene:ENSG00000264247.2 gene_biotype:lncRNA transcript_biotype:lncRNA gene_symbol:LINC00909 description:long intergenic non-protein coding RNA 909 [Source:HGNC Symbol;Acc:HGNC:44331]	1805	0	0	2	46.4059	14	220.244
miR-181a-3p-1-21	miRNA-181a-3p-1-21	ACCATCGACCGTTGATTGTAC	21	miRNA	hsa-miR-181a-3p	MIMAT0000270	miRNA	-	1	2	34.0925	10	232.029	0	0
srR-1222	srRNA-RNA28SN5-1115-18	CCCCGCGCCCCCGCCCCG	18	srRNA	RNA28SN5	NR_003287.4	rRNA	Homo sapiens RNA, 28S ribosomal N5 (RNA28SN5), ribosomal RNA	1115	0	0	4	92.8117	11	173.048
srR-6758	srRNA-RNA28SN5-2345-15	GCAGATCTTGGTGGT	15	srRNA	RNA28SN5	NR_003287.4	rRNA	Homo sapiens RNA, 28S ribosomal N5 (RNA28SN5), ribosomal RNA	2345	5	85.2311	1	23.2029	10	157.317
sinR-1816	sinRNA-RAB3C-57911-20--	AGTGGCTGGTTCTCATCCTG	20	sinRNA	RAB3C	ENSG00000152932	protein_coding	RAB3C, member RAS oncogene family [Source:HGNC Symbol;Acc:HGNC:30269]	57911	10	170.462	0	0	6	94.3901
sinR-1817	sinRNA-AC107419.1-3378-22--	TCGTTCCCCCCTGTGGCCACCA	22	sinRNA	AC107419.1	ENSG00000228933	lncRNA	-	3378	10	170.462	0	0	6	94.3901
srR-6759	srRNA-RNA28SN5-4424-27	AGCGACGTCGCTTTTTGATCCTTCGAT	27	srRNA	RNA28SN5	NR_003287.4	rRNA	Homo sapiens RNA, 28S ribosomal N5 (RNA28SN5), ribosomal RNA	4424	1	17.0462	10	232.029	1	15.7317
srR-6760	srRNA-RNA28SN5-4491-17	GTTGGATTGTTCACCCA	17	srRNA	RNA28SN5	NR_003287.4	rRNA	Homo sapiens RNA, 28S ribosomal N5 (RNA28SN5), ribosomal RNA	4491	6	102.277	7	162.421	0	0
srR-6761	srRNA-RNA18SN2-1344-19	AGTTGGTGGAGCGATTTGT	19	srRNA	RNA18SN2	NR_146146.1	rRNA	Homo sapiens RNA, 18S ribosomal N2 (RNA18SN2), ribosomal RNA	1344	4	68.1849	1	23.2029	11	173.048
miR-1296-5p-1-22	miRNA-1296-5p-1-22	TTAGGGCCCTGGCTCCATCTCC	22	miRNA	hsa-miR-1296-5p	MIMAT0005794	miRNA	-	1	0	0	8	185.623	5	78.6584
sgmR-1114	sgmRNA-chr4-82847250-21	AAGTCCTCCTGATCGTGGCCT	21	sgmRNA	chr4	-	Genome	Chromosome 4	82847250	0	0	8	185.623	5	78.6584
piR-32995-2-17	piRNA-32995-2-17	AGTGGGTTATCAGAACT	17	piRNA	hsa-piR-32995	hsa-piR-32995	piRNA	-	2	0	0	8	185.623	5	78.6584
piR-786-16-16	piRNA-786-16-16	AAAGGAACCACTGATG	16	piRNA	hsa-piR-786	hsa-piR-786	piRNA	-	16	5	85.2311	5	116.015	4	62.9267
srR-6762	srRNA-RNA18SN2-938-17	ATTCGTATTGCGCCGCT	17	srRNA	RNA18SN2	NR_146146.1	rRNA	Homo sapiens RNA, 18S ribosomal N2 (RNA18SN2), ribosomal RNA	938	9	153.416	0	0	7	110.122
snR-1066	snRNA-RNVU1-27 -105-19	ATGTGGGAAACTCGACTGC	19	snRNA	RNVU1-27	ENST00000622285.1	snRNA	ncrna chromosome:GRCh38:1:148522601:148522765:1 gene:ENSG00000274210.1 gene_biotype:snRNA transcript_biotype:snRNA gene_symbol:RNVU1-27 description:RNA, variant U1 small nuclear 27 [Source:HGNC Symbol;Acc:HGNC:54431]	105	9	153.416	0	0	7	110.122
miR-16-2-3p-1-22	miRNA-16-2-3p-1-22	CCAATATTACTGTGCTGCTTTA	22	miRNA	hsa-miR-16-2-3p	MIMAT0004518	miRNA	-	1	0	0	10	232.029	2	31.4634
srR-6763	srRNA-RNA28SN5-1967-15	AGGACGGTGGCCATG	15	srRNA	RNA28SN5	NR_003287.4	rRNA	Homo sapiens RNA, 28S ribosomal N5 (RNA28SN5), ribosomal RNA	1967	10	170.462	4	92.8117	0	0
tsR-3809	tsRNA-tRNA-Gln-CTG-55-21-2	CGGGTCTCGGTGGAACCTCCA	21	tsRNA	tRNA-Gln-CTG	chr1.trna12	tRNA	Homo_sapiens_tRNA-Gln-CTG-4-2	55	8	136.37	0	0	8	125.853
srR-6200	srRNA-RNA28SN5-1200-15	CGTCGCGCCGTCGGG	15	srRNA	RNA28SN5	NR_003287.4	rRNA	Homo sapiens RNA, 28S ribosomal N5 (RNA28SN5), ribosomal RNA	1200	9	153.416	4	92.8117	1	15.7317
srR-6764	srRNA-RNA28SN5-1960-18	AGACAGCAGGACGGTGGC	18	srRNA	RNA28SN5	NR_003287.4	rRNA	Homo sapiens RNA, 28S ribosomal N5 (RNA28SN5), ribosomal RNA	1960	14	238.647	1	23.2029	0	0
srR-6765	srRNA-RNA18SN2-1464-22	CAGCCACCCGAGATTGAGCAAT	22	srRNA	RNA18SN2	NR_146146.1	rRNA	Homo sapiens RNA, 18S ribosomal N2 (RNA18SN2), ribosomal RNA	1464	14	238.647	1	23.2029	0	0
srR-6243	srRNA-RNA5S1-1-25	GTCTACGGCCATACCACCCTGAACG	25	srRNA	RNA5S1	NR_023363.1	rRNA	Homo sapiens RNA, 5S ribosomal 1 (RNA5S1), ribosomal RNA	1	3	51.1387	5	116.015	6	94.3901
snR-59	snRNA-U2 -167-22	TACCTCCAGGAACGGTGCACCA	22	snRNA	U2	ENST00000618602.1	snRNA	ncrna chromosome:GRCh38:17:43300041:43300231:-1 gene:ENSG00000278591.1 gene_biotype:snRNA transcript_biotype:snRNA gene_symbol:U2 description:U2 spliceosomal RNA [Source:RFAM;Acc:RF00004]	167	8	136.37	2	46.4059	5	78.6584
srR-6766	srRNA-RNA28SN5-1279-17	ACGGGGTCGGCGGCGAT	17	srRNA	RNA28SN5	NR_003287.4	rRNA	Homo sapiens RNA, 28S ribosomal N5 (RNA28SN5), ribosomal RNA	1279	2	34.0925	3	69.6088	10	157.317
slncR-1043	slncRNA-AL049840.5 -184-20	TTTGCTTCTGTTTGTACTCT	20	slncRNA	AL049840.5	ENST00000602422.1	lncRNA	ncrna chromosome:GRCh38:14:103696353:103697163:1 gene:ENSG00000269958.1 gene_biotype:lncRNA transcript_biotype:lncRNA gene_symbol:AL049840.5 description:novel transcript, sense intronic to KLC1	184	7	119.324	0	0	9	141.585
sgmR-1115	sgmRNA-chr1-200802564-20	TAGGTACTAGTTATGCTGCT	20	sgmRNA	chr1	-	Genome	Chromosome 1	200802564	7	119.324	0	0	9	141.585
srR-1112	srRNA-RNA28SN5-3614-28	GGTGCGGACCAGGGGAATCCGACTGTTT	28	srRNA	RNA28SN5	NR_003287.4	rRNA	Homo sapiens RNA, 28S ribosomal N5 (RNA28SN5), ribosomal RNA	3614	2	34.0925	5	116.015	7	110.122
srR-956	srRNA-RNA18SN2-1039-23	CGGAGGTTCGAAGACGATCAGAT	23	srRNA	RNA18SN2	NR_146146.1	rRNA	Homo sapiens RNA, 18S ribosomal N2 (RNA18SN2), ribosomal RNA	1039	7	119.324	2	46.4059	6	94.3901
srR-1084	srRNA-RNA28SN5-2069-26	ATACCCGGCCGTCGCCGGCAGTCGAG	26	srRNA	RNA28SN5	NR_003287.4	rRNA	Homo sapiens RNA, 28S ribosomal N5 (RNA28SN5), ribosomal RNA	2069	7	119.324	2	46.4059	6	94.3901
miR-629-22-22	miRNA-629-22-22	TGGGTTTACGTTGGGAGAACTT	22	miRNA	MIR629	ENST00000385230.1	miRNA	ncrna chromosome:GRCh38:15:70079372:70079468:-1 gene:ENSG00000207965.1 gene_biotype:miRNA transcript_biotype:miRNA gene_symbol:MIR629 description:microRNA 629 [Source:HGNC Symbol;Acc:HGNC:32885]	22	1	17.0462	3	69.6088	11	173.048
tsR-922	tsRNA-tRNA-Glu-CTC-1-29-2	TCCCTGTGGTCTAGTGGTTAGGATTCGGC	29	tsRNA	tRNA-Glu-CTC	chr1.trna70	tRNA	Homo_sapiens_tRNA-Glu-CTC-2-1	1	0	0	1	23.2029	15	235.975
slncR-1044	slncRNA-HELLPAR -61755-19	TACTTTTTAGATTATCTCT	19	slncRNA	HELLPAR	ENST00000626826.1	lncRNA	ncrna chromosome:GRCh38:12:102197585:102402596:1 gene:ENSG00000281344.1 gene_biotype:lncRNA transcript_biotype:lncRNA gene_symbol:HELLPAR description:HELLP associated long non-coding RNA [Source:HGNC Symbol;Acc:HGNC:43984]	61755	1	17.0462	5	116.015	8	125.853
srR-6767	srRNA-RNA18SN2-1489-30	AGGTCTGTGATGCCCTTAGATGTCCGGGGC	30	srRNA	RNA18SN2	NR_146146.1	rRNA	Homo sapiens RNA, 18S ribosomal N2 (RNA18SN2), ribosomal RNA	1489	6	102.277	2	46.4059	7	110.122
srR-573	srRNA-RNA28SN5-1202-21	CGCGCCGTCGGGCCCGGGGGA	21	srRNA	RNA28SN5	NR_003287.4	rRNA	Homo sapiens RNA, 28S ribosomal N5 (RNA28SN5), ribosomal RNA	1202	2	34.0925	9	208.826	1	15.7317
srR-6768	srRNA-RNA18SN2-1342-19	TTAGTTGGTGGAGCGATTT	19	srRNA	RNA18SN2	NR_146146.1	MT rRNA	Homo sapiens RNA, 18S ribosomal N2 (RNA18SN2), ribosomal RNA	1342	2	34.0925	9	208.826	1	15.7317
sgmR-1116	sgmRNA-chr2-231622331-17	CGGCCGGTGTCCTCTCT	17	sgmRNA	chr2	-	Genome	Chromosome 2	231622331	7	119.324	6	139.218	0	0
smR-744	smRNA-FURIN-51-21	GACTGCCTCAGCTGCGCCACG	21	smRNA	FURIN	ENSG00000140564	mature mRNA	ENSG00000140564|ENST00000680086|FURIN|protein_coding|furin,paired basic amino acid cleaving enzyme [Source:HGNC Symbol;Acc:HGNC:8568]	51	7	119.324	6	139.218	0	0
miR-27b-5p-1-22	miRNA-27b-5p-1-22	AGAGCTTAGCTGATTGGTGAAC	22	miRNA	hsa-miR-27b-5p	MIMAT0004588	miRNA	-	1	0	0	3	69.6088	12	188.78
srR-6769	srRNA-RNA18SN2-1674-19	GATTAAGTCCCTGCCCTTT	19	srRNA	RNA18SN2	NR_146146.1	rRNA	Homo sapiens RNA, 18S ribosomal N2 (RNA18SN2), ribosomal RNA	1674	5	85.2311	0	0	11	173.048
sinR-1818	sinRNA-TMEM169-6293-16--	CATAGTGTTGCTTAAT	16	sinRNA	TMEM169	ENSG00000163449	protein_coding	transmembrane protein 169 [Source:HGNC Symbol;Acc:HGNC:25130]	6293	6	102.277	6	139.218	1	15.7317
srR-1565	srRNA-RNA28SN5-4266-29	GGAGCAGAAGGGCAAAAGCTCGCTTGATC	29	srRNA	RNA28SN5	NR_003287.4	rRNA	Homo sapiens RNA, 28S ribosomal N5 (RNA28SN5), ribosomal RNA	4266	11	187.509	3	69.6088	0	0
sinR-1819	sinRNA-AC018462.1-500-26--	AGAGATAGGAAGATAGGAAGTTGCTT	26	sinRNA	AC018462.1	ENSG00000229839	lncRNA	-	500	11	187.509	3	69.6088	0	0
srR-479	srRNA-RNA28SN5-452-18	AGTCCGCCCGGAGGATTC	18	srRNA	RNA28SN5	NR_003287.4	rRNA	Homo sapiens RNA, 28S ribosomal N5 (RNA28SN5), ribosomal RNA	452	4	68.1849	0	0	12	188.78
srR-6770	srRNA-RNA28SN5-1962-17	ACAGCAGGACGGTGGCC	17	srRNA	RNA28SN5	NR_003287.4	rRNA	Homo sapiens RNA, 28S ribosomal N5 (RNA28SN5), ribosomal RNA	1962	0	0	7	162.421	6	94.3901
srR-6771	srRNA-RNA5-8SN1-2-19	GACTCTTAGCGGTGGATCA	19	srRNA	RNA5-8SN1	NR_145821.1	rRNA	Homo sapiens RNA, 5.8S ribosomal N1 (RNA5-8SN1), ribosomal RNA	2	10	170.462	1	23.2029	4	62.9267
srR-6772	srRNA-RNA18SN2-1381-20	GAACGAGACTCTGGCATGCT	20	srRNA	RNA18SN2	NR_146146.1	rRNA	Homo sapiens RNA, 18S ribosomal N2 (RNA18SN2), ribosomal RNA	1381	10	170.462	1	23.2029	4	62.9267
srR-6773	srRNA-RNA18SN2-1320-20	GGGTGGTGGTGCATGGCCGT	20	srRNA	RNA18SN2	NR_146146.1	rRNA	Homo sapiens RNA, 18S ribosomal N2 (RNA18SN2), ribosomal RNA	1320	4	68.1849	2	46.4059	9	141.585
srR-6774	srRNA-RNA28SN5-4510-19	AATAGGGAACGTGAGCTGG	19	srRNA	RNA28SN5	NR_003287.4	rRNA	Homo sapiens RNA, 28S ribosomal N5 (RNA28SN5), ribosomal RNA	4510	0	0	9	208.826	3	47.195
srR-6775	srRNA-RNA28SN5-3614-23	GGTGCGGACCAGGGGAATCCGAC	23	srRNA	RNA28SN5	NR_003287.4	rRNA	Homo sapiens RNA, 28S ribosomal N5 (RNA28SN5), ribosomal RNA	3614	0	0	9	208.826	3	47.195
srR-6776	srRNA-RNA28SN5-966-17	ACCCGTCGCCGCGCTCT	17	srRNA	RNA28SN5	NR_003287.4	rRNA	Homo sapiens RNA, 28S ribosomal N5 (RNA28SN5), ribosomal RNA	966	0	0	9	208.826	3	47.195
miR-25-5p-1-20	miRNA-25-5p-1-20	AGGCGGAGACTTGGGCAATT	20	miRNA	hsa-miR-25-5p	MIMAT0004498	miRNA	-	1	0	0	9	208.826	3	47.195
miR-320a-3p-1-21	miRNA-320a-3p-1-21	AAAAGCTGGGTTGAGAGGGCG	21	miRNA	hsa-miR-320a-3p	MIMAT0000510	miRNA	-	1	0	0	9	208.826	3	47.195
srpR-132	srpRNA-L1MD-chr7:40399694-19	TAATATCAGGAGTAAAGTA	19	srpRNA	L1MD	-	LINE	hg38_rmsk_L1MD_range=chr7:40399694-40399878	57	0	0	9	208.826	3	47.195
miR-194-2-15-23	miRNA-194-2-15-23	TGTAACAGCAACTCCATGTGGAA	23	miRNA	MIR194-2	ENST00000384864.1	miRNA	ncrna chromosome:GRCh38:11:64891355:64891439:-1 gene:ENSG00000284155.1 gene_biotype:miRNA transcript_biotype:miRNA gene_symbol:MIR194-2 description:microRNA 194-2 [Source:HGNC Symbol;Acc:HGNC:31565]	15	10	170.462	3	69.6088	1	15.7317
srR-1822	srRNA-RNA45SN5-432-18	ATCGATGTGGTGACGTCG	18	srRNA	RNA45SN5	NR_046235.3	rRNA	Homo sapiens RNA, 45S pre-ribosomal N5 (RNA45SN5), ribosomal RNA	432	15	255.693	0	0	0	0
srR-6777	srRNA-RNA28SN5-3878-28	CGGGCTTGGCGGAATCAGCGGGGAAAGA	28	srRNA	RNA28SN5	NR_003287.4	rRNA	Homo sapiens RNA, 28S ribosomal N5 (RNA28SN5), ribosomal RNA	3878	15	255.693	0	0	0	0
srR-6778	srRNA-RNA18SN2-1489-22	AGGTCTGTGATGCCCTTAGATG	22	srRNA	RNA18SN2	NR_146146.1	rRNA	Homo sapiens RNA, 18S ribosomal N2 (RNA18SN2), ribosomal RNA	1489	15	255.693	0	0	0	0
srR-6779	srRNA-RNA28SN5-1600-23	AATCGGTCGTCCGACCTGGGTAT	23	srRNA	RNA28SN5	NR_003287.4	rRNA	Homo sapiens RNA, 28S ribosomal N5 (RNA28SN5), ribosomal RNA	1600	15	255.693	0	0	0	0
snR-1067	snRNA-RNU2-70P -6-28	TTCTCGGCCTTTTGGCTAAGATCAAGTG	28	snRNA	RNU2-70P	ENST00000410718.1	snRNA	ncrna chromosome:GRCh38:1:236267780:236267958:1 gene:ENSG00000222650.1 gene_biotype:snRNA transcript_biotype:snRNA gene_symbol:RNU2-70P description:RNA, U2 small nuclear 70, pseudogene [Source:HGNC Symbol;Acc:HGNC:48563]	6	15	255.693	0	0	0	0
snR-1068	snRNA-RNVU1-29 -134-26	TAGTTGGGGACTGCGTTCGCGCTTTC	26	snRNA	RNVU1-29	ENST00000615842.1	snRNA	ncrna chromosome:GRCh38:1:146376807:146376970:1 gene:ENSG00000273768.1 gene_biotype:snRNA transcript_biotype:snRNA gene_symbol:RNVU1-29 description:RNA, variant U1 small nuclear 29 [Source:HGNC Symbol;Acc:HGNC:54433]	134	15	255.693	0	0	0	0
sinR-1820	sinRNA-TECPR2-678-19--	CAAGACAACTGGAACACCA	19	sinRNA	TECPR2	ENSG00000196663	protein_coding	tectonin beta-propeller repeat containing 2 [Source:HGNC Symbol;Acc:HGNC:19957]	678	15	255.693	0	0	0	0
slncR-1045	slncRNA-CYP4F26P -70-24	AAGGACCTAGGAAAATGCCAGATA	24	slncRNA	CYP4F26P	ENST00000602933.3	lncRNA	ncrna chromosome:GRCh38:9:33602386:33605293:1 gene:ENSG00000226562.4 gene_biotype:lncRNA transcript_biotype:lncRNA gene_symbol:CYP4F26P description:cytochrome P450 family 4 subfamily F member 26, pseudogene [Source:HGNC Symbol;Acc:HGNC:39948]	70	15	255.693	0	0	0	0
slncR-1046	slncRNA-LINC01515 -450-20	TAGCTATTGAAGAAGATCTA	20	slncRNA	LINC01515	ENST00000595737.5	lncRNA	ncrna chromosome:GRCh38:10:65615733:65638413:1 gene:ENSG00000228065.11 gene_biotype:lncRNA transcript_biotype:lncRNA gene_symbol:LINC01515 description:long intergenic non-protein coding RNA 1515 [Source:HGNC Symbol;Acc:HGNC:51210]	450	15	255.693	0	0	0	0
-	spgRNA-AC092471.1-10-19	AGCCGGGCATTGAATGTGA	19	spgRNA	AC092471.1	ENSG00000255669	pseudogene	ENSG00000255669|ENST00000536497|AC092471.1|transcribed_unitary_pseudogene|maestroheat-like repeat-containing protein family pseudogene	10	15	255.693	0	0	0	0
srR-364	srRNA-RNA28SN5-5014-23	AGAGCAGCTCCCTCGCTGCGATC	23	srRNA	RNA28SN5	NR_003287.4	rRNA	Homo sapiens RNA, 28S ribosomal N5 (RNA28SN5), ribosomal RNA	5014	4	68.1849	4	92.8117	6	94.3901
sgmR-1117	sgmRNA-chr7-97141602-30-2	TCGTGGGTTCGTGCCCCACATCGGGCGCCA	30	sgmRNA	chr7	-	Genome	Chromosome 7	97141602	0	0	11	255.232	0	0
srR-6780	srRNA-RNA18SN2-919-19-2	AAGAGGGACGGACGGGGGC	19	srRNA	RNA18SN2	NR_146146.1	rRNA	Homo sapiens RNA, 18S ribosomal N2 (RNA18SN2), ribosomal RNA	919	0	0	11	255.232	0	0
srR-2393	srRNA-RNA28SN5-2045-20	GGATGGCGCTGGAGCGTCGG	20	srRNA	RNA28SN5	NR_003287.4	rRNA	Homo sapiens RNA, 28S ribosomal N5 (RNA28SN5), ribosomal RNA	2045	0	0	11	255.232	0	0
srR-6781	srRNA-16S rRNA-1141-25	GTTGGGGCGACCTCGGAGCAGAACC	25	srRNA	16S rRNA	NC_012920.1:1671-3229	rRNA	Homo sapiens mitochondrion, MT-RNR2 mitochondrially encoded 16S RNA (16S rRNA), ribosomal RNA	1141	0	0	11	255.232	0	0
srR-6782	srRNA-RNA28SN5-2935-18	GCGCGCGCCGCGGCTGGA	18	srRNA	RNA28SN5	NR_003287.4	rRNA	Homo sapiens RNA, 28S ribosomal N5 (RNA28SN5), ribosomal RNA	2935	0	0	11	255.232	0	0
srR-6783	srRNA-RNA28SN5-1870-25	CAGAACTGGCGCTGCGGGATGAACC	25	srRNA	RNA28SN5	NR_003287.4	rRNA	Homo sapiens RNA, 28S ribosomal N5 (RNA28SN5), ribosomal RNA	1870	0	0	11	255.232	0	0
srR-6784	srRNA-RNA5-8SN1-16-17	GATCACTCGGCTCGTGG	17	srRNA	RNA5-8SN1	NR_145821.1	rRNA	Homo sapiens RNA, 5.8S ribosomal N1 (RNA5-8SN1), ribosomal RNA	16	0	0	11	255.232	0	0
snR-1069	snRNA-RNVU1-7 -134-29	TAGTGGGGGACTGCGCGCGCTTTCCCCTG	29	snRNA	RNVU1-7	ENST00000383858.1	snRNA	ncrna chromosome:GRCh38:1:148038753:148038916:-1 gene:ENSG00000206585.1 gene_biotype:snRNA transcript_biotype:snRNA gene_symbol:RNVU1-7 description:RNA, variant U1 small nuclear 7 [Source:HGNC Symbol;Acc:HGNC:37500]	134	0	0	11	255.232	0	0
slncR-1047	slncRNA-LINC00879 -257-21	ATCTCAGCAGTCGTCATGTAG	21	slncRNA	LINC00879	ENST00000652962.1	lncRNA	ncrna chromosome:GRCh38:3:95096737:95168351:1 gene:ENSG00000239589.7 gene_biotype:lncRNA transcript_biotype:lncRNA gene_symbol:LINC00879 description:long intergenic non-protein coding RNA 879 [Source:HGNC Symbol;Acc:HGNC:48566]	257	0	0	11	255.232	0	0
sgmR-1118	sgmRNA-chr10-132389855-21	CCACTCTGTCTGAGGGTCGGC	21	sgmRNA	chr10	-	Genome	Chromosome 10	132389855	0	0	11	255.232	0	0
smR-745	smRNA-BIRC6-7926-26	ACTTTGCTCCGGACGTGGTGCCTTGT	26	smRNA	BIRC6	ENSG00000115760	mature mRNA	ENSG00000115760|ENST00000648282|BIRC6|protein_coding|baculoviralIAP repeat containing 6 [Source:HGNC Symbol;Acc:HGNC:13516]	7926	0	0	11	255.232	0	0
-	spgRNA-tRNA-Ala-GCY-5-28	ATCAGCTTAAGTGGAGGAGCGTTCGTTT	28	spgRNA	tRNA-Ala-GCY	-	pseudogene	hg38_rmsk_tRNA-Ala-GCY_range=chr11:68460147-68460219	5	0	0	11	255.232	0	0
-	spgRNA-RPL29P3-180-20	TAATGCGGAGGCTGTGAGTT	20	spgRNA	RPL29P3	ENSG00000243730	pseudogene	ENSG00000243730|ENST00000486611|RPL29P3|processed_pseudogene|ribosomalprotein L29 pseudogene 3 [Source:HGNC Symbol;Acc:HGNC:23565]	180	0	0	11	255.232	0	0
-	spgRNA-AP002414.3-742-20	GCTTCGGGCCAGTGGCGAAT	20	spgRNA	AP002414.3	ENSG00000267478	pseudogene	ENSG00000267478|ENST00000589352|AP002414.3|processed_pseudogene|nuclearfactor of kappa light polypeptide gene enhancer in B-cells 2 (p49/p100) (NFKB2) pseudogene	742	0	0	11	255.232	0	0
srR-6785	srRNA-RNA28SN5-4138-15	CGCGCGCCGGCCGGG	15	srRNA	RNA28SN5	NR_003287.4	rRNA	Homo sapiens RNA, 28S ribosomal N5 (RNA28SN5), ribosomal RNA	4138	9	153.416	3	69.6088	2	31.4634
srR-6786	srRNA-RNA18SN2-77-21	ACAGTGAAACTGCGAATGGCT	21	srRNA	RNA18SN2	NR_146146.1	rRNA	Homo sapiens RNA, 18S ribosomal N2 (RNA18SN2), ribosomal RNA	77	14	238.647	0	0	1	15.7317
srR-6787	srRNA-RNA28SN5-165-22	ACCCGCTCCCCGGCGCCGCTCG	22	srRNA	RNA28SN5	NR_003287.4	rRNA	Homo sapiens RNA, 28S ribosomal N5 (RNA28SN5), ribosomal RNA	165	14	238.647	0	0	1	15.7317
srR-6788	srRNA-RNA18SN2-1376-21	ATAACGAACGAGACTCTAGCC	21	srRNA	RNA18SN2	NR_146146.1	rRNA	Homo sapiens RNA, 18S ribosomal N2 (RNA18SN2), ribosomal RNA	1376	14	238.647	0	0	1	15.7317
tsR-569	tsRNA-tRNA-Thr-TGT-59-17	TCTCGCTGGGGCCTCCA	17	tsRNA	tRNA-Thr-TGT	chr5.trna13	tRNA	Homo_sapiens_tRNA-Thr-TGT-6-1	59	14	238.647	0	0	1	15.7317
srR-4450	srRNA-RNA28SN5-5038-18	ATTGAAAGTCAGCCCTCG	18	srRNA	RNA28SN5	NR_003287.4	rRNA	Homo sapiens RNA, 28S ribosomal N5 (RNA28SN5), ribosomal RNA	5038	4	68.1849	8	185.623	0	0
tsR-178	tsRNA-tRNA-Phe-GAA-61-17	CCCGGGTTTCGGCACCA	17	tsRNA	tRNA-Phe-GAA	chr6.trna111	tRNA	Homo_sapiens_tRNA-Phe-GAA-4-1	61	8	136.37	3	69.6088	3	47.195
srR-6789	srRNA-RNA18SN2-1837-29	GTTTCCGTAGGTGAACCTGCGGAAGGATC	29	srRNA	RNA18SN2	NR_146146.1	rRNA	Homo sapiens RNA, 18S ribosomal N2 (RNA18SN2), ribosomal RNA	1837	13	221.601	0	0	2	31.4634
miR-30b-5p-1-21	miRNA-30b-5p-1-21	TGTAAACATCCTACACTCAGC	21	miRNA	hsa-miR-30b-5p	MIMAT0000420	miRNA	-	1	13	221.601	0	0	2	31.4634
miR-93-5p-2-22	miRNA-93-5p-2-22	AAAGTGCTGTTCGTGCAGGTAG	22	miRNA	hsa-miR-93-5p	MIMAT0000093	miRNA	-	2	2	34.0925	4	92.8117	8	125.853
sinR-1821	sinRNA-PWRN4-5345-17--	AAGATGTTGAAAATGCT	17	sinRNA	PWRN4	ENSG00000260232	lncRNA	-	5345	3	51.1387	8	185.623	1	15.7317
srR-6790	srRNA-RNA28SN5-3759-15	AACTATGACTCTCTT	15	srRNA	RNA28SN5	NR_003287.4	rRNA	Homo sapiens RNA, 28S ribosomal N5 (RNA28SN5), ribosomal RNA	3759	1	17.0462	2	46.4059	12	188.78
srR-1986	srRNA-RNA18SN2-867-19	GGAATAGGACCGCGGTTCT	19	srRNA	RNA18SN2	NR_146146.1	rRNA	Homo sapiens RNA, 18S ribosomal N2 (RNA18SN2), ribosomal RNA	867	2	34.0925	6	139.218	5	78.6584
srR-175	srRNA-RNA28SN5-188-30	GGGGGGCCCAAGTCCTTCTGATCGAGGCCC	30	srRNA	RNA28SN5	NR_003287.4	rRNA	Homo sapiens RNA, 28S ribosomal N5 (RNA28SN5), ribosomal RNA	188	7	119.324	3	69.6088	4	62.9267
srR-156	srRNA-RNA28SN5-3189-27	CGGTCCCCCGCGAGGGGGGCCCGGGCA	27	srRNA	RNA28SN5	NR_003287.4	rRNA	Homo sapiens RNA, 28S ribosomal N5 (RNA28SN5), ribosomal RNA	3189	12	204.555	0	0	3	47.195
srpR-124	srpRNA-Tigger20a-chr16:58107843-21	TGGATAGAGCACGAGCCTTCT	21	srpRNA	Tigger20a	-	-	hg38_rmsk_Tigger20a_range=chr16:58107843-58107948	36	0	0	0	0	16	251.707
srR-6791	srRNA-RNA18SN2-915-23	GATTAAGAGGGACGGCCGGGGGC	23	srRNA	RNA18SN2	NR_146146.1	rRNA	Homo sapiens RNA, 18S ribosomal N2 (RNA18SN2), ribosomal RNA	915	2	34.0925	8	185.623	2	31.4634
miR-30E-17-25	miRNA-30E-17-25	TGTAAACATCCTTGACTGGAAGCTT	25	miRNA	MIR30E	ENST00000362104.3	miRNA	ncrna chromosome:GRCh38:1:40754355:40754446:1 gene:ENSG00000198974.3 gene_biotype:miRNA transcript_biotype:miRNA gene_symbol:MIR30E description:microRNA 30e [Source:HGNC Symbol;Acc:HGNC:31629]	17	7	119.324	5	116.015	1	15.7317
snR-44	snRNA-RNU4-1 -115-20	GGCAATTTTTGACAGTCTCT	20	snRNA	RNU4-1	ENST00000363925.1	snRNA	ncrna chromosome:GRCh38:12:120293097:120293237:-1 gene:ENSG00000200795.1 gene_biotype:snRNA transcript_biotype:snRNA gene_symbol:RNU4-1 description:RNA, U4 small nuclear 1 [Source:HGNC Symbol;Acc:HGNC:10192]	115	7	119.324	5	116.015	1	15.7317
sinR-1822	sinRNA-ITIH6-3608-16--	AAATTGGTTTTTTGTT	16	sinRNA	ITIH6	ENSG00000102313	protein_coding	inter-alpha-trypsin inhibitor heavy chain family member 6 [Source:HGNC Symbol;Acc:HGNC:28907]	3608	1	17.0462	6	139.218	6	94.3901
miR-218-5p-1-23	miRNA-218-5p-1-23	TTGTGCTTGATCTAACCATGTGT	23	miRNA	hsa-miR-218-5p	MIMAT0000275	miRNA	-	1	11	187.509	0	0	4	62.9267
srR-6792	srRNA-RNA28SN5-2336-17	GCCGCGGGTGCAGATCT	17	srRNA	RNA28SN5	NR_003287.4	rRNA	Homo sapiens RNA, 28S ribosomal N5 (RNA28SN5), ribosomal RNA	2336	11	187.509	0	0	4	62.9267
srR-154	srRNA-RNA5S1-92-29-2	CGCCTGGGAATACCGGGTGCTGTAGGCTA	29	srRNA	RNA5S1	NR_023363.1	rRNA	Homo sapiens RNA, 5S ribosomal 1 (RNA5S1), ribosomal RNA	92	6	102.277	5	116.015	2	31.4634
srR-6793	srRNA-RNA18SN2-1486-16	AACAGGTCTGTGATGC	16	srRNA	RNA18SN2	NR_146146.1	rRNA	Homo sapiens RNA, 18S ribosomal N2 (RNA18SN2), ribosomal RNA	1486	11	187.509	2	46.4059	1	15.7317
slncR-1048	slncRNA-AL158800.1 -984-18	AAAAACTGTATACTTTCT	18	slncRNA	AL158800.1	ENST00000648645.1	lncRNA	ncrna chromosome:GRCh38:14:97180525:97217778:1 gene:ENSG00000285584.2 gene_biotype:lncRNA transcript_biotype:lncRNA gene_symbol:AL158800.1 description:novel transcript	984	0	0	6	139.218	7	110.122
srR-2442	srRNA-RNA28SN5-3614-25	GGTGCGGACCAGGGGAATCCGACTG	25	srRNA	RNA28SN5	NR_003287.4	rRNA	Homo sapiens RNA, 28S ribosomal N5 (RNA28SN5), ribosomal RNA	3614	10	170.462	0	0	5	78.6584
miR-222-69-22	miRNA-222-69-22	AGCTACATCTGGCTACTGGGTC	22	miRNA	MIR222	ENST00000384992.3	miRNA	ncrna chromosome:GRCh38:X:45747015:45747124:-1 gene:ENSG00000207725.3 gene_biotype:miRNA transcript_biotype:miRNA gene_symbol:MIR222 description:microRNA 222 [Source:HGNC Symbol;Acc:HGNC:31602]	69	10	170.462	0	0	5	78.6584
miR-let-7g-5p-1-23	miRNA-let-7g-5p-1-23	TGAGGTAGTAGTTTGTACAGTTA	23	miRNA	hsa-let-7g-5p	MIMAT0000414	miRNA	-	1	1	17.0462	10	232.029	0	0
sgmR-1119	sgmRNA-chr1-227948999-17	GGTCCAGGCTGGCGGTC	17	sgmRNA	chr1	-	Genome	Chromosome 1	227948999	1	17.0462	10	232.029	0	0
miR-16-5p-8-15	miRNA-16-5p-8-15	ACGTAAATATTGGCG	15	miRNA	hsa-miR-16-5p	MIMAT0000069	miRNA	-	8	4	68.1849	1	23.2029	10	157.317
srR-6323	srRNA-RNA18SN2-607-23	TCTGGTGCCAGCAGCCGCGGTAA	23	srRNA	RNA18SN2	NR_146146.1	rRNA	Homo sapiens RNA, 18S ribosomal N2 (RNA18SN2), ribosomal RNA	607	10	170.462	2	46.4059	2	31.4634
srR-847	srRNA-RNA28SN5-2469-16	CCGAAGGGACGGGCGA	16	srRNA	RNA28SN5	NR_003287.4	rRNA	Homo sapiens RNA, 28S ribosomal N5 (RNA28SN5), ribosomal RNA	2469	10	170.462	2	46.4059	2	31.4634
srR-6794	srRNA-RNA28SN3-50-19	CAGCGGAGGAAAAGAAACT	19	srRNA	RNA28SN3	NR_146154.1	rRNA	Homo sapiens RNA, 28S ribosomal N3 (RNA28SN3), ribosomal RNA	50	10	170.462	2	46.4059	2	31.4634
srR-6795	srRNA-RNA28SN5-1979-30	ATGGAAGTCGGAATCCGCTAAGGAGTGTGT	30	srRNA	RNA28SN5	NR_003287.4	rRNA	Homo sapiens RNA, 28S ribosomal N5 (RNA28SN5), ribosomal RNA	1979	4	68.1849	3	69.6088	7	110.122
srR-6796	srRNA-RNA18SN2-1027-16	AAGAACGAAAGTCGGA	16	srRNA	RNA18SN2	NR_146146.1	rRNA	Homo sapiens RNA, 18S ribosomal N2 (RNA18SN2), ribosomal RNA	1027	9	153.416	0	0	6	94.3901
miR-101-2-49-23	miRNA-101-2-49-23	TACAGTACTGTGATAACTGAAGA	23	miRNA	MIR101-2	ENST00000362195.3	miRNA	ncrna chromosome:GRCh38:9:4850297:4850375:1 gene:ENSG00000199065.3 gene_biotype:miRNA transcript_biotype:miRNA gene_symbol:MIR101-2 description:microRNA 101-2 [Source:HGNC Symbol;Acc:HGNC:31489]	49	0	0	10	232.029	1	15.7317
srR-932	srRNA-RNA28SN5-2835-18	AATGTAGGTAAGGGAAGT	18	srRNA	RNA28SN5	NR_003287.4	rRNA	Homo sapiens RNA, 28S ribosomal N5 (RNA28SN5), ribosomal RNA	2835	3	51.1387	1	23.2029	11	173.048
srR-6797	srRNA-RNA18SN2-864-27	AATGGAATAGGACCGCGGTTCTATTTT	27	srRNA	RNA18SN2	NR_146146.1	rRNA	Homo sapiens RNA, 18S ribosomal N2 (RNA18SN2), ribosomal RNA	864	3	51.1387	1	23.2029	11	173.048
sgmR-1120	sgmRNA-chr16-72555394-16	ATGAACACTCTGACCA	16	sgmRNA	chr16	-	Genome	Chromosome 16	72555394	4	68.1849	5	116.015	4	62.9267
smcR-101	smcRNA-RN7SL392P -209-17	TAGTAAAAGATCTGATG	17	smcRNA	RN7SL392P	ENST00000473024.3	miscRNA	ncrna chromosome:GRCh38:1:67656831:67657129:-1 gene:ENSG00000242482.3 gene_biotype:misc_RNA transcript_biotype:misc_RNA gene_symbol:RN7SL392P description:RNA, 7SL, cytoplasmic 392, pseudogene [Source:HGNC Symbol;Acc:HGNC:46408]	209	3	51.1387	3	69.6088	8	125.853
srR-6798	srRNA-RNA28SN5-3694-18	TTCTGCCCAGTGCTCTGA	18	srRNA	RNA28SN5	NR_003287.4	rRNA	Homo sapiens RNA, 28S ribosomal N5 (RNA28SN5), ribosomal RNA	3694	8	136.37	0	0	7	110.122
sinR-1823	sinRNA-MYEOV-7929-19--	AATCTTGTTGATCTCAAAT	19	sinRNA	MYEOV	ENSG00000172927	protein_coding	myeloma overexpressed [Source:HGNC Symbol;Acc:HGNC:7563]	7929	8	136.37	0	0	7	110.122
srR-6799	srRNA-RNA18SN2-170-20	AATACATGCCGACGGGCGCT	20	srRNA	RNA18SN2	NR_146146.1	rRNA	Homo sapiens RNA, 18S ribosomal N2 (RNA18SN2), ribosomal RNA	170	2	34.0925	1	23.2029	12	188.78
miR-let-7f-5p-1-21	miRNA-let-7f-5p-1-21	TGAGGTAGTAGATTGTATAGT	21	miRNA	hsa-let-7f-5p	MIMAT0000067	miRNA	-	1	3	51.1387	5	116.015	5	78.6584
srR-178	srRNA-RNA18SN2-1768-17	ACGGCCCTGGCGGAGCG	17	srRNA	RNA18SN2	NR_146146.1	rRNA	Homo sapiens RNA, 18S ribosomal N2 (RNA18SN2), ribosomal RNA	1768	8	136.37	2	46.4059	4	62.9267
srR-6800	srRNA-RNA18SN2-915-29	GATTAAGAGGGACGGCCGGGGGCATTCGT	29	srRNA	RNA18SN2	NR_146146.1	rRNA	Homo sapiens RNA, 18S ribosomal N2 (RNA18SN2), ribosomal RNA	915	8	136.37	2	46.4059	4	62.9267
slncR-1049	slncRNA-AC010643.1 -2995-21	AGGAAGATAGGAAGTTGCTTT	21	slncRNA	AC010643.1	ENST00000660123.1	lncRNA	ncrna chromosome:GRCh38:19:49368558:49388085:-1 gene:ENSG00000268686.2 gene_biotype:lncRNA transcript_biotype:lncRNA gene_symbol:AC010643.1 description:novel transcript, antisense to DKKL1	2995	8	136.37	2	46.4059	4	62.9267
miR-30D-9-22	miRNA-30D-9-22	AAACATCCCCGACTGGAAGCTT	22	miRNA	MIR30D	ENST00000362283.1	miRNA	ncrna chromosome:GRCh38:8:134804876:134804945:-1 gene:ENSG00000199153.1 gene_biotype:miRNA transcript_biotype:miRNA gene_symbol:MIR30D description:microRNA 30d [Source:HGNC Symbol;Acc:HGNC:31628]	9	7	119.324	0	0	8	125.853
sinR-1824	sinRNA-P4HA2-9950-22--	AGCTCAGCAGGTAGAGCAAATG	22	sinRNA	P4HA2	ENSG00000072682	protein_coding	prolyl 4-hydroxylase subunit alpha 2 [Source:HGNC Symbol;Acc:HGNC:8547]	9950	7	119.324	0	0	8	125.853
srR-6801	srRNA-RNA28SN5-1-16	CGCGACCTCAGATCAG	16	srRNA	RNA28SN5	NR_003287.4	rRNA	Homo sapiens RNA, 28S ribosomal N5 (RNA28SN5), ribosomal RNA	1	3	51.1387	7	162.421	2	31.4634
srR-6803	srRNA-RNA28SN5-2546-30-2	GGCGGAGATGGGCGCCGCGAGGCGTCCAGA	30	srRNA	RNA28SN5	NR_003287.4	rRNA	Homo sapiens RNA, 28S ribosomal N5 (RNA28SN5), ribosomal RNA	2546	8	136.37	4	92.8117	1	15.7317
tsR-131	tsRNA-tRNA-Glu-TTC-55-21	CGATTCCCGGTCAGGGAACCA	21	tsRNA	tRNA-Glu-TTC	chr1.trna95	tRNA	Homo_sapiens_tRNA-Glu-TTC-4-2	55	8	136.37	4	92.8117	1	15.7317
srR-810	srRNA-RNA28SN5-2050-20	GCGCTGGAGCGTCGGGCCCA	20	srRNA	RNA28SN5	NR_003287.4	rRNA	Homo sapiens RNA, 28S ribosomal N5 (RNA28SN5), ribosomal RNA	2050	8	136.37	4	92.8117	1	15.7317
srR-6802	srRNA-RNA5-8SN1-2-27	GACTCTTAGCGGTGGATCACTCGGCTC	27	srRNA	RNA5-8SN1	NR_145821.1	rRNA	Homo sapiens RNA, 5.8S ribosomal N1 (RNA5-8SN1), ribosomal RNA	2	8	136.37	4	92.8117	1	15.7317
srR-6804	srRNA-RNA28SN5-3705-16	GCTCTGAATGTCAAAG	16	srRNA	RNA28SN5	NR_003287.4	rRNA	Homo sapiens RNA, 28S ribosomal N5 (RNA28SN5), ribosomal RNA	3705	13	221.601	1	23.2029	0	0
tsR-2311	tsRNA-tRNA-Val-TAC-55-22	TCGTGCCCCAGTGGAACCACCA	22	tsRNA	tRNA-Val-TAC	chr11.trna16	tRNA	Homo_sapiens_tRNA-Val-TAC-2-1	55	13	221.601	1	23.2029	0	0
miR-27b-3p-1-22	miRNA-27b-3p-1-22	TTCACAGTGGCTAAGTTCTGCT	22	miRNA	hsa-miR-27b-3p	MIMAT0000419	miRNA	-	1	13	221.601	1	23.2029	0	0
srR-6805	srRNA-RNA28SN3-47-26	AGTCAGCGGAGGAAAAGAAACTAACC	26	srRNA	RNA28SN3	NR_146154.1	rRNA	Homo sapiens RNA, 28S ribosomal N3 (RNA28SN3), ribosomal RNA	47	7	119.324	2	46.4059	5	78.6584
srpR-125	srpRNA-HAL1-chr2:214800930-19	AAGAATGTTTTCATTAATA	19	srpRNA	HAL1	-	LINE	hg38_rmsk_HAL1_range=chr2:214800930-214801164	166	7	119.324	2	46.4059	5	78.6584
srR-6806	srRNA-RNA28SN5-4678-22	GGGATTATGACTGAACGCCTCT	22	srRNA	RNA28SN5	NR_003287.4	rRNA	Homo sapiens RNA, 28S ribosomal N5 (RNA28SN5), ribosomal RNA	4678	2	34.0925	7	162.421	3	47.195
miR-15b-5p-1-22	miRNA-15b-5p-1-22	TAGCAGCACATCATGGTTTACA	22	miRNA	hsa-miR-15b-5p	MIMAT0000417	miRNA	-	1	2	34.0925	7	162.421	3	47.195
sinR-1825	sinRNA-NFIA-32138-19--	CCTCCTGATCGTGGCCTCT	19	sinRNA	NFIA	ENSG00000162599	protein_coding	nuclear factor I A [Source:HGNC Symbol;Acc:HGNC:7784]	32138	7	119.324	4	92.8117	2	31.4634
miR-101-3p-1-23	miRNA-101-3p-1-23	TACAGTACTGTGATAGCTGAAGT	23	miRNA	hsa-miR-101-3p	MIMAT0000099	miRNA	-	1	12	204.555	1	23.2029	1	15.7317
srR-3716	srRNA-RNA28SN5-1503-21-2	AGCGTACGCGTTAGGACCCGA	21	srRNA	RNA28SN5	NR_003287.4	rRNA	Homo sapiens RNA, 28S ribosomal N5 (RNA28SN5), ribosomal RNA	1503	12	204.555	1	23.2029	1	15.7317
tsR-4696	tsRNA-tRNA-Leu-CAA-1-16	GTCAGGATGGCCGAGT	16	tsRNA	tRNA-Leu-CAA	chr1.trna69	tRNA	Homo_sapiens_tRNA-Leu-CAA-4-1	1	12	204.555	1	23.2029	1	15.7317
miR-193a-3p-1-22	miRNA-193a-3p-1-22	AACTGGCCTACAAAGTCCCAGT	22	miRNA	hsa-miR-193a-3p	MIMAT0000459	miRNA	-	1	12	204.555	1	23.2029	1	15.7317
srR-6807	srRNA-RNA18SN2-1381-17	GAACGAGACTCTGGCAT	17	srRNA	RNA18SN2	NR_146146.1	rRNA	Homo sapiens RNA, 18S ribosomal N2 (RNA18SN2), ribosomal RNA	1381	6	102.277	2	46.4059	6	94.3901
srR-6808	srRNA-RNA28SN5-113-21	AGCGCCGAATCCCCGCCGCGC	21	srRNA	RNA28SN5	NR_003287.4	rRNA	Homo sapiens RNA, 28S ribosomal N5 (RNA28SN5), ribosomal RNA	113	2	34.0925	9	208.826	0	0
miR-103A1-48-24	miRNA-103A1-48-24	AGCAGCATTGTACAGGGCTATGAA	24	miRNA	MIR103A1	ENST00000362165.2	miRNA	ncrna chromosome:GRCh38:5:168560896:168560973:-1 gene:ENSG00000199035.2 gene_biotype:miRNA transcript_biotype:miRNA gene_symbol:MIR103A1 description:microRNA 103a-1 [Source:HGNC Symbol;Acc:HGNC:31490]	48	2	34.0925	9	208.826	0	0
tsR-4697	tsRNA-tRNA-Gly-GCC-14-16	AGTGGTAGAATTCTCG	16	tsRNA	tRNA-Gly-GCC	chr16.trna19	tRNA	Homo_sapiens_tRNA-Gly-GCC-5-1	14	5	85.2311	0	0	10	157.317
slncR-1050	slncRNA-AC090241.2 -2665-18	CAACTACTTCTGAAGCTG	18	slncRNA	AC090241.2	ENST00000624895.1	lncRNA	ncrna chromosome:GRCh38:18:46759724:46764408:1 gene:ENSG00000270112.4 gene_biotype:lncRNA transcript_biotype:TEC gene_symbol:AC090241.2 description:novel transcript, antisense to ST8SIA5	2665	5	85.2311	0	0	10	157.317
srR-6809	srRNA-RNA28SN5-2110-16	CGGGGGCGGCGCGCGC	16	srRNA	RNA28SN5	NR_003287.4	rRNA	Homo sapiens RNA, 28S ribosomal N5 (RNA28SN5), ribosomal RNA	2110	1	17.0462	7	162.421	4	62.9267
srR-6810	srRNA-RNA5S1-54-23	AAGCAGGGTCGGGCCTGGTTAGT	23	srRNA	RNA5S1	NR_023363.1	MT rRNA	Homo sapiens RNA, 5S ribosomal 1 (RNA5S1), ribosomal RNA	54	1	17.0462	7	162.421	4	62.9267
miR-30e-3p-1-22	miRNA-30e-3p-1-22	CTTTCAGTCGGATGTTTACAGC	22	miRNA	hsa-miR-30e-3p	MIMAT0000693	miRNA	-	1	1	17.0462	7	162.421	4	62.9267
srR-6811	srRNA-RNA28SN5-3865-20	ACAGCCAAGGGAACGGGCTT	20	srRNA	RNA28SN5	NR_003287.4	rRNA	Homo sapiens RNA, 28S ribosomal N5 (RNA28SN5), ribosomal RNA	3865	11	187.509	1	23.2029	2	31.4634
srR-6812	srRNA-RNA28SN5-4684-20	ATGACTGAACGCCTCTAAGT	20	srRNA	RNA28SN5	NR_003287.4	rRNA	Homo sapiens RNA, 28S ribosomal N5 (RNA28SN5), ribosomal RNA	4684	5	85.2311	2	46.4059	7	110.122
smcR-8	smcRNA-RNY1 -1-30	GGCTGGTCCGAAGGTAGTGAGTTATCTCAA	30	smcRNA	RNY1	ENST00000364228.1	miscRNA	ncrna chromosome:GRCh38:7:148987136:148987248:-1 gene:ENSG00000201098.1 gene_biotype:misc_RNA transcript_biotype:misc_RNA gene_symbol:RNY1 description:RNA, Ro60-associated Y1 [Source:HGNC Symbol;Acc:HGNC:10242]	1	1	17.0462	9	208.826	1	15.7317
slncR-1051	slncRNA-AC010542.4 -1260-28	TTCTCACTACTGCACTTGACTAGTCTTT	28	slncRNA	AC010542.4	ENST00000563151.1	lncRNA	ncrna chromosome:GRCh38:16:66549280:66551189:1 gene:ENSG00000261519.3 gene_biotype:lncRNA transcript_biotype:lncRNA gene_symbol:AC010542.4 description:novel transcript	1260	4	68.1849	0	0	11	173.048
tsR-4698	tsRNA-tRNA-Arg-TCG-49-25-2	GAGGGTTCGTGTCCCTTCGTGGTCG	25	tsRNA	tRNA-Arg-TCG	chr17.trna17	tRNA	Homo_sapiens_tRNA-Arg-TCG-3-1	49	0	0	7	162.421	5	78.6584
srR-6813	srRNA-RNA18SN2-1446-16	AGAGGGACAAGTGGCG	16	srRNA	RNA18SN2	NR_146146.1	rRNA	Homo sapiens RNA, 18S ribosomal N2 (RNA18SN2), ribosomal RNA	1446	0	0	7	162.421	5	78.6584
smcR-102	smcRNA-RN7SKP1 -210-18	ATCTCGGTAGAACCTCCA	18	smcRNA	RN7SKP1	ENST00000365525.1	miscRNA	ncrna chromosome:GRCh38:13:37166352:37166658:-1 gene:ENSG00000202395.1 gene_biotype:misc_RNA transcript_biotype:misc_RNA gene_symbol:RN7SKP1 description:RN7SK pseudogene 1 [Source:HGNC Symbol;Acc:HGNC:42619]	210	10	170.462	1	23.2029	3	47.195
srR-731	srRNA-RNA28SN5-1890-17	GAACCGAACGCCGGGTT	17	srRNA	RNA28SN5	NR_003287.4	rRNA	Homo sapiens RNA, 28S ribosomal N5 (RNA28SN5), ribosomal RNA	1890	4	68.1849	2	46.4059	8	125.853
srR-2242	srRNA-RNA18SN2-1220-20	AGGAGTGGAGCCTGCGGCTT	20	srRNA	RNA18SN2	NR_146146.1	rRNA	Homo sapiens RNA, 18S ribosomal N2 (RNA18SN2), ribosomal RNA	1220	4	68.1849	2	46.4059	8	125.853
srR-484	srRNA-RNA28SN5-5038-30	ATTGAAAGTCAGCCCTCGACACAAGGGTTT	30	srRNA	RNA28SN5	NR_003287.4	rRNA	Homo sapiens RNA, 28S ribosomal N5 (RNA28SN5), ribosomal RNA	5038	4	68.1849	2	46.4059	8	125.853
srR-1145	srRNA-12S rRNA-935-21	GAAAGTGCACTTGGACGAACA	21	srRNA	12S rRNA	NC_012920.1:648-1601	rRNA	Homo sapiens mitochondrion, MT-RNR1 mitochondrially encoded 12S RNA (12S rRNA), ribosomal RNA	935	0	0	9	208.826	2	31.4634
srR-6814	srRNA-RNA18SN2-1204-21	ACGGAAGGGCACCACCAGGAG	21	srRNA	RNA18SN2	NR_146146.1	rRNA	Homo sapiens RNA, 18S ribosomal N2 (RNA18SN2), ribosomal RNA	1204	0	0	9	208.826	2	31.4634
miR-181B2-16-25	miRNA-181B2-16-25	AACATTCATTGCTGTCGGTGGGTTT	25	miRNA	MIR181B2	ENST00000385004.1	miRNA	ncrna chromosome:GRCh38:9:124693710:124693798:1 gene:ENSG00000207737.1 gene_biotype:miRNA transcript_biotype:miRNA gene_symbol:MIR181B2 description:microRNA 181b-2 [Source:HGNC Symbol;Acc:HGNC:31551]	16	0	0	9	208.826	2	31.4634
-	spgRNA-ZNF519P3-321-21	GAGCTCGGACCTTGCTCAAGC	21	spgRNA	ZNF519P3	ENSG00000258585	pseudogene	ENSG00000258585|ENST00000557158|ZNF519P3|unprocessed_pseudogene|zincfinger protein 519 pseudogene 3 [Source:HGNC Symbol;Acc:HGNC:50787]	321	0	0	9	208.826	2	31.4634
miR-30D-6-26	miRNA-30D-6-26	TGTAAACATCCCCGACTGGAAGCTAT	26	miRNA	MIR30D	ENST00000362283.1	miRNA	ncrna chromosome:GRCh38:8:134804876:134804945:-1 gene:ENSG00000199153.1 gene_biotype:miRNA transcript_biotype:miRNA gene_symbol:MIR30D description:microRNA 30d [Source:HGNC Symbol;Acc:HGNC:31628]	6	5	85.2311	6	139.218	1	15.7317
srR-6815	srRNA-RNA28SN5-4195-24	GGGGCGGTACACCTGTCAAACGGT	24	srRNA	RNA28SN5	NR_003287.4	rRNA	Homo sapiens RNA, 28S ribosomal N5 (RNA28SN5), ribosomal RNA	4195	4	68.1849	4	92.8117	5	78.6584
slncR-1052	slncRNA-AL133331.1 -486-17	AACCCGTTGAAACTCCT	17	slncRNA	AL133331.1	ENST00000651029.1	lncRNA	ncrna chromosome:GRCh38:20:12936262:12940902:1 gene:ENSG00000286087.1 gene_biotype:lncRNA transcript_biotype:lncRNA gene_symbol:AL133331.1 description:novel transcript	486	4	68.1849	4	92.8117	5	78.6584
tsR-176	tsRNA-tRNA-Lys-CTT-48-29	CGTGGGTTCGTGCCCCACGTTGGGCGCCA	29	tsRNA	tRNA-Lys-CTT	chr16.trna11	tRNA	Homo_sapiens_tRNA-Lys-CTT-4-1	48	9	153.416	1	23.2029	4	62.9267
srR-6816	srRNA-RNA28SN5-2438-25	AGTCGGTCCTGAGAGATGGGCGAGT	25	srRNA	RNA28SN5	NR_003287.4	rRNA	Homo sapiens RNA, 28S ribosomal N5 (RNA28SN5), ribosomal RNA	2438	3	51.1387	2	46.4059	9	141.585
slncR-638	slncRNA-AC093677.2 -1328-21	ACACAAGTTTAACTTCTGCCA	21	slncRNA	AC093677.2	ENST00000600169.2	lncRNA	ncrna chromosome:GRCh38:4:74156511:74158373:-1 gene:ENSG00000269559.2 gene_biotype:lncRNA transcript_biotype:lncRNA gene_symbol:AC093677.2 description:novel transcript, antisense to MTHFD2L	1328	4	68.1849	6	139.218	2	31.4634
sgmR-1121	sgmRNA-chr13-110340916-22	ATCCTCAGACGCCGGAACACTT	22	sgmRNA	chr13	-	Genome	Chromosome 13	110340916	4	68.1849	6	139.218	2	31.4634
miR-92a-3p-1-21-3	miRNA-92a-3p-1-21-3	TATTGCACTCTCCCGGCCTGT	21	miRNA	hsa-miR-92a-3p	MIMAT0000092	miRNA	-	1	14	238.647	0	0	0	0
tsR-4699	tsRNA-tRNA-Gln-TTG-58-18-2	ATCTCGGTGGGACCTCTA	18	tsRNA	tRNA-Gln-TTG	chr6.trna138	tRNA	Homo_sapiens_tRNA-Gln-TTG-3-3	58	14	238.647	0	0	0	0
srR-1469	srRNA-RNA28SN5-2071-24	ACCCGGCCGTCGCCGGCAGTCGAG	24	srRNA	RNA28SN5	NR_003287.4	rRNA	Homo sapiens RNA, 28S ribosomal N5 (RNA28SN5), ribosomal RNA	2071	14	238.647	0	0	0	0
srR-6817	srRNA-RNA18SN2-1419-16	CGAGCGGTCGGCGTCC	16	srRNA	RNA18SN2	NR_146146.1	rRNA	Homo sapiens RNA, 18S ribosomal N2 (RNA18SN2), ribosomal RNA	1419	14	238.647	0	0	0	0
srR-6818	srRNA-RNA28SN5-577-27	CCTCCCCGGAGGGGGCGGGCTCCGGCG	27	srRNA	RNA28SN5	NR_003287.4	rRNA	Homo sapiens RNA, 28S ribosomal N5 (RNA28SN5), ribosomal RNA	577	14	238.647	0	0	0	0
srR-6819	srRNA-RNA28SN5-139-26	GGCGCGGGACATGTGGCGTACGGAAG	26	srRNA	RNA28SN5	NR_003287.4	rRNA	Homo sapiens RNA, 28S ribosomal N5 (RNA28SN5), ribosomal RNA	139	14	238.647	0	0	0	0
srR-6820	srRNA-RNA28SN5-1530-21	GTGAACTATGCCTGGGCAGGG	21	srRNA	RNA28SN5	NR_003287.4	rRNA	Homo sapiens RNA, 28S ribosomal N5 (RNA28SN5), ribosomal RNA	1530	14	238.647	0	0	0	0
srR-6821	srRNA-RNA18SN2-1683-23	TCCTGCCCTTTGTACACATCGCC	23	srRNA	RNA18SN2	NR_146146.1	rRNA	Homo sapiens RNA, 18S ribosomal N2 (RNA18SN2), ribosomal RNA	1683	14	238.647	0	0	0	0
snoR-1596	snoRNA-AL133320.1-90-19	TGTCTGTCTGAGGGTGGGC	19	snoRNA	AL133320.1	ENST00000516624.1	snoRNA	ncrna chromosome:GRCh38:1:67102645:67102779:-1 gene:ENSG00000252433.1 gene_biotype:snoRNA transcript_biotype:snoRNA gene_symbol:AL133320.1	90	14	238.647	0	0	0	0
sinR-1826	sinRNA-SCFD2-77834-30--	AGGCTTGTTATCAGGAGCTATAATTTGATA	30	sinRNA	SCFD2	ENSG00000184178	protein_coding	sec1 family domain containing 2 [Source:HGNC Symbol;Acc:HGNC:30676]	77834	14	238.647	0	0	0	0
sinR-1827	sinRNA-SCRIB-7634-16--	TGAGCTGTGATGGGGA	16	sinRNA	SCRIB	ENSG00000180900	protein_coding	scribble planar cell polarity protein [Source:HGNC Symbol;Acc:HGNC:30377]	7634	14	238.647	0	0	0	0
sinR-1828	sinRNA-SLC8A1-AS1-53657-18--	ACTGATTGGACTAGGGGT	18	sinRNA	SLC8A1-AS1	ENSG00000227028	lncRNA	-	53657	14	238.647	0	0	0	0
sinR-1829	sinRNA-STEAP1B-59644-22--	AATCGGACACGTAGATTCCGGC	22	sinRNA	STEAP1B	ENSG00000105889	protein_coding	STEAP family member 1B [Source:HGNC Symbol;Acc:HGNC:41907]	59644	14	238.647	0	0	0	0
slncR-1053	slncRNA-AC097501.1 -162-18	ATTGAGAGCTCTTTCTTG	18	slncRNA	AC097501.1	ENST00000502668.2	lncRNA	ncrna chromosome:GRCh38:4:59047020:59075256:-1 gene:ENSG00000250375.2 gene_biotype:lncRNA transcript_biotype:lncRNA gene_symbol:AC097501.1 description:novel transcript	162	14	238.647	0	0	0	0
sgmR-1122	sgmRNA-chr18-13263939-28	TATTCTAAAGTCATGTTCTGTATGTGAC	28	sgmRNA	chr18	-	Genome	Chromosome 18	13263939	14	238.647	0	0	0	0
smR-746	smRNA-FAM53B-5084-20	ACGCCTGTCTGAGCGAGCTT	20	smRNA	FAM53B	ENSG00000189319	mature mRNA	ENSG00000189319|ENST00000337318|FAM53B|protein_coding|familywith sequence similarity 53 member B [Source:HGNC Symbol;Acc:HGNC:28968]	5084	14	238.647	0	0	0	0
srR-105	srRNA-RNA28SN5-4895-15	CGGGGCGCGGCCGGA	15	srRNA	RNA28SN5	NR_003287.4	rRNA	Homo sapiens RNA, 28S ribosomal N5 (RNA28SN5), ribosomal RNA	4895	3	51.1387	4	92.8117	6	94.3901
srR-85	srRNA-RNA28SN5-1034-18	CCCCGCGGGGGCGCGCCG	18	srRNA	RNA28SN5	NR_003287.4	rRNA	Homo sapiens RNA, 28S ribosomal N5 (RNA28SN5), ribosomal RNA	1034	8	136.37	1	23.2029	5	78.6584
srR-6822	srRNA-RNA18SN2-1600-18	GATGGGGATCGGGGATTG	18	srRNA	RNA18SN2	NR_146146.1	rRNA	Homo sapiens RNA, 18S ribosomal N2 (RNA18SN2), ribosomal RNA	1600	3	51.1387	6	139.218	3	47.195
srR-6823	srRNA-RNA18SN2-1023-16	AATCAAGAACGAAAGT	16	srRNA	RNA18SN2	NR_146146.1	rRNA	Homo sapiens RNA, 18S ribosomal N2 (RNA18SN2), ribosomal RNA	1023	3	51.1387	6	139.218	3	47.195
srR-910	srRNA-RNA28SN5-494-16	TCGGCGGCCCGGCGGA	16	srRNA	RNA28SN5	NR_003287.4	rRNA	Homo sapiens RNA, 28S ribosomal N5 (RNA28SN5), ribosomal RNA	494	8	136.37	3	69.6088	2	31.4634
srR-6824	srRNA-RNA5-8SN1-84-17	ATTGATCATCGACACTT	17	srRNA	RNA5-8SN1	NR_145821.1	rRNA	Homo sapiens RNA, 5.8S ribosomal N1 (RNA5-8SN1), ribosomal RNA	84	13	221.601	0	0	1	15.7317
srR-1860	srRNA-RNA28SN5-4639-30	GCTTGGCTGAGGAGCCAATGGGGCGAAGCT	30	srRNA	RNA28SN5	NR_003287.4	rRNA	Homo sapiens RNA, 28S ribosomal N5 (RNA28SN5), ribosomal RNA	4639	2	34.0925	4	92.8117	7	110.122
srR-4333	srRNA-RNA28SN5-3261-20	CTTCCCGTGGATCGCCCCAG	20	srRNA	RNA28SN5	NR_003287.4	rRNA	Homo sapiens RNA, 28S ribosomal N5 (RNA28SN5), ribosomal RNA	3261	3	51.1387	8	185.623	0	0
srR-6825	srRNA-RNA28SN5-407-20	AAGAGGGCGTGAAACCGTTA	20	srRNA	RNA28SN5	NR_003287.4	rRNA	Homo sapiens RNA, 28S ribosomal N5 (RNA28SN5), ribosomal RNA	407	3	51.1387	8	185.623	0	0
srR-6826	srRNA-RNA18SN2-1301-29	AGCTCTTTCTCGATTCCGTGGGTGGTGGT	29	srRNA	RNA18SN2	NR_146146.1	rRNA	Homo sapiens RNA, 18S ribosomal N2 (RNA18SN2), ribosomal RNA	1301	2	34.0925	6	139.218	4	62.9267
tsR-4700	tsRNA-tRNA-Gln-TTG-58-17	ATCTCGGTGGGACCTCC	17	tsRNA	tRNA-Gln-TTG	chr6.trna138	tRNA	Homo_sapiens_tRNA-Gln-TTG-3-3	58	12	204.555	0	0	2	31.4634
sinR-1830	sinRNA-ENOX2-40935-18--	AAGATAGGAAGTTGCTTT	18	sinRNA	ENOX2	ENSG00000165675	protein_coding	ecto-NOX disulfide-thiol exchanger 2 [Source:HGNC Symbol;Acc:HGNC:2259]	40935	12	204.555	0	0	2	31.4634
miR-3135B-36-20	miRNA-3135B-36-20	TCCTACGCTCACTGCAGTCT	20	miRNA	MIR3135B	ENST00000581098.1	miRNA	ncrna chromosome:GRCh38:6:32749912:32749979:-1 gene:ENSG00000263649.1 gene_biotype:miRNA transcript_biotype:miRNA gene_symbol:MIR3135B description:microRNA 3135b [Source:HGNC Symbol;Acc:HGNC:41783]	36	0	0	0	0	15	235.975
snR-998	snRNA-RNU2-37P -83-17	GGATTTTTGGAGCAGGG	17	snRNA	RNU2-37P	ENST00000410695.1	snRNA	ncrna chromosome:GRCh38:3:128075073:128075249:-1 gene:ENSG00000222627.1 gene_biotype:snRNA transcript_biotype:snRNA gene_symbol:RNU2-37P description:RNA, U2 small nuclear 37, pseudogene [Source:HGNC Symbol;Acc:HGNC:48530]	83	0	0	0	0	15	235.975
srR-1888	srRNA-RNA28SN5-1871-19	AGAACTGGCGCTGCGGGAT	19	srRNA	RNA28SN5	NR_003287.4	rRNA	Homo sapiens RNA, 28S ribosomal N5 (RNA28SN5), ribosomal RNA	1871	1	17.0462	4	92.8117	8	125.853
snoR-68	snoRNA-SNORD99 -57-15	ATGGGACTGAGACCA	15	snoRNA	SNORD99	ENST00000408612.1	snoRNA	ncrna chromosome:GRCh38:1:28578749:28578822:-1 gene:ENSG00000221539.1 gene_biotype:snoRNA transcript_biotype:snoRNA gene_symbol:SNORD99 description:small nucleolar RNA, C/D box 99 [Source:HGNC Symbol;Acc:HGNC:32762]	57	2	34.0925	8	185.623	1	15.7317
srpR-133	srpRNA-LTR16D-chr1:214999351-25	CAAGCAGAAGACGGCATACGAGATC	25	srpRNA	LTR16D	-	LTR	hg38_rmsk_LTR16D_range=chr1:214999351-214999993	312	7	119.324	5	116.015	0	0
srR-4617	srRNA-RNA18SN2-1843-27	GTAGGTGAACCTGCGGAAGGATCATTA	27	srRNA	RNA18SN2	NR_146146.1	rRNA	Homo sapiens RNA, 18S ribosomal N2 (RNA18SN2), ribosomal RNA	1843	6	102.277	3	69.6088	4	62.9267
srR-1023	srRNA-RNA28SN5-3093-16	CCGGGGGAGCGCCGCG	16	srRNA	RNA28SN5	NR_003287.4	rRNA	Homo sapiens RNA, 28S ribosomal N5 (RNA28SN5), ribosomal RNA	3093	11	187.509	0	0	3	47.195
tsR-256	tsRNA-tRNA-Phe-GAA-62-16	CCGGGTTTCGGCACCA	16	tsRNA	tRNA-Phe-GAA	chr6.trna111	tRNA	Homo_sapiens_tRNA-Phe-GAA-4-1	62	11	187.509	0	0	3	47.195
miR-28-3p-1-22	miRNA-28-3p-1-22	CACTAGATTGTGAGCTCCTGGA	22	miRNA	hsa-miR-28-3p	MIMAT0004502	miRNA	-	1	11	187.509	0	0	3	47.195
miR-21-46-22	miRNA-21-46-22	CAACACCAGTCGATGGGCTGTC	22	miRNA	MIR21	ENST00000362134.1	miRNA	ncrna chromosome:GRCh38:17:59841266:59841337:1 gene:ENSG00000284190.1 gene_biotype:miRNA transcript_biotype:miRNA gene_symbol:MIR21 description:microRNA 21 [Source:HGNC Symbol;Acc:HGNC:31586]	46	11	187.509	0	0	3	47.195
miR-29C-18-23	miRNA-29C-18-23	ACCGATTTCTCCTGGTGTTCAGA	23	miRNA	MIR29C	ENST00000385231.3	miRNA	ncrna chromosome:GRCh38:1:207801852:207801939:-1 gene:ENSG00000284214.1 gene_biotype:miRNA transcript_biotype:miRNA gene_symbol:MIR29C description:microRNA 29c [Source:HGNC Symbol;Acc:HGNC:31621]	18	0	0	4	92.8117	9	141.585
srR-2529	srRNA-RNA18SN2-1023-24	AATCAAGAACGAAAGTCGGAGGTT	24	srRNA	RNA18SN2	NR_146146.1	rRNA	Homo sapiens RNA, 18S ribosomal N2 (RNA18SN2), ribosomal RNA	1023	5	85.2311	1	23.2029	8	125.853
srR-6827	srRNA-RNA18SN2-1465-24	AGCCACCCGAGATTGAGCAATAAC	24	srRNA	RNA18SN2	NR_146146.1	rRNA	Homo sapiens RNA, 18S ribosomal N2 (RNA18SN2), ribosomal RNA	1465	5	85.2311	1	23.2029	8	125.853
piR-32941-12-18	piRNA-32941-12-18	ACCGGTGCTGTAGGCTTT	18	piRNA	hsa-piR-32941	hsa-piR-32941	piRNA	-	12	1	17.0462	8	185.623	2	31.4634
srR-6828	srRNA-RNA28SN5-1279-24	ACGGGGTCGGCGGCGACGTCGGCT	24	srRNA	RNA28SN5	NR_003287.4	rRNA	Homo sapiens RNA, 28S ribosomal N5 (RNA28SN5), ribosomal RNA	1279	11	187.509	2	46.4059	0	0
slncR-1054	slncRNA-AL606923.2 -39-20	GTGTCCTGCCAGGCTCGCCA	20	slncRNA	AL606923.2	ENST00000657302.1	lncRNA	ncrna chromosome:GRCh38:6:68332613:68576155:-1 gene:ENSG00000288088.1 gene_biotype:lncRNA transcript_biotype:lncRNA gene_symbol:AL606923.2 description:novel transcript	39	5	85.2311	3	69.6088	5	78.6584
miR-151a-3p-1-22	miRNA-151a-3p-1-22	CTAGACTGAAGCTCCTTGAGGT	22	miRNA	hsa-miR-151a-3p	MIMAT0000757	miRNA	-	1	10	170.462	0	0	4	62.9267
sinR-1831	sinRNA-LINC01609-2027-22--	TGTTGCTGTTGTTGCACTTGCT	22	sinRNA	LINC01609	ENSG00000253103	lncRNA	-	2027	10	170.462	0	0	4	62.9267
miR-148a-3p-1-21	miRNA-148a-3p-1-21	TCAGTGCACTACAGAACTTGT	21	miRNA	hsa-miR-148a-3p	MIMAT0000243	miRNA	-	1	0	0	8	185.623	3	47.195
srR-5680	srRNA-RNA28SN5-2934-22	GGCGCGCGCCGCGGCTGGACGA	22	srRNA	RNA28SN5	NR_003287.4	rRNA	Homo sapiens RNA, 28S ribosomal N5 (RNA28SN5), ribosomal RNA	2934	0	0	8	185.623	3	47.195
miR-196a-5p-1-20	miRNA-196a-5p-1-20	TAGGTAGTTTCATGTTGTTG	20	miRNA	hsa-miR-196a-5p	MIMAT0000226	miRNA	-	1	0	0	8	185.623	3	47.195
slncR-1055	slncRNA-MACROD2-AS1 -1-18	GTGAGCTCAGCGAGGACG	18	slncRNA	MACROD2-AS1	ENST00000653740.1	lncRNA	ncrna chromosome:GRCh38:20:14884250:14929474:-1 gene:ENSG00000235914.2 gene_biotype:lncRNA transcript_biotype:lncRNA gene_symbol:MACROD2-AS1 description:MACROD2 antisense RNA 1 [Source:HGNC Symbol;Acc:HGNC:37193]	1	0	0	8	185.623	3	47.195
srR-6829	srRNA-RNA5-8SN1-1-20	CGACTCTTAGCGGTGGATCA	20	srRNA	RNA5-8SN1	NR_145821.1	rRNA	Homo sapiens RNA, 5.8S ribosomal N1 (RNA5-8SN1), ribosomal RNA	1	5	85.2311	5	116.015	2	31.4634
srR-6830	srRNA-RNA18SN2-1-25	TACCTGGTTGATCCTGCCAGTAGCA	25	srRNA	RNA18SN2	NR_146146.1	rRNA	Homo sapiens RNA, 18S ribosomal N2 (RNA18SN2), ribosomal RNA	1	5	85.2311	5	116.015	2	31.4634
srR-6831	srRNA-RNA28SN5-4437-24	TTTGATCCTTCGATGTCGGCTCTT	24	srRNA	RNA28SN5	NR_003287.4	rRNA	Homo sapiens RNA, 28S ribosomal N5 (RNA28SN5), ribosomal RNA	4437	5	85.2311	5	116.015	2	31.4634
miR-103a-3p-1-23-2	miRNA-103a-3p-1-23-2	AGCAGCATTGTACAGGGCTATGT	23	miRNA	hsa-miR-103a-3p	MIMAT0000101	miRNA	-	1	10	170.462	2	46.4059	1	15.7317
srR-2975	srRNA-RNA18SN2-82-19	GAAACTGCGAATGGCTCAT	19	srRNA	RNA18SN2	NR_146146.1	rRNA	Homo sapiens RNA, 18S ribosomal N2 (RNA18SN2), ribosomal RNA	82	10	170.462	2	46.4059	1	15.7317
srR-1000	srRNA-RNA18SN2-1787-22	GAGAAGACGGTCGAACTTGACT	22	srRNA	RNA18SN2	NR_146146.1	rRNA	Homo sapiens RNA, 18S ribosomal N2 (RNA18SN2), ribosomal RNA	1787	10	170.462	2	46.4059	1	15.7317
srR-6051	srRNA-RNA28SN5-2933-23	GGGCGCGCGCCGCGGCTGGACGA	23	srRNA	RNA28SN5	NR_003287.4	rRNA	Homo sapiens RNA, 28S ribosomal N5 (RNA28SN5), ribosomal RNA	2933	9	153.416	0	0	5	78.6584
srR-6832	srRNA-RNA18SN2-1598-19	GTGATGGGGATCGGGGATT	19	srRNA	RNA18SN2	NR_146146.1	rRNA	Homo sapiens RNA, 18S ribosomal N2 (RNA18SN2), ribosomal RNA	1598	9	153.416	0	0	5	78.6584
sinR-1832	sinRNA-HMCN1-17419-18--	TGGGCGTTGGAATATTGA	18	sinRNA	HMCN1	ENSG00000143341	protein_coding	hemicentin 1 [Source:HGNC Symbol;Acc:HGNC:19194]	17419	9	153.416	0	0	5	78.6584
sinR-1833	sinRNA-REPS1-1697-21--	ATACCTTGACTGTCAGTTACT	21	sinRNA	REPS1	ENSG00000135597	protein_coding	RALBP1 associated Eps domain containing 1 [Source:HGNC Symbol;Acc:HGNC:15578]	1697	9	153.416	0	0	5	78.6584
miR-19b-3p-1-24	miRNA-19b-3p-1-24	TGTGCAAATCCATGCAAAACTGAG	24	miRNA	hsa-miR-19b-3p	MIMAT0000074	miRNA	-	1	0	0	10	232.029	0	0
srR-1363	srRNA-RNA28SN5-3302-28	CCCCCGGGGAGCCCGGCGGGCGCCGGCG	28	srRNA	RNA28SN5	NR_003287.4	rRNA	Homo sapiens RNA, 28S ribosomal N5 (RNA28SN5), ribosomal RNA	3302	0	0	10	232.029	0	0
srR-18	srRNA-RNA28SN5-1033-22	CCCCCGCGGGGGCGCGCCGGCG	22	srRNA	RNA28SN5	NR_003287.4	rRNA	Homo sapiens RNA, 28S ribosomal N5 (RNA28SN5), ribosomal RNA	1033	0	0	10	232.029	0	0
srR-6833	srRNA-RNA18SN2-1841-28	CCGTAGGTGAACCTGCGGAAGGATCATT	28	srRNA	RNA18SN2	NR_146146.1	rRNA	Homo sapiens RNA, 18S ribosomal N2 (RNA18SN2), ribosomal RNA	1841	0	0	10	232.029	0	0
srR-6834	srRNA-RNA28SN5-4563-24	TACTGATGATGTGTTGTTGCCATG	24	srRNA	RNA28SN5	NR_003287.4	rRNA	Homo sapiens RNA, 28S ribosomal N5 (RNA28SN5), ribosomal RNA	4563	0	0	10	232.029	0	0
srR-6835	srRNA-RNA18SN2-1361-25	GTCTGGTTAATTCCGATAACGAACG	25	srRNA	RNA18SN2	NR_146146.1	rRNA	Homo sapiens RNA, 18S ribosomal N2 (RNA18SN2), ribosomal RNA	1361	0	0	10	232.029	0	0
srR-6836	srRNA-RNA28SN5-5039-30	TTGAAAGTCAGCCCTCGACACAAGGGTTTG	30	srRNA	RNA28SN5	NR_003287.4	rRNA	Homo sapiens RNA, 28S ribosomal N5 (RNA28SN5), ribosomal RNA	5039	0	0	10	232.029	0	0
srR-6837	srRNA-RNA28SN5-4747-16	CTCGGTTGGCCTCGGA	16	srRNA	RNA28SN5	NR_003287.4	rRNA	Homo sapiens RNA, 28S ribosomal N5 (RNA28SN5), ribosomal RNA	4747	0	0	10	232.029	0	0
srR-6838	srRNA-RNA28SN5-1914-18	CCGATGCCGACGCTCATC	18	srRNA	RNA28SN5	NR_003287.4	rRNA	Homo sapiens RNA, 28S ribosomal N5 (RNA28SN5), ribosomal RNA	1914	0	0	10	232.029	0	0
srR-6839	srRNA-RNA5S1-93-23	GCCTGGGAATACCGTGCTGTAGA	23	srRNA	RNA5S1	NR_023363.1	rRNA	Homo sapiens RNA, 5S ribosomal 1 (RNA5S1), ribosomal RNA	93	0	0	10	232.029	0	0
srR-6840	srRNA-RNA28SN5-2345-24	GCAGATCTTGGTGGTAGTAGGAAA	24	srRNA	RNA28SN5	NR_003287.4	rRNA	Homo sapiens RNA, 28S ribosomal N5 (RNA28SN5), ribosomal RNA	2345	0	0	10	232.029	0	0
srR-6841	srRNA-12S rRNA-152-23	ACACCCCCACGGGACTCAGCAGT	23	srRNA	12S rRNA	NC_012920.1:648-1601	rRNA	Homo sapiens mitochondrion, MT-RNR1 mitochondrially encoded 12S RNA (12S rRNA), ribosomal RNA	152	0	0	10	232.029	0	0
srR-6842	srRNA-12S rRNA-377-29	GAAAGTGGCTTTAATATATCTGAACACAC	29	srRNA	12S rRNA	NC_012920.1:648-1601	rRNA	Homo sapiens mitochondrion, MT-RNR1 mitochondrially encoded 12S RNA (12S rRNA), ribosomal RNA	377	0	0	10	232.029	0	0
srR-6843	srRNA-RNA28SN5-1282-22	ACGGGTCGGCGGCGACGTCGGC	22	srRNA	RNA28SN5	NR_003287.4	rRNA	Homo sapiens RNA, 28S ribosomal N5 (RNA28SN5), ribosomal RNA	1282	0	0	10	232.029	0	0
srR-6844	srRNA-RNA28SN5-1592-16	GACGTGCAAATCGATC	16	srRNA	RNA28SN5	NR_003287.4	rRNA	Homo sapiens RNA, 28S ribosomal N5 (RNA28SN5), ribosomal RNA	1592	0	0	10	232.029	0	0
tsR-4701	tsRNA-tRNA-Gln-TTG-11-21	TGTAATGGTTAGCACTCTGGA	21	tsRNA	tRNA-Gln-TTG	chr6.trna138	tRNA	Homo_sapiens_tRNA-Gln-TTG-3-3	11	0	0	10	232.029	0	0
tsR-4702	tsRNA-tRNA-Ile-TAT-64-20	AGGCTGTGAGTTCGATCCTC	20	tsRNA	tRNA-Ile-TAT	chr19.trna10	tRNA	Homo_sapiens_tRNA-Ile-TAT-1-1	64	0	0	10	232.029	0	0
tsR-4703	tsRNA-tRNA-Glu-TTC-52-24	GTTCGATTCCCGGACTGGGAACCA	24	tsRNA	tRNA-Glu-TTC	chr1.trna95	tRNA	Homo_sapiens_tRNA-Glu-TTC-4-2	52	0	0	10	232.029	0	0
tsR-4704	tsRNA-mt-tRNA-Ser1-GCT-13-18	AAGAACTGCTAACTCATG	18	tsRNA	mt-tRNA-Ser1-GCT	mtdbD00000544	mt-tRNA	-	13	0	0	10	232.029	0	0
tsR-4705	tsRNA-mt-tRNA-Gly-TCC-3-24	TCTTTTTGTATAAATAGTACCGTT	24	tsRNA	mt-tRNA-Gly-TCC	mtdbD00000541	mt-tRNA	-	3	0	0	10	232.029	0	0
snR-602	snRNA-RNU11 -107-27	GCTGGTGATCGTTGGTCCCGGCGCCCT	27	snRNA	RNU11	ENST00000387069.1	snRNA	ncrna chromosome:GRCh38:1:28648600:28648733:1 gene:ENSG00000274978.1 gene_biotype:snRNA transcript_biotype:snRNA gene_symbol:RNU11 description:RNA, U11 small nuclear [Source:HGNC Symbol;Acc:HGNC:10108]	107	0	0	10	232.029	0	0
snR-1070	snRNA-RNU6-516P -76-18	AGATGGTTTGGCAGGTTT	18	snRNA	RNU6-516P	ENST00000411381.1	snRNA	ncrna chromosome:GRCh38:15:40529570:40529673:1 gene:ENSG00000223313.1 gene_biotype:snRNA transcript_biotype:snRNA gene_symbol:RNU6-516P description:RNA, U6 small nuclear 516, pseudogene [Source:HGNC Symbol;Acc:HGNC:47479]	76	0	0	10	232.029	0	0
slncR-1056	slncRNA-AC074212.1 -1216-23	GTTCGATCCCGCTAGCTCCACCA	23	slncRNA	AC074212.1	ENST00000592217.2	lncRNA	ncrna chromosome:GRCh38:19:45768387:45769806:1 gene:ENSG00000259605.3 gene_biotype:lncRNA transcript_biotype:retained_intron gene_symbol:AC074212.1 description:novel transcript, antisense to SIX5	1216	0	0	10	232.029	0	0
slncR-1057	slncRNA-AL589826.2 -127-15	CCTTTTCGCGGACCA	15	slncRNA	AL589826.2	ENST00000635423.1	lncRNA	ncrna chromosome:GRCh38:6:98829967:98832508:-1 gene:ENSG00000283010.1 gene_biotype:lncRNA transcript_biotype:lncRNA gene_symbol:AL589826.2 description:novel transcript	127	0	0	10	232.029	0	0
sgmR-1123	sgmRNA-chr5-104228938-16	GTTGAACCAAAGCCTG	16	sgmRNA	chr5	-	Genome	Chromosome 5	104228938	0	0	10	232.029	0	0
sgmR-1124	sgmRNA-chr18-42099624-21	CAGAATGCTGGTGGAATGTCT	21	sgmRNA	chr18	-	Genome	Chromosome 18	42099624	0	0	10	232.029	0	0
sgmR-1125	sgmRNA-chr11-84489334-22	AATAACTGCTTTTTGACCGTTA	22	sgmRNA	chr11	-	Genome	Chromosome 11	84489334	0	0	10	232.029	0	0
sgmR-1126	sgmRNA-chrX-153072931-24	TGAATGCAGCGGGCGAGAGCGAGG	24	sgmRNA	chrX	-	Genome	Chromosome X	153072931	0	0	10	232.029	0	0
sgmR-1127	sgmRNA-chr9-72016135-25	GAGAGGGGAGTGAAATAGAACCTGA	25	sgmRNA	chr9	-	Genome	Chromosome 9	72016135	0	0	10	232.029	0	0
sgmR-1128	sgmRNA-chr11-13165600-23	AAGTAGAATGACGAGCACCATCT	23	sgmRNA	chr11	-	Genome	Chromosome 11	13165600	0	0	10	232.029	0	0
piR-33074-2-19	piRNA-33074-2-19	GGCTGGTCCGAGTGCAGTG	19	piRNA	hsa-piR-33074	hsa-piR-33074	piRNA	-	2	0	0	10	232.029	0	0
smR-747	smRNA-PYGL-1766-28	GAAGTTATTCGTGCCAAGGACAGTTATC	28	smRNA	PYGL	ENSG00000100504	mature mRNA	ENSG00000100504|ENST00000544180|PYGL|protein_coding|glycogenphosphorylase L [Source:HGNC Symbol;Acc:HGNC:9725]	1766	0	0	10	232.029	0	0
smR-748	smRNA-SNRNP200-247-27	ATCATCAGCACCCCTGAGAAGTGGGAC	27	smRNA	SNRNP200	ENSG00000144028	mature mRNA	ENSG00000144028|ENST00000497539|SNRNP200|protein_coding|smallnuclear ribonucleoprotein U5 subunit 200 [Source:HGNC Symbol;Acc:HGNC:30859]	247	0	0	10	232.029	0	0
smR-749	smRNA-MPI-1346-20	ACTGAGCCGAAGGACCTGCT	20	smRNA	MPI	ENSG00000178802	mature mRNA	ENSG00000178802|ENST00000563786|MPI|protein_coding|mannosephosphate isomerase [Source:HGNC Symbol;Acc:HGNC:7216]	1346	0	0	10	232.029	0	0
smR-750	smRNA-PRTFDC1-588-19	TCTGGATTTGAGATTACAA	19	smRNA	PRTFDC1	ENSG00000099256	mature mRNA	ENSG00000099256|ENST00000320152|PRTFDC1|protein_coding|phosphoribosyltransferase domain containing 1 [Source:HGNC Symbol;Acc:HGNC:23333]	588	0	0	10	232.029	0	0
srpR-147	srpRNA-MER44B-chr9:10820519-16	AAACAATTCATCAGTC	16	srpRNA	MER44B	-	DNA	hg38_rmsk_MER44B_range=chr9:10820519-10821065	96	0	0	10	232.029	0	0
srpR-148	srpRNA-L1MD3-chr13:68473900-25	TAGAAAATCCTTATAAAAACTTTGA	25	srpRNA	L1MD3	-	LINE	hg38_rmsk_L1MD3_range=chr13:68473900-68474289	317	0	0	10	232.029	0	0
miR-99b-5p-1-21	miRNA-99b-5p-1-21	CACCCGTAGAACCGACCTTGC	21	miRNA	hsa-miR-99b-5p	MIMAT0000689	miRNA	-	1	9	153.416	2	46.4059	2	31.4634
srR-1934	srRNA-RNA28SN5-2468-17	TCCGAAGGGACGGGCGA	17	srRNA	RNA28SN5	NR_003287.4	rRNA	Homo sapiens RNA, 28S ribosomal N5 (RNA28SN5), ribosomal RNA	2468	3	51.1387	3	69.6088	7	110.122
tsR-4706	tsRNA-tRNA-Arg-TCG-49-26-3	GAGGGTTCGGGTCCCTTCGTGGTCGC	26	tsRNA	tRNA-Arg-TCG	chr17.trna17	tRNA	Homo_sapiens_tRNA-Arg-TCG-3-1	49	8	136.37	0	0	6	94.3901
slncR-1058	slncRNA-AC073115.2 -525-20	TACTTAGTAGAGCAGCCACC	20	slncRNA	AC073115.2	ENST00000664963.1	lncRNA	ncrna chromosome:GRCh38:7:45940449:45986472:1 gene:ENSG00000237471.2 gene_biotype:lncRNA transcript_biotype:lncRNA gene_symbol:AC073115.2 description:novel transcript	525	8	136.37	0	0	6	94.3901
srR-5512	srRNA-RNA28SN5-4493-17	TGGATTGTTCACCCACT	17	srRNA	RNA28SN5	NR_003287.4	rRNA	Homo sapiens RNA, 28S ribosomal N5 (RNA28SN5), ribosomal RNA	4493	4	68.1849	7	162.421	0	0
srR-1444	srRNA-RNA28SN5-1198-25	GGGTCGCGCCGTCGGGCCCGGGGGA	25	srRNA	RNA28SN5	NR_003287.4	rRNA	Homo sapiens RNA, 28S ribosomal N5 (RNA28SN5), ribosomal RNA	1198	4	68.1849	7	162.421	0	0
srR-6845	srRNA-RNA18SN2-1121-16	GACCCGCCGGGCAGCT	16	srRNA	RNA18SN2	NR_146146.1	rRNA	Homo sapiens RNA, 18S ribosomal N2 (RNA18SN2), ribosomal RNA	1121	4	68.1849	7	162.421	0	0
snoR-1575	snoRNA-SNORD14D -62-27	AGTTCCTTCCTTGGATGTCTGAGCGAA	27	snoRNA	SNORD14D	ENST00000384390.1	snoRNA	ncrna chromosome:GRCh38:11:123058909:123058995:-1 gene:ENSG00000207118.1 gene_biotype:snoRNA transcript_biotype:snoRNA gene_symbol:SNORD14D description:small nucleolar RNA, C/D box 14D [Source:HGNC Symbol;Acc:HGNC:30353]	62	4	68.1849	7	162.421	0	0
srR-6846	srRNA-RNA18SN2-1678-30	AAGTCCCTGCCCTTTGTACACACCGCCCGT	30	srRNA	RNA18SN2	NR_146146.1	rRNA	Homo sapiens RNA, 18S ribosomal N2 (RNA18SN2), ribosomal RNA	1678	2	34.0925	1	23.2029	11	173.048
srR-1615	srRNA-RNA18SN2-919-21	AAGAGGGACGGCCGGGGGCAT	21	srRNA	RNA18SN2	NR_146146.1	rRNA	Homo sapiens RNA, 18S ribosomal N2 (RNA18SN2), ribosomal RNA	919	8	136.37	2	46.4059	3	47.195
tsR-520	tsRNA-tRNA-Arg-TCG-59-18	GTCCCTTCGTGGTCGCCA	18	tsRNA	tRNA-Arg-TCG	chr17.trna17	tRNA	Homo_sapiens_tRNA-Arg-TCG-3-1	59	7	119.324	0	0	7	110.122
miR-501-3p-1-22	miRNA-501-3p-1-22	AATGCACCCGGGCAAGGATTCT	22	miRNA	hsa-miR-501-3p	MIMAT0004774	miRNA	-	1	7	119.324	0	0	7	110.122
miR-92a-3p-5-18	miRNA-92a-3p-5-18	GCACTTGTCCCGGCCTGT	18	miRNA	hsa-miR-92a-3p	MIMAT0000092	miRNA	-	5	7	119.324	0	0	7	110.122
sinR-1834	sinRNA-XRCC4-43737-22--	TATGGCTTTTAGTTGTTCTGCA	22	sinRNA	XRCC4	ENSG00000152422	protein_coding	X-ray repair cross complementing 4 [Source:HGNC Symbol;Acc:HGNC:12831]	43737	7	119.324	0	0	7	110.122
srR-6847	srRNA-RNA18SN2-119-19	TTTGGTCGCTCGCTCCTCT	19	srRNA	RNA18SN2	NR_146146.1	rRNA	Homo sapiens RNA, 18S ribosomal N2 (RNA18SN2), ribosomal RNA	119	8	136.37	4	92.8117	0	0
miR-27b-3p-4-18	miRNA-27b-3p-4-18	ACAGTGGCTAAGTTCTGC	18	miRNA	hsa-miR-27b-3p	MIMAT0000419	miRNA	-	4	8	136.37	4	92.8117	0	0
snR-690	snRNA-RNVU1-29 -138-28	GGGGGGACTGCGTTCGCGCTTTCCCCTG	28	snRNA	RNVU1-29	ENST00000615842.1	snRNA	ncrna chromosome:GRCh38:1:146376807:146376970:1 gene:ENSG00000273768.1 gene_biotype:snRNA transcript_biotype:snRNA gene_symbol:RNVU1-29 description:RNA, variant U1 small nuclear 29 [Source:HGNC Symbol;Acc:HGNC:54433]	138	8	136.37	4	92.8117	0	0
slncR-1059	slncRNA-LINC01865 -131-16	CGGCCCGGACACTGTA	16	slncRNA	LINC01865	ENST00000430529.1	lncRNA	ncrna chromosome:GRCh38:2:317912:336465:1 gene:ENSG00000233684.2 gene_biotype:lncRNA transcript_biotype:lncRNA gene_symbol:LINC01865 description:long intergenic non-protein coding RNA 1865 [Source:HGNC Symbol;Acc:HGNC:52684]	131	8	136.37	4	92.8117	0	0
miR-148b-3p-1-24	miRNA-148b-3p-1-24	TCAGTGCATCACAGAACTTTGTTT	24	miRNA	hsa-miR-148b-3p	MIMAT0000759	miRNA	-	1	2	34.0925	5	116.015	5	78.6584
srR-6848	srRNA-RNA28SN5-2347-19	AGATCTTGGTGGTAGTAGC	19	srRNA	RNA28SN5	NR_003287.4	rRNA	Homo sapiens RNA, 28S ribosomal N5 (RNA28SN5), ribosomal RNA	2347	2	34.0925	7	162.421	2	31.4634
srR-5984	srRNA-RNA28SN5-4684-15	ATGACTGAACGCCTC	15	srRNA	RNA28SN5	NR_003287.4	rRNA	Homo sapiens RNA, 28S ribosomal N5 (RNA28SN5), ribosomal RNA	4684	7	119.324	4	92.8117	1	15.7317
miR-31-5p-1-21	miRNA-31-5p-1-21	AGGCAAGATGCTGGCATAGCT	21	miRNA	hsa-miR-31-5p	MIMAT0000089	miRNA	-	1	12	204.555	1	23.2029	0	0
miR-451A-17-23	miRNA-451A-17-23	AAACCGTTACCATTACTGAGTTT	23	miRNA	MIR451A	ENST00000385059.1	miRNA	ncrna chromosome:GRCh38:17:28861369:28861440:-1 gene:ENSG00000284565.1 gene_biotype:miRNA transcript_biotype:miRNA gene_symbol:MIR451A description:microRNA 451a [Source:HGNC Symbol;Acc:HGNC:32053]	17	12	204.555	1	23.2029	0	0
srR-6849	srRNA-RNA28SN5-2815-26	AGCCTCTGGCATGTTGGAACAATGTA	26	srRNA	RNA28SN5	NR_003287.4	rRNA	Homo sapiens RNA, 28S ribosomal N5 (RNA28SN5), ribosomal RNA	2815	1	17.0462	5	116.015	6	94.3901
miR-34a-5p-1-24	miRNA-34a-5p-1-24	TGGCAGTGTCTTAGCTGGTTGTTA	24	miRNA	hsa-miR-34a-5p	MIMAT0000255	miRNA	-	1	1	17.0462	5	116.015	6	94.3901
piR-33112-20-16	piRNA-33112-20-16	GACACAAGGGTTTGTA	16	piRNA	hsa-piR-33112	hsa-piR-33112	piRNA	-	20	1	17.0462	5	116.015	6	94.3901
srR-6850	srRNA-RNA28SN5-4685-18	TGACTGAACGCCTCTAAG	18	srRNA	RNA28SN5	NR_003287.4	rRNA	Homo sapiens RNA, 28S ribosomal N5 (RNA28SN5), ribosomal RNA	4685	6	102.277	2	46.4059	5	78.6584
srR-744	srRNA-RNA28SN5-4943-23	ACGTTCGTGGGGAACCTGGCGCT	23	srRNA	RNA28SN5	NR_003287.4	rRNA	Homo sapiens RNA, 28S ribosomal N5 (RNA28SN5), ribosomal RNA	4943	0	0	3	69.6088	10	157.317
miR-221-3p-7-17	miRNA-221-3p-7-17	ATTGTCTGCTGGGTTTC	17	miRNA	hsa-miR-221-3p	MIMAT0000278	miRNA	-	7	5	85.2311	0	0	9	141.585
tsR-432	tsRNA-mt-tRNA-Pro-TGG-54-18	AGACTTTTTCTCTGACCA	18	tsRNA	mt-tRNA-Pro-TGG	mtdbD00000548	mt-tRNA	-	54	1	17.0462	7	162.421	3	47.195
miR-26a-5p-2-21	miRNA-26a-5p-2-21	TCAAGTAATCCAGGATAGGCT	21	miRNA	hsa-miR-26a-5p	MIMAT0000082	miRNA	-	2	1	17.0462	7	162.421	3	47.195
sinR-1835	sinRNA-CCDC26-9629-22--	TGACCAATGAACACTCTGACCA	22	sinRNA	CCDC26	ENSG00000229140	lncRNA	-	9629	1	17.0462	7	162.421	3	47.195
sinR-124	sinRNA-FGFRL1-56-22--	GGCGCGCGGGCGGGGCCGGGGG	22	sinRNA	FGFRL1	ENSG00000127418	protein_coding	fibroblast growth factor receptor like 1 [Source:HGNC Symbol;Acc:HGNC:3693]	56	6	102.277	4	92.8117	2	31.4634
miR-21-5p-1-21	miRNA-21-5p-1-21	TAGCTTATCAGACTGATGTTG	21	miRNA	hsa-miR-21-5p	MIMAT0000076	miRNA	-	1	11	187.509	1	23.2029	1	15.7317
srR-180	srRNA-RNA18SN2-1769-16	CGGCCCTGGCGGAGCG	16	srRNA	RNA18SN2	NR_146146.1	rRNA	Homo sapiens RNA, 18S ribosomal N2 (RNA18SN2), ribosomal RNA	1769	0	0	5	116.015	7	110.122
srR-6851	srRNA-RNA28SN5-3904-24	GAAGACCCTGTTGAGCTTGACTCT	24	srRNA	RNA28SN5	NR_003287.4	rRNA	Homo sapiens RNA, 28S ribosomal N5 (RNA28SN5), ribosomal RNA	3904	1	17.0462	9	208.826	0	0
srR-6852	srRNA-RNA28SN5-3872-18	AGGGAACGGGCTTGGCAC	18	srRNA	RNA28SN5	NR_003287.4	rRNA	Homo sapiens RNA, 28S ribosomal N5 (RNA28SN5), ribosomal RNA	3872	1	17.0462	9	208.826	0	0
tsR-4707	tsRNA-tRNA-Leu-CAG-1-18	GTCAGGATGGCCGAGCGG	18	tsRNA	tRNA-Leu-CAG	chr16.trna27	tRNA	Homo_sapiens_tRNA-Leu-CAG-2-2	1	1	17.0462	9	208.826	0	0
slncR-1060	slncRNA-SUCLG2-AS1 -313-17	TCATGTAGCCGGCACCA	17	slncRNA	SUCLG2-AS1	ENST00000656446.1	lncRNA	ncrna chromosome:GRCh38:3:67654967:67753596:1 gene:ENSG00000241316.8 gene_biotype:lncRNA transcript_biotype:lncRNA gene_symbol:SUCLG2-AS1 description:SUCLG2 antisense RNA 1 (head to head) [Source:HGNC Symbol;Acc:HGNC:49643]	313	1	17.0462	9	208.826	0	0
sgmR-1129	sgmRNA-chr18-43196858-21	CTATCGATCCTTTTGACTTTA	21	sgmRNA	chr18	-	Genome	Chromosome 18	43196858	1	17.0462	9	208.826	0	0
tsR-1697	tsRNA-tRNA-Pro-TGG-58-20-3	AGATCCCGGACGAGCCTCCA	20	tsRNA	tRNA-Pro-TGG	chr16.trna9	tRNA	Homo_sapiens_tRNA-Pro-TGG-3-5	58	0	0	7	162.421	4	62.9267
sgmR-1130	sgmRNA-chr6-88855339-25	CATGTGTAGGATAGGTGGGAGACTT	25	sgmRNA	chr6	-	Genome	Chromosome 6	88855339	0	0	7	162.421	4	62.9267
miR-let-7c-5p-1-22-2	miRNA-let-7c-5p-1-22-2	TGAGGTAGTAGGTTGTATGGTA	22	miRNA	hsa-let-7c-5p	MIMAT0000064	miRNA	-	1	10	170.462	1	23.2029	2	31.4634
tsR-849	tsRNA-tRNA-Ser-TGA-69-17	TCCTGCCGACTACGCCA	17	tsRNA	tRNA-Ser-TGA	chr6.trna185	tRNA	Homo_sapiens_tRNA-Ser-TGA-3-1	69	10	170.462	1	23.2029	2	31.4634
srR-6853	srRNA-RNA28SN5-4676-24	GTGGGATTATGACTGAACGCCTCT	24	srRNA	RNA28SN5	NR_003287.4	rRNA	Homo sapiens RNA, 28S ribosomal N5 (RNA28SN5), ribosomal RNA	4676	4	68.1849	2	46.4059	7	110.122
srR-6854	srRNA-RNA28SN5-4510-22	AATAGGGAACGTGAGCTGGGTT	22	srRNA	RNA28SN5	NR_003287.4	rRNA	Homo sapiens RNA, 28S ribosomal N5 (RNA28SN5), ribosomal RNA	4510	4	68.1849	2	46.4059	7	110.122
srR-1733	srRNA-RNA28SN5-1623-27	AGGGGCGAAAGACTAATCGAACCATCT	27	srRNA	RNA28SN5	NR_003287.4	rRNA	Homo sapiens RNA, 28S ribosomal N5 (RNA28SN5), ribosomal RNA	1623	0	0	9	208.826	1	15.7317
srR-3089	srRNA-RNA18SN2-1851-20	TACCTGCGGAAGGATCATTA	20	srRNA	RNA18SN2	NR_146146.1	rRNA	Homo sapiens RNA, 18S ribosomal N2 (RNA18SN2), ribosomal RNA	1851	0	0	9	208.826	1	15.7317
srR-6855	srRNA-RNA28SN5-2894-19	AAGGGCTGGGTCGGTCGGG	19	srRNA	RNA28SN5	NR_003287.4	rRNA	Homo sapiens RNA, 28S ribosomal N5 (RNA28SN5), ribosomal RNA	2894	0	0	9	208.826	1	15.7317
tsR-4708	tsRNA-tRNA-Arg-TCG-51-27	GGGGGTTCGGTCCCTTCGTGGTCGCCA	27	tsRNA	tRNA-Arg-TCG	chr17.trna17	tRNA	Homo_sapiens_tRNA-Arg-TCG-3-1	51	0	0	9	208.826	1	15.7317
srR-1467	srRNA-RNA28SN5-4533-16	AGACCGTCGTGAGACA	16	srRNA	RNA28SN5	NR_003287.4	rRNA	Homo sapiens RNA, 28S ribosomal N5 (RNA28SN5), ribosomal RNA	4533	5	85.2311	6	139.218	0	0
srR-6856	srRNA-RNA5-8SN1-2-25	GACTCTTAGCGGTGGATCACTCGGC	25	srRNA	RNA5-8SN1	NR_145821.1	rRNA	Homo sapiens RNA, 5.8S ribosomal N1 (RNA5-8SN1), ribosomal RNA	2	3	51.1387	0	0	11	173.048
srR-6857	srRNA-RNA18SN2-1-15	TACCTGGTTGATCCT	15	srRNA	RNA18SN2	NR_146146.1	rRNA	Homo sapiens RNA, 18S ribosomal N2 (RNA18SN2), ribosomal RNA	1	4	68.1849	4	92.8117	4	62.9267
srR-6858	srRNA-RNA28SN5-3873-18	GGGAACGGGCTTGGCGGA	18	srRNA	RNA28SN5	NR_003287.4	rRNA	Homo sapiens RNA, 28S ribosomal N5 (RNA28SN5), ribosomal RNA	3873	9	153.416	1	23.2029	3	47.195
snoR-169	snoRNA-SNORD102 -52-18	ATTTCACCGGCTCTGAAA	18	snoRNA	SNORD102	ENST00000384769.1	snoRNA	ncrna chromosome:GRCh38:13:27255064:27255135:1 gene:ENSG00000207500.1 gene_biotype:snoRNA transcript_biotype:snoRNA gene_symbol:SNORD102 description:small nucleolar RNA, C/D box 102 [Source:HGNC Symbol;Acc:HGNC:10099]	52	9	153.416	1	23.2029	3	47.195
sinR-21	sinRNA-ZFP90-1783-24--	TTTTGACAGTCTCTACGGAGACTG	24	sinRNA	ZFP90	ENSG00000184939	protein_coding	ZFP90 zinc finger protein [Source:HGNC Symbol;Acc:HGNC:23329]	1783	9	153.416	1	23.2029	3	47.195
srR-6859	srRNA-RNA18SN2-1096-17	GGCGATGCGGCGGCGTT	17	srRNA	RNA18SN2	NR_146146.1	rRNA	Homo sapiens RNA, 18S ribosomal N2 (RNA18SN2), ribosomal RNA	1096	3	51.1387	2	46.4059	8	125.853
srR-6860	srRNA-RNA18SN2-60-30	AAGTACGCACGGCCGGTACAGTGAAACTGC	30	srRNA	RNA18SN2	NR_146146.1	rRNA	Homo sapiens RNA, 18S ribosomal N2 (RNA18SN2), ribosomal RNA	60	3	51.1387	4	92.8117	5	78.6584
miR-106b-5p-1-21	miRNA-106b-5p-1-21	TAAAGTGCTGACAGTGCAGAT	21	miRNA	hsa-miR-106b-5p	MIMAT0000680	miRNA	-	1	3	51.1387	4	92.8117	5	78.6584
srR-3505	srRNA-RNA28SN5-3617-22	GCGGACCAGGGGAATCCGACTG	22	srRNA	RNA28SN5	NR_003287.4	rRNA	Homo sapiens RNA, 28S ribosomal N5 (RNA28SN5), ribosomal RNA	3617	8	136.37	1	23.2029	4	62.9267
srR-3626	srRNA-RNA18SN2-1045-16	TTCGAAGACGATCAGA	16	srRNA	RNA18SN2	NR_146146.1	rRNA	Homo sapiens RNA, 18S ribosomal N2 (RNA18SN2), ribosomal RNA	1045	3	51.1387	6	139.218	2	31.4634
srR-505	srRNA-RNA28SN5-1424-17	GGGATCCCGAGGCCTCT	17	srRNA	RNA28SN5	NR_003287.4	rRNA	Homo sapiens RNA, 28S ribosomal N5 (RNA28SN5), ribosomal RNA	1424	8	136.37	3	69.6088	1	15.7317
miR-20a-5p-1-23-2	miRNA-20a-5p-1-23-2	TAAAGTGCTTATAGTTCAGGTAG	23	miRNA	hsa-miR-20a-5p	MIMAT0000075	miRNA	-	1	13	221.601	0	0	0	0
srR-4965	srRNA-RNA5-8SN1-137-20-5	ACCCCTGTCTGAGCGTCGCT	20	srRNA	RNA5-8SN1	NR_145821.1	rRNA	Homo sapiens RNA, 5.8S ribosomal N1 (RNA5-8SN1), ribosomal RNA	137	13	221.601	0	0	0	0
srR-6861	srRNA-RNA28SN5-2882-22	AGGATTGGCTCTAAGGGCTGGG	22	srRNA	RNA28SN5	NR_003287.4	rRNA	Homo sapiens RNA, 28S ribosomal N5 (RNA28SN5), ribosomal RNA	2882	13	221.601	0	0	0	0
srR-6862	srRNA-RNA28SN5-3346-16	CCACGTCTCGTCGCGC	16	srRNA	RNA28SN5	NR_003287.4	rRNA	Homo sapiens RNA, 28S ribosomal N5 (RNA28SN5), ribosomal RNA	3346	13	221.601	0	0	0	0
srR-6863	srRNA-RNA28SN5-3618-21	CGGACCAGGGGAATCCGACTG	21	srRNA	RNA28SN5	NR_003287.4	rRNA	Homo sapiens RNA, 28S ribosomal N5 (RNA28SN5), ribosomal RNA	3618	13	221.601	0	0	0	0
srR-6864	srRNA-RNA28SN5-1884-15	CGGGATGAACCGAAC	15	srRNA	RNA28SN5	NR_003287.4	rRNA	Homo sapiens RNA, 28S ribosomal N5 (RNA28SN5), ribosomal RNA	1884	13	221.601	0	0	0	0
srR-6865	srRNA-RNA28SN5-4607-29	AGGAACCGCAGGTTCAGACATTTGGTGTA	29	srRNA	RNA28SN5	NR_003287.4	rRNA	Homo sapiens RNA, 28S ribosomal N5 (RNA28SN5), ribosomal RNA	4607	13	221.601	0	0	0	0
srR-6866	srRNA-RNA18SN2-1156-25	TGGGTTCTGGGGGGAGTATGGTCGC	25	srRNA	RNA18SN2	NR_146146.1	rRNA	Homo sapiens RNA, 18S ribosomal N2 (RNA18SN2), ribosomal RNA	1156	13	221.601	0	0	0	0
srR-6867	srRNA-RNA28SN5-3611-18	ACTGGCACGGACCAGGGG	18	srRNA	RNA28SN5	NR_003287.4	rRNA	Homo sapiens RNA, 28S ribosomal N5 (RNA28SN5), ribosomal RNA	3611	13	221.601	0	0	0	0
srR-6868	srRNA-RNA28SN5-1825-23	AGCCGGGCATCGAATGCGAGTGC	23	srRNA	RNA28SN5	NR_003287.4	rRNA	Homo sapiens RNA, 28S ribosomal N5 (RNA28SN5), ribosomal RNA	1825	13	221.601	0	0	0	0
srR-6869	srRNA-16S rRNA-888-23	ATGTTTAACTGCCGCGGTACCCT	23	srRNA	16S rRNA	NC_012920.1:1671-3229	rRNA	Homo sapiens mitochondrion, MT-RNR2 mitochondrially encoded 16S RNA (16S rRNA), ribosomal RNA	888	13	221.601	0	0	0	0
miR-28-3p-1-23	miRNA-28-3p-1-23	CACTAGATTGTGAGCTCCTGGAT	23	miRNA	hsa-miR-28-3p	MIMAT0004502	miRNA	-	1	13	221.601	0	0	0	0
snoR-143	snoRNA-SNORD3C -193-25	AGGGAGAGAACGCGGTCTGAGTGGT	25	snoRNA	SNORD3C	ENST00000580533.1	snoRNA	ncrna chromosome:GRCh38:17:19189665:19190245:-1 gene:ENSG00000264940.5 gene_biotype:snoRNA transcript_biotype:snoRNA gene_symbol:SNORD3C description:small nucleolar RNA, C/D box 3C [Source:HGNC Symbol;Acc:HGNC:33191]	193	13	221.601	0	0	0	0
snR-1071	snRNA-U2 -167-19	TACCTTCAGGAACGGTGCA	19	snRNA	U2	ENST00000618602.1	snRNA	ncrna chromosome:GRCh38:17:43300041:43300231:-1 gene:ENSG00000278591.1 gene_biotype:snRNA transcript_biotype:snRNA gene_symbol:U2 description:U2 spliceosomal RNA [Source:RFAM;Acc:RF00004]	167	13	221.601	0	0	0	0
sinR-1836	sinRNA-RAB37-44020-16--	ATCGTGGCCTCTCCCA	16	sinRNA	RAB37	ENSG00000172794	protein_coding	RAB37, member RAS oncogene family [Source:HGNC Symbol;Acc:HGNC:30268]	44020	13	221.601	0	0	0	0
sinR-1837	sinRNA-DTNBP1-11211-17--	ATATGGATGGTACTGTG	17	sinRNA	DTNBP1	ENSG00000047579	protein_coding	dystrobrevin binding protein 1 [Source:HGNC Symbol;Acc:HGNC:17328]	11211	13	221.601	0	0	0	0
sinR-1838	sinRNA-AC009950.1-22041-20--	AGCTCGCTCTGAAGGCCTGT	20	sinRNA	AC009950.1	ENSG00000225963	lncRNA	-	22041	13	221.601	0	0	0	0
sinR-1839	sinRNA-TKTL1-923-21--	TTCTAGGGATTGGGGCTTGTA	21	sinRNA	TKTL1	ENSG00000007350	protein_coding	transketolase like 1 [Source:HGNC Symbol;Acc:HGNC:11835]	923	13	221.601	0	0	0	0
slncR-1061	slncRNA-AC126614.1 -301-16	TACTATAGTTGAGCAG	16	slncRNA	AC126614.1	ENST00000547552.1	lncRNA	ncrna chromosome:GRCh38:12:57431116:57433935:1 gene:ENSG00000258001.1 gene_biotype:lncRNA transcript_biotype:lncRNA gene_symbol:AC126614.1 description:novel transcript	301	13	221.601	0	0	0	0
smR-751	smRNA-EIF3A-2923-25	GAGGACAGGTCTCATAGAAGAGATG	25	smRNA	EIF3A	ENSG00000107581	mature mRNA	ENSG00000107581|ENST00000541549|EIF3A|protein_coding|eukaryotictranslation initiation factor 3 subunit A [Source:HGNC Symbol;Acc:HGNC:3271]	2923	13	221.601	0	0	0	0
smR-752	smRNA-IMPACT-124-15	ATGGCTGAGGGGGAC	15	smRNA	IMPACT	ENSG00000154059	mature mRNA	ENSG00000154059|ENST00000648078|IMPACT|protein_coding|impactRWD domain protein [Source:HGNC Symbol;Acc:HGNC:20387]	124	13	221.601	0	0	0	0
srpR-129	srpRNA-MIRb-chrX:44776360-20	AGCTCGGTCTGAGGCCCAGT	20	srpRNA	MIRb	-	SINE	hg38_rmsk_MIRb_range=chrX:44776360-44776447	46	13	221.601	0	0	0	0
srpR-128	srpRNA-L1M3d-chr4:111305401-21	AATGGTAACAAGTTGATCACT	21	srpRNA	L1M3d	-	-	hg38_rmsk_L1M3d_range=chr4:111305401-111308093	468	13	221.601	0	0	0	0
-	spgRNA-VENTXP1-497-18	ACTGGTTCGAGTCCCTCT	18	spgRNA	VENTXP1	ENSG00000259849	pseudogene	ENSG00000259849|ENST00000569334|VENTXP1|transcribed_processed_pseudogene|VENThomeobox pseudogene 1 [Source:HGNC Symbol;Acc:HGNC:30900]	497	13	221.601	0	0	0	0
snoR-67	snoRNA-SNORD28 -60-16	TAGAGTTCTGATGGCA	16	snoRNA	SNORD28	ENST00000384706.1	snoRNA	ncrna chromosome:GRCh38:11:62854621:62854695:-1 gene:ENSG00000274544.1 gene_biotype:snoRNA transcript_biotype:snoRNA gene_symbol:SNORD28 description:small nucleolar RNA, C/D box 28 [Source:HGNC Symbol;Acc:HGNC:10150]	60	2	34.0925	4	92.8117	6	94.3901
srR-553	srRNA-RNA28SN5-4322-25	GAAAGCGGGGCCTCACGATCCTTCT	25	srRNA	RNA28SN5	NR_003287.4	rRNA	Homo sapiens RNA, 28S ribosomal N5 (RNA28SN5), ribosomal RNA	4322	7	119.324	1	23.2029	5	78.6584
srR-6870	srRNA-RNA5-8SN1-1-22	CGACTCTTAGCGGTGGATCACT	22	srRNA	RNA5-8SN1	NR_145821.1	rRNA	Homo sapiens RNA, 5.8S ribosomal N1 (RNA5-8SN1), ribosomal RNA	1	7	119.324	1	23.2029	5	78.6584
srR-5484	srRNA-RNA28SN5-2048-22	TGGCGCTGGAGCGTCGGGCCCA	22	srRNA	RNA28SN5	NR_003287.4	rRNA	Homo sapiens RNA, 28S ribosomal N5 (RNA28SN5), ribosomal RNA	2048	1	17.0462	2	46.4059	10	157.317
srR-6871	srRNA-RNA28SN5-2370-21	ATTCAAACGAGAACTTTGAAG	21	srRNA	RNA28SN5	NR_003287.4	rRNA	Homo sapiens RNA, 28S ribosomal N5 (RNA28SN5), ribosomal RNA	2370	7	119.324	3	69.6088	2	31.4634
smR-753	smRNA-MYBL1-639-21	CGGACTCGCTCCGGCGCCGCG	21	smRNA	MYBL1	ENSG00000185697	mature mRNA	ENSG00000185697|ENST00000523304|MYBL1|protein_coding|MYBproto-oncogene like 1 [Source:HGNC Symbol;Acc:HGNC:7547]	639	7	119.324	3	69.6088	2	31.4634
srR-6872	srRNA-RNA28SN5-202-17	CTTCTGATCGAGGCCCA	17	srRNA	RNA28SN5	NR_003287.4	rRNA	Homo sapiens RNA, 28S ribosomal N5 (RNA28SN5), ribosomal RNA	202	0	0	0	0	14	220.244
slncR-1062	slncRNA-LINC00668 -2007-21	GGGCAATTACCCAAGAGGCTG	21	slncRNA	LINC00668	ENST00000580197.5	lncRNA	ncrna chromosome:GRCh38:18:6925478:6928572:-1 gene:ENSG00000265933.5 gene_biotype:lncRNA transcript_biotype:lncRNA gene_symbol:LINC00668 description:long intergenic non-protein coding RNA 668 [Source:HGNC Symbol;Acc:HGNC:44328]	2007	0	0	0	0	14	220.244
sgmR-1131	sgmRNA-chr7-97141601-29	CGTGGGTTCGGGCCCCACATCGGGCGCCA	29	sgmRNA	chr7	-	Genome	Chromosome 7	97141601	0	0	0	0	14	220.244
miR-27b-3p-1-20	miRNA-27b-3p-1-20	TTCACAGTGGCTAAGTTCTG	20	miRNA	hsa-miR-27b-3p	MIMAT0000419	miRNA	-	1	1	17.0462	4	92.8117	7	110.122
srR-5747	srRNA-RNA28SN5-3879-15	GGGCTTGGCGGAATC	15	srRNA	RNA28SN5	NR_003287.4	rRNA	Homo sapiens RNA, 28S ribosomal N5 (RNA28SN5), ribosomal RNA	3879	6	102.277	1	23.2029	6	94.3901
srR-6873	srRNA-RNA28SN5-4194-18	TGGGGCGGTACACCTGTC	18	srRNA	RNA28SN5	NR_003287.4	rRNA	Homo sapiens RNA, 28S ribosomal N5 (RNA28SN5), ribosomal RNA	4194	6	102.277	1	23.2029	6	94.3901
miR-93-5p-1-22	miRNA-93-5p-1-22	CAAAGTGCTGTTCGTGCAGGTA	22	miRNA	hsa-miR-93-5p	MIMAT0000093	miRNA	-	1	6	102.277	1	23.2029	6	94.3901
srR-6874	srRNA-RNA18SN2-864-17	AATGGAATAGGACCGCG	17	srRNA	RNA18SN2	NR_146146.1	rRNA	Homo sapiens RNA, 18S ribosomal N2 (RNA18SN2), ribosomal RNA	864	2	34.0925	8	185.623	0	0
srR-6875	srRNA-RNA28SN5-2345-29	GCAGATCTTGGTGGTAGTAGCAAATATTC	29	srRNA	RNA28SN5	NR_003287.4	rRNA	Homo sapiens RNA, 28S ribosomal N5 (RNA28SN5), ribosomal RNA	2345	2	34.0925	8	185.623	0	0
slncR-1063	slncRNA-AC110597.1 -1479-20	AGCTGGCGCTCTCGCTCTCT	20	slncRNA	AC110597.1	ENST00000562669.1	lncRNA	ncrna chromosome:GRCh38:18:67481791:67484966:-1 gene:ENSG00000260578.1 gene_biotype:lncRNA transcript_biotype:lncRNA gene_symbol:AC110597.1 description:novel transcript	1479	2	34.0925	8	185.623	0	0
srR-6876	srRNA-RNA28SN5-717-16	TCCGGGACGGCTGGGA	16	srRNA	RNA28SN5	NR_003287.4	rRNA	Homo sapiens RNA, 28S ribosomal N5 (RNA28SN5), ribosomal RNA	717	11	187.509	0	0	2	31.4634
miR-let-7f-5p-4-19	miRNA-let-7f-5p-4-19	GGTAGTAGATTGTATAGTT	19	miRNA	hsa-let-7f-5p	MIMAT0000067	miRNA	-	4	11	187.509	0	0	2	31.4634
miR-191-16-24	miRNA-191-16-24	CAACGGAATCCCAAAAGCAGCTGT	24	miRNA	MIR191	ENST00000384873.3	miRNA	ncrna chromosome:GRCh38:3:49020618:49020709:-1 gene:ENSG00000207605.3 gene_biotype:miRNA transcript_biotype:miRNA gene_symbol:MIR191 description:microRNA 191 [Source:HGNC Symbol;Acc:HGNC:31561]	16	11	187.509	0	0	2	31.4634
sinR-1840	sinRNA-AC018462.1-500-27--	AGAGATAGGAAGATAGGAAGTTGCTTT	27	sinRNA	AC018462.1	ENSG00000229839	lncRNA	-	500	5	85.2311	1	23.2029	7	110.122
srR-6877	srRNA-RNA28SN5-4036-26	GCCGCCGGTGAAATACCACTACTCTG	26	srRNA	RNA28SN5	NR_003287.4	rRNA	Homo sapiens RNA, 28S ribosomal N5 (RNA28SN5), ribosomal RNA	4036	1	17.0462	8	185.623	1	15.7317
tsR-384	tsRNA-tRNA-Leu-CAG-72-15	CCACTTCTGACACCA	15	tsRNA	tRNA-Leu-CAG	chr16.trna27	tRNA	Homo_sapiens_tRNA-Leu-CAG-2-2	72	1	17.0462	8	185.623	1	15.7317
srR-6878	srRNA-RNA5-8SN1-1-26	CGACTCTTAGCGGTGGATCACTCGGC	26	srRNA	RNA5-8SN1	NR_145821.1	rRNA	Homo sapiens RNA, 5.8S ribosomal N1 (RNA5-8SN1), ribosomal RNA	1	6	102.277	5	116.015	0	0
slncR-1064	slncRNA-AC074011.1 -180-15	TCAAGCCTTCCCGTG	15	slncRNA	AC074011.1	ENST00000431376.1	lncRNA	ncrna chromosome:GRCh38:2:28633282:28664540:-1 gene:ENSG00000230730.1 gene_biotype:lncRNA transcript_biotype:lncRNA gene_symbol:AC074011.1 description:novel transcript	180	6	102.277	5	116.015	0	0
srR-6879	srRNA-RNA28SN5-1975-30	GGCCATGGAAGTCGGAATCCGCTAAGGAGT	30	srRNA	RNA28SN5	NR_003287.4	rRNA	Homo sapiens RNA, 28S ribosomal N5 (RNA28SN5), ribosomal RNA	1975	0	0	6	139.218	5	78.6584
miR-328-3p-1-22	miRNA-328-3p-1-22	CTGGCCCTCTCTGCCCTTCCGT	22	miRNA	hsa-miR-328-3p	MIMAT0000752	miRNA	-	1	0	0	6	139.218	5	78.6584
srR-6880	srRNA-RNA28SN5-4494-16	GGATTGTTCACCCACT	16	srRNA	RNA28SN5	NR_003287.4	rRNA	Homo sapiens RNA, 28S ribosomal N5 (RNA28SN5), ribosomal RNA	4494	5	85.2311	3	69.6088	4	62.9267
miR-26a-5p-1-21	miRNA-26a-5p-1-21	TTCAAGTAATCCAGGATAGGC	21	miRNA	hsa-miR-26a-5p	MIMAT0000082	miRNA	-	1	5	85.2311	3	69.6088	4	62.9267
srR-4647	srRNA-RNA18SN2-497-19	CCGACCCGGGGAGGTAGTG	19	srRNA	RNA18SN2	NR_146146.1	rRNA	Homo sapiens RNA, 18S ribosomal N2 (RNA18SN2), ribosomal RNA	497	10	170.462	0	0	3	47.195
slncR-1065	slncRNA-LINC00484 -2803-15	AGGAAGATGCGGTGC	15	slncRNA	LINC00484	ENST00000659376.1	lncRNA	ncrna chromosome:GRCh38:9:91159769:91166272:1 gene:ENSG00000235641.5 gene_biotype:lncRNA transcript_biotype:lncRNA gene_symbol:LINC00484 description:long intergenic non-protein coding RNA 484 [Source:HGNC Symbol;Acc:HGNC:27862]	2803	10	170.462	0	0	3	47.195
sgmR-1132	sgmRNA-chr8-51413228-16	AAGTCATCGCCAGCTT	16	sgmRNA	chr8	-	Genome	Chromosome 8	51413228	10	170.462	0	0	3	47.195
srR-6881	srRNA-RNA28SN5-3352-20	CTCGTCGCGCGCGCGTCCGC	20	srRNA	RNA28SN5	NR_003287.4	rRNA	Homo sapiens RNA, 28S ribosomal N5 (RNA28SN5), ribosomal RNA	3352	0	0	8	185.623	2	31.4634
snR-1004	snRNA-RNU2-37P -82-21	TGGATTTTTGGAGCAGGGAGA	21	snRNA	RNU2-37P	ENST00000410695.1	snRNA	ncrna chromosome:GRCh38:3:128075073:128075249:-1 gene:ENSG00000222627.1 gene_biotype:snRNA transcript_biotype:snRNA gene_symbol:RNU2-37P description:RNA, U2 small nuclear 37, pseudogene [Source:HGNC Symbol;Acc:HGNC:48530]	82	0	0	8	185.623	2	31.4634
srR-3549	srRNA-RNA5S1-16-17	ACCCTGAACGCGCCCGA	17	srRNA	RNA5S1	NR_023363.1	rRNA	Homo sapiens RNA, 5S ribosomal 1 (RNA5S1), ribosomal RNA	16	5	85.2311	5	116.015	1	15.7317
srpR-141	srpRNA-L1MB5-chr19:17089780-18	AACACTGTGAATGCACTG	18	srpRNA	L1MB5	-	LINE	hg38_rmsk_L1MB5_range=chr19:17089780-17090118	271	5	85.2311	5	116.015	1	15.7317
srR-1471	srRNA-RNA28SN5-417-16	GAAACCGTTAAGAGGT	16	srRNA	RNA28SN5	NR_003287.4	rRNA	Homo sapiens RNA, 28S ribosomal N5 (RNA28SN5), ribosomal RNA	417	4	68.1849	3	69.6088	5	78.6584
srR-2457	srRNA-RNA28SN5-4336-19	ACGATCCTTCTGACCTTTT	19	srRNA	RNA28SN5	NR_003287.4	rRNA	Homo sapiens RNA, 28S ribosomal N5 (RNA28SN5), ribosomal RNA	4336	9	153.416	0	0	4	62.9267
tsR-4709	tsRNA-tRNA-Val-TAC-56-21	CGGGCCCCAGTGGAACCACCA	21	tsRNA	tRNA-Val-TAC	chr11.trna16	tRNA	Homo_sapiens_tRNA-Val-TAC-2-1	56	9	153.416	0	0	4	62.9267
miR-10B-27-24	miRNA-10B-27-24	TACCCTGTAGAACCGAATTTGTGT	24	miRNA	MIR10B	ENST00000385011.1	miRNA	ncrna chromosome:GRCh38:2:176150303:176150412:1 gene:ENSG00000207744.1 gene_biotype:miRNA transcript_biotype:miRNA gene_symbol:MIR10B description:microRNA 10b [Source:HGNC Symbol;Acc:HGNC:31498]	27	9	153.416	0	0	4	62.9267
srpR-130	srpRNA-L1ME2z-chr16:63950488-23	TAAGATTTAGATGAACTTTCTCT	23	srpRNA	L1ME2z	-	LINE	hg38_rmsk_L1ME2z_range=chr16:63950488-63952849	58	9	153.416	0	0	4	62.9267
srR-6882	srRNA-RNA18SN2-82-25	GAAACTGCGAATGGCTCATTAAATC	25	srRNA	RNA18SN2	NR_146146.1	rRNA	Homo sapiens RNA, 18S ribosomal N2 (RNA18SN2), ribosomal RNA	82	4	68.1849	5	116.015	2	31.4634
srR-6883	srRNA-RNA28SN3-44-29	ATTAGTCAGCGGAGGAAAAGAAACTAACC	29	srRNA	RNA28SN3	NR_146154.1	rRNA	Homo sapiens RNA, 28S ribosomal N3 (RNA28SN3), ribosomal RNA	44	3	51.1387	3	69.6088	6	94.3901
miR-10a-5p-2-22-3	miRNA-10a-5p-2-22-3	ACCCTGTAGATCCGAATTTGTGA	23	miRNA	hsa-miR-10a-5p	MIMAT0000253	miRNA	-	2	8	136.37	0	0	5	78.6584
srR-6124	srRNA-RNA28SN5-3614-17	GGTGCGGACCAGGGGAA	17	srRNA	RNA28SN5	NR_003287.4	rRNA	Homo sapiens RNA, 28S ribosomal N5 (RNA28SN5), ribosomal RNA	3614	8	136.37	0	0	5	78.6584
srR-297	srRNA-RNA18SN2-1561-18	ACGCCGGCAGGCGCGGGT	18	srRNA	RNA18SN2	NR_146146.1	rRNA	Homo sapiens RNA, 18S ribosomal N2 (RNA18SN2), ribosomal RNA	1561	2	34.0925	1	23.2029	10	157.317
miR-181a-3p-1-22	miRNA-181a-3p-1-22	ACCATCGACCGTTGATTGTACC	22	miRNA	hsa-miR-181a-3p	MIMAT0000270	miRNA	-	1	3	51.1387	5	116.015	3	47.195
srR-6884	srRNA-RNA28SN5-3693-19	TTTCTGCCCAGTGCTCTGA	19	srRNA	RNA28SN5	NR_003287.4	rRNA	Homo sapiens RNA, 28S ribosomal N5 (RNA28SN5), ribosomal RNA	3693	8	136.37	2	46.4059	2	31.4634
srpR-134	srpRNA-SSU-rRNA_Hsa-chr22:11629546-16	GATGCCGACTGGCGAT	16	srpRNA	SSU-rRNA_Hsa	-	-	hg38_rmsk_SSU-rRNA_Hsa_range=chr22:11629546-11631288	1085	2	34.0925	3	69.6088	7	110.122
miR-500a-3p-1-22	miRNA-500a-3p-1-22	ATGCACCTGGGCAAGGATTCTG	22	miRNA	hsa-miR-500a-3p	MIMAT0002871	miRNA	-	1	7	119.324	0	0	6	94.3901
smcR-103	smcRNA-RN7SKP216 -211-17	ATCTCGTAGAACCTCCA	17	smcRNA	RN7SKP216	ENST00000411050.1	miscRNA	ncrna chromosome:GRCh38:12:114504876:114505187:-1 gene:ENSG00000222982.1 gene_biotype:misc_RNA transcript_biotype:misc_RNA gene_symbol:RN7SKP216 description:RN7SK pseudogene 216 [Source:HGNC Symbol;Acc:HGNC:45940]	211	7	119.324	0	0	6	94.3901
slncR-1066	slncRNA-MAPK4 -32-19	TCGCTCCGGCGCCGCGGCG	19	slncRNA	MAPK4	ENST00000631501.1	lncRNA	ncrna chromosome:GRCh38:CHR_HSCHR18_1_CTG1_1:50567374:50567475:1 gene:ENSG00000282110.1 gene_biotype:lncRNA transcript_biotype:lncRNA gene_symbol:MAPK4 description:mitogen-activated protein kinase 4 [Source:HGNC Symbol;Acc:HGNC:6878]	32	3	51.1387	7	162.421	0	0
tsR-1629	tsRNA-tRNA-Gly-CCC-57-19	TTTCCCGGGCGGCGCACCA	19	tsRNA	tRNA-Gly-CCC	chr16.trna34	tRNA	Homo_sapiens_tRNA-Gly-CCC-2-2	57	2	34.0925	5	116.015	4	62.9267
miR-941-1-23	miRNA-941-1-23	CACCCGGCTGTGTGCACATGTGC	23	miRNA	hsa-miR-941	MIMAT0004984	miRNA	-	1	6	102.277	0	0	7	110.122
srR-1669	srRNA-RNA28SN5-2045-22	GGATGGCGCTGGAGCGTCGGGC	22	srRNA	RNA28SN5	NR_003287.4	rRNA	Homo sapiens RNA, 28S ribosomal N5 (RNA28SN5), ribosomal RNA	2045	6	102.277	0	0	7	110.122
slncR-1067	slncRNA-LINC02123 -1343-22	ACGTACATTTAATAAACACTCT	22	slncRNA	LINC02123	ENST00000666886.1	lncRNA	ncrna chromosome:GRCh38:5:7347030:7348671:-1 gene:ENSG00000250668.2 gene_biotype:lncRNA transcript_biotype:lncRNA gene_symbol:LINC02123 description:long intergenic non-protein coding RNA 2123 [Source:HGNC Symbol;Acc:HGNC:52980]	1343	6	102.277	0	0	7	110.122
srR-6885	srRNA-RNA18SN2-60-27	AAGTACGCACGGCCGGTACAGTGAAAC	27	srRNA	RNA18SN2	NR_146146.1	rRNA	Homo sapiens RNA, 18S ribosomal N2 (RNA18SN2), ribosomal RNA	60	2	34.0925	7	162.421	1	15.7317
tsR-4710	tsRNA-tRNA-Ala-TGC-46-28	CCCCGGGTTCGACCCGGCATCTCCACCA	28	tsRNA	tRNA-Ala-TGC	chr12.trna13	tRNA	Homo_sapiens_tRNA-Ala-TGC-3-2	46	7	119.324	4	92.8117	0	0
srR-6348	srRNA-RNA18SN2-1768-21	ACGGCCCTGGCGGAGCGCTGA	21	srRNA	RNA18SN2	NR_146146.1	rRNA	Homo sapiens RNA, 18S ribosomal N2 (RNA18SN2), ribosomal RNA	1768	7	119.324	4	92.8117	0	0
srR-6886	srRNA-RNA18SN2-1023-20	AATCAAGAACGAAAGTCGGA	20	srRNA	RNA18SN2	NR_146146.1	rRNA	Homo sapiens RNA, 18S ribosomal N2 (RNA18SN2), ribosomal RNA	1023	7	119.324	4	92.8117	0	0
smR-754	smRNA-AC011511.4-1798-15	ACGCGGGCGGCCCGG	15	smRNA	AC011511.4	ENSG00000267303	mature mRNA	ENSG00000267303|ENST00000586529|AC011511.4|protein_coding|noveltranscript	1798	7	119.324	4	92.8117	0	0
-	spgRNA-AL035461.1-140-20	TAGGACATGCACAAGACTCT	20	spgRNA	AL035461.1	ENSG00000231961	pseudogene	ENSG00000231961|ENST00000421490|AL035461.1|processed_pseudogene|pseudogenesimilar to part of cytochrome c oxidase I	140	7	119.324	4	92.8117	0	0
srR-6887	srRNA-RNA28SN5-2347-16	AGATCTTGGTGGTAGT	16	srRNA	RNA28SN5	NR_003287.4	rRNA	Homo sapiens RNA, 28S ribosomal N5 (RNA28SN5), ribosomal RNA	2347	0	0	1	23.2029	12	188.78
srR-6888	srRNA-RNA28SN5-5038-22	ATTGAAAGTCAGCCCTCGACAC	22	srRNA	RNA28SN5	NR_003287.4	rRNA	Homo sapiens RNA, 28S ribosomal N5 (RNA28SN5), ribosomal RNA	5038	1	17.0462	5	116.015	5	78.6584
srR-1769	srRNA-RNA28SN5-4977-30	AGACGACCTGCTTCTGGGTCGGGGTTTCGT	30	srRNA	RNA28SN5	NR_003287.4	rRNA	Homo sapiens RNA, 28S ribosomal N5 (RNA28SN5), ribosomal RNA	4977	5	85.2311	0	0	8	125.853
srR-6889	srRNA-RNA28SN5-3746-17	AAACGGCGGGAGTAACT	17	srRNA	RNA28SN5	NR_003287.4	rRNA	Homo sapiens RNA, 28S ribosomal N5 (RNA28SN5), ribosomal RNA	3746	5	85.2311	0	0	8	125.853
srR-6890	srRNA-RNA5S1-5-28	ACGGCCATACCACCCTGAACGCGCCCGA	28	srRNA	RNA5S1	NR_023363.1	rRNA	Homo sapiens RNA, 5S ribosomal 1 (RNA5S1), ribosomal RNA	5	5	85.2311	0	0	8	125.853
miR-92b-3p-1-20	miRNA-92b-3p-1-20	TATTGCACTCGTCCCGGCCT	20	miRNA	hsa-miR-92b-3p	MIMAT0003218	miRNA	-	1	5	85.2311	0	0	8	125.853
sinR-1841	sinRNA-NEDD9-16936-17--	CAAGATCAGGATGTTCT	17	sinRNA	NEDD9	ENSG00000111859	protein_coding	neural precursor cell expressed, developmentally down-regulated 9 [Source:HGNC Symbol;Acc:HGNC:7733]	16936	5	85.2311	0	0	8	125.853
miR-let-7a-5p-1-22-2	miRNA-let-7a-5p-1-22-2	TGAGGTAGTAGGTTGTATAGTA	22	miRNA	hsa-let-7a-5p	MIMAT0000062	miRNA	-	1	6	102.277	4	92.8117	1	15.7317
snR-21	snRNA-U2 -165-24-2	AGTACCTCCAGGAACGGTGCACCC	24	snRNA	U2	ENST00000618602.1	snRNA	ncrna chromosome:GRCh38:17:43300041:43300231:-1 gene:ENSG00000278591.1 gene_biotype:snRNA transcript_biotype:snRNA gene_symbol:U2 description:U2 spliceosomal RNA [Source:RFAM;Acc:RF00004]	165	11	187.509	1	23.2029	0	0
tsR-2816	tsRNA-tRNA-Arg-TCG-48-29-3	TGAGGGTTCGTATCCCTTCGTGGTTGCCA	29	tsRNA	tRNA-Arg-TCG	chr6.trna132	tRNA	Homo_sapiens_tRNA-Arg-TCG-5-1	48	11	187.509	1	23.2029	0	0
srR-6891	srRNA-RNA28SN5-1650-29	AGTAGCTGGTTCCCTCCGAAGTTTCCCTC	29	srRNA	RNA28SN5	NR_003287.4	rRNA	Homo sapiens RNA, 28S ribosomal N5 (RNA28SN5), ribosomal RNA	1650	11	187.509	1	23.2029	0	0
smR-755	smRNA-SMIM9-432-16	ATCGAAACCACGCTCT	16	smRNA	SMIM9	ENSG00000203870	mature mRNA	ENSG00000203870|ENST00000478043|SMIM9|protein_coding|smallintegral membrane protein 9 [Source:HGNC Symbol;Acc:HGNC:41915]	432	11	187.509	1	23.2029	0	0
srR-6892	srRNA-RNA28SN5-3999-16	CGCGAGGGGCCCGGGG	16	srRNA	RNA28SN5	NR_003287.4	rRNA	Homo sapiens RNA, 28S ribosomal N5 (RNA28SN5), ribosomal RNA	3999	0	0	5	116.015	6	94.3901
miR-107-1-23	miRNA-107-1-23	AGCAGCATTGTACAGGGCTATCA	23	miRNA	hsa-miR-107	MIMAT0000104	miRNA	-	1	0	0	5	116.015	6	94.3901
piR-32995-1-16	piRNA-32995-1-16	TAGTGGGTTATCAGAA	16	piRNA	hsa-piR-32995	hsa-piR-32995	piRNA	-	1	0	0	5	116.015	6	94.3901
srR-101	srRNA-RNA28SN5-2602-19	GCCGGCGGGAGCCCCGGGG	19	srRNA	RNA28SN5	NR_003287.4	rRNA	Homo sapiens RNA, 28S ribosomal N5 (RNA28SN5), ribosomal RNA	2602	5	85.2311	2	46.4059	5	78.6584
srR-71	srRNA-RNA5-8SN1-131-26	GGGGCTACGCCTGTCTGAGCGTCGCT	26	srRNA	RNA5-8SN1	NR_145821.1	rRNA	Homo sapiens RNA, 5.8S ribosomal N1 (RNA5-8SN1), ribosomal RNA	131	4	68.1849	0	0	9	141.585
srR-2122	srRNA-RNA28SN5-4977-15	AGACGACCTGCTTCT	15	srRNA	RNA28SN5	NR_003287.4	rRNA	Homo sapiens RNA, 28S ribosomal N5 (RNA28SN5), ribosomal RNA	4977	4	68.1849	0	0	9	141.585
srR-1492	srRNA-RNA5S1-54-18	AAGCAGGGTCGGGCCTGG	18	srRNA	RNA5S1	NR_023363.1	rRNA	Homo sapiens RNA, 5S ribosomal 1 (RNA5S1), ribosomal RNA	54	4	68.1849	0	0	9	141.585
miR-92a-3p-1-24-4	miRNA-92a-3p-1-24-4	TATTGCACTTGTCCCGGCCTGTTA	24	miRNA	hsa-miR-92a-3p	MIMAT0000092	miRNA	-	1	0	0	7	162.421	3	47.195
tsR-103	tsRNA-mt-tRNA-Phe-GAA-45-30	AGACGGGCTCACATCACCCCATAAACACCA	30	tsRNA	mt-tRNA-Phe-GAA	mtdbD00000527	mt-tRNA	-	45	0	0	7	162.421	3	47.195
miR-484-1-23	miRNA-484-1-23	TCAGGCTCAGTCCCCTCCCGATT	23	miRNA	hsa-miR-484	MIMAT0002174	miRNA	-	1	10	170.462	1	23.2029	1	15.7317
miR-18a-5p-1-22	miRNA-18a-5p-1-22	TAAGGTGCATCAGTGCAGATAG	22	miRNA	hsa-miR-18a-5p	MIMAT0000072	miRNA	-	1	0	0	9	208.826	0	0
miR-423-5p-1-23-2	miRNA-423-5p-1-23-2	TGAGGGGCAGAGAGCGAGACCTT	23	miRNA	hsa-miR-423-5p	MIMAT0004748	miRNA	-	1	0	0	9	208.826	0	0
srR-6915	srRNA-RNA5S1-93-28-3	GCCTGGCAATACCGGGTGCTGTAGGCTT	28	srRNA	RNA5S1	NR_023363.1	rRNA	Homo sapiens RNA, 5S ribosomal 1 (RNA5S1), ribosomal RNA	93	0	0	9	208.826	0	0
tsR-1229	tsRNA-tRNA-Gln-CTG-58-20-3	TCATCTCGGTGGAACCTCCA	20	tsRNA	tRNA-Gln-CTG	chr6.trna44	tRNA	Homo_sapiens_tRNA-Gln-CTG-5-1	58	0	0	9	208.826	0	0
srR-3414	srRNA-RNA28SN5-4949-16	GTGGGGAACCTGGCGC	16	srRNA	RNA28SN5	NR_003287.4	rRNA	Homo sapiens RNA, 28S ribosomal N5 (RNA28SN5), ribosomal RNA	4949	0	0	9	208.826	0	0
srR-836	srRNA-RNA28SN5-1035-19	CCCGCGGGGGCGCGCCGGC	19	srRNA	RNA28SN5	NR_003287.4	rRNA	Homo sapiens RNA, 28S ribosomal N5 (RNA28SN5), ribosomal RNA	1035	0	0	9	208.826	0	0
srR-1760	srRNA-RNA28SN5-657-28	CCGACCGGCGACCGGCCGCCGCCGGGCG	28	srRNA	RNA28SN5	NR_003287.4	rRNA	Homo sapiens RNA, 28S ribosomal N5 (RNA28SN5), ribosomal RNA	657	0	0	9	208.826	0	0
srR-6893	srRNA-RNA18SN2-861-25	AATAATGGAATAGGACCGCGGTTCT	25	srRNA	RNA18SN2	NR_146146.1	rRNA	Homo sapiens RNA, 18S ribosomal N2 (RNA18SN2), ribosomal RNA	861	0	0	9	208.826	0	0
srR-6894	srRNA-RNA28SN5-4472-27	GAAGCAGAATTCACCAAGCGTTGGATT	27	srRNA	RNA28SN5	NR_003287.4	rRNA	Homo sapiens RNA, 28S ribosomal N5 (RNA28SN5), ribosomal RNA	4472	0	0	9	208.826	0	0
srR-6895	srRNA-RNA28SN5-2569-28	GTCCAGTGCGGTAACGCGACCGATCCCG	28	srRNA	RNA28SN5	NR_003287.4	rRNA	Homo sapiens RNA, 28S ribosomal N5 (RNA28SN5), ribosomal RNA	2569	0	0	9	208.826	0	0
srR-6896	srRNA-RNA28SN5-2268-21	ACGCCGCGACGAGTAGGAGGG	21	srRNA	RNA28SN5	NR_003287.4	rRNA	Homo sapiens RNA, 28S ribosomal N5 (RNA28SN5), ribosomal RNA	2268	0	0	9	208.826	0	0
srR-6897	srRNA-RNA18SN2-1345-22	GTTGGTGGAGCGATTTGTCTGG	22	srRNA	RNA18SN2	NR_146146.1	rRNA	Homo sapiens RNA, 18S ribosomal N2 (RNA18SN2), ribosomal RNA	1345	0	0	9	208.826	0	0
srR-6898	srRNA-RNA18SN2-709-19	GCCGCGAGGCGAGCCACCG	19	srRNA	RNA18SN2	NR_146146.1	rRNA	Homo sapiens RNA, 18S ribosomal N2 (RNA18SN2), ribosomal RNA	709	0	0	9	208.826	0	0
srR-6899	srRNA-RNA18SN2-498-22	CGACCCGGGGAGGTAGTGACGA	22	srRNA	RNA18SN2	NR_146146.1	rRNA	Homo sapiens RNA, 18S ribosomal N2 (RNA18SN2), ribosomal RNA	498	0	0	9	208.826	0	0
srR-6900	srRNA-RNA28SN5-1729-30	ATCCGGTAAAGCGAATGATTAGAGGTCTTG	30	srRNA	RNA28SN5	NR_003287.4	rRNA	Homo sapiens RNA, 28S ribosomal N5 (RNA28SN5), ribosomal RNA	1729	0	0	9	208.826	0	0
srR-6901	srRNA-RNA28SN5-3663-22	AGGCCCGCGGCGGGTGTTGACG	22	srRNA	RNA28SN5	NR_003287.4	rRNA	Homo sapiens RNA, 28S ribosomal N5 (RNA28SN5), ribosomal RNA	3663	0	0	9	208.826	0	0
srR-6902	srRNA-RNA28SN5-1447-19	CGCCGAGGGCGCACCACCG	19	srRNA	RNA28SN5	NR_003287.4	rRNA	Homo sapiens RNA, 28S ribosomal N5 (RNA28SN5), ribosomal RNA	1447	0	0	9	208.826	0	0
srR-6903	srRNA-RNA5S1-14-18	CCACCCTGAACGCGCCCG	18	srRNA	RNA5S1	NR_023363.1	rRNA	Homo sapiens RNA, 5S ribosomal 1 (RNA5S1), ribosomal RNA	14	0	0	9	208.826	0	0
srR-6904	srRNA-RNA18SN2-5-16	TGGTTGATCCTGCCAG	16	srRNA	RNA18SN2	NR_146146.1	rRNA	Homo sapiens RNA, 18S ribosomal N2 (RNA18SN2), ribosomal RNA	5	0	0	9	208.826	0	0
srR-6905	srRNA-RNA28SN5-4393-20	GATAACTGGCTTGTGGCGGC	20	srRNA	RNA28SN5	NR_003287.4	rRNA	Homo sapiens RNA, 28S ribosomal N5 (RNA28SN5), ribosomal RNA	4393	0	0	9	208.826	0	0
srR-6906	srRNA-RNA18SN2-1023-26	AATCAAGAACGAAAGTCGGAGGTTCG	26	srRNA	RNA18SN2	NR_146146.1	rRNA	Homo sapiens RNA, 18S ribosomal N2 (RNA18SN2), ribosomal RNA	1023	0	0	9	208.826	0	0
srR-6907	srRNA-RNA18SN2-747-16	TCTCGGCGCCCCCTCG	16	srRNA	RNA18SN2	NR_146146.1	rRNA	Homo sapiens RNA, 18S ribosomal N2 (RNA18SN2), ribosomal RNA	747	0	0	9	208.826	0	0
srR-6908	srRNA-RNA18SN2-363-23	AACTTTCGATGGTAGTCGCCGTG	23	srRNA	RNA18SN2	NR_146146.1	rRNA	Homo sapiens RNA, 18S ribosomal N2 (RNA18SN2), ribosomal RNA	363	0	0	9	208.826	0	0
srR-6909	srRNA-RNA28SN5-3344-27	CCCCACGTCTCGTCGCGCGCGCGTCCG	27	srRNA	RNA28SN5	NR_003287.4	rRNA	Homo sapiens RNA, 28S ribosomal N5 (RNA28SN5), ribosomal RNA	3344	0	0	9	208.826	0	0
srR-6910	srRNA-12S rRNA-928-28	TGTACTGGAAAGTGCACTTGGACGAACA	28	srRNA	12S rRNA	NC_012920.1:648-1601	rRNA	Homo sapiens mitochondrion, MT-RNR1 mitochondrially encoded 12S RNA (12S rRNA), ribosomal RNA	928	0	0	9	208.826	0	0
srR-6911	srRNA-RNA28SN5-1339-25	TCTAACGCGTGCGCGAGTCAGGGGC	25	srRNA	RNA28SN5	NR_003287.4	rRNA	Homo sapiens RNA, 28S ribosomal N5 (RNA28SN5), ribosomal RNA	1339	0	0	9	208.826	0	0
srR-6912	srRNA-RNA28SN5-3458-18	CCGCCTCCCGTTCCCCCC	18	srRNA	RNA28SN5	NR_003287.4	rRNA	Homo sapiens RNA, 28S ribosomal N5 (RNA28SN5), ribosomal RNA	3458	0	0	9	208.826	0	0
srR-6913	srRNA-RNA5-8SN1-3-26	TTACTCTAAGCGGTGGATCACTCGGC	26	srRNA	RNA5-8SN1	NR_145821.1	rRNA	Homo sapiens RNA, 5.8S ribosomal N1 (RNA5-8SN1), ribosomal RNA	3	0	0	9	208.826	0	0
srR-6914	srRNA-RNA5S1-91-18	CCGCCTGGGAATATCGGG	18	srRNA	RNA5S1	NR_023363.1	rRNA	Homo sapiens RNA, 5S ribosomal 1 (RNA5S1), ribosomal RNA	91	0	0	9	208.826	0	0
tsR-771	tsRNA-tRNA-SeC-TCA-76-15	ACCTTTCGGGCGCCA	15	tsRNA	tRNA-SeC-TCA	chr19.trna8	tRNA	Homo_sapiens_tRNA-SeC-TCA-1-1	76	0	0	9	208.826	0	0
tsR-466	tsRNA-tRNA-Asn-GTT-60-20	GGGCCCACCCAGGGACGCCA	20	tsRNA	tRNA-Asn-GTT	chr1.trna148	tRNA	Homo_sapiens_tRNA-Asn-GTT-5-1	60	0	0	9	208.826	0	0
tsR-4711	tsRNA-tRNA-Asp-GTC-24-26	ATCCCCGCCTGTCACGCGGGAGACCG	26	tsRNA	tRNA-Asp-GTC	chr12.trna12	tRNA	Homo_sapiens_tRNA-Asp-GTC-2-9	24	0	0	9	208.826	0	0
tsR-4712	tsRNA-tRNA-Gly-CCC-60-17	TTCCGGGCGGCGCACCA	17	tsRNA	tRNA-Gly-CCC	chr16.trna34	tRNA	Homo_sapiens_tRNA-Gly-CCC-2-2	60	0	0	9	208.826	0	0
tsR-4713	tsRNA-tRNA-Arg-TCG-49-22	GAGGGTTCGTGTCCCTTCGTGG	22	tsRNA	tRNA-Arg-TCG	chr17.trna17	tRNA	Homo_sapiens_tRNA-Arg-TCG-3-1	49	0	0	9	208.826	0	0
tsR-4714	tsRNA-tRNA-Ser-TGA-68-18	ACCCTGCTCGCAGCGCCA	18	tsRNA	tRNA-Ser-TGA	chr10.trna2	tRNA	Homo_sapiens_tRNA-Ser-TGA-1-1	68	0	0	9	208.826	0	0
tsR-4715	tsRNA-tRNA-Val-TAC-18-17	GTTATTACGTCTGCTTT	17	tsRNA	tRNA-Val-TAC	chr11.trna16	tRNA	Homo_sapiens_tRNA-Val-TAC-2-1	18	0	0	9	208.826	0	0
miR-32-5p-1-22	miRNA-32-5p-1-22	TATTGCACATTACTAAGTTGCA	22	miRNA	hsa-miR-32-5p	MIMAT0000090	miRNA	-	1	0	0	9	208.826	0	0
miR-4443-1-16	miRNA-4443-1-16	TTGGAGGCGTGGGTTT	16	miRNA	hsa-miR-4443	MIMAT0018961	miRNA	-	1	0	0	9	208.826	0	0
miR-93-5p-1-21	miRNA-93-5p-1-21	CAAAGTGCTTCGTGCAGGTAG	21	miRNA	hsa-miR-93-5p	MIMAT0000093	miRNA	-	1	0	0	9	208.826	0	0
snoR-1597	snoRNA-SNORD38A -1-20	TCTCGTGATGAAAACTCTGT	20	snoRNA	SNORD38A	ENST00000365161.1	snoRNA	ncrna chromosome:GRCh38:1:44777843:44777912:1 gene:ENSG00000202031.1 gene_biotype:snoRNA transcript_biotype:snoRNA gene_symbol:SNORD38A description:small nucleolar RNA, C/D box 38A [Source:HGNC Symbol;Acc:HGNC:30355]	1	0	0	9	208.826	0	0
snR-1072	snRNA-RNU2-3P -88-23	ATATTAAATGGATTTTTGGAGCA	23	snRNA	RNU2-3P	ENST00000410144.1	snRNA	ncrna chromosome:GRCh38:15:95745804:95745994:1 gene:ENSG00000222076.1 gene_biotype:snRNA transcript_biotype:snRNA gene_symbol:RNU2-3P description:RNA, U2 small nuclear 3, pseudogene [Source:HGNC Symbol;Acc:HGNC:10153]	88	0	0	9	208.826	0	0
slncR-1068	slncRNA-AL162595.1 -1272-26	TATGTCCATGATCAGATACCTCTGTT	26	slncRNA	AL162595.1	ENST00000436334.2	lncRNA	ncrna chromosome:GRCh38:1:229267265:229271067:-1 gene:ENSG00000177788.6 gene_biotype:lncRNA transcript_biotype:lncRNA gene_symbol:AL162595.1 description:novel transcript	1272	0	0	9	208.826	0	0
slncR-1069	slncRNA-AC117453.1 -1389-20	AAAGGCTGTTCTCTAAAAGC	20	slncRNA	AC117453.1	ENST00000663946.1	lncRNA	ncrna chromosome:GRCh38:3:178275012:178385348:-1 gene:ENSG00000223930.7 gene_biotype:lncRNA transcript_biotype:lncRNA gene_symbol:AC117453.1 description:novel transcript, antisense to KCNMB2	1389	0	0	9	208.826	0	0
slncR-1070	slncRNA-AP006295.1 -281-15	AGACTTGGAACTTTT	15	slncRNA	AP006295.1	ENST00000532605.1	lncRNA	ncrna chromosome:GRCh38:11:80321620:80327911:-1 gene:ENSG00000254434.1 gene_biotype:lncRNA transcript_biotype:lncRNA gene_symbol:AP006295.1 description:novel transcript	281	0	0	9	208.826	0	0
slncR-1071	slncRNA-AC096733.2 -85-18	ATGTCGGGGCCGCACGCG	18	slncRNA	AC096733.2	ENST00000609937.1	lncRNA	ncrna chromosome:GRCh38:4:140756528:140757921:1 gene:ENSG00000273472.1 gene_biotype:lncRNA transcript_biotype:lncRNA gene_symbol:AC096733.2 description:novel transcript	85	0	0	9	208.826	0	0
slncR-1072	slncRNA-AC135776.1 -947-18	CCGGCTCTCCGTGCGGCC	18	slncRNA	AC135776.1	ENST00000319817.3	lncRNA	ncrna chromosome:GRCh38:16:35021749:35024229:1 gene:ENSG00000179755.3 gene_biotype:lncRNA transcript_biotype:lncRNA gene_symbol:AC135776.1 description:novel transcript	947	0	0	9	208.826	0	0
slncR-1073	slncRNA-AC080013.1 -2103-21	TAAGTATCGTTATTTAAATAT	21	slncRNA	AC080013.1	ENST00000668475.1	lncRNA	ncrna chromosome:GRCh38:3:158736075:158743409:1 gene:ENSG00000240207.7 gene_biotype:lncRNA transcript_biotype:lncRNA gene_symbol:AC080013.1 description:novel transcript, antisense to RARRES1	2103	0	0	9	208.826	0	0
slncR-1074	slncRNA-EGFLAM-AS4 -472-19	AGTTACTGAACCTCTTTCT	19	slncRNA	EGFLAM-AS4	ENST00000512496.1	lncRNA	ncrna chromosome:GRCh38:5:38282264:38290986:-1 gene:ENSG00000248730.1 gene_biotype:lncRNA transcript_biotype:lncRNA gene_symbol:EGFLAM-AS4 description:EGFLAM antisense RNA 4 [Source:HGNC Symbol;Acc:HGNC:41166]	472	0	0	9	208.826	0	0
slncR-1075	slncRNA-Z97192.3 -2125-15	AGGTCCAGACAAAAT	15	slncRNA	Z97192.3	ENST00000420902.1	lncRNA	ncrna chromosome:GRCh38:22:49612657:49615716:-1 gene:ENSG00000235111.1 gene_biotype:lncRNA transcript_biotype:lncRNA gene_symbol:Z97192.3 description:novel transcript	2125	0	0	9	208.826	0	0
slncR-1076	slncRNA-AC040168.1 -245-18	TACCGGCCCCTCTCATCG	18	slncRNA	AC040168.1	ENST00000569025.1	lncRNA	ncrna chromosome:GRCh38:16:56169679:56190007:-1 gene:ENSG00000246379.8 gene_biotype:lncRNA transcript_biotype:lncRNA gene_symbol:AC040168.1 description:novel transcript	245	0	0	9	208.826	0	0
slncR-1077	slncRNA-AC011595.1 -420-16	AAGGAGTTGAACTGGT	16	slncRNA	AC011595.1	ENST00000548901.1	lncRNA	ncrna chromosome:GRCh38:12:106103163:106106165:1 gene:ENSG00000257438.1 gene_biotype:lncRNA transcript_biotype:lncRNA gene_symbol:AC011595.1 description:novel transcript, antisense to NUAK1	420	0	0	9	208.826	0	0
smcR-104	smcRNA-RN7SL191P -22-19	ACTCTGTGACCCAGCTACT	19	smcRNA	RN7SL191P	ENST00000484366.3	miscRNA	ncrna chromosome:GRCh38:X:131134086:131134390:-1 gene:ENSG00000241198.3 gene_biotype:misc_RNA transcript_biotype:misc_RNA gene_symbol:RN7SL191P description:RNA, 7SL, cytoplasmic 191, pseudogene [Source:HGNC Symbol;Acc:HGNC:46207]	22	0	0	9	208.826	0	0
sgmR-1133	sgmRNA-chr13-51896618-16	CCTGTTGCGACCACCA	16	sgmRNA	chr13	-	Genome	Chromosome 13	51896618	0	0	9	208.826	0	0
sgmR-1134	sgmRNA-chr13-96636407-19	ATCCAAAGTCAGTAGGTAT	19	sgmRNA	chr13	-	Genome	Chromosome 13	96636407	0	0	9	208.826	0	0
sgmR-1135	sgmRNA-chr18-5657678-16	GTGAACTATGCTTGAG	16	sgmRNA	chr18	-	Genome	Chromosome 18	5657678	0	0	9	208.826	0	0
sgmR-1136	sgmRNA-chr6-136914153-26	TGCTTCCATGTTTAAAAACATGGCAA	26	sgmRNA	chr6	-	Genome	Chromosome 6	136914153	0	0	9	208.826	0	0
sgmR-1137	sgmRNA-chr9-136474776-23	GGCCTATCGATCCTTTTGACTTT	23	sgmRNA	chr9	-	Genome	Chromosome 9	136474776	0	0	9	208.826	0	0
sgmR-1138	sgmRNA-chr7-15840393-20	CTGCGGATTTGACATTAGTC	20	sgmRNA	chr7	-	Genome	Chromosome 7	15840393	0	0	9	208.826	0	0
piR-33041-1-26	piRNA-33041-1-26	TTCTCACTACTGCATGACTAGTCTTA	26	piRNA	hsa-piR-33041	hsa-piR-33041	piRNA	-	1	0	0	9	208.826	0	0
piR-14851-17-16	piRNA-14851-17-16	GAAACTCCTTCGTGCT	16	piRNA	hsa-piR-14851	hsa-piR-14851	piRNA	-	17	0	0	9	208.826	0	0
smR-756	smRNA-MTHFD2-1448-24	AAACCAGGGCAGCTGCAGTTGTGG	24	smRNA	MTHFD2	ENSG00000065911	mature mRNA	ENSG00000065911|ENST00000677997|MTHFD2|protein_coding|methylenetetrahydrofolatedehydrogenase (NADP+ dependent) 2, methenyltetrahydrofolate cyclohydrolase [Source:HGNC Symbol;Acc:HGNC:7434]	1448	0	0	9	208.826	0	0
smR-757	smRNA-PHLDA1-357-20	CGCTGGGGCGAGGACGGCGC	20	smRNA	PHLDA1	ENSG00000139289	mature mRNA	ENSG00000139289|ENST00000619060|PHLDA1|protein_coding|pleckstrinhomology like domain family A member 1 [Source:HGNC Symbol;Acc:HGNC:8933]	357	0	0	9	208.826	0	0
smR-758	smRNA-GIGYF1-3877-20	AAAAAGACGGAGGAAGAAGA	20	smRNA	GIGYF1	ENSG00000146830	mature mRNA	ENSG00000146830|ENST00000678049|GIGYF1|protein_coding|GRB10interacting GYF protein 1 [Source:HGNC Symbol;Acc:HGNC:9126]	3877	0	0	9	208.826	0	0
smR-759	smRNA-BAG5-962-29	AGAAATTATCGGAGGGAGGTAGTAGAAGA	29	smRNA	BAG5	ENSG00000166170	mature mRNA	ENSG00000166170|ENST00000445922|BAG5|protein_coding|BAGcochaperone 5 [Source:HGNC Symbol;Acc:HGNC:941]	962	0	0	9	208.826	0	0
smR-760	smRNA-FURIN-228-20	GTGGACTGCCTCAGCTGCGC	20	smRNA	FURIN	ENSG00000140564	mature mRNA	ENSG00000140564|ENST00000680086|FURIN|protein_coding|furin,paired basic amino acid cleaving enzyme [Source:HGNC Symbol;Acc:HGNC:8568]	228	0	0	9	208.826	0	0
srpR-152	srpRNA-L1MD2-chr20:62681192-18	TTTGTATTGTTTATTTCT	18	srpRNA	L1MD2	-	LINE	hg38_rmsk_L1MD2_range=chr20:62681192-62681392	144	0	0	9	208.826	0	0
srpR-153	srpRNA-L1MC-chrX:65301865-16	AGCCAACTTAGAACTG	16	srpRNA	L1MC	-	LINE	hg38_rmsk_L1MC_range=chrX:65301865-65303174	832	0	0	9	208.826	0	0
srpR-154	srpRNA-MLT1H-int-chr9:7225258-21	ACGGCAGCTTGAAAAGTCTCT	21	srpRNA	MLT1H-int	-	LTR	hg38_rmsk_MLT1H-int_range=chr9:7225258-7225406	25	0	0	9	208.826	0	0
srpR-156	srpRNA-MIR-chr10:25548439-21	AGCTTCAGTTGTCCGATTTGT	21	srpRNA	MIR	-	SINE	hg38_rmsk_MIR_range=chr10:25548439-25548704	122	0	0	9	208.826	0	0
srpR-157	srpRNA-L1MD2-chr7:49315268-23	TTGCTGGTTCTGGAACTACTGCA	23	srpRNA	L1MD2	-	LINE	hg38_rmsk_L1MD2_range=chr7:49315268-49318131	1339	0	0	9	208.826	0	0
srpR-158	srpRNA-LSU-rRNA_Hsa-chr19:24000658-23	GGGCGCGAGCCTGGGTGGAGCTG	23	srpRNA	LSU-rRNA_Hsa	-	-	hg38_rmsk_LSU-rRNA_Hsa_range=chr19:24000658-24001448	74	0	0	9	208.826	0	0
srpR-155	srpRNA-LTR75B-chrX:115658454-18	TAAGACCACTTAGTTGAT	18	srpRNA	LTR75B	-	-	hg38_rmsk_LTR75B_range=chrX:115658454-115659013	278	0	0	9	208.826	0	0
-	spgRNA-AC068880.1-1154-17	CTGCTCGTGCAGGGCTA	17	spgRNA	AC068880.1	ENSG00000250316	pseudogene	ENSG00000250316|ENST00000507289|AC068880.1|unprocessed_pseudogene|ATPase,Ca++ transporting, plasma membrane 2 (ATP2B2) pseudogene	1154	0	0	9	208.826	0	0
-	spgRNA-MRGPRX5P-933-19	AGCCTTGCGCTGTCGGGAA	19	spgRNA	MRGPRX5P	ENSG00000255536	pseudogene	ENSG00000255536|ENST00000532712|MRGPRX5P|unprocessed_pseudogene|MASrelated GPR family member X5, pseudogene [Source:HGNC Symbol;Acc:HGNC:54329]	933	0	0	9	208.826	0	0
-	spgRNA-CHMP1B2P-4168-16	CTTTTTGACCTTCGAT	16	spgRNA	CHMP1B2P	ENSG00000278530	pseudogene	ENSG00000278530|ENST00000614414|CHMP1B2P|transcribed_unitary_pseudogene|chargedmultivesicular body protein 1B2, pseudogene [Source:HGNC Symbol;Acc:HGNC:49380]	4168	0	0	9	208.826	0	0
tsR-603	tsRNA-tRNA-Gln-CTG-55-21-3	CAGGTCTCGGTGGAACCTCCA	21	tsRNA	tRNA-Gln-CTG	chr6.trna154	tRNA	Homo_sapiens_tRNA-Gln-CTG-2-1	55	3	51.1387	0	0	10	157.317
miR-25-3p-2-21	miRNA-25-3p-2-21	ATTGCACTTGTCTCGGTCTGA	21	miRNA	hsa-miR-25-3p	MIMAT0000081	miRNA	-	2	3	51.1387	0	0	10	157.317
srR-914	srRNA-RNA28SN5-3091-18	CCCCGGGGGAGCGCCGCG	18	srRNA	RNA28SN5	NR_003287.4	rRNA	Homo sapiens RNA, 28S ribosomal N5 (RNA28SN5), ribosomal RNA	3091	4	68.1849	4	92.8117	3	47.195
srR-6916	srRNA-RNA18SN2-747-25	TCTCGGCGCCCCCTCGATGCTCTTA	25	srRNA	RNA18SN2	NR_146146.1	rRNA	Homo sapiens RNA, 18S ribosomal N2 (RNA18SN2), ribosomal RNA	747	4	68.1849	4	92.8117	3	47.195
miR-140-63-21	miRNA-140-63-21	ACCACAGGGTAGAACCACGGA	21	miRNA	MIR140	ENST00000385282.3	miRNA	ncrna chromosome:GRCh38:16:69933081:69933180:1 gene:ENSG00000208017.3 gene_biotype:miRNA transcript_biotype:miRNA gene_symbol:MIR140 description:microRNA 140 [Source:HGNC Symbol;Acc:HGNC:31527]	63	4	68.1849	4	92.8117	3	47.195
tsR-803	tsRNA-tRNA-Val-CAC-62-15	CGGGCGGAAACACCA	15	tsRNA	tRNA-Val-CAC	chr1.trna132	tRNA	Homo_sapiens_tRNA-Val-CAC-5-1	62	9	153.416	1	23.2029	2	31.4634
tsR-1590	tsRNA-tRNA-Arg-CCG-62-15	CCATCTGGGTCGCCA	15	tsRNA	tRNA-Arg-CCG	chr17.trna21	tRNA	Homo_sapiens_tRNA-Arg-CCG-2-1	62	9	153.416	1	23.2029	2	31.4634
miR-20a-5p-1-22	miRNA-20a-5p-1-22	TAAAGTGCTTATAGTGCAGGTA	22	miRNA	hsa-miR-20a-5p	MIMAT0000075	miRNA	-	1	3	51.1387	2	46.4059	7	110.122
srR-6917	srRNA-RNA28SN5-47-26	AGTCAGCGGAGGAGAAGAAACTAACC	26	srRNA	RNA28SN5	NR_003287.4	rRNA	Homo sapiens RNA, 28S ribosomal N5 (RNA28SN5), ribosomal RNA	47	3	51.1387	2	46.4059	7	110.122
miR-24-3p-1-23-2	miRNA-24-3p-1-23-2	TGGCTCAGTTCAGCAGGAACAGA	23	miRNA	hsa-miR-24-3p	MIMAT0000080	miRNA	-	1	4	68.1849	6	139.218	0	0
slncR-1078	slncRNA-MACROD2-AS1 -52-19	GGTGAGCTCAGCGAGGACG	19	slncRNA	MACROD2-AS1	ENST00000664409.1	lncRNA	ncrna chromosome:GRCh38:20:14884250:14929528:-1 gene:ENSG00000235914.2 gene_biotype:lncRNA transcript_biotype:lncRNA gene_symbol:MACROD2-AS1 description:MACROD2 antisense RNA 1 [Source:HGNC Symbol;Acc:HGNC:37193]	52	4	68.1849	6	139.218	0	0
srR-2446	srRNA-RNA28SN5-328-27	AAGGCTAAATACCGGCACGAGACCGAT	27	srRNA	RNA28SN5	NR_003287.4	rRNA	Homo sapiens RNA, 28S ribosomal N5 (RNA28SN5), ribosomal RNA	328	2	34.0925	0	0	11	173.048
tsR-310	tsRNA-tRNA-Lys-CTT-1-28	GCCCGGCTAGCTCAGTCGGTAGAGCATG	28	tsRNA	tRNA-Lys-CTT	chr16.trna11	tRNA	Homo_sapiens_tRNA-Lys-CTT-4-1	1	2	34.0925	0	0	11	173.048
sinR-658	sinRNA-FOXP2-19112-24--	GAGGGTGTCCCTTCGTGGTCGCCA	24	sinRNA	FOXP2	ENSG00000128573	protein_coding	forkhead box P2 [Source:HGNC Symbol;Acc:HGNC:13875]	19112	3	51.1387	4	92.8117	4	62.9267
srR-6918	srRNA-RNA18SN2-1514-17	GGGGCTGCACGCGCGCT	17	srRNA	RNA18SN2	NR_146146.1	rRNA	Homo sapiens RNA, 18S ribosomal N2 (RNA18SN2), ribosomal RNA	1514	8	136.37	1	23.2029	3	47.195
srR-6919	srRNA-RNA5-8SN1-138-16	CGCCTGTCTGAGCGTC	16	srRNA	RNA5-8SN1	NR_145821.1	rRNA	Homo sapiens RNA, 5.8S ribosomal N1 (RNA5-8SN1), ribosomal RNA	138	2	34.0925	2	46.4059	8	125.853
srR-6920	srRNA-RNA28SN5-4953-20	GTGGAACCTGGCGCTAAACC	20	srRNA	RNA28SN5	NR_003287.4	MT rRNA	Homo sapiens RNA, 28S ribosomal N5 (RNA28SN5), ribosomal RNA	4953	2	34.0925	2	46.4059	8	125.853
snoR-1598	snoRNA-SNORD96A -56-19	ATGTCCTGCAATTCTGAAT	19	snoRNA	SNORD96A	ENST00000606577.1	snoRNA	ncrna chromosome:GRCh38:5:181241814:181241892:-1 gene:ENSG00000272296.1 gene_biotype:snoRNA transcript_biotype:snoRNA gene_symbol:SNORD96A description:small nucleolar RNA, C/D box 96A [Source:HGNC Symbol;Acc:HGNC:32758]	56	3	51.1387	6	139.218	1	15.7317
sinR-1842	sinRNA-KCNMB2-AS1-184971-21--	ATCTGATGTGGGCGTTGGAAT	21	sinRNA	KCNMB2-AS1	ENSG00000237978	lncRNA	-	184971	8	136.37	3	69.6088	0	0
srR-1214	srRNA-12S rRNA-938-18	AGTGCACTTGGACGAACA	18	srRNA	12S rRNA	NC_012920.1:648-1601	rRNA	Homo sapiens mitochondrion, MT-RNR1 mitochondrially encoded 12S RNA (12S rRNA), ribosomal RNA	938	1	17.0462	0	0	12	188.78
srR-6921	srRNA-RNA18SN2-1179-15	GCAAAGCTGAAACTT	15	srRNA	RNA18SN2	NR_146146.1	rRNA	Homo sapiens RNA, 18S ribosomal N2 (RNA18SN2), ribosomal RNA	1179	2	34.0925	4	92.8117	5	78.6584
srR-6922	srRNA-RNA18SN2-455-21	ACCACATCCAAGGAAGGCAGC	21	srRNA	RNA18SN2	NR_146146.1	rRNA	Homo sapiens RNA, 18S ribosomal N2 (RNA18SN2), ribosomal RNA	455	2	34.0925	4	92.8117	5	78.6584
srR-6923	srRNA-RNA18SN2-82-29	GAAACTGCGAATGGCTCATTAAATCAGTT	29	srRNA	RNA18SN2	NR_146146.1	rRNA	Homo sapiens RNA, 18S ribosomal N2 (RNA18SN2), ribosomal RNA	82	2	34.0925	4	92.8117	5	78.6584
miR-92a-3p-1-20	miRNA-92a-3p-1-20	TATTGCACTTGTCCCGGCCT	20	miRNA	hsa-miR-92a-3p	MIMAT0000092	miRNA	-	1	7	119.324	1	23.2029	4	62.9267
srR-6344	srRNA-RNA18SN2-1786-17	TGAGAAGACGGTCGAAC	17	srRNA	RNA18SN2	NR_146146.1	rRNA	Homo sapiens RNA, 18S ribosomal N2 (RNA18SN2), ribosomal RNA	1786	7	119.324	1	23.2029	4	62.9267
srR-6924	srRNA-RNA5-8SN1-1-30-2	CGACTCTTAGCGGTGGATCACTCGGCTCGA	30	srRNA	RNA5-8SN1	NR_145821.1	rRNA	Homo sapiens RNA, 5.8S ribosomal N1 (RNA5-8SN1), ribosomal RNA	1	2	34.0925	6	139.218	2	31.4634
srR-511	srRNA-RNA28SN5-4709-19	TCCCGCCCAGGCGGAACGA	19	srRNA	RNA28SN5	NR_003287.4	rRNA	Homo sapiens RNA, 28S ribosomal N5 (RNA28SN5), ribosomal RNA	4709	7	119.324	3	69.6088	1	15.7317
srR-6925	srRNA-RNA28SN5-966-15	ACCCGTCGCCGCGCT	15	srRNA	RNA28SN5	NR_003287.4	rRNA	Homo sapiens RNA, 28S ribosomal N5 (RNA28SN5), ribosomal RNA	966	7	119.324	3	69.6088	1	15.7317
tsR-152	tsRNA-tRNA-Arg-CCG-50-27	TGGGTTCGTGTCCCATCTGGGTCGCCA	27	tsRNA	tRNA-Arg-CCG	chr17.trna21	tRNA	Homo_sapiens_tRNA-Arg-CCG-2-1	50	7	119.324	3	69.6088	1	15.7317
miR-19a-3p-1-23-2	miRNA-19a-3p-1-23-2	TGTGCAAAATTATGCAAAACTGA	23	miRNA	hsa-miR-19a-3p	MIMAT0000073	miRNA	-	1	12	204.555	0	0	0	0
miR-20a-5p-1-23-3	miRNA-20a-5p-1-23-3	TAAAGTGCTTATACTGCAGGTAG	23	miRNA	hsa-miR-20a-5p	MIMAT0000075	miRNA	-	1	12	204.555	0	0	0	0
miR-21-5p-1-24-2	miRNA-21-5p-1-24-2	TAGCTTATCAGACTGATGTTGAAA	24	miRNA	hsa-miR-21-5p	MIMAT0000076	miRNA	-	1	12	204.555	0	0	0	0
miR-421-1-23	miRNA-421-1-23	ATCAACAGACATTAATTGGGCGT	23	miRNA	hsa-miR-421	MIMAT0003339	miRNA	-	1	12	204.555	0	0	0	0
srR-4423	srRNA-RNA28SN5-18-18	CGTGGCGACCCGCTGAAT	18	srRNA	RNA28SN5	NR_003287.4	rRNA	Homo sapiens RNA, 28S ribosomal N5 (RNA28SN5), ribosomal RNA	18	12	204.555	0	0	0	0
srR-6926	srRNA-RNA28SN5-4676-17	GTGGGATTATGACTGAA	17	srRNA	RNA28SN5	NR_003287.4	rRNA	Homo sapiens RNA, 28S ribosomal N5 (RNA28SN5), ribosomal RNA	4676	12	204.555	0	0	0	0
srR-6927	srRNA-RNA18SN2-137-24	TCCTACTTGGATAACTGTGGTAAT	24	srRNA	RNA18SN2	NR_146146.1	rRNA	Homo sapiens RNA, 18S ribosomal N2 (RNA18SN2), ribosomal RNA	137	12	204.555	0	0	0	0
srR-6928	srRNA-RNA28SN5-4990-24	CTGGGTCGGGGTTTCGTACGTAGC	24	srRNA	RNA28SN5	NR_003287.4	rRNA	Homo sapiens RNA, 28S ribosomal N5 (RNA28SN5), ribosomal RNA	4990	12	204.555	0	0	0	0
srR-6929	srRNA-RNA28SN5-4486-22	CAAGCGTTGGATTGTTCACCCA	22	srRNA	RNA28SN5	NR_003287.4	rRNA	Homo sapiens RNA, 28S ribosomal N5 (RNA28SN5), ribosomal RNA	4486	12	204.555	0	0	0	0
srR-6930	srRNA-RNA18SN2-1486-25	AACAGGTCTGTGATGCCCTTAGATG	25	srRNA	RNA18SN2	NR_146146.1	rRNA	Homo sapiens RNA, 18S ribosomal N2 (RNA18SN2), ribosomal RNA	1486	12	204.555	0	0	0	0
srR-6931	srRNA-RNA18SN2-141-24	ACTTGGATAACTGTGGTAATTCTA	24	srRNA	RNA18SN2	NR_146146.1	rRNA	Homo sapiens RNA, 18S ribosomal N2 (RNA18SN2), ribosomal RNA	141	12	204.555	0	0	0	0
srR-6932	srRNA-RNA28SN5-433-25	AAACGGGTGGGGTCCGCGCAGTCCG	25	srRNA	RNA28SN5	NR_003287.4	rRNA	Homo sapiens RNA, 28S ribosomal N5 (RNA28SN5), ribosomal RNA	433	12	204.555	0	0	0	0
srR-6933	srRNA-RNA18SN2-1451-26	GACAAGTGGCGTTTAGCCACACGAGA	26	srRNA	RNA18SN2	NR_146146.1	rRNA	Homo sapiens RNA, 18S ribosomal N2 (RNA18SN2), ribosomal RNA	1451	12	204.555	0	0	0	0
srR-6934	srRNA-RNA28SN5-4510-30	AACAGGGAACTGAGCTGGGTTTAGACCGTC	30	srRNA	RNA28SN5	NR_003287.4	rRNA	Homo sapiens RNA, 28S ribosomal N5 (RNA28SN5), ribosomal RNA	4510	12	204.555	0	0	0	0
srR-6935	srRNA-RNA28SN5-1793-23	AAATGGGTAAGAAGTCCGACTCG	23	srRNA	RNA28SN5	NR_003287.4	rRNA	Homo sapiens RNA, 28S ribosomal N5 (RNA28SN5), ribosomal RNA	1793	12	204.555	0	0	0	0
srR-6936	srRNA-RNA28SN5-3618-19	CACGGACCAGGGGAATCCG	19	srRNA	RNA28SN5	NR_003287.4	rRNA	Homo sapiens RNA, 28S ribosomal N5 (RNA28SN5), ribosomal RNA	3618	12	204.555	0	0	0	0
srR-6937	srRNA-16S rRNA-1023-17	AAGAGGCGGGCATGACA	17	srRNA	16S rRNA	NC_012920.1:1671-3229	rRNA	Homo sapiens mitochondrion, MT-RNR2 mitochondrially encoded 16S RNA (16S rRNA), ribosomal RNA	1023	12	204.555	0	0	0	0
srR-6938	srRNA-RNA5S1-92-19	CGCTTGGGAATACCGGGTG	19	srRNA	RNA5S1	NR_023363.1	rRNA	Homo sapiens RNA, 5S ribosomal 1 (RNA5S1), ribosomal RNA	92	12	204.555	0	0	0	0
srR-6939	srRNA-RNA28SN5-2427-26	GAACATGTCAGTCGGTCCTGAGAGAT	26	srRNA	RNA28SN5	NR_003287.4	rRNA	Homo sapiens RNA, 28S ribosomal N5 (RNA28SN5), ribosomal RNA	2427	12	204.555	0	0	0	0
srR-6940	srRNA-RNA18SN2-1380-18	CGAACGAGACTCTAGCCT	18	srRNA	RNA18SN2	NR_146146.1	rRNA	Homo sapiens RNA, 18S ribosomal N2 (RNA18SN2), ribosomal RNA	1380	12	204.555	0	0	0	0
tsR-4716	tsRNA-mt-tRNA-Glu-TTC-48-16	GGTTGTAGTCCGTGCG	16	tsRNA	mt-tRNA-Glu-TTC	mtdbD00000546	mt-tRNA	-	48	12	204.555	0	0	0	0
tsR-4717	tsRNA-mt-tRNA-Glu-TTC-35-29	TATCATTGGTCGTGGTTGTAGTCCGTGCG	29	tsRNA	mt-tRNA-Glu-TTC	mtdbD00000546	mt-tRNA	-	35	12	204.555	0	0	0	0
miR-186-5p-1-22	miRNA-186-5p-1-22	CAAAGAATTCTCCTTTTGGGCT	22	miRNA	hsa-miR-186-5p	MIMAT0000456	miRNA	-	1	12	204.555	0	0	0	0
miR-320a-3p-8-15	miRNA-320a-3p-8-15	GGGTTGAGAGGGCGA	15	miRNA	hsa-miR-320a-3p	MIMAT0000510	miRNA	-	8	12	204.555	0	0	0	0
miR-30e-5p-1-24	miRNA-30e-5p-1-24	TGTAAACATCCTTGACTGGGAGCT	24	miRNA	hsa-miR-30e-5p	MIMAT0000692	miRNA	-	1	12	204.555	0	0	0	0
miR-92A1-49-22	miRNA-92A1-49-22	ATTGCACTTGTCCCGGCCTGTT	22	miRNA	MIR92A1	ENST00000385233.3	miRNA	ncrna chromosome:GRCh38:13:91351314:91351391:1 gene:ENSG00000283705.1 gene_biotype:miRNA transcript_biotype:miRNA gene_symbol:MIR92A1 description:microRNA 92a-1 [Source:HGNC Symbol;Acc:HGNC:31643]	49	12	204.555	0	0	0	0
snR-747	snRNA-RNU5B-1 -91-27	TTTTGAGGCCTTGTTTCGGCAAGGCTA	27	snRNA	RNU5B-1	ENST00000363286.1	snRNA	ncrna chromosome:GRCh38:15:65304677:65304792:1 gene:ENSG00000200156.1 gene_biotype:snRNA transcript_biotype:snRNA gene_symbol:RNU5B-1 description:RNA, U5B small nuclear 1 [Source:HGNC Symbol;Acc:HGNC:10212]	91	12	204.555	0	0	0	0
snR-1073	snRNA-RNVU1-27 -105-17	ATGTGGGAAACTCGACT	17	snRNA	RNVU1-27	ENST00000622285.1	snRNA	ncrna chromosome:GRCh38:1:148522601:148522765:1 gene:ENSG00000274210.1 gene_biotype:snRNA transcript_biotype:snRNA gene_symbol:RNVU1-27 description:RNA, variant U1 small nuclear 27 [Source:HGNC Symbol;Acc:HGNC:54431]	105	12	204.555	0	0	0	0
snR-1074	snRNA-RNU6-233P -10-24	TTGCAGTCCAGCCTGGGCAACAGT	24	snRNA	RNU6-233P	ENST00000410845.1	snRNA	ncrna chromosome:GRCh38:17:39546104:39546244:-1 gene:ENSG00000222777.1 gene_biotype:snRNA transcript_biotype:snRNA gene_symbol:RNU6-233P description:RNA, U6 small nuclear 233, pseudogene [Source:HGNC Symbol;Acc:HGNC:47196]	10	12	204.555	0	0	0	0
sinR-1843	sinRNA-SAMD5-32927-17--	TCCCGGACAAGCCCCCA	17	sinRNA	SAMD5	ENSG00000203727	protein_coding	sterile alpha motif domain containing 5 [Source:HGNC Symbol;Acc:HGNC:21180]	32927	12	204.555	0	0	0	0
sinR-1844	sinRNA-DGKH-53774-16--	AAAATTGGAACTCAAA	16	sinRNA	DGKH	ENSG00000102780	protein_coding	diacylglycerol kinase eta [Source:HGNC Symbol;Acc:HGNC:2854]	53774	12	204.555	0	0	0	0
sinR-1845	sinRNA-AC107223.1-36892-20--	AATATTATTGCTATTCAGTT	20	sinRNA	AC107223.1	ENSG00000251600	lncRNA	-	36892	12	204.555	0	0	0	0
sinR-1846	sinRNA-ATRX-8889-24--	GGGAATACCGGGTGCTGCTGCTTT	24	sinRNA	ATRX	ENSG00000085224	protein_coding	ATRX chromatin remodeler [Source:HGNC Symbol;Acc:HGNC:886]	8889	12	204.555	0	0	0	0
sinR-1847	sinRNA-MAK-4434-24--	CTGGAGTCACAAATGAAAAAAAAA	24	sinRNA	MAK	ENSG00000111837	protein_coding	male germ cell associated kinase [Source:HGNC Symbol;Acc:HGNC:6816]	4434	12	204.555	0	0	0	0
sinR-1848	sinRNA-RORB-6821-18--	AAGAAAACTGTTACATGA	18	sinRNA	RORB	ENSG00000198963	protein_coding	RAR related orphan receptor B [Source:HGNC Symbol;Acc:HGNC:10259]	6821	12	204.555	0	0	0	0
sinR-1849	sinRNA-CDC42EP4-68-23--	TGGGGTTCGAGTCCCCCGGTGGG	23	sinRNA	CDC42EP4	ENSG00000179604	protein_coding	CDC42 effector protein 4 [Source:HGNC Symbol;Acc:HGNC:17147]	68	12	204.555	0	0	0	0
sinR-1850	sinRNA-BPIFB4-222-21--	CGGGTTCGTATCCCGGCTTGG	21	sinRNA	BPIFB4	ENSG00000186191	protein_coding	BPI fold containing family B member 4 [Source:HGNC Symbol;Acc:HGNC:16179]	222	12	204.555	0	0	0	0
sinR-1851	sinRNA-KCNAB2-2526-21--	CGATTCCTGTCGGAGCCACCA	21	sinRNA	KCNAB2	ENSG00000069424	protein_coding	potassium voltage-gated channel subfamily A regulatory beta subunit 2 [Source:HGNC Symbol;Acc:HGNC:6229]	2526	12	204.555	0	0	0	0
sinR-1852	sinRNA-ELP4-2006-28--	TCATGTTTCTAAAACCTCTGATCTTTCT	28	sinRNA	ELP4	ENSG00000109911	protein_coding	elongator acetyltransferase complex subunit 4 [Source:HGNC Symbol;Acc:HGNC:1171]	2006	12	204.555	0	0	0	0
sinR-1853	sinRNA-KANSL1L-AS1-2898-19--	TATTGTTGCTAATTTTTCA	19	sinRNA	KANSL1L-AS1	ENSG00000229127	lncRNA	-	2898	12	204.555	0	0	0	0
slncR-1079	slncRNA-AC026362.1 -2342-18	AGCACGGAGCCCGGCCCG	18	slncRNA	AC026362.1	ENST00000540866.2	lncRNA	ncrna chromosome:GRCh38:12:122975320:122982907:1 gene:ENSG00000256028.2 gene_biotype:lncRNA transcript_biotype:retained_intron gene_symbol:AC026362.1 description:novel transcript	2342	12	204.555	0	0	0	0
slncR-1080	slncRNA-GRM5-AS1 -1794-20	AGAGCAAATCAAGAAAGGCT	20	slncRNA	GRM5-AS1	ENST00000526448.1	lncRNA	ncrna chromosome:GRCh38:11:88504576:88524054:1 gene:ENSG00000255082.1 gene_biotype:lncRNA transcript_biotype:lncRNA gene_symbol:GRM5-AS1 description:GRM5 antisense RNA 1 [Source:HGNC Symbol;Acc:HGNC:40265]	1794	12	204.555	0	0	0	0
slncR-1081	slncRNA-AC004877.1 -2834-21	CAGGTTCTCCTGCCAGGCTCG	21	slncRNA	AC004877.1	ENST00000608963.1	lncRNA	ncrna chromosome:GRCh38:7:149858400:149862492:-1 gene:ENSG00000273419.1 gene_biotype:lncRNA transcript_biotype:lncRNA gene_symbol:AC004877.1 description:novel transcript, antisense to ZNF862	2834	12	204.555	0	0	0	0
slncR-1082	slncRNA-AC137932.2 -209-17	ACTAAGCGGAGGAAAAG	17	slncRNA	AC137932.2	ENST00000562995.1	lncRNA	ncrna chromosome:GRCh38:16:89321133:89325110:1 gene:ENSG00000261253.2 gene_biotype:lncRNA transcript_biotype:lncRNA gene_symbol:AC137932.2 description:novel transcript, antisense to ANKRD11	209	12	204.555	0	0	0	0
slncR-1083	slncRNA-AC093802.1 -61-18	AAGCATACTGGAGGTAGA	18	slncRNA	AC093802.1	ENST00000650712.1	lncRNA	ncrna chromosome:GRCh38:2:239790877:239824764:1 gene:ENSG00000220256.4 gene_biotype:lncRNA transcript_biotype:lncRNA gene_symbol:AC093802.1 description:novel transcript	61	12	204.555	0	0	0	0
slncR-1084	slncRNA-AL049569.2 -341-22	AGGACTCAACACTTTGCTGCTT	22	slncRNA	AL049569.2	ENST00000654887.1	lncRNA	ncrna chromosome:GRCh38:1:16976302:16977792:1 gene:ENSG00000286898.1 gene_biotype:lncRNA transcript_biotype:lncRNA gene_symbol:AL049569.2 description:novel transcript, antisense to MFAP2	341	12	204.555	0	0	0	0
sgmR-1139	sgmRNA-chr9-130884449-16	GAGGCGGAGCAAGAGC	16	sgmRNA	chr9	-	Genome	Chromosome 9	130884449	12	204.555	0	0	0	0
sgmR-1140	sgmRNA-chr19-2463137-19	AGATTCCGGAACCTGGATA	19	sgmRNA	chr19	-	Genome	Chromosome 19	2463137	12	204.555	0	0	0	0
piR-33161-2-28	piRNA-33161-2-28	AACCAGTGATGTGATGATTCTGCCAAAT	28	piRNA	hsa-piR-33161	hsa-piR-33161	piRNA	-	2	12	204.555	0	0	0	0
smR-761	smRNA-MROH1-754-15	ATTCCCGTCGGGGAG	15	smRNA	MROH1	ENSG00000179832	mature mRNA	ENSG00000179832|ENST00000544576|MROH1|protein_coding|maestroheat like repeat family member 1 [Source:HGNC Symbol;Acc:HGNC:26958]	754	12	204.555	0	0	0	0
smR-762	smRNA-DDX3X-1539-23	ATATCTTCTTGGCTGTAGGAAGA	23	smRNA	DDX3X	ENSG00000215301	mature mRNA	ENSG00000215301|ENST00000644677|DDX3X|protein_coding|DEAD-boxhelicase 3 X-linked [Source:HGNC Symbol;Acc:HGNC:2745]	1539	12	204.555	0	0	0	0
smR-763	smRNA-BPTF-974-22	GAGTGGCAGTGTGAAGTCTGTG	22	smRNA	BPTF	ENSG00000171634	mature mRNA	ENSG00000171634|ENST00000644067|BPTF|protein_coding|bromodomainPHD finger transcription factor [Source:HGNC Symbol;Acc:HGNC:3581]	974	12	204.555	0	0	0	0
smR-764	smRNA-OR5AN1-6275-17	TATCAGAACTTGATGCT	17	smRNA	OR5AN1	ENSG00000176495	mature mRNA	ENSG00000176495|ENST00000641850|OR5AN1|protein_coding|olfactoryreceptor family 5 subfamily AN member 1 [Source:HGNC Symbol;Acc:HGNC:15255]	6275	12	204.555	0	0	0	0
srpR-135	srpRNA-MLT1F2-chr2:174044873-20	GTTGGGCCTTACCTCCTGGT	20	srpRNA	MLT1F2	-	LTR	hg38_rmsk_MLT1F2_range=chr2:174044873-174045123	27	12	204.555	0	0	0	0
srpR-136	srpRNA-MIR3-chr20:44839569-18	TCGGAAGTCAGATAGCCT	18	srpRNA	MIR3	-	SINE	hg38_rmsk_MIR3_range=chr20:44839569-44839733	33	12	204.555	0	0	0	0
srpR-137	srpRNA-LSU-rRNA_Hsa-chr20:30513416-24	GAATCAGAGTGGCGGAGATGGGCG	24	srpRNA	LSU-rRNA_Hsa	-	-	hg38_rmsk_LSU-rRNA_Hsa_range=chr20:30513416-30514664	735	12	204.555	0	0	0	0
-	spgRNA-AC128688.2-398-18	TCGGCGCGAGCCCTGGGA	18	spgRNA	AC128688.2	ENSG00000285255	pseudogene	ENSG00000285255|ENST00000644599|AC128688.2|processed_pseudogene|chromosome1 open reading frame 106 (C1orf106) pseudogene	398	12	204.555	0	0	0	0
miR-92a-3p-1-21-4	miRNA-92a-3p-1-21-4	TATTGCACTGTCCCGGCCTGT	21	miRNA	hsa-miR-92a-3p	MIMAT0000092	miRNA	-	1	0	0	0	0	13	204.512
srR-2045	srRNA-RNA28SN5-197-20	AAGTCCTTCTGATCGAGGCC	20	srRNA	RNA28SN5	NR_003287.4	rRNA	Homo sapiens RNA, 28S ribosomal N5 (RNA28SN5), ribosomal RNA	197	0	0	0	0	13	204.512
srR-6941	srRNA-RNA28SN5-140-27	GCGCGGGACATGTGGCGTACGGAAGAC	27	srRNA	RNA28SN5	NR_003287.4	rRNA	Homo sapiens RNA, 28S ribosomal N5 (RNA28SN5), ribosomal RNA	140	0	0	0	0	13	204.512
miR-27B-19-23	miRNA-27B-19-23	AGAGCTTAGCTGATTGGTGAACA	23	miRNA	MIR27B	ENST00000385129.3	miRNA	ncrna chromosome:GRCh38:9:95085445:95085541:1 gene:ENSG00000207864.3 gene_biotype:miRNA transcript_biotype:miRNA gene_symbol:MIR27B description:microRNA 27b [Source:HGNC Symbol;Acc:HGNC:31614]	19	0	0	0	0	13	204.512
slncR-1085	slncRNA-ZNF436-AS1 -1019-23	GGCTGGTCCGATGGTAGTGGGTT	23	slncRNA	ZNF436-AS1	ENST00000335648.3	lncRNA	ncrna chromosome:GRCh38:1:23369236:23371782:1 gene:ENSG00000249087.7 gene_biotype:lncRNA transcript_biotype:lncRNA gene_symbol:ZNF436-AS1 description:ZNF436 antisense RNA 1 [Source:HGNC Symbol;Acc:HGNC:25122]	1019	0	0	0	0	13	204.512
smR-765	smRNA-TNNC1-48-16	AGCGGTAGAGCAGCTG	16	smRNA	TNNC1	ENSG00000114854	mature mRNA	ENSG00000114854|ENST00000232975|TNNC1|protein_coding|troponinC1, slow skeletal and cardiac type [Source:HGNC Symbol;Acc:HGNC:11943]	48	0	0	0	0	13	204.512
miR-30a-5p-1-24	miRNA-30a-5p-1-24	TGTAAACATCTTCGACTGGAAGCT	24	miRNA	hsa-miR-30a-5p	MIMAT0000087	miRNA	-	1	1	17.0462	4	92.8117	6	94.3901
srR-6942	srRNA-RNA18SN2-464-20	AAGGAAGGCAGCAGGCGCGC	20	srRNA	RNA18SN2	NR_146146.1	rRNA	Homo sapiens RNA, 18S ribosomal N2 (RNA18SN2), ribosomal RNA	464	6	102.277	1	23.2029	5	78.6584
srR-6943	srRNA-RNA18SN2-1278-15	ACGGACAGGATTGAC	15	srRNA	RNA18SN2	NR_146146.1	MT rRNA	Homo sapiens RNA, 18S ribosomal N2 (RNA18SN2), ribosomal RNA	1278	6	102.277	1	23.2029	5	78.6584
tsR-273	tsRNA-tRNA-Lys-CTT-47-30-2	TCGTGGGTTCGGGCCCCACGTTGGGCGCCA	30	tsRNA	tRNA-Lys-CTT	chr16.trna11	tRNA	Homo_sapiens_tRNA-Lys-CTT-4-1	47	0	0	2	46.4059	10	157.317
srR-6944	srRNA-RNA18SN2-1632-18	GAACGAGGAATTCCCAGT	18	srRNA	RNA18SN2	NR_146146.1	rRNA	Homo sapiens RNA, 18S ribosomal N2 (RNA18SN2), ribosomal RNA	1632	0	0	2	46.4059	10	157.317
srR-6945	srRNA-RNA28SN5-2937-16	GCGCGCCGCGGCTGGA	16	srRNA	RNA28SN5	NR_003287.4	rRNA	Homo sapiens RNA, 28S ribosomal N5 (RNA28SN5), ribosomal RNA	2937	6	102.277	3	69.6088	2	31.4634
miR-182-5p-1-25	miRNA-182-5p-1-25	TTTGGCAATGGTAGAACTCACACCG	25	miRNA	hsa-miR-182-5p	MIMAT0000259	miRNA	-	1	6	102.277	3	69.6088	2	31.4634
sinR-37	sinRNA-ZFP90-1785-22--	TTGACAGTCTCTACGGAGACTG	22	sinRNA	ZFP90	ENSG00000184939	protein_coding	ZFP90 zinc finger protein [Source:HGNC Symbol;Acc:HGNC:23329]	1785	6	102.277	3	69.6088	2	31.4634
sinR-1854	sinRNA-ANO10-2267-22--	TCAACAATCAGCTGTAGTTACT	22	sinRNA	ANO10	ENSG00000160746	protein_coding	anoctamin 10 [Source:HGNC Symbol;Acc:HGNC:25519]	2267	6	102.277	3	69.6088	2	31.4634
srR-6946	srRNA-RNA18SN2-851-20	CGCAGCTAGGAATAATGGAA	20	srRNA	RNA18SN2	NR_146146.1	rRNA	Homo sapiens RNA, 18S ribosomal N2 (RNA18SN2), ribosomal RNA	851	11	187.509	0	0	1	15.7317
srR-6947	srRNA-RNA28SN5-661-20	CCGGCGACCGGCCGCCGCCG	20	srRNA	RNA28SN5	NR_003287.4	rRNA	Homo sapiens RNA, 28S ribosomal N5 (RNA28SN5), ribosomal RNA	661	11	187.509	0	0	1	15.7317
srR-6948	srRNA-RNA18SN2-68-20	ACGGCCGGTACAGTGAAACT	20	srRNA	RNA18SN2	NR_146146.1	rRNA	Homo sapiens RNA, 18S ribosomal N2 (RNA18SN2), ribosomal RNA	68	11	187.509	0	0	1	15.7317
srR-6949	srRNA-RNA28SN5-1500-30	ACGAGCGCACGTGTTAGGACCCGAAAGATG	30	srRNA	RNA28SN5	NR_003287.4	rRNA	Homo sapiens RNA, 28S ribosomal N5 (RNA28SN5), ribosomal RNA	1500	11	187.509	0	0	1	15.7317
tsR-4718	tsRNA-tRNA-Gly-GCC-1-21	GCATGGGTGGTTCAGTGGTAG	21	tsRNA	tRNA-Gly-GCC	chr21.trna1	tRNA	Homo_sapiens_tRNA-Gly-GCC-1-5	1	0	0	4	92.8117	7	110.122
smR-766	smRNA-TMEM266-506-20	TAATTTGCTGATTATTAGCG	20	smRNA	TMEM266	ENSG00000169758	mature mRNA	ENSG00000169758|ENST00000559079|TMEM266|protein_coding|transmembraneprotein 266 [Source:HGNC Symbol;Acc:HGNC:26763]	506	0	0	4	92.8117	7	110.122
srR-6950	srRNA-RNA28SN5-3613-24	TGGTGCGGACCAGGGGAATCCGAC	24	srRNA	RNA28SN5	NR_003287.4	rRNA	Homo sapiens RNA, 28S ribosomal N5 (RNA28SN5), ribosomal RNA	3613	5	85.2311	1	23.2029	6	94.3901
miR-30E-20-21	miRNA-30E-20-21	AAACATCCTTGACTGGAAGCT	21	miRNA	MIR30E	ENST00000362104.3	miRNA	ncrna chromosome:GRCh38:1:40754355:40754446:1 gene:ENSG00000198974.3 gene_biotype:miRNA transcript_biotype:miRNA gene_symbol:MIR30E description:microRNA 30e [Source:HGNC Symbol;Acc:HGNC:31629]	20	5	85.2311	1	23.2029	6	94.3901
srR-6953	srRNA-RNA28SN5-1597-24-2	GCAAATCGGTCGTCCGACCTGGGA	24	srRNA	RNA28SN5	NR_003287.4	rRNA	Homo sapiens RNA, 28S ribosomal N5 (RNA28SN5), ribosomal RNA	1597	1	17.0462	8	185.623	0	0
srR-6951	srRNA-RNA18SN2-1730-16	TAGTGAGGCCCTCGGA	16	srRNA	RNA18SN2	NR_146146.1	rRNA	Homo sapiens RNA, 18S ribosomal N2 (RNA18SN2), ribosomal RNA	1730	1	17.0462	8	185.623	0	0
srR-6952	srRNA-RNA28SN5-4487-26	AAGCGTTGGATTGTTCACCCACTAAT	26	srRNA	RNA28SN5	NR_003287.4	rRNA	Homo sapiens RNA, 28S ribosomal N5 (RNA28SN5), ribosomal RNA	4487	1	17.0462	8	185.623	0	0
srR-6954	srRNA-RNA18SN2-139-25	CTACTTGGATAACTGTGGCAATTCT	25	srRNA	RNA18SN2	NR_146146.1	rRNA	Homo sapiens RNA, 18S ribosomal N2 (RNA18SN2), ribosomal RNA	139	1	17.0462	8	185.623	0	0
snR-23	snRNA-U2 -160-28	ATTGCAGTACCTCCAGGAACGGTGCACC	28	snRNA	U2	ENST00000618602.1	snRNA	ncrna chromosome:GRCh38:17:43300041:43300231:-1 gene:ENSG00000278591.1 gene_biotype:snRNA transcript_biotype:snRNA gene_symbol:U2 description:U2 spliceosomal RNA [Source:RFAM;Acc:RF00004]	160	1	17.0462	8	185.623	0	0
srR-869	srRNA-RNA28SN5-945-20	TCCCGGGGCCGAGGGAGCGA	20	srRNA	RNA28SN5	NR_003287.4	rRNA	Homo sapiens RNA, 28S ribosomal N5 (RNA28SN5), ribosomal RNA	945	0	0	6	139.218	4	62.9267
srR-383	srRNA-RNA5-8SN1-140-18	CCTGTCTGAGCGTCGCTT	18	srRNA	RNA5-8SN1	NR_145821.1	rRNA	Homo sapiens RNA, 5.8S ribosomal N1 (RNA5-8SN1), ribosomal RNA	140	0	0	6	139.218	4	62.9267
sgmR-1141	sgmRNA-chr18-51794940-22	AAAGAGTTGGTAGAATCTTAGA	22	sgmRNA	chr18	-	Genome	Chromosome 18	51794940	0	0	6	139.218	4	62.9267
srpR-149	srpRNA-MamSINE1-chr4:168306821-18	GTCTGTCTGATGGTCGGC	18	srpRNA	MamSINE1	-	SINE	hg38_rmsk_MamSINE1_range=chr4:168306821-168306889	9	0	0	6	139.218	4	62.9267
-	spgRNA-MUC6-592-16	GGGAAGGTGACCGACG	16	spgRNA	MUC6	ENSG00000277518	pseudogene	ENSG00000277518|ENST00000621433|MUC6|polymorphic_pseudogene|mucin6, oligomeric mucus/gel-forming [Source:HGNC Symbol;Acc:HGNC:7517]	592	0	0	6	139.218	4	62.9267
srR-6956	srRNA-RNA18SN2-221-22-2	ATCAGATCAAAACCAACCCGGA	22	srRNA	RNA18SN2	NR_146146.1	rRNA	Homo sapiens RNA, 18S ribosomal N2 (RNA18SN2), ribosomal RNA	221	5	85.2311	3	69.6088	3	47.195
srR-6955	srRNA-RNA5-8SN1-84-28	ATTGATCATCGACACTTCGAACGCACTT	28	srRNA	RNA5-8SN1	NR_145821.1	rRNA	Homo sapiens RNA, 5.8S ribosomal N1 (RNA5-8SN1), ribosomal RNA	84	5	85.2311	3	69.6088	3	47.195
srR-6957	srRNA-RNA5S1-58-16	AGGGTCGGGCCTGGTT	16	srRNA	RNA5S1	NR_023363.1	rRNA	Homo sapiens RNA, 5S ribosomal 1 (RNA5S1), ribosomal RNA	58	10	170.462	0	0	2	31.4634
miR-503-5p-1-23	miRNA-503-5p-1-23	TAGCAGCGGGAACAGTTCTGCAG	23	miRNA	hsa-miR-503-5p	MIMAT0002874	miRNA	-	1	10	170.462	0	0	2	31.4634
sinR-1855	sinRNA-CARD11-53022-19--	TATGCTTTGTAGTTCTTGT	19	sinRNA	CARD11	ENSG00000198286	protein_coding	caspase recruitment domain family member 11 [Source:HGNC Symbol;Acc:HGNC:16393]	53022	10	170.462	0	0	2	31.4634
slncR-2	slncRNA-SNHG1 -1728-16	ACATGAACACCTGAGA	16	slncRNA	SNHG1	ENST00000668309.1	lncRNA	ncrna chromosome:GRCh38:11:62852138:62855856:-1 gene:ENSG00000255717.7 gene_biotype:lncRNA transcript_biotype:lncRNA gene_symbol:SNHG1 description:small nucleolar RNA host gene 1 [Source:HGNC Symbol;Acc:HGNC:32688]	1728	10	170.462	0	0	2	31.4634
slncR-1086	slncRNA-SNHG5 -207-17	AGTGGAACGCTCTGGGA	17	slncRNA	SNHG5	ENST00000673634.1	lncRNA	ncrna chromosome:GRCh38:6:85659412:85663603:-1 gene:ENSG00000203875.13 gene_biotype:lncRNA transcript_biotype:lncRNA gene_symbol:SNHG5 description:small nucleolar RNA host gene 5 [Source:HGNC Symbol;Acc:HGNC:21026]	207	10	170.462	0	0	2	31.4634
slncR-1087	slncRNA-LINC00598 -270-19	AATCTGACCGCTCTGACCA	19	slncRNA	LINC00598	ENST00000636621.1	lncRNA	ncrna chromosome:GRCh38:13:40347132:40460351:-1 gene:ENSG00000215483.11 gene_biotype:lncRNA transcript_biotype:lncRNA gene_symbol:LINC00598 description:long intergenic non-protein coding RNA 598 [Source:HGNC Symbol;Acc:HGNC:42770]	270	10	170.462	0	0	2	31.4634
sgmR-1142	sgmRNA-chr20-56651180-20	ATTTGTTGGGTTTTTTGTTT	20	sgmRNA	chr20	-	Genome	Chromosome 20	56651180	10	170.462	0	0	2	31.4634
-	spgRNA-OR2W6P-154-20	GATTCCCGGCTGACGCACCA	20	spgRNA	OR2W6P	ENSG00000168126	pseudogene	ENSG00000168126|ENST00000439689|OR2W6P|unprocessed_pseudogene|olfactoryreceptor family 2 subfamily W member 6 pseudogene [Source:HGNC Symbol;Acc:HGNC:15072]	154	10	170.462	0	0	2	31.4634
srR-6958	srRNA-RNA18SN2-1340-19	TCTTAGTTGGTGGAGCGAT	19	srRNA	RNA18SN2	NR_146146.1	rRNA	Homo sapiens RNA, 18S ribosomal N2 (RNA18SN2), ribosomal RNA	1340	4	68.1849	1	23.2029	7	110.122
tsR-2289	tsRNA-tRNA-Pro-TGG-58-18-2	ATATCCCGGACGAGCCCC	18	tsRNA	tRNA-Pro-TGG	chr16.trna9	tRNA	Homo_sapiens_tRNA-Pro-TGG-3-5	58	0	0	8	185.623	1	15.7317
srR-6959	srRNA-RNA28SN5-2374-23	AAACGAGAACTTTGAAGGCCGAA	23	srRNA	RNA28SN5	NR_003287.4	rRNA	Homo sapiens RNA, 28S ribosomal N5 (RNA28SN5), ribosomal RNA	2374	0	0	8	185.623	1	15.7317
srR-6960	srRNA-RNA28SN5-211-23	GAGGCCCAGCCCGTGGACGGTGT	23	srRNA	RNA28SN5	NR_003287.4	rRNA	Homo sapiens RNA, 28S ribosomal N5 (RNA28SN5), ribosomal RNA	211	0	0	8	185.623	1	15.7317
srR-6961	srRNA-RNA18SN2-1122-23	ACTCGACGGGCAGCTTCCGGGAA	23	srRNA	RNA18SN2	NR_146146.1	rRNA	Homo sapiens RNA, 18S ribosomal N2 (RNA18SN2), ribosomal RNA	1122	0	0	8	185.623	1	15.7317
srR-6962	srRNA-RNA28SN5-2351-18	CTTGGTGGTAGTAGCAAA	18	srRNA	RNA28SN5	NR_003287.4	rRNA	Homo sapiens RNA, 28S ribosomal N5 (RNA28SN5), ribosomal RNA	2351	0	0	8	185.623	1	15.7317
miR-15a-5p-5-18	miRNA-15a-5p-5-18	AGCACATAATGGTTTGTG	18	miRNA	hsa-miR-15a-5p	MIMAT0000068	miRNA	-	5	0	0	8	185.623	1	15.7317
miR-151a-3p-1-21-2	miRNA-151a-3p-1-21-2	CTAGACTGAAGCTCCTTGAGT	21	miRNA	hsa-miR-151a-3p	MIMAT0000757	miRNA	-	1	5	85.2311	5	116.015	0	0
srR-6963	srRNA-RNA28SN5-4492-17	TTGGATTGTTCACCCGC	17	srRNA	RNA28SN5	NR_003287.4	rRNA	Homo sapiens RNA, 28S ribosomal N5 (RNA28SN5), ribosomal RNA	4492	5	85.2311	5	116.015	0	0
sinR-1856	sinRNA-PHF1-42-23--	GGGGGTCGGCGCGCGGCGCGGGC	23	sinRNA	PHF1	ENSG00000112511	protein_coding	PHD finger protein 1 [Source:HGNC Symbol;Acc:HGNC:8919]	42	5	85.2311	5	116.015	0	0
sinR-1857	sinRNA-CDC42EP4-67-24--	TCGGGGGTTCGAGTCCCCCGGTGG	24	sinRNA	CDC42EP4	ENSG00000179604	protein_coding	CDC42 effector protein 4 [Source:HGNC Symbol;Acc:HGNC:17147]	67	5	85.2311	5	116.015	0	0
srR-1280	srRNA-RNA18SN2-750-20	CGGCGCCCCCTCGATGCTCT	20	srRNA	RNA18SN2	NR_146146.1	rRNA	Homo sapiens RNA, 18S ribosomal N2 (RNA18SN2), ribosomal RNA	750	4	68.1849	3	69.6088	4	62.9267
slncR-1088	slncRNA-AL159978.1 -611-19	AGAGGCTGAAGAGGACGCA	19	slncRNA	AL159978.1	ENST00000650558.1	lncRNA	ncrna chromosome:GRCh38:13:26685640:26698804:-1 gene:ENSG00000285935.1 gene_biotype:lncRNA transcript_biotype:lncRNA gene_symbol:AL159978.1 description:novel transcript, antisense to WASF3	611	4	68.1849	3	69.6088	4	62.9267
srR-6964	srRNA-RNA28SN5-1960-20	AGACAGCAGGACGGTGGCCA	20	srRNA	RNA28SN5	NR_003287.4	rRNA	Homo sapiens RNA, 28S ribosomal N5 (RNA28SN5), ribosomal RNA	1960	9	153.416	0	0	3	47.195
srR-6965	srRNA-RNA28SN5-2467-18	TTCCGAAGGGACGGGCGA	18	srRNA	RNA28SN5	NR_003287.4	rRNA	Homo sapiens RNA, 28S ribosomal N5 (RNA28SN5), ribosomal RNA	2467	9	153.416	0	0	3	47.195
miR-342-3p-1-23	miRNA-342-3p-1-23	TCTCACACAGAAATCGCACCCGT	23	miRNA	hsa-miR-342-3p	MIMAT0000753	miRNA	-	1	9	153.416	0	0	3	47.195
smcR-105	smcRNA-RN7SL271P -36-23	ACTCAAGAGGCTGAAGAGGACGC	23	smcRNA	RN7SL271P	ENST00000487601.3	miscRNA	ncrna chromosome:GRCh38:3:71827177:71827471:1 gene:ENSG00000239250.3 gene_biotype:misc_RNA transcript_biotype:misc_RNA gene_symbol:RN7SL271P description:RNA, 7SL, cytoplasmic 271, pseudogene [Source:HGNC Symbol;Acc:HGNC:46287]	36	9	153.416	0	0	3	47.195
srpR-138	srpRNA-L2-chr7:83682447-20	TCTGTAGCCACTGCTCCTAA	20	srpRNA	L2	-	LINE	hg38_rmsk_L2_range=chr7:83682447-83682896	99	9	153.416	0	0	3	47.195
srR-6966	srRNA-RNA18SN2-56-26	GTCTAAGTACGCACGGCCGGTACAGT	26	srRNA	RNA18SN2	NR_146146.1	rRNA	Homo sapiens RNA, 18S ribosomal N2 (RNA18SN2), ribosomal RNA	56	3	51.1387	1	23.2029	8	125.853
srR-6967	srRNA-RNA18SN2-1315-19	TCCGTGGGTGGTGGTGCAT	19	srRNA	RNA18SN2	NR_146146.1	rRNA	Homo sapiens RNA, 18S ribosomal N2 (RNA18SN2), ribosomal RNA	1315	3	51.1387	1	23.2029	8	125.853
srR-6968	srRNA-RNA18SN2-821-28	GTTCAAAGCAGGCCCGAGCCGCCTGGAT	28	srRNA	RNA18SN2	NR_146146.1	rRNA	Homo sapiens RNA, 18S ribosomal N2 (RNA18SN2), ribosomal RNA	821	3	51.1387	1	23.2029	8	125.853
tsR-195	tsRNA-mt-tRNA-Val-TAC-52-21	TTAACTTGACCGCTCTGACCA	21	tsRNA	mt-tRNA-Val-TAC	mtdbD00000528	mt-tRNA	-	52	4	68.1849	5	116.015	1	15.7317
piR-30914-12-15	piRNA-30914-12-15	GGAGCGGGAGGAACC	15	piRNA	hsa-piR-30914	hsa-piR-30914	piRNA	-	12	4	68.1849	5	116.015	1	15.7317
srR-6969	srRNA-RNA18SN2-672-21	AGCTCGTAGTTGGATCTTGGG	21	srRNA	RNA18SN2	NR_146146.1	rRNA	Homo sapiens RNA, 18S ribosomal N2 (RNA18SN2), ribosomal RNA	672	9	153.416	2	46.4059	0	0
srR-6970	srRNA-RNA28SN5-5007-22	ACGTAGCAGAGCAGCTCCCTCG	22	srRNA	RNA28SN5	NR_003287.4	rRNA	Homo sapiens RNA, 28S ribosomal N5 (RNA28SN5), ribosomal RNA	5007	8	136.37	0	0	4	62.9267
srR-229	srRNA-RNA28SN5-2601-17	AGCCGGCGGGAGCCCCG	17	srRNA	RNA28SN5	NR_003287.4	rRNA	Homo sapiens RNA, 28S ribosomal N5 (RNA28SN5), ribosomal RNA	2601	3	51.1387	5	116.015	2	31.4634
srR-6971	srRNA-RNA28SN5-4035-23	GGCCGCCGGTGAAATACCACTAC	23	srRNA	RNA28SN5	NR_003287.4	rRNA	Homo sapiens RNA, 28S ribosomal N5 (RNA28SN5), ribosomal RNA	4035	3	51.1387	5	116.015	2	31.4634
srR-6972	srRNA-RNA18SN2-659-20	GCTGCAGTTAAAAAGCTCGT	20	srRNA	RNA18SN2	NR_146146.1	rRNA	Homo sapiens RNA, 18S ribosomal N2 (RNA18SN2), ribosomal RNA	659	2	34.0925	3	69.6088	6	94.3901
srR-6973	srRNA-RNA28SN5-2857-20	AAGCCGGATCCGTAACTTCG	20	srRNA	RNA28SN5	NR_003287.4	rRNA	Homo sapiens RNA, 28S ribosomal N5 (RNA28SN5), ribosomal RNA	2857	7	119.324	0	0	5	78.6584
miR-10A-23-23	miRNA-10A-23-23	ACCCTGTAGATCCGAATTTGTGT	23	miRNA	MIR10A	ENST00000385043.1	miRNA	ncrna chromosome:GRCh38:17:48579838:48579947:-1 gene:ENSG00000284038.1 gene_biotype:miRNA transcript_biotype:miRNA gene_symbol:MIR10A description:microRNA 10a [Source:HGNC Symbol;Acc:HGNC:31497]	23	7	119.324	0	0	5	78.6584
smR-767	smRNA-TET3-59-16	CCCGGCCGATGCACCA	16	smRNA	TET3	ENSG00000187605	mature mRNA	ENSG00000187605|ENST00000305799|TET3|protein_coding|tetmethylcytosine dioxygenase 3 [Source:HGNC Symbol;Acc:HGNC:28313]	59	7	119.324	0	0	5	78.6584
sgmR-1143	sgmRNA-chr22-22906682-22	TGGGGGGTGAGGGATTCGAACC	22	sgmRNA	chr22	-	Genome	Chromosome 22	22906682	1	17.0462	1	23.2029	10	157.317
srR-6974	srRNA-RNA18SN2-282-15	GGCTTTGGTGACTCT	15	srRNA	RNA18SN2	NR_146146.1	rRNA	Homo sapiens RNA, 18S ribosomal N2 (RNA18SN2), ribosomal RNA	282	2	34.0925	5	116.015	3	47.195
srR-6487	srRNA-RNA18SN2-894-25	GGTTTTCGGAACTGAGGCCATGATT	25	srRNA	RNA18SN2	NR_146146.1	rRNA	Homo sapiens RNA, 18S ribosomal N2 (RNA18SN2), ribosomal RNA	894	1	17.0462	3	69.6088	7	110.122
srR-772	srRNA-RNA28SN5-2009-24	AACAACTCACCTGCCGAATCAACT	24	srRNA	RNA28SN5	NR_003287.4	rRNA	Homo sapiens RNA, 28S ribosomal N5 (RNA28SN5), ribosomal RNA	2009	6	102.277	0	0	6	94.3901
slncR-1089	slncRNA-LINC01146 -600-21	AAAACTACAACTCTACTTACT	21	slncRNA	LINC01146	ENST00000654831.1	lncRNA	ncrna chromosome:GRCh38:14:88036937:88049742:1 gene:ENSG00000258867.6 gene_biotype:lncRNA transcript_biotype:lncRNA gene_symbol:LINC01146 description:long intergenic non-protein coding RNA 1146 [Source:HGNC Symbol;Acc:HGNC:49467]	600	6	102.277	0	0	6	94.3901
sgmR-1144	sgmRNA-chr10-92404558-17	TAGCACGTGGGCTTTCT	17	sgmRNA	chr10	-	Genome	Chromosome 10	92404558	6	102.277	0	0	6	94.3901
-	spgRNA-AL365217.1-184-17	AGCGAAATTCCTTGTCG	17	spgRNA	AL365217.1	ENSG00000214558	pseudogene	ENSG00000214558|ENST00000398578|AL365217.1|processed_pseudogene|zincfinger CCCH-type containing 11A (ZC3H11A) pseudogene	184	6	102.277	0	0	6	94.3901
tsR-2282	tsRNA-tRNA-Tyr-GTA-72-21-2	CGTTTCCGGTTCGAAGGACCA	21	tsRNA	tRNA-Tyr-GTA	chr14.trna5	tRNA	Homo_sapiens_tRNA-Tyr-GTA-5-5	72	2	34.0925	7	162.421	0	0
srR-5886	srRNA-RNA28SN5-1876-23	TGGCGCTGCGGGATGAACCGAAC	23	srRNA	RNA28SN5	NR_003287.4	rRNA	Homo sapiens RNA, 28S ribosomal N5 (RNA28SN5), ribosomal RNA	1876	2	34.0925	7	162.421	0	0
miR-18a-5p-1-22-2	miRNA-18a-5p-1-22-2	TAAGGTGCATCTAGTGCAGATA	22	miRNA	hsa-miR-18a-5p	MIMAT0000072	miRNA	-	1	1	17.0462	5	116.015	4	62.9267
srR-6975	srRNA-RNA18SN2-1332-24	ATGGCCGTTCTTAGTTGGTGGAGC	24	srRNA	RNA18SN2	NR_146146.1	rRNA	Homo sapiens RNA, 18S ribosomal N2 (RNA18SN2), ribosomal RNA	1332	6	102.277	2	46.4059	3	47.195
tsR-918	tsRNA-tRNA-Arg-CCG-49-28-4	GTGGGTTCGGGTCCCATCTGGGGTGCCA	28	tsRNA	tRNA-Arg-CCT	chr7.trna5	tRNA	Homo_sapiens_tRNA-Arg-CCT-4-1	49	0	0	3	69.6088	8	125.853
srR-1507	srRNA-RNA18SN2-1266-19	CCCGGCCCGGACACGGACA	19	srRNA	RNA18SN2	NR_146146.1	rRNA	Homo sapiens RNA, 18S ribosomal N2 (RNA18SN2), ribosomal RNA	1266	0	0	3	69.6088	8	125.853
srR-1364	srRNA-RNA28SN5-4705-28	AGAATCCCGCCCAGGCGGAACGATACGG	28	srRNA	RNA28SN5	NR_003287.4	rRNA	Homo sapiens RNA, 28S ribosomal N5 (RNA28SN5), ribosomal RNA	4705	5	85.2311	0	0	7	110.122
srR-2868	srRNA-RNA28SN5-5038-19	ATTGAAAGTCAGCCCTCGA	19	srRNA	RNA28SN5	NR_003287.4	rRNA	Homo sapiens RNA, 28S ribosomal N5 (RNA28SN5), ribosomal RNA	5038	5	85.2311	0	0	7	110.122
srR-6976	srRNA-RNA18SN2-1027-28	AAGAACGAAAGTCGGAGGTTCGAAGACG	28	srRNA	RNA18SN2	NR_146146.1	rRNA	Homo sapiens RNA, 18S ribosomal N2 (RNA18SN2), ribosomal RNA	1027	5	85.2311	0	0	7	110.122
tsR-52	tsRNA-tRNA-Asp-GTC-55-21	CGATTCCCCGACGGGGAGCCA	21	tsRNA	tRNA-Asp-GTC	chr6.trna152	tRNA	Homo_sapiens_tRNA-Asp-GTC-3-1	55	5	85.2311	0	0	7	110.122
srR-6977	srRNA-RNA18SN2-1524-21	GCGCGCTACACTGACTGGCTC	21	srRNA	RNA18SN2	NR_146146.1	rRNA	Homo sapiens RNA, 18S ribosomal N2 (RNA18SN2), ribosomal RNA	1524	1	17.0462	7	162.421	1	15.7317
miR-151a-5p-1-21	miRNA-151a-5p-1-21	TCGAGGAGCTCACAGTCTAGT	21	miRNA	hsa-miR-151a-5p	MIMAT0004697	miRNA	-	1	1	17.0462	7	162.421	1	15.7317
slncR-464	slncRNA-RMRP -243-24	ACGGGGCTCATTCTCAGCGCGGCT	24	slncRNA	RMRP	ENST00000602361.1	lncRNA	ncrna chromosome:GRCh38:9:35657751:35658018:-1 gene:ENSG00000269900.3 gene_biotype:lncRNA transcript_biotype:lncRNA gene_symbol:RMRP description:RNA component of mitochondrial RNA processing endoribonuclease [Source:HGNC Symbol;Acc:HGNC:10031]	243	1	17.0462	7	162.421	1	15.7317
slncR-1090	slncRNA-LINC02584 -221-18	TCCTCTTTTGTATAGTGG	18	slncRNA	LINC02584	ENST00000533327.1	lncRNA	ncrna chromosome:GRCh38:11:70072740:70075348:-1 gene:ENSG00000254417.1 gene_biotype:lncRNA transcript_biotype:lncRNA gene_symbol:LINC02584 description:long intergenic non-protein coding RNA 2584 [Source:HGNC Symbol;Acc:HGNC:33275]	221	1	17.0462	7	162.421	1	15.7317
srpR-159	srpRNA-AluJr-chr8:117871849-24	GGCTCTGTAGCTCAGTAGGTAGAG	24	srpRNA	AluJr	-	SINE	hg38_rmsk_AluJr_range=chr8:117871849-117872157	204	1	17.0462	7	162.421	1	15.7317
srR-6978	srRNA-RNA28SN5-3907-17	GACCCTGTTGAGCTTGA	17	srRNA	RNA28SN5	NR_003287.4	rRNA	Homo sapiens RNA, 28S ribosomal N5 (RNA28SN5), ribosomal RNA	3907	6	102.277	4	92.8117	0	0
snR-436	snRNA-RNU5A-1 -90-28	TTTTTGAGGCCTTGCTTTAGCAAGGCTA	28	snRNA	RNU5A-1	ENST00000362698.1	snRNA	ncrna chromosome:GRCh38:15:65296051:65296166:1 gene:ENSG00000199568.1 gene_biotype:snRNA transcript_biotype:snRNA gene_symbol:RNU5A-1 description:RNA, U5A small nuclear 1 [Source:HGNC Symbol;Acc:HGNC:10211]	90	6	102.277	4	92.8117	0	0
sinR-1858	sinRNA-FAM181A-AS1-1574-17--	TAGAGGCCTTGGGGACG	17	sinRNA	FAM181A-AS1	ENSG00000258584	lncRNA	-	1574	6	102.277	4	92.8117	0	0
sgmR-1145	sgmRNA-chr21-42780637-23	TTGACTGAGTGTCTCGAGTGGCC	23	sgmRNA	chr21	-	Genome	Chromosome 21	42780637	6	102.277	4	92.8117	0	0
-	spgRNA-SORD2P-145-17	GGCACGGACCAGGGGAA	17	spgRNA	SORD2P	ENSG00000282195	pseudogene	ENSG00000282195|ENST00000633594|SORD2P|transcribed_unprocessed_pseudogene|sorbitoldehydrogenase 2, pseudogene [Source:HGNC Symbol;Acc:HGNC:49919]	145	6	102.277	4	92.8117	0	0
srR-4605	srRNA-RNA18SN2-747-24	TCTCGGCGCCCCCTCGATGCTCTT	24	srRNA	RNA18SN2	NR_146146.1	rRNA	Homo sapiens RNA, 18S ribosomal N2 (RNA18SN2), ribosomal RNA	747	0	0	5	116.015	5	78.6584
srR-67	srRNA-RNA28SN5-2602-16	GCCGGCGGGAGCCCCG	16	srRNA	RNA28SN5	NR_003287.4	rRNA	Homo sapiens RNA, 28S ribosomal N5 (RNA28SN5), ribosomal RNA	2602	0	0	5	116.015	5	78.6584
srR-6979	srRNA-RNA28SN5-1871-29	AGAACTGGCGCTGCGGGATGAACCGAACG	29	srRNA	RNA28SN5	NR_003287.4	rRNA	Homo sapiens RNA, 28S ribosomal N5 (RNA28SN5), ribosomal RNA	1871	0	0	5	116.015	5	78.6584
tsR-577	tsRNA-tRNA-Pro-TGG-54-22	TCAAATCCCGGACGAGCCCCCA	22	tsRNA	tRNA-Pro-TGG	chr16.trna9	tRNA	Homo_sapiens_tRNA-Pro-TGG-3-5	54	0	0	5	116.015	5	78.6584
slncR-1091	slncRNA-AL109910.2 -527-20	AAAGCCTTTTACTATCTTCA	20	slncRNA	AL109910.2	ENST00000607733.1	lncRNA	ncrna chromosome:GRCh38:6:170266669:170276762:-1 gene:ENSG00000271820.1 gene_biotype:lncRNA transcript_biotype:lncRNA gene_symbol:AL109910.2 description:novel transcript	527	0	0	5	116.015	5	78.6584
srpR-150	srpRNA-MLT1J1-chr2:169034899-20	ACTTCCGGGATTGGCCCACT	20	srpRNA	MLT1J1	-	LTR	hg38_rmsk_MLT1J1_range=chr2:169034899-169035259	132	0	0	5	116.015	5	78.6584
tsR-776	tsRNA-tRNA-Glu-TTC-1-16	TCCCTGGTGGTCTAGT	16	tsRNA	tRNA-Glu-TTC	chr1.trna95	tRNA	Homo_sapiens_tRNA-Glu-TTC-4-2	1	5	85.2311	2	46.4059	4	62.9267
miR-let-7f-5p-1-23	miRNA-let-7f-5p-1-23	TGAGGTAGTAGATTGTATAGTTA	23	miRNA	hsa-let-7f-5p	MIMAT0000067	miRNA	-	1	5	85.2311	2	46.4059	4	62.9267
tsR-4719	tsRNA-tRNA-Val-CAC-1-16	GTTTCCGTAGTGTAGT	16	tsRNA	tRNA-Val-CAC	chr1.trna132	tRNA	Homo_sapiens_tRNA-Val-CAC-5-1	1	4	68.1849	0	0	8	125.853
srR-6980	srRNA-RNA18SN2-1438-17	AACTTCTTAGAGGGACA	17	srRNA	RNA18SN2	NR_146146.1	rRNA	Homo sapiens RNA, 18S ribosomal N2 (RNA18SN2), ribosomal RNA	1438	0	0	7	162.421	2	31.4634
srR-6981	srRNA-RNA18SN2-667-21	TAAAAAGCTCGTAGTTGGATC	21	srRNA	RNA18SN2	NR_146146.1	rRNA	Homo sapiens RNA, 18S ribosomal N2 (RNA18SN2), ribosomal RNA	667	0	0	7	162.421	2	31.4634
srR-6982	srRNA-RNA5-8SN1-3-20	ACTCTTAGCGGTGGATCACT	20	srRNA	RNA5-8SN1	NR_145821.1	rRNA	Homo sapiens RNA, 5.8S ribosomal N1 (RNA5-8SN1), ribosomal RNA	3	0	0	7	162.421	2	31.4634
miR-181a-2-3p-1-22	miRNA-181a-2-3p-1-22	ACCACTGACCGTTGACTGTACC	22	miRNA	hsa-miR-181a-2-3p	MIMAT0004558	miRNA	-	1	0	0	7	162.421	2	31.4634
slncR-502	slncRNA-RMRP -251-17	CATTCTCAGCGCGGCTG	17	slncRNA	RMRP	ENST00000602361.1	lncRNA	ncrna chromosome:GRCh38:9:35657751:35658018:-1 gene:ENSG00000269900.3 gene_biotype:lncRNA transcript_biotype:lncRNA gene_symbol:RMRP description:RNA component of mitochondrial RNA processing endoribonuclease [Source:HGNC Symbol;Acc:HGNC:10031]	251	0	0	7	162.421	2	31.4634
sinR-249	sinRNA-FGFRL1-58-20--	CGCGCGGGCGGGGCCGGGGG	20	sinRNA	FGFRL1	ENSG00000127418	protein_coding	fibroblast growth factor receptor like 1 [Source:HGNC Symbol;Acc:HGNC:3693]	58	5	85.2311	4	92.8117	1	15.7317
srR-306	srRNA-RNA18SN2-1770-16	GGCCCTGGCGGAGCGC	16	srRNA	RNA18SN2	NR_146146.1	rRNA	Homo sapiens RNA, 18S ribosomal N2 (RNA18SN2), ribosomal RNA	1770	10	170.462	1	23.2029	0	0
srR-3628	srRNA-RNA18SN2-490-22	CCCACTCCCGACCCGGGGAGGT	22	srRNA	RNA18SN2	NR_146146.1	rRNA	Homo sapiens RNA, 18S ribosomal N2 (RNA18SN2), ribosomal RNA	490	10	170.462	1	23.2029	0	0
srR-6983	srRNA-RNA45SN5-6600-17	ACGACTCTTAGCGGTGG	17	srRNA	RNA45SN5	NR_046235.3	rRNA	Homo sapiens RNA, 45S pre-ribosomal N5 (RNA45SN5), ribosomal RNA	6600	10	170.462	1	23.2029	0	0
miR-142-5p-1-21	miRNA-142-5p-1-21	CATAAAGTAGAAAGCACTACT	21	miRNA	hsa-miR-142-5p	MIMAT0000433	miRNA	-	1	10	170.462	1	23.2029	0	0
miR-148a-5p-1-21	miRNA-148a-5p-1-21	AAAGTTCTGAGACACTCCGAC	21	miRNA	hsa-miR-148a-5p	MIMAT0004549	miRNA	-	1	10	170.462	1	23.2029	0	0
miR-29a-3p-1-23	miRNA-29a-3p-1-23	TAGCACCATCTGAAATCGGTTAA	23	miRNA	hsa-miR-29a-3p	MIMAT0000086	miRNA	-	1	10	170.462	1	23.2029	0	0
sinR-1859	sinRNA-GSE1-129393-23--	TGGACAGTGTGGCCATAGCGGGT	23	sinRNA	GSE1	ENSG00000131149	protein_coding	Gse1 coiled-coil protein [Source:HGNC Symbol;Acc:HGNC:28979]	129393	10	170.462	1	23.2029	0	0
sinR-1860	sinRNA-C5orf66-32492-23--	GTTAAAGGCTAGGCTCACAACCA	23	sinRNA	C5orf66	ENSG00000224186	lncRNA	-	32492	10	170.462	1	23.2029	0	0
srR-567	srRNA-RNA28SN5-5044-26	AGTCAGCCCTCGACACAAGGGTTTGT	26	srRNA	RNA28SN5	NR_003287.4	rRNA	Homo sapiens RNA, 28S ribosomal N5 (RNA28SN5), ribosomal RNA	5044	4	68.1849	2	46.4059	5	78.6584
srR-6984	srRNA-RNA18SN2-1-19	TACCTGGTTGATCCTGCCA	19	srRNA	RNA18SN2	NR_146146.1	rRNA	Homo sapiens RNA, 18S ribosomal N2 (RNA18SN2), ribosomal RNA	1	4	68.1849	2	46.4059	5	78.6584
srR-6985	srRNA-RNA28SN5-1939-21	AGAAAAGGTGTTGGTTGATAT	21	srRNA	RNA28SN5	NR_003287.4	rRNA	Homo sapiens RNA, 28S ribosomal N5 (RNA28SN5), ribosomal RNA	1939	3	51.1387	0	0	9	141.585
miR-92a-3p-1-22-3	miRNA-92a-3p-1-22-3	TATTGCACTTGTTTCGGCCTGT	22	miRNA	hsa-miR-92a-3p	MIMAT0000092	miRNA	-	1	4	68.1849	4	92.8117	2	31.4634
srR-5042	srRNA-RNA45SN5-6596-24	TCGTACGACTCTTAGCGGTGGATC	24	srRNA	RNA45SN5	NR_046235.3	rRNA	Homo sapiens RNA, 45S pre-ribosomal N5 (RNA45SN5), ribosomal RNA	6596	9	153.416	1	23.2029	1	15.7317
srR-6986	srRNA-RNA28SN5-3763-20	ATGACTCTCTTAAGGTAGCC	20	srRNA	RNA28SN5	NR_003287.4	rRNA	Homo sapiens RNA, 28S ribosomal N5 (RNA28SN5), ribosomal RNA	3763	9	153.416	1	23.2029	1	15.7317
srR-6987	srRNA-RNA28SN5-1597-25	GCAAATCGGTCGTCCGACCTGGGTA	25	srRNA	RNA28SN5	NR_003287.4	rRNA	Homo sapiens RNA, 28S ribosomal N5 (RNA28SN5), ribosomal RNA	1597	9	153.416	1	23.2029	1	15.7317
tsR-1343	tsRNA-tRNA-Arg-TCG-48-29-4	TGCAGGTTCGTGTCCTGCCGCGGTCGCCA	29	tsRNA	tRNA-Arg-TCG	chr15.trna4	tRNA	Homo_sapiens_tRNA-Arg-TCG-1-1	48	3	51.1387	2	46.4059	6	94.3901
srR-6988	srRNA-RNA5-8SN1-9-22	AGCGGTGGATCACTCGGCTCGT	22	srRNA	RNA5-8SN1	NR_145821.1	rRNA	Homo sapiens RNA, 5.8S ribosomal N1 (RNA5-8SN1), ribosomal RNA	9	2	34.0925	0	0	10	157.317
miR-107-1-21	miRNA-107-1-21	AGCAGCATTGTACAGGGCTAT	21	miRNA	hsa-miR-107	MIMAT0000104	miRNA	-	1	2	34.0925	0	0	10	157.317
sgmR-1146	sgmRNA-chr1-226864577-17	AGGGAACTGCCAGGCAT	17	sgmRNA	chr1	-	Genome	Chromosome 1	226864577	2	34.0925	0	0	10	157.317
srR-6989	srRNA-RNA28SN5-2762-21	GTAAATCTCGCGCCGGGCCGT	21	srRNA	RNA28SN5	NR_003287.4	rRNA	Homo sapiens RNA, 28S ribosomal N5 (RNA28SN5), ribosomal RNA	2762	8	136.37	1	23.2029	2	31.4634
srR-6990	srRNA-RNA18SN2-849-18	ACCGCAGCTAGGAATAAT	18	srRNA	RNA18SN2	NR_146146.1	rRNA	Homo sapiens RNA, 18S ribosomal N2 (RNA18SN2), ribosomal RNA	849	8	136.37	1	23.2029	2	31.4634
tsR-4720	tsRNA-tRNA-Leu-CAG-1-16	GTCAGGATGGCCGAGC	16	tsRNA	tRNA-Leu-CAG	chr16.trna27	tRNA	Homo_sapiens_tRNA-Leu-CAG-2-2	1	8	136.37	1	23.2029	2	31.4634
srR-53	srRNA-RNA5S1-92-27	CGCCTGGGAATACCGGGTGCTGTAGGC	27	srRNA	RNA5S1	NR_023363.1	rRNA	Homo sapiens RNA, 5S ribosomal 1 (RNA5S1), ribosomal RNA	92	2	34.0925	2	46.4059	7	110.122
srR-790	srRNA-RNA18SN2-1749-15	GCCCCGCCGGGGTCG	15	srRNA	RNA18SN2	NR_146146.1	rRNA	Homo sapiens RNA, 18S ribosomal N2 (RNA18SN2), ribosomal RNA	1749	3	51.1387	6	139.218	0	0
tsR-106	tsRNA-tRNA-Trp-CCA-58-20	AGGTCACGTCGGGGTCACCA	20	tsRNA	tRNA-Trp-CCA	chr17.trna10	tRNA	Homo_sapiens_tRNA-Trp-CCA-2-1	58	3	51.1387	6	139.218	0	0
tsR-4721	tsRNA-mt-tRNA-Glu-TTC-39-20	ATTGGTCGTGGTTGTAGTCC	20	tsRNA	mt-tRNA-Glu-TTC	mtdbD00000546	mt-tRNA	-	39	3	51.1387	6	139.218	0	0
slncR-43	slncRNA-SNHG5 -927-22	ACGGATCTGGCTTCTGAGATGG	22	slncRNA	SNHG5	ENST00000666912.1	lncRNA	ncrna chromosome:GRCh38:6:85677086:85678748:-1 gene:ENSG00000203875.13 gene_biotype:lncRNA transcript_biotype:lncRNA gene_symbol:SNHG5 description:small nucleolar RNA host gene 5 [Source:HGNC Symbol;Acc:HGNC:21026]	927	3	51.1387	6	139.218	0	0
srR-6991	srRNA-RNA28SN5-1964-17	AGCAGGACGGTGGCCAT	17	srRNA	RNA28SN5	NR_003287.4	rRNA	Homo sapiens RNA, 28S ribosomal N5 (RNA28SN5), ribosomal RNA	1964	1	17.0462	0	0	11	173.048
tsR-4722	tsRNA-tRNA-Glu-CTC-1-27	TCCCTGTGGTCTAGTGGTTAGGATTCG	27	tsRNA	tRNA-Glu-CTC	chr1.trna70	tRNA	Homo_sapiens_tRNA-Glu-CTC-2-1	1	1	17.0462	0	0	11	173.048
tsR-184	tsRNA-tRNA-Ile-AAT-60-18	TCCCCGTACGGGCCACCA	18	tsRNA	tRNA-Ile-AAT	chr6.trna59	tRNA	Homo_sapiens_tRNA-Ile-AAT-8-1	60	2	34.0925	4	92.8117	4	62.9267
miR-101-3p-1-21-2	miRNA-101-3p-1-21-2	TACAGTACTGTGATAGCTGAA	21	miRNA	hsa-miR-101-3p	MIMAT0000099	miRNA	-	1	7	119.324	1	23.2029	3	47.195
srR-291	srRNA-RNA28SN5-2724-15	GAGCTCTCGCTGGCC	15	srRNA	RNA28SN5	NR_003287.4	rRNA	Homo sapiens RNA, 28S ribosomal N5 (RNA28SN5), ribosomal RNA	2724	7	119.324	1	23.2029	3	47.195
srR-2049	srRNA-RNA28SN5-3568-22	GCGCGGCGCCTCGCCTCGGCCG	22	srRNA	RNA28SN5	NR_003287.4	rRNA	Homo sapiens RNA, 28S ribosomal N5 (RNA28SN5), ribosomal RNA	3568	2	34.0925	6	139.218	1	15.7317
piR-23127-14-18	piRNA-23127-14-18	CCGGGTGCTGTAGGCTTA	18	piRNA	hsa-piR-23127	hsa-piR-23127	piRNA	-	14	2	34.0925	6	139.218	1	15.7317
miR-101-3p-1-20-2	miRNA-101-3p-1-20-2	TACAGTACTGTGATAGCTGA	20	miRNA	hsa-miR-101-3p	MIMAT0000099	miRNA	-	1	7	119.324	3	69.6088	0	0
srR-6992	srRNA-RNA28SN5-2827-18	GTTGGAACAATGTAGGTA	18	srRNA	RNA28SN5	NR_003287.4	rRNA	Homo sapiens RNA, 28S ribosomal N5 (RNA28SN5), ribosomal RNA	2827	7	119.324	3	69.6088	0	0
srR-6993	srRNA-RNA28SN5-2379-24	AGAACTTTGAAGACTGAAGTGGAG	24	srRNA	RNA28SN5	NR_003287.4	MT rRNA	Homo sapiens RNA, 28S ribosomal N5 (RNA28SN5), ribosomal RNA	2379	7	119.324	3	69.6088	0	0
tsR-4723	tsRNA-tRNA-Arg-TCG-61-16	CCTGCCGCGGTCGCCA	16	tsRNA	tRNA-Arg-TCG	chr15.trna4	tRNA	Homo_sapiens_tRNA-Arg-TCG-1-1	61	7	119.324	3	69.6088	0	0
miR-92b-3p-1-21	miRNA-92b-3p-1-21	TATTGCACTCGTCCCGGCCTC	21	miRNA	hsa-miR-92b-3p	MIMAT0003218	miRNA	-	1	7	119.324	3	69.6088	0	0
srR-6994	srRNA-RNA28SN5-4717-16	AGGCGGAACGATACGG	16	srRNA	RNA28SN5	NR_003287.4	rRNA	Homo sapiens RNA, 28S ribosomal N5 (RNA28SN5), ribosomal RNA	4717	0	0	0	0	12	188.78
miR-128-1-5p-1-23	miRNA-128-1-5p-1-23	CGGGGCCGTAGCACTGTCTGAGA	23	miRNA	hsa-miR-128-1-5p	MIMAT0026477	miRNA	-	1	0	0	0	0	12	188.78
miR-92a-3p-7-17	miRNA-92a-3p-7-17	ACTTGTCCCGGCCTGTA	17	miRNA	hsa-miR-92a-3p	MIMAT0000092	miRNA	-	7	0	0	0	0	12	188.78
slncR-15	slncRNA-GAS5 -882-29	ATGAAGGTCTTAATTAGCTCTAACTGACT	29	slncRNA	GAS5	ENST00000421068.5	lncRNA	ncrna chromosome:GRCh38:1:173865818:173867987:-1 gene:ENSG00000234741.8 gene_biotype:lncRNA transcript_biotype:retained_intron gene_symbol:GAS5 description:growth arrest specific 5 [Source:HGNC Symbol;Acc:HGNC:16355]	882	0	0	0	0	12	188.78
sgmR-1147	sgmRNA-chr9-125715863-23	TAAGTATTGTAGGCCAAGCAGGA	23	sgmRNA	chr9	-	Genome	Chromosome 9	125715863	0	0	0	0	12	188.78
sgmR-1148	sgmRNA-chr12-92478437-21	TAACTGGACGATCATCATTGT	21	sgmRNA	chr12	-	Genome	Chromosome 12	92478437	0	0	0	0	12	188.78
piR-32995-2-18	piRNA-32995-2-18	AGTGGGTTATCAGAACTT	18	piRNA	hsa-piR-32995	hsa-piR-32995	piRNA	-	2	0	0	0	0	12	188.78
smR-2	smRNA-TMEM107-972-23	ACCCTGATTGCTCCTGTCTGATT	23	smRNA	TMEM107	ENSG00000179029	mature mRNA	ENSG00000179029|ENST00000449985|TMEM107|protein_coding|transmembraneprotein 107 [Source:HGNC Symbol;Acc:HGNC:28128]	972	0	0	0	0	12	188.78
srpR-139	srpRNA-L1M4-chr17:53088618-16	AGCTGGCAGAGCAACT	16	srpRNA	L1M4	-	LINE	hg38_rmsk_L1M4_range=chr17:53088618-53088879	27	0	0	0	0	12	188.78
srpR-140	srpRNA-MLT2B2-chr12:58866222-22	AAAGTGAATCAACTCTGTGGTA	22	srpRNA	MLT2B2	-	-	hg38_rmsk_MLT2B2_range=chr12:58866222-58866723	205	0	0	0	0	12	188.78
-	spgRNA-AC023232.1-158-15	GGCGGATGTGGCGAA	15	spgRNA	AC023232.1	ENSG00000254780	pseudogene	ENSG00000254780|ENST00000524963|AC023232.1|processed_pseudogene|Sec61beta subunit (SEC61B) pseudogene	158	0	0	0	0	12	188.78
miR-99b-5p-1-23	miRNA-99b-5p-1-23	CACCCGTAGAACCGACCTTGCGT	23	miRNA	hsa-miR-99b-5p	MIMAT0000689	miRNA	-	1	1	17.0462	4	92.8117	5	78.6584
miR-let-7b-5p-1-22	miRNA-let-7b-5p-1-22	TGAGGTAGTAGGTTGTGTGGTT	22	miRNA	hsa-let-7b-5p	MIMAT0000063	miRNA	-	1	1	17.0462	4	92.8117	5	78.6584
slncR-84	slncRNA-RMRP -253-16	TTCTCAGCGCGGCTGT	16	slncRNA	RMRP	ENST00000602361.1	lncRNA	ncrna chromosome:GRCh38:9:35657751:35658018:-1 gene:ENSG00000269900.3 gene_biotype:lncRNA transcript_biotype:lncRNA gene_symbol:RMRP description:RNA component of mitochondrial RNA processing endoribonuclease [Source:HGNC Symbol;Acc:HGNC:10031]	253	1	17.0462	4	92.8117	5	78.6584
srR-1793	srRNA-RNA18SN2-1533-17	ACTGACTGGCTCAGCGT	17	srRNA	RNA18SN2	NR_146146.1	rRNA	Homo sapiens RNA, 18S ribosomal N2 (RNA18SN2), ribosomal RNA	1533	6	102.277	1	23.2029	4	62.9267
srR-6995	srRNA-RNA28SN5-4491-19	GTTGGATTGTTCACCCACT	19	srRNA	RNA28SN5	NR_003287.4	rRNA	Homo sapiens RNA, 28S ribosomal N5 (RNA28SN5), ribosomal RNA	4491	6	102.277	1	23.2029	4	62.9267
srR-4650	srRNA-RNA18SN2-1173-19	ATGGTTGCAAAGCTGAAAC	19	srRNA	RNA18SN2	NR_146146.1	rRNA	Homo sapiens RNA, 18S ribosomal N2 (RNA18SN2), ribosomal RNA	1173	0	0	2	46.4059	9	141.585
srpR-142	srpRNA-MIR3-chr22:27183282-23	AAAGGAGGTGTTCCATCCCCACG	23	srpRNA	MIR3	-	SINE	hg38_rmsk_MIR3_range=chr22:27183282-27183428	9	0	0	2	46.4059	9	141.585
srR-5855	srRNA-RNA28SN5-5054-15	CGACACAAGGGTTTG	15	srRNA	RNA28SN5	NR_003287.4	rRNA	Homo sapiens RNA, 28S ribosomal N5 (RNA28SN5), ribosomal RNA	5054	1	17.0462	6	139.218	2	31.4634
srR-6996	srRNA-RNA18SN2-1465-18	AGCCACCCGAGATTGAGC	18	srRNA	RNA18SN2	NR_146146.1	rRNA	Homo sapiens RNA, 18S ribosomal N2 (RNA18SN2), ribosomal RNA	1465	1	17.0462	6	139.218	2	31.4634
tsR-3629	tsRNA-tRNA-Phe-GAA-56-22	CGATCCCCGGGTTTCGGCACCA	22	tsRNA	tRNA-Phe-GAA	chr19.trna12	tRNA	Homo_sapiens_tRNA-Phe-GAA-1-6	56	1	17.0462	6	139.218	2	31.4634
miR-99a-5p-1-21	miRNA-99a-5p-1-21	AACCCGTAGATCCGATCTTGT	21	miRNA	hsa-miR-99a-5p	MIMAT0000097	miRNA	-	1	6	102.277	3	69.6088	1	15.7317
sinR-11	sinRNA-TYW3-5828-20--	GTGTCCCATCTGGGTCGCCA	20	sinRNA	TYW3	ENSG00000162623	protein_coding	tRNA-yW synthesizing protein 3 homolog [Source:HGNC Symbol;Acc:HGNC:24757]	5828	6	102.277	3	69.6088	1	15.7317
sinR-1861	sinRNA-CCNG2-192008-21--	AGAGGTACTAGTTTTGCTGCT	21	sinRNA	CCNG2	ENSG00000138764	protein_coding	cyclin G2 [Source:HGNC Symbol;Acc:HGNC:1593]	192008	6	102.277	3	69.6088	1	15.7317
miR-222-69-25-3	miRNA-222-69-25-3	AGCTACATTTGGCTACTGGGTCTCT	25	miRNA	MIR222	ENST00000384992.3	miRNA	ncrna chromosome:GRCh38:X:45747015:45747124:-1 gene:ENSG00000207725.3 gene_biotype:miRNA transcript_biotype:miRNA gene_symbol:MIR222 description:microRNA 222 [Source:HGNC Symbol;Acc:HGNC:31602]	69	11	187.509	0	0	0	0
miR-92a-3p-1-24-5	miRNA-92a-3p-1-24-5	TATTGCACTTGTCCCGGCCTGTGA	24	miRNA	hsa-miR-92a-3p	MIMAT0000092	miRNA	-	1	11	187.509	0	0	0	0
snR-17	snRNA-RNVU1-29 -135-30-4	AGTGGGGGATTGCGTTCGCGCTTTCCCCTG	30	snRNA	RNVU1-29	ENST00000615842.1	snRNA	ncrna chromosome:GRCh38:1:146376807:146376970:1 gene:ENSG00000273768.1 gene_biotype:snRNA transcript_biotype:snRNA gene_symbol:RNVU1-29 description:RNA, variant U1 small nuclear 29 [Source:HGNC Symbol;Acc:HGNC:54433]	135	11	187.509	0	0	0	0
tsR-4728	tsRNA-tRNA-Arg-CCG-49-24	GTGGGTTCGTCCCATCTGGGTCGC	24	tsRNA	tRNA-Arg-CCG	chr17.trna21	tRNA	Homo_sapiens_tRNA-Arg-CCG-2-1	49	11	187.509	0	0	0	0
tsR-4726	tsRNA-tRNA-Arg-TCG-49-28-9	GAGGGTTCGGGTTCCTTCGTGGTCGCCA	28	tsRNA	tRNA-Arg-TCG	chr17.trna17	tRNA	Homo_sapiens_tRNA-Arg-TCG-3-1	49	11	187.509	0	0	0	0
srR-476	srRNA-RNA28SN5-3196-16	CCGCGAGGGGGGCCCG	16	srRNA	RNA28SN5	NR_003287.4	rRNA	Homo sapiens RNA, 28S ribosomal N5 (RNA28SN5), ribosomal RNA	3196	11	187.509	0	0	0	0
srR-6997	srRNA-RNA28SN5-4441-20	ATCCTTCGATGTCGGCTCTT	20	srRNA	RNA28SN5	NR_003287.4	rRNA	Homo sapiens RNA, 28S ribosomal N5 (RNA28SN5), ribosomal RNA	4441	11	187.509	0	0	0	0
srR-6998	srRNA-RNA28SN5-1967-19	AGGACGGTGGCCATGGAAG	19	srRNA	RNA28SN5	NR_003287.4	rRNA	Homo sapiens RNA, 28S ribosomal N5 (RNA28SN5), ribosomal RNA	1967	11	187.509	0	0	0	0
srR-6999	srRNA-RNA28SN5-1553-17	AAGCCAGAGGAAACTCT	17	srRNA	RNA28SN5	NR_003287.4	rRNA	Homo sapiens RNA, 28S ribosomal N5 (RNA28SN5), ribosomal RNA	1553	11	187.509	0	0	0	0
srR-7000	srRNA-RNA28SN5-2894-16	AAGGGCTGGGTCGGTC	16	srRNA	RNA28SN5	NR_003287.4	rRNA	Homo sapiens RNA, 28S ribosomal N5 (RNA28SN5), ribosomal RNA	2894	11	187.509	0	0	0	0
srR-7001	srRNA-RNA28SN5-2940-19	CGCCGCGGCTGGACGAGGC	19	srRNA	RNA28SN5	NR_003287.4	rRNA	Homo sapiens RNA, 28S ribosomal N5 (RNA28SN5), ribosomal RNA	2940	11	187.509	0	0	0	0
srR-7002	srRNA-RNA18SN2-538-18	TCTTTCGAGGCCCTGTAA	18	srRNA	RNA18SN2	NR_146146.1	rRNA	Homo sapiens RNA, 18S ribosomal N2 (RNA18SN2), ribosomal RNA	538	11	187.509	0	0	0	0
srR-7003	srRNA-RNA28SN5-1871-15	AGAACTGGCGCTGCG	15	srRNA	RNA28SN5	NR_003287.4	rRNA	Homo sapiens RNA, 28S ribosomal N5 (RNA28SN5), ribosomal RNA	1871	11	187.509	0	0	0	0
srR-7004	srRNA-RNA28SN5-4035-27	GGCCGCCGGTGAAATACCACTACTCTG	27	srRNA	RNA28SN5	NR_003287.4	rRNA	Homo sapiens RNA, 28S ribosomal N5 (RNA28SN5), ribosomal RNA	4035	11	187.509	0	0	0	0
srR-7005	srRNA-RNA28SN5-2866-23	CCGTAACTTCGGGATAAGGATTG	23	srRNA	RNA28SN5	NR_003287.4	rRNA	Homo sapiens RNA, 28S ribosomal N5 (RNA28SN5), ribosomal RNA	2866	11	187.509	0	0	0	0
srR-7006	srRNA-RNA28SN5-4763-20	TAGCCGGTCCCCCGCCTGTC	20	srRNA	RNA28SN5	NR_003287.4	rRNA	Homo sapiens RNA, 28S ribosomal N5 (RNA28SN5), ribosomal RNA	4763	11	187.509	0	0	0	0
srR-7007	srRNA-RNA28SN5-1800-22	TAAGAAGCCCGGCTCGCTGGCG	22	srRNA	RNA28SN5	NR_003287.4	rRNA	Homo sapiens RNA, 28S ribosomal N5 (RNA28SN5), ribosomal RNA	1800	11	187.509	0	0	0	0
srR-7008	srRNA-RNA28SN5-4840-15	CCCCGCCGCGCGCCG	15	srRNA	RNA28SN5	NR_003287.4	rRNA	Homo sapiens RNA, 28S ribosomal N5 (RNA28SN5), ribosomal RNA	4840	11	187.509	0	0	0	0
srR-7009	srRNA-RNA5-8SN1-91-30	ATCGACACTTCGAACGCACTTGCGGCCCCG	30	srRNA	RNA5-8SN1	NR_145821.1	rRNA	Homo sapiens RNA, 5.8S ribosomal N1 (RNA5-8SN1), ribosomal RNA	91	11	187.509	0	0	0	0
srR-7010	srRNA-RNA18SN2-6-17	GGTTGATCCTGCCAGTA	17	srRNA	RNA18SN2	NR_146146.1	rRNA	Homo sapiens RNA, 18S ribosomal N2 (RNA18SN2), ribosomal RNA	6	11	187.509	0	0	0	0
srR-7011	srRNA-RNA28SN5-2929-23	GGCTGGGCGCGCGCCGCGGCTGG	23	srRNA	RNA28SN5	NR_003287.4	rRNA	Homo sapiens RNA, 28S ribosomal N5 (RNA28SN5), ribosomal RNA	2929	11	187.509	0	0	0	0
srR-7012	srRNA-RNA28SN5-4434-16	CTTTTTGATCCTTCGA	16	srRNA	RNA28SN5	NR_003287.4	rRNA	Homo sapiens RNA, 28S ribosomal N5 (RNA28SN5), ribosomal RNA	4434	11	187.509	0	0	0	0
srR-7013	srRNA-RNA18SN2-1369-29	AATTCCGATAACGAACGAGACTCTGGCAT	29	srRNA	RNA18SN2	NR_146146.1	rRNA	Homo sapiens RNA, 18S ribosomal N2 (RNA18SN2), ribosomal RNA	1369	11	187.509	0	0	0	0
srR-7014	srRNA-RNA28SN5-2886-25	TTGGCTCTAAGGGCTGGGTCGGTCG	25	srRNA	RNA28SN5	NR_003287.4	rRNA	Homo sapiens RNA, 28S ribosomal N5 (RNA28SN5), ribosomal RNA	2886	11	187.509	0	0	0	0
srR-7015	srRNA-RNA28SN5-4826-21	CGGGAGGGCGCTGCCCCGCCG	21	srRNA	RNA28SN5	NR_003287.4	rRNA	Homo sapiens RNA, 28S ribosomal N5 (RNA28SN5), ribosomal RNA	4826	11	187.509	0	0	0	0
srR-7016	srRNA-RNA28SN5-4694-23	GCCTCTAAGTCAGAATCTCGCCC	23	srRNA	RNA28SN5	NR_003287.4	rRNA	Homo sapiens RNA, 28S ribosomal N5 (RNA28SN5), ribosomal RNA	4694	11	187.509	0	0	0	0
srR-7017	srRNA-RNA18SN2-457-24	CACATCCAATGAAGGCAGCAGGCG	24	srRNA	RNA18SN2	NR_146146.1	rRNA	Homo sapiens RNA, 18S ribosomal N2 (RNA18SN2), ribosomal RNA	457	11	187.509	0	0	0	0
srR-7018	srRNA-RNA18SN2-1515-16	TGGGCTGCACGCGCGC	16	srRNA	RNA18SN2	NR_146146.1	rRNA	Homo sapiens RNA, 18S ribosomal N2 (RNA18SN2), ribosomal RNA	1515	11	187.509	0	0	0	0
srR-7019	srRNA-RNA28SN5-1870-20	CAGAACTGGCGATGCGGGAT	20	srRNA	RNA28SN5	NR_003287.4	rRNA	Homo sapiens RNA, 28S ribosomal N5 (RNA28SN5), ribosomal RNA	1870	11	187.509	0	0	0	0
srR-7020	srRNA-RNA18SN2-1060-20	ATACCGTCGTAGTTCTGACC	20	srRNA	RNA18SN2	NR_146146.1	rRNA	Homo sapiens RNA, 18S ribosomal N2 (RNA18SN2), ribosomal RNA	1060	11	187.509	0	0	0	0
tsR-1559	tsRNA-mt-tRNA-Glu-TTC-38-30	CATTGGTCGTGGTTGTAGTCCGTGCGAGAA	30	tsRNA	mt-tRNA-Glu-TTC	mtdbD00000546	mt-tRNA	-	38	11	187.509	0	0	0	0
tsR-4724	tsRNA-tRNA-Asn-GTT-34-17	TGTTAACCGAAAGGTTG	17	tsRNA	tRNA-Asn-GTT	chr1.trna138	tRNA	Homo_sapiens_tRNA-Asn-GTT-7-1	34	11	187.509	0	0	0	0
tsR-4725	tsRNA-tRNA-Trp-CCA-58-16	ATCACGTCGGGGTCAC	16	tsRNA	tRNA-Trp-CCA	chr7.trna3	tRNA	Homo_sapiens_tRNA-Trp-CCA-5-1	58	11	187.509	0	0	0	0
tsR-4727	tsRNA-tRNA-Gln-TTG-61-16	TTCGGTGGGACCTCCA	16	tsRNA	tRNA-Gln-TTG	chr6.trna138	tRNA	Homo_sapiens_tRNA-Gln-TTG-3-3	61	11	187.509	0	0	0	0
tsR-4729	tsRNA-tRNA-Lys-CTT-10-23	GCTCAGTCGGTAGAGCATTGGAC	23	tsRNA	tRNA-Lys-CTT	chr16.trna11	tRNA	Homo_sapiens_tRNA-Lys-CTT-4-1	10	11	187.509	0	0	0	0
miR-125a-3p-2-21	miRNA-125a-3p-2-21	CAGGTGAGGTTCTTGGGAGCC	21	miRNA	hsa-miR-125a-3p	MIMAT0004602	miRNA	-	2	11	187.509	0	0	0	0
miR-1246-1-18	miRNA-1246-1-18	AAAATGGATTTTTGGAGC	18	miRNA	hsa-miR-1246	MIMAT0005898	miRNA	-	1	11	187.509	0	0	0	0
miR-151a-3p-3-21	miRNA-151a-3p-3-21	AGACTGAAGCTCCTTGAGGAA	21	miRNA	hsa-miR-151a-3p	MIMAT0000757	miRNA	-	3	11	187.509	0	0	0	0
snoR-759	snoRNA-SNORD73A -44-20	ATAACAACATTTTTCTGATG	20	snoRNA	SNORD73A	ENST00000386062.1	snoRNA	ncrna chromosome:GRCh38:4:151103827:151103891:1 gene:ENSG00000208797.1 gene_biotype:snoRNA transcript_biotype:snoRNA gene_symbol:SNORD73A description:small nucleolar RNA, C/D box 73A [Source:HGNC Symbol;Acc:HGNC:10235]	44	11	187.509	0	0	0	0
snoR-1376	snoRNA-SNORD95 -42-27	TGAAATCCAGAGGCTGTTTCTGAGCTG	27	snoRNA	SNORD95	ENST00000579879.1	snoRNA	ncrna chromosome:GRCh38:5:181243312:181243379:-1 gene:ENSG00000264549.1 gene_biotype:snoRNA transcript_biotype:snoRNA gene_symbol:SNORD95 description:small nucleolar RNA, C/D box 95 [Source:HGNC Symbol;Acc:HGNC:32757]	42	11	187.509	0	0	0	0
snoR-1599	snoRNA-SNORD34 -44-25	CATGAAAGCAGCACTGGCTGAGACG	25	snoRNA	SNORD34	ENST00000365633.1	snoRNA	ncrna chromosome:GRCh38:19:49490904:49490974:1 gene:ENSG00000202503.1 gene_biotype:snoRNA transcript_biotype:snoRNA gene_symbol:SNORD34 description:small nucleolar RNA, C/D box 34 [Source:HGNC Symbol;Acc:HGNC:10161]	44	11	187.509	0	0	0	0
snoR-1600	snoRNA-SNORD15B -1-26	CTTCAGTGATGACACGATGACGAGTC	26	snoRNA	SNORD15B	ENST00000384714.1	snoRNA	ncrna chromosome:GRCh38:11:75404421:75404566:1 gene:ENSG00000207445.1 gene_biotype:snoRNA transcript_biotype:snoRNA gene_symbol:SNORD15B description:small nucleolar RNA, C/D box 15B [Source:HGNC Symbol;Acc:HGNC:16649]	1	11	187.509	0	0	0	0
sinR-1862	sinRNA-AC113404.1-11148-16--	ATGAGACTAGAGGGCA	16	sinRNA	AC113404.1	ENSG00000250348	lncRNA	-	11148	11	187.509	0	0	0	0
sinR-1863	sinRNA-SLC8A1-11358-18--	GAGAGATAGGAGAACTCT	18	sinRNA	SLC8A1	ENSG00000183023	protein_coding	solute carrier family 8 member A1 [Source:HGNC Symbol;Acc:HGNC:11068]	11358	11	187.509	0	0	0	0
sinR-1864	sinRNA-NCKAP5-17230-17--	TCACTCAGGGCCCACTA	17	sinRNA	NCKAP5	ENSG00000176771	protein_coding	NCK associated protein 5 [Source:HGNC Symbol;Acc:HGNC:29847]	17230	11	187.509	0	0	0	0
sinR-1865	sinRNA-TANC1-39966-22--	GTTCATCTCGGACGAGCCCCCA	22	sinRNA	TANC1	ENSG00000115183	protein_coding	tetratricopeptide repeat, ankyrin repeat and coiled-coil containing 1 [Source:HGNC Symbol;Acc:HGNC:29364]	39966	11	187.509	0	0	0	0
sinR-1866	sinRNA-USP34-25482-18--	AGTTTAGTGTGGTTCTGT	18	sinRNA	USP34	ENSG00000115464	protein_coding	ubiquitin specific peptidase 34 [Source:HGNC Symbol;Acc:HGNC:20066]	25482	11	187.509	0	0	0	0
sinR-1867	sinRNA-ATG10-47683-21--	TTTTACCATCTTTTACTTCGT	21	sinRNA	ATG10	ENSG00000152348	protein_coding	autophagy related 10 [Source:HGNC Symbol;Acc:HGNC:20315]	47683	11	187.509	0	0	0	0
slncR-1092	slncRNA-AC011416.3 -558-16	GAGAACCAGGCCGGGC	16	slncRNA	AC011416.3	ENST00000656996.1	lncRNA	ncrna chromosome:GRCh38:5:127227617:127229828:-1 gene:ENSG00000283897.2 gene_biotype:lncRNA transcript_biotype:lncRNA gene_symbol:AC011416.3 description:novel transcript	558	11	187.509	0	0	0	0
slncR-1093	slncRNA-ZNF436-AS1 -1019-30	GGCTGGTCGATGGTAGTGGGTTATCAGAAC	30	slncRNA	ZNF436-AS1	ENST00000335648.3	lncRNA	ncrna chromosome:GRCh38:1:23369236:23371782:1 gene:ENSG00000249087.7 gene_biotype:lncRNA transcript_biotype:lncRNA gene_symbol:ZNF436-AS1 description:ZNF436 antisense RNA 1 [Source:HGNC Symbol;Acc:HGNC:25122]	1019	11	187.509	0	0	0	0
slncR-1094	slncRNA-AC005632.5 -124-20	CGGACACGGAGATAGACCCA	20	slncRNA	AC005632.5	ENST00000613759.1	lncRNA	ncrna chromosome:GRCh38:16:21526824:21531141:-1 gene:ENSG00000273956.1 gene_biotype:lncRNA transcript_biotype:lncRNA gene_symbol:AC005632.5 description:novel transcript	124	11	187.509	0	0	0	0
slncR-1095	slncRNA-Z84468.2 -1872-20	TTAGTTTTTCAAGTTCTTCA	20	slncRNA	Z84468.2	ENST00000659917.1	lncRNA	ncrna chromosome:GRCh38:22:48474224:48488866:-1 gene:ENSG00000287225.1 gene_biotype:lncRNA transcript_biotype:lncRNA gene_symbol:Z84468.2 description:novel transcript	1872	11	187.509	0	0	0	0
slncR-1096	slncRNA-LINC00595 -117-18	TCGCGTGTTCAAGTCATG	18	slncRNA	LINC00595	ENST00000476909.1	lncRNA	ncrna chromosome:GRCh38:10:78267410:78280213:1 gene:ENSG00000230417.12 gene_biotype:lncRNA transcript_biotype:lncRNA gene_symbol:LINC00595 description:long intergenic non-protein coding RNA 595 [Source:HGNC Symbol;Acc:HGNC:31430]	117	11	187.509	0	0	0	0
sgmR-1149	sgmRNA-chr17-36148762-19	AGATTGCTGAAACATTCCT	19	sgmRNA	chr17	-	Genome	Chromosome 17	36148762	11	187.509	0	0	0	0
sgmR-1150	sgmRNA-chrX-134172236-16	CCGGGTGTCCCCTCCA	16	sgmRNA	chrX	-	Genome	Chromosome X	134172236	11	187.509	0	0	0	0
sgmR-1151	sgmRNA-chr5-141789663-16	ACCGTGCTGCAGACTT	16	sgmRNA	chr5	-	Genome	Chromosome 5	141789663	11	187.509	0	0	0	0
sgmR-1152	sgmRNA-chr5-104207441-22	ATTTGGGTCGTAGGGATTCACT	22	sgmRNA	chr5	-	Genome	Chromosome 5	104207441	11	187.509	0	0	0	0
sgmR-1153	sgmRNA-chr13-109297862-16	TTCAACCAGGCCTTTG	16	sgmRNA	chr13	-	Genome	Chromosome 13	109297862	11	187.509	0	0	0	0
sgmR-1154	sgmRNA-chr20-50430691-19	GGATAGGAAGATGCGGTGC	19	sgmRNA	chr20	-	Genome	Chromosome 20	50430691	11	187.509	0	0	0	0
sgmR-1155	sgmRNA-chrX-151104701-20	GATTCCCGTCTGGACCGCCA	20	sgmRNA	chrX	-	Genome	Chromosome X	151104701	11	187.509	0	0	0	0
sgmR-1156	sgmRNA-chr4-8621516-24	CCCCTGACACGAACTGGGCTCTTT	24	sgmRNA	chr4	-	Genome	Chromosome 4	8621516	11	187.509	0	0	0	0
sgmR-1157	sgmRNA-chr3-135759088-22	CGTGAGTTCGGCTCTCACTGGG	22	sgmRNA	chr3	-	Genome	Chromosome 3	135759088	11	187.509	0	0	0	0
sgmR-1158	sgmRNA-chr11-561012-22	GACTCGCTCCGGCGCCGCGGCG	22	sgmRNA	chr11	-	Genome	Chromosome 11	561012	11	187.509	0	0	0	0
sgmR-1159	sgmRNA-chr3-148230060-21	TTGTTCGGAATTAAGACTTCA	21	sgmRNA	chr3	-	Genome	Chromosome 3	148230060	11	187.509	0	0	0	0
sgmR-1160	sgmRNA-chr18-23669066-22	AGGAACTCGGCAAAATGGCCCC	22	sgmRNA	chr18	-	Genome	Chromosome 18	23669066	11	187.509	0	0	0	0
piR-32744-8-16	piRNA-32744-8-16	TAGTGGGATCGCGCCT	16	piRNA	hsa-piR-32744	hsa-piR-32744	piRNA	-	8	11	187.509	0	0	0	0
piR-33189-17-17	piRNA-33189-17-17	AAGAAGTTCTGAGCTTT	17	piRNA	hsa-piR-33189	hsa-piR-33189	piRNA	-	17	11	187.509	0	0	0	0
smR-768	smRNA-CUL9-7973-21	GATGAGGAAGAGGATGAAGAT	21	smRNA	CUL9	ENSG00000112659	mature mRNA	ENSG00000112659|ENST00000515773|CUL9|protein_coding|cullin9 [Source:HGNC Symbol;Acc:HGNC:15982]	7973	11	187.509	0	0	0	0
smR-769	smRNA-PROSER2-1267-28	AAAATGGAAGTGACAGCGGGAGCCCCTG	28	smRNA	PROSER2	ENSG00000148426	mature mRNA	ENSG00000148426|ENST00000622831|PROSER2|protein_coding|prolineand serine rich 2 [Source:HGNC Symbol;Acc:HGNC:23728]	1267	11	187.509	0	0	0	0
smR-770	smRNA-PDE4DIP-2299-23	AGCCGTTGGCAGAAGGAACAAGA	23	smRNA	PDE4DIP	ENSG00000178104	mature mRNA	ENSG00000178104|ENST00000618462|PDE4DIP|protein_coding|phosphodiesterase4D interacting protein [Source:HGNC Symbol;Acc:HGNC:15580]	2299	11	187.509	0	0	0	0
smR-771	smRNA-ELP2-142-20	CTGCTCCTCGGTGCTCTATG	20	smRNA	ELP2	ENSG00000134759	mature mRNA	ENSG00000134759|ENST00000540135|ELP2|protein_coding|elongatoracetyltransferase complex subunit 2 [Source:HGNC Symbol;Acc:HGNC:18248]	142	11	187.509	0	0	0	0
smR-772	smRNA-ZC3H12C-7135-20	TAAAGTATGTTTGGCCTTCA	20	smRNA	ZC3H12C	ENSG00000149289	mature mRNA	ENSG00000149289|ENST00000453089|ZC3H12C|protein_coding|zincfinger CCCH-type containing 12C [Source:HGNC Symbol;Acc:HGNC:29362]	7135	11	187.509	0	0	0	0
smR-773	smRNA-HNRNPH1-309-18	ACGGAAACCTCGCGCGGA	18	smRNA	HNRNPH1	ENSG00000169045	mature mRNA	ENSG00000169045|ENST00000523137|HNRNPH1|protein_coding|heterogeneousnuclear ribonucleoprotein H1 [Source:HGNC Symbol;Acc:HGNC:5041]	309	11	187.509	0	0	0	0
srpR-144	srpRNA-MIRc-chr2:172056689-21	AGTGCTCTCCCGACCGCGAGC	21	srpRNA	MIRc	-	SINE	hg38_rmsk_MIRc_range=chr2:172056689-172056833	55	11	187.509	0	0	0	0
srpR-145	srpRNA-L1M4-chr2:34755743-23	CAAGGGTAGGAACTATGACTCCT	23	srpRNA	L1M4	-	LINE	hg38_rmsk_L1M4_range=chr2:34755743-34757518	1462	11	187.509	0	0	0	0
srpR-143	srpRNA-HERVFH21-int-chr2:61924294-20	GATTCTCGTCACCCGCTCCA	20	srpRNA	HERVFH21-int	-	-	hg38_rmsk_HERVFH21-int_range=chr2:61924294-61925260	682	11	187.509	0	0	0	0
-	spgRNA-AP002414.3-742-21	GCTTCGGGCCAGTGGCGAATC	21	spgRNA	AP002414.3	ENSG00000267478	pseudogene	ENSG00000267478|ENST00000589352|AP002414.3|processed_pseudogene|nuclearfactor of kappa light polypeptide gene enhancer in B-cells 2 (p49/p100) (NFKB2) pseudogene	742	11	187.509	0	0	0	0
-	spgRNA-HSP90AB7P-2-16	TGGAGGAGGTAGCGAT	16	spgRNA	HSP90AB7P	ENSG00000235838	pseudogene	ENSG00000235838|ENST00000450068|HSP90AB7P|processed_pseudogene|heatshock protein 90 alpha family class B member 7, pseudogene [Source:HGNC Symbol;Acc:HGNC:44701]	2	11	187.509	0	0	0	0
sgmR-1161	sgmRNA-chr8-1250785-23	AAAGGATTGTTCCTTCAATTACA	23	sgmRNA	chr8	-	Genome	Chromosome 8	1250785	0	0	4	92.8117	6	94.3901
srR-7021	srRNA-RNA28SN5-1-21	CGCGACCTCAGATCAGACGTG	21	srRNA	RNA28SN5	NR_003287.4	rRNA	Homo sapiens RNA, 28S ribosomal N5 (RNA28SN5), ribosomal RNA	1	5	85.2311	1	23.2029	5	78.6584
miR-30a-5p-1-24-2	miRNA-30a-5p-1-24-2	TGTAAACATCATCGACTGGAAGCT	24	miRNA	hsa-miR-30a-5p	MIMAT0000087	miRNA	-	1	0	0	6	139.218	3	47.195
srR-5641	srRNA-RNA28SN5-433-20	AAACGGGTGGGGTCCGCGCA	20	srRNA	RNA28SN5	NR_003287.4	rRNA	Homo sapiens RNA, 28S ribosomal N5 (RNA28SN5), ribosomal RNA	433	0	0	6	139.218	3	47.195
srR-7022	srRNA-RNA18SN2-1731-18	AGTGAGGCCCTCGGATCG	18	srRNA	RNA18SN2	NR_146146.1	rRNA	Homo sapiens RNA, 18S ribosomal N2 (RNA18SN2), ribosomal RNA	1731	0	0	6	139.218	3	47.195
srR-7023	srRNA-RNA18SN2-27-15	ATGCTTGTCTCAAAG	15	srRNA	RNA18SN2	NR_146146.1	rRNA	Homo sapiens RNA, 18S ribosomal N2 (RNA18SN2), ribosomal RNA	27	5	85.2311	3	69.6088	2	31.4634
tsR-4730	tsRNA-tRNA-Cys-GCA-1-18	GGGGGTATAGCTCAGTGG	18	tsRNA	tRNA-Cys-GCA	chr15.trna3	tRNA	Homo_sapiens_tRNA-Cys-GCA-5-1	1	5	85.2311	3	69.6088	2	31.4634
slncR-1097	slncRNA-AC011525.1 -3530-19	AGTCCTACTGCCGGAGCCA	19	slncRNA	AC011525.1	ENST00000562167.1	lncRNA	ncrna chromosome:GRCh38:19:31588040:31595720:-1 gene:ENSG00000261400.1 gene_biotype:lncRNA transcript_biotype:lncRNA gene_symbol:AC011525.1 description:novel transcript	3530	5	85.2311	3	69.6088	2	31.4634
srR-1788	srRNA-RNA18SN2-922-17	AGGGACGGCCGGGGGCA	17	srRNA	RNA18SN2	NR_146146.1	rRNA	Homo sapiens RNA, 18S ribosomal N2 (RNA18SN2), ribosomal RNA	922	10	170.462	0	0	1	15.7317
srR-7024	srRNA-RNA45SN5-6304-20	CCCGGCGGCCGTCGCGCGCC	20	srRNA	RNA45SN5	NR_046235.3	rRNA	Homo sapiens RNA, 45S pre-ribosomal N5 (RNA45SN5), ribosomal RNA	6304	10	170.462	0	0	1	15.7317
srR-7025	srRNA-RNA28SN5-4672-20	ATCTGAGGGATTATGACTGA	20	srRNA	RNA28SN5	NR_003287.4	rRNA	Homo sapiens RNA, 28S ribosomal N5 (RNA28SN5), ribosomal RNA	4672	10	170.462	0	0	1	15.7317
tsR-3130	tsRNA-tRNA-Tyr-GTA-73-21	CGAATCCGGCTCGAAGGACCA	21	tsRNA	tRNA-Tyr-GTA	chr6.trna15	tRNA	Homo_sapiens_tRNA-Tyr-GTA-8-1	73	10	170.462	0	0	1	15.7317
tsR-4731	tsRNA-tRNA-Glu-TTC-1-27	TCCCACATGGTCTAGCGGTTAGGATTC	27	tsRNA	tRNA-Glu-TTC	chr15.trna11	tRNA	Homo_sapiens_tRNA-Glu-TTC-2-2	1	10	170.462	0	0	1	15.7317
miR-21-5p-1-20	miRNA-21-5p-1-20	TAGCTTATCAGACTGATGTT	20	miRNA	hsa-miR-21-5p	MIMAT0000076	miRNA	-	1	10	170.462	0	0	1	15.7317
sinR-1868	sinRNA-MAP3K5-7529-22--	TTTGCATCTGTGTTGTTTTTCT	22	sinRNA	MAP3K5	ENSG00000197442	protein_coding	mitogen-activated protein kinase kinase kinase 5 [Source:HGNC Symbol;Acc:HGNC:6857]	7529	10	170.462	0	0	1	15.7317
srR-1100	srRNA-RNA28SN5-5051-19	CCTCGACACAAGGGTTTGT	19	srRNA	RNA28SN5	NR_003287.4	rRNA	Homo sapiens RNA, 28S ribosomal N5 (RNA28SN5), ribosomal RNA	5051	4	68.1849	1	23.2029	6	94.3901
miR-21-3p-1-22	miRNA-21-3p-1-22	CAACAGCAGTCGATGGGCTGTC	22	miRNA	hsa-miR-21-3p	MIMAT0004494	miRNA	-	1	4	68.1849	1	23.2029	6	94.3901
tsR-869	tsRNA-mt-tRNA-Val-TAC-54-19-2	AACTTGATCGCTCTGACCA	19	tsRNA	mt-tRNA-Val-TAC	mtdbD00000528	mt-tRNA	-	54	0	0	8	185.623	0	0
tsR-4734	tsRNA-tRNA-Arg-CCG-49-28-5	GTGGGTTCGGGTCCCACCCGGGGTACCA	28	tsRNA	tRNA-Arg-CCT	chr16.trna3	tRNA	Homo_sapiens_tRNA-Arg-CCT-3-1	49	0	0	8	185.623	0	0
tsR-4733	tsRNA-tRNA-Arg-TCG-48-29-5	TGAGGGTTCGGATCCCTTCGTGGTTGCCA	29	tsRNA	tRNA-Arg-TCG	chr6.trna132	tRNA	Homo_sapiens_tRNA-Arg-TCG-5-1	48	0	0	8	185.623	0	0
srR-2896	srRNA-RNA28SN5-158-21	ACGGAAGACCCGCTCCCCGGC	21	srRNA	RNA28SN5	NR_003287.4	rRNA	Homo sapiens RNA, 28S ribosomal N5 (RNA28SN5), ribosomal RNA	158	0	0	8	185.623	0	0
srR-1771	srRNA-RNA28SN5-1911-19	CGCCCGATGCCGACGCTCA	19	srRNA	RNA28SN5	NR_003287.4	rRNA	Homo sapiens RNA, 28S ribosomal N5 (RNA28SN5), ribosomal RNA	1911	0	0	8	185.623	0	0
srR-6067	srRNA-RNA28SN5-1230-17	TCGGGGCCACGCGCGCG	17	srRNA	RNA28SN5	NR_003287.4	rRNA	Homo sapiens RNA, 28S ribosomal N5 (RNA28SN5), ribosomal RNA	1230	0	0	8	185.623	0	0
srR-2150	srRNA-RNA28SN5-259-21	CCGGGCCCGGGTCTTCCCGGA	21	srRNA	RNA28SN5	NR_003287.4	rRNA	Homo sapiens RNA, 28S ribosomal N5 (RNA28SN5), ribosomal RNA	259	0	0	8	185.623	0	0
srR-93	srRNA-RNA28SN5-3188-28	ACGGTCCCCCGCGAGGGGGGCCCGGGCA	28	srRNA	RNA28SN5	NR_003287.4	rRNA	Homo sapiens RNA, 28S ribosomal N5 (RNA28SN5), ribosomal RNA	3188	0	0	8	185.623	0	0
srR-6336	srRNA-RNA18SN2-111-24	ATGGTTCCTTTGGTCGCTCGCTCC	24	srRNA	RNA18SN2	NR_146146.1	rRNA	Homo sapiens RNA, 18S ribosomal N2 (RNA18SN2), ribosomal RNA	111	0	0	8	185.623	0	0
srR-7026	srRNA-RNA28SN5-4684-17	ATGACTGAACGCCTCTA	17	srRNA	RNA28SN5	NR_003287.4	rRNA	Homo sapiens RNA, 28S ribosomal N5 (RNA28SN5), ribosomal RNA	4684	0	0	8	185.623	0	0
srR-7027	srRNA-RNA5-8SN1-12-17	GGTGGATCACTCGGCTC	17	srRNA	RNA5-8SN1	NR_145821.1	rRNA	Homo sapiens RNA, 5.8S ribosomal N1 (RNA5-8SN1), ribosomal RNA	12	0	0	8	185.623	0	0
srR-7028	srRNA-RNA28SN5-1967-28	AGGACGGTGGCCATGGAAGTCGGAATCC	28	srRNA	RNA28SN5	NR_003287.4	rRNA	Homo sapiens RNA, 28S ribosomal N5 (RNA28SN5), ribosomal RNA	1967	0	0	8	185.623	0	0
srR-7029	srRNA-RNA18SN2-1837-19	GTTTCCGTAGGTGAACCTG	19	srRNA	RNA18SN2	NR_146146.1	rRNA	Homo sapiens RNA, 18S ribosomal N2 (RNA18SN2), ribosomal RNA	1837	0	0	8	185.623	0	0
srR-7030	srRNA-RNA28SN5-4442-22	TCCTTCGATGTCGGCTCTTCCT	22	srRNA	RNA28SN5	NR_003287.4	rRNA	Homo sapiens RNA, 28S ribosomal N5 (RNA28SN5), ribosomal RNA	4442	0	0	8	185.623	0	0
srR-7031	srRNA-RNA28SN5-159-29	CGGAAGACCCGCTCCCCGGCGCCGCTCGT	29	srRNA	RNA28SN5	NR_003287.4	rRNA	Homo sapiens RNA, 28S ribosomal N5 (RNA28SN5), ribosomal RNA	159	0	0	8	185.623	0	0
srR-7032	srRNA-RNA28SN5-3777-22	GTAGCCAAATGCCTCGTCATCT	22	srRNA	RNA28SN5	NR_003287.4	rRNA	Homo sapiens RNA, 28S ribosomal N5 (RNA28SN5), ribosomal RNA	3777	0	0	8	185.623	0	0
srR-7033	srRNA-RNA5-8SN1-15-21	GGATCACTCGGCTCGTGCGTC	21	srRNA	RNA5-8SN1	NR_145821.1	rRNA	Homo sapiens RNA, 5.8S ribosomal N1 (RNA5-8SN1), ribosomal RNA	15	0	0	8	185.623	0	0
srR-7034	srRNA-RNA28SN5-1873-17	AACTGGCGCTGTGGGAT	17	srRNA	RNA28SN5	NR_003287.4	rRNA	Homo sapiens RNA, 28S ribosomal N5 (RNA28SN5), ribosomal RNA	1873	0	0	8	185.623	0	0
srR-7035	srRNA-RNA28SN5-4274-21	AGGGCAAAAGCTCGCTTGATC	21	srRNA	RNA28SN5	NR_003287.4	rRNA	Homo sapiens RNA, 28S ribosomal N5 (RNA28SN5), ribosomal RNA	4274	0	0	8	185.623	0	0
srR-7036	srRNA-RNA28SN5-3534-29	CCCCCGCCGGGTCCGCCCCCGGGGCCGCG	29	srRNA	RNA28SN5	NR_003287.4	rRNA	Homo sapiens RNA, 28S ribosomal N5 (RNA28SN5), ribosomal RNA	3534	0	0	8	185.623	0	0
srR-7037	srRNA-RNA18SN2-1354-28	GCGATTTGTCTGGTTAATTCCGATAACG	28	srRNA	RNA18SN2	NR_146146.1	rRNA	Homo sapiens RNA, 18S ribosomal N2 (RNA18SN2), ribosomal RNA	1354	0	0	8	185.623	0	0
srR-7038	srRNA-RNA18SN2-152-20	TGTGGTAATTCTAGAGCTAA	20	srRNA	RNA18SN2	NR_146146.1	rRNA	Homo sapiens RNA, 18S ribosomal N2 (RNA18SN2), ribosomal RNA	152	0	0	8	185.623	0	0
srR-7039	srRNA-RNA18SN2-1374-29	CGATAACGAACGAGACTCTGGCATGCTAA	29	srRNA	RNA18SN2	NR_146146.1	rRNA	Homo sapiens RNA, 18S ribosomal N2 (RNA18SN2), ribosomal RNA	1374	0	0	8	185.623	0	0
srR-7040	srRNA-RNA28SN5-1116-29	CCCGCGCCCCCGCCCCGGCGACGGGGGGG	29	srRNA	RNA28SN5	NR_003287.4	rRNA	Homo sapiens RNA, 28S ribosomal N5 (RNA28SN5), ribosomal RNA	1116	0	0	8	185.623	0	0
srR-7041	srRNA-RNA28SN5-1883-22	GCGGGATGAACCGAACGCCGGG	22	srRNA	RNA28SN5	NR_003287.4	rRNA	Homo sapiens RNA, 28S ribosomal N5 (RNA28SN5), ribosomal RNA	1883	0	0	8	185.623	0	0
srR-7042	srRNA-RNA18SN2-161-20	TCTAGAGCTAATACATGCCG	20	srRNA	RNA18SN2	NR_146146.1	rRNA	Homo sapiens RNA, 18S ribosomal N2 (RNA18SN2), ribosomal RNA	161	0	0	8	185.623	0	0
srR-7043	srRNA-RNA18SN2-360-21	ATCAACTTTCGATGGTAGTCG	21	srRNA	RNA18SN2	NR_146146.1	rRNA	Homo sapiens RNA, 18S ribosomal N2 (RNA18SN2), ribosomal RNA	360	0	0	8	185.623	0	0
srR-7044	srRNA-RNA28SN5-4119-19	CTGGCGCCAAGCGCCCGGC	19	srRNA	RNA28SN5	NR_003287.4	rRNA	Homo sapiens RNA, 28S ribosomal N5 (RNA28SN5), ribosomal RNA	4119	0	0	8	185.623	0	0
srR-7045	srRNA-RNA28SN5-1418-19	CGAGGTGGGATCCCGAGGC	19	srRNA	RNA28SN5	NR_003287.4	rRNA	Homo sapiens RNA, 28S ribosomal N5 (RNA28SN5), ribosomal RNA	1418	0	0	8	185.623	0	0
srR-7046	srRNA-RNA28SN5-3915-19	TGAGCTTGACTCTAGTCTG	19	srRNA	RNA28SN5	NR_003287.4	rRNA	Homo sapiens RNA, 28S ribosomal N5 (RNA28SN5), ribosomal RNA	3915	0	0	8	185.623	0	0
srR-7047	srRNA-RNA28SN5-1559-19	GAGGAAACTCTGGTGGAGG	19	srRNA	RNA28SN5	NR_003287.4	rRNA	Homo sapiens RNA, 28S ribosomal N5 (RNA28SN5), ribosomal RNA	1559	0	0	8	185.623	0	0
srR-7048	srRNA-RNA28SN5-5037-20	TATTGAAAGTCAGCCCTCGA	20	srRNA	RNA28SN5	NR_003287.4	rRNA	Homo sapiens RNA, 28S ribosomal N5 (RNA28SN5), ribosomal RNA	5037	0	0	8	185.623	0	0
srR-7049	srRNA-RNA45SN5-1145-23	CTGCCTCCGACCGGTCGTGTGTG	23	srRNA	RNA45SN5	NR_046235.3	rRNA	Homo sapiens RNA, 45S pre-ribosomal N5 (RNA45SN5), ribosomal RNA	1145	0	0	8	185.623	0	0
srR-7050	srRNA-RNA18SN2-1061-17	TACCGTCGTAGTTCTGA	17	srRNA	RNA18SN2	NR_146146.1	rRNA	Homo sapiens RNA, 18S ribosomal N2 (RNA18SN2), ribosomal RNA	1061	0	0	8	185.623	0	0
srR-7051	srRNA-RNA28SN5-2432-27	TGGGTTAGTCGGTCCTGAGAGATAGGA	27	srRNA	RNA28SN5	NR_003287.4	rRNA	Homo sapiens RNA, 28S ribosomal N5 (RNA28SN5), ribosomal RNA	2432	0	0	8	185.623	0	0
srR-7052	srRNA-RNA28SN5-1870-21	CAGAACTGGCGCTGTGGGATG	21	srRNA	RNA28SN5	NR_003287.4	rRNA	Homo sapiens RNA, 28S ribosomal N5 (RNA28SN5), ribosomal RNA	1870	0	0	8	185.623	0	0
srR-7053	srRNA-RNA28SN5-1342-21	AACACGTGCGCGTGTCGGGGG	21	srRNA	RNA28SN5	NR_003287.4	rRNA	Homo sapiens RNA, 28S ribosomal N5 (RNA28SN5), ribosomal RNA	1342	0	0	8	185.623	0	0
srR-7054	srRNA-RNA28SN5-2954-27	GAGGCGCCGCCGCCCCCTTCACGCCCG	27	srRNA	RNA28SN5	NR_003287.4	rRNA	Homo sapiens RNA, 28S ribosomal N5 (RNA28SN5), ribosomal RNA	2954	0	0	8	185.623	0	0
srR-7055	srRNA-RNA18SN2-1438-26	TAACTTCTTAGAGGGACAAGTGGCGT	26	srRNA	RNA18SN2	NR_146146.1	rRNA	Homo sapiens RNA, 18S ribosomal N2 (RNA18SN2), ribosomal RNA	1438	0	0	8	185.623	0	0
srR-7056	srRNA-RNA28SN5-1952-20	GTTGATACAGACAGCAGGAC	20	srRNA	RNA28SN5	NR_003287.4	rRNA	Homo sapiens RNA, 28S ribosomal N5 (RNA28SN5), ribosomal RNA	1952	0	0	8	185.623	0	0
srR-7057	srRNA-RNA28SN5-1593-18	ACGTGCAAATCGATCGTC	18	srRNA	RNA28SN5	NR_003287.4	rRNA	Homo sapiens RNA, 28S ribosomal N5 (RNA28SN5), ribosomal RNA	1593	0	0	8	185.623	0	0
srR-7058	srRNA-RNA28SN5-1279-23	ACGGGGTCGGCGGCGATGTCGGC	23	srRNA	RNA28SN5	NR_003287.4	rRNA	Homo sapiens RNA, 28S ribosomal N5 (RNA28SN5), ribosomal RNA	1279	0	0	8	185.623	0	0
srR-7059	srRNA-RNA18SN2-27-19	ATGCTTGTCTCAAAGATTG	19	srRNA	RNA18SN2	NR_146146.1	rRNA	Homo sapiens RNA, 18S ribosomal N2 (RNA18SN2), ribosomal RNA	27	0	0	8	185.623	0	0
tsR-526	tsRNA-tRNA-Pro-TGG-58-15	ATCCCGGACGAGCCA	15	tsRNA	tRNA-Pro-TGG	chr16.trna9	tRNA	Homo_sapiens_tRNA-Pro-TGG-3-5	58	0	0	8	185.623	0	0
tsR-4732	tsRNA-tRNA-Leu-CAG-70-16	TCCCACTTCTGACACC	16	tsRNA	tRNA-Leu-CAG	chr16.trna27	tRNA	Homo_sapiens_tRNA-Leu-CAG-2-2	70	0	0	8	185.623	0	0
tsR-4735	tsRNA-tRNA-Lys-CTT-44-24	GGGGTCGTGGGTTCGGGCCCCACA	24	tsRNA	tRNA-Lys-CTT	chr16.trna11	tRNA	Homo_sapiens_tRNA-Lys-CTT-4-1	44	0	0	8	185.623	0	0
tsR-4736	tsRNA-tRNA-Ser-TGA-44-21	TGGGGTTTCCCCGCGTAGGTT	21	tsRNA	tRNA-Ser-TGA	chr6.trna156	tRNA	Homo_sapiens_tRNA-Ser-TGA-4-1	44	0	0	8	185.623	0	0
tsR-4737	tsRNA-tRNA-Ala-TGC-1-26	GGGGATGTAGCTCAGCGGAGAGCTTC	26	tsRNA	tRNA-Ala-TGC	chr12.trna8	tRNA	Homo_sapiens_tRNA-Ala-TGC-4-1	1	0	0	8	185.623	0	0
tsR-4738	tsRNA-tRNA-Asn-GTT-28-20	TTTCGGCTGTTAACCGAAAG	20	tsRNA	tRNA-Asn-GTT	chr1.trna138	tRNA	Homo_sapiens_tRNA-Asn-GTT-7-1	28	0	0	8	185.623	0	0
tsR-4739	tsRNA-mt-tRNA-Ala-TGC-43-18	ATGCAGAGTGGGGTTTTG	18	tsRNA	mt-tRNA-Ala-TGC	mtdbD00000534	mt-tRNA	-	43	0	0	8	185.623	0	0
miR-196a-3p-1-23	miRNA-196a-3p-1-23	TCGGCAACAAGAAACTGTCTGAG	23	miRNA	hsa-miR-196a-3p	MIMAT0004562	miRNA	-	1	0	0	8	185.623	0	0
[truncated: 3,002 more rows]
