# Supplementary material for: Discovery of the major 15–30 nt mammalian small RNAs, their biogenesis and function
Source: Nat Commun. 2023 Sep 18;14:5796. doi: 10.1038/s41467-023-41554-6 (PMC10507107; doi:10.1038/s41467-023-41554-6)
Supplement: Supplementary file 13 — Supplementary Data 10 [file 41467_2023_41554_MOESM13_ESM.xlsx]

## Sheet: Sheet1
Supplementary Data 10. Top 5000 15-30 nt Ago2-binding sRNA-cPs identified by TANT-seq in human 293T cells.
Rank/Abbreviation name	Full name	Sequence	Length	Biotype	Subject name	Subject ID	Subject biotype	Subject description	Subject start	293T Ago2-IP 1_reads	293T Ago2-IP 1_RPM	293T Ago2-IP 2_reads	293T Ago2-IP 2_RPM	293T Ago2-IP 3_reads	293T Ago2-IP 3_RPM
srR-26-cP	srRNA-RNA18SN2-1378-18-cP	AACGAACGAGACTCTGGC	18	srRNA	RNA18SN2	NR_146146.1	rRNA	Homo sapiens RNA, 18S ribosomal N2 (RNA18SN2), ribosomal RNA	1378	6588	15799	932	4477.5	2811	10113.4
slncR-1343-cP	slncRNA-AC027601.5-3014-21-cP	GAAGGGGGGACGGAGAAGGCT	21	slncRNA	AC027601.5	ENST00000665286.1	lncRNA	ncrna chromosome:GRCh38:17:81339183:81345966:-1 gene:ENSG00000287431.1 gene_biotype:lncRNA transcript_biotype:lncRNA gene_symbol:AC027601.5 description:novel transcript	3014	292	700.258	131	629.348	2766	9951.5
srR-41-cP	srRNA-RNA18SN2-1369-27-cP	AATTCCGATAACGAACGAGACTCTGGC	27	srRNA	RNA18SN2	NR_146146.1	rRNA	Homo sapiens RNA, 18S ribosomal N2 (RNA18SN2), ribosomal RNA	1369	1611	3863.41	553	2656.71	2691	9681.67
srR-88-cP	srRNA-RNA18SN2-1265-19-cP	ACCCGGCCCGGACACGGAC	19	srRNA	RNA18SN2	NR_146146.1	rRNA	Homo sapiens RNA, 18S ribosomal N2 (RNA18SN2), ribosomal RNA	1265	3822	9165.71	897	4309.35	2351	8458.42
srR-53-cP	srRNA-RNA18SN2-1598-21-cP	GTGATGGGGATCGGGGATTGC	21	srRNA	RNA18SN2	NR_146146.1	rRNA	Homo sapiens RNA, 18S ribosomal N2 (RNA18SN2), ribosomal RNA	1598	548	1314.18	206	989.661	1182	4252.59
srR-322-cP	srRNA-RNA18SN2-1522-23-cP	ACGCGCGCTACACTGACTGGCTC	23	srRNA	RNA18SN2	NR_146146.1	rRNA	Homo sapiens RNA, 18S ribosomal N2 (RNA18SN2), ribosomal RNA	1522	798	1913.72	230	1104.96	1157	4162.65
srR-17-cP	srRNA-RNA5-8SN1-84-24-cP	ATTGATCATCGACACTTCGAACGC	24	srRNA	RNA5-8SN1	NR_145821.1	rRNA	Homo sapiens RNA, 5.8S ribosomal N1 (RNA5-8SN1), ribosomal RNA	84	613	1470.06	427	2051.39	1101	3961.17
srR-370-cP	srRNA-RNA28SN5-4448-19-cP	GATGTCGGCTCTTCCTATC	19	srRNA	RNA28SN5	NR_003287.4	rRNA	Homo sapiens RNA, 28S ribosomal N5 (RNA28SN5), ribosomal RNA	4448	451	1081.56	247	1186.63	1031	3709.33
srR-383-cP	srRNA-RNA18SN2-1374-22-cP	CGATAACGAACGAGACTCTGGC	22	srRNA	RNA18SN2	NR_146146.1	rRNA	Homo sapiens RNA, 18S ribosomal N2 (RNA18SN2), ribosomal RNA	1374	596	1429.29	189	907.99	904	3252.41
srR-235-cP	srRNA-RNA18SN2-1375-21-cP	GATAACGAACGAGACTCTGGC	21	srRNA	RNA18SN2	NR_146146.1	rRNA	Homo sapiens RNA, 18S ribosomal N2 (RNA18SN2), ribosomal RNA	1375	587	1407.71	221	1061.72	876	3151.67
srR-81-cP	srRNA-RNA18SN2-1506-27-cP	AGATGTCCGGGGCTGCACGCGCGCTAC	27	srRNA	RNA18SN2	NR_146146.1	rRNA	Homo sapiens RNA, 18S ribosomal N2 (RNA18SN2), ribosomal RNA	1506	911	2184.71	189	907.99	844	3036.54
srR-20-cP	srRNA-RNA18SN2-79-20-cP	AGTGAAACTGCGAATGGCTC	20	srRNA	RNA18SN2	NR_146146.1	rRNA	Homo sapiens RNA, 18S ribosomal N2 (RNA18SN2), ribosomal RNA	79	783	1877.75	380	1825.59	839	3018.55
srR-1236-cP	srRNA-RNA28SN5-4518-15-cP	ACGCGAGCTGGGTTT	15	srRNA	RNA28SN5	NR_003287.4	rRNA	Homo sapiens RNA, 28S ribosomal N5 (RNA28SN5), ribosomal RNA	4518	175	419.675	92	441.985	769	2766.7
srR-286-cP	srRNA-RNA18SN2-1678-19-cP	AAGTCCCTGCCCTTTGTAC	19	srRNA	RNA18SN2	NR_146146.1	rRNA	Homo sapiens RNA, 18S ribosomal N2 (RNA18SN2), ribosomal RNA	1678	611	1465.27	147	706.215	707	2543.64
slncR-2004-cP	slncRNA-AC096645.1-65-15-cP	ATGGGAGTGGGTTGC	15	slncRNA	AC096645.1	ENST00000655658.1	lncRNA	ncrna chromosome:GRCh38:1:203996532:204008357:1 gene:ENSG00000286383.1 gene_biotype:lncRNA transcript_biotype:lncRNA gene_symbol:AC096645.1 description:novel transcript	65	7	16.787	10	48.0418	627	2255.82
smR-403-cP	smRNA-ADRB1-2044-18-cP	GAGAGGACCGGAGTGGAC	18	smRNA	ADRB1	ENSG00000043591	mature mRNA	ENSG00000043591|ENST00000369295|ADRB1|protein_coding|adrenoceptorbeta 1 [Source:HGNC Symbol;Acc:HGNC:285]	2044	95	227.824	26	124.909	535	1924.82
srR-697-cP	srRNA-RNA28SN5-1871-23-cP	AGAACTGGCGCTGCGGGATGAAC	23	srRNA	RNA28SN5	NR_003287.4	rRNA	Homo sapiens RNA, 28S ribosomal N5 (RNA28SN5), ribosomal RNA	1871	337	808.175	134	643.76	530	1906.83
sinR-10819-cP	sinRNA-WDSUB1-5046-20-cP	AATGATCTCCCTACTGTCTC	20	sinRNA	WDSUB1	ENSG00000196151	protein_coding	WD repeat, sterile alpha motif and U-box domain containing 1 [Source:HGNC Symbol;Acc:HGNC:26697]	5046	197	472.435	108	518.852	529	1903.23
sgmR-6407-cP	sgmRNA-chr2-18792139-23-cP	GAGAGAACTCGGGTGAAGGAACT	23	sgmRNA	chr2	-	Genome	Chromosome 2	18792139	97	232.62	64	307.468	516	1856.46
slncR-10882-cP	slncRNA-AC005912.2-834-19-cP	GAACCGGGGGAACTGAAAC	19	slncRNA	AC005912.2	ENST00000619492.1	lncRNA	ncrna chromosome:GRCh38:12:3171657:3174056:1 gene:ENSG00000275850.1 gene_biotype:lncRNA transcript_biotype:lncRNA gene_symbol:AC005912.2 description:novel transcript	834	104	249.407	34	163.342	507	1824.08
srR-412-cP	srRNA-RNA28SN5-3836-20-cP	ACTGTCCCTACCTACTATCC	20	srRNA	RNA28SN5	NR_003287.4	rRNA	Homo sapiens RNA, 28S ribosomal N5 (RNA28SN5), ribosomal RNA	3836	311	745.823	239	1148.2	466	1676.57
srR-692-cP	srRNA-RNA28SN5-2374-20-cP	AAACGAGAACTTTGAAGGCC	20	srRNA	RNA28SN5	NR_003287.4	rRNA	Homo sapiens RNA, 28S ribosomal N5 (RNA28SN5), ribosomal RNA	2374	374	896.906	136	653.369	448	1611.81
sinR-7970-cP	sinRNA-SLC7A2-28915-18-cP	AGCGGGGAGGAAGGGAGT	18	sinRNA	SLC7A2	ENSG00000003989	protein_coding	solute carrier family 7 member 2 [Source:HGNC Symbol;Acc:HGNC:11060]	28915	52	124.704	18	86.4753	447	1608.21
srR-258-cP	srRNA-RNA28SN5-4487-20-cP	AAGCGTTGGATTGTTCACCC	20	srRNA	RNA28SN5	NR_003287.4	rRNA	Homo sapiens RNA, 28S ribosomal N5 (RNA28SN5), ribosomal RNA	4487	413	990.434	180	864.753	432	1554.25
srR-38-cP	srRNA-RNA5-8SN1-82-26-cP	ACATTGATCATCGACACTTCGAACGC	26	srRNA	RNA5-8SN1	NR_145821.1	rRNA	Homo sapiens RNA, 5.8S ribosomal N1 (RNA5-8SN1), ribosomal RNA	82	210	503.61	206	989.661	430	1547.05
srpRNA-1-cP	srpRNA-MIRb-chr5:173168894-20-cP	AACGACAAGACACACACCAC	20	srpRNA	MIRb	-	SINE	hg38_rmsk_MIRb_range=chr5:173168894-173168980	39	733	1757.84	341	1638.23	416	1496.68
srR-468-cP	srRNA-RNA18SN2-1058-22-cP	AGATACCGTCGTAGTTCCGACC	22	srRNA	RNA18SN2	NR_146146.1	rRNA	Homo sapiens RNA, 18S ribosomal N2 (RNA18SN2), ribosomal RNA	1058	177	424.472	122	586.11	399	1435.52
-	spgRNA-FADS2B-477-19-cP	GGCTTAGAACATGTTCCGG	19	spgRNA	FADS2B	ENSG00000274150	pseudogene	ENSG00000274150|ENST00000611807|FADS2B|unprocessed_pseudogene|fattyacid desaturase 2B, pseudogene [Source:HGNC Symbol;Acc:HGNC:43618]	477	542	1299.79	266	1277.91	380	1367.16
srR-112-cP	srRNA-RNA18SN2-864-22-cP	AATGGAATAGGACCGCGGTTCT	22	srRNA	RNA18SN2	NR_146146.1	rRNA	Homo sapiens RNA, 18S ribosomal N2 (RNA18SN2), ribosomal RNA	864	1196	2868.18	291	1398.02	365	1313.2
srR-369-cP	srRNA-RNA28SN5-4484-23-cP	ACCAAGCGTTGGATTGTTCACCC	23	srRNA	RNA28SN5	NR_003287.4	rRNA	Homo sapiens RNA, 28S ribosomal N5 (RNA28SN5), ribosomal RNA	4484	249	597.138	70	336.293	357	1284.41
srR-6110-cP	srRNA-RNA28SN5-4943-28-cP	ACGTTCGTGGGGAACCTGGCGCTAAACC	28	srRNA	RNA28SN5	NR_003287.4	rRNA	Homo sapiens RNA, 28S ribosomal N5 (RNA28SN5), ribosomal RNA	4943	193	462.842	101	485.222	335	1205.26
srR-2463-cP	srRNA-RNA18SN2-1671-26-cP	GTTGATTAAGTCCCTGCCCTTTGTAC	26	srRNA	RNA18SN2	NR_146146.1	rRNA	Homo sapiens RNA, 18S ribosomal N2 (RNA18SN2), ribosomal RNA	1671	142	340.537	48	230.601	330	1187.27
sgmR-6408-cP	sgmRNA-chr3-53161682-23-cP	ACGGGAGACACACGGCGGGTGCT	23	sgmRNA	chr3	-	Genome	Chromosome 3	53161682	79	189.453	26	124.909	330	1187.27
srR-417-cP	srRNA-RNA18SN2-343-20-cP	ATTCGAACGTCTGCCCTATC	20	srRNA	RNA18SN2	NR_146146.1	rRNA	Homo sapiens RNA, 18S ribosomal N2 (RNA18SN2), ribosomal RNA	343	284	681.073	85	408.355	323	1162.09
sgmR-6409-cP	sgmRNA-chr2-18792139-22-cP	GAGAGAACTCGGGTGAAGGAAC	22	sgmRNA	chr2	-	Genome	Chromosome 2	18792139	74	177.463	33	158.538	314	1129.71
-	stecRNA-AC004014.2-1745-17-cP	AACTGGAGGACCGAACC	17	stecRNA	AC004014.2	ENSG00000279043	TEC	ENSG00000279043|ENST00000623718|AC004014.2|TEC|TEC	1745	72	172.666	49	235.405	313	1126.11
srR-630-cP	srRNA-RNA28SN5-2374-19-cP	AAACGAGAACTTTGAAGGC	19	srRNA	RNA28SN5	NR_003287.4	rRNA	Homo sapiens RNA, 28S ribosomal N5 (RNA28SN5), ribosomal RNA	2374	167	400.49	77	369.922	309	1111.72
srR-706-cP	srRNA-RNA18SN2-1519-26-cP	TGCACGCGCGCTACACTGACTGGCTC	26	srRNA	RNA18SN2	NR_146146.1	rRNA	Homo sapiens RNA, 18S ribosomal N2 (RNA18SN2), ribosomal RNA	1519	249	597.138	57	273.838	307	1104.52
srR-771-cP	srRNA-RNA28SN5-4444-23-cP	CTTCGATGTCGGCTCTTCCTATC	23	srRNA	RNA28SN5	NR_003287.4	rRNA	Homo sapiens RNA, 28S ribosomal N5 (RNA28SN5), ribosomal RNA	4444	143	342.935	95	456.397	304	1093.73
-	spgRNA-PRMT1P1-784-22-cP	ACGAGAGGACCGGAGTGGACGC	22	spgRNA	PRMT1P1	ENSG00000270706	pseudogene	ENSG00000270706|ENST00000604252|PRMT1P1|processed_pseudogene|proteinarginine methyltransferase 1 pseudogene 1 [Source:HGNC Symbol;Acc:HGNC:49611]	784	87	208.639	59	283.447	300	1079.34
srR-691-cP	srRNA-RNA28SN5-3746-28-cP	AAACGGCGGGAGTAACTATGACTCTCTT	28	srRNA	RNA28SN5	NR_003287.4	rRNA	Homo sapiens RNA, 28S ribosomal N5 (RNA28SN5), ribosomal RNA	3746	426	1021.61	216	1037.7	292	1050.56
srR-168-cP	srRNA-RNA18SN2-1-24-cP	TACCTGGTTGATCCTGCCAGTAGC	24	srRNA	RNA18SN2	NR_146146.1	rRNA	Homo sapiens RNA, 18S ribosomal N2 (RNA18SN2), ribosomal RNA	1	296	709.851	71	341.097	291	1046.96
snR-2-cP	snRNA-RNU2-19P-28-22-cP	AAGTGTAGTATCTGTTCTTATC	22	snRNA	RNU2-19P	ENST00000517288.1	snRNA	ncrna chromosome:GRCh38:1:205566716:205566799:1 gene:ENSG00000253097.1 gene_biotype:snRNA transcript_biotype:snRNA gene_symbol:RNU2-19P description:RNA, U2 small nuclear 19, pseudogene [Source:HGNC Symbol;Acc:HGNC:48512]	28	91	218.231	78	374.726	291	1046.96
sinR-10820-cP	sinRNA-GRIP1-110801-18-cP	AATGTTAAGGAACTCTGC	18	sinRNA	GRIP1	ENSG00000155974	protein_coding	glutamate receptor interacting protein 1 [Source:HGNC Symbol;Acc:HGNC:18708]	110801	341	817.767	111	533.264	289	1039.76
srR-162-cP	srRNA-RNA18SN2-1119-29-cP	ATGACCCGCCGGGCAGCTTCCGGGAAACC	29	srRNA	RNA18SN2	NR_146146.1	rRNA	Homo sapiens RNA, 18S ribosomal N2 (RNA18SN2), ribosomal RNA	1119	191	458.046	167	802.298	286	1028.97
srR-225-cP	srRNA-RNA18SN2-1378-23-cP	AACGAACGAGACTCTGGCATGCT	23	srRNA	RNA18SN2	NR_146146.1	rRNA	Homo sapiens RNA, 18S ribosomal N2 (RNA18SN2), ribosomal RNA	1378	670	1606.76	130	624.544	277	996.589
srR-371-cP	srRNA-RNA28SN5-1871-24-cP	AGAACTGGCGCTGCGGGATGAACC	24	srRNA	RNA28SN5	NR_003287.4	rRNA	Homo sapiens RNA, 28S ribosomal N5 (RNA28SN5), ribosomal RNA	1871	127	304.564	100	480.418	275	989.394
slncR-10883-cP	slncRNA-AC027601.5-3014-20-cP	GAAGGGGGGACGGAGAAGGC	20	slncRNA	AC027601.5	ENST00000665286.1	lncRNA	ncrna chromosome:GRCh38:17:81339183:81345966:-1 gene:ENSG00000287431.1 gene_biotype:lncRNA transcript_biotype:lncRNA gene_symbol:AC027601.5 description:novel transcript	3014	33	79.1388	4	19.2167	273	982.198
srR-288-cP	srRNA-RNA28SN5-51-22-cP	AGCGGAGGAGAAGAAACTAACC	22	srRNA	RNA28SN5	NR_003287.4	rRNA	Homo sapiens RNA, 28S ribosomal N5 (RNA28SN5), ribosomal RNA	51	301	721.842	98	470.81	269	967.807
srR-8-cP	srRNA-RNA45SN5-6596-24-cP	TCGTACGACTCTTAGCGGTGGATC	24	srRNA	RNA45SN5	NR_046235.3	rRNA	Homo sapiens RNA, 45S pre-ribosomal N5 (RNA45SN5), ribosomal RNA	6596	228	546.777	78	374.726	267	960.611
-	spgRNA-AC092035.1-23-17-cP	GGAAAGACCCCGTGAAC	17	spgRNA	AC092035.1	ENSG00000227224	pseudogene	ENSG00000227224|ENST00000418538|AC092035.1|processed_pseudogene|ribosomalprotein S25 (RPS25) pseudogene	23	24	57.5555	29	139.321	267	960.611
sinR-10821-cP	sinRNA-C5orf17-142810-21-cP	AACCTGGGAACTGCATCTGAT	21	sinRNA	C5orf17	ENSG00000248874	lncRNA	-	142810	81	194.25	23	110.496	259	931.829
srR-182-cP	srRNA-RNA28SN5-4513-20-cP	AGGGAACGTGAGCTGGGTTT	20	srRNA	RNA28SN5	NR_003287.4	rRNA	Homo sapiens RNA, 28S ribosomal N5 (RNA28SN5), ribosomal RNA	4513	517	1239.84	78	374.726	255	917.438
srR-137-cP	srRNA-RNA28SN5-3608-30-cP	AGAACTGGTGCGGACCAGGGGAATCCGACT	30	srRNA	RNA28SN5	NR_003287.4	rRNA	Homo sapiens RNA, 28S ribosomal N5 (RNA28SN5), ribosomal RNA	3608	622	1491.65	457	2195.51	247	888.655
srR-4786-cP	srRNA-RNA28SN5-4949-22-cP	GTGGGGAACCTGGCGCTAAACC	22	srRNA	RNA28SN5	NR_003287.4	rRNA	Homo sapiens RNA, 28S ribosomal N5 (RNA28SN5), ribosomal RNA	4949	137	328.546	77	369.922	242	870.666
srR-317-cP	srRNA-RNA18SN2-149-21-cP	AACTGTGGTAATTCTAGAGCT	21	srRNA	RNA18SN2	NR_146146.1	rRNA	Homo sapiens RNA, 18S ribosomal N2 (RNA18SN2), ribosomal RNA	149	486	1165.5	72	345.901	241	867.069
srR-483-cP	srRNA-RNA28SN5-3871-23-cP	AAGGGAACGGGCTTGGCGGAATC	23	srRNA	RNA28SN5	NR_003287.4	rRNA	Homo sapiens RNA, 28S ribosomal N5 (RNA28SN5), ribosomal RNA	3871	215	515.601	134	643.76	238	856.275
srR-1875-cP	srRNA-RNA28SN5-2374-22-cP	AAACGAGAACTTTGAAGGCCGA	22	srRNA	RNA28SN5	NR_003287.4	rRNA	Homo sapiens RNA, 28S ribosomal N5 (RNA28SN5), ribosomal RNA	2374	142	340.537	102	490.027	235	845.482
srR-104-cP	srRNA-RNA18SN2-1465-18-cP	AGCCACCCGAGATTGAGC	18	srRNA	RNA18SN2	NR_146146.1	rRNA	Homo sapiens RNA, 18S ribosomal N2 (RNA18SN2), ribosomal RNA	1465	194	465.24	117	562.089	226	813.102
srR-107-cP	srRNA-RNA28SN5-47-22-cP	AGTCAGCGGAGGAGAAGAAACT	22	srRNA	RNA28SN5	NR_003287.4	rRNA	Homo sapiens RNA, 28S ribosomal N5 (RNA28SN5), ribosomal RNA	47	450	1079.17	162	778.277	225	809.504
snR-21-cP	snRNA-RNVU1-1-74-19-cP	CGGATGTGCTGACCCCTGC	19	snRNA	RNVU1-1	ENST00000384610.1	snRNA	ncrna chromosome:GRCh38:1:148362370:148362533:-1 gene:ENSG00000207340.1 gene_biotype:snRNA transcript_biotype:snRNA gene_symbol:RNVU1-1 description:RNA, variant U1 small nuclear 1 [Source:HGNC Symbol;Acc:HGNC:10133]	74	166	398.092	69	331.489	220	791.515
srR-23-cP	srRNA-RNA28SN5-3624-18-cP	AGGGGAATCCGACTGTTT	18	srRNA	RNA28SN5	NR_003287.4	rRNA	Homo sapiens RNA, 28S ribosomal N5 (RNA28SN5), ribosomal RNA	3624	254	609.129	79	379.53	219	787.917
srR-124-cP	srRNA-RNA18SN2-1-18-cP	TACCTGGTTGATCCTGCC	18	srRNA	RNA18SN2	NR_146146.1	rRNA	Homo sapiens RNA, 18S ribosomal N2 (RNA18SN2), ribosomal RNA	1	259	621.12	80	384.335	217	780.722
srR-284-cP	srRNA-RNA18SN2-858-28-cP	AGGAATAATGGAATAGGACCGCGGTTCT	28	srRNA	RNA18SN2	NR_146146.1	rRNA	Homo sapiens RNA, 18S ribosomal N2 (RNA18SN2), ribosomal RNA	858	310	743.425	82	393.943	214	769.928
slncR-3724-cP	slncRNA-AC090099.2-2128-15-cP	GAGCGAACGGGGAGC	15	slncRNA	AC090099.2	ENST00000648470.1	lncRNA	ncrna chromosome:GRCh38:11:18142341:18145142:1 gene:ENSG00000285562.1 gene_biotype:lncRNA transcript_biotype:lncRNA gene_symbol:AC090099.2 description:novel transcript	2128	14	33.574	9	43.2376	210	755.537
srR-855-cP	srRNA-RNA18SN2-1370-26-cP	ATTCCGATAACGAACGAGACTCTGGC	26	srRNA	RNA18SN2	NR_146146.1	rRNA	Homo sapiens RNA, 18S ribosomal N2 (RNA18SN2), ribosomal RNA	1370	133	318.953	68	326.684	204	733.95
srR-126-cP	srRNA-RNA28SN5-4487-16-cP	AAGCGTTGGATTGTTC	16	srRNA	RNA28SN5	NR_003287.4	rRNA	Homo sapiens RNA, 28S ribosomal N5 (RNA28SN5), ribosomal RNA	4487	270	647.499	80	384.335	203	730.352
srR-1030-cP	srRNA-RNA18SN2-1371-25-cP	TTCCGATAACGAACGAGACTCTGGC	25	srRNA	RNA18SN2	NR_146146.1	rRNA	Homo sapiens RNA, 18S ribosomal N2 (RNA18SN2), ribosomal RNA	1371	159	381.305	33	158.538	203	730.352
srR-4-cP	srRNA-RNA5S1-1-24-cP	GTCTACGGCCATACCACCCTGAAC	24	srRNA	RNA5S1	NR_023363.1	rRNA	Homo sapiens RNA, 5S ribosomal 1 (RNA5S1), ribosomal RNA	1	246	589.944	279	1340.37	196	705.168
sinR-1026-cP	sinRNA-AGAP1-94830-16-cP	ATCCTGGGGCTGAAGT	16	sinRNA	AGAP1	ENSG00000157985	protein_coding	ArfGAP with GTPase domain, ankyrin repeat and PH domain 1 [Source:HGNC Symbol;Acc:HGNC:16922]	94830	27	64.7499	11	52.846	196	705.168
srR-1923-cP	srRNA-RNA28SN5-2795-20-cP	AGCAGGTCTCCAAGGTGAAC	20	srRNA	RNA28SN5	NR_003287.4	rRNA	Homo sapiens RNA, 28S ribosomal N5 (RNA28SN5), ribosomal RNA	2795	119	285.379	89	427.572	194	697.972
srR-314-cP	srRNA-RNA28SN5-3624-22-cP	AGGGGAATCCGACTGTTTAATT	22	srRNA	RNA28SN5	NR_003287.4	rRNA	Homo sapiens RNA, 28S ribosomal N5 (RNA28SN5), ribosomal RNA	3624	228	546.777	87	417.964	186	669.19
srR-122-cP	srRNA-RNA18SN2-1600-19-cP	GATGGGGATCGGGGATTGC	19	srRNA	RNA18SN2	NR_146146.1	rRNA	Homo sapiens RNA, 18S ribosomal N2 (RNA18SN2), ribosomal RNA	1600	199	477.231	49	235.405	180	647.603
srR-1909-cP	srRNA-RNA28SN5-2857-19-cP	AAGCCGGATCCGTAACTTC	19	srRNA	RNA28SN5	NR_003287.4	rRNA	Homo sapiens RNA, 28S ribosomal N5 (RNA28SN5), ribosomal RNA	2857	293	702.656	137	658.173	177	636.81
srR-631-cP	srRNA-RNA28SN5-15-27-cP	AGACGTGGCGACCCGCTGAATTTAAGC	27	srRNA	RNA28SN5	NR_003287.4	rRNA	Homo sapiens RNA, 28S ribosomal N5 (RNA28SN5), ribosomal RNA	15	59	141.491	41	196.971	174	626.016
srR-308-cP	srRNA-RNA18SN2-1381-20-cP	GAACGAGACTCTGGCATGCT	20	srRNA	RNA18SN2	NR_146146.1	rRNA	Homo sapiens RNA, 18S ribosomal N2 (RNA18SN2), ribosomal RNA	1381	383	918.489	42	201.776	173	622.419
srR-161-cP	srRNA-RNA18SN2-836-18-cP	GAGCCGCCTGGATACCGC	18	srRNA	RNA18SN2	NR_146146.1	rRNA	Homo sapiens RNA, 18S ribosomal N2 (RNA18SN2), ribosomal RNA	836	142	340.537	57	273.838	173	622.419
srR-37-cP	srRNA-RNA18SN2-1506-16-cP	AGATGTCCGGGGCTGC	16	srRNA	RNA18SN2	NR_146146.1	rRNA	Homo sapiens RNA, 18S ribosomal N2 (RNA18SN2), ribosomal RNA	1506	310	743.425	81	389.139	167	600.832
slncR-10884-cP	slncRNA-AC083805.1-1398-20-cP	AACTGGAGGACCGAACCGAC	20	slncRNA	AC083805.1	ENST00000664926.1	lncRNA	ncrna chromosome:GRCh38:12:57869838:57894914:-1 gene:ENSG00000245651.3 gene_biotype:lncRNA transcript_biotype:lncRNA gene_symbol:AC083805.1 description:novel transcript	1398	93	223.027	15	72.0627	166	597.234
srR-1630-cP	srRNA-RNA28SN5-1581-18-cP	GTAGCGGTCCTGACGTGC	18	srRNA	RNA28SN5	NR_003287.4	rRNA	Homo sapiens RNA, 28S ribosomal N5 (RNA28SN5), ribosomal RNA	1581	102	244.611	66	317.076	164	590.038
srR-167-cP	srRNA-RNA18SN2-1465-24-cP	AGCCACCCGAGATTGAGCAATAAC	24	srRNA	RNA18SN2	NR_146146.1	rRNA	Homo sapiens RNA, 18S ribosomal N2 (RNA18SN2), ribosomal RNA	1465	123	294.972	42	201.776	163	586.441
srR-79-cP	srRNA-RNA18SN2-1381-15-cP	GAACGAGACTCTGGC	15	srRNA	RNA18SN2	NR_146146.1	rRNA	Homo sapiens RNA, 18S ribosomal N2 (RNA18SN2), ribosomal RNA	1381	220	527.592	81	389.139	162	582.843
srR-931-cP	srRNA-RNA28SN5-4672-24-cP	ATCTGTGGGATTATGACTGAACGC	24	srRNA	RNA28SN5	NR_003287.4	rRNA	Homo sapiens RNA, 28S ribosomal N5 (RNA28SN5), ribosomal RNA	4672	165	395.694	41	196.971	161	579.245
slncR-10885-cP	slncRNA-LAMA5-AS1-200-18-cP	AGCGGTCCGGCCGGGAAC	18	slncRNA	LAMA5-AS1	ENST00000456721.2	lncRNA	ncrna chromosome:GRCh38:20:62352995:62356469:1 gene:ENSG00000228812.7 gene_biotype:lncRNA transcript_biotype:lncRNA gene_symbol:LAMA5-AS1 description:LAMA5 antisense RNA 1 [Source:HGNC Symbol;Acc:HGNC:40334]	200	58	139.092	14	67.2585	158	568.452
srR-1634-cP	srRNA-RNA28SN5-407-19-cP	AAGAGGGCGTGAAACCGTT	19	srRNA	RNA28SN5	NR_003287.4	rRNA	Homo sapiens RNA, 28S ribosomal N5 (RNA28SN5), ribosomal RNA	407	147	352.527	36	172.951	155	557.658
srR-666-cP	srRNA-RNA28SN5-4484-26-cP	ACCAAGCGTTGGATTGTTCACCCACT	26	srRNA	RNA28SN5	NR_003287.4	rRNA	Homo sapiens RNA, 28S ribosomal N5 (RNA28SN5), ribosomal RNA	4484	136	326.148	41	196.971	155	557.658
sinR-3409-cP	sinRNA-ERC2-121465-21-cP	AGTGATCCGGTGGTTCTGAAT	21	sinRNA	ERC2	ENSG00000187672	protein_coding	ELKS/RAB6-interacting/CAST family member 2 [Source:HGNC Symbol;Acc:HGNC:31922]	121465	61	146.287	5	24.0209	154	554.06
srR-130-cP	srRNA-RNA28SN5-47-26-cP	AGTCAGCGGAGGAGAAGAAACTAACC	26	srRNA	RNA28SN5	NR_003287.4	rRNA	Homo sapiens RNA, 28S ribosomal N5 (RNA28SN5), ribosomal RNA	47	156	374.111	42	201.776	151	543.267
srR-1532-cP	srRNA-RNA28SN5-84-17-cP	AGTAACGGCGAGTGAAC	17	srRNA	RNA28SN5	NR_003287.4	rRNA	Homo sapiens RNA, 28S ribosomal N5 (RNA28SN5), ribosomal RNA	84	38	91.1295	15	72.0627	151	543.267
srR-344-cP	srRNA-RNA18SN2-1378-27-cP	AACGAACGAGACTCTGGCATGCTAACT	27	srRNA	RNA18SN2	NR_146146.1	rRNA	Homo sapiens RNA, 18S ribosomal N2 (RNA18SN2), ribosomal RNA	1378	235	563.564	32	153.734	150	539.669
srR-703-cP	srRNA-RNA18SN2-1678-21-cP	AAGTCCCTGCCCTTTGTACAC	21	srRNA	RNA18SN2	NR_146146.1	rRNA	Homo sapiens RNA, 18S ribosomal N2 (RNA18SN2), ribosomal RNA	1678	196	470.036	34	163.342	150	539.669
srR-2-cP	srRNA-RNA5S1-1-26-cP	GTCTACGGCCATACCACCCTGAACGC	26	srRNA	RNA5S1	NR_023363.1	rRNA	Homo sapiens RNA, 5S ribosomal 1 (RNA5S1), ribosomal RNA	1	225	539.583	232	1114.57	148	532.474
srR-214-cP	srRNA-RNA18SN2-1594-25-cP	ATTCGTGATGGGGATCGGGGATTGC	25	srRNA	RNA18SN2	NR_146146.1	rRNA	Homo sapiens RNA, 18S ribosomal N2 (RNA18SN2), ribosomal RNA	1594	87	208.639	58	278.643	147	528.876
srR-1209-cP	srRNA-RNA28SN5-1821-21-cP	GTGGAGCCGGGCGTGGAATGC	21	srRNA	RNA28SN5	NR_003287.4	rRNA	Homo sapiens RNA, 28S ribosomal N5 (RNA28SN5), ribosomal RNA	1821	59	141.491	16	76.8669	147	528.876
slncR-1040-cP	slncRNA-KCNQ1OT1-855-15-cP	CGGATTGGAGTCTGC	15	slncRNA	KCNQ1OT1	ENST00000597346.1	lncRNA	ncrna chromosome:GRCh38:11:2608328:2699994:-1 gene:ENSG00000269821.1 gene_biotype:lncRNA transcript_biotype:lncRNA gene_symbol:KCNQ1OT1 description:KCNQ1 opposite strand/antisense transcript 1 [Source:HGNC Symbol;Acc:HGNC:6295]	855	79	189.453	24	115.3	146	525.278
srR-12-cP	srRNA-RNA5-8SN1-1-19-cP	CGACTCTTAGCGGTGGATC	19	srRNA	RNA5-8SN1	NR_145821.1	rRNA	Homo sapiens RNA, 5.8S ribosomal N1 (RNA5-8SN1), ribosomal RNA	1	155	371.712	35	168.146	145	521.68
srR-512-cP	srRNA-RNA18SN2-1697-18-cP	ACACCGCCCGTCGCTACT	18	srRNA	RNA18SN2	NR_146146.1	rRNA	Homo sapiens RNA, 18S ribosomal N2 (RNA18SN2), ribosomal RNA	1697	169	405.286	30	144.125	143	514.485
srR-163-cP	srRNA-RNA28SN5-3746-17-cP	AAACGGCGGGAGTAACT	17	srRNA	RNA28SN5	NR_003287.4	rRNA	Homo sapiens RNA, 28S ribosomal N5 (RNA28SN5), ribosomal RNA	3746	505	1211.06	156	749.452	142	510.887
srR-2889-cP	srRNA-RNA28SN5-4684-21-cP	ATGACTGAACGCCTCTAAGTC	21	srRNA	RNA28SN5	NR_003287.4	rRNA	Homo sapiens RNA, 28S ribosomal N5 (RNA28SN5), ribosomal RNA	4684	189	453.249	47	225.797	142	510.887
srR-90-cP	srRNA-RNA28SN5-4477-30-cP	AGAATTCACCAAGCGTTGGATTGTTCACCC	30	srRNA	RNA28SN5	NR_003287.4	rRNA	Homo sapiens RNA, 28S ribosomal N5 (RNA28SN5), ribosomal RNA	4477	225	539.583	56	269.034	138	496.496
sgmR-6411-cP	sgmRNA-chr14-86816878-23-cP	AATGATCTCCCTACTGTCTCAAC	23	sgmRNA	chr14	-	Genome	Chromosome 14	86816878	88	211.037	74	355.509	133	478.507
srpRNA-1641-cP	srpRNA-MIR-chr7:663665-21-cP	ACCTGACCCCATGCCGAACTC	21	srpRNA	MIR	-	SINE	hg38_rmsk_MIR_range=chr7:663665-663845	146	43	103.12	27	129.713	133	478.507
srR-145-cP	srRNA-RNA28SN5-4684-16-cP	ATGACTGAACGCCTCT	16	srRNA	RNA28SN5	NR_003287.4	rRNA	Homo sapiens RNA, 28S ribosomal N5 (RNA28SN5), ribosomal RNA	4684	131	314.157	54	259.426	132	474.909
srR-27-cP	srRNA-RNA45SN5-6598-22-cP	GTACGACTCTTAGCGGTGGATC	22	srRNA	RNA45SN5	NR_046235.3	rRNA	Homo sapiens RNA, 45S pre-ribosomal N5 (RNA45SN5), ribosomal RNA	6598	60	143.889	27	129.713	130	467.713
srR-136-cP	srRNA-RNA18SN2-401-17-cP	ACGGGTGACGGGGAATC	17	srRNA	RNA18SN2	NR_146146.1	rRNA	Homo sapiens RNA, 18S ribosomal N2 (RNA18SN2), ribosomal RNA	401	203	486.823	75	360.314	129	464.116
srR-523-cP	srRNA-RNA18SN2-1378-22-cP	AACGAACGAGACTCTGGCATGC	22	srRNA	RNA18SN2	NR_146146.1	rRNA	Homo sapiens RNA, 18S ribosomal N2 (RNA18SN2), ribosomal RNA	1378	184	441.259	16	76.8669	129	464.116
slncR-10886-cP	slncRNA-AC083805.1-1398-21-cP	AACTGGAGGACCGAACCGACT	21	slncRNA	AC083805.1	ENST00000664926.1	lncRNA	ncrna chromosome:GRCh38:12:57869838:57894914:-1 gene:ENSG00000245651.3 gene_biotype:lncRNA transcript_biotype:lncRNA gene_symbol:AC083805.1 description:novel transcript	1398	66	158.278	20	96.0836	128	460.518
smR-6-cP	smRNA-STK24-3155-16-cP	GGGGATGTAGCTCAGC	16	smRNA	STK24	ENSG00000102572	mature mRNA	ENSG00000102572|ENST00000539966|STK24|protein_coding|serine/threoninekinase 24 [Source:HGNC Symbol;Acc:HGNC:11403]	3155	117	280.583	98	470.81	125	449.724
srR-475-cP	srRNA-RNA28SN5-44-25-cP	ATTAGTCAGCGGAGGAGAAGAAACT	25	srRNA	RNA28SN5	NR_003287.4	rRNA	Homo sapiens RNA, 28S ribosomal N5 (RNA28SN5), ribosomal RNA	44	203	486.823	83	398.747	123	442.529
srR-1248-cP	srRNA-RNA28SN5-1679-20-cP	AGGATAGCTGGCGCTCTCGC	20	srRNA	RNA28SN5	NR_003287.4	rRNA	Homo sapiens RNA, 28S ribosomal N5 (RNA28SN5), ribosomal RNA	1679	36	86.3332	31	148.93	120	431.735
srR-517-cP	srRNA-RNA18SN2-1381-24-cP	GAACGAGACTCTGGCATGCTAACT	24	srRNA	RNA18SN2	NR_146146.1	rRNA	Homo sapiens RNA, 18S ribosomal N2 (RNA18SN2), ribosomal RNA	1381	266	637.907	27	129.713	119	428.138
srR-723-cP	srRNA-RNA18SN2-1381-19-cP	GAACGAGACTCTGGCATGC	19	srRNA	RNA18SN2	NR_146146.1	rRNA	Homo sapiens RNA, 18S ribosomal N2 (RNA18SN2), ribosomal RNA	1381	150	359.722	51	245.013	118	424.54
srpRNA-6-cP	srpRNA-MIRb-chr5:173168894-21-cP	AACGACAAGACACACACCACG	21	srpRNA	MIRb	-	SINE	hg38_rmsk_MIRb_range=chr5:173168894-173168980	39	259	621.12	90	432.376	117	420.942
srR-1467-cP	srRNA-RNA28SN5-4445-22-cP	TTCGATGTCGGCTCTTCCTATC	22	srRNA	RNA28SN5	NR_003287.4	rRNA	Homo sapiens RNA, 28S ribosomal N5 (RNA28SN5), ribosomal RNA	4445	64	153.481	54	259.426	115	413.746
piR-19614-13-15-cP	piRNA-19614-13-15-cP	AGGGAACTGCCAGGC	15	piRNA	hsa-piR-19614	hsa-piR-19614	piRNA	-	13	23	55.1573	3	14.4125	115	413.746
srR-779-cP	srRNA-RNA28SN5-2420-18-cP	AGCAGTTGAACATGGGTC	18	srRNA	RNA28SN5	NR_003287.4	rRNA	Homo sapiens RNA, 28S ribosomal N5 (RNA28SN5), ribosomal RNA	2420	95	227.824	23	110.496	114	410.149
srR-192-cP	srRNA-RNA5-8SN1-20-28-cP	ACTCGGCTCGTGCGTCGATGAAGAACGC	28	srRNA	RNA5-8SN1	NR_145821.1	rRNA	Homo sapiens RNA, 5.8S ribosomal N1 (RNA5-8SN1), ribosomal RNA	20	34	81.5369	39	187.363	114	410.149
miR-1255B1-41-19-cP	miRNA-1255B1-41-19-cP	GAACTCGCTGTGAAGATGC	19	miRNA	MIR1255B1	ENST00000636325.1	miRNA	ncrna chromosome:GRCh38:4:36426366:36426428:-1 gene:ENSG00000283207.1 gene_biotype:miRNA transcript_biotype:miRNA gene_symbol:MIR1255B1 description:microRNA 1255b-1 [Source:HGNC Symbol;Acc:HGNC:35366]	41	28	67.1481	7	33.6293	114	410.149
srR-129-cP	srRNA-RNA28SN5-51-18-cP	AGCGGAGGAGAAGAAACT	18	srRNA	RNA28SN5	NR_003287.4	rRNA	Homo sapiens RNA, 28S ribosomal N5 (RNA28SN5), ribosomal RNA	51	192	460.444	50	240.209	111	399.355
srR-108-cP	srRNA-RNA28SN5-4477-26-cP	AGAATTCACCAAGCGTTGGATTGTTC	26	srRNA	RNA28SN5	NR_003287.4	rRNA	Homo sapiens RNA, 28S ribosomal N5 (RNA28SN5), ribosomal RNA	4477	319	765.008	97	466.006	110	395.757
srR-218-cP	srRNA-RNA18SN2-1597-22-cP	CGTGATGGGGATCGGGGATTGC	22	srRNA	RNA18SN2	NR_146146.1	rRNA	Homo sapiens RNA, 18S ribosomal N2 (RNA18SN2), ribosomal RNA	1597	137	328.546	15	72.0627	110	395.757
srR-1095-cP	srRNA-RNA18SN2-1697-21-cP	ACACCGCCCGTCGCTACTACC	21	srRNA	RNA18SN2	NR_146146.1	rRNA	Homo sapiens RNA, 18S ribosomal N2 (RNA18SN2), ribosomal RNA	1697	59	141.491	41	196.971	109	392.16
srR-315-cP	srRNA-RNA18SN2-1181-25-cP	AAAGCTGAAACTTAAAGGAATTGAC	25	srRNA	RNA18SN2	NR_146146.1	rRNA	Homo sapiens RNA, 18S ribosomal N2 (RNA18SN2), ribosomal RNA	1181	57	136.694	31	148.93	109	392.16
srR-7212-cP	srRNA-RNA28SN5-2412-19-cP	ATGTGAACAGCAGTTGAAC	19	srRNA	RNA28SN5	NR_003287.4	rRNA	Homo sapiens RNA, 28S ribosomal N5 (RNA28SN5), ribosomal RNA	2412	38	91.1295	28	134.517	108	388.562
sinR-10822-cP	sinRNA-APOOL-2935-22-cP	GAAAAAGAACCTGAAACCGTGT	22	sinRNA	APOOL	ENSG00000155008	protein_coding	apolipoprotein O like [Source:HGNC Symbol;Acc:HGNC:24009]	2935	35	83.9351	7	33.6293	108	388.562
srR-2809-cP	srRNA-RNA28SN5-4050-23-cP	ACCACTACTCTGATCGTTTTTTC	23	srRNA	RNA28SN5	NR_003287.4	rRNA	Homo sapiens RNA, 28S ribosomal N5 (RNA28SN5), ribosomal RNA	4050	61	146.287	20	96.0836	106	381.366
srR-378-cP	srRNA-RNA28SN5-2374-15-cP	AAACGAGAACTTTGA	15	srRNA	RNA28SN5	NR_003287.4	rRNA	Homo sapiens RNA, 28S ribosomal N5 (RNA28SN5), ribosomal RNA	2374	80	191.852	28	134.517	105	377.769
srR-686-cP	srRNA-RNA28SN5-4484-19-cP	ACCAAGCGTTGGATTGTTC	19	srRNA	RNA28SN5	NR_003287.4	rRNA	Homo sapiens RNA, 28S ribosomal N5 (RNA28SN5), ribosomal RNA	4484	78	187.055	25	120.105	105	377.769
slncR-10887-cP	slncRNA-AL121970.1-4-18-cP	AAGGCGCTTGAGAGAACT	18	slncRNA	AL121970.1	ENST00000447557.1	lncRNA	ncrna chromosome:GRCh38:6:134706060:134707349:-1 gene:ENSG00000236389.1 gene_biotype:lncRNA transcript_biotype:lncRNA gene_symbol:AL121970.1 description:novel transcript	4	48	115.111	21	100.888	104	374.171
srR-2787-cP	srRNA-RNA28SN5-2775-23-cP	CGGGCCGTACCCATATCCGCAGC	23	srRNA	RNA28SN5	NR_003287.4	rRNA	Homo sapiens RNA, 28S ribosomal N5 (RNA28SN5), ribosomal RNA	2775	323	774.601	6	28.8251	104	374.171
srR-154-cP	srRNA-RNA18SN2-1507-26-cP	GATGTCCGGGGCTGCACGCGCGCTAC	26	srRNA	RNA18SN2	NR_146146.1	rRNA	Homo sapiens RNA, 18S ribosomal N2 (RNA18SN2), ribosomal RNA	1507	51	122.305	76	365.118	104	374.171
srR-1356-cP	srRNA-RNA28SN5-4971-20-cP	ATTCGTAGACGACCTGCTTC	20	srRNA	RNA28SN5	NR_003287.4	rRNA	Homo sapiens RNA, 28S ribosomal N5 (RNA28SN5), ribosomal RNA	4971	68	163.074	36	172.951	104	374.171
srR-2192-cP	srRNA-RNA28SN5-4178-27-cP	AGGTGGGGAGTTTGACTGGGGCGGTAC	27	srRNA	RNA28SN5	NR_003287.4	rRNA	Homo sapiens RNA, 28S ribosomal N5 (RNA28SN5), ribosomal RNA	4178	60	143.889	15	72.0627	104	374.171
srR-1485-cP	srRNA-RNA18SN2-149-20-cP	AACTGTGGTAATTCTAGAGC	20	srRNA	RNA18SN2	NR_146146.1	rRNA	Homo sapiens RNA, 18S ribosomal N2 (RNA18SN2), ribosomal RNA	149	98	235.018	30	144.125	103	370.573
srR-1057-cP	srRNA-RNA18SN2-1695-20-cP	ACACACCGCCCGTCGCTACT	20	srRNA	RNA18SN2	NR_146146.1	rRNA	Homo sapiens RNA, 18S ribosomal N2 (RNA18SN2), ribosomal RNA	1695	322	772.203	76	365.118	103	370.573
srR-1534-cP	srRNA-RNA28SN5-1960-19-cP	AGACAGCAGGACGGTGGCC	19	srRNA	RNA28SN5	NR_003287.4	rRNA	Homo sapiens RNA, 28S ribosomal N5 (RNA28SN5), ribosomal RNA	1960	68	163.074	33	158.538	103	370.573
srR-560-cP	srRNA-RNA28SN5-4487-23-cP	AAGCGTTGGATTGTTCACCCACT	23	srRNA	RNA28SN5	NR_003287.4	rRNA	Homo sapiens RNA, 28S ribosomal N5 (RNA28SN5), ribosomal RNA	4487	86	206.24	34	163.342	102	366.975
tsR-7-cP	tsRNA-Ala-TGC-1-18-cP	GGGGATGTAGCTCAGTGG	18	tsRNA	tRNA-Ala-TGC	chr12.trna8	tRNA	Homo_sapiens_tRNA-Ala-TGC-4-1	1	146	350.129	163	783.082	100	359.78
srR-1-cP	srRNA-RNA5-8SN1-91-17-cP	ATCGACACTTCGAACGC	17	srRNA	RNA5-8SN1	NR_145821.1	rRNA	Homo sapiens RNA, 5.8S ribosomal N1 (RNA5-8SN1), ribosomal RNA	91	103	247.009	111	533.264	100	359.78
srR-986-cP	srRNA-RNA18SN2-1446-19-cP	AGAGGGACAAGTGGCGTTC	19	srRNA	RNA18SN2	NR_146146.1	rRNA	Homo sapiens RNA, 18S ribosomal N2 (RNA18SN2), ribosomal RNA	1446	160	383.703	25	120.105	100	359.78
srR-933-cP	srRNA-RNA28SN5-1979-19-cP	ATGGAAGTCGGAATCCGCT	19	srRNA	RNA28SN5	NR_003287.4	rRNA	Homo sapiens RNA, 28S ribosomal N5 (RNA28SN5), ribosomal RNA	1979	106	254.203	33	158.538	100	359.78
srR-602-cP	srRNA-RNA28SN5-73-28-cP	AGGATTCCCTCAGTAACGGCGAGTGAAC	28	srRNA	RNA28SN5	NR_003287.4	rRNA	Homo sapiens RNA, 28S ribosomal N5 (RNA28SN5), ribosomal RNA	73	43	103.12	29	139.321	100	359.78
sinR-10824-cP	sinRNA-SDK2-3790-21-cP	TGGAGAACTGAGGGGGGCTGC	21	sinRNA	SDK2	ENSG00000069188	protein_coding	sidekick cell adhesion molecule 2 [Source:HGNC Symbol;Acc:HGNC:19308]	3790	21	50.361	10	48.0418	100	359.78
srR-2465-cP	srRNA-RNA18SN2-1377-19-cP	TAACGAACGAGACTCTGGC	19	srRNA	RNA18SN2	NR_146146.1	rRNA	Homo sapiens RNA, 18S ribosomal N2 (RNA18SN2), ribosomal RNA	1377	142	340.537	26	124.909	99	356.182
srR-795-cP	srRNA-RNA18SN2-1265-28-cP	ACCCGGCCCGGACACGGACAGGATTGAC	28	srRNA	RNA18SN2	NR_146146.1	rRNA	Homo sapiens RNA, 18S ribosomal N2 (RNA18SN2), ribosomal RNA	1265	127	304.564	12	57.6502	98	352.584
-	spgRNA-CFAP97P1-85-19-cP	AAGGCGCTTGAGAGAACTC	19	spgRNA	CFAP97P1	ENSG00000271164	pseudogene	ENSG00000271164|ENST00000604465|CFAP97P1|processed_pseudogene|CFAP97pseudogene 1 [Source:HGNC Symbol;Acc:HGNC:54528]	85	48	115.111	46	220.992	98	352.584
srR-790-cP	srRNA-RNA28SN5-1964-24-cP	AGCAGGACGGTGGCCATGGAAGTC	24	srRNA	RNA28SN5	NR_003287.4	rRNA	Homo sapiens RNA, 28S ribosomal N5 (RNA28SN5), ribosomal RNA	1964	74	177.463	33	158.538	98	352.584
srR-1524-cP	srRNA-RNA28SN5-1876-18-cP	TGGCGCTGCGGGATGAAC	18	srRNA	RNA28SN5	NR_003287.4	rRNA	Homo sapiens RNA, 28S ribosomal N5 (RNA28SN5), ribosomal RNA	1876	28	67.1481	11	52.846	98	352.584
srR-4009-cP	srRNA-RNA18SN2-1671-28-cP	GTTGATTAAGTCCCTGCCCTTTGTACAC	28	srRNA	RNA18SN2	NR_146146.1	rRNA	Homo sapiens RNA, 18S ribosomal N2 (RNA18SN2), ribosomal RNA	1671	4	9.59258	9	43.2376	98	352.584
slncR-10890-cP	slncRNA-CADM3-AS1-2289-18-cP	GGAGAACTGAGGGGGGCT	18	slncRNA	CADM3-AS1	ENST00000415675.3	lncRNA	ncrna chromosome:GRCh38:1:159194325:159202512:-1 gene:ENSG00000225670.4 gene_biotype:lncRNA transcript_biotype:lncRNA gene_symbol:CADM3-AS1 description:CADM3 antisense RNA 1 [Source:HGNC Symbol;Acc:HGNC:40812]	2289	10	23.9814	4	19.2167	96	345.388
-	spgRNA-AC008132.1-5047-18-cP	GATCCGGTGGTTCTGAAT	18	spgRNA	AC008132.1	ENSG00000161103	pseudogene	ENSG00000161103|ENST00000412938|AC008132.1|transcribed_processed_pseudogene|POM121transmembrane nucleoporin (POM121) pseudogene	5047	36	86.3332	10	48.0418	96	345.388
sinR-6350-cP	sinRNA-SCN5A-7078-16-cP	ATGACTGGGGTGAAGT	16	sinRNA	SCN5A	ENSG00000183873	protein_coding	sodium voltage-gated channel alpha subunit 5 [Source:HGNC Symbol;Acc:HGNC:10593]	7078	7	16.787	3	14.4125	96	345.388
srR-143-cP	srRNA-RNA18SN2-489-23-cP	ACCCACTCCCGACCCGGGGAGGT	23	srRNA	RNA18SN2	NR_146146.1	rRNA	Homo sapiens RNA, 18S ribosomal N2 (RNA18SN2), ribosomal RNA	489	357	856.138	157	754.257	95	341.791
srR-347-cP	srRNA-RNA28SN5-2764-23-cP	AAATCTCGCGCCGGGCCGTACCC	23	srRNA	RNA28SN5	NR_003287.4	rRNA	Homo sapiens RNA, 28S ribosomal N5 (RNA28SN5), ribosomal RNA	2764	38	91.1295	31	148.93	95	341.791
sgmR-6417-cP	sgmRNA-chr9-89460910-24-cP	TGCGAAGGGGGGACGGAGAAGGCT	24	sgmRNA	chr9	-	Genome	Chromosome 9	89460910	15	35.9722	10	48.0418	95	341.791
sinR-276-cP	sinRNA-TRIM14-664-16-cP	AGGGATTGGGGCTTGT	16	sinRNA	TRIM14	ENSG00000106785	protein_coding	tripartite motif containing 14 [Source:HGNC Symbol;Acc:HGNC:16283]	664	90	215.833	32	153.734	94	338.193
srR-561-cP	srRNA-RNA18SN2-594-25-cP	ATTGGAGGGCAAGTCTGGTGCCAGC	25	srRNA	RNA18SN2	NR_146146.1	rRNA	Homo sapiens RNA, 18S ribosomal N2 (RNA18SN2), ribosomal RNA	594	70	167.87	19	91.2794	94	338.193
sgmR-6410-cP	sgmRNA-chr1-165512446-18-cP	GGACTCCCTGGAATCGGC	18	sgmRNA	chr1	-	Genome	Chromosome 1	165512446	150	359.722	98	470.81	93	334.595
srR-311-cP	srRNA-RNA18SN2-153-17-cP	GTGGTAATTCTAGAGCT	17	srRNA	RNA18SN2	NR_146146.1	rRNA	Homo sapiens RNA, 18S ribosomal N2 (RNA18SN2), ribosomal RNA	153	251	601.934	104	499.635	91	327.399
srR-142-cP	srRNA-RNA18SN2-1008-19-cP	AAGAATGTTTTCATTAATC	19	srRNA	RNA18SN2	NR_146146.1	rRNA	Homo sapiens RNA, 18S ribosomal N2 (RNA18SN2), ribosomal RNA	1008	110	263.796	23	110.496	91	327.399
srR-22-cP	srRNA-RNA5S1-1-23-cP	GTCTACGGCCATACCACCCTGAA	23	srRNA	RNA5S1	NR_023363.1	rRNA	Homo sapiens RNA, 5S ribosomal 1 (RNA5S1), ribosomal RNA	1	138	330.944	147	706.215	90	323.802
srR-2195-cP	srRNA-RNA28SN5-4053-20-cP	ACTACTCTGATCGTTTTTTC	20	srRNA	RNA28SN5	NR_003287.4	rRNA	Homo sapiens RNA, 28S ribosomal N5 (RNA28SN5), ribosomal RNA	4053	70	167.87	25	120.105	90	323.802
srpRNA-51-cP	srpRNA-MIRb-chr5:173168894-19-cP	AACGACAAGACACACACCA	19	srpRNA	MIRb	-	SINE	hg38_rmsk_MIRb_range=chr5:173168894-173168980	39	157	376.509	85	408.355	89	320.204
sinR-10823-cP	sinRNA-C5orf17-142810-20-cP	AACCTGGGAACTGCATCTGA	20	sinRNA	C5orf17	ENSG00000248874	lncRNA	-	142810	61	146.287	7	33.6293	89	320.204
srR-493-cP	srRNA-RNA28SN5-4599-27-cP	AGTACGAGAGGAACCGCAGGTTCAGAC	27	srRNA	RNA28SN5	NR_003287.4	rRNA	Homo sapiens RNA, 28S ribosomal N5 (RNA28SN5), ribosomal RNA	4599	9	21.5833	25	120.105	89	320.204
srR-673-cP	srRNA-RNA28SN5-2510-17-cP	GAAAGGGAGTCGGGTTC	17	srRNA	RNA28SN5	NR_003287.4	MT rRNA	Homo sapiens RNA, 28S ribosomal N5 (RNA28SN5), ribosomal RNA	2510	82	196.648	11	52.846	88	316.606
srR-2393-cP	srRNA-RNA18SN2-54-25-cP	ATGTCTAAGTACGCACGGCCGGTAC	25	srRNA	RNA18SN2	NR_146146.1	rRNA	Homo sapiens RNA, 18S ribosomal N2 (RNA18SN2), ribosomal RNA	54	12	28.7777	23	110.496	88	316.606
srR-1691-cP	srRNA-RNA18SN2-430-21-cP	CGGAGAGGGAGCCTGAGAAAC	21	srRNA	RNA18SN2	NR_146146.1	rRNA	Homo sapiens RNA, 18S ribosomal N2 (RNA18SN2), ribosomal RNA	430	63	151.083	14	67.2585	86	309.41
-	spgRNA-RPL37P1-36-17-cP	AACGACAAGACACACAC	17	spgRNA	RPL37P1	ENSG00000227401	pseudogene	ENSG00000227401|ENST00000432310|RPL37P1|processed_pseudogene|ribosomalprotein L37 pseudogene 1 [Source:HGNC Symbol;Acc:HGNC:16337]	36	176	422.073	77	369.922	85	305.813
srR-1728-cP	srRNA-RNA18SN2-1373-23-cP	CCGATAACGAACGAGACTCTGGC	23	srRNA	RNA18SN2	NR_146146.1	rRNA	Homo sapiens RNA, 18S ribosomal N2 (RNA18SN2), ribosomal RNA	1373	167	400.49	27	129.713	85	305.813
srR-2842-cP	srRNA-RNA5S1-2-24-cP	TCTACGGCCATACCACCCTGAACG	24	srRNA	RNA5S1	NR_023363.1	rRNA	Homo sapiens RNA, 5S ribosomal 1 (RNA5S1), ribosomal RNA	2	210	503.61	174	835.928	85	305.813
srR-27247-cP	srRNA-RNA28SN5-4492-23-cP	TTGGATTGTTCACCCACTAATAG	23	srRNA	RNA28SN5	NR_003287.4	rRNA	Homo sapiens RNA, 28S ribosomal N5 (RNA28SN5), ribosomal RNA	4492	197	472.435	131	629.348	85	305.813
srR-1464-cP	srRNA-RNA18SN2-1697-20-cP	ACACCGCCCGTCGCTACTAC	20	srRNA	RNA18SN2	NR_146146.1	rRNA	Homo sapiens RNA, 18S ribosomal N2 (RNA18SN2), ribosomal RNA	1697	91	218.231	47	225.797	85	305.813
slncR-10889-cP	slncRNA-CHASERR-110-20-cP	AGCGGTCCGGCCGGGAACTC	20	slncRNA	CHASERR	ENST00000557147.1	lncRNA	ncrna chromosome:GRCh38:15:92883015:92886222:1 gene:ENSG00000272888.7 gene_biotype:lncRNA transcript_biotype:lncRNA gene_symbol:CHASERR description:CHD2 adjacent suppressive regulatory RNA [Source:HGNC Symbol;Acc:HGNC:48626]	110	51	122.305	22	105.692	85	305.813
slncR-2299-cP	slncRNA-SRRM2-AS1-343-18-cP	AGCTGGGAGAGCGCCTGC	18	slncRNA	SRRM2-AS1	ENST00000570677.1	lncRNA	ncrna chromosome:GRCh38:16:2749786:2752518:-1 gene:ENSG00000205913.7 gene_biotype:lncRNA transcript_biotype:lncRNA gene_symbol:SRRM2-AS1 description:SRRM2 antisense RNA 1 [Source:HGNC Symbol;Acc:HGNC:44162]	343	12	28.7777	1	4.80418	85	305.813
srR-132-cP	srRNA-RNA28SN5-433-19-cP	AAACGGGTGGGGTCCGCGC	19	srRNA	RNA28SN5	NR_003287.4	rRNA	Homo sapiens RNA, 28S ribosomal N5 (RNA28SN5), ribosomal RNA	433	160	383.703	18	86.4753	83	298.617
-	spgRNA-PTMAP5-838-15-cP	AGGGGAGCGTTCTGT	15	spgRNA	PTMAP5	ENSG00000214182	pseudogene	ENSG00000214182|ENST00000607242|PTMAP5|transcribed_processed_pseudogene|prothymosinalpha pseudogene 5 [Source:HGNC Symbol;Acc:HGNC:9628]	838	34	81.5369	4	19.2167	83	298.617
srR-898-cP	srRNA-RNA28SN5-4717-17-cP	AGGCGGAACGATACGGC	17	srRNA	RNA28SN5	NR_003287.4	rRNA	Homo sapiens RNA, 28S ribosomal N5 (RNA28SN5), ribosomal RNA	4717	99	237.416	7	33.6293	82	295.019
smcR-166-cP	smcRNA-AC012354.3-19-20-cP	AAGGCGAGGCCGAAAGGCGT	20	smcRNA	AC012354.3	ENST00000620790.1	miscRNA	ncrna chromosome:GRCh38:2:44938833:44939028:1 gene:ENSG00000274547.1 gene_biotype:misc_RNA transcript_biotype:misc_RNA gene_symbol:AC012354.3	19	24	57.5555	21	100.888	82	295.019
srR-2677-cP	srRNA-RNA18SN2-1376-20-cP	ATAACGAACGAGACTCTGGC	20	srRNA	RNA18SN2	NR_146146.1	rRNA	Homo sapiens RNA, 18S ribosomal N2 (RNA18SN2), ribosomal RNA	1376	125	299.768	56	269.034	81	291.421
srR-607-cP	srRNA-RNA28SN5-4182-18-cP	GGGGAGTTTGACTGGGGC	18	srRNA	RNA28SN5	NR_003287.4	rRNA	Homo sapiens RNA, 28S ribosomal N5 (RNA28SN5), ribosomal RNA	4182	223	534.786	59	283.447	81	291.421
srpRNA-1844-cP	srpRNA-(TG)n-chr13:101271592-24-cP	AGAGCCTGAATCAGTGTGTGTGTT	24	srpRNA	(TG)n	-	-	hg38_rmsk_(TG)n_range=chr13:101271592-101272306	565	4	9.59258	8	38.4335	81	291.421
srpRNA-8-cP	srpRNA-MIRb-chr5:173168894-23-cP	AACGACAAGACACACACCACGAG	23	srpRNA	MIRb	-	SINE	hg38_rmsk_MIRb_range=chr5:173168894-173168980	39	117	280.583	64	307.468	80	287.824
srR-9135-cP	srRNA-RNA18SN2-897-22-cP	TTTCGGAACTGAGGCCATGATT	22	srRNA	RNA18SN2	NR_146146.1	rRNA	Homo sapiens RNA, 18S ribosomal N2 (RNA18SN2), ribosomal RNA	897	158	378.907	26	124.909	80	287.824
srR-436-cP	srRNA-RNA18SN2-1598-25-cP	GTGATGGGGATCGGGGATTGCAATT	25	srRNA	RNA18SN2	NR_146146.1	MT rRNA	Homo sapiens RNA, 18S ribosomal N2 (RNA18SN2), ribosomal RNA	1598	85	203.842	38	182.559	80	287.824
srR-27248-cP	srRNA-RNA28SN5-136-16-cP	CGGGGCGCGGGACATG	16	srRNA	RNA28SN5	NR_003287.4	rRNA	Homo sapiens RNA, 28S ribosomal N5 (RNA28SN5), ribosomal RNA	136	221	529.99	75	360.314	79	284.226
srR-2051-cP	srRNA-RNA28SN5-4178-22-cP	AGGTGGGGAGTTTGACTGGGGC	22	srRNA	RNA28SN5	NR_003287.4	rRNA	Homo sapiens RNA, 28S ribosomal N5 (RNA28SN5), ribosomal RNA	4178	65	155.879	6	28.8251	79	284.226
srR-668-cP	srRNA-RNA28SN5-44-29-cP	ATTAGTCAGCGGAGGAGAAGAAACTAACC	29	srRNA	RNA28SN5	NR_003287.4	rRNA	Homo sapiens RNA, 28S ribosomal N5 (RNA28SN5), ribosomal RNA	44	47	112.713	9	43.2376	79	284.226
slncR-30-cP	slncRNA-AL158801.3-165-15-cP	AGATCCTGAAACCGC	15	slncRNA	AL158801.3	ENST00000555514.1	lncRNA	ncrna chromosome:GRCh38:14:55325834:55339501:-1 gene:ENSG00000258455.1 gene_biotype:lncRNA transcript_biotype:lncRNA gene_symbol:AL158801.3 description:novel transcript	165	203	486.823	120	576.502	78	280.628
srR-804-cP	srRNA-RNA18SN2-152-18-cP	TGTGGTAATTCTAGAGCT	18	srRNA	RNA18SN2	NR_146146.1	rRNA	Homo sapiens RNA, 18S ribosomal N2 (RNA18SN2), ribosomal RNA	152	131	314.157	13	62.4544	78	280.628
srR-925-cP	srRNA-RNA28SN5-1975-23-cP	GGCCATGGAAGTCGGAATCCGCT	23	srRNA	RNA28SN5	NR_003287.4	rRNA	Homo sapiens RNA, 28S ribosomal N5 (RNA28SN5), ribosomal RNA	1975	306	733.832	143	686.998	77	277.03
smR-4073-cP	smRNA-ZNF180-3392-22-cP	AACCAATGTTAAGGAACTCTGC	22	smRNA	ZNF180	ENSG00000167384	mature mRNA	ENSG00000167384|ENST00000221327|ZNF180|protein_coding|zincfinger protein 180 [Source:HGNC Symbol;Acc:HGNC:12970]	3392	47	112.713	66	317.076	77	277.03
smR-194-cP	smRNA-AOC1-1696-16-cP	ACCTCGATGTCGGCTC	16	smRNA	AOC1	ENSG00000002726	mature mRNA	ENSG00000002726|ENST00000493429|AOC1|protein_coding|amineoxidase copper containing 1 [Source:HGNC Symbol;Acc:HGNC:80]	1696	36	86.3332	6	28.8251	77	277.03
sinR-10827-cP	sinRNA-SATB1-AS1-1283-22-cP	GGAAGCGTCTGGAAAGGCGTGC	22	sinRNA	SATB1-AS1	ENSG00000228956	lncRNA	-	1283	37	88.7314	0	0	77	277.03
sgmR-6422-cP	sgmRNA-chr22-10741577-20-cP	GAGGCGTGGCTTCCGGAGCT	20	sgmRNA	chr22	-	Genome	Chromosome 22	10741577	6	14.3889	12	57.6502	77	277.03
srR-199-cP	srRNA-RNA28SN5-2374-23-cP	AAACGAGAACTTTGAAGGCCGAA	23	srRNA	RNA28SN5	NR_003287.4	rRNA	Homo sapiens RNA, 28S ribosomal N5 (RNA28SN5), ribosomal RNA	2374	38	91.1295	23	110.496	76	273.432
srR-718-cP	srRNA-RNA18SN2-1600-23-cP	GATGGGGATCGGGGATTGCAATT	23	srRNA	RNA18SN2	NR_146146.1	rRNA	Homo sapiens RNA, 18S ribosomal N2 (RNA18SN2), ribosomal RNA	1600	198	474.833	19	91.2794	76	273.432
slncR-10893-cP	slncRNA-CYP1B1-AS1-5-15-cP	GGGACGGAGAAGGCT	15	slncRNA	CYP1B1-AS1	ENST00000660493.1	lncRNA	ncrna chromosome:GRCh38:2:38075966:38148557:1 gene:ENSG00000232973.13 gene_biotype:lncRNA transcript_biotype:lncRNA gene_symbol:CYP1B1-AS1 description:CYP1B1 antisense RNA 1 [Source:HGNC Symbol;Acc:HGNC:28543]	5	11	26.3796	9	43.2376	76	273.432
srR-3811-cP	srRNA-RNA18SN2-1533-26-cP	ACTGACTGGCTCAGCGTGTGCCTACC	26	srRNA	RNA18SN2	NR_146146.1	rRNA	Homo sapiens RNA, 18S ribosomal N2 (RNA18SN2), ribosomal RNA	1533	7	16.787	6	28.8251	75	269.835
srR-696-cP	srRNA-RNA28SN5-1-20-cP	CGCGACCTCAGATCAGACGT	20	srRNA	RNA28SN5	NR_003287.4	rRNA	Homo sapiens RNA, 28S ribosomal N5 (RNA28SN5), ribosomal RNA	1	197	472.435	126	605.327	74	266.237
srR-11-cP	srRNA-RNA5S1-16-21-cP	ACCCTGAACGCGCCCGATCTC	21	srRNA	RNA5S1	NR_023363.1	rRNA	Homo sapiens RNA, 5S ribosomal 1 (RNA5S1), ribosomal RNA	16	135	323.75	80	384.335	74	266.237
srR-320-cP	srRNA-RNA18SN2-1579-19-cP	AACCCGTTGAACCCCATTC	19	srRNA	RNA18SN2	NR_146146.1	rRNA	Homo sapiens RNA, 18S ribosomal N2 (RNA18SN2), ribosomal RNA	1579	32	76.7406	24	115.3	74	266.237
srR-833-cP	srRNA-RNA28SN5-3613-29-cP	TGGTGCGGACCAGGGGAATCCGACTGTTT	29	srRNA	RNA28SN5	NR_003287.4	rRNA	Homo sapiens RNA, 28S ribosomal N5 (RNA28SN5), ribosomal RNA	3613	143	342.935	47	225.797	73	262.639
srR-709-cP	srRNA-RNA28SN5-4422-26-cP	ATAGCGACGTCGCTTTTTGATCCTTC	26	srRNA	RNA28SN5	NR_003287.4	rRNA	Homo sapiens RNA, 28S ribosomal N5 (RNA28SN5), ribosomal RNA	4422	45	107.917	68	326.684	73	262.639
srR-3873-cP	srRNA-RNA28SN5-4943-20-cP	ACGTTCGTGGGGAACCTGGC	20	srRNA	RNA28SN5	NR_003287.4	rRNA	Homo sapiens RNA, 28S ribosomal N5 (RNA28SN5), ribosomal RNA	4943	47	112.713	19	91.2794	73	262.639
srR-309-cP	srRNA-RNA18SN2-2-23-cP	ACCTGGTTGATCCTGCCAGTAGC	23	srRNA	RNA18SN2	NR_146146.1	rRNA	Homo sapiens RNA, 18S ribosomal N2 (RNA18SN2), ribosomal RNA	2	83	199.046	6	28.8251	72	259.041
sinR-778-cP	sinRNA-CNTNAP2-31024-23-cP	AAAGTGGTACGCGAGCTGGGTTT	23	sinRNA	CNTNAP2	ENSG00000174469	protein_coding	contactin associated protein 2 [Source:HGNC Symbol;Acc:HGNC:13830]	31024	54	129.5	16	76.8669	72	259.041
srR-1181-cP	srRNA-RNA28SN5-51-21-cP	AGCGGAGGAGAAGAAACTAAC	21	srRNA	RNA28SN5	NR_003287.4	rRNA	Homo sapiens RNA, 28S ribosomal N5 (RNA28SN5), ribosomal RNA	51	8	19.1852	12	57.6502	72	259.041
srR-2980-cP	srRNA-RNA28SN5-1580-19-cP	CGTAGCGGTCCTGACGTGC	19	srRNA	RNA28SN5	NR_003287.4	rRNA	Homo sapiens RNA, 28S ribosomal N5 (RNA28SN5), ribosomal RNA	1580	91	218.231	33	158.538	71	255.443
sinR-10831-cP	sinRNA-AL592494.1-12063-17-cP	AATGTCTGGGAAACTGC	17	sinRNA	AL592494.1	ENSG00000228826	lncRNA	-	12063	13	31.1759	9	43.2376	71	255.443
srR-264-cP	srRNA-RNA18SN2-1520-25-cP	GCACGCGCGCTACACTGACTGGCTC	25	srRNA	RNA18SN2	NR_146146.1	rRNA	Homo sapiens RNA, 18S ribosomal N2 (RNA18SN2), ribosomal RNA	1520	81	194.25	12	57.6502	70	251.846
srR-6557-cP	srRNA-RNA28SN5-4487-24-cP	AAGCGTTGGATTGTTCACCCACTA	24	srRNA	RNA28SN5	NR_003287.4	rRNA	Homo sapiens RNA, 28S ribosomal N5 (RNA28SN5), ribosomal RNA	4487	33	79.1388	23	110.496	70	251.846
srpRNA-1845-cP	srpRNA-L1PB1-chr3:118566073-17-cP	CCCGAGGAAAAGAAATC	17	srpRNA	L1PB1	-	LINE	hg38_rmsk_L1PB1_range=chr3:118566073-118568330	2120	8	19.1852	1	4.80418	70	251.846
piR-29887-2-17-cP	piRNA-29887-2-17-cP	AGACACGGCCCAGACTC	17	piRNA	hsa-piR-29887	hsa-piR-29887	piRNA	-	2	74	177.463	64	307.468	69	248.248
tsR-20-cP	tsRNA-Pro-TGG-58-17-cP	ATCCCGGACGAGCCCCC	17	tsRNA	tRNA-Pro-TGG	chr16.trna9	tRNA	Homo_sapiens_tRNA-Pro-TGG-3-5	58	147	352.527	114	547.677	69	248.248
srR-571-cP	srRNA-RNA28SN5-1823-19-cP	GGAGCCGGGCGTGGAATGC	19	srRNA	RNA28SN5	NR_003287.4	rRNA	Homo sapiens RNA, 28S ribosomal N5 (RNA28SN5), ribosomal RNA	1823	240	575.555	28	134.517	69	248.248
srR-2096-cP	srRNA-RNA28SN5-3908-15-cP	ACCCTGTTGAGCTTG	15	srRNA	RNA28SN5	NR_003287.4	rRNA	Homo sapiens RNA, 28S ribosomal N5 (RNA28SN5), ribosomal RNA	3908	146	350.129	64	307.468	69	248.248
slncR-864-cP	slncRNA-Z97198.1-101-15-cP	GGCTTAGAACATGTT	15	slncRNA	Z97198.1	ENST00000452366.1	lncRNA	ncrna chromosome:GRCh38:1:172906900:172907684:1 gene:ENSG00000224000.1 gene_biotype:lncRNA transcript_biotype:lncRNA gene_symbol:Z97198.1 description:novel transcript	101	128	306.963	22	105.692	69	248.248
srR-399-cP	srRNA-RNA28SN5-4684-15-cP	ATGACTGAACGCCTC	15	srRNA	RNA28SN5	NR_003287.4	rRNA	Homo sapiens RNA, 28S ribosomal N5 (RNA28SN5), ribosomal RNA	4684	115	275.787	26	124.909	69	248.248
srR-332-cP	srRNA-RNA5-8SN1-77-25-cP	AGGACACATTGATCATCGACACTTC	25	srRNA	RNA5-8SN1	NR_145821.1	rRNA	Homo sapiens RNA, 5.8S ribosomal N1 (RNA5-8SN1), ribosomal RNA	77	20	47.9629	13	62.4544	69	248.248
slncR-7903-cP	slncRNA-LINC02245-353-17-cP	ACGGTGGATGCCCTGGC	17	slncRNA	LINC02245	ENST00000449259.1	lncRNA	ncrna chromosome:GRCh38:2:64901840:64905137:-1 gene:ENSG00000237638.2 gene_biotype:lncRNA transcript_biotype:lncRNA gene_symbol:LINC02245 description:long intergenic non-protein coding RNA 2245 [Source:HGNC Symbol;Acc:HGNC:53134]	353	4	9.59258	6	28.8251	69	248.248
srR-1224-cP	srRNA-RNA18SN2-1372-24-cP	TCCGATAACGAACGAGACTCTGGC	24	srRNA	RNA18SN2	NR_146146.1	rRNA	Homo sapiens RNA, 18S ribosomal N2 (RNA18SN2), ribosomal RNA	1372	122	292.574	31	148.93	68	244.65
srR-1490-cP	srRNA-RNA28SN5-24-18-cP	GACCCGCTGAATTTAAGC	18	srRNA	RNA28SN5	NR_003287.4	rRNA	Homo sapiens RNA, 28S ribosomal N5 (RNA28SN5), ribosomal RNA	24	47	112.713	11	52.846	68	244.65
sgmR-6431-cP	sgmRNA-chr17-19890492-19-cP	AGTTCGGATTGAAGTCTGC	19	sgmRNA	chr17	-	Genome	Chromosome 17	19890492	11	26.3796	0	0	68	244.65
srR-2210-cP	srRNA-RNA18SN2-1680-17-cP	GTCCCTGCCCTTTGTAC	17	srRNA	RNA18SN2	NR_146146.1	rRNA	Homo sapiens RNA, 18S ribosomal N2 (RNA18SN2), ribosomal RNA	1680	74	177.463	39	187.363	67	241.052
miR-92a-3p-1-23-cP	miRNA-92a-3p-1-23-cP	TATTGCACTTGTCCCGGCCTGTA	23	miRNA	hsa-miR-92a-3p	MIMAT0000092	miRNA	-	1	64	153.481	25	120.105	67	241.052
srR-1635-cP	srRNA-RNA28SN5-3836-29-cP	ACTGTCCCTACCTACTATCCAGCGAAACC	29	srRNA	RNA28SN5	NR_003287.4	rRNA	Homo sapiens RNA, 28S ribosomal N5 (RNA28SN5), ribosomal RNA	3836	58	139.092	23	110.496	67	241.052
srR-9303-cP	srRNA-RNA18SN2-1220-21-cP	AGGAGTGGAGCCTGCGGCTTA	21	srRNA	RNA18SN2	NR_146146.1	rRNA	Homo sapiens RNA, 18S ribosomal N2 (RNA18SN2), ribosomal RNA	1220	46	110.315	12	57.6502	67	241.052
srR-3836-cP	srRNA-RNA18SN2-1502-20-cP	CCTTAGATGTCCGGGGCTGC	20	srRNA	RNA18SN2	NR_146146.1	rRNA	Homo sapiens RNA, 18S ribosomal N2 (RNA18SN2), ribosomal RNA	1502	36	86.3332	11	52.846	67	241.052
srR-3081-cP	srRNA-RNA28SN5-2347-27-cP	AGATCTTGGTGGTAGTAGCAAATATTC	27	srRNA	RNA28SN5	NR_003287.4	rRNA	Homo sapiens RNA, 28S ribosomal N5 (RNA28SN5), ribosomal RNA	2347	1	2.39814	17	81.6711	67	241.052
slncR-10901-cP	slncRNA-AL031587.4-8-20-cP	GGAGAACTGAGGGGGGCTGC	20	slncRNA	AL031587.4	ENST00000609265.1	lncRNA	ncrna chromosome:GRCh38:22:38043230:38043920:1 gene:ENSG00000273214.1 gene_biotype:lncRNA transcript_biotype:lncRNA gene_symbol:AL031587.4 description:novel transcript	8	4	9.59258	3	14.4125	67	241.052
srR-640-cP	srRNA-RNA28SN5-1850-17-cP	AGTGGGCCACTTTTGGT	17	srRNA	RNA28SN5	NR_003287.4	rRNA	Homo sapiens RNA, 28S ribosomal N5 (RNA28SN5), ribosomal RNA	1850	175	419.675	30	144.125	66	237.454
srR-336-cP	srRNA-RNA18SN2-1678-17-cP	AAGTCCCTGCCCTTTGT	17	srRNA	RNA18SN2	NR_146146.1	rRNA	Homo sapiens RNA, 18S ribosomal N2 (RNA18SN2), ribosomal RNA	1678	171	410.083	41	196.971	65	233.857
srR-4464-cP	srRNA-RNA28SN5-3599-20-cP	AGCCGACTTAGAACTGGTGC	20	srRNA	RNA28SN5	NR_003287.4	MT rRNA	Homo sapiens RNA, 28S ribosomal N5 (RNA28SN5), ribosomal RNA	3599	78	187.055	30	144.125	65	233.857
srR-976-cP	srRNA-RNA18SN2-1381-23-cP	GAACGAGACTCTGGCATGCTAAC	23	srRNA	RNA18SN2	NR_146146.1	rRNA	Homo sapiens RNA, 18S ribosomal N2 (RNA18SN2), ribosomal RNA	1381	75	179.861	29	139.321	65	233.857
srR-2763-cP	srRNA-RNA18SN2-1503-19-cP	CTTAGATGTCCGGGGCTGC	19	srRNA	RNA18SN2	NR_146146.1	rRNA	Homo sapiens RNA, 18S ribosomal N2 (RNA18SN2), ribosomal RNA	1503	41	98.3239	19	91.2794	65	233.857
srR-2986-cP	srRNA-RNA28SN5-4678-22-cP	GGGATTATGACTGAACGCCTCT	22	srRNA	RNA28SN5	NR_003287.4	rRNA	Homo sapiens RNA, 28S ribosomal N5 (RNA28SN5), ribosomal RNA	4678	116	278.185	27	129.713	64	230.259
srR-738-cP	srRNA-RNA28SN5-1850-21-cP	AGTGGGCCACTTTTGGTAAGC	21	srRNA	RNA28SN5	NR_003287.4	rRNA	Homo sapiens RNA, 28S ribosomal N5 (RNA28SN5), ribosomal RNA	1850	41	98.3239	31	148.93	64	230.259
srR-844-cP	srRNA-RNA18SN2-149-30-cP	AACTGTGGTAATTCTAGAGCTAATACATGC	30	srRNA	RNA18SN2	NR_146146.1	rRNA	Homo sapiens RNA, 18S ribosomal N2 (RNA18SN2), ribosomal RNA	149	41	98.3239	26	124.909	64	230.259
smR-4074-cP	smRNA-TXNRD3-369-21-cP	GAGAACTCGGGTGAAGGAACT	21	smRNA	TXNRD3	ENSG00000197763	mature mRNA	ENSG00000197763|ENST00000524230|TXNRD3|protein_coding|thioredoxinreductase 3 [Source:HGNC Symbol;Acc:HGNC:20667]	369	46	110.315	18	86.4753	64	230.259
-	spgRNA-MXRA7P1-399-19-cP	AGGGGGGACGGAGAAGGCT	19	spgRNA	MXRA7P1	ENSG00000232320	pseudogene	ENSG00000232320|ENST00000482477|MXRA7P1|processed_pseudogene|MXRA7pseudogene 1 [Source:HGNC Symbol;Acc:HGNC:54643]	399	24	57.5555	23	110.496	64	230.259
srR-5058-cP	srRNA-RNA28SN5-3750-24-cP	GGCGGGAGTAACTATGACTCTCTT	24	srRNA	RNA28SN5	NR_003287.4	rRNA	Homo sapiens RNA, 28S ribosomal N5 (RNA28SN5), ribosomal RNA	3750	92	220.629	6	28.8251	63	226.661
srR-729-cP	srRNA-RNA18SN2-1293-19-cP	AGATTGATAGCTCTTTCTC	19	srRNA	RNA18SN2	NR_146146.1	rRNA	Homo sapiens RNA, 18S ribosomal N2 (RNA18SN2), ribosomal RNA	1293	49	117.509	1	4.80418	63	226.661
srR-276-cP	srRNA-RNA18SN2-1506-25-cP	AGATGTCCGGGGCTGCACGCGCGCT	25	srRNA	RNA18SN2	NR_146146.1	rRNA	Homo sapiens RNA, 18S ribosomal N2 (RNA18SN2), ribosomal RNA	1506	214	513.203	24	115.3	62	223.063
srR-575-cP	srRNA-RNA28SN5-4513-15-cP	AGGGAACGTGAGCTG	15	srRNA	RNA28SN5	NR_003287.4	MT rRNA	Homo sapiens RNA, 28S ribosomal N5 (RNA28SN5), ribosomal RNA	4513	78	187.055	47	225.797	62	223.063
srR-1227-cP	srRNA-RNA28SN5-2764-22-cP	AAATCTCGCGCCGGGCCGTACC	22	srRNA	RNA28SN5	NR_003287.4	MT rRNA	Homo sapiens RNA, 28S ribosomal N5 (RNA28SN5), ribosomal RNA	2764	81	194.25	36	172.951	62	223.063
srR-874-cP	srRNA-RNA18SN2-1164-17-cP	GGGGGGAGTATGGTTGC	17	srRNA	RNA18SN2	NR_146146.1	rRNA	Homo sapiens RNA, 18S ribosomal N2 (RNA18SN2), ribosomal RNA	1164	75	179.861	23	110.496	62	223.063
srR-4949-cP	srRNA-RNA18SN2-1533-25-cP	ACTGACTGGCTCAGCGTGTGCCTAC	25	srRNA	RNA18SN2	NR_146146.1	rRNA	Homo sapiens RNA, 18S ribosomal N2 (RNA18SN2), ribosomal RNA	1533	39	93.5276	0	0	62	223.063
slncR-10897-cP	slncRNA-AC093787.2-2322-21-cP	ATTGTTTAATGGGGGTAGAGC	21	slncRNA	AC093787.2	ENST00000656423.1	lncRNA	ncrna chromosome:GRCh38:2:132010195:132017000:1 gene:ENSG00000287414.1 gene_biotype:lncRNA transcript_biotype:lncRNA gene_symbol:AC093787.2 description:novel transcript	2322	12	28.7777	13	62.4544	62	223.063
srR-2035-cP	srRNA-RNA18SN2-504-24-cP	GGGGAGGTAGTGACGAAAAATAAC	24	srRNA	RNA18SN2	NR_146146.1	rRNA	Homo sapiens RNA, 18S ribosomal N2 (RNA18SN2), ribosomal RNA	504	18	43.1666	2	9.60836	62	223.063
srR-5464-cP	srRNA-RNA18SN2-1675-22-cP	ATTAAGTCCCTGCCCTTTGTAC	22	srRNA	RNA18SN2	NR_146146.1	rRNA	Homo sapiens RNA, 18S ribosomal N2 (RNA18SN2), ribosomal RNA	1675	36	86.3332	21	100.888	61	219.466
srR-1096-cP	srRNA-RNA18SN2-1082-20-cP	AAACGATGCCGACCGGCGAT	20	srRNA	RNA18SN2	NR_146146.1	rRNA	Homo sapiens RNA, 18S ribosomal N2 (RNA18SN2), ribosomal RNA	1082	213	510.805	82	393.943	61	219.466
srR-621-cP	srRNA-RNA28SN5-4513-19-cP	AGGGAACGTGAGCTGGGTT	19	srRNA	RNA28SN5	NR_003287.4	rRNA	Homo sapiens RNA, 28S ribosomal N5 (RNA28SN5), ribosomal RNA	4513	102	244.611	35	168.146	61	219.466
srR-2955-cP	srRNA-RNA18SN2-149-22-cP	AACTGTGGTAATTCTAGAGCTA	22	srRNA	RNA18SN2	NR_146146.1	rRNA	Homo sapiens RNA, 18S ribosomal N2 (RNA18SN2), ribosomal RNA	149	116	278.185	23	110.496	61	219.466
srR-1624-cP	srRNA-RNA28SN5-4224-20-cP	AGGTGTCCTAAGGCGAGCTC	20	srRNA	RNA28SN5	NR_003287.4	rRNA	Homo sapiens RNA, 28S ribosomal N5 (RNA28SN5), ribosomal RNA	4224	59	141.491	10	48.0418	61	219.466
srR-5282-cP	srRNA-RNA28SN5-2815-20-cP	AGCCTCTGGCATGTTGGAAC	20	srRNA	RNA28SN5	NR_003287.4	rRNA	Homo sapiens RNA, 28S ribosomal N5 (RNA28SN5), ribosomal RNA	2815	50	119.907	8	38.4335	61	219.466
slncR-3796-cP	slncRNA-AL031291.1-242-15-cP	GGGGAGGAAGGGAGT	15	slncRNA	AL031291.1	ENST00000641979.1	lncRNA	ncrna chromosome:GRCh38:1:11311734:11319093:-1 gene:ENSG00000284646.1 gene_biotype:lncRNA transcript_biotype:lncRNA gene_symbol:AL031291.1 description:novel transcript	242	7	16.787	6	28.8251	61	219.466
srR-1808-cP	srRNA-RNA28SN5-3763-20-cP	ATGACTCTCTTAAGGTAGCC	20	srRNA	RNA28SN5	NR_003287.4	rRNA	Homo sapiens RNA, 28S ribosomal N5 (RNA28SN5), ribosomal RNA	3763	115	275.787	48	230.601	60	215.868
srR-747-cP	srRNA-RNA18SN2-1699-19-cP	ACCGCCCGTCGCTACTACC	19	srRNA	RNA18SN2	NR_146146.1	rRNA	Homo sapiens RNA, 18S ribosomal N2 (RNA18SN2), ribosomal RNA	1699	58	139.092	36	172.951	60	215.868
slncR-4149-cP	slncRNA-SDCBP2-AS1-167-16-cP	CCGGATTGGAGTCTGC	16	slncRNA	SDCBP2-AS1	ENST00000609285.6	lncRNA	ncrna chromosome:GRCh38:20:1325421:1378729:1 gene:ENSG00000234684.7 gene_biotype:lncRNA transcript_biotype:lncRNA gene_symbol:SDCBP2-AS1 description:SDCBP2 antisense RNA 1 [Source:HGNC Symbol;Acc:HGNC:44314]	167	48	115.111	33	158.538	60	215.868
piR-29887-7-17-cP	piRNA-29887-7-17-cP	ACGGCCCAGACTCCTAC	17	piRNA	hsa-piR-29887	hsa-piR-29887	piRNA	-	7	117	280.583	81	389.139	59	212.27
srR-617-cP	srRNA-RNA18SN2-1379-17-cP	ACGAACGAGACTCTGGC	17	srRNA	RNA18SN2	NR_146146.1	rRNA	Homo sapiens RNA, 18S ribosomal N2 (RNA18SN2), ribosomal RNA	1379	161	386.101	36	172.951	59	212.27
srR-84-cP	srRNA-RNA5-8SN1-2-18-cP	GACTCTTAGCGGTGGATC	18	srRNA	RNA5-8SN1	NR_145821.1	rRNA	Homo sapiens RNA, 5.8S ribosomal N1 (RNA5-8SN1), ribosomal RNA	2	86	206.24	81	389.139	59	212.27
srR-916-cP	srRNA-RNA18SN2-1163-18-cP	CGGGGGGAGTATGGTTGC	18	srRNA	RNA18SN2	NR_146146.1	rRNA	Homo sapiens RNA, 18S ribosomal N2 (RNA18SN2), ribosomal RNA	1163	28	67.1481	25	120.105	59	212.27
srR-4499-cP	srRNA-RNA28SN5-4487-22-cP	AAGCGTTGGATTGTTCACCCAC	22	srRNA	RNA28SN5	NR_003287.4	MT rRNA	Homo sapiens RNA, 28S ribosomal N5 (RNA28SN5), ribosomal RNA	4487	13	31.1759	8	38.4335	58	208.672
tsR-386-cP	tsRNA-Pro-TGG-60-15-cP	CCCGGACGAGCCCCC	15	tsRNA	tRNA-Pro-TGG	chr16.trna9	tRNA	Homo_sapiens_tRNA-Pro-TGG-3-5	60	66	158.278	34	163.342	58	208.672
sgmR-6412-cP	sgmRNA-chr19-2463137-16-cP	GATTCCGGAACCTGGA	16	sgmRNA	chr19	-	Genome	Chromosome 19	2463137	100	239.814	66	317.076	58	208.672
srR-299-cP	srRNA-RNA18SN2-1220-15-cP	AGGAGTGGAGCCTGC	15	srRNA	RNA18SN2	NR_146146.1	rRNA	Homo sapiens RNA, 18S ribosomal N2 (RNA18SN2), ribosomal RNA	1220	132	316.555	45	216.188	58	208.672
srR-193-cP	srRNA-RNA28SN3-51-18-cP	AGCGGAGGAAAAGAAACT	18	srRNA	RNA28SN3	NR_146154.1	rRNA	Homo sapiens RNA, 28S ribosomal N3 (RNA28SN3), ribosomal RNA	51	63	151.083	41	196.971	58	208.672
srR-3415-cP	srRNA-RNA28SN5-3906-18-cP	AGACCCTGTTGAGCTTGA	18	srRNA	RNA28SN5	NR_003287.4	rRNA	Homo sapiens RNA, 28S ribosomal N5 (RNA28SN5), ribosomal RNA	3906	99	237.416	16	76.8669	58	208.672
srR-2136-cP	srRNA-RNA28SN5-1646-21-cP	ATCTAGTAGCTGGTTCCCTCC	21	srRNA	RNA28SN5	NR_003287.4	rRNA	Homo sapiens RNA, 28S ribosomal N5 (RNA28SN5), ribosomal RNA	1646	44	105.518	31	148.93	58	208.672
srR-103-cP	srRNA-RNA18SN2-825-29-cP	AAAGCAGGCCCGAGCCGCCTGGATACCGC	29	srRNA	RNA18SN2	NR_146146.1	MT rRNA	Homo sapiens RNA, 18S ribosomal N2 (RNA18SN2), ribosomal RNA	825	86	206.24	6	28.8251	58	208.672
smR-27-cP	smRNA-PAPPA2-5536-18-cP	AGCCTTCCCGTGGACTGC	18	smRNA	PAPPA2	ENSG00000116183	mature mRNA	ENSG00000116183|ENST00000367662|PAPPA2|protein_coding|pappalysin2 [Source:HGNC Symbol;Acc:HGNC:14615]	5536	80	191.852	54	259.426	57	205.074
srR-504-cP	srRNA-RNA28SN5-4513-20-2-cP	AGGGAACGTGAGCTGGGATT	20	srRNA	RNA28SN5	NR_003287.4	rRNA	Homo sapiens RNA, 28S ribosomal N5 (RNA28SN5), ribosomal RNA	4513	112	268.592	35	168.146	57	205.074
srR-1907-cP	srRNA-RNA18SN2-1667-30-cP	TTGCGTTGATTAAGTCCCTGCCCTTTGTAC	30	srRNA	RNA18SN2	NR_146146.1	rRNA	Homo sapiens RNA, 18S ribosomal N2 (RNA18SN2), ribosomal RNA	1667	28	67.1481	3	14.4125	57	205.074
sinR-10836-cP	sinRNA-AL445623.2-213-18-cP	GGGGGGACGGAGAAGGCT	18	sinRNA	AL445623.2	ENSG00000283982	lncRNA	-	213	28	67.1481	3	14.4125	57	205.074
srR-646-cP	srRNA-RNA28SN5-3614-28-cP	GGTGCGGACCAGGGGAATCCGACTGTTT	28	srRNA	RNA28SN5	NR_003287.4	rRNA	Homo sapiens RNA, 28S ribosomal N5 (RNA28SN5), ribosomal RNA	3614	146	350.129	47	225.797	56	201.477
srR-558-cP	srRNA-RNA28SN5-42-27-cP	ATATTAGTCAGCGGAGGAGAAGAAACT	27	srRNA	RNA28SN5	NR_003287.4	rRNA	Homo sapiens RNA, 28S ribosomal N5 (RNA28SN5), ribosomal RNA	42	57	136.694	15	72.0627	56	201.477
srR-823-cP	srRNA-RNA18SN2-1508-25-cP	ATGTCCGGGGCTGCACGCGCGCTAC	25	srRNA	RNA18SN2	NR_146146.1	rRNA	Homo sapiens RNA, 18S ribosomal N2 (RNA18SN2), ribosomal RNA	1508	76	182.259	3	14.4125	56	201.477
sgmR-6430-cP	sgmRNA-chr2-11613362-19-cP	GATGTCGGCTTTTCCTATC	19	sgmRNA	chr2	-	Genome	Chromosome 2	11613362	6	14.3889	12	57.6502	56	201.477
sgmR-6454-cP	sgmRNA-chr20-63475371-22-cP	GGCCCCCTGGACGAAGACTGAC	22	sgmRNA	chr20	-	Genome	Chromosome 20	63475371	3	7.19443	0	0	56	201.477
sinR-111-cP	sinRNA-MMAA-6446-16-cP	GACTGAGACACGGCCC	16	sinRNA	MMAA	ENSG00000151611	protein_coding	metabolism of cobalamin associated A [Source:HGNC Symbol;Acc:HGNC:18871]	6446	139	333.342	89	427.572	55	197.879
srpRNA-41-cP	srpRNA-MER5A1-chr10:118798672-18-cP	CGGACAAGGGGAATCTGA	18	srpRNA	MER5A1	-	DNA	hg38_rmsk_MER5A1_range=chr10:118798672-118798739	26	120	287.777	46	220.992	55	197.879
srR-3105-cP	srRNA-RNA28SN5-3836-23-cP	ACTGTCCCTACCTACTATCCAGC	23	srRNA	RNA28SN5	NR_003287.4	rRNA	Homo sapiens RNA, 28S ribosomal N5 (RNA28SN5), ribosomal RNA	3836	73	175.065	13	62.4544	55	197.879
srR-971-cP	srRNA-RNA28SN5-4484-29-cP	ACCAAGCGTTGGATTGTTCACCCACTAAT	29	srRNA	RNA28SN5	NR_003287.4	rRNA	Homo sapiens RNA, 28S ribosomal N5 (RNA28SN5), ribosomal RNA	4484	29	69.5462	24	115.3	55	197.879
srR-3347-cP	srRNA-RNA28SN5-1958-21-cP	ATAGACAGCAGGACGGTGGCC	21	srRNA	RNA28SN5	NR_003287.4	rRNA	Homo sapiens RNA, 28S ribosomal N5 (RNA28SN5), ribosomal RNA	1958	15	35.9722	11	52.846	55	197.879
slncR-6434-cP	slncRNA-Z98885.3-1578-15-cP	GAAAAGAACCCCGGC	15	slncRNA	Z98885.3	ENST00000624882.1	lncRNA	ncrna chromosome:GRCh38:22:49805452:49807208:1 gene:ENSG00000279345.1 gene_biotype:lncRNA transcript_biotype:lncRNA gene_symbol:Z98885.3 description:novel transcript, antisense to BRD1	1578	1	2.39814	0	0	55	197.879
srR-1459-cP	srRNA-RNA18SN2-1486-20-cP	AACAGGTCTGTGATGCCCTT	20	srRNA	RNA18SN2	NR_146146.1	rRNA	Homo sapiens RNA, 18S ribosomal N2 (RNA18SN2), ribosomal RNA	1486	434	1040.79	49	235.405	54	194.281
srR-3239-cP	srRNA-RNA28SN5-4686-19-cP	GACTGAACGCCTCTAAGTC	19	srRNA	RNA28SN5	NR_003287.4	MT rRNA	Homo sapiens RNA, 28S ribosomal N5 (RNA28SN5), ribosomal RNA	4686	85	203.842	20	96.0836	54	194.281
srR-331-cP	srRNA-RNA28SN5-4253-18-cP	AGAAACCTCCCGTGGAGC	18	srRNA	RNA28SN5	NR_003287.4	rRNA	Homo sapiens RNA, 28S ribosomal N5 (RNA28SN5), ribosomal RNA	4253	71	170.268	20	96.0836	54	194.281
srR-270-cP	srRNA-RNA18SN2-1699-16-cP	ACCGCCCGTCGCTACT	16	srRNA	RNA18SN2	NR_146146.1	rRNA	Homo sapiens RNA, 18S ribosomal N2 (RNA18SN2), ribosomal RNA	1699	30	71.9443	34	163.342	54	194.281
srR-688-cP	srRNA-RNA28SN5-4487-26-cP	AAGCGTTGGATTGTTCACCCACTAAT	26	srRNA	RNA28SN5	NR_003287.4	rRNA	Homo sapiens RNA, 28S ribosomal N5 (RNA28SN5), ribosomal RNA	4487	51	122.305	2	9.60836	54	194.281
srR-1245-cP	srRNA-RNA28SN5-4938-28-cP	ACCGCACGTTCGTGGGGAACCTGGCGCT	28	srRNA	RNA28SN5	NR_003287.4	rRNA	Homo sapiens RNA, 28S ribosomal N5 (RNA28SN5), ribosomal RNA	4938	28	67.1481	12	57.6502	54	194.281
srR-1739-cP	srRNA-RNA28SN5-4672-28-cP	ATCTGTGGGATTATGACTGAACGCCTCT	28	srRNA	RNA28SN5	NR_003287.4	rRNA	Homo sapiens RNA, 28S ribosomal N5 (RNA28SN5), ribosomal RNA	4672	27	64.7499	0	0	54	194.281
srpRNA-1848-cP	srpRNA-L1PB1-chr3:118566073-16-cP	CCCGAGGAAAAGAAAT	16	srpRNA	L1PB1	-	LINE	hg38_rmsk_L1PB1_range=chr3:118566073-118568330	2120	0	0	0	0	54	194.281
slncR-10894-cP	slncRNA-CADM3-AS1-2289-18-2-cP	TGGAGAACTGAGGGGGGC	18	slncRNA	CADM3-AS1	ENST00000415675.3	lncRNA	ncrna chromosome:GRCh38:1:159194325:159202512:-1 gene:ENSG00000225670.4 gene_biotype:lncRNA transcript_biotype:lncRNA gene_symbol:CADM3-AS1 description:CADM3 antisense RNA 1 [Source:HGNC Symbol;Acc:HGNC:40812]	2289	23	55.1573	16	76.8669	53	190.683
-	spgRNA-TCP10L3-2481-19-cP	AAGGGGAATCTGACTGTCT	19	spgRNA	TCP10L3	ENSG00000203690	pseudogene	ENSG00000203690|ENST00000508373|TCP10L3|transcribed_unprocessed_pseudogene|t-complex10 like 3, pseudogene [Source:HGNC Symbol;Acc:HGNC:11656]	2481	59	141.491	60	288.251	53	190.683
tsR-8-cP	tsRNA-Val-CAC-1-23-cP	GTTTCCGTAGTGTAGTGGTTATC	23	tsRNA	tRNA-Val-CAC	chr1.trna132	tRNA	Homo_sapiens_tRNA-Val-CAC-5-1	1	105	251.805	295	1417.23	53	190.683
srR-1193-cP	srRNA-RNA18SN2-900-19-cP	CGGAACTGAGGCCATGATT	19	srRNA	RNA18SN2	NR_146146.1	rRNA	Homo sapiens RNA, 18S ribosomal N2 (RNA18SN2), ribosomal RNA	900	710	1702.68	38	182.559	53	190.683
sinR-429-cP	sinRNA-CAMKMT-459-16-cP	GGGACTGAGACACGGC	16	sinRNA	CAMKMT	ENSG00000143919	protein_coding	calmodulin-lysine N-methyltransferase [Source:HGNC Symbol;Acc:HGNC:26276]	459	58	139.092	90	432.376	53	190.683
srR-1839-cP	srRNA-RNA28SN5-3907-17-cP	GACCCTGTTGAGCTTGA	17	srRNA	RNA28SN5	NR_003287.4	rRNA	Homo sapiens RNA, 28S ribosomal N5 (RNA28SN5), ribosomal RNA	3907	85	203.842	26	124.909	53	190.683
slncR-10904-cP	slncRNA-AC009403.3-121-20-cP	GAAGGGGGACGGAGAAGGCT	20	slncRNA	AC009403.3	ENST00000655870.1	lncRNA	ncrna chromosome:GRCh38:7:155534964:155536825:1 gene:ENSG00000287610.1 gene_biotype:lncRNA transcript_biotype:lncRNA gene_symbol:AC009403.3 description:novel transcript, antisense to CNPY1	121	13	31.1759	1	4.80418	53	190.683
smR-4077-cP	smRNA-TRDMT1-105-15-cP	CGGGGGAACTGAAAC	15	smRNA	TRDMT1	ENSG00000107614	mature mRNA	ENSG00000107614|ENST00000495022|TRDMT1|protein_coding|tRNAaspartic acid methyltransferase 1 [Source:HGNC Symbol;Acc:HGNC:2977]	105	0	0	4	19.2167	53	190.683
smR-973-cP	smRNA-TXNRD3-369-22-cP	AGAGAACTCGGGTGAAGGAACT	22	smRNA	TXNRD3	ENSG00000197763	mature mRNA	ENSG00000197763|ENST00000524230|TXNRD3|protein_coding|thioredoxinreductase 3 [Source:HGNC Symbol;Acc:HGNC:20667]	369	150	359.722	37	177.755	52	187.085
-	stecRNA-AC004014.2-1745-18-cP	AACTGGAGGACCGAACCC	18	stecRNA	AC004014.2	ENSG00000279043	TEC	ENSG00000279043|ENST00000623718|AC004014.2|TEC|TEC	1745	99	237.416	68	326.684	52	187.085
srR-977-cP	srRNA-RNA28SN5-3617-25-cP	GCGGACCAGGGGAATCCGACTGTTT	25	srRNA	RNA28SN5	NR_003287.4	rRNA	Homo sapiens RNA, 28S ribosomal N5 (RNA28SN5), ribosomal RNA	3617	163	390.898	24	115.3	52	187.085
srR-1498-cP	srRNA-RNA28SN5-4487-19-cP	AAGCGTTGGATTGTTCACC	19	srRNA	RNA28SN5	NR_003287.4	rRNA	Homo sapiens RNA, 28S ribosomal N5 (RNA28SN5), ribosomal RNA	4487	122	292.574	30	144.125	52	187.085
sinR-371-cP	sinRNA-SH3GL1-143-16-cP	AGGGACGGACGGGGGC	16	sinRNA	SH3GL1	ENSG00000141985	protein_coding	SH3 domain containing GRB2 like 1, endophilin A2 [Source:HGNC Symbol;Acc:HGNC:10830]	143	61	146.287	28	134.517	52	187.085
slncR-10892-cP	slncRNA-CHASERR-110-19-cP	AGCGGTCCGGCCGGGAACT	19	slncRNA	CHASERR	ENST00000557147.1	lncRNA	ncrna chromosome:GRCh38:15:92883015:92886222:1 gene:ENSG00000272888.7 gene_biotype:lncRNA transcript_biotype:lncRNA gene_symbol:CHASERR description:CHD2 adjacent suppressive regulatory RNA [Source:HGNC Symbol;Acc:HGNC:48626]	110	37	88.7314	18	86.4753	52	187.085
srR-5598-cP	srRNA-RNA18SN2-68-22-cP	ACGGCCGGTACAGTGAAACTGC	22	srRNA	RNA18SN2	NR_146146.1	rRNA	Homo sapiens RNA, 18S ribosomal N2 (RNA18SN2), ribosomal RNA	68	33	79.1388	16	76.8669	52	187.085
srR-455-cP	srRNA-RNA18SN2-1510-23-cP	GTCCGGGGCTGCACGCGCGCTAC	23	srRNA	RNA18SN2	NR_146146.1	rRNA	Homo sapiens RNA, 18S ribosomal N2 (RNA18SN2), ribosomal RNA	1510	30	71.9443	11	52.846	52	187.085
srR-2130-cP	srRNA-RNA18SN2-1674-23-cP	GATTAAGTCCCTGCCCTTTGTAC	23	srRNA	RNA18SN2	NR_146146.1	rRNA	Homo sapiens RNA, 18S ribosomal N2 (RNA18SN2), ribosomal RNA	1674	19	45.5648	6	28.8251	52	187.085
smR-13-cP	smRNA-PAPPA2-5536-19-cP	AAGCCTTCCCGTGGACTGC	19	smRNA	PAPPA2	ENSG00000116183	mature mRNA	ENSG00000116183|ENST00000367662|PAPPA2|protein_coding|pappalysin2 [Source:HGNC Symbol;Acc:HGNC:14615]	5536	138	330.944	109	523.656	51	183.488
smR-21-cP	smRNA-MAPKAP1-345-15-cP	CCCGTGGACTGCCTC	15	smRNA	MAPKAP1	ENSG00000119487	mature mRNA	ENSG00000119487|ENST00000496063|MAPKAP1|protein_coding|MAPKassociated protein 1 [Source:HGNC Symbol;Acc:HGNC:18752]	345	89	213.435	38	182.559	51	183.488
srR-1419-cP	srRNA-RNA28SN5-2438-16-cP	AGTCGGTCCTGAGAGA	16	srRNA	RNA28SN5	NR_003287.4	rRNA	Homo sapiens RNA, 28S ribosomal N5 (RNA28SN5), ribosomal RNA	2438	38	91.1295	38	182.559	51	183.488
srR-2982-cP	srRNA-RNA28SN5-3624-27-cP	AGGGGAATCCGACTGTTTAATTAAAAC	27	srRNA	RNA28SN5	NR_003287.4	rRNA	Homo sapiens RNA, 28S ribosomal N5 (RNA28SN5), ribosomal RNA	3624	30	71.9443	32	153.734	51	183.488
srR-1794-cP	srRNA-RNA18SN2-1446-18-cP	AGAGGGACAAGTGGCGTT	18	srRNA	RNA18SN2	NR_146146.1	rRNA	Homo sapiens RNA, 18S ribosomal N2 (RNA18SN2), ribosomal RNA	1446	49	117.509	20	96.0836	51	183.488
srR-1915-cP	srRNA-RNA28SN5-2374-16-cP	AAACGAGAACTTTGAA	16	srRNA	RNA28SN5	NR_003287.4	rRNA	Homo sapiens RNA, 28S ribosomal N5 (RNA28SN5), ribosomal RNA	2374	56	134.296	10	48.0418	51	183.488
srR-8398-cP	srRNA-RNA18SN2-1680-19-cP	ACGTCCCTGCCCTTTGTAC	19	srRNA	RNA18SN2	NR_146146.1	rRNA	Homo sapiens RNA, 18S ribosomal N2 (RNA18SN2), ribosomal RNA	1680	58	139.092	51	245.013	50	179.89
slncR-4135-cP	slncRNA-AC008403.3-845-17-cP	ACGGTCCAGACTCCTAC	17	slncRNA	AC008403.3	ENST00000666424.1	lncRNA	ncrna chromosome:GRCh38:19:48547637:48597238:-1 gene:ENSG00000287603.1 gene_biotype:lncRNA transcript_biotype:lncRNA gene_symbol:AC008403.3 description:novel transcript, antisense to SULT2B1	845	66	158.278	74	355.509	50	179.89
sinR-1579-cP	sinRNA-MYO10-49568-16-cP	GCGGAGCTGGAATTCA	16	sinRNA	MYO10	ENSG00000145555	protein_coding	myosin X [Source:HGNC Symbol;Acc:HGNC:7593]	49568	48	115.111	60	288.251	50	179.89
-	spgRNA-SSU-rRNA_Hsa-chr22:11629546-20-cP	AAACGATGCCGACTGGCGAT	20	spgRNA	SSU-rRNA_Hsa	-	pseudogene	hg38_rmsk_SSU-rRNA_Hsa_range=chr22:11629546-11631288	1081	35	83.9351	43	206.58	50	179.89
srR-12492-cP	srRNA-RNA28SN5-3759-24-cP	AACTATGACTCTCTTAAGGTAGCC	24	srRNA	RNA28SN5	NR_003287.4	rRNA	Homo sapiens RNA, 28S ribosomal N5 (RNA28SN5), ribosomal RNA	3759	65	155.879	6	28.8251	50	179.89
-	spgRNA-AC008417.1-32-17-cP	AGAACCTGAAACCGTGT	17	spgRNA	AC008417.1	ENSG00000249068	pseudogene	ENSG00000249068|ENST00000510014|AC008417.1|processed_pseudogene|cancer/testisantigen family 45, member A5 pseudogene	32	27	64.7499	23	110.496	50	179.89
srR-1964-cP	srRNA-RNA28SN5-1679-26-cP	AGGATAGCTGGCGCTCTCGCAGACCC	26	srRNA	RNA28SN5	NR_003287.4	rRNA	Homo sapiens RNA, 28S ribosomal N5 (RNA28SN5), ribosomal RNA	1679	23	55.1573	23	110.496	50	179.89
srR-989-cP	srRNA-RNA28SN5-1699-20-cP	AGACCCGACGCACCCCCGCC	20	srRNA	RNA28SN5	NR_003287.4	rRNA	Homo sapiens RNA, 28S ribosomal N5 (RNA28SN5), ribosomal RNA	1699	25	59.9536	14	67.2585	50	179.89
sgmR-6432-cP	sgmRNA-chr8-43326661-21-cP	GGAAAGACCCCGTGAACCTTT	21	sgmRNA	chr8	-	Genome	Chromosome 8	43326661	38	91.1295	0	0	50	179.89
smR-1703-cP	smRNA-CACNA1A-1216-15-cP	GGTGGATGCCCTGGC	15	smRNA	CACNA1A	ENSG00000141837	mature mRNA	ENSG00000141837|ENST00000637625|CACNA1A|protein_coding|calciumvoltage-gated channel subunit alpha1 A [Source:HGNC Symbol;Acc:HGNC:1388]	1216	0	0	2	9.60836	50	179.89
slncR-10925-cP	slncRNA-AL117332.1-399-18-cP	CGTGGGCGCTGGAGAACT	18	slncRNA	AL117332.1	ENST00000622628.1	lncRNA	ncrna chromosome:GRCh38:20:21302731:21303704:-1 gene:ENSG00000275457.1 gene_biotype:lncRNA transcript_biotype:lncRNA gene_symbol:AL117332.1 description:novel transcript, antisense to XRN2	399	3	7.19443	0	0	50	179.89
srR-1535-cP	srRNA-RNA28SN5-4446-21-cP	TCGATGTCGGCTCTTCCTATC	21	srRNA	RNA28SN5	NR_003287.4	rRNA	Homo sapiens RNA, 28S ribosomal N5 (RNA28SN5), ribosomal RNA	4446	50	119.907	25	120.105	49	176.292
srR-1344-cP	srRNA-RNA28SN3-51-22-cP	AGCGGAGGAAAAGAAACTAACC	22	srRNA	RNA28SN3	NR_146154.1	rRNA	Homo sapiens RNA, 28S ribosomal N3 (RNA28SN3), ribosomal RNA	51	52	124.704	10	48.0418	49	176.292
srR-174-cP	srRNA-RNA5-8SN1-91-21-cP	ATCGACACTTCGAACGCACTT	21	srRNA	RNA5-8SN1	NR_145821.1	rRNA	Homo sapiens RNA, 5.8S ribosomal N1 (RNA5-8SN1), ribosomal RNA	91	66	158.278	1	4.80418	49	176.292
srR-18117-cP	srRNA-RNA28SN5-3783-30-cP	AAATGCCTCGTCATCTAATTAGTGACGCGC	30	srRNA	RNA28SN5	NR_003287.4	rRNA	Homo sapiens RNA, 28S ribosomal N5 (RNA28SN5), ribosomal RNA	3783	19	45.5648	8	38.4335	49	176.292
slncR-587-cP	slncRNA-AC245060.7-57-15-cP	ACGGCCCAGACTCCT	15	slncRNA	AC245060.7	ENST00000652112.1	lncRNA	ncrna chromosome:GRCh38:22:22298124:22329122:1 gene:ENSG00000286129.1 gene_biotype:lncRNA transcript_biotype:lncRNA gene_symbol:AC245060.7 description:novel transcript	57	56	134.296	16	76.8669	48	172.694
srR-27249-cP	srRNA-RNA18SN2-1034-15-cP	AAAGTCGGAGGTTCG	15	srRNA	RNA18SN2	NR_146146.1	rRNA	Homo sapiens RNA, 18S ribosomal N2 (RNA18SN2), ribosomal RNA	1034	131	314.157	105	504.439	48	172.694
smR-1160-cP	smRNA-DNASE1L1-375-15-cP	AGCCACACTGGGACT	15	smRNA	DNASE1L1	ENSG00000013563	mature mRNA	ENSG00000013563|ENST00000432135|DNASE1L1|protein_coding|deoxyribonuclease1 like 1 [Source:HGNC Symbol;Acc:HGNC:2957]	375	48	115.111	17	81.6711	48	172.694
srR-1626-cP	srRNA-RNA28SN5-4219-25-cP	AACGCAGGTGTCCTAAGGCGAGCTC	25	srRNA	RNA28SN5	NR_003287.4	rRNA	Homo sapiens RNA, 28S ribosomal N5 (RNA28SN5), ribosomal RNA	4219	51	122.305	11	52.846	48	172.694
srR-1942-cP	srRNA-RNA18SN2-1503-30-cP	CTTAGATGTCCGGGGCTGCACGCGCGCTAC	30	srRNA	RNA18SN2	NR_146146.1	rRNA	Homo sapiens RNA, 18S ribosomal N2 (RNA18SN2), ribosomal RNA	1503	11	26.3796	12	57.6502	48	172.694
-	spgRNA-AC092035.1-19-22-cP	AAGACGGAAAGACCCCGTGAAC	22	spgRNA	AC092035.1	ENSG00000227224	pseudogene	ENSG00000227224|ENST00000418538|AC092035.1|processed_pseudogene|ribosomalprotein S25 (RPS25) pseudogene	19	16	38.3703	6	28.8251	48	172.694
srR-854-cP	srRNA-RNA18SN2-1378-20-cP	AACGAACGAGACTCTGGCAT	20	srRNA	RNA18SN2	NR_146146.1	rRNA	Homo sapiens RNA, 18S ribosomal N2 (RNA18SN2), ribosomal RNA	1378	263	630.712	51	245.013	47	169.096
srR-7-cP	srRNA-RNA5S1-5-22-cP	ACGGCCATACCACCCTGAACGC	22	srRNA	RNA5S1	NR_023363.1	rRNA	Homo sapiens RNA, 5S ribosomal 1 (RNA5S1), ribosomal RNA	5	69	165.472	104	499.635	47	169.096
srR-2256-cP	srRNA-RNA28SN5-3902-19-cP	AAGAAGACCCTGTTGAGCT	19	srRNA	RNA28SN5	NR_003287.4	rRNA	Homo sapiens RNA, 28S ribosomal N5 (RNA28SN5), ribosomal RNA	3902	49	117.509	24	115.3	47	169.096
srR-670-cP	srRNA-RNA28SN3-47-26-cP	AGTCAGCGGAGGAAAAGAAACTAACC	26	srRNA	RNA28SN3	NR_146154.1	rRNA	Homo sapiens RNA, 28S ribosomal N3 (RNA28SN3), ribosomal RNA	47	55	131.898	5	24.0209	47	169.096
sgmR-6426-cP	sgmRNA-chr2-23656519-21-cP	AGAGAACTCGGGTGAAGGAAC	21	sgmRNA	chr2	-	Genome	Chromosome 2	23656519	29	69.5462	10	48.0418	47	169.096
srR-9515-cP	srRNA-RNA28SN5-4949-21-cP	GTGGGGAACCTGGCGCTAAAC	21	srRNA	RNA28SN5	NR_003287.4	rRNA	Homo sapiens RNA, 28S ribosomal N5 (RNA28SN5), ribosomal RNA	4949	5	11.9907	10	48.0418	47	169.096
slncR-10916-cP	slncRNA-CADM3-AS1-2289-17-cP	GGAGAACTGAGGGGGGC	17	slncRNA	CADM3-AS1	ENST00000415675.3	lncRNA	ncrna chromosome:GRCh38:1:159194325:159202512:-1 gene:ENSG00000225670.4 gene_biotype:lncRNA transcript_biotype:lncRNA gene_symbol:CADM3-AS1 description:CADM3 antisense RNA 1 [Source:HGNC Symbol;Acc:HGNC:40812]	2289	0	0	6	28.8251	47	169.096
srR-27250-cP	srRNA-RNA18SN2-1276-19-cP	ACACGGACAGGATTGACAG	19	srRNA	RNA18SN2	NR_146146.1	MT rRNA	Homo sapiens RNA, 18S ribosomal N2 (RNA18SN2), ribosomal RNA	1276	87	208.639	34	163.342	46	165.499
srR-113-cP	srRNA-RNA18SN2-111-30-cP	ATGGTTCCTTTGGTCGCTCGCTCCTCTCCT	30	srRNA	RNA18SN2	NR_146146.1	rRNA	Homo sapiens RNA, 18S ribosomal N2 (RNA18SN2), ribosomal RNA	111	107	256.601	20	96.0836	46	165.499
sinR-293-cP	sinRNA-PTPRN2-12779-17-cP	GAGGGACGGACGGGGGC	17	sinRNA	PTPRN2	ENSG00000155093	protein_coding	protein tyrosine phosphatase receptor type N2 [Source:HGNC Symbol;Acc:HGNC:9677]	12779	19	45.5648	32	153.734	46	165.499
piR-29887-2-16-2-cP	piRNA-29887-2-16-2-cP	GACACGGCCCAGACTC	16	piRNA	hsa-piR-29887	hsa-piR-29887	piRNA	-	2	59	141.491	20	96.0836	45	161.901
srR-2559-cP	srRNA-RNA28SN5-4033-29-cP	CGGGCCGCCGGTGAAATACCACTACTCTG	29	srRNA	RNA28SN5	NR_003287.4	rRNA	Homo sapiens RNA, 28S ribosomal N5 (RNA28SN5), ribosomal RNA	4033	87	208.639	93	446.789	45	161.901
srR-653-cP	srRNA-RNA18SN2-1173-21-cP	ATGGTTGCAAAGCTGAAACTT	21	srRNA	RNA18SN2	NR_146146.1	rRNA	Homo sapiens RNA, 18S ribosomal N2 (RNA18SN2), ribosomal RNA	1173	228	546.777	45	216.188	45	161.901
srR-2118-cP	srRNA-RNA5S1-101-15-cP	ATACCGGGTGCTGTA	15	srRNA	RNA5S1	NR_023363.1	rRNA	Homo sapiens RNA, 5S ribosomal 1 (RNA5S1), ribosomal RNA	101	110	263.796	21	100.888	45	161.901
srR-66-cP	srRNA-RNA5S1-16-24-cP	ACCCTGAACGCGCCCGATCTCGTC	24	srRNA	RNA5S1	NR_023363.1	rRNA	Homo sapiens RNA, 5S ribosomal 1 (RNA5S1), ribosomal RNA	16	56	134.296	29	139.321	45	161.901
srR-2266-cP	srRNA-RNA28SN5-4943-23-cP	ACGTTCGTGGGGAACCTGGCGCT	23	srRNA	RNA28SN5	NR_003287.4	rRNA	Homo sapiens RNA, 28S ribosomal N5 (RNA28SN5), ribosomal RNA	4943	62	148.685	21	100.888	45	161.901
srR-1384-cP	srRNA-RNA28SN5-1599-22-cP	AAATCGGTCGTCCGACCTGGGT	22	srRNA	RNA28SN5	NR_003287.4	rRNA	Homo sapiens RNA, 28S ribosomal N5 (RNA28SN5), ribosomal RNA	1599	59	141.491	8	38.4335	45	161.901
srR-677-cP	srRNA-RNA18SN2-1274-19-cP	GGACACGGACAGGATTGAC	19	srRNA	RNA18SN2	NR_146146.1	rRNA	Homo sapiens RNA, 18S ribosomal N2 (RNA18SN2), ribosomal RNA	1274	21	50.361	8	38.4335	45	161.901
sinR-10844-cP	sinRNA-AC092745.2-44670-22-cP	AAGAAGCAACTCCTAAATCTCC	22	sinRNA	AC092745.2	ENSG00000256552	transcribed_processed_pseudogene	-	44670	14	33.574	7	33.6293	45	161.901
sgmR-6445-cP	sgmRNA-chr19-6259087-18-cP	AGATTGAACGCTGGCGGC	18	sgmRNA	chr19	-	Genome	Chromosome 19	6259087	11	26.3796	8	38.4335	45	161.901
sgmR-6455-cP	sgmRNA-chr10-12568280-20-cP	AAGGGGGGACGGAGAAGGCT	20	sgmRNA	chr10	-	Genome	Chromosome 10	12568280	16	38.3703	0	0	45	161.901
slncR-10929-cP	slncRNA-CADM3-AS1-2289-19-cP	TGGAGAACTGAGGGGGGCT	19	slncRNA	CADM3-AS1	ENST00000415675.3	lncRNA	ncrna chromosome:GRCh38:1:159194325:159202512:-1 gene:ENSG00000225670.4 gene_biotype:lncRNA transcript_biotype:lncRNA gene_symbol:CADM3-AS1 description:CADM3 antisense RNA 1 [Source:HGNC Symbol;Acc:HGNC:40812]	2289	6	14.3889	1	4.80418	45	161.901
piR-29887-7-16-2-cP	piRNA-29887-7-16-2-cP	CGGCCCAGACTCCTAC	16	piRNA	hsa-piR-29887	hsa-piR-29887	piRNA	-	7	70	167.87	67	321.88	44	158.303
srR-54-cP	srRNA-RNA5S1-1-22-cP	GTCTACGGCCATACCACCCTGA	22	srRNA	RNA5S1	NR_023363.1	rRNA	Homo sapiens RNA, 5S ribosomal 1 (RNA5S1), ribosomal RNA	1	48	115.111	88	422.768	44	158.303
slncR-74-cP	slncRNA-HOTAIR-100-15-cP	GATTCCGGAACCTGG	15	slncRNA	HOTAIR	ENST00000424518.5	lncRNA	ncrna chromosome:GRCh38:12:53962308:53974956:-1 gene:ENSG00000228630.5 gene_biotype:lncRNA transcript_biotype:lncRNA gene_symbol:HOTAIR description:HOX transcript antisense RNA [Source:HGNC Symbol;Acc:HGNC:33510]	100	98	235.018	56	269.034	44	158.303
srR-827-cP	srRNA-RNA28SN5-4678-18-cP	GGGATTATGACTGAACGC	18	srRNA	RNA28SN5	NR_003287.4	rRNA	Homo sapiens RNA, 28S ribosomal N5 (RNA28SN5), ribosomal RNA	4678	89	213.435	36	172.951	44	158.303
srR-774-cP	srRNA-RNA18SN2-1489-17-cP	AGGTCTGTGATGCCCTT	17	srRNA	RNA18SN2	NR_146146.1	rRNA	Homo sapiens RNA, 18S ribosomal N2 (RNA18SN2), ribosomal RNA	1489	83	199.046	17	81.6711	44	158.303
srR-2464-cP	srRNA-RNA18SN2-1524-21-cP	GCGCGCTACACTGACTGGCTC	21	srRNA	RNA18SN2	NR_146146.1	rRNA	Homo sapiens RNA, 18S ribosomal N2 (RNA18SN2), ribosomal RNA	1524	40	95.9258	12	57.6502	44	158.303
srR-469-cP	srRNA-RNA18SN2-1148-25-cP	AAAGTCTTTGGGTTCCGGGGGGAGT	25	srRNA	RNA18SN2	NR_146146.1	rRNA	Homo sapiens RNA, 18S ribosomal N2 (RNA18SN2), ribosomal RNA	1148	13	31.1759	11	52.846	44	158.303
srR-14611-cP	srRNA-RNA28SN5-3762-21-cP	TATGACTCTCTTAAGGTAGCC	21	srRNA	RNA28SN5	NR_003287.4	rRNA	Homo sapiens RNA, 28S ribosomal N5 (RNA28SN5), ribosomal RNA	3762	21	50.361	5	24.0209	44	158.303
slncR-10912-cP	slncRNA-AL645768.1-1914-17-cP	GAAATTGAACTCGCTGT	17	slncRNA	AL645768.1	ENST00000666389.1	lncRNA	ncrna chromosome:GRCh38:9:134770651:134775671:-1 gene:ENSG00000286502.1 gene_biotype:lncRNA transcript_biotype:lncRNA gene_symbol:AL645768.1 description:novel transcript, antisense to COL5A1	1914	19	45.5648	0	0	44	158.303
srR-4721-cP	srRNA-RNA28SN5-1558-28-cP	AGAGGAAACTCTGGTGGAGGTCCGTAGC	28	srRNA	RNA28SN5	NR_003287.4	rRNA	Homo sapiens RNA, 28S ribosomal N5 (RNA28SN5), ribosomal RNA	1558	6	14.3889	4	19.2167	44	158.303
slncR-375-cP	slncRNA-AC007663.3-24-18-cP	GAGAGGACCAGAGTGGAC	18	slncRNA	AC007663.3	ENST00000609632.1	lncRNA	ncrna chromosome:GRCh38:22:20320739:20321203:1 gene:ENSG00000273139.1 gene_biotype:lncRNA transcript_biotype:lncRNA gene_symbol:AC007663.3 description:novel transcript	24	71	170.268	56	269.034	43	154.705
sgmR-6414-cP	sgmRNA-chr9-107345741-17-cP	AGATTGAGAGCTCTTTC	17	sgmRNA	chr9	-	Genome	Chromosome 9	107345741	56	134.296	60	288.251	43	154.705
slncR-2086-cP	slncRNA-AL162727.1-1274-17-cP	AGATTCCGGAACCTGGA	17	slncRNA	AL162727.1	ENST00000437712.1	lncRNA	ncrna chromosome:GRCh38:9:113619228:113622634:1 gene:ENSG00000233817.1 gene_biotype:lncRNA transcript_biotype:lncRNA gene_symbol:AL162727.1 description:novel transcript	1274	82	196.648	30	144.125	43	154.705
-	spgRNA-ZNF37BP-1090-19-cP	AAGTGGAGGACCGAACCGT	19	spgRNA	ZNF37BP	ENSG00000234420	pseudogene	ENSG00000234420|ENST00000473592|ZNF37BP|transcribed_processed_pseudogene|zincfinger protein 37B, pseudogene [Source:HGNC Symbol;Acc:HGNC:13103]	1090	37	88.7314	38	182.559	43	154.705
slncR-6140-cP	slncRNA-Z97198.1-101-21-cP	GGCTTAGAACATGTTCCGGCT	21	slncRNA	Z97198.1	ENST00000452366.1	lncRNA	ncrna chromosome:GRCh38:1:172906900:172907684:1 gene:ENSG00000224000.1 gene_biotype:lncRNA transcript_biotype:lncRNA gene_symbol:Z97198.1 description:novel transcript	101	53	127.102	8	38.4335	43	154.705
sinR-10839-cP	sinRNA-SPIN3-41928-18-cP	AACCTGGGAACTGCATCT	18	sinRNA	SPIN3	ENSG00000204271	protein_coding	spindlin family member 3 [Source:HGNC Symbol;Acc:HGNC:27272]	41928	34	81.5369	6	28.8251	43	154.705
piR-29887-2-18-cP	piRNA-29887-2-18-cP	AGACACGGCCCAGACTCC	18	piRNA	hsa-piR-29887	hsa-piR-29887	piRNA	-	2	79	189.453	68	326.684	42	151.107
srR-5572-cP	srRNA-RNA18SN2-1677-20-cP	TAAGTCCCTGCCCTTTGTAC	20	srRNA	RNA18SN2	NR_146146.1	rRNA	Homo sapiens RNA, 18S ribosomal N2 (RNA18SN2), ribosomal RNA	1677	41	98.3239	17	81.6711	42	151.107
srR-6297-cP	srRNA-RNA28SN5-2374-18-2-cP	AAACGAGAACTTTGAAGG	18	srRNA	RNA28SN5	NR_003287.4	rRNA	Homo sapiens RNA, 28S ribosomal N5 (RNA28SN5), ribosomal RNA	2374	17	40.7685	1	4.80418	42	151.107
tsR-137-cP	tsRNA-Pro-TGG-58-16-cP	ATCCCGGACGAGCCCC	16	tsRNA	tRNA-Pro-TGG	chr16.trna9	tRNA	Homo_sapiens_tRNA-Pro-TGG-3-5	58	72	172.666	65	312.272	42	151.107
srR-62-cP	srRNA-RNA18SN2-82-17-cP	GAAACTGCGAATGGCTC	17	srRNA	RNA18SN2	NR_146146.1	rRNA	Homo sapiens RNA, 18S ribosomal N2 (RNA18SN2), ribosomal RNA	82	464	1112.74	38	182.559	42	151.107
srR-1006-cP	srRNA-RNA28SN5-4687-18-cP	ACTGAACGCCTCTAAGTC	18	srRNA	RNA28SN5	NR_003287.4	rRNA	Homo sapiens RNA, 28S ribosomal N5 (RNA28SN5), ribosomal RNA	4687	107	256.601	33	158.538	42	151.107
srR-2476-cP	srRNA-RNA28SN5-2773-25-cP	GCCGGGCCGTACCCATATCCGCAGC	25	srRNA	RNA28SN5	NR_003287.4	rRNA	Homo sapiens RNA, 28S ribosomal N5 (RNA28SN5), ribosomal RNA	2773	145	347.731	13	62.4544	42	151.107
srR-4185-cP	srRNA-RNA18SN2-898-21-cP	TTCGGAACTGAGGCCATGATT	21	srRNA	RNA18SN2	NR_146146.1	rRNA	Homo sapiens RNA, 18S ribosomal N2 (RNA18SN2), ribosomal RNA	898	68	163.074	30	144.125	42	151.107
slncR-682-cP	slncRNA-ECE1-AS1-1275-16-cP	GGTGAGGGCTGGGCGA	16	slncRNA	ECE1-AS1	ENST00000655030.1	lncRNA	ncrna chromosome:GRCh38:1:21293658:21299874:1 gene:ENSG00000231105.2 gene_biotype:lncRNA transcript_biotype:lncRNA gene_symbol:ECE1-AS1 description:ECE1 antisense RNA 1 [Source:HGNC Symbol;Acc:HGNC:40203]	1275	33	79.1388	32	153.734	42	151.107
srR-1274-cP	srRNA-RNA18SN2-73-26-cP	CGGTACAGTGAAACTGCGAATGGCTC	26	srRNA	RNA18SN2	NR_146146.1	rRNA	Homo sapiens RNA, 18S ribosomal N2 (RNA18SN2), ribosomal RNA	73	87	208.639	4	19.2167	42	151.107
srR-612-cP	srRNA-RNA28SN5-1982-16-cP	GAAGTCGGAATCCGCT	16	srRNA	RNA28SN5	NR_003287.4	rRNA	Homo sapiens RNA, 28S ribosomal N5 (RNA28SN5), ribosomal RNA	1982	66	158.278	11	52.846	42	151.107
srR-186-cP	srRNA-RNA5-8SN1-84-18-cP	ATTGATCATCGACACTTC	18	srRNA	RNA5-8SN1	NR_145821.1	rRNA	Homo sapiens RNA, 5.8S ribosomal N1 (RNA5-8SN1), ribosomal RNA	84	14	33.574	13	62.4544	42	151.107
sinR-10845-cP	sinRNA-AL138752.2-1661-23-cP	CGTGAGGGAAAGGCGAAAAGAAC	23	sinRNA	AL138752.2	ENSG00000255872	protein_coding	novel transcript	1661	14	33.574	8	38.4335	42	151.107
smR-702-cP	smRNA-FOXL2NB-1387-18-cP	AAAGAGAAGCGACCTCGC	18	smRNA	FOXL2NB	ENSG00000206262	mature mRNA	ENSG00000206262|ENST00000383165|FOXL2NB|protein_coding|FOXL2neighbor [Source:HGNC Symbol;Acc:HGNC:34428]	1387	17	40.7685	1	4.80418	42	151.107
sgmR-6456-cP	sgmRNA-chrX-102516484-18-cP	GAAGGCGGCCCCCTGGAC	18	sgmRNA	chrX	-	Genome	Chromosome X	102516484	6	14.3889	6	28.8251	42	151.107
slncR-10947-cP	slncRNA-AC002467.1-66-18-cP	AGCTGGGAGAGCGCTTGC	18	slncRNA	AC002467.1	ENST00000457510.2	lncRNA	ncrna chromosome:GRCh38:7:107742817:107744128:-1 gene:ENSG00000241764.4 gene_biotype:lncRNA transcript_biotype:lncRNA gene_symbol:AC002467.1 description:novel transcript, antisense to CBLL1	66	0	0	0	0	42	151.107
slncR-589-cP	slncRNA-LINC02681-1410-18-cP	GCCACACTGGGACTGAGA	18	slncRNA	LINC02681	ENST00000422661.1	lncRNA	ncrna chromosome:GRCh38:10:101252821:101263550:-1 gene:ENSG00000229649.1 gene_biotype:lncRNA transcript_biotype:lncRNA gene_symbol:LINC02681 description:long intergenic non-protein coding RNA 2681 [Source:HGNC Symbol;Acc:HGNC:54175]	1410	58	139.092	47	225.797	41	147.51
smR-29-cP	smRNA-PAPPA2-5536-17-cP	GCCTTCCCGTGGACTGC	17	smRNA	PAPPA2	ENSG00000116183	mature mRNA	ENSG00000116183|ENST00000367662|PAPPA2|protein_coding|pappalysin2 [Source:HGNC Symbol;Acc:HGNC:14615]	5536	68	163.074	31	148.93	41	147.51
srR-1566-cP	srRNA-RNA28SN5-4513-20-3-cP	AGGGAACGTGAGCTGGGGTT	20	srRNA	RNA28SN5	NR_003287.4	rRNA	Homo sapiens RNA, 28S ribosomal N5 (RNA28SN5), ribosomal RNA	4513	65	155.879	23	110.496	41	147.51
sgmR-6420-cP	sgmRNA-chr4-73397843-20-cP	GAAAAAGAACCTGAAACCGT	20	sgmRNA	chr4	-	Genome	Chromosome 4	73397843	42	100.722	27	129.713	41	147.51
sinR-216-cP	sinRNA-SELENOKP3-21394-17-cP	TGGACTGCCTCAGCTGC	17	sinRNA	SELENOKP3	ENSG00000225549	transcribed_processed_pseudogene	-	21394	37	88.7314	24	115.3	41	147.51
srR-2058-cP	srRNA-RNA28SN5-3617-21-cP	GCGGACCAGGGGAATCCGACT	21	srRNA	RNA28SN5	NR_003287.4	rRNA	Homo sapiens RNA, 28S ribosomal N5 (RNA28SN5), ribosomal RNA	3617	40	95.9258	14	67.2585	41	147.51
srR-897-cP	srRNA-RNA18SN2-1378-26-cP	AACGAACGAGACTCTGGCATGCTAAC	26	srRNA	RNA18SN2	NR_146146.1	rRNA	Homo sapiens RNA, 18S ribosomal N2 (RNA18SN2), ribosomal RNA	1378	32	76.7406	8	38.4335	41	147.51
snR-9-cP	snRNA-RNVU1-1-70-23-cP	ACTCCGGATGTGCTGACCCCTGC	23	snRNA	RNVU1-1	ENST00000384610.1	snRNA	ncrna chromosome:GRCh38:1:148362370:148362533:-1 gene:ENSG00000207340.1 gene_biotype:snRNA transcript_biotype:snRNA gene_symbol:RNVU1-1 description:RNA, variant U1 small nuclear 1 [Source:HGNC Symbol;Acc:HGNC:10133]	70	29	69.5462	5	24.0209	41	147.51
srR-5285-cP	srRNA-RNA28SN5-2374-30-cP	AAACGAGAACTTTGAAGGCCGAAGTGGAGA	30	srRNA	RNA28SN5	NR_003287.4	rRNA	Homo sapiens RNA, 28S ribosomal N5 (RNA28SN5), ribosomal RNA	2374	1	2.39814	13	62.4544	41	147.51
srR-3308-cP	srRNA-RNA28SN5-1679-25-cP	AGGATAGCTGGCGCTCTCGCAGACC	25	srRNA	RNA28SN5	NR_003287.4	rRNA	Homo sapiens RNA, 28S ribosomal N5 (RNA28SN5), ribosomal RNA	1679	6	14.3889	1	4.80418	41	147.51
slncR-10935-cP	slncRNA-AC092445.1-2528-18-cP	GCGGATGGAGCTGAAATC	18	slncRNA	AC092445.1	ENST00000650850.1	lncRNA	ncrna chromosome:GRCh38:4:106525401:106938640:1 gene:ENSG00000286147.1 gene_biotype:lncRNA transcript_biotype:lncRNA gene_symbol:AC092445.1 description:novel transcript, antisense to DKK2	2528	7	16.787	0	0	41	147.51
srR-604-cP	srRNA-RNA28SN5-277-23-cP	GGAGTCGGGTTGCTTGGGAATGC	23	srRNA	RNA28SN5	NR_003287.4	rRNA	Homo sapiens RNA, 28S ribosomal N5 (RNA28SN5), ribosomal RNA	277	28	67.1481	17	81.6711	40	143.912
srR-78-cP	srRNA-RNA18SN2-77-22-cP	ACAGTGAAACTGCGAATGGCTC	22	srRNA	RNA18SN2	NR_146146.1	rRNA	Homo sapiens RNA, 18S ribosomal N2 (RNA18SN2), ribosomal RNA	77	196	470.036	25	120.105	40	143.912
-	spgRNA-GOLGA2P8-315-20-cP	ACCTGACCCCATGCCGAACT	20	spgRNA	GOLGA2P8	ENSG00000214433	pseudogene	ENSG00000214433|ENST00000505201|GOLGA2P8|transcribed_unprocessed_pseudogene|GOLGA2pseudogene 8 [Source:HGNC Symbol;Acc:HGNC:49922]	315	58	139.092	0	0	40	143.912
srR-237-cP	srRNA-RNA45SN5-7924-15-cP	ACGCGACCTCAGATC	15	srRNA	RNA45SN5	NR_046235.3	rRNA	Homo sapiens RNA, 45S pre-ribosomal N5 (RNA45SN5), ribosomal RNA	7924	4	9.59258	2	9.60836	40	143.912
smR-32-cP	smRNA-PAPPA2-5536-18-2-cP	GCCTTCCCGTGGACTGCC	18	smRNA	PAPPA2	ENSG00000116183	mature mRNA	ENSG00000116183|ENST00000367662|PAPPA2|protein_coding|pappalysin2 [Source:HGNC Symbol;Acc:HGNC:14615]	5536	42	100.722	30	144.125	39	140.314
srR-1577-cP	srRNA-RNA28SN5-4510-23-cP	AATAGGGAACGTGAGCTGGGTTT	23	srRNA	RNA28SN5	NR_003287.4	rRNA	Homo sapiens RNA, 28S ribosomal N5 (RNA28SN5), ribosomal RNA	4510	110	263.796	33	158.538	39	140.314
srR-2225-cP	srRNA-RNA18SN2-899-20-cP	TCGGAACTGAGGCCATGATT	20	srRNA	RNA18SN2	NR_146146.1	rRNA	Homo sapiens RNA, 18S ribosomal N2 (RNA18SN2), ribosomal RNA	899	116	278.185	38	182.559	39	140.314
srR-233-cP	srRNA-RNA28SN5-2012-17-cP	AACTCACCTGCCGAATC	17	srRNA	RNA28SN5	NR_003287.4	rRNA	Homo sapiens RNA, 28S ribosomal N5 (RNA28SN5), ribosomal RNA	2012	40	95.9258	21	100.888	39	140.314
srR-70-cP	srRNA-RNA5-8SN1-91-23-cP	ATCGACACTTCGAACGCACTTGC	23	srRNA	RNA5-8SN1	NR_145821.1	rRNA	Homo sapiens RNA, 5.8S ribosomal N1 (RNA5-8SN1), ribosomal RNA	91	49	117.509	14	67.2585	39	140.314
sinR-215-cP	sinRNA-SELENOKP3-21394-18-cP	GTGGACTGCCTCAGCTGC	18	sinRNA	SELENOKP3	ENSG00000225549	transcribed_processed_pseudogene	-	21394	24	57.5555	21	100.888	39	140.314
srR-2301-cP	srRNA-RNA28SN5-1964-23-cP	AGCAGGACGGTGGCCATGGAAGT	23	srRNA	RNA28SN5	NR_003287.4	rRNA	Homo sapiens RNA, 28S ribosomal N5 (RNA28SN5), ribosomal RNA	1964	35	83.9351	9	43.2376	39	140.314
slncR-10919-cP	slncRNA-CYP1B1-AS1-4-16-cP	GGGGACGGAGAAGGCT	16	slncRNA	CYP1B1-AS1	ENST00000660493.1	lncRNA	ncrna chromosome:GRCh38:2:38075966:38148557:1 gene:ENSG00000232973.13 gene_biotype:lncRNA transcript_biotype:lncRNA gene_symbol:CYP1B1-AS1 description:CYP1B1 antisense RNA 1 [Source:HGNC Symbol;Acc:HGNC:28543]	4	10	23.9814	6	28.8251	39	140.314
slncR-10921-cP	slncRNA-ESRG-2099-20-cP	CTGGACGAAGACTGACGCTC	20	slncRNA	ESRG	ENST00000583516.1	lncRNA	ncrna chromosome:GRCh38:3:54632122:54639857:-1 gene:ENSG00000265992.1 gene_biotype:lncRNA transcript_biotype:lncRNA gene_symbol:ESRG description:embryonic stem cell related [Source:HGNC Symbol;Acc:HGNC:39079]	2099	13	31.1759	4	19.2167	39	140.314
srR-176-cP	srRNA-RNA28SN5-3879-15-cP	GGGCTTGGCGGAATC	15	srRNA	RNA28SN5	NR_003287.4	rRNA	Homo sapiens RNA, 28S ribosomal N5 (RNA28SN5), ribosomal RNA	3879	10	23.9814	5	24.0209	39	140.314
smR-3689-cP	smRNA-PLCH2-1623-22-cP	ACGGGAGACACACGGCGGGTGC	22	smRNA	PLCH2	ENSG00000276429	mature mRNA	ENSG00000276429|ENST00000627778|PLCH2|protein_coding|phospholipaseC eta 2 [Source:HGNC Symbol;Acc:HGNC:29037]	1623	6	14.3889	3	14.4125	39	140.314
srR-2848-cP	srRNA-RNA18SN2-919-19-2-cP	AAGAGGGACGGACGGGGGC	19	srRNA	RNA18SN2	NR_146146.1	rRNA	Homo sapiens RNA, 18S ribosomal N2 (RNA18SN2), ribosomal RNA	919	16	38.3703	33	158.538	38	136.716
srR-546-cP	srRNA-RNA28SN5-3624-18-2-cP	AGGGGAATCCGACTGTCT	18	srRNA	RNA28SN5	NR_003287.4	rRNA	Homo sapiens RNA, 28S ribosomal N5 (RNA28SN5), ribosomal RNA	3624	69	165.472	66	317.076	38	136.716
sinR-268-cP	sinRNA-KLHL29-43792-17-cP	ACGTTCCCGGGCCTTGT	17	sinRNA	KLHL29	ENSG00000119771	protein_coding	kelch like family member 29 [Source:HGNC Symbol;Acc:HGNC:29404]	43792	17	40.7685	51	245.013	38	136.716
srR-1944-cP	srRNA-RNA18SN2-149-26-cP	AACTGTGGTAATTCTAGAGCTAATAC	26	srRNA	RNA18SN2	NR_146146.1	rRNA	Homo sapiens RNA, 18S ribosomal N2 (RNA18SN2), ribosomal RNA	149	20	47.9629	30	144.125	38	136.716
smR-4075-cP	smRNA-ZNF433-562-22-cP	AATATGGTCAGAAACCATATGC	22	smRNA	ZNF433	ENSG00000197647	mature mRNA	ENSG00000197647|ENST00000550507|ZNF433|protein_coding|zincfinger protein 433 [Source:HGNC Symbol;Acc:HGNC:20811]	562	37	88.7314	13	62.4544	38	136.716
srR-952-cP	srRNA-RNA18SN2-1119-28-cP	ATGACCCGCCGGGCAGCTTCCGGGAAAC	28	srRNA	RNA18SN2	NR_146146.1	rRNA	Homo sapiens RNA, 18S ribosomal N2 (RNA18SN2), ribosomal RNA	1119	27	64.7499	11	52.846	38	136.716
slncR-1571-cP	slncRNA-LINC01618-1286-16-cP	GGAAGGGCCATCGCTC	16	slncRNA	LINC01618	ENST00000653034.1	lncRNA	ncrna chromosome:GRCh38:4:52750883:52753440:1 gene:ENSG00000250302.3 gene_biotype:lncRNA transcript_biotype:lncRNA gene_symbol:LINC01618 description:long intergenic non-protein coding RNA 1618 [Source:HGNC Symbol;Acc:HGNC:27195]	1286	8	19.1852	20	96.0836	38	136.716
srR-1146-cP	srRNA-RNA28SN5-4971-17-cP	ATTCGTAGACGACCTGC	17	srRNA	RNA28SN5	NR_003287.4	rRNA	Homo sapiens RNA, 28S ribosomal N5 (RNA28SN5), ribosomal RNA	4971	33	79.1388	0	0	38	136.716
slncR-10924-cP	slncRNA-AC092445.1-2528-17-cP	GCGGATGGAGCTGAAAT	17	slncRNA	AC092445.1	ENST00000650850.1	lncRNA	ncrna chromosome:GRCh38:4:106525401:106938640:1 gene:ENSG00000286147.1 gene_biotype:lncRNA transcript_biotype:lncRNA gene_symbol:AC092445.1 description:novel transcript, antisense to DKK2	2528	9	21.5833	6	28.8251	38	136.716
slncR-10937-cP	slncRNA-RNF217-AS1-2865-15-cP	AATGTCTGGGAAACT	15	slncRNA	RNF217-AS1	ENST00000663982.1	lncRNA	ncrna chromosome:GRCh38:6:124910712:124963085:-1 gene:ENSG00000236548.2 gene_biotype:lncRNA transcript_biotype:lncRNA gene_symbol:RNF217-AS1 description:RNF217 antisense RNA 1 (head to head) [Source:HGNC Symbol;Acc:HGNC:50866]	2865	7	16.787	2	9.60836	38	136.716
sgmR-6485-cP	sgmRNA-chr16-23254469-23-cP	ATCTAGCTGTACTGACTATAATC	23	sgmRNA	chr16	-	Genome	Chromosome 16	23254469	6	14.3889	0	0	38	136.716
piR-29887-2-16-cP	piRNA-29887-2-16-cP	ACACGGCCCAGACTCC	16	piRNA	hsa-piR-29887	hsa-piR-29887	piRNA	-	2	64	153.481	32	153.734	37	133.118
piR-29887-2-20-cP	piRNA-29887-2-20-cP	AGACACGGCCCAGACTCCTA	20	piRNA	hsa-piR-29887	hsa-piR-29887	piRNA	-	2	22	52.7592	16	76.8669	37	133.118
sinR-36-cP	sinRNA-LINC01121-41336-20-cP	GCCTTCCCGTGGACTGCCTC	20	sinRNA	LINC01121	ENSG00000205054	lncRNA	-	41336	38	91.1295	46	220.992	37	133.118
srR-1138-cP	srRNA-RNA18SN2-1378-18-2-cP	AACGAACGAGACTCTAGC	18	srRNA	RNA18SN2	NR_146146.1	rRNA	Homo sapiens RNA, 18S ribosomal N2 (RNA18SN2), ribosomal RNA	1378	46	110.315	27	129.713	37	133.118
srR-2238-cP	srRNA-RNA28SN5-4492-18-cP	TTGGATTGTTCACCCACT	18	srRNA	RNA28SN5	NR_003287.4	rRNA	Homo sapiens RNA, 28S ribosomal N5 (RNA28SN5), ribosomal RNA	4492	52	124.704	37	177.755	37	133.118
srR-765-cP	srRNA-RNA18SN2-1506-18-cP	AGATGTCCGGGGCTGCAC	18	srRNA	RNA18SN2	NR_146146.1	rRNA	Homo sapiens RNA, 18S ribosomal N2 (RNA18SN2), ribosomal RNA	1506	297	712.249	19	91.2794	37	133.118
srR-9-cP	srRNA-RNA5S1-13-18-cP	ACCACCCTGAACGCGCCC	18	srRNA	RNA5S1	NR_023363.1	rRNA	Homo sapiens RNA, 5S ribosomal 1 (RNA5S1), ribosomal RNA	13	36	86.3332	78	374.726	37	133.118
srR-18-cP	srRNA-RNA5S1-13-17-cP	ACCACCCTGAACGCGCC	17	srRNA	RNA5S1	NR_023363.1	rRNA	Homo sapiens RNA, 5S ribosomal 1 (RNA5S1), ribosomal RNA	13	42	100.722	51	245.013	37	133.118
snR-1-cP	snRNA-RNU2-19P-34-16-cP	AGTATCTGTTCTTATC	16	snRNA	RNU2-19P	ENST00000517288.1	snRNA	ncrna chromosome:GRCh38:1:205566716:205566799:1 gene:ENSG00000253097.1 gene_biotype:snRNA transcript_biotype:snRNA gene_symbol:RNU2-19P description:RNA, U2 small nuclear 19, pseudogene [Source:HGNC Symbol;Acc:HGNC:48512]	34	59	141.491	36	172.951	37	133.118
srR-1706-cP	srRNA-RNA28SN5-338-21-cP	ACCGGCACGAGACCGATAGTC	21	srRNA	RNA28SN5	NR_003287.4	rRNA	Homo sapiens RNA, 28S ribosomal N5 (RNA28SN5), ribosomal RNA	338	76	182.259	15	72.0627	37	133.118
piR-29887-2-15-cP	piRNA-29887-2-15-cP	ACACGGCCCAGACTC	15	piRNA	hsa-piR-29887	hsa-piR-29887	piRNA	-	2	61	146.287	17	81.6711	37	133.118
srR-956-cP	srRNA-RNA18SN2-1382-16-cP	AACGAGACTCTAGCCT	16	srRNA	RNA18SN2	NR_146146.1	rRNA	Homo sapiens RNA, 18S ribosomal N2 (RNA18SN2), ribosomal RNA	1382	45	107.917	22	105.692	37	133.118
-	spgRNA-PRMT1P1-787-19-cP	AGAGGACCGGAGTGGACGC	19	spgRNA	PRMT1P1	ENSG00000270706	pseudogene	ENSG00000270706|ENST00000604252|PRMT1P1|processed_pseudogene|proteinarginine methyltransferase 1 pseudogene 1 [Source:HGNC Symbol;Acc:HGNC:49611]	787	37	88.7314	14	67.2585	37	133.118
srR-632-cP	srRNA-RNA28SN5-2397-23-cP	GTGGAGAAGGGTTCCATGTGAAC	23	srRNA	RNA28SN5	NR_003287.4	rRNA	Homo sapiens RNA, 28S ribosomal N5 (RNA28SN5), ribosomal RNA	2397	25	59.9536	17	81.6711	37	133.118
srR-768-cP	srRNA-RNA28SN5-1749-26-cP	AGAGGTCTTGGGGCCGAAACGATCTC	26	srRNA	RNA28SN5	NR_003287.4	rRNA	Homo sapiens RNA, 28S ribosomal N5 (RNA28SN5), ribosomal RNA	1749	18	43.1666	8	38.4335	37	133.118
-	spgRNA-OR2R1P-548-21-cP	ACTGGTCGAGTCGGCCTGCGC	21	spgRNA	OR2R1P	ENSG00000285299	pseudogene	ENSG00000285299|ENST00000646306|OR2R1P|unitary_pseudogene|olfactoryreceptor family 2 subfamily R member 1, pseudogene [Source:HGNC Symbol;Acc:HGNC:8274]	548	30	71.9443	0	0	37	133.118
slncR-10939-cP	slncRNA-RABGAP1L-DT-102-15-cP	GGGCGCTGGAGAACT	15	slncRNA	RABGAP1L-DT	ENST00000665650.1	lncRNA	ncrna chromosome:GRCh38:1:174110268:174159334:-1 gene:ENSG00000227373.6 gene_biotype:lncRNA transcript_biotype:lncRNA gene_symbol:RABGAP1L-DT description:RABGAP1L divergent transcript [Source:HGNC Symbol;Acc:HGNC:54296]	102	0	0	5	24.0209	37	133.118
srR-10923-cP	srRNA-RNA28SN5-1994-18-cP	CGCTAAGGAGTGTGTAAC	18	srRNA	RNA28SN5	NR_003287.4	rRNA	Homo sapiens RNA, 28S ribosomal N5 (RNA28SN5), ribosomal RNA	1994	7	16.787	0	0	37	133.118
slncR-945-cP	slncRNA-DBET-2187-15-cP	GGGACGGACGGGGGC	15	slncRNA	DBET	ENST00000630918.1	lncRNA	ncrna chromosome:GRCh38:4:190064502:190067864:1 gene:ENSG00000281591.1 gene_biotype:lncRNA transcript_biotype:lncRNA gene_symbol:DBET description:D4Z4 binding element transcript [Source:HGNC Symbol;Acc:HGNC:43904]	2187	35	83.9351	12	57.6502	36	129.521
slncR-10888-cP	slncRNA-FRG1-DT-36-18-cP	AGCGCTGTGGAACCACCC	18	slncRNA	FRG1-DT	ENST00000661788.1	lncRNA	ncrna chromosome:GRCh38:4:189936311:189940699:-1 gene:ENSG00000245685.7 gene_biotype:lncRNA transcript_biotype:lncRNA gene_symbol:FRG1-DT description:FRG1 divergent transcript [Source:HGNC Symbol;Acc:HGNC:51590]	36	32	76.7406	71	341.097	36	129.521
smR-63-cP	smRNA-PAPPA2-5536-19-2-cP	AGCCTTCCCGTGGACTGCC	19	smRNA	PAPPA2	ENSG00000116183	mature mRNA	ENSG00000116183|ENST00000367662|PAPPA2|protein_coding|pappalysin2 [Source:HGNC Symbol;Acc:HGNC:14615]	5536	73	175.065	32	153.734	36	129.521
srR-2392-cP	srRNA-RNA18SN2-913-25-cP	ATGATTAAGAGGGACGGCCGGGGGC	25	srRNA	RNA18SN2	NR_146146.1	rRNA	Homo sapiens RNA, 18S ribosomal N2 (RNA18SN2), ribosomal RNA	913	59	141.491	13	62.4544	36	129.521
srR-753-cP	srRNA-RNA28SN5-4689-16-cP	TGAACGCCTCTAAGTC	16	srRNA	RNA28SN5	NR_003287.4	rRNA	Homo sapiens RNA, 28S ribosomal N5 (RNA28SN5), ribosomal RNA	4689	67	160.676	77	369.922	36	129.521
srR-3062-cP	srRNA-RNA18SN2-1113-24-cP	ATTCCCATGACCCGCCGGGCAGCT	24	srRNA	RNA18SN2	NR_146146.1	rRNA	Homo sapiens RNA, 18S ribosomal N2 (RNA18SN2), ribosomal RNA	1113	51	122.305	31	148.93	36	129.521
-	spgRNA-RNA5SP204-97-21-cP	GGAATACCGGGTGCTGTAGAC	21	spgRNA	RNA5SP204	ENSG00000201415	pseudogene	ENSG00000201415|ENST00000364545|RNA5SP204|rRNA_pseudogene|RNA,5S ribosomal pseudogene 204 [Source:HGNC Symbol;Acc:HGNC:43104]	97	32	76.7406	39	187.363	36	129.521
srR-4950-cP	srRNA-RNA18SN2-1483-23-cP	AATAACAGGTCTGTGATGCCCTT	23	srRNA	RNA18SN2	NR_146146.1	rRNA	Homo sapiens RNA, 18S ribosomal N2 (RNA18SN2), ribosomal RNA	1483	96	230.222	7	33.6293	36	129.521
srR-12178-cP	srRNA-RNA28SN5-4484-27-cP	ACCAAGCGTTGGATTGTTCACCCACTA	27	srRNA	RNA28SN5	NR_003287.4	rRNA	Homo sapiens RNA, 28S ribosomal N5 (RNA28SN5), ribosomal RNA	4484	36	86.3332	31	148.93	36	129.521
srR-3053-cP	srRNA-RNA18SN2-504-21-cP	GGGGAGGTAGTGACGAAAAAT	21	srRNA	RNA18SN2	NR_146146.1	rRNA	Homo sapiens RNA, 18S ribosomal N2 (RNA18SN2), ribosomal RNA	504	52	124.704	3	14.4125	36	129.521
srR-837-cP	srRNA-RNA28SN5-4467-20-cP	ATTGTGAAGCAGAATTCACC	20	srRNA	RNA28SN5	NR_003287.4	rRNA	Homo sapiens RNA, 28S ribosomal N5 (RNA28SN5), ribosomal RNA	4467	42	100.722	7	33.6293	36	129.521
srR-3023-cP	srRNA-RNA28SN5-963-19-cP	GAGACCCGTCGCCGCGCTC	19	srRNA	RNA28SN5	NR_003287.4	rRNA	Homo sapiens RNA, 28S ribosomal N5 (RNA28SN5), ribosomal RNA	963	18	43.1666	18	86.4753	36	129.521
srR-265-cP	srRNA-RNA18SN2-1278-15-cP	ACGGACAGGATTGAC	15	srRNA	RNA18SN2	NR_146146.1	MT rRNA	Homo sapiens RNA, 18S ribosomal N2 (RNA18SN2), ribosomal RNA	1278	34	81.5369	7	33.6293	36	129.521
srR-2198-cP	srRNA-RNA28SN5-334-21-cP	AAATACCGGCACGAGACCGAT	21	srRNA	RNA28SN5	NR_003287.4	rRNA	Homo sapiens RNA, 28S ribosomal N5 (RNA28SN5), ribosomal RNA	334	21	50.361	13	62.4544	36	129.521
srR-845-cP	srRNA-RNA18SN2-1599-20-cP	TGATGGGGATCGGGGATTGC	20	srRNA	RNA18SN2	NR_146146.1	rRNA	Homo sapiens RNA, 18S ribosomal N2 (RNA18SN2), ribosomal RNA	1599	43	103.12	0	0	36	129.521
srR-6518-cP	srRNA-RNA28SN5-4672-25-cP	ATCTGTGGGATTATGACTGAACGCC	25	srRNA	RNA28SN5	NR_003287.4	rRNA	Homo sapiens RNA, 28S ribosomal N5 (RNA28SN5), ribosomal RNA	4672	7	16.787	8	38.4335	36	129.521
srR-1061-cP	srRNA-RNA28SN5-2378-15-cP	GAGAACTTTGAAGGC	15	srRNA	RNA28SN5	NR_003287.4	rRNA	Homo sapiens RNA, 28S ribosomal N5 (RNA28SN5), ribosomal RNA	2378	4	9.59258	8	38.4335	36	129.521
srR-2470-cP	srRNA-RNA18SN2-1504-29-cP	TTAGATGTCCGGGGCTGCACGCGCGCTAC	29	srRNA	RNA18SN2	NR_146146.1	rRNA	Homo sapiens RNA, 18S ribosomal N2 (RNA18SN2), ribosomal RNA	1504	10	23.9814	5	24.0209	36	129.521
sinR-4354-cP	sinRNA-LINC02507-2838-16-cP	AAGTCCACTCAGGCCT	16	sinRNA	LINC02507	ENSG00000251688	lncRNA	-	2838	6	14.3889	3	14.4125	36	129.521
srR-27263-cP	srRNA-RNA28SN5-4675-30-cP	TGTGGGATTATGACTGAACGCCTCTAAGTC	30	srRNA	RNA28SN5	NR_003287.4	rRNA	Homo sapiens RNA, 28S ribosomal N5 (RNA28SN5), ribosomal RNA	4675	10	23.9814	0	0	36	129.521
srR-13108-cP	srRNA-RNA18SN2-1492-30-cP	TCTGTGATGCCCTTAGATGTCCGGGGCTGC	30	srRNA	RNA18SN2	NR_146146.1	rRNA	Homo sapiens RNA, 18S ribosomal N2 (RNA18SN2), ribosomal RNA	1492	9	21.5833	0	0	36	129.521
srR-3999-cP	srRNA-RNA18SN2-152-28-cP	TGTGGTAATTCTAGAGCTAATACATGCC	28	srRNA	RNA18SN2	NR_146146.1	rRNA	Homo sapiens RNA, 18S ribosomal N2 (RNA18SN2), ribosomal RNA	152	0	0	0	0	36	129.521
slncR-10963-cP	slncRNA-AC017104.5-1508-19-cP	AAGGCTGAGGCGTGATGAC	19	slncRNA	AC017104.5	ENST00000671602.1	lncRNA	ncrna chromosome:GRCh38:2:231518582:231521067:-1 gene:ENSG00000286942.1 gene_biotype:lncRNA transcript_biotype:lncRNA gene_symbol:AC017104.5 description:novel transcript	1508	0	0	0	0	36	129.521
srpRNA-1855-cP	srpRNA-AluJb-chr9:128912094-16-cP	AGGTGGGAGGCTTTGA	16	srpRNA	AluJb	-	SINE	hg38_rmsk_AluJb_range=chr9:128912094-128912241	69	0	0	0	0	36	129.521
srR-2293-cP	srRNA-RNA28SN5-4675-21-cP	TGTGGGATTATGACTGAACGC	21	srRNA	RNA28SN5	NR_003287.4	rRNA	Homo sapiens RNA, 28S ribosomal N5 (RNA28SN5), ribosomal RNA	4675	40	95.9258	12	57.6502	35	125.923
sinR-84-cP	sinRNA-SGSM1-2659-16-cP	CCCACTGTCCCTATCT	16	sinRNA	SGSM1	ENSG00000167037	protein_coding	small G protein signaling modulator 1 [Source:HGNC Symbol;Acc:HGNC:29410]	2659	74	177.463	32	153.734	35	125.923
slncR-3785-cP	slncRNA-AL121985.1-486-17-cP	AAGGGGAATCTGACTGT	17	slncRNA	AL121985.1	ENST00000628340.1	lncRNA	ncrna chromosome:GRCh38:1:160676371:160699761:1 gene:ENSG00000228863.8 gene_biotype:lncRNA transcript_biotype:lncRNA gene_symbol:AL121985.1 description:novel transcript, antisense to CD48	486	64	153.481	24	115.3	35	125.923
srR-1454-cP	srRNA-RNA18SN2-1511-22-cP	TCCGGGGCTGCACGCGCGCTAC	22	srRNA	RNA18SN2	NR_146146.1	rRNA	Homo sapiens RNA, 18S ribosomal N2 (RNA18SN2), ribosomal RNA	1511	56	134.296	26	124.909	35	125.923
slncR-10891-cP	slncRNA-AC083805.1-1398-19-cP	AACTGGAGGACCGAACCGA	19	slncRNA	AC083805.1	ENST00000664926.1	lncRNA	ncrna chromosome:GRCh38:12:57869838:57894914:-1 gene:ENSG00000245651.3 gene_biotype:lncRNA transcript_biotype:lncRNA gene_symbol:AC083805.1 description:novel transcript	1398	46	110.315	29	139.321	35	125.923
sinR-684-cP	sinRNA-NTM-36385-16-cP	GGCTTAGAACATGTTC	16	sinRNA	NTM	ENSG00000182667	protein_coding	neurotrimin [Source:HGNC Symbol;Acc:HGNC:17941]	36385	70	167.87	11	52.846	35	125.923
srR-232-cP	srRNA-RNA18SN2-141-29-cP	ACTTGGATAACTGTGGTAATTCTAGAGCT	29	srRNA	RNA18SN2	NR_146146.1	rRNA	Homo sapiens RNA, 18S ribosomal N2 (RNA18SN2), ribosomal RNA	141	80	191.852	4	19.2167	35	125.923
sinR-10830-cP	sinRNA-LINC02306-154444-17-cP	TCAGCCACACTGGAACT	17	sinRNA	LINC02306	ENSG00000257986	lncRNA	-	154444	42	100.722	22	105.692	35	125.923
slncR-1391-cP	slncRNA-AL442071.2-1874-18-cP	GCGGAGCTGGAATTCATT	18	slncRNA	AL442071.2	ENST00000669616.1	lncRNA	ncrna chromosome:GRCh38:1:39226670:39238620:-1 gene:ENSG00000287422.1 gene_biotype:lncRNA transcript_biotype:lncRNA gene_symbol:AL442071.2 description:novel transcript, antisense to MACF1	1874	42	100.722	14	67.2585	35	125.923
srR-651-cP	srRNA-RNA18SN2-1636-25-cP	GAGGAATTCCCAGTAAGTGCGGGTC	25	srRNA	RNA18SN2	NR_146146.1	rRNA	Homo sapiens RNA, 18S ribosomal N2 (RNA18SN2), ribosomal RNA	1636	28	67.1481	9	43.2376	35	125.923
srR-5334-cP	srRNA-RNA28SN5-4510-22-cP	AATAGGGAACGTGAGCTGGGTT	22	srRNA	RNA28SN5	NR_003287.4	rRNA	Homo sapiens RNA, 28S ribosomal N5 (RNA28SN5), ribosomal RNA	4510	31	74.3425	5	24.0209	35	125.923
srR-1597-cP	srRNA-RNA18SN2-1058-28-cP	AGATACCGTCGTAGTTCCGACCATAAAC	28	srRNA	RNA18SN2	NR_146146.1	rRNA	Homo sapiens RNA, 18S ribosomal N2 (RNA18SN2), ribosomal RNA	1058	4	9.59258	15	72.0627	35	125.923
smR-4080-cP	smRNA-MAP7D1-218-17-cP	CGTGGGCGCTGGAGAAC	17	smRNA	MAP7D1	ENSG00000116871	mature mRNA	ENSG00000116871|ENST00000532131|MAP7D1|protein_coding|MAP7domain containing 1 [Source:HGNC Symbol;Acc:HGNC:25514]	218	0	0	6	28.8251	35	125.923
-	spgRNA-KRT8P22-1314-15-cP	AGGTTCTGGCGCCGC	15	spgRNA	KRT8P22	ENSG00000260731	pseudogene	ENSG00000260731|ENST00000562317|KRT8P22|processed_pseudogene|keratin8 pseudogene 22 [Source:HGNC Symbol;Acc:HGNC:33374]	1314	0	0	0	0	35	125.923
slncR-10959-cP	slncRNA-AC127496.1-2527-15-cP	AAACTGGAGGAAGGT	15	slncRNA	AC127496.1	ENST00000576234.1	lncRNA	ncrna chromosome:GRCh38:17:80966239:80971213:-1 gene:ENSG00000261924.1 gene_biotype:lncRNA transcript_biotype:lncRNA gene_symbol:AC127496.1 description:novel transcript, antisense to RPTOR	2527	5	11.9907	0	0	34	122.325
srR-404-cP	srRNA-RNA18SN2-81-18-cP	TGAAACTGCGAATGGCTC	18	srRNA	RNA18SN2	NR_146146.1	rRNA	Homo sapiens RNA, 18S ribosomal N2 (RNA18SN2), ribosomal RNA	81	117	280.583	46	220.992	34	122.325
srR-2047-cP	srRNA-RNA28SN5-1326-19-cP	ACGGACCAAGGAGTCTAAC	19	srRNA	RNA28SN5	NR_003287.4	MT rRNA	Homo sapiens RNA, 28S ribosomal N5 (RNA28SN5), ribosomal RNA	1326	76	182.259	30	144.125	34	122.325
srR-133-cP	srRNA-RNA28SN5-4705-29-cP	AGAATCCCGCCCAGGCGGAACGATACGGC	29	srRNA	RNA28SN5	NR_003287.4	rRNA	Homo sapiens RNA, 28S ribosomal N5 (RNA28SN5), ribosomal RNA	4705	87	208.639	24	115.3	34	122.325
sinR-448-cP	sinRNA-CAMKMT-459-17-cP	TGGGACTGAGACACGGC	17	sinRNA	CAMKMT	ENSG00000143919	protein_coding	calmodulin-lysine N-methyltransferase [Source:HGNC Symbol;Acc:HGNC:26276]	459	34	81.5369	48	230.601	34	122.325
srR-945-cP	srRNA-RNA28SN5-4183-17-cP	GGGAGTTTGACTGGGGC	17	srRNA	RNA28SN5	NR_003287.4	rRNA	Homo sapiens RNA, 28S ribosomal N5 (RNA28SN5), ribosomal RNA	4183	58	139.092	31	148.93	34	122.325
srR-7836-cP	srRNA-RNA28SN5-2374-21-cP	AAACGAGAACTTTGAAGGCCG	21	srRNA	RNA28SN5	NR_003287.4	rRNA	Homo sapiens RNA, 28S ribosomal N5 (RNA28SN5), ribosomal RNA	2374	39	93.5276	39	187.363	34	122.325
srR-27251-cP	srRNA-RNA18SN2-1034-18-cP	AAAGTCGGAGGTTCGAAG	18	srRNA	RNA18SN2	NR_146146.1	rRNA	Homo sapiens RNA, 18S ribosomal N2 (RNA18SN2), ribosomal RNA	1034	71	170.268	22	105.692	34	122.325
srR-565-cP	srRNA-RNA28SN5-4452-15-cP	TCGGCTCTTCCTATC	15	srRNA	RNA28SN5	NR_003287.4	rRNA	Homo sapiens RNA, 28S ribosomal N5 (RNA28SN5), ribosomal RNA	4452	38	91.1295	37	177.755	34	122.325
srR-1244-cP	srRNA-RNA28SN5-1684-26-cP	AGCTGGCGCTCTCGCAGACCCGACGC	26	srRNA	RNA28SN5	NR_003287.4	rRNA	Homo sapiens RNA, 28S ribosomal N5 (RNA28SN5), ribosomal RNA	1684	74	177.463	12	57.6502	34	122.325
srR-364-cP	srRNA-RNA28SN5-2431-24-cP	ATGGGTCAGTCGGTCCTGAGAGAT	24	srRNA	RNA28SN5	NR_003287.4	rRNA	Homo sapiens RNA, 28S ribosomal N5 (RNA28SN5), ribosomal RNA	2431	41	98.3239	17	81.6711	34	122.325
srR-1708-cP	srRNA-RNA28SN5-3750-17-cP	GGCGGGAGTAACTATGA	17	srRNA	RNA28SN5	NR_003287.4	rRNA	Homo sapiens RNA, 28S ribosomal N5 (RNA28SN5), ribosomal RNA	3750	12	28.7777	31	148.93	34	122.325
smR-164-cP	smRNA-MMAA-104-15-cP	GACTGAGACACGGCC	15	smRNA	MMAA	ENSG00000151611	mature mRNA	ENSG00000151611|ENST00000541599|MMAA|protein_coding|metabolismof cobalamin associated A [Source:HGNC Symbol;Acc:HGNC:18871]	104	12	28.7777	29	139.321	34	122.325
srR-2712-cP	srRNA-RNA28SN5-4487-18-cP	AAGCGTTGGATTGTTCAC	18	srRNA	RNA28SN5	NR_003287.4	rRNA	Homo sapiens RNA, 28S ribosomal N5 (RNA28SN5), ribosomal RNA	4487	35	83.9351	17	81.6711	34	122.325
tsR-156-cP	tsRNA-Pro-TGG-57-18-cP	AATCCCGGACGAGCCCCC	18	tsRNA	tRNA-Pro-TGG	chr16.trna9	tRNA	Homo_sapiens_tRNA-Pro-TGG-3-5	57	28	67.1481	19	91.2794	34	122.325
srR-870-cP	srRNA-RNA28SN5-4685-15-cP	TGACTGAACGCCTCT	15	srRNA	RNA28SN5	NR_003287.4	rRNA	Homo sapiens RNA, 28S ribosomal N5 (RNA28SN5), ribosomal RNA	4685	36	86.3332	8	38.4335	34	122.325
sinR-10840-cP	sinRNA-MMRN1-6749-23-cP	AGATTCTGAAACCATTTACTTAC	23	sinRNA	MMRN1	ENSG00000138722	protein_coding	multimerin 1 [Source:HGNC Symbol;Acc:HGNC:7178]	6749	35	83.9351	8	38.4335	34	122.325
smR-1208-cP	smRNA-CNKSR2-911-20-cP	ACGAGAGGACCGGAGTGGAC	20	smRNA	CNKSR2	ENSG00000149970	mature mRNA	ENSG00000149970|ENST00000647423|CNKSR2|protein_coding|connectorenhancer of kinase suppressor of Ras 2 [Source:HGNC Symbol;Acc:HGNC:19701]	911	19	45.5648	14	67.2585	34	122.325
srR-1493-cP	srRNA-RNA28SN5-1675-24-cP	CCTCAGGATAGCTGGCGCTCTCGC	24	srRNA	RNA28SN5	NR_003287.4	rRNA	Homo sapiens RNA, 28S ribosomal N5 (RNA28SN5), ribosomal RNA	1675	41	98.3239	3	14.4125	34	122.325
srR-1111-cP	srRNA-RNA18SN2-1533-21-cP	ACTGACTGGCTCAGCGTGTGC	21	srRNA	RNA18SN2	NR_146146.1	rRNA	Homo sapiens RNA, 18S ribosomal N2 (RNA18SN2), ribosomal RNA	1533	39	93.5276	2	9.60836	34	122.325
srR-8325-cP	srRNA-RNA18SN2-1669-28-cP	GCGTTGATTAAGTCCCTGCCCTTTGTAC	28	srRNA	RNA18SN2	NR_146146.1	rRNA	Homo sapiens RNA, 18S ribosomal N2 (RNA18SN2), ribosomal RNA	1669	16	38.3703	7	33.6293	34	122.325
slncR-10918-cP	slncRNA-KIF25-AS1-398-18-cP	GCGGCGCTGTCTCCACCC	18	slncRNA	KIF25-AS1	ENST00000414364.1	lncRNA	ncrna chromosome:GRCh38:6:167994172:167997077:-1 gene:ENSG00000229921.7 gene_biotype:lncRNA transcript_biotype:lncRNA gene_symbol:KIF25-AS1 description:KIF25 antisense RNA 1 [Source:HGNC Symbol;Acc:HGNC:20953]	398	22	52.7592	4	19.2167	34	122.325
srR-1757-cP	srRNA-RNA18SN2-980-28-cP	AAGACGGACCAGAGCGAAAGCATTTGCC	28	srRNA	RNA18SN2	NR_146146.1	rRNA	Homo sapiens RNA, 18S ribosomal N2 (RNA18SN2), ribosomal RNA	980	16	38.3703	3	14.4125	34	122.325
smR-3388-cP	smRNA-ADRB1-2044-19-cP	GAGAGGACCGGAGTGGACG	19	smRNA	ADRB1	ENSG00000043591	mature mRNA	ENSG00000043591|ENST00000369295|ADRB1|protein_coding|adrenoceptorbeta 1 [Source:HGNC Symbol;Acc:HGNC:285]	2044	5	11.9907	3	14.4125	34	122.325
sgmR-6518-cP	sgmRNA-chr5-115448981-16-cP	AAGTCTCGCCTCCCGC	16	sgmRNA	chr5	-	Genome	Chromosome 5	115448981	1	2.39814	0	0	34	122.325
-	spgRNA-STMN1P1-388-15-cP	AAATGCGGAAGAGAT	15	spgRNA	STMN1P1	ENSG00000276058	pseudogene	ENSG00000276058|ENST00000617809|STMN1P1|processed_pseudogene|stathmin1 pseudogene 1 [Source:HGNC Symbol;Acc:HGNC:44062]	388	0	0	0	0	34	122.325
sgmR-6415-cP	sgmRNA-chr9-98777733-23-cP	ACGGACAAGGGGAATCTGACTGT	23	sgmRNA	chr9	-	Genome	Chromosome 9	98777733	82	196.648	48	230.601	33	118.727
sgmR-6413-cP	sgmRNA-chrX-113863002-17-cP	GGCTTAGAACATGTTCC	17	sgmRNA	chrX	-	Genome	Chromosome X	113863002	85	203.842	69	331.489	33	118.727
srR-1197-cP	srRNA-RNA28SN5-4184-16-cP	GGAGTTTGACTGGGGC	16	srRNA	RNA28SN5	NR_003287.4	rRNA	Homo sapiens RNA, 28S ribosomal N5 (RNA28SN5), ribosomal RNA	4184	54	129.5	69	331.489	33	118.727
srR-2567-cP	srRNA-RNA28SN5-1876-19-cP	TGGCGCTGCGGGATGAACC	19	srRNA	RNA28SN5	NR_003287.4	rRNA	Homo sapiens RNA, 28S ribosomal N5 (RNA28SN5), ribosomal RNA	1876	31	74.3425	75	360.314	33	118.727
srR-3539-cP	srRNA-RNA28SN5-4203-21-cP	ACACCTGTCAAACGGTAACGC	21	srRNA	RNA28SN5	NR_003287.4	rRNA	Homo sapiens RNA, 28S ribosomal N5 (RNA28SN5), ribosomal RNA	4203	61	146.287	2	9.60836	33	118.727
slncR-10903-cP	slncRNA-AL583810.2-1584-16-cP	TCTGCAACTCGACTCC	16	slncRNA	AL583810.2	ENST00000556430.1	lncRNA	ncrna chromosome:GRCh38:14:104842663:104845916:1 gene:ENSG00000258811.1 gene_biotype:lncRNA transcript_biotype:lncRNA gene_symbol:AL583810.2 description:novel transcript	1584	39	93.5276	3	14.4125	33	118.727
srR-34-cP	srRNA-RNA45SN5-6600-20-cP	ACGACTCTTAGCGGTGGATC	20	srRNA	RNA45SN5	NR_046235.3	rRNA	Homo sapiens RNA, 45S pre-ribosomal N5 (RNA45SN5), ribosomal RNA	6600	29	69.5462	5	24.0209	33	118.727
srR-606-cP	srRNA-RNA18SN2-1512-21-cP	CCGGGGCTGCACGCGCGCTAC	21	srRNA	RNA18SN2	NR_146146.1	rRNA	Homo sapiens RNA, 18S ribosomal N2 (RNA18SN2), ribosomal RNA	1512	35	83.9351	2	9.60836	33	118.727
srR-3353-cP	srRNA-RNA28SN5-1764-22-cP	GAAACGATCTCAACCTATTCTC	22	srRNA	RNA28SN5	NR_003287.4	rRNA	Homo sapiens RNA, 28S ribosomal N5 (RNA28SN5), ribosomal RNA	1764	13	31.1759	11	52.846	33	118.727
srR-9196-cP	srRNA-RNA18SN2-1332-24-cP	ATGGCCGTTCTTAGTTGGTGGAGC	24	srRNA	RNA18SN2	NR_146146.1	rRNA	Homo sapiens RNA, 18S ribosomal N2 (RNA18SN2), ribosomal RNA	1332	11	26.3796	4	19.2167	33	118.727
sinR-138-cP	sinRNA-LINC01121-41336-20-2-cP	CCTTCCCGTGGACTGCCTCA	20	sinRNA	LINC01121	ENSG00000205054	lncRNA	-	41336	31	74.3425	32	153.734	32	115.129
srR-1301-cP	srRNA-RNA18SN2-1381-17-cP	GAACGAGACTCTAGCCT	17	srRNA	RNA18SN2	NR_146146.1	rRNA	Homo sapiens RNA, 18S ribosomal N2 (RNA18SN2), ribosomal RNA	1381	76	182.259	48	230.601	32	115.129
srR-27253-cP	srRNA-RNA18SN2-1675-24-cP	ATTAAGTCCCTGCCCTTTGTACAC	24	srRNA	RNA18SN2	NR_146146.1	rRNA	Homo sapiens RNA, 18S ribosomal N2 (RNA18SN2), ribosomal RNA	1675	36	86.3332	25	120.105	32	115.129
srR-784-cP	srRNA-RNA18SN2-1062-20-cP	ACCGTCGTAGTTCCGACCAT	20	srRNA	RNA18SN2	NR_146146.1	rRNA	Homo sapiens RNA, 18S ribosomal N2 (RNA18SN2), ribosomal RNA	1062	131	314.157	28	134.517	32	115.129
srR-5-cP	srRNA-RNA5S1-1-20-cP	GTCTACGGCCATACCACCCT	20	srRNA	RNA5S1	NR_023363.1	rRNA	Homo sapiens RNA, 5S ribosomal 1 (RNA5S1), ribosomal RNA	1	57	136.694	45	216.188	32	115.129
sinR-101-cP	sinRNA-ADCY5-1023-18-cP	GACGGACTCCCTGGAATC	18	sinRNA	ADCY5	ENSG00000173175	protein_coding	adenylate cyclase 5 [Source:HGNC Symbol;Acc:HGNC:236]	1023	48	115.111	47	225.797	32	115.129
srR-405-cP	srRNA-RNA28SN5-4233-20-cP	AAGGCGAGCTCAGGGAGGAC	20	srRNA	RNA28SN5	NR_003287.4	rRNA	Homo sapiens RNA, 28S ribosomal N5 (RNA28SN5), ribosomal RNA	4233	62	148.685	33	158.538	32	115.129
sgmR-6418-cP	sgmRNA-chr7-148699791-17-cP	AGCCCGGCCCGACTAGC	17	sgmRNA	chr7	-	Genome	Chromosome 7	148699791	36	86.3332	44	211.384	32	115.129
srR-1052-cP	srRNA-RNA28SN5-4688-17-cP	CTGAACGCCTCTAAGTC	17	srRNA	RNA28SN5	NR_003287.4	rRNA	Homo sapiens RNA, 28S ribosomal N5 (RNA28SN5), ribosomal RNA	4688	45	107.917	38	182.559	32	115.129
srR-600-cP	srRNA-RNA28SN5-3614-24-cP	GGTGCGGACCAGGGGAATCCGACT	24	srRNA	RNA28SN5	NR_003287.4	rRNA	Homo sapiens RNA, 28S ribosomal N5 (RNA28SN5), ribosomal RNA	3614	52	124.704	31	148.93	32	115.129
srR-1142-cP	srRNA-RNA18SN2-1082-30-cP	AAACGATGCCGACCGGCGATGCGGCGGCGT	30	srRNA	RNA18SN2	NR_146146.1	rRNA	Homo sapiens RNA, 18S ribosomal N2 (RNA18SN2), ribosomal RNA	1082	75	179.861	16	76.8669	32	115.129
srR-975-cP	srRNA-RNA18SN2-1385-20-cP	GAGACTCTGGCATGCTAACT	20	srRNA	RNA18SN2	NR_146146.1	MT rRNA	Homo sapiens RNA, 18S ribosomal N2 (RNA18SN2), ribosomal RNA	1385	83	199.046	2	9.60836	32	115.129
srR-2147-cP	srRNA-RNA28SN5-1871-28-cP	AGAACTGGCGCTGCGGGATGAACCGAAC	28	srRNA	RNA28SN5	NR_003287.4	rRNA	Homo sapiens RNA, 28S ribosomal N5 (RNA28SN5), ribosomal RNA	1871	19	45.5648	27	129.713	32	115.129
srR-3554-cP	srRNA-RNA28SN5-4450-17-cP	TGTCGGCTCTTCCTATC	17	srRNA	RNA28SN5	NR_003287.4	rRNA	Homo sapiens RNA, 28S ribosomal N5 (RNA28SN5), ribosomal RNA	4450	24	57.5555	16	76.8669	32	115.129
slncR-10906-cP	slncRNA-AC092171.3-796-19-cP	AGCGGAGCTGGAATTCATT	19	slncRNA	AC092171.3	ENST00000610122.1	lncRNA	ncrna chromosome:GRCh38:7:5426277:5428927:-1 gene:ENSG00000234432.4 gene_biotype:lncRNA transcript_biotype:lncRNA gene_symbol:AC092171.3 description:uncharacterized LOC100129484 [Source:NCBI gene (formerly Entrezgene);Acc:100129484]	796	37	88.7314	4	19.2167	32	115.129
sgmR-6447-cP	sgmRNA-chr10-58767618-17-cP	GAAATTCCTTGTCGGGT	17	sgmRNA	chr10	-	Genome	Chromosome 10	58767618	28	67.1481	8	38.4335	32	115.129
srR-1317-cP	srRNA-RNA18SN2-980-21-cP	AAGACGGACCAGAGCGAAAGC	21	srRNA	RNA18SN2	NR_146146.1	rRNA	Homo sapiens RNA, 18S ribosomal N2 (RNA18SN2), ribosomal RNA	980	12	28.7777	15	72.0627	32	115.129
srR-117-cP	srRNA-RNA45SN5-6598-26-cP	GTACGACTCTTAGCGGTGGATCACTC	26	srRNA	RNA45SN5	NR_046235.3	rRNA	Homo sapiens RNA, 45S pre-ribosomal N5 (RNA45SN5), ribosomal RNA	6598	30	71.9443	5	24.0209	32	115.129
srR-7208-cP	srRNA-RNA28SN5-4984-30-cP	CTGCTTCTGGGTCGGGGTTTCGTACGTAGC	30	srRNA	RNA28SN5	NR_003287.4	rRNA	Homo sapiens RNA, 28S ribosomal N5 (RNA28SN5), ribosomal RNA	4984	8	19.1852	8	38.4335	32	115.129
slncR-10930-cP	slncRNA-AC093787.2-2319-24-cP	AGTATTGTTTAATGGGGGTAGAGC	24	slncRNA	AC093787.2	ENST00000656423.1	lncRNA	ncrna chromosome:GRCh38:2:132010195:132017000:1 gene:ENSG00000287414.1 gene_biotype:lncRNA transcript_biotype:lncRNA gene_symbol:AC093787.2 description:novel transcript	2319	21	50.361	1	4.80418	32	115.129
sinR-10858-cP	sinRNA-SYTL4-8742-16-cP	AGAGATCTGGAGGAAT	16	sinRNA	SYTL4	ENSG00000102362	protein_coding	synaptotagmin like 4 [Source:HGNC Symbol;Acc:HGNC:15588]	8742	14	33.574	1	4.80418	32	115.129
srR-1695-cP	srRNA-RNA18SN2-1273-20-cP	CGGACACGGACAGGATTGAC	20	srRNA	RNA18SN2	NR_146146.1	rRNA	Homo sapiens RNA, 18S ribosomal N2 (RNA18SN2), ribosomal RNA	1273	13	31.1759	1	4.80418	32	115.129
srR-1422-cP	srRNA-RNA28SN5-1967-21-cP	AGGACGGTGGCCATGGAAGTC	21	srRNA	RNA28SN5	NR_003287.4	rRNA	Homo sapiens RNA, 28S ribosomal N5 (RNA28SN5), ribosomal RNA	1967	2	4.79629	0	0	32	115.129
smR-4097-cP	smRNA-TRDN-1640-17-cP	GAAAAAGAACCTGAAAC	17	smRNA	TRDN	ENSG00000186439	mature mRNA	ENSG00000186439|ENST00000334268|TRDN|protein_coding|triadin[Source:HGNC Symbol;Acc:HGNC:12261]	1640	0	0	0	0	32	115.129
piR-31139-5-17-cP	piRNA-31139-5-17-cP	ACTGCCTGTCCTGACCT	17	piRNA	hsa-piR-31139	hsa-piR-31139	piRNA	-	5	42	100.722	26	124.909	31	111.532
sgmR-6475-cP	sgmRNA-chr2-18792139-23-2-cP	TGAGAGAACTCGGGTGAAGGAAC	23	sgmRNA	chr2	-	Genome	Chromosome 2	18792139	10	23.9814	5	24.0209	31	111.532
srR-13-cP	srRNA-RNA5S1-11-20-cP	ATACCACCCTGAACGCGCCC	20	srRNA	RNA5S1	NR_023363.1	rRNA	Homo sapiens RNA, 5S ribosomal 1 (RNA5S1), ribosomal RNA	11	30	71.9443	96	461.201	31	111.532
srR-25-cP	srRNA-RNA5S1-1-28-cP	GTCTACGGCCATACCACCCTGAACGCGC	28	srRNA	RNA5S1	NR_023363.1	rRNA	Homo sapiens RNA, 5S ribosomal 1 (RNA5S1), ribosomal RNA	1	50	119.907	65	312.272	31	111.532
slncR-739-cP	slncRNA-AC105053.1-203-16-cP	AGACACGGCCCAGACT	16	slncRNA	AC105053.1	ENST00000366278.2	lncRNA	ncrna chromosome:GRCh38:2:85815130:85825391:1 gene:ENSG00000229498.1 gene_biotype:lncRNA transcript_biotype:lncRNA gene_symbol:AC105053.1 description:novel transcript	203	74	177.463	42	201.776	31	111.532
slncR-1196-cP	slncRNA-CPEB1-AS1-57-15-cP	AGAACCTGAAACCGT	15	slncRNA	CPEB1-AS1	ENST00000654760.1	lncRNA	ncrna chromosome:GRCh38:15:82648765:82650829:1 gene:ENSG00000259462.3 gene_biotype:lncRNA transcript_biotype:lncRNA gene_symbol:CPEB1-AS1 description:CPEB1 antisense RNA 1 [Source:HGNC Symbol;Acc:HGNC:27523]	57	84	201.444	30	144.125	31	111.532
srR-420-cP	srRNA-RNA28SN3-47-22-cP	AGTCAGCGGAGGAAAAGAAACT	22	srRNA	RNA28SN3	NR_146154.1	rRNA	Homo sapiens RNA, 28S ribosomal N3 (RNA28SN3), ribosomal RNA	47	88	211.037	28	134.517	31	111.532
srR-1814-cP	srRNA-RNA28SN5-3691-26-cP	GATTTCTGCCCAGTGCTCTGAATGTC	26	srRNA	RNA28SN5	NR_003287.4	rRNA	Homo sapiens RNA, 28S ribosomal N5 (RNA28SN5), ribosomal RNA	3691	42	100.722	35	168.146	31	111.532
smR-102-cP	smRNA-DBT-7785-15-cP	GCTACATGTGGCTTA	15	smRNA	DBT	ENSG00000137992	mature mRNA	ENSG00000137992|ENST00000370132|DBT|protein_coding|dihydrolipoamidebranched chain transacylase E2 [Source:HGNC Symbol;Acc:HGNC:2698]	7785	52	124.704	25	120.105	31	111.532
srR-2159-cP	srRNA-RNA28SN3-44-25-cP	ATTAGTCAGCGGAGGAAAAGAAACT	25	srRNA	RNA28SN3	NR_146154.1	rRNA	Homo sapiens RNA, 28S ribosomal N3 (RNA28SN3), ribosomal RNA	44	56	134.296	20	96.0836	31	111.532
slncR-119-cP	slncRNA-AC079385.2-2365-18-cP	GAGAACTTTGAAGACTGA	18	slncRNA	AC079385.2	ENST00000655603.1	lncRNA	ncrna chromosome:GRCh38:12:106678583:106683494:-1 gene:ENSG00000257711.2 gene_biotype:lncRNA transcript_biotype:lncRNA gene_symbol:AC079385.2 description:novel transcript, antisense to RFX4	2365	42	100.722	13	62.4544	31	111.532
srR-4720-cP	srRNA-RNA28SN5-3691-25-cP	GATTTCTGCCCAGTGCTCTGAATGT	25	srRNA	RNA28SN5	NR_003287.4	rRNA	Homo sapiens RNA, 28S ribosomal N5 (RNA28SN5), ribosomal RNA	3691	18	43.1666	19	91.2794	31	111.532
srR-2764-cP	srRNA-RNA18SN2-1671-24-cP	GTTGATTAAGTCCCTGCCCTTTGT	24	srRNA	RNA18SN2	NR_146146.1	rRNA	Homo sapiens RNA, 18S ribosomal N2 (RNA18SN2), ribosomal RNA	1671	30	71.9443	10	48.0418	31	111.532
srR-323-cP	srRNA-RNA28SN5-4440-27-cP	GATCCTTCGATGTCGGCTCTTCCTATC	27	srRNA	RNA28SN5	NR_003287.4	rRNA	Homo sapiens RNA, 28S ribosomal N5 (RNA28SN5), ribosomal RNA	4440	29	69.5462	4	19.2167	31	111.532
srR-8483-cP	srRNA-RNA28SN5-3599-25-cP	AGCCGACTTAGAACTGGTGCGGACC	25	srRNA	RNA28SN5	NR_003287.4	rRNA	Homo sapiens RNA, 28S ribosomal N5 (RNA28SN5), ribosomal RNA	3599	32	76.7406	0	0	31	111.532
srR-391-cP	srRNA-RNA28SN5-1-30-cP	CGCGACCTCAGATCAGACGTGGCGACCCGC	30	srRNA	RNA28SN5	NR_003287.4	rRNA	Homo sapiens RNA, 28S ribosomal N5 (RNA28SN5), ribosomal RNA	1	20	47.9629	4	19.2167	31	111.532
srR-3871-cP	srRNA-RNA28SN5-1599-24-cP	AAATCGGTCGTCCGACCTGGGTAT	24	srRNA	RNA28SN5	NR_003287.4	rRNA	Homo sapiens RNA, 28S ribosomal N5 (RNA28SN5), ribosomal RNA	1599	24	57.5555	0	0	31	111.532
sgmR-6483-cP	sgmRNA-chr7-4788088-21-cP	GGGAGACACACGGCGGGTGCT	21	sgmRNA	chr7	-	Genome	Chromosome 7	4788088	17	40.7685	0	0	31	111.532
piR-4784-4-16-cP	piRNA-4784-4-16-cP	AGAGGCGATGAAGGAC	16	piRNA	hsa-piR-4784	hsa-piR-4784	piRNA	-	4	0	0	0	0	31	111.532
piR-29887-7-16-cP	piRNA-29887-7-16-cP	ACGGCCCAGACTCCTA	16	piRNA	hsa-piR-29887	hsa-piR-29887	piRNA	-	7	96	230.222	84	403.551	30	107.934
srR-1192-cP	srRNA-RNA18SN2-1381-15-2-cP	GAACGAGACTCTAGC	15	srRNA	RNA18SN2	NR_146146.1	MT rRNA	Homo sapiens RNA, 18S ribosomal N2 (RNA18SN2), ribosomal RNA	1381	7	16.787	20	96.0836	30	107.934
srR-549-cP	srRNA-RNA28SN5-2835-22-cP	AATGTAGGTAAGGGAAGTCGGC	22	srRNA	RNA28SN5	NR_003287.4	rRNA	Homo sapiens RNA, 28S ribosomal N5 (RNA28SN5), ribosomal RNA	2835	89	213.435	8	38.4335	30	107.934
srR-1219-cP	srRNA-RNA5S1-1-23-2-cP	GTCTACGGCCATACCACGTTGAA	23	srRNA	RNA5S1	NR_023363.1	rRNA	Homo sapiens RNA, 5S ribosomal 1 (RNA5S1), ribosomal RNA	1	9	21.5833	23	110.496	30	107.934
srR-2019-cP	srRNA-RNA28SN5-3618-16-cP	ACGGACCAGGGGAATC	16	srRNA	RNA28SN5	NR_003287.4	rRNA	Homo sapiens RNA, 28S ribosomal N5 (RNA28SN5), ribosomal RNA	3618	65	155.879	33	158.538	30	107.934
sgmR-6419-cP	sgmRNA-chr10-15406348-17-cP	ACTGGAGGACCGAACCC	17	sgmRNA	chr10	-	Genome	Chromosome 10	15406348	64	153.481	28	134.517	30	107.934
srR-1723-cP	srRNA-RNA18SN2-1381-28-cP	GAACGAGACTCTGGCATGCTAACTAGTT	28	srRNA	RNA18SN2	NR_146146.1	rRNA	Homo sapiens RNA, 18S ribosomal N2 (RNA18SN2), ribosomal RNA	1381	87	208.639	16	76.8669	30	107.934
slncR-647-cP	slncRNA-AL513318.1-223-15-cP	GGCGCTGTGGGATGA	15	slncRNA	AL513318.1	ENST00000647820.1	lncRNA	ncrna chromosome:GRCh38:9:87009033:87012032:-1 gene:ENSG00000269994.3 gene_biotype:lncRNA transcript_biotype:lncRNA gene_symbol:AL513318.1 description:novel transcript	223	36	86.3332	30	144.125	30	107.934
srR-1174-cP	srRNA-RNA18SN2-1058-24-cP	AGATACCGTCGTAGTTCCGACCAT	24	srRNA	RNA18SN2	NR_146146.1	rRNA	Homo sapiens RNA, 18S ribosomal N2 (RNA18SN2), ribosomal RNA	1058	95	227.824	0	0	30	107.934
sgmR-6429-cP	sgmRNA-chr22-44581915-17-cP	ATCCTGGGGCTGTAGTC	17	sgmRNA	chr22	-	Genome	Chromosome 22	44581915	25	59.9536	22	105.692	30	107.934
srR-555-cP	srRNA-RNA28SN5-1723-18-cP	AGTTTTATCCGGTAAAGC	18	srRNA	RNA28SN5	NR_003287.4	rRNA	Homo sapiens RNA, 28S ribosomal N5 (RNA28SN5), ribosomal RNA	1723	34	81.5369	7	33.6293	30	107.934
srR-7778-cP	srRNA-RNA28SN5-4672-27-cP	ATCTGTGGGATTATGACTGAACGCCTC	27	srRNA	RNA28SN5	NR_003287.4	rRNA	Homo sapiens RNA, 28S ribosomal N5 (RNA28SN5), ribosomal RNA	4672	11	26.3796	8	38.4335	30	107.934
sgmR-6478-cP	sgmRNA-chr17-36679886-16-cP	AGAGATGGATTGGTGC	16	sgmRNA	chr17	-	Genome	Chromosome 17	36679886	15	35.9722	3	14.4125	30	107.934
srR-1540-cP	srRNA-RNA5-8SN1-85-23-cP	TTGATCATCGACACTTCGAACGC	23	srRNA	RNA5-8SN1	NR_145821.1	rRNA	Homo sapiens RNA, 5.8S ribosomal N1 (RNA5-8SN1), ribosomal RNA	85	0	0	8	38.4335	30	107.934
slncR-3297-cP	slncRNA-LINC01612-187-18-cP	TACGGGTGAGGGCTGGGC	18	slncRNA	LINC01612	ENST00000654867.1	lncRNA	ncrna chromosome:GRCh38:4:170226588:170283723:1 gene:ENSG00000250266.2 gene_biotype:lncRNA transcript_biotype:lncRNA gene_symbol:LINC01612 description:long intergenic non-protein coding RNA 1612 [Source:HGNC Symbol;Acc:HGNC:51837]	187	6	14.3889	5	24.0209	30	107.934
smR-4088-cP	smRNA-EDEM3-2495-16-cP	AGAGGGGGGTAGAATT	16	smRNA	EDEM3	ENSG00000116406	mature mRNA	ENSG00000116406|ENST00000439962|EDEM3|protein_coding|ERdegradation enhancing alpha-mannosidase like protein 3 [Source:HGNC Symbol;Acc:HGNC:16787]	2495	4	9.59258	3	14.4125	30	107.934
slncR-10967-cP	slncRNA-LINC02092-1258-18-cP	CGTGGGCGCTGGAGAATT	18	slncRNA	LINC02092	ENST00000455366.1	lncRNA	ncrna chromosome:GRCh38:17:73786822:73800793:1 gene:ENSG00000234721.3 gene_biotype:lncRNA transcript_biotype:lncRNA gene_symbol:LINC02092 description:long intergenic non-protein coding RNA 2092 [Source:HGNC Symbol;Acc:HGNC:52943]	1258	6	14.3889	0	0	30	107.934
smR-4095-cP	smRNA-E2F1-472-20-cP	AGATGTGAAATCCCCGGGCT	20	smRNA	E2F1	ENSG00000101412	mature mRNA	ENSG00000101412|ENST00000343380|E2F1|protein_coding|E2Ftranscription factor 1 [Source:HGNC Symbol;Acc:HGNC:3113]	472	5	11.9907	0	0	30	107.934
-	spgRNA-AC099336.1-424-15-cP	ACGGACGTGGGGGTT	15	spgRNA	AC099336.1	ENSG00000232626	pseudogene	ENSG00000232626|ENST00000417053|AC099336.1|transcribed_processed_pseudogene|FK506binding protein 8, 38kDa (FKBP8) pseudogene	424	0	0	0	0	30	107.934
srR-1446-cP	srRNA-RNA28SN5-3627-19-cP	GGAATCCGACTGTCTAATT	19	srRNA	RNA28SN5	NR_003287.4	rRNA	Homo sapiens RNA, 28S ribosomal N5 (RNA28SN5), ribosomal RNA	3627	21	50.361	42	201.776	29	104.336
srR-979-cP	srRNA-RNA28SN5-4684-17-cP	ATGACTGAACGCCTCTA	17	srRNA	RNA28SN5	NR_003287.4	rRNA	Homo sapiens RNA, 28S ribosomal N5 (RNA28SN5), ribosomal RNA	4684	50	119.907	22	105.692	29	104.336
srR-39-cP	srRNA-RNA5S1-1-25-cP	GTCTACGGCCATACCACCCTGAACG	25	srRNA	RNA5S1	NR_023363.1	rRNA	Homo sapiens RNA, 5S ribosomal 1 (RNA5S1), ribosomal RNA	1	73	175.065	75	360.314	29	104.336
srR-28-cP	srRNA-RNA5S1-1-21-cP	GTCTACGGCCATACCACCCTG	21	srRNA	RNA5S1	NR_023363.1	rRNA	Homo sapiens RNA, 5S ribosomal 1 (RNA5S1), ribosomal RNA	1	57	136.694	81	389.139	29	104.336
srR-171-cP	srRNA-RNA18SN2-79-23-cP	AGTGAAACTGCGAATGGCTCATT	23	srRNA	RNA18SN2	NR_146146.1	rRNA	Homo sapiens RNA, 18S ribosomal N2 (RNA18SN2), ribosomal RNA	79	165	395.694	11	52.846	29	104.336
tsR-334-cP	tsRNA-Leu-CAG-69-17-cP	ATCCCACTTCTGACACC	17	tsRNA	tRNA-Leu-CAG	chr16.trna27	tRNA	Homo_sapiens_tRNA-Leu-CAG-2-2	69	53	127.102	41	196.971	29	104.336
srR-300-cP	srRNA-RNA18SN2-83-16-cP	AAACTGCGAATGGCTC	16	srRNA	RNA18SN2	NR_146146.1	rRNA	Homo sapiens RNA, 18S ribosomal N2 (RNA18SN2), ribosomal RNA	83	94	225.426	18	86.4753	29	104.336
srR-134-cP	srRNA-RNA18SN2-1454-29-cP	AAGTGGCGTTCAGCCACCCGAGATTGAGC	29	srRNA	RNA18SN2	NR_146146.1	rRNA	Homo sapiens RNA, 18S ribosomal N2 (RNA18SN2), ribosomal RNA	1454	45	107.917	32	153.734	29	104.336
sgmR-6423-cP	sgmRNA-chr4-737873-16-cP	TGGCGCTGTGGGATGA	16	sgmRNA	chr4	-	Genome	Chromosome 4	737873	47	112.713	23	110.496	29	104.336
srR-146-cP	srRNA-RNA18SN2-1420-18-cP	GAGCGGTCGGCGTCCCCC	18	srRNA	RNA18SN2	NR_146146.1	rRNA	Homo sapiens RNA, 18S ribosomal N2 (RNA18SN2), ribosomal RNA	1420	53	127.102	19	91.2794	29	104.336
srR-1457-cP	srRNA-RNA18SN2-1699-18-cP	ACCGCCCGTCGCTACTAC	18	srRNA	RNA18SN2	NR_146146.1	rRNA	Homo sapiens RNA, 18S ribosomal N2 (RNA18SN2), ribosomal RNA	1699	35	83.9351	15	72.0627	29	104.336
srR-283-cP	srRNA-RNA18SN2-392-26-cP	ATGGTGACCACGGGTGACGGGGAATC	26	srRNA	RNA18SN2	NR_146146.1	rRNA	Homo sapiens RNA, 18S ribosomal N2 (RNA18SN2), ribosomal RNA	392	38	91.1295	13	62.4544	29	104.336
-	spgRNA-SORD2P-145-15-cP	GCACGGACCAGGGGA	15	spgRNA	SORD2P	ENSG00000282195	pseudogene	ENSG00000282195|ENST00000633594|SORD2P|transcribed_unprocessed_pseudogene|sorbitoldehydrogenase 2, pseudogene [Source:HGNC Symbol;Acc:HGNC:49919]	145	40	95.9258	12	57.6502	29	104.336
sinR-1058-cP	sinRNA-TAFA5-11971-19-cP	ACTGGGACTGAGACACGGC	19	sinRNA	TAFA5	ENSG00000219438	protein_coding	TAFA chemokine like family member 5 [Source:HGNC Symbol;Acc:HGNC:21592]	11971	35	83.9351	13	62.4544	29	104.336
smcR-56-cP	smcRNA-RN7SKP253-120-15-cP	ATCCTGGGGCTGTAG	15	smcRNA	RN7SKP253	ENST00000516424.1	miscRNA	ncrna chromosome:GRCh38:4:139794125:139794433:-1 gene:ENSG00000252233.1 gene_biotype:misc_RNA transcript_biotype:misc_RNA gene_symbol:RN7SKP253 description:RN7SK pseudogene 253 [Source:HGNC Symbol;Acc:HGNC:45977]	120	32	76.7406	13	62.4544	29	104.336
srR-4954-cP	srRNA-RNA18SN2-1385-24-cP	GAGACTCTGGCATGCTAACTAGTT	24	srRNA	RNA18SN2	NR_146146.1	rRNA	Homo sapiens RNA, 18S ribosomal N2 (RNA18SN2), ribosomal RNA	1385	31	74.3425	12	57.6502	29	104.336
sinR-583-cP	sinRNA-IL1R1-1302-17-cP	GCCGGTGTCCTCTCCTA	17	sinRNA	IL1R1	ENSG00000115594	protein_coding	interleukin 1 receptor type 1 [Source:HGNC Symbol;Acc:HGNC:5993]	1302	44	105.518	4	19.2167	29	104.336
srR-1394-cP	srRNA-RNA18SN2-1220-20-cP	AGGAGTGGAGCCTGCGGCTT	20	srRNA	RNA18SN2	NR_146146.1	rRNA	Homo sapiens RNA, 18S ribosomal N2 (RNA18SN2), ribosomal RNA	1220	22	52.7592	10	48.0418	29	104.336
srR-3210-cP	srRNA-RNA28SN5-4484-25-cP	ACCAAGCGTTGGATTGTTCACCCAC	25	srRNA	RNA28SN5	NR_003287.4	rRNA	Homo sapiens RNA, 28S ribosomal N5 (RNA28SN5), ribosomal RNA	4484	24	57.5555	9	43.2376	29	104.336
srR-24250-cP	srRNA-RNA28SN5-3689-28-cP	GTGATTTCTGCCCAGTGCTCTGAATGTC	28	srRNA	RNA28SN5	NR_003287.4	rRNA	Homo sapiens RNA, 28S ribosomal N5 (RNA28SN5), ribosomal RNA	3689	21	50.361	8	38.4335	29	104.336
srR-1212-cP	srRNA-RNA28SN5-3949-16-cP	ATGAGAGGTGTAGAAT	16	srRNA	RNA28SN5	NR_003287.4	rRNA	Homo sapiens RNA, 28S ribosomal N5 (RNA28SN5), ribosomal RNA	3949	34	81.5369	0	0	29	104.336
srR-2908-cP	srRNA-RNA28SN5-2815-25-cP	AGCCTCTGGCATGTTGGAACAATGT	25	srRNA	RNA28SN5	NR_003287.4	rRNA	Homo sapiens RNA, 28S ribosomal N5 (RNA28SN5), ribosomal RNA	2815	16	38.3703	2	9.60836	29	104.336
srR-4224-cP	srRNA-RNA28SN5-4672-20-cP	ATCTGTGGGATTATGACTGA	20	srRNA	RNA28SN5	NR_003287.4	rRNA	Homo sapiens RNA, 28S ribosomal N5 (RNA28SN5), ribosomal RNA	4672	9	21.5833	0	0	29	104.336
-	spgRNA-KRT8P43-1038-15-cP	GAAAGCGTGGGGAGC	15	spgRNA	KRT8P43	ENSG00000218186	pseudogene	ENSG00000218186|ENST00000406052|KRT8P43|processed_pseudogene|keratin8 pseudogene 43 [Source:HGNC Symbol;Acc:HGNC:39877]	1038	0	0	0	0	29	104.336
piR-26299-7-19-2-cP	piRNA-26299-7-19-2-cP	AAACGGCGGCCGTAACTAT	19	piRNA	hsa-piR-26299	hsa-piR-26299	piRNA	-	7	9	21.5833	5	24.0209	28	100.738
slncR-879-cP	slncRNA-ECE1-AS1-1274-17-2-cP	GGGTGAGGGCTGGGCGA	17	slncRNA	ECE1-AS1	ENST00000655030.1	lncRNA	ncrna chromosome:GRCh38:1:21293658:21299874:1 gene:ENSG00000231105.2 gene_biotype:lncRNA transcript_biotype:lncRNA gene_symbol:ECE1-AS1 description:ECE1 antisense RNA 1 [Source:HGNC Symbol;Acc:HGNC:40203]	1274	36	86.3332	14	67.2585	28	100.738
slncR-10928-cP	slncRNA-LINC02681-1410-19-cP	AGCCACACTGGGACTGAGA	19	slncRNA	LINC02681	ENST00000422661.1	lncRNA	ncrna chromosome:GRCh38:10:101252821:101263550:-1 gene:ENSG00000229649.1 gene_biotype:lncRNA transcript_biotype:lncRNA gene_symbol:LINC02681 description:long intergenic non-protein coding RNA 2681 [Source:HGNC Symbol;Acc:HGNC:54175]	1410	17	40.7685	9	43.2376	28	100.738
smcR-572-cP	smcRNA-Y_RNA-5-16-cP	ACGGTCCTAAGGTAGC	16	smcRNA	Y_RNA	ENST00000362714.1	miscRNA	ncrna chromosome:GRCh38:12:127619336:127619447:-1 gene:ENSG00000199584.1 gene_biotype:misc_RNA transcript_biotype:misc_RNA gene_symbol:Y_RNA description:Y RNA [Source:RFAM;Acc:RF00019]	5	20	47.9629	11	52.846	28	100.738
smR-54-cP	smRNA-MAPKAP1-344-17-cP	TCCCGTGGACTGCCTCA	17	smRNA	MAPKAP1	ENSG00000119487	mature mRNA	ENSG00000119487|ENST00000496063|MAPKAP1|protein_coding|MAPKassociated protein 1 [Source:HGNC Symbol;Acc:HGNC:18752]	344	74	177.463	48	230.601	28	100.738
-	spgRNA-RTN3P1-678-16-cP	GGACTCCCTGGAATCG	16	spgRNA	RTN3P1	ENSG00000251333	pseudogene	ENSG00000251333|ENST00000536295|RTN3P1|processed_pseudogene|reticulon3 pseudogene 1 [Source:HGNC Symbol;Acc:HGNC:19212]	678	66	158.278	51	245.013	28	100.738
srR-1899-cP	srRNA-RNA18SN2-1265-20-cP	ACCCGGCCCGGACACGGACA	20	srRNA	RNA18SN2	NR_146146.1	rRNA	Homo sapiens RNA, 18S ribosomal N2 (RNA18SN2), ribosomal RNA	1265	13	31.1759	8	38.4335	28	100.738
srR-2372-cP	srRNA-RNA28SN5-4493-17-cP	TGGATTGTTCACCCACT	17	srRNA	RNA28SN5	NR_003287.4	rRNA	Homo sapiens RNA, 28S ribosomal N5 (RNA28SN5), ribosomal RNA	4493	41	98.3239	19	91.2794	28	100.738
tsR-352-cP	tsRNA-Pro-TGG-59-16-cP	TCCCGGACGAGCCCCC	16	tsRNA	tRNA-Pro-TGG	chr16.trna9	tRNA	Homo_sapiens_tRNA-Pro-TGG-3-5	59	152	364.518	76	365.118	28	100.738
sinR-1210-cP	sinRNA-SEZ6-1375-19-cP	AGAACCTGAAACCGTGTGC	19	sinRNA	SEZ6	ENSG00000063015	protein_coding	seizure related 6 homolog [Source:HGNC Symbol;Acc:HGNC:15955]	1375	91	218.231	49	235.405	28	100.738
srR-35-cP	srRNA-RNA5S1-11-19-cP	ATACCACCCTGAACGCGCC	19	srRNA	RNA5S1	NR_023363.1	rRNA	Homo sapiens RNA, 5S ribosomal 1 (RNA5S1), ribosomal RNA	11	33	79.1388	61	293.055	28	100.738
srR-3104-cP	srRNA-RNA28SN5-3693-19-cP	TTTCTGCCCAGTGCTCTGA	19	srRNA	RNA28SN5	NR_003287.4	rRNA	Homo sapiens RNA, 28S ribosomal N5 (RNA28SN5), ribosomal RNA	3693	87	208.639	30	144.125	28	100.738
srR-1961-cP	srRNA-RNA28SN5-4447-20-cP	CGATGTCGGCTCTTCCTATC	20	srRNA	RNA28SN5	NR_003287.4	rRNA	Homo sapiens RNA, 28S ribosomal N5 (RNA28SN5), ribosomal RNA	4447	67	160.676	29	139.321	28	100.738
srR-1833-cP	srRNA-RNA28SN5-4486-21-cP	CAAGCGTTGGATTGTTCACCC	21	srRNA	RNA28SN5	NR_003287.4	rRNA	Homo sapiens RNA, 28S ribosomal N5 (RNA28SN5), ribosomal RNA	4486	6	14.3889	37	177.755	28	100.738
slncR-1194-cP	slncRNA-AC106739.1-544-19-cP	ACGGGTGAGGGCTGGGCGA	19	slncRNA	AC106739.1	ENST00000617035.1	lncRNA	ncrna chromosome:GRCh38:16:27313387:27314101:-1 gene:ENSG00000274092.1 gene_biotype:lncRNA transcript_biotype:lncRNA gene_symbol:AC106739.1 description:novel transcript, antisense to IL4R	544	32	76.7406	24	115.3	28	100.738
-	spgRNA-LSU-rRNA_Hsa-chr20:30513416-21-cP	ACTGGCGCTGTGGGATGAACC	21	spgRNA	LSU-rRNA_Hsa	-	pseudogene	hg38_rmsk_LSU-rRNA_Hsa_range=chr20:30513416-30514664	126	12	28.7777	24	115.3	28	100.738
-	spgRNA-RPSAP67-376-15-cP	CATCCTGGGGCTGAA	15	spgRNA	RPSAP67	ENSG00000266858	pseudogene	ENSG00000266858|ENST00000584105|RPSAP67|unprocessed_pseudogene|ribosomalprotein SA pseudogene 67 [Source:HGNC Symbol;Acc:HGNC:51918]	376	10	23.9814	19	91.2794	28	100.738
sgmR-6468-cP	sgmRNA-chr2-23656519-20-cP	GAGAACTCGGGTGAAGGAAC	20	sgmRNA	chr2	-	Genome	Chromosome 2	23656519	15	35.9722	8	38.4335	28	100.738
slncR-10941-cP	slncRNA-AC068473.3-1341-18-cP	GAAAAAGAACCTGAAACC	18	slncRNA	AC068473.3	ENST00000589723.1	lncRNA	ncrna chromosome:GRCh38:18:79578063:79589010:1 gene:ENSG00000267287.1 gene_biotype:lncRNA transcript_biotype:lncRNA gene_symbol:AC068473.3 description:novel transcript	1341	13	31.1759	5	24.0209	28	100.738
srR-1841-cP	srRNA-RNA28SN5-1646-20-cP	ATCTAGTAGCTGGTTCCCTC	20	srRNA	RNA28SN5	NR_003287.4	rRNA	Homo sapiens RNA, 28S ribosomal N5 (RNA28SN5), ribosomal RNA	1646	0	0	5	24.0209	28	100.738
srR-6998-cP	srRNA-RNA18SN2-1505-17-cP	TAGATGTCCGGGGCTGC	17	srRNA	RNA18SN2	NR_146146.1	rRNA	Homo sapiens RNA, 18S ribosomal N2 (RNA18SN2), ribosomal RNA	1505	9	21.5833	0	0	28	100.738
srR-2951-cP	srRNA-RNA18SN2-503-25-cP	CGGGGAGGTAGTGACGAAAAATAAC	25	srRNA	RNA18SN2	NR_146146.1	rRNA	Homo sapiens RNA, 18S ribosomal N2 (RNA18SN2), ribosomal RNA	503	2	4.79629	1	4.80418	28	100.738
piR-26299-7-19-cP	piRNA-26299-7-19-cP	AAACGGCGGCCGTAACAAT	19	piRNA	hsa-piR-26299	hsa-piR-26299	piRNA	-	7	38	91.1295	40	192.167	27	97.1405
piR-29887-7-15-cP	piRNA-29887-7-15-cP	CGGCCCAGACTCCTA	15	piRNA	hsa-piR-29887	hsa-piR-29887	piRNA	-	7	43	103.12	27	129.713	27	97.1405
slncR-10905-cP	slncRNA-LINC00707-696-19-cP	GATCCGCCACACTGGGACT	19	slncRNA	LINC00707	ENST00000648637.1	lncRNA	ncrna chromosome:GRCh38:10:6779580:6840873:1 gene:ENSG00000238266.2 gene_biotype:lncRNA transcript_biotype:lncRNA gene_symbol:LINC00707 description:long intergenic non-protein coding RNA 707 [Source:HGNC Symbol;Acc:HGNC:44691]	696	25	59.9536	14	67.2585	27	97.1405
slncR-659-cP	slncRNA-LINC02681-1409-16-cP	CGGCCACACTGGGACT	16	slncRNA	LINC02681	ENST00000422661.1	lncRNA	ncrna chromosome:GRCh38:10:101252821:101263550:-1 gene:ENSG00000229649.1 gene_biotype:lncRNA transcript_biotype:lncRNA gene_symbol:LINC02681 description:long intergenic non-protein coding RNA 2681 [Source:HGNC Symbol;Acc:HGNC:54175]	1409	11	26.3796	14	67.2585	27	97.1405
smR-7-cP	smRNA-MAPKAP1-344-17-2-cP	TTCCCGTGGACTGCCTC	17	smRNA	MAPKAP1	ENSG00000119487	mature mRNA	ENSG00000119487|ENST00000496063|MAPKAP1|protein_coding|MAPKassociated protein 1 [Source:HGNC Symbol;Acc:HGNC:18752]	344	73	175.065	37	177.755	27	97.1405
srR-2325-cP	srRNA-RNA18SN2-1369-27-2-cP	AATTCCGATAACGATCGAGACTCTGGC	27	srRNA	RNA18SN2	NR_146146.1	rRNA	Homo sapiens RNA, 18S ribosomal N2 (RNA18SN2), ribosomal RNA	1369	10	23.9814	11	52.846	27	97.1405
srR-1602-cP	srRNA-RNA28SN5-3747-20-cP	AACGGCGGGAGTAACTATGA	20	srRNA	RNA28SN5	NR_003287.4	rRNA	Homo sapiens RNA, 28S ribosomal N5 (RNA28SN5), ribosomal RNA	3747	45	107.917	40	192.167	27	97.1405
srR-1840-cP	srRNA-RNA28SN5-4676-24-cP	GTGGGATTATGACTGAACGCCTCT	24	srRNA	RNA28SN5	NR_003287.4	rRNA	Homo sapiens RNA, 28S ribosomal N5 (RNA28SN5), ribosomal RNA	4676	72	172.666	26	124.909	27	97.1405
srpRNA-9-cP	srpRNA-MLT2C1-chrX:51602214-16-cP	GAGACTCTAGCCTACT	16	srpRNA	MLT2C1	-	LTR	hg38_rmsk_MLT2C1_range=chrX:51602214-51602587	207	40	95.9258	23	110.496	27	97.1405
tsR-952-cP	tsRNA-Pro-TGG-59-15-cP	TCCCGGACGAGCCCC	15	tsRNA	tRNA-Pro-TGG	chr16.trna9	tRNA	Homo_sapiens_tRNA-Pro-TGG-3-5	59	27	64.7499	18	86.4753	27	97.1405
srR-419-cP	srRNA-RNA18SN2-392-18-cP	ATGGTGACCACGGGTGAC	18	srRNA	RNA18SN2	NR_146146.1	rRNA	Homo sapiens RNA, 18S ribosomal N2 (RNA18SN2), ribosomal RNA	392	55	131.898	4	19.2167	27	97.1405
srR-1556-cP	srRNA-RNA28SN5-3691-22-cP	GATTTCTGCCCAGTGCTCTGAA	22	srRNA	RNA28SN5	NR_003287.4	rRNA	Homo sapiens RNA, 28S ribosomal N5 (RNA28SN5), ribosomal RNA	3691	28	67.1481	13	62.4544	27	97.1405
srR-791-cP	srRNA-RNA28SN5-1967-20-cP	AGGACGGTGGCCATGGAAGT	20	srRNA	RNA28SN5	NR_003287.4	rRNA	Homo sapiens RNA, 28S ribosomal N5 (RNA28SN5), ribosomal RNA	1967	32	76.7406	11	52.846	27	97.1405
smR-87-cP	smRNA-MAPKAP1-345-16-cP	CCCGTGGACTGCCTCA	16	smRNA	MAPKAP1	ENSG00000119487	mature mRNA	ENSG00000119487|ENST00000496063|MAPKAP1|protein_coding|MAPKassociated protein 1 [Source:HGNC Symbol;Acc:HGNC:18752]	345	19	45.5648	13	62.4544	27	97.1405
srR-1924-cP	srRNA-RNA28SN5-1326-25-cP	ACGGACCAAGGAGTCTAACACGTGC	25	srRNA	RNA28SN5	NR_003287.4	rRNA	Homo sapiens RNA, 28S ribosomal N5 (RNA28SN5), ribosomal RNA	1326	31	74.3425	7	33.6293	27	97.1405
srpRNA-138-cP	srpRNA-L1MA4A-chrX:121413764-17-cP	CACTGGGACTGAGACAC	17	srpRNA	L1MA4A	-	LINE	hg38_rmsk_L1MA4A_range=chrX:121413764-121417062	682	17	40.7685	12	57.6502	27	97.1405
srR-1988-cP	srRNA-RNA18SN2-25-29-cP	ATATGCTTGTCTCAAAGATTAAGCCATGC	29	srRNA	RNA18SN2	NR_146146.1	rRNA	Homo sapiens RNA, 18S ribosomal N2 (RNA18SN2), ribosomal RNA	25	16	38.3703	8	38.4335	27	97.1405
sgmR-6470-cP	sgmRNA-chr11-15427559-16-cP	ATTTGTAGACGACTTA	16	sgmRNA	chr11	-	Genome	Chromosome 11	15427559	10	23.9814	10	48.0418	27	97.1405
srR-10905-cP	srRNA-RNA28SN5-4945-26-cP	GTTCGTGGGGAACCTGGCGCTAAACC	26	srRNA	RNA28SN5	NR_003287.4	rRNA	Homo sapiens RNA, 28S ribosomal N5 (RNA28SN5), ribosomal RNA	4945	16	38.3703	7	33.6293	27	97.1405
srR-1760-cP	srRNA-RNA18SN2-640-24-cP	AATAGCGTATATTAAAGTTGCTGC	24	srRNA	RNA18SN2	NR_146146.1	rRNA	Homo sapiens RNA, 18S ribosomal N2 (RNA18SN2), ribosomal RNA	640	15	35.9722	7	33.6293	27	97.1405
sinR-10856-cP	sinRNA-AL445623.2-213-17-cP	GGGGGACGGAGAAGGCT	17	sinRNA	AL445623.2	ENSG00000283982	lncRNA	-	213	24	57.5555	0	0	27	97.1405
smR-125-cP	smRNA-STK24-3156-15-cP	GGGATGTAGCTCAGC	15	smRNA	STK24	ENSG00000102572	mature mRNA	ENSG00000102572|ENST00000539966|STK24|protein_coding|serine/threoninekinase 24 [Source:HGNC Symbol;Acc:HGNC:11403]	3156	6	14.3889	6	28.8251	27	97.1405
srR-4067-cP	srRNA-RNA28SN5-2374-27-cP	AAACGAGAACTTTGAAGGCCGAAGTGG	27	srRNA	RNA28SN5	NR_003287.4	rRNA	Homo sapiens RNA, 28S ribosomal N5 (RNA28SN5), ribosomal RNA	2374	1	2.39814	7	33.6293	27	97.1405
slncR-10969-cP	slncRNA-LINC01136-952-23-cP	AAACTGGAGGAAGGTGGGGATGA	23	slncRNA	LINC01136	ENST00000457348.5	lncRNA	ncrna chromosome:GRCh38:1:203298758:203305309:-1 gene:ENSG00000233791.5 gene_biotype:lncRNA transcript_biotype:lncRNA gene_symbol:LINC01136 description:long intergenic non-protein coding RNA 1136 [Source:HGNC Symbol;Acc:HGNC:49452]	952	0	0	5	24.0209	27	97.1405
slncR-10974-cP	slncRNA-AC016876.2-2205-19-cP	AATGTCTGGGAAACTGCCT	19	slncRNA	AC016876.2	ENST00000581621.1	lncRNA	ncrna chromosome:GRCh38:17:7572826:7582024:1 gene:ENSG00000264772.6 gene_biotype:lncRNA transcript_biotype:lncRNA gene_symbol:AC016876.2 description:novel transcript	2205	9	21.5833	0	0	27	97.1405
sgmR-6546-cP	sgmRNA-chr3-62437897-16-cP	ATTGGGACTGAGACAC	16	sgmRNA	chr3	-	Genome	Chromosome 3	62437897	6	14.3889	0	0	27	97.1405
sgmR-6557-cP	sgmRNA-chr7-12538803-24-cP	CGTGAGGGAAAGGCGAAAAGAACC	24	sgmRNA	chr7	-	Genome	Chromosome 7	12538803	0	0	2	9.60836	27	97.1405
slncR-11014-cP	slncRNA-GNG12-AS1-598-19-cP	ATGGAGCCGGCCTTGAAAT	19	slncRNA	GNG12-AS1	ENST00000413628.5	lncRNA	ncrna chromosome:GRCh38:1:67832309:68202987:1 gene:ENSG00000232284.7 gene_biotype:lncRNA transcript_biotype:lncRNA gene_symbol:GNG12-AS1 description:GNG12, DIRAS3 and WLS antisense RNA 1 [Source:HGNC Symbol;Acc:HGNC:43938]	598	0	0	0	0	27	97.1405
slncR-365-cP	slncRNA-AC008403.3-845-15-cP	ACGGTCCAGACTCCT	15	slncRNA	AC008403.3	ENST00000666424.1	lncRNA	ncrna chromosome:GRCh38:19:48547637:48597238:-1 gene:ENSG00000287603.1 gene_biotype:lncRNA transcript_biotype:lncRNA gene_symbol:AC008403.3 description:novel transcript, antisense to SULT2B1	845	24	57.5555	20	96.0836	26	93.5427
slncR-10896-cP	slncRNA-AC008403.3-845-16-cP	ACGGTCCAGACTCCTA	16	slncRNA	AC008403.3	ENST00000666424.1	lncRNA	ncrna chromosome:GRCh38:19:48547637:48597238:-1 gene:ENSG00000287603.1 gene_biotype:lncRNA transcript_biotype:lncRNA gene_symbol:AC008403.3 description:novel transcript, antisense to SULT2B1	845	39	93.5276	27	129.713	26	93.5427
slncR-10909-cP	slncRNA-AC008403.3-845-16-2-cP	CGGTCCAGACTCCTAC	16	slncRNA	AC008403.3	ENST00000666424.1	lncRNA	ncrna chromosome:GRCh38:19:48547637:48597238:-1 gene:ENSG00000287603.1 gene_biotype:lncRNA transcript_biotype:lncRNA gene_symbol:AC008403.3 description:novel transcript, antisense to SULT2B1	845	31	74.3425	8	38.4335	26	93.5427
slncR-10953-cP	slncRNA-AC090578.1-1302-15-cP	GGTGGTTCTGTATGG	15	slncRNA	AC090578.1	ENST00000659668.1	lncRNA	ncrna chromosome:GRCh38:8:88542713:88887573:1 gene:ENSG00000253553.7 gene_biotype:lncRNA transcript_biotype:lncRNA gene_symbol:AC090578.1 description:novel transcript, antisense to MMP16	1302	7	16.787	6	28.8251	26	93.5427
slncR-79-cP	slncRNA-AL138756.1-1857-15-cP	ACGAGACTCTAGCCT	15	slncRNA	AL138756.1	ENST00000568421.1	lncRNA	ncrna chromosome:GRCh38:9:112033394:112036310:-1 gene:ENSG00000259953.2 gene_biotype:lncRNA transcript_biotype:lncRNA gene_symbol:AL138756.1 description:novel transcript, overlapping SUSD1	1857	35	83.9351	24	115.3	26	93.5427
srR-350-cP	srRNA-RNA18SN2-919-19-cP	AAGAGGGACGGCCGGGGGC	19	srRNA	RNA18SN2	NR_146146.1	rRNA	Homo sapiens RNA, 18S ribosomal N2 (RNA18SN2), ribosomal RNA	919	91	218.231	26	124.909	26	93.5427
srR-689-cP	srRNA-RNA28SN5-4493-16-cP	TGGATTGTTCACCCGC	16	srRNA	RNA28SN5	NR_003287.4	rRNA	Homo sapiens RNA, 28S ribosomal N5 (RNA28SN5), ribosomal RNA	4493	56	134.296	29	139.321	26	93.5427
tsR-324-cP	tsRNA-Pro-TGG-58-15-cP	ATCCCGGACGAGCCC	15	tsRNA	tRNA-Pro-TGG	chr16.trna9	tRNA	Homo_sapiens_tRNA-Pro-TGG-3-5	58	52	124.704	27	129.713	26	93.5427
srR-30-cP	srRNA-RNA5S1-11-26-cP	ATACCACCCTGAACGCGCCCGATCTC	26	srRNA	RNA5S1	NR_023363.1	rRNA	Homo sapiens RNA, 5S ribosomal 1 (RNA5S1), ribosomal RNA	11	46	110.315	47	225.797	26	93.5427
slncR-2179-cP	slncRNA-AC105053.1-204-15-cP	GACACGGCCCAGACT	15	slncRNA	AC105053.1	ENST00000366278.2	lncRNA	ncrna chromosome:GRCh38:2:85815130:85825391:1 gene:ENSG00000229498.1 gene_biotype:lncRNA transcript_biotype:lncRNA gene_symbol:AC105053.1 description:novel transcript	204	72	172.666	20	96.0836	26	93.5427
sgmR-6421-cP	sgmRNA-chr1-182089017-16-cP	AGATCCTGAAACCGCA	16	sgmRNA	chr1	-	Genome	Chromosome 1	182089017	34	81.5369	37	177.755	26	93.5427
srR-1374-cP	srRNA-RNA18SN2-1344-20-cP	AGTTGGTGGAGCGATTTGTC	20	srRNA	RNA18SN2	NR_146146.1	rRNA	Homo sapiens RNA, 18S ribosomal N2 (RNA18SN2), ribosomal RNA	1344	74	177.463	16	76.8669	26	93.5427
slncR-239-cP	slncRNA-LINC02681-1409-15-cP	GGCCACACTGGGACT	15	slncRNA	LINC02681	ENST00000422661.1	lncRNA	ncrna chromosome:GRCh38:10:101252821:101263550:-1 gene:ENSG00000229649.1 gene_biotype:lncRNA transcript_biotype:lncRNA gene_symbol:LINC02681 description:long intergenic non-protein coding RNA 2681 [Source:HGNC Symbol;Acc:HGNC:54175]	1409	37	88.7314	21	100.888	26	93.5427
sinR-10837-cP	sinRNA-IL1R1-7280-19-cP	ATGAAATTCCTTGTAGACT	19	sinRNA	IL1R1	ENSG00000115594	protein_coding	interleukin 1 receptor type 1 [Source:HGNC Symbol;Acc:HGNC:5993]	7280	54	129.5	12	57.6502	26	93.5427
piR-29887-2-21-cP	piRNA-29887-2-21-cP	AGACACGGCCCAGACTCCTAC	21	piRNA	hsa-piR-29887	hsa-piR-29887	piRNA	-	2	34	81.5369	21	100.888	26	93.5427
sinR-10838-cP	sinRNA-AC023796.1-36099-24-cP	AGCGCTGTGGAACCACCCGATCCC	24	sinRNA	AC023796.1	ENSG00000255745	lncRNA	-	36099	16	38.3703	28	134.517	26	93.5427
sgmR-6436-cP	sgmRNA-chr9-35658020-22-cP	GTGGTTCGTGCTGAAGGCCTGT	22	sgmRNA	chr9	-	Genome	Chromosome 9	35658020	22	52.7592	24	115.3	26	93.5427
srR-1038-cP	srRNA-RNA18SN2-74-25-cP	GGTACAGTGAAACTGCGAATGGCTC	25	srRNA	RNA18SN2	NR_146146.1	rRNA	Homo sapiens RNA, 18S ribosomal N2 (RNA18SN2), ribosomal RNA	74	36	86.3332	14	67.2585	26	93.5427
srR-56-cP	srRNA-RNA45SN5-6596-28-cP	TCGTACGACTCTTAGCGGTGGATCACTC	28	srRNA	RNA45SN5	NR_046235.3	rRNA	Homo sapiens RNA, 45S pre-ribosomal N5 (RNA45SN5), ribosomal RNA	6596	53	127.102	4	19.2167	26	93.5427
srR-18532-cP	srRNA-RNA28SN5-4948-23-cP	CGTGGGGAACCTGGCGCTAAACC	23	srRNA	RNA28SN5	NR_003287.4	rRNA	Homo sapiens RNA, 28S ribosomal N5 (RNA28SN5), ribosomal RNA	4948	35	83.9351	10	48.0418	26	93.5427
srR-6049-cP	srRNA-RNA28SN5-2773-22-cP	GCCGGGCCGTACCCATATCCGC	22	srRNA	RNA28SN5	NR_003287.4	rRNA	Homo sapiens RNA, 28S ribosomal N5 (RNA28SN5), ribosomal RNA	2773	29	69.5462	11	52.846	26	93.5427
smR-646-cP	smRNA-PRR5L-100-15-cP	TGCTGGCTCCGGTGC	15	smRNA	PRR5L	ENSG00000135362	mature mRNA	ENSG00000135362|ENST00000530627|PRR5L|protein_coding|prolinerich 5 like [Source:HGNC Symbol;Acc:HGNC:25878]	100	36	86.3332	7	33.6293	26	93.5427
srR-1743-cP	srRNA-RNA28SN5-4685-16-cP	TGACTGAACGCCTCTA	16	srRNA	RNA28SN5	NR_003287.4	rRNA	Homo sapiens RNA, 28S ribosomal N5 (RNA28SN5), ribosomal RNA	4685	11	26.3796	19	91.2794	26	93.5427
tsR-402-cP	tsRNA-Leu-CAG-69-18-cP	ATCCCACTTCTGACACCA	18	tsRNA	tRNA-Leu-CAG	chr16.trna27	tRNA	Homo_sapiens_tRNA-Leu-CAG-2-2	69	27	64.7499	11	52.846	26	93.5427
smR-280-cP	smRNA-MMAA-103-15-cP	GGACTGAGACACGGC	15	smRNA	MMAA	ENSG00000151611	mature mRNA	ENSG00000151611|ENST00000541599|MMAA|protein_coding|metabolismof cobalamin associated A [Source:HGNC Symbol;Acc:HGNC:18871]	103	23	55.1573	11	52.846	26	93.5427
srR-2680-cP	srRNA-RNA18SN2-448-18-cP	AACGGCTACCACATCCAA	18	srRNA	RNA18SN2	NR_146146.1	rRNA	Homo sapiens RNA, 18S ribosomal N2 (RNA18SN2), ribosomal RNA	448	7	16.787	18	86.4753	26	93.5427
sinR-121-cP	sinRNA-GPALPP1-2054-16-cP	GTAGTTCTGACCATAA	16	sinRNA	GPALPP1	ENSG00000133114	protein_coding	GPALPP motifs containing 1 [Source:HGNC Symbol;Acc:HGNC:20298]	2054	17	40.7685	6	28.8251	26	93.5427
srR-272-cP	srRNA-RNA18SN2-347-16-cP	GAACGTCTGCCCTATC	16	srRNA	RNA18SN2	NR_146146.1	rRNA	Homo sapiens RNA, 18S ribosomal N2 (RNA18SN2), ribosomal RNA	347	26	62.3518	1	4.80418	26	93.5427
srR-783-cP	srRNA-12SrRNA-519-20-cP	AAAGGACCTGGCGGTGCTTC	20	srRNA	12S rRNA	NC_012920.1:648-1601	rRNA	Homo sapiens mitochondrion, MT-RNR1 mitochondrially encoded 12S RNA (12S rRNA), ribosomal RNA	519	17	40.7685	5	24.0209	26	93.5427
srR-14921-cP	srRNA-RNA28SN5-1623-27-cP	AGGGGCGAAAGACTAATCGAACCATCT	27	srRNA	RNA28SN5	NR_003287.4	rRNA	Homo sapiens RNA, 28S ribosomal N5 (RNA28SN5), ribosomal RNA	1623	11	26.3796	6	28.8251	26	93.5427
piR-4806-4-16-cP	piRNA-4806-4-16-cP	AGGTGAAGTCCCTCGC	16	piRNA	hsa-piR-4806	hsa-piR-4806	piRNA	-	4	1	2.39814	1	4.80418	26	93.5427
sgmR-6584-cP	sgmRNA-chr4-139295699-16-cP	GGTCGAGTCGGCCTGC	16	sgmRNA	chr4	-	Genome	Chromosome 4	139295699	0	0	0	0	26	93.5427
smR-4122-cP	smRNA-MAP7D1-219-16-cP	GTGGGCGCTGGAGAAC	16	smRNA	MAP7D1	ENSG00000116871	mature mRNA	ENSG00000116871|ENST00000532131|MAP7D1|protein_coding|MAP7domain containing 1 [Source:HGNC Symbol;Acc:HGNC:25514]	219	0	0	0	0	26	93.5427
sinR-167-cP	sinRNA-LINC01121-41336-21-cP	GCCTTCCCGTGGACTGCCTCA	21	sinRNA	LINC01121	ENSG00000205054	lncRNA	-	41336	65	155.879	43	206.58	25	89.9449
sinR-29-cP	sinRNA-LINC01121-41336-21-2-cP	AGCCTTCCCGTGGACTGCCTC	21	sinRNA	LINC01121	ENSG00000205054	lncRNA	-	41336	55	131.898	30	144.125	25	89.9449
slncR-11035-cP	slncRNA-AL391832.2-644-18-2-cP	TTAGAATACCGGCCTGTC	18	slncRNA	AL391832.2	ENST00000418557.1	lncRNA	ncrna chromosome:GRCh38:1:234957342:234963999:-1 gene:ENSG00000238005.4 gene_biotype:lncRNA transcript_biotype:lncRNA gene_symbol:AL391832.2 description:novel transcript	644	0	0	0	0	25	89.9449
smR-11-cP	smRNA-MAPKAP1-344-16-cP	TCCCGTGGACTGCCTC	16	smRNA	MAPKAP1	ENSG00000119487	mature mRNA	ENSG00000119487|ENST00000496063|MAPKAP1|protein_coding|MAPKassociated protein 1 [Source:HGNC Symbol;Acc:HGNC:18752]	344	121	290.176	48	230.601	25	89.9449
srR-1153-cP	srRNA-RNA18SN2-1378-17-cP	AACGAACGAGACTCTGG	17	srRNA	RNA18SN2	NR_146146.1	rRNA	Homo sapiens RNA, 18S ribosomal N2 (RNA18SN2), ribosomal RNA	1378	111	266.194	22	105.692	25	89.9449
srR-2601-cP	srRNA-RNA18SN2-1465-19-cP	AGCCACCCGAGATTGAGCA	19	srRNA	RNA18SN2	NR_146146.1	rRNA	Homo sapiens RNA, 18S ribosomal N2 (RNA18SN2), ribosomal RNA	1465	36	86.3332	8	38.4335	25	89.9449
srR-428-cP	srRNA-RNA28SN5-328-27-cP	AAGGCTAAATACCGGCACGAGACCGAT	27	srRNA	RNA28SN5	NR_003287.4	rRNA	Homo sapiens RNA, 28S ribosomal N5 (RNA28SN5), ribosomal RNA	328	95	227.824	30	144.125	25	89.9449
sinR-30-cP	sinRNA-LINC01121-41336-19-cP	CCTTCCCGTGGACTGCCTC	19	sinRNA	LINC01121	ENSG00000205054	lncRNA	-	41336	67	160.676	40	192.167	25	89.9449
srR-14999-cP	srRNA-RNA28SN5-2775-20-cP	CGGGCCGTACCCATATCCGC	20	srRNA	RNA28SN5	NR_003287.4	rRNA	Homo sapiens RNA, 28S ribosomal N5 (RNA28SN5), ribosomal RNA	2775	111	266.194	16	76.8669	25	89.9449
slncR-5077-cP	slncRNA-AL358215.2-258-16-cP	ACCCACTCGGCACCTT	16	slncRNA	AL358215.2	ENST00000639693.1	lncRNA	ncrna chromosome:GRCh38:1:110472543:110474966:1 gene:ENSG00000282887.2 gene_biotype:lncRNA transcript_biotype:lncRNA gene_symbol:AL358215.2 description:novel transcript	258	43	103.12	39	187.363	25	89.9449
srR-1629-cP	srRNA-RNA28SN5-4449-18-cP	ATGTCGGCTCTTCCTATC	18	srRNA	RNA28SN5	NR_003287.4	rRNA	Homo sapiens RNA, 28S ribosomal N5 (RNA28SN5), ribosomal RNA	4449	55	131.898	30	144.125	25	89.9449
sinR-866-cP	sinRNA-MROH7-TTC4-30-22-cP	ACTGCCTGTCCTGACCTACCTC	22	sinRNA	MROH7-TTC4	ENSG00000271723	protein_coding	MROH7-TTC4 readthrough (NMD candidate) [Source:HGNC Symbol;Acc:HGNC:49180]	30	57	136.694	21	100.888	25	89.9449
slncR-712-cP	slncRNA-MEG3-3646-15-cP	GGGACTGAGACACGG	15	slncRNA	MEG3	ENST00000455531.1	lncRNA	ncrna chromosome:GRCh38:14:100833278:100847301:1 gene:ENSG00000214548.18 gene_biotype:lncRNA transcript_biotype:lncRNA gene_symbol:MEG3 description:maternally expressed 3 [Source:HGNC Symbol;Acc:HGNC:14575]	3646	51	122.305	19	91.2794	25	89.9449
srR-2930-cP	srRNA-RNA5SP194-64-17-cP	CGGGCCCGGTTAGTACT	17	srRNA	RNA5SP194	ENST00000364662.1	rRNA	ncrna chromosome:GRCh38:5:139012329:139012441:1 gene:ENSG00000201532.1 gene_biotype:rRNA transcript_biotype:rRNA gene_symbol:RNA5SP194 description:RNA, 5S ribosomal pseudogene 194 [Source:HGNC Symbol;Acc:HGNC:43094]	64	41	98.3239	17	81.6711	25	89.9449
slncR-303-cP	slncRNA-AC009434.1-251-18-cP	AGAGGGACGGACGGGGGC	18	slncRNA	AC009434.1	ENST00000655612.1	lncRNA	ncrna chromosome:GRCh38:15:70556521:70562722:1 gene:ENSG00000287741.1 gene_biotype:lncRNA transcript_biotype:lncRNA gene_symbol:AC009434.1 description:novel transcript	251	27	64.7499	17	81.6711	25	89.9449
srR-2227-cP	srRNA-RNA18SN2-895-24-cP	GTTTTCGGAACTGAGGCCATGATT	24	srRNA	RNA18SN2	NR_146146.1	rRNA	Homo sapiens RNA, 18S ribosomal N2 (RNA18SN2), ribosomal RNA	895	45	107.917	6	28.8251	25	89.9449
srR-2131-cP	srRNA-RNA18SN2-1596-23-cP	TCGTGATGGGGATCGGGGATTGC	23	srRNA	RNA18SN2	NR_146146.1	rRNA	Homo sapiens RNA, 18S ribosomal N2 (RNA18SN2), ribosomal RNA	1596	25	59.9536	10	48.0418	25	89.9449
srR-586-cP	srRNA-RNA5-8SN1-86-22-cP	TGATCATCGACACTTCGAACGC	22	srRNA	RNA5-8SN1	NR_145821.1	rRNA	Homo sapiens RNA, 5.8S ribosomal N1 (RNA5-8SN1), ribosomal RNA	86	29	69.5462	5	24.0209	25	89.9449
srR-2621-cP	srRNA-RNA28SN5-3757-17-cP	GTAACTATGACTCTCTT	17	srRNA	RNA28SN5	NR_003287.4	rRNA	Homo sapiens RNA, 28S ribosomal N5 (RNA28SN5), ribosomal RNA	3757	8	19.1852	15	72.0627	25	89.9449
srR-707-cP	srRNA-RNA18SN2-80-19-cP	GTGAAACTGCGAATGGCTC	19	srRNA	RNA18SN2	NR_146146.1	rRNA	Homo sapiens RNA, 18S ribosomal N2 (RNA18SN2), ribosomal RNA	80	20	47.9629	8	38.4335	25	89.9449
-	spgRNA-ZSWIM5P3-636-17-cP	CACGGCCCAGACTCCTA	17	spgRNA	ZSWIM5P3	ENSG00000248958	pseudogene	ENSG00000248958|ENST00000511265|ZSWIM5P3|processed_pseudogene|zincfinger SWIM-type containing 5 pseudogene 3 [Source:HGNC Symbol;Acc:HGNC:43770]	636	5	11.9907	15	72.0627	25	89.9449
srR-3516-cP	srRNA-RNA18SN2-430-19-cP	CGGAGAGGGAGCCTGAGAA	19	srRNA	RNA18SN2	NR_146146.1	rRNA	Homo sapiens RNA, 18S ribosomal N2 (RNA18SN2), ribosomal RNA	430	18	43.1666	8	38.4335	25	89.9449
miR-92a-3p-1-22-cP	miRNA-92a-3p-1-22-cP	TATTGCACTTGTCCCGGCCTGT	22	miRNA	hsa-miR-92a-3p	MIMAT0000092	miRNA	-	1	11	26.3796	11	52.846	25	89.9449
srR-473-cP	srRNA-RNA18SN2-1513-20-cP	CGGGGCTGCACGCGCGCTAC	20	srRNA	RNA18SN2	NR_146146.1	rRNA	Homo sapiens RNA, 18S ribosomal N2 (RNA18SN2), ribosomal RNA	1513	29	69.5462	2	9.60836	25	89.9449
srR-10521-cP	srRNA-RNA28SN5-1939-25-cP	AGAAAAGGTGTTGGTTGATATAGAC	25	srRNA	RNA28SN5	NR_003287.4	rRNA	Homo sapiens RNA, 28S ribosomal N5 (RNA28SN5), ribosomal RNA	1939	0	0	14	67.2585	25	89.9449
srR-1366-cP	srRNA-RNA28SN5-4487-15-cP	AAGCGTTGGATTGTT	15	srRNA	RNA28SN5	NR_003287.4	rRNA	Homo sapiens RNA, 28S ribosomal N5 (RNA28SN5), ribosomal RNA	4487	12	28.7777	8	38.4335	25	89.9449
sgmR-6488-cP	sgmRNA-chr1-230286169-22-cP	CTGCCGTGGGCGCTGGAGAACT	22	sgmRNA	chr1	-	Genome	Chromosome 1	230286169	9	21.5833	8	38.4335	25	89.9449
slncR-10961-cP	slncRNA-AC005912.2-834-17-cP	ACCGGGGGAACTGAAAC	17	slncRNA	AC005912.2	ENST00000619492.1	lncRNA	ncrna chromosome:GRCh38:12:3171657:3174056:1 gene:ENSG00000275850.1 gene_biotype:lncRNA transcript_biotype:lncRNA gene_symbol:AC005912.2 description:novel transcript	834	10	23.9814	4	19.2167	25	89.9449
srR-1113-cP	srRNA-RNA28SN5-2009-20-cP	AACAACTCACCTGCCGAATC	20	srRNA	RNA28SN5	NR_003287.4	rRNA	Homo sapiens RNA, 28S ribosomal N5 (RNA28SN5), ribosomal RNA	2009	6	14.3889	5	24.0209	25	89.9449
srR-634-cP	srRNA-RNA28SN5-4315-21-cP	AGACCGTGAAAGCGGGGCCTC	21	srRNA	RNA28SN5	NR_003287.4	rRNA	Homo sapiens RNA, 28S ribosomal N5 (RNA28SN5), ribosomal RNA	4315	14	33.574	0	0	25	89.9449
sgmR-6597-cP	sgmRNA-chr14-92915962-23-cP	TGGAGAACTGAGGGGGGCTGCTC	23	sgmRNA	chr14	-	Genome	Chromosome 14	92915962	0	0	0	0	25	89.9449
piR-29887-2-17-2-cP	piRNA-29887-2-17-2-cP	GACACGGCCCAGACTCC	17	piRNA	hsa-piR-29887	hsa-piR-29887	piRNA	-	2	7	16.787	24	115.3	24	86.3471
slncR-10900-cP	slncRNA-AC015936.1-741-15-cP	CGCCACACTGGGACT	15	slncRNA	AC015936.1	ENST00000591013.1	lncRNA	ncrna chromosome:GRCh38:17:44947912:44948939:1 gene:ENSG00000267334.1 gene_biotype:lncRNA transcript_biotype:lncRNA gene_symbol:AC015936.1 description:novel transcript	741	25	59.9536	26	124.909	24	86.3471
slncR-288-cP	slncRNA-ECE1-AS1-1274-17-cP	ACGGGTGAGGGCTGGGC	17	slncRNA	ECE1-AS1	ENST00000655030.1	lncRNA	ncrna chromosome:GRCh38:1:21293658:21299874:1 gene:ENSG00000231105.2 gene_biotype:lncRNA transcript_biotype:lncRNA gene_symbol:ECE1-AS1 description:ECE1 antisense RNA 1 [Source:HGNC Symbol;Acc:HGNC:40203]	1274	17	40.7685	35	168.146	24	86.3471
srR-1752-cP	srRNA-RNA18SN2-1378-18-3-cP	AACGATCGAGACTCTGGC	18	srRNA	RNA18SN2	NR_146146.1	rRNA	Homo sapiens RNA, 18S ribosomal N2 (RNA18SN2), ribosomal RNA	1378	65	155.879	9	43.2376	24	86.3471
srR-24-cP	srRNA-RNA5S1-11-18-cP	ATACCACCCTGAACGCGC	18	srRNA	RNA5S1	NR_023363.1	rRNA	Homo sapiens RNA, 5S ribosomal 1 (RNA5S1), ribosomal RNA	11	54	129.5	51	245.013	24	86.3471
srR-835-cP	srRNA-RNA28SN5-3904-16-cP	GAAGACCCTGTTGAGC	16	srRNA	RNA28SN5	NR_003287.4	rRNA	Homo sapiens RNA, 28S ribosomal N5 (RNA28SN5), ribosomal RNA	3904	82	196.648	37	177.755	24	86.3471
srR-701-cP	srRNA-RNA5S1-99-17-cP	GAATACCGGGTGCTGTA	17	srRNA	RNA5S1	NR_023363.1	rRNA	Homo sapiens RNA, 5S ribosomal 1 (RNA5S1), ribosomal RNA	99	94	225.426	31	148.93	24	86.3471
srR-249-cP	srRNA-RNA5S1-99-16-cP	GAATACCGGGTGCTGT	16	srRNA	RNA5S1	NR_023363.1	rRNA	Homo sapiens RNA, 5S ribosomal 1 (RNA5S1), ribosomal RNA	99	56	134.296	37	177.755	24	86.3471
srR-253-cP	srRNA-RNA28SN5-2764-19-cP	AAATCTCGCGCCGGGCCGT	19	srRNA	RNA28SN5	NR_003287.4	rRNA	Homo sapiens RNA, 28S ribosomal N5 (RNA28SN5), ribosomal RNA	2764	95	227.824	16	76.8669	24	86.3471
srR-5590-cP	srRNA-RNA18SN2-896-23-cP	TTTTCGGAACTGAGGCCATGATT	23	srRNA	RNA18SN2	NR_146146.1	rRNA	Homo sapiens RNA, 18S ribosomal N2 (RNA18SN2), ribosomal RNA	896	55	131.898	24	115.3	24	86.3471
srR-2865-cP	srRNA-RNA18SN2-746-25-cP	CTCTCGGCGCCCCCTCGATGCTCTT	25	srRNA	RNA18SN2	NR_146146.1	rRNA	Homo sapiens RNA, 18S ribosomal N2 (RNA18SN2), ribosomal RNA	746	51	122.305	10	48.0418	24	86.3471
srR-4484-cP	srRNA-RNA28SN5-1960-21-cP	AGACAGCAGGACGGTGGCCAT	21	srRNA	RNA28SN5	NR_003287.4	rRNA	Homo sapiens RNA, 28S ribosomal N5 (RNA28SN5), ribosomal RNA	1960	38	91.1295	16	76.8669	24	86.3471
slncR-76-cP	slncRNA-AL353768.1-93-16-cP	GATCCGCTCTGAAGAC	16	slncRNA	AL353768.1	ENST00000439872.1	lncRNA	ncrna chromosome:GRCh38:9:94928551:94934946:-1 gene:ENSG00000224764.1 gene_biotype:lncRNA transcript_biotype:lncRNA gene_symbol:AL353768.1 description:novel transcript	93	16	38.3703	26	124.909	24	86.3471
srR-775-cP	srRNA-RNA28SN5-4336-26-cP	ACGATCCTTCTGACCTTTTGGGTTTT	26	srRNA	RNA28SN5	NR_003287.4	rRNA	Homo sapiens RNA, 28S ribosomal N5 (RNA28SN5), ribosomal RNA	4336	66	158.278	1	4.80418	24	86.3471
srR-3557-cP	srRNA-RNA28SN5-4680-16-cP	GATTATGACTGAACGC	16	srRNA	RNA28SN5	NR_003287.4	rRNA	Homo sapiens RNA, 28S ribosomal N5 (RNA28SN5), ribosomal RNA	4680	13	31.1759	22	105.692	24	86.3471
-	spgRNA-RNA5SP204-96-22-cP	GGGAATACCGGGTGCTGTAGAC	22	spgRNA	RNA5SP204	ENSG00000201415	pseudogene	ENSG00000201415|ENST00000364545|RNA5SP204|rRNA_pseudogene|RNA,5S ribosomal pseudogene 204 [Source:HGNC Symbol;Acc:HGNC:43104]	96	15	35.9722	19	91.2794	24	86.3471
slncR-1565-cP	slncRNA-LINC00898-984-15-cP	TGGGAGAGCGCCTGC	15	slncRNA	LINC00898	ENST00000669762.1	lncRNA	ncrna chromosome:GRCh38:22:47612231:47630511:-1 gene:ENSG00000205634.7 gene_biotype:lncRNA transcript_biotype:lncRNA gene_symbol:LINC00898 description:long intergenic non-protein coding RNA 898 [Source:HGNC Symbol;Acc:HGNC:48581]	984	25	59.9536	13	62.4544	24	86.3471
srR-75-cP	srRNA-RNA28SN5-1801-17-cP	AAGAAGCCCGGCTCGCT	17	srRNA	RNA28SN5	NR_003287.4	MT rRNA	Homo sapiens RNA, 28S ribosomal N5 (RNA28SN5), ribosomal RNA	1801	33	79.1388	7	33.6293	24	86.3471
srpRNA-131-cP	srpRNA-L1MB2-chr7:64777800-19-cP	GCTACATGTGGCTTAGAAC	19	srpRNA	L1MB2	-	LINE	hg38_rmsk_L1MB2_range=chr7:64777800-64780655	994	35	83.9351	6	28.8251	24	86.3471
srR-50-cP	srRNA-RNA5S1-16-23-cP	ACCCTGAACGCGCCCGATCTCGT	23	srRNA	RNA5S1	NR_023363.1	rRNA	Homo sapiens RNA, 5S ribosomal 1 (RNA5S1), ribosomal RNA	16	30	71.9443	7	33.6293	24	86.3471
srR-2079-cP	srRNA-RNA18SN2-1278-23-cP	ACGGACAGGATTGACAGATTGAT	23	srRNA	RNA18SN2	NR_146146.1	rRNA	Homo sapiens RNA, 18S ribosomal N2 (RNA18SN2), ribosomal RNA	1278	17	40.7685	11	52.846	24	86.3471
srR-5305-cP	srRNA-RNA28SN5-4362-23-cP	AAGCAGGAGGTGTCAGAAAAGTT	23	srRNA	RNA28SN5	NR_003287.4	rRNA	Homo sapiens RNA, 28S ribosomal N5 (RNA28SN5), ribosomal RNA	4362	14	33.574	11	52.846	24	86.3471
srR-3424-cP	srRNA-RNA28SN5-338-24-cP	ACCGGCACGAGACCGATAGTCAAC	24	srRNA	RNA28SN5	NR_003287.4	rRNA	Homo sapiens RNA, 28S ribosomal N5 (RNA28SN5), ribosomal RNA	338	12	28.7777	11	52.846	24	86.3471
srR-424-cP	srRNA-RNA18SN2-569-25-cP	ACTTTAAATCCTTTAACGAGGATCC	25	srRNA	RNA18SN2	NR_146146.1	rRNA	Homo sapiens RNA, 18S ribosomal N2 (RNA18SN2), ribosomal RNA	569	30	71.9443	2	9.60836	24	86.3471
smR-171-cP	smRNA-ZFHX3-15051-17-cP	GAGAACTTTGAAGACTG	17	smRNA	ZFHX3	ENSG00000140836	mature mRNA	ENSG00000140836|ENST00000641206|ZFHX3|protein_coding|zincfinger homeobox 3 [Source:HGNC Symbol;Acc:HGNC:777]	15051	19	45.5648	4	19.2167	24	86.3471
srR-2076-cP	srRNA-12SrRNA-865-28-cP	AAAGGACATTTAACTAAAACCCCTACGC	28	srRNA	12S rRNA	NC_012920.1:648-1601	rRNA	Homo sapiens mitochondrion, MT-RNR1 mitochondrially encoded 12S RNA (12S rRNA), ribosomal RNA	865	21	50.361	3	14.4125	24	86.3471
srR-4863-cP	srRNA-RNA28SN5-4513-18-cP	AGGGAACGTGAGCTGGGT	18	srRNA	RNA28SN5	NR_003287.4	rRNA	Homo sapiens RNA, 28S ribosomal N5 (RNA28SN5), ribosomal RNA	4513	27	64.7499	0	0	24	86.3471
srR-1199-cP	srRNA-RNA28SN5-47-21-cP	AGTCAGCGGAGGAGAAGAAAC	21	srRNA	RNA28SN5	NR_003287.4	rRNA	Homo sapiens RNA, 28S ribosomal N5 (RNA28SN5), ribosomal RNA	47	8	19.1852	9	43.2376	24	86.3471
srR-1034-cP	srRNA-RNA28SN5-1964-15-cP	AGCAGGACGGTGGCC	15	srRNA	RNA28SN5	NR_003287.4	rRNA	Homo sapiens RNA, 28S ribosomal N5 (RNA28SN5), ribosomal RNA	1964	1	2.39814	12	57.6502	24	86.3471
srpRNA-1853-cP	srpRNA-L1MA4-chr2:125404541-21-cP	AATGTAACGGGACTCAAACAC	21	srpRNA	L1MA4	-	LINE	hg38_rmsk_L1MA4_range=chr2:125404541-125405627	91	21	50.361	0	0	24	86.3471
tsR-2992-cP	tsRNA-Gln-TTG-14-17-cP	AATGGTTAGCACTCTGG	17	tsRNA	tRNA-Gln-TTG	chr6.trna88	tRNA	Homo_sapiens_tRNA-Gln-TTG-4-1	14	6	14.3889	7	33.6293	24	86.3471
srR-4052-cP	srRNA-RNA28SN5-3707-17-cP	TCTGAATGTCAAAGTGA	17	srRNA	RNA28SN5	NR_003287.4	rRNA	Homo sapiens RNA, 28S ribosomal N5 (RNA28SN5), ribosomal RNA	3707	15	35.9722	0	0	24	86.3471
srR-1984-cP	srRNA-RNA18SN2-418-24-cP	AGGGTTCGATTCCGGAGAGGGAGC	24	srRNA	RNA18SN2	NR_146146.1	rRNA	Homo sapiens RNA, 18S ribosomal N2 (RNA18SN2), ribosomal RNA	418	6	14.3889	1	4.80418	24	86.3471
sgmR-6617-cP	sgmRNA-chr2-7285231-16-cP	AGGTCCGGAAGGAAGC	16	sgmRNA	chr2	-	Genome	Chromosome 2	7285231	0	0	0	0	24	86.3471
-	spgRNA-AL589843.2-187-15-cP	GATGAAGGACGTGCT	15	spgRNA	AL589843.2	ENSG00000233820	pseudogene	ENSG00000233820|ENST00000602289|AL589843.2|transcribed_processed_pseudogene|makorin,ring finger protein, 2 (MKRN2) pseudogene	187	0	0	0	0	24	86.3471
smR-56-cP	smRNA-MAPKAP1-344-18-cP	TTCCCGTGGACTGCCTCA	18	smRNA	MAPKAP1	ENSG00000119487	mature mRNA	ENSG00000119487|ENST00000496063|MAPKAP1|protein_coding|MAPKassociated protein 1 [Source:HGNC Symbol;Acc:HGNC:18752]	344	58	139.092	50	240.209	23	82.7493
smR-77-cP	smRNA-PAPPA2-5536-17-2-cP	AGCCTTCCCGTGGACTG	17	smRNA	PAPPA2	ENSG00000116183	mature mRNA	ENSG00000116183|ENST00000367662|PAPPA2|protein_coding|pappalysin2 [Source:HGNC Symbol;Acc:HGNC:14615]	5536	20	47.9629	29	139.321	23	82.7493
srR-1176-cP	srRNA-RNA18SN2-1380-16-cP	CGAACGAGACTCTGGC	16	srRNA	RNA18SN2	NR_146146.1	rRNA	Homo sapiens RNA, 18S ribosomal N2 (RNA18SN2), ribosomal RNA	1380	21	50.361	0	0	23	82.7493
srR-3843-cP	srRNA-RNA18SN2-1675-22-2-cP	ATTACGTCCCTGCCCTTTGTAC	22	srRNA	RNA18SN2	NR_146146.1	rRNA	Homo sapiens RNA, 18S ribosomal N2 (RNA18SN2), ribosomal RNA	1675	50	119.907	17	81.6711	23	82.7493
srR-10473-cP	srRNA-RNA18SN2-1680-18-cP	ACGTCCCTGCCCTTTGTA	18	srRNA	RNA18SN2	NR_146146.1	rRNA	Homo sapiens RNA, 18S ribosomal N2 (RNA18SN2), ribosomal RNA	1680	5	11.9907	7	33.6293	23	82.7493
srR-2461-cP	srRNA-RNA18SN2-345-18-cP	TCGAACGTCTGCCCTATC	18	srRNA	RNA18SN2	NR_146146.1	rRNA	Homo sapiens RNA, 18S ribosomal N2 (RNA18SN2), ribosomal RNA	345	73	175.065	20	96.0836	23	82.7493
srR-6792-cP	srRNA-RNA28SN5-3624-19-cP	AGGGGAATCCGACTGTTTA	19	srRNA	RNA28SN5	NR_003287.4	rRNA	Homo sapiens RNA, 28S ribosomal N5 (RNA28SN5), ribosomal RNA	3624	53	127.102	26	124.909	23	82.7493
srR-3361-cP	srRNA-RNA28SN5-4493-20-cP	TGGATTGTTCACCCGCTAAC	20	srRNA	RNA28SN5	NR_003287.4	rRNA	Homo sapiens RNA, 28S ribosomal N5 (RNA28SN5), ribosomal RNA	4493	10	23.9814	13	62.4544	23	82.7493
srR-2236-cP	srRNA-RNA28SN5-3904-20-cP	GAAGACCCTGTTGAGCTTGA	20	srRNA	RNA28SN5	NR_003287.4	rRNA	Homo sapiens RNA, 28S ribosomal N5 (RNA28SN5), ribosomal RNA	3904	60	143.889	37	177.755	23	82.7493
sinR-10826-cP	sinRNA-PCSK2-279-16-cP	CAGCCACACTGGAACT	16	sinRNA	PCSK2	ENSG00000125851	protein_coding	proprotein convertase subtilisin/kexin type 2 [Source:HGNC Symbol;Acc:HGNC:8744]	279	61	146.287	33	158.538	23	82.7493
-	stecRNA-AC099494.6-206-16-cP	GGGTTCTGGGGGGAGT	16	stecRNA	AC099494.6	ENSG00000285009	TEC	ENSG00000285009|ENST00000646976|AC099494.6|TEC|noveltranscript	206	56	134.296	28	134.517	23	82.7493
srR-3218-cP	srRNA-RNA28SN5-4684-18-cP	ATGACTGAACGCCTCTAA	18	srRNA	RNA28SN5	NR_003287.4	rRNA	Homo sapiens RNA, 28S ribosomal N5 (RNA28SN5), ribosomal RNA	4684	37	88.7314	28	134.517	23	82.7493
srR-6231-cP	srRNA-RNA28SN5-3831-18-cP	TTCCCACTGTCCCTATCT	18	srRNA	RNA28SN5	NR_003287.4	rRNA	Homo sapiens RNA, 28S ribosomal N5 (RNA28SN5), ribosomal RNA	3831	57	136.694	18	86.4753	23	82.7493
srR-319-cP	srRNA-RNA18SN2-301-17-cP	AACCTCGGGCCGATCGC	17	srRNA	RNA18SN2	NR_146146.1	rRNA	Homo sapiens RNA, 18S ribosomal N2 (RNA18SN2), ribosomal RNA	301	69	165.472	10	48.0418	23	82.7493
srR-2094-cP	srRNA-RNA28SN5-3746-21-cP	AAACGGCGGGAGTAACTATGA	21	srRNA	RNA28SN5	NR_003287.4	rRNA	Homo sapiens RNA, 28S ribosomal N5 (RNA28SN5), ribosomal RNA	3746	43	103.12	22	105.692	23	82.7493
sinR-83-cP	sinRNA-LRRC49-20851-16-cP	AGATTGAGAGCTCTTT	16	sinRNA	LRRC49	ENSG00000137821	protein_coding	leucine rich repeat containing 49 [Source:HGNC Symbol;Acc:HGNC:25965]	20851	43	103.12	21	100.888	23	82.7493
srR-923-cP	srRNA-RNA28SN5-4513-16-cP	AGGGAACGTGAGCTGG	16	srRNA	RNA28SN5	NR_003287.4	rRNA	Homo sapiens RNA, 28S ribosomal N5 (RNA28SN5), ribosomal RNA	4513	49	117.509	17	81.6711	23	82.7493
srR-7922-cP	srRNA-RNA28SN5-1679-19-cP	AGGATAGCTGGCACTCTAC	19	srRNA	RNA28SN5	NR_003287.4	rRNA	Homo sapiens RNA, 28S ribosomal N5 (RNA28SN5), ribosomal RNA	1679	47	112.713	17	81.6711	23	82.7493
srR-966-cP	srRNA-RNA18SN2-1526-19-cP	GCGCTACACTGACTGGCTC	19	srRNA	RNA18SN2	NR_146146.1	rRNA	Homo sapiens RNA, 18S ribosomal N2 (RNA18SN2), ribosomal RNA	1526	81	194.25	0	0	23	82.7493
srR-714-cP	srRNA-RNA28SN5-3627-15-cP	GGAATCCGACTGTCT	15	srRNA	RNA28SN5	NR_003287.4	rRNA	Homo sapiens RNA, 28S ribosomal N5 (RNA28SN5), ribosomal RNA	3627	53	127.102	13	62.4544	23	82.7493
srR-3760-cP	srRNA-RNA45SN5-597-18-cP	ACGGAGCCCGGCCCGACT	18	srRNA	RNA45SN5	NR_046235.3	rRNA	Homo sapiens RNA, 45S pre-ribosomal N5 (RNA45SN5), ribosomal RNA	597	15	35.9722	28	134.517	23	82.7493
sgmR-6444-cP	sgmRNA-chr9-135561534-16-cP	TCGGGTCCAGGCTGGC	16	sgmRNA	chr9	-	Genome	Chromosome 9	135561534	23	55.1573	19	91.2794	23	82.7493
srR-1282-cP	srRNA-RNA18SN2-60-19-cP	AAGTACGCACGGCCGGTAC	19	srRNA	RNA18SN2	NR_146146.1	rRNA	Homo sapiens RNA, 18S ribosomal N2 (RNA18SN2), ribosomal RNA	60	45	107.917	6	28.8251	23	82.7493
srR-3437-cP	srRNA-RNA28SN5-1960-18-cP	AGACAGCAGGACGGTGGC	18	srRNA	RNA28SN5	NR_003287.4	rRNA	Homo sapiens RNA, 28S ribosomal N5 (RNA28SN5), ribosomal RNA	1960	44	105.518	5	24.0209	23	82.7493
srR-1396-cP	srRNA-RNA18SN2-1367-29-cP	TTAATTCCGATAACGAACGAGACTCTGGC	29	srRNA	RNA18SN2	NR_146146.1	rRNA	Homo sapiens RNA, 18S ribosomal N2 (RNA18SN2), ribosomal RNA	1367	29	69.5462	12	57.6502	23	82.7493
srR-3907-cP	srRNA-RNA28SN5-3697-15-cP	TGCCCAGTGCTCTGA	15	srRNA	RNA28SN5	NR_003287.4	rRNA	Homo sapiens RNA, 28S ribosomal N5 (RNA28SN5), ribosomal RNA	3697	34	81.5369	6	28.8251	23	82.7493
srR-2114-cP	srRNA-RNA5-8SN1-88-20-cP	ATCATCGACACTTCGAACGC	20	srRNA	RNA5-8SN1	NR_145821.1	rRNA	Homo sapiens RNA, 5.8S ribosomal N1 (RNA5-8SN1), ribosomal RNA	88	34	81.5369	6	28.8251	23	82.7493
srR-2870-cP	srRNA-RNA18SN2-835-19-cP	CGAGCCGCCTGGATACCGC	19	srRNA	RNA18SN2	NR_146146.1	rRNA	Homo sapiens RNA, 18S ribosomal N2 (RNA18SN2), ribosomal RNA	835	42	100.722	0	0	23	82.7493
srR-1465-cP	srRNA-RNA18SN2-1-26-cP	TACCTGGTTGATCCTGCCAGTAGCAT	26	srRNA	RNA18SN2	NR_146146.1	rRNA	Homo sapiens RNA, 18S ribosomal N2 (RNA18SN2), ribosomal RNA	1	41	98.3239	0	0	23	82.7493
srR-486-cP	srRNA-RNA18SN2-1001-26-cP	ATTTGCCAAGAATGTTTTCATTAATC	26	srRNA	RNA18SN2	NR_146146.1	rRNA	Homo sapiens RNA, 18S ribosomal N2 (RNA18SN2), ribosomal RNA	1001	0	0	19	91.2794	23	82.7493
srR-261-cP	srRNA-RNA28SN5-2835-18-cP	AATGTAGGTAAGGGAAGT	18	srRNA	RNA28SN5	NR_003287.4	rRNA	Homo sapiens RNA, 28S ribosomal N5 (RNA28SN5), ribosomal RNA	2835	36	86.3332	1	4.80418	23	82.7493
srpRNA-81-cP	srpRNA-MLT1I-chr5:176730694-16-cP	GCCTGTCCTGACCTAC	16	srpRNA	MLT1I	-	LTR	hg38_rmsk_MLT1I_range=chr5:176730694-176731060	349	13	31.1759	9	43.2376	23	82.7493
smR-70-cP	smRNA-ZNF229-2690-15-cP	ACAGCTCCGACCTCC	15	smRNA	ZNF229	ENSG00000278318	mature mRNA	ENSG00000278318|ENST00000620012|ZNF229|protein_coding|zincfinger protein 229 [Source:HGNC Symbol;Acc:HGNC:13022]	2690	11	26.3796	7	33.6293	23	82.7493
srR-5025-cP	srRNA-RNA28SN5-4971-21-cP	ATTCGTAGACGACCTGCTTCT	21	srRNA	RNA28SN5	NR_003287.4	rRNA	Homo sapiens RNA, 28S ribosomal N5 (RNA28SN5), ribosomal RNA	4971	23	55.1573	1	4.80418	23	82.7493
piR-32954-11-17-cP	piRNA-32954-11-17-cP	AAGTGTAGTATCTGTTC	17	piRNA	hsa-piR-32954	hsa-piR-32954	piRNA	-	11	9	21.5833	7	33.6293	23	82.7493
slncR-10958-cP	slncRNA-AL391832.2-644-17-cP	AGAATACCGGCCTGTCA	17	slncRNA	AL391832.2	ENST00000418557.1	lncRNA	ncrna chromosome:GRCh38:1:234957342:234963999:-1 gene:ENSG00000238005.4 gene_biotype:lncRNA transcript_biotype:lncRNA gene_symbol:AL391832.2 description:novel transcript	644	8	19.1852	7	33.6293	23	82.7493
srR-27279-cP	srRNA-RNA18SN2-595-24-cP	TTGGAGGGCAAGTCTGGTGCCAGC	24	srRNA	RNA18SN2	NR_146146.1	rRNA	Homo sapiens RNA, 18S ribosomal N2 (RNA18SN2), ribosomal RNA	595	0	0	10	48.0418	23	82.7493
srR-541-cP	srRNA-RNA5-8SN1-84-22-cP	ATTGATCATCGACACTTCGAAC	22	srRNA	RNA5-8SN1	NR_145821.1	rRNA	Homo sapiens RNA, 5.8S ribosomal N1 (RNA5-8SN1), ribosomal RNA	84	10	23.9814	4	19.2167	23	82.7493
srR-2427-cP	srRNA-RNA28SN5-2268-17-cP	ACGCCGCGACGAGTAGG	17	srRNA	RNA28SN5	NR_003287.4	rRNA	Homo sapiens RNA, 28S ribosomal N5 (RNA28SN5), ribosomal RNA	2268	14	33.574	2	9.60836	23	82.7493
sgmR-6524-cP	sgmRNA-chr14-22476842-17-cP	GGATTAGATACCCTGGT	17	sgmRNA	chr14	-	Genome	Chromosome 14	22476842	10	23.9814	3	14.4125	23	82.7493
srR-25519-cP	srRNA-RNA28SN5-4938-29-cP	ACCGCACGTTCGTGGGGAACCTGGCGCTA	29	srRNA	RNA28SN5	NR_003287.4	rRNA	Homo sapiens RNA, 28S ribosomal N5 (RNA28SN5), ribosomal RNA	4938	0	0	5	24.0209	23	82.7493
sgmR-6576-cP	sgmRNA-chr6-160722659-23-cP	AACTAGGAAGTTGGCTTAGAAGC	23	sgmRNA	chr6	-	Genome	Chromosome 6	160722659	0	0	3	14.4125	23	82.7493
sgmR-6581-cP	sgmRNA-chr15-68799387-23-cP	GTAGAACCTTACCCACTCTTGAC	23	sgmRNA	chr15	-	Genome	Chromosome 15	68799387	5	11.9907	0	0	23	82.7493
smcR-308-cP	smcRNA-RN7SKP232-137-15-cP	GGTCTGAGAGGATGA	15	smcRNA	RN7SKP232	ENST00000410170.1	miscRNA	ncrna chromosome:GRCh38:5:151704289:151704578:-1 gene:ENSG00000222102.1 gene_biotype:misc_RNA transcript_biotype:misc_RNA gene_symbol:RN7SKP232 description:RN7SK pseudogene 232 [Source:HGNC Symbol;Acc:HGNC:45956]	137	0	0	1	4.80418	23	82.7493
-	spgRNA-AC079238.1-963-15-cP	AAGAATGTGGCGCTC	15	spgRNA	AC079238.1	ENSG00000250547	pseudogene	ENSG00000250547|ENST00000509840|AC079238.1|processed_pseudogene|mitochondrialribosomal protein S5 (MRPS5) pseudogene	963	1	2.39814	0	0	23	82.7493
srR-3209-cP	srRNA-RNA28SN5-4988-26-cP	TTCTGGGTCGGGGTTTCGTACGTAGC	26	srRNA	RNA28SN5	NR_003287.4	rRNA	Homo sapiens RNA, 28S ribosomal N5 (RNA28SN5), ribosomal RNA	4988	0	0	0	0	23	82.7493
srR-27385-cP	srRNA-RNA28SN5-4053-27-cP	ACTACTCTGATCGTTTTTTCACTGACC	27	srRNA	RNA28SN5	NR_003287.4	rRNA	Homo sapiens RNA, 28S ribosomal N5 (RNA28SN5), ribosomal RNA	4053	0	0	0	0	23	82.7493
slncR-10922-cP	slncRNA-AL358215.2-258-15-cP	ACCCACTCGGCACCT	15	slncRNA	AL358215.2	ENST00000639693.1	lncRNA	ncrna chromosome:GRCh38:1:110472543:110474966:1 gene:ENSG00000282887.2 gene_biotype:lncRNA transcript_biotype:lncRNA gene_symbol:AL358215.2 description:novel transcript	258	28	67.1481	9	43.2376	22	79.1515
-	spgRNA-ANKRD26P1-145-15-cP	CGGGCGGACTGGTGC	15	spgRNA	ANKRD26P1	ENSG00000261239	pseudogene	ENSG00000261239|ENST00000566201|ANKRD26P1|transcribed_unprocessed_pseudogene|ankyrinrepeat domain 26 pseudogene 1 [Source:HGNC Symbol;Acc:HGNC:32955]	145	9	21.5833	24	115.3	22	79.1515
srR-1716-cP	srRNA-RNA18SN2-1058-18-cP	AGATACCGTCGTAGTTCC	18	srRNA	RNA18SN2	NR_146146.1	rRNA	Homo sapiens RNA, 18S ribosomal N2 (RNA18SN2), ribosomal RNA	1058	11	26.3796	17	81.6711	22	79.1515
srR-13192-cP	srRNA-RNA18SN2-1374-22-2-cP	CGATAACGATCGAGACTCTGGC	22	srRNA	RNA18SN2	NR_146146.1	rRNA	Homo sapiens RNA, 18S ribosomal N2 (RNA18SN2), ribosomal RNA	1374	0	0	0	0	22	79.1515
srR-7000-cP	srRNA-RNA18SN2-145-24-cP	GGATAACTGTGGTAATTCTAGAGC	24	srRNA	RNA18SN2	NR_146146.1	rRNA	Homo sapiens RNA, 18S ribosomal N2 (RNA18SN2), ribosomal RNA	145	14	33.574	0	0	22	79.1515
srR-3959-cP	srRNA-RNA28SN5-4518-15-2-cP	ACGTGAGCTGGGTTT	15	srRNA	RNA28SN5	NR_003287.4	rRNA	Homo sapiens RNA, 28S ribosomal N5 (RNA28SN5), ribosomal RNA	4518	31	74.3425	10	48.0418	22	79.1515
srR-16-cP	srRNA-RNA5S1-13-24-cP	ACCACCCTGAACGCGCCCGATCTC	24	srRNA	RNA5S1	NR_023363.1	rRNA	Homo sapiens RNA, 5S ribosomal 1 (RNA5S1), ribosomal RNA	13	127	304.564	58	278.643	22	79.1515
srR-2432-cP	srRNA-RNA28SN5-3760-15-cP	ACTATGACTCTCTTA	15	srRNA	RNA28SN5	NR_003287.4	rRNA	Homo sapiens RNA, 28S ribosomal N5 (RNA28SN5), ribosomal RNA	3760	59	141.491	45	216.188	22	79.1515
srR-1902-cP	srRNA-RNA18SN2-648-20-cP	ATATTAAAGTTGCTGCAGTT	20	srRNA	RNA18SN2	NR_146146.1	rRNA	Homo sapiens RNA, 18S ribosomal N2 (RNA18SN2), ribosomal RNA	648	91	218.231	27	129.713	22	79.1515
-	spgRNA-RNA5SP204-98-19-cP	GAATACCGGGTGCTGTAGA	19	spgRNA	RNA5SP204	ENSG00000201415	pseudogene	ENSG00000201415|ENST00000364545|RNA5SP204|rRNA_pseudogene|RNA,5S ribosomal pseudogene 204 [Source:HGNC Symbol;Acc:HGNC:43104]	98	34	81.5369	45	216.188	22	79.1515
-	spgRNA-LSU-rRNA_Hsa-chr10:49702991-20-cP	ACTGTCCCTATCTACTATCT	20	spgRNA	LSU-rRNA_Hsa	-	pseudogene	hg38_rmsk_LSU-rRNA_Hsa_range=chr10:49702991-49703373	176	43	103.12	29	139.321	22	79.1515
smR-26-cP	smRNA-MAPKAP1-344-15-cP	TCCCGTGGACTGCCT	15	smRNA	MAPKAP1	ENSG00000119487	mature mRNA	ENSG00000119487|ENST00000496063|MAPKAP1|protein_coding|MAPKassociated protein 1 [Source:HGNC Symbol;Acc:HGNC:18752]	344	26	62.3518	37	177.755	22	79.1515
tsR-307-cP	tsRNA-Ala-TGC-1-17-cP	GGGGATGTAGCTCAGTG	17	tsRNA	tRNA-Ala-TGC	chr12.trna8	tRNA	Homo_sapiens_tRNA-Ala-TGC-4-1	1	50	119.907	23	110.496	22	79.1515
srR-25081-cP	srRNA-RNA28SN5-1322-15-cP	AAACACGGACCAAGG	15	srRNA	RNA28SN5	NR_003287.4	rRNA	Homo sapiens RNA, 28S ribosomal N5 (RNA28SN5), ribosomal RNA	1322	44	105.518	18	86.4753	22	79.1515
-	spgRNA-GTF2IP1-126-21-cP	ATTGTGGAATGGCCGTCGCTC	21	spgRNA	GTF2IP1	ENSG00000277053	pseudogene	ENSG00000277053|ENST00000611799|GTF2IP1|transcribed_unprocessed_pseudogene|generaltranscription factor IIi pseudogene 1 [Source:HGNC Symbol;Acc:HGNC:4660]	126	24	57.5555	22	105.692	22	79.1515
srR-294-cP	srRNA-RNA5-8SN1-77-20-cP	AGGACACATTGATCATCGAC	20	srRNA	RNA5-8SN1	NR_145821.1	rRNA	Homo sapiens RNA, 5.8S ribosomal N1 (RNA5-8SN1), ribosomal RNA	77	30	71.9443	16	76.8669	22	79.1515
srR-1239-cP	srRNA-RNA18SN2-464-20-cP	AAGGAAGGCAGCAGGCGCGC	20	srRNA	RNA18SN2	NR_146146.1	rRNA	Homo sapiens RNA, 18S ribosomal N2 (RNA18SN2), ribosomal RNA	464	41	98.3239	10	48.0418	22	79.1515
srR-1665-cP	srRNA-RNA28SN5-4491-19-cP	GTTGGATTGTTCACCCACT	19	srRNA	RNA28SN5	NR_003287.4	rRNA	Homo sapiens RNA, 28S ribosomal N5 (RNA28SN5), ribosomal RNA	4491	55	131.898	3	14.4125	22	79.1515
srR-4204-cP	srRNA-RNA18SN2-1265-21-cP	ACCCGGCCCGGACACGGACAG	21	srRNA	RNA18SN2	NR_146146.1	rRNA	Homo sapiens RNA, 18S ribosomal N2 (RNA18SN2), ribosomal RNA	1265	32	76.7406	11	52.846	22	79.1515
srR-3587-cP	srRNA-RNA28SN5-3746-29-cP	AAACGGCGGGAGTAACTATGACTCTCTTA	29	srRNA	RNA28SN5	NR_003287.4	rRNA	Homo sapiens RNA, 28S ribosomal N5 (RNA28SN5), ribosomal RNA	3746	28	67.1481	12	57.6502	22	79.1515
srR-1920-cP	srRNA-RNA28SN5-3692-20-cP	ATTTCTGCCCAGTGCTCTGA	20	srRNA	RNA28SN5	NR_003287.4	rRNA	Homo sapiens RNA, 28S ribosomal N5 (RNA28SN5), ribosomal RNA	3692	30	71.9443	11	52.846	22	79.1515
sinR-336-cP	sinRNA-GPALPP1-2054-18-cP	TCGTAGTTCTGACCATAA	18	sinRNA	GPALPP1	ENSG00000133114	protein_coding	GPALPP motifs containing 1 [Source:HGNC Symbol;Acc:HGNC:20298]	2054	51	122.305	0	0	22	79.1515
sinR-9573-cP	sinRNA-C5orf17-142810-19-cP	AACCTGGGAACTGCATCTG	19	sinRNA	C5orf17	ENSG00000248874	lncRNA	-	142810	21	50.361	11	52.846	22	79.1515
srR-5655-cP	srRNA-RNA28SN5-1848-23-cP	CTAGTGGGCCACTTTTGGTAAGC	23	srRNA	RNA28SN5	NR_003287.4	rRNA	Homo sapiens RNA, 28S ribosomal N5 (RNA28SN5), ribosomal RNA	1848	27	64.7499	8	38.4335	22	79.1515
sgmR-6467-cP	sgmRNA-chr11-26078441-17-cP	GGAGAGCTTAGACTGAA	17	sgmRNA	chr11	-	Genome	Chromosome 11	26078441	18	43.1666	11	52.846	22	79.1515
srR-6611-cP	srRNA-RNA28SN5-4938-27-cP	ACCGCACGTTCGTGGGGAACCTGGCGC	27	srRNA	RNA28SN5	NR_003287.4	rRNA	Homo sapiens RNA, 28S ribosomal N5 (RNA28SN5), ribosomal RNA	4938	13	31.1759	11	52.846	22	79.1515
srR-667-cP	srRNA-RNA28SN5-3619-23-cP	GGACCAGGGGAATCCGACTGTTT	23	srRNA	RNA28SN5	NR_003287.4	rRNA	Homo sapiens RNA, 28S ribosomal N5 (RNA28SN5), ribosomal RNA	3619	20	47.9629	7	33.6293	22	79.1515
slncR-10949-cP	slncRNA-AC016876.2-2205-21-cP	AATGTCTGGGAAACTGCCTGA	21	slncRNA	AC016876.2	ENST00000581621.1	lncRNA	ncrna chromosome:GRCh38:17:7572826:7582024:1 gene:ENSG00000264772.6 gene_biotype:lncRNA transcript_biotype:lncRNA gene_symbol:AC016876.2 description:novel transcript	2205	22	52.7592	3	14.4125	22	79.1515
srR-23069-cP	srRNA-RNA18SN2-1672-25-cP	TTGATTAAGTCCCTGCCCTTTGTAC	25	srRNA	RNA18SN2	NR_146146.1	rRNA	Homo sapiens RNA, 18S ribosomal N2 (RNA18SN2), ribosomal RNA	1672	11	26.3796	8	38.4335	22	79.1515
srR-2984-cP	srRNA-RNA28SN5-1637-19-cP	AATCGAACCATCTAGTAGC	19	srRNA	RNA28SN5	NR_003287.4	rRNA	Homo sapiens RNA, 28S ribosomal N5 (RNA28SN5), ribosomal RNA	1637	12	28.7777	7	33.6293	22	79.1515
srR-9936-cP	srRNA-RNA28SN5-3949-17-cP	ATGAGAGGTGTAGAATA	17	srRNA	RNA28SN5	NR_003287.4	rRNA	Homo sapiens RNA, 28S ribosomal N5 (RNA28SN5), ribosomal RNA	3949	11	26.3796	5	24.0209	22	79.1515
srR-27286-cP	srRNA-16SrRNA-798-18-cP	AAGGAACTCGGCAAATTG	18	srRNA	16S rRNA	NC_012920.1:1671-3229	rRNA	Homo sapiens mitochondrion, MT-RNR2 mitochondrially encoded 16S RNA (16S rRNA), ribosomal RNA	798	5	11.9907	7	33.6293	22	79.1515
srR-1283-cP	srRNA-RNA18SN2-1787-21-cP	GAGAAGACGGTCGAACTTGAC	21	srRNA	RNA18SN2	NR_146146.1	rRNA	Homo sapiens RNA, 18S ribosomal N2 (RNA18SN2), ribosomal RNA	1787	14	33.574	0	0	22	79.1515
sgmR-6547-cP	sgmRNA-chr2-113876921-21-cP	GAGGGTGCCTTCGGGAACTGT	21	sgmRNA	chr2	-	Genome	Chromosome 2	113876921	9	21.5833	2	9.60836	22	79.1515
smR-4101-cP	smRNA-PSG4-1809-22-cP	TGGAGAACTGAGGGGGGCTGCT	22	smRNA	PSG4	ENSG00000243137	mature mRNA	ENSG00000243137|ENST00000597912|PSG4|protein_coding|pregnancyspecific beta-1-glycoprotein 4 [Source:HGNC Symbol;Acc:HGNC:9521]	1809	0	0	6	28.8251	22	79.1515
srR-6379-cP	srRNA-RNA18SN2-1444-21-cP	TTAGAGGGACAAGTGGCGTTC	21	srRNA	RNA18SN2	NR_146146.1	rRNA	Homo sapiens RNA, 18S ribosomal N2 (RNA18SN2), ribosomal RNA	1444	12	28.7777	0	0	22	79.1515
slncR-6017-cP	slncRNA-AP000487.1-407-21-cP	AATGATGGCCAGGCTGTCTCC	21	slncRNA	AP000487.1	ENST00000500185.2	lncRNA	ncrna chromosome:GRCh38:11:70373410:70398488:-1 gene:ENSG00000246889.2 gene_biotype:lncRNA transcript_biotype:lncRNA gene_symbol:AP000487.1 description:novel transcript	407	12	28.7777	0	0	22	79.1515
srR-24891-cP	srRNA-RNA28SN5-4484-22-cP	ACCAAGCGTTGGATTGTTCACC	22	srRNA	RNA28SN5	NR_003287.4	rRNA	Homo sapiens RNA, 28S ribosomal N5 (RNA28SN5), ribosomal RNA	4484	9	21.5833	0	0	22	79.1515
srR-1910-cP	srRNA-RNA28SN5-1964-19-cP	AGCAGGACGGTGGCCATGG	19	srRNA	RNA28SN5	NR_003287.4	rRNA	Homo sapiens RNA, 28S ribosomal N5 (RNA28SN5), ribosomal RNA	1964	3	7.19443	2	9.60836	22	79.1515
slncR-9126-cP	slncRNA-LINC02254-1042-15-cP	AAATGCCCTGCTTCC	15	slncRNA	LINC02254	ENST00000653612.1	lncRNA	ncrna chromosome:GRCh38:15:97339693:97521873:-1 gene:ENSG00000259664.3 gene_biotype:lncRNA transcript_biotype:lncRNA gene_symbol:LINC02254 description:long intergenic non-protein coding RNA 2254 [Source:HGNC Symbol;Acc:HGNC:53152]	1042	0	0	0	0	22	79.1515
slncR-11070-cP	slncRNA-AL117332.1-400-17-cP	GTGGGCGCTGGAGAACT	17	slncRNA	AL117332.1	ENST00000622628.1	lncRNA	ncrna chromosome:GRCh38:20:21302731:21303704:-1 gene:ENSG00000275457.1 gene_biotype:lncRNA transcript_biotype:lncRNA gene_symbol:AL117332.1 description:novel transcript, antisense to XRN2	400	0	0	0	0	22	79.1515
slncR-11071-cP	slncRNA-LINC02600-4008-19-cP	CGCGGATGGAGCTGAAATC	19	slncRNA	LINC02600	ENST00000511928.1	lncRNA	ncrna chromosome:GRCh38:4:3758748:3763390:-1 gene:ENSG00000250986.1 gene_biotype:lncRNA transcript_biotype:lncRNA gene_symbol:LINC02600 description:long intergenic non-protein coding RNA 2600 [Source:HGNC Symbol;Acc:HGNC:53177]	4008	0	0	0	0	22	79.1515
slncR-11072-cP	slncRNA-AC019171.1-763-16-cP	CGCGTGGAAGCCCTGC	16	slncRNA	AC019171.1	ENST00000601251.2	lncRNA	ncrna chromosome:GRCh38:2:38959287:38960342:-1 gene:ENSG00000269210.2 gene_biotype:lncRNA transcript_biotype:lncRNA gene_symbol:AC019171.1 description:novel transcript, antisense to ARHGEF33	763	0	0	0	0	22	79.1515
slncR-11073-cP	slncRNA-AC023024.1-2049-22-cP	TGGAGGAAGGTGGGGATGACGT	22	slncRNA	AC023024.1	ENST00000558838.1	lncRNA	ncrna chromosome:GRCh38:15:101295419:101305737:1 gene:ENSG00000259172.1 gene_biotype:lncRNA transcript_biotype:lncRNA gene_symbol:AC023024.1 description:novel transcript, antisense to SNRPA1 and PCSK6	2049	0	0	0	0	22	79.1515
sgmR-6660-cP	sgmRNA-chr16-84294609-18-cP	GACTGGGGCGGTCTCCTC	18	sgmRNA	chr16	-	Genome	Chromosome 16	84294609	0	0	0	0	22	79.1515
piR-29887-2-19-cP	piRNA-29887-2-19-cP	ACACGGCCCAGACTCCTAC	19	piRNA	hsa-piR-29887	hsa-piR-29887	piRNA	-	2	35	83.9351	23	110.496	21	75.5537
piR-31139-5-17-2-cP	piRNA-31139-5-17-2-cP	TGCCTGTCCTGACCTAC	17	piRNA	hsa-piR-31139	hsa-piR-31139	piRNA	-	5	18	43.1666	24	115.3	21	75.5537
sinR-10835-cP	sinRNA-LINC02306-154440-22-cP	GATGATCAGCCACACTGGAACT	22	sinRNA	LINC02306	ENSG00000257986	lncRNA	-	154440	14	33.574	37	177.755	21	75.5537
slncR-10927-cP	slncRNA-AL391832.2-644-18-cP	AGAATACCGGCCTGTCAC	18	slncRNA	AL391832.2	ENST00000418557.1	lncRNA	ncrna chromosome:GRCh38:1:234957342:234963999:-1 gene:ENSG00000238005.4 gene_biotype:lncRNA transcript_biotype:lncRNA gene_symbol:AL391832.2 description:novel transcript	644	28	67.1481	9	43.2376	21	75.5537
smR-46-cP	smRNA-PAPPA2-5536-18-3-cP	AAGCCTTCCCGTGGACTG	18	smRNA	PAPPA2	ENSG00000116183	mature mRNA	ENSG00000116183|ENST00000367662|PAPPA2|protein_coding|pappalysin2 [Source:HGNC Symbol;Acc:HGNC:14615]	5536	28	67.1481	13	62.4544	21	75.5537
srR-5157-cP	srRNA-RNA28SN5-1679-17-cP	AGGATAGCTGGCACTCT	17	srRNA	RNA28SN5	NR_003287.4	rRNA	Homo sapiens RNA, 28S ribosomal N5 (RNA28SN5), ribosomal RNA	1679	9	21.5833	6	28.8251	21	75.5537
srR-1010-cP	srRNA-RNA28SN5-2378-19-2-cP	GAGAACTTTGAAGGCCGAA	19	srRNA	RNA28SN5	NR_003287.4	rRNA	Homo sapiens RNA, 28S ribosomal N5 (RNA28SN5), ribosomal RNA	2378	11	26.3796	0	0	21	75.5537
srR-6301-cP	srRNA-RNA28SN5-4492-21-cP	TTGGATTGTTCACCCACTAAT	21	srRNA	RNA28SN5	NR_003287.4	rRNA	Homo sapiens RNA, 28S ribosomal N5 (RNA28SN5), ribosomal RNA	4492	53	127.102	34	163.342	21	75.5537
srR-10-cP	srRNA-RNA5S1-5-20-cP	ACGGCCATACCACCCTGAAC	20	srRNA	RNA5S1	NR_023363.1	rRNA	Homo sapiens RNA, 5S ribosomal 1 (RNA5S1), ribosomal RNA	5	62	148.685	73	350.705	21	75.5537
srR-6-cP	srRNA-RNA5S1-11-16-cP	ATACCACCCTGAACGC	16	srRNA	RNA5S1	NR_023363.1	rRNA	Homo sapiens RNA, 5S ribosomal 1 (RNA5S1), ribosomal RNA	11	47	112.713	63	302.663	21	75.5537
tsR-492-cP	tsRNA-Asn-GTT-28-15-cP	TTTCGGCTGTTAACC	15	tsRNA	tRNA-Asn-GTT	chr1.trna138	tRNA	Homo_sapiens_tRNA-Asn-GTT-7-1	28	48	115.111	47	225.797	21	75.5537
sinR-466-cP	sinRNA-OTOG-1113-16-cP	GCCACACTGGGACTGA	16	sinRNA	OTOG	ENSG00000188162	protein_coding	otogelin [Source:HGNC Symbol;Acc:HGNC:8516]	1113	71	170.268	28	134.517	21	75.5537
-	spgRNA-RARRES2P10-46-15-cP	GTTGGGGTCGAGCTC	15	spgRNA	RARRES2P10	ENSG00000260153	pseudogene	ENSG00000260153|ENST00000564312|RARRES2P10|processed_pseudogene|retinoicacid receptor responder 2 pseudogene 10 [Source:HGNC Symbol;Acc:HGNC:51742]	46	69	165.472	26	124.909	21	75.5537
sinR-226-cP	sinRNA-MMAA-6446-17-cP	GACTGAGACACGGCCCA	17	sinRNA	MMAA	ENSG00000151611	protein_coding	metabolism of cobalamin associated A [Source:HGNC Symbol;Acc:HGNC:18871]	6446	38	91.1295	31	148.93	21	75.5537
-	spgRNA-RNA5SP204-96-21-cP	GGGAATACCGGGTGCTGTAGA	21	spgRNA	RNA5SP204	ENSG00000201415	pseudogene	ENSG00000201415|ENST00000364545|RNA5SP204|rRNA_pseudogene|RNA,5S ribosomal pseudogene 204 [Source:HGNC Symbol;Acc:HGNC:43104]	96	47	112.713	24	115.3	21	75.5537
srR-5315-cP	srRNA-RNA28SN5-2378-18-cP	GAGAACTTTGAAGGCCGA	18	srRNA	RNA28SN5	NR_003287.4	rRNA	Homo sapiens RNA, 28S ribosomal N5 (RNA28SN5), ribosomal RNA	2378	40	95.9258	27	129.713	21	75.5537
srR-2018-cP	srRNA-RNA28SN5-1871-16-cP	AGAACTGGCGCTGTGG	16	srRNA	RNA28SN5	NR_003287.4	rRNA	Homo sapiens RNA, 28S ribosomal N5 (RNA28SN5), ribosomal RNA	1871	40	95.9258	27	129.713	21	75.5537
srR-3486-cP	srRNA-RNA28SN5-1326-27-cP	ACGGACCAAGGAGTCTAACACGTGCGC	27	srRNA	RNA28SN5	NR_003287.4	rRNA	Homo sapiens RNA, 28S ribosomal N5 (RNA28SN5), ribosomal RNA	1326	54	129.5	18	86.4753	21	75.5537
sgmR-6425-cP	sgmRNA-chr15-36636084-16-cP	GTGACTGCGTACCTTT	16	sgmRNA	chr15	-	Genome	Chromosome 15	36636084	61	146.287	14	67.2585	21	75.5537
srR-52-cP	srRNA-RNA5S1-13-23-cP	ACCACCCTGAACGCGCCCGATCT	23	srRNA	RNA5S1	NR_023363.1	rRNA	Homo sapiens RNA, 5S ribosomal 1 (RNA5S1), ribosomal RNA	13	10	23.9814	38	182.559	21	75.5537
srR-7570-cP	srRNA-RNA18SN2-1692-17-cP	TGTACACACCGCCCGTC	17	srRNA	RNA18SN2	NR_146146.1	rRNA	Homo sapiens RNA, 18S ribosomal N2 (RNA18SN2), ribosomal RNA	1692	1	2.39814	40	192.167	21	75.5537
srR-751-cP	srRNA-RNA18SN2-616-24-cP	AGCAGCCGCGGTAATTCCAGCTCC	24	srRNA	RNA18SN2	NR_146146.1	rRNA	Homo sapiens RNA, 18S ribosomal N2 (RNA18SN2), ribosomal RNA	616	49	117.509	9	43.2376	21	75.5537
srpRNA-98-cP	srpRNA-MIRb-chr5:173168894-25-cP	AACGACAAGACACACACCACGAGAG	25	srpRNA	MIRb	-	SINE	hg38_rmsk_MIRb_range=chr5:173168894-173168980	39	61	146.287	3	14.4125	21	75.5537
sinR-10843-cP	sinRNA-LINC02306-154443-19-cP	GATCAGCCACACTGGAACT	19	sinRNA	LINC02306	ENSG00000257986	lncRNA	-	154443	48	115.111	9	43.2376	21	75.5537
srR-1027-cP	srRNA-RNA28SN5-2870-24-cP	AACTTCGGGATAAGGATTGGCTCT	24	srRNA	RNA28SN5	NR_003287.4	rRNA	Homo sapiens RNA, 28S ribosomal N5 (RNA28SN5), ribosomal RNA	2870	43	103.12	10	48.0418	21	75.5537
srR-685-cP	srRNA-RNA28SN5-3830-15-cP	ATTCCCACTGTCCCT	15	srRNA	RNA28SN5	NR_003287.4	rRNA	Homo sapiens RNA, 28S ribosomal N5 (RNA28SN5), ribosomal RNA	3830	17	40.7685	22	105.692	21	75.5537
srR-5316-cP	srRNA-RNA28SN5-4680-21-cP	GATTATGACTGAACGCCTCTA	21	srRNA	RNA28SN5	NR_003287.4	rRNA	Homo sapiens RNA, 28S ribosomal N5 (RNA28SN5), ribosomal RNA	4680	35	83.9351	13	62.4544	21	75.5537
smR-66-cP	smRNA-CCDC168-13304-18-cP	GAGAGGACGGAGAAGGTT	18	smRNA	CCDC168	ENSG00000175820	mature mRNA	ENSG00000175820|ENST00000322527|CCDC168|protein_coding|coiled-coildomain containing 168 [Source:HGNC Symbol;Acc:HGNC:26851]	13304	20	47.9629	20	96.0836	21	75.5537
sgmR-6449-cP	sgmRNA-chr7-2063111-18-cP	ACACTGGGACTGAGACAC	18	sgmRNA	chr7	-	Genome	Chromosome 7	2063111	22	52.7592	19	91.2794	21	75.5537
srR-1622-cP	srRNA-RNA18SN2-1272-21-cP	CCGGACACGGACAGGATTGAC	21	srRNA	RNA18SN2	NR_146146.1	rRNA	Homo sapiens RNA, 18S ribosomal N2 (RNA18SN2), ribosomal RNA	1272	33	79.1388	12	57.6502	21	75.5537
srR-2793-cP	srRNA-RNA28SN5-4680-19-cP	GATTATGACTGAACGCCTC	19	srRNA	RNA28SN5	NR_003287.4	rRNA	Homo sapiens RNA, 28S ribosomal N5 (RNA28SN5), ribosomal RNA	4680	32	76.7406	11	52.846	21	75.5537
slncR-10913-cP	slncRNA-AC091078.1-310-17-cP	GGGCGCTGGAGAACTGA	17	slncRNA	AC091078.1	ENST00000668028.1	lncRNA	ncrna chromosome:GRCh38:15:93313245:93499333:1 gene:ENSG00000257060.7 gene_biotype:lncRNA transcript_biotype:lncRNA gene_symbol:AC091078.1 description:novel transcript	310	33	79.1388	10	48.0418	21	75.5537
srR-4191-cP	srRNA-RNA18SN2-1504-18-cP	TTAGATGTCCGGGGCTGC	18	srRNA	RNA18SN2	NR_146146.1	rRNA	Homo sapiens RNA, 18S ribosomal N2 (RNA18SN2), ribosomal RNA	1504	45	107.917	4	19.2167	21	75.5537
srR-1211-cP	srRNA-RNA28SN5-1723-26-cP	AGTTTTATCCGGTAAAGCGAATGATT	26	srRNA	RNA28SN5	NR_003287.4	rRNA	Homo sapiens RNA, 28S ribosomal N5 (RNA28SN5), ribosomal RNA	1723	29	69.5462	10	48.0418	21	75.5537
tsR-4136-cP	tsRNA-Glu-CTC-19-22-cP	TTAGGATTCGGCGCTCTCACCG	22	tsRNA	tRNA-Glu-CTC	chr1.trna70	tRNA	Homo_sapiens_tRNA-Glu-CTC-2-1	19	22	52.7592	13	62.4544	21	75.5537
srR-1742-cP	srRNA-RNA28SN5-1-23-cP	CGCGACCTCAGATCAGACGTGGC	23	srRNA	RNA28SN5	NR_003287.4	rRNA	Homo sapiens RNA, 28S ribosomal N5 (RNA28SN5), ribosomal RNA	1	9	21.5833	19	91.2794	21	75.5537
smcR-80-cP	smcRNA-RN7SL785P-170-17-cP	CTCGGGTCCAGGCTGGC	17	smcRNA	RN7SL785P	ENST00000578437.2	miscRNA	ncrna chromosome:GRCh38:X:47280811:47281063:-1 gene:ENSG00000266158.2 gene_biotype:misc_RNA transcript_biotype:misc_RNA gene_symbol:RN7SL785P description:RNA, 7SL, cytoplasmic 785, pseudogene [Source:HGNC Symbol;Acc:HGNC:46801]	170	39	93.5276	4	19.2167	21	75.5537
sinR-3596-cP	sinRNA-TAFA5-11971-21-cP	ACACTGGGACTGAGACACGGC	21	sinRNA	TAFA5	ENSG00000219438	protein_coding	TAFA chemokine like family member 5 [Source:HGNC Symbol;Acc:HGNC:21592]	11971	25	59.9536	8	38.4335	21	75.5537
srR-1323-cP	srRNA-RNA28SN5-4376-20-cP	AGAAAAGTTACCACAGGGAT	20	srRNA	RNA28SN5	NR_003287.4	rRNA	Homo sapiens RNA, 28S ribosomal N5 (RNA28SN5), ribosomal RNA	4376	31	74.3425	2	9.60836	21	75.5537
srR-6121-cP	srRNA-RNA28SN5-4672-22-cP	ATCTGTGGGATTATGACTGAAC	22	srRNA	RNA28SN5	NR_003287.4	rRNA	Homo sapiens RNA, 28S ribosomal N5 (RNA28SN5), ribosomal RNA	4672	22	52.7592	6	28.8251	21	75.5537
srpRNA-1850-cP	srpRNA-MLT1B-chr21:28148111-16-cP	GGGGAATTTTGGACAA	16	srpRNA	MLT1B	-	LTR	hg38_rmsk_MLT1B_range=chr21:28148111-28148555	184	13	31.1759	10	48.0418	21	75.5537
srR-2133-cP	srRNA-RNA18SN2-141-22-cP	ACTTGGATAACTGTGGTAATTC	22	srRNA	RNA18SN2	NR_146146.1	rRNA	Homo sapiens RNA, 18S ribosomal N2 (RNA18SN2), ribosomal RNA	141	4	9.59258	14	67.2585	21	75.5537
srR-2965-cP	srRNA-RNA28SN5-963-18-cP	GAGACCCGTCGCCGCGCT	18	srRNA	RNA28SN5	NR_003287.4	rRNA	Homo sapiens RNA, 28S ribosomal N5 (RNA28SN5), ribosomal RNA	963	32	76.7406	0	0	21	75.5537
srR-2981-cP	srRNA-RNA28SN5-3759-16-cP	AACTATGACTCTCTTA	16	srRNA	RNA28SN5	NR_003287.4	rRNA	Homo sapiens RNA, 28S ribosomal N5 (RNA28SN5), ribosomal RNA	3759	15	35.9722	7	33.6293	21	75.5537
srR-2480-cP	srRNA-RNA28SN5-3757-15-cP	GTAACTATGACTCTC	15	srRNA	RNA28SN5	NR_003287.4	rRNA	Homo sapiens RNA, 28S ribosomal N5 (RNA28SN5), ribosomal RNA	3757	17	40.7685	6	28.8251	21	75.5537
slncR-650-cP	slncRNA-METTL14-DT-725-15-cP	ACGGGTGAGGGCTGG	15	slncRNA	METTL14-DT	ENST00000668247.1	lncRNA	ncrna chromosome:GRCh38:4:118674293:118685302:-1 gene:ENSG00000281731.3 gene_biotype:lncRNA transcript_biotype:lncRNA gene_symbol:METTL14-DT description:METTL14 divergent transcript [Source:HGNC Symbol;Acc:HGNC:53367]	725	21	50.361	3	14.4125	21	75.5537
srR-786-cP	srRNA-RNA28SN5-4734-26-cP	AGCGCCGCGGAGCCTCGGTTGGCCTC	26	srRNA	RNA28SN5	NR_003287.4	rRNA	Homo sapiens RNA, 28S ribosomal N5 (RNA28SN5), ribosomal RNA	4734	25	59.9536	1	4.80418	21	75.5537
srR-18244-cP	srRNA-RNA28SN5-334-28-cP	AAATACCGGCACGAGACCGATAGTCAAC	28	srRNA	RNA28SN5	NR_003287.4	rRNA	Homo sapiens RNA, 28S ribosomal N5 (RNA28SN5), ribosomal RNA	334	4	9.59258	11	52.846	21	75.5537
srR-7079-cP	srRNA-RNA28SN5-3748-21-cP	ACGGCGGGAGTAACTATGACT	21	srRNA	RNA28SN5	NR_003287.4	rRNA	Homo sapiens RNA, 28S ribosomal N5 (RNA28SN5), ribosomal RNA	3748	8	19.1852	9	43.2376	21	75.5537
smR-62-cP	smRNA-TENT5A-213-18-cP	GAAGTGTTGCCGCCTCTC	18	smRNA	TENT5A	ENSG00000112773	mature mRNA	ENSG00000112773|ENST00000369754|TENT5A|protein_coding|terminalnucleotidyltransferase 5A [Source:HGNC Symbol;Acc:HGNC:18345]	213	1	2.39814	11	52.846	21	75.5537
srR-1522-cP	srRNA-RNA28SN5-4991-23-cP	TGGGTCGGGGTTTCGTACGTAGC	23	srRNA	RNA28SN5	NR_003287.4	rRNA	Homo sapiens RNA, 28S ribosomal N5 (RNA28SN5), ribosomal RNA	4991	21	50.361	0	0	21	75.5537
srR-2555-cP	srRNA-RNA28SN5-1570-16-cP	GGTGGAGGTCCGTAGC	16	srRNA	RNA28SN5	NR_003287.4	rRNA	Homo sapiens RNA, 28S ribosomal N5 (RNA28SN5), ribosomal RNA	1570	14	33.574	3	14.4125	21	75.5537
srR-3451-cP	srRNA-RNA28SN5-1307-19-cP	ACCCGACCCGTCTTGAAAC	19	srRNA	RNA28SN5	NR_003287.4	rRNA	Homo sapiens RNA, 28S ribosomal N5 (RNA28SN5), ribosomal RNA	1307	20	47.9629	0	0	21	75.5537
slncR-368-cP	slncRNA-AC009961.3-72-15-cP	GGCTCCGGGTCACTC	15	slncRNA	AC009961.3	ENST00000664982.1	lncRNA	ncrna chromosome:GRCh38:2:159797288:159798043:-1 gene:ENSG00000287091.1 gene_biotype:lncRNA transcript_biotype:lncRNA gene_symbol:AC009961.3 description:novel transcript, sense intronic to CD302and LY75-CD302	72	5	11.9907	6	28.8251	21	75.5537
srR-1416-cP	srRNA-RNA18SN2-141-30-cP	ACTTGGATAACTGTGGTAATTCTAGAGCTA	30	srRNA	RNA18SN2	NR_146146.1	rRNA	Homo sapiens RNA, 18S ribosomal N2 (RNA18SN2), ribosomal RNA	141	9	21.5833	4	19.2167	21	75.5537
srR-1118-cP	srRNA-RNA5-8SN1-79-29-cP	GACACATTGATCATCGACACTTCGAACGC	29	srRNA	RNA5-8SN1	NR_145821.1	rRNA	Homo sapiens RNA, 5.8S ribosomal N1 (RNA5-8SN1), ribosomal RNA	79	7	16.787	4	19.2167	21	75.5537
srpRNA-907-cP	srpRNA-MER34-int-chr14:53018997-18-cP	AATTGATGGGGTCAGCGC	18	srpRNA	MER34-int	-	LTR	hg38_rmsk_MER34-int_range=chr14:53018997-53020944	900	0	0	7	33.6293	21	75.5537
-	spgRNA-GEMIN8P4-462-16-cP	AGACGAACTACTGCGA	16	spgRNA	GEMIN8P4	ENSG00000228175	pseudogene	ENSG00000228175|ENST00000380526|GEMIN8P4|processed_pseudogene|gemnuclear organelle associated protein 8 pseudogene 4 [Source:HGNC Symbol;Acc:HGNC:37979]	462	13	31.1759	0	0	21	75.5537
srR-1186-cP	srRNA-RNA28SN5-3836-16-cP	ACTGTCCCTACCTACT	16	srRNA	RNA28SN5	NR_003287.4	rRNA	Homo sapiens RNA, 28S ribosomal N5 (RNA28SN5), ribosomal RNA	3836	4	9.59258	3	14.4125	21	75.5537
-	spgRNA-AP001836.1-26-16-cP	ACTGCGAGACTGACAA	16	spgRNA	AP001836.1	ENSG00000270753	pseudogene	ENSG00000270753|ENST00000604675|AP001836.1|processed_pseudogene|phosphoribosylpyrophosphate synthetase 1-like 1, pseudogene	26	1	2.39814	3	14.4125	21	75.5537
slncR-11092-cP	slncRNA-LINC02154-400-15-cP	CTGATGGAGGGGGAT	15	slncRNA	LINC02154	ENST00000670053.1	lncRNA	ncrna chromosome:GRCh38:X:13266048:13303418:-1 gene:ENSG00000235385.2 gene_biotype:lncRNA transcript_biotype:lncRNA gene_symbol:LINC02154 description:long intergenic non-protein coding RNA 2154 [Source:HGNC Symbol;Acc:HGNC:53015]	400	0	0	0	0	21	75.5537
sgmR-6424-cP	sgmRNA-chr9-124345030-19-cP	ACGGACAAGGGGAATCTGA	19	sgmRNA	chr9	-	Genome	Chromosome 9	124345030	20	47.9629	39	187.363	20	71.9559
sinR-357-cP	sinRNA-TRIM14-664-17-cP	AGGGATTGGGGCTTGTA	17	sinRNA	TRIM14	ENSG00000106785	protein_coding	tripartite motif containing 14 [Source:HGNC Symbol;Acc:HGNC:16283]	664	18	43.1666	22	105.692	20	71.9559
slncR-806-cP	slncRNA-AC073023.1-445-20-cP	GCCACACTGGGACTGAGACA	20	slncRNA	AC073023.1	ENST00000522896.1	lncRNA	ncrna chromosome:GRCh38:8:110334743:110349607:-1 gene:ENSG00000253956.1 gene_biotype:lncRNA transcript_biotype:lncRNA gene_symbol:AC073023.1 description:novel transcript	445	34	81.5369	45	216.188	20	71.9559
srR-10688-cP	srRNA-RNA28SN5-1633-18-cP	GACTAATCGAACCATCTA	18	srRNA	RNA28SN5	NR_003287.4	rRNA	Homo sapiens RNA, 28S ribosomal N5 (RNA28SN5), ribosomal RNA	1633	18	43.1666	19	91.2794	20	71.9559
srR-659-cP	srRNA-RNA28SN5-4424-24-cP	AGCGACGTCGCTTTTTGATCCTTC	24	srRNA	RNA28SN5	NR_003287.4	rRNA	Homo sapiens RNA, 28S ribosomal N5 (RNA28SN5), ribosomal RNA	4424	110	263.796	9	43.2376	20	71.9559
srR-11343-cP	srRNA-RNA28SN5-4444-23-2-cP	CTTCGATGTCGGCTTTTCCTATC	23	srRNA	RNA28SN5	NR_003287.4	rRNA	Homo sapiens RNA, 28S ribosomal N5 (RNA28SN5), ribosomal RNA	4444	12	28.7777	9	43.2376	20	71.9559
srR-3602-cP	srRNA-RNA28SN5-4492-21-2-cP	TTGGATTGTTCACCCGCTAAC	21	srRNA	RNA28SN5	NR_003287.4	rRNA	Homo sapiens RNA, 28S ribosomal N5 (RNA28SN5), ribosomal RNA	4492	11	26.3796	19	91.2794	20	71.9559
srR-14563-cP	srRNA-RNA28SN5-3613-30-cP	TGGTGCGGACCAGGGGAATCCGACTGTTTA	30	srRNA	RNA28SN5	NR_003287.4	rRNA	Homo sapiens RNA, 28S ribosomal N5 (RNA28SN5), ribosomal RNA	3613	73	175.065	54	259.426	20	71.9559
sinR-42-cP	sinRNA-AL159163.1-30563-27-cP	GCTTGAGAGAACTCTGCTGAAGGAACT	27	sinRNA	AL159163.1	ENSG00000249141	protein_coding	novel protein	30563	60	143.889	50	240.209	20	71.9559
slncR-3316-cP	slncRNA-LINC02822-275-15-cP	AGCCACACTGGAACT	15	slncRNA	LINC02822	ENST00000666236.1	lncRNA	ncrna chromosome:GRCh38:12:90675314:90831148:1 gene:ENSG00000286021.2 gene_biotype:lncRNA transcript_biotype:lncRNA gene_symbol:LINC02822 description:long intergenic non-protein coding RNA 2822 [Source:HGNC Symbol;Acc:HGNC:54353]	275	74	177.463	43	206.58	20	71.9559
sinR-10825-cP	sinRNA-LINC02306-154443-18-cP	ATCAGCCACACTGGAACT	18	sinRNA	LINC02306	ENSG00000257986	lncRNA	-	154443	80	191.852	36	172.951	20	71.9559
srR-6985-cP	srRNA-RNA18SN2-1152-20-cP	TCTTTGGGTTCCGGGGGGAG	20	srRNA	RNA18SN2	NR_146146.1	rRNA	Homo sapiens RNA, 18S ribosomal N2 (RNA18SN2), ribosomal RNA	1152	55	131.898	28	134.517	20	71.9559
srR-396-cP	srRNA-RNA18SN2-141-23-cP	ACTTGGATAACTGTGGTAATTCT	23	srRNA	RNA18SN2	NR_146146.1	rRNA	Homo sapiens RNA, 18S ribosomal N2 (RNA18SN2), ribosomal RNA	141	36	86.3332	36	172.951	20	71.9559
slncR-10899-cP	slncRNA-AC134312.5-271-15-cP	ATCCTGGGGCTGAAG	15	slncRNA	AC134312.5	ENST00000661363.1	lncRNA	ncrna chromosome:GRCh38:16:88177313:88186803:-1 gene:ENSG00000261327.5 gene_biotype:lncRNA transcript_biotype:lncRNA gene_symbol:AC134312.5 description:novel transcript	271	50	119.907	18	86.4753	20	71.9559
sinR-5950-cP	sinRNA-ERC2-121465-20-cP	AGTGATCCGGTGGTTCTGAA	20	sinRNA	ERC2	ENSG00000187672	protein_coding	ELKS/RAB6-interacting/CAST family member 2 [Source:HGNC Symbol;Acc:HGNC:31922]	121465	44	105.518	16	76.8669	20	71.9559
srR-15-cP	srRNA-RNA5S1-54-20-cP	AAGCAGGGTCGGGCCTGGTT	20	srRNA	RNA5S1	NR_023363.1	rRNA	Homo sapiens RNA, 5S ribosomal 1 (RNA5S1), ribosomal RNA	54	34	81.5369	20	96.0836	20	71.9559
srR-1287-cP	srRNA-RNA28SN5-3748-15-cP	ACGGCGGGAGTAACT	15	srRNA	RNA28SN5	NR_003287.4	rRNA	Homo sapiens RNA, 28S ribosomal N5 (RNA28SN5), ribosomal RNA	3748	26	62.3518	22	105.692	20	71.9559
srR-1089-cP	srRNA-RNA28SN5-4467-24-cP	ATTGTGAAGCAGAATTCACCAAGC	24	srRNA	RNA28SN5	NR_003287.4	rRNA	Homo sapiens RNA, 28S ribosomal N5 (RNA28SN5), ribosomal RNA	4467	37	88.7314	15	72.0627	20	71.9559
-	spgRNA-RNA5SP204-98-20-cP	GAATACCGGGTGCTGTAGAC	20	spgRNA	RNA5SP204	ENSG00000201415	pseudogene	ENSG00000201415|ENST00000364545|RNA5SP204|rRNA_pseudogene|RNA,5S ribosomal pseudogene 204 [Source:HGNC Symbol;Acc:HGNC:43104]	98	19	45.5648	22	105.692	20	71.9559
slncR-241-cP	slncRNA-LINC00882-2660-15-cP	GTGAATCTGAATAAC	15	slncRNA	LINC00882	ENST00000671682.1	lncRNA	ncrna chromosome:GRCh38:3:106830686:107240583:-1 gene:ENSG00000242759.8 gene_biotype:lncRNA transcript_biotype:lncRNA gene_symbol:LINC00882 description:long intergenic non-protein coding RNA 882 [Source:HGNC Symbol;Acc:HGNC:48568]	2660	24	57.5555	16	76.8669	20	71.9559
srR-1653-cP	srRNA-RNA18SN2-1512-19-cP	CCGGGGCTGCACGCGCGCT	19	srRNA	RNA18SN2	NR_146146.1	rRNA	Homo sapiens RNA, 18S ribosomal N2 (RNA18SN2), ribosomal RNA	1512	33	79.1388	11	52.846	20	71.9559
smR-470-cP	smRNA-CCR10-1406-15-cP	TTCTGGGCCGCACGC	15	smRNA	CCR10	ENSG00000184451	mature mRNA	ENSG00000184451|ENST00000591765|CCR10|protein_coding|C-Cmotif chemokine receptor 10 [Source:HGNC Symbol;Acc:HGNC:4474]	1406	16	38.3703	16	76.8669	20	71.9559
-	spgRNA-PRMT1P1-784-16-cP	ACGAGAGGACCGGAGT	16	spgRNA	PRMT1P1	ENSG00000270706	pseudogene	ENSG00000270706|ENST00000604252|PRMT1P1|processed_pseudogene|proteinarginine methyltransferase 1 pseudogene 1 [Source:HGNC Symbol;Acc:HGNC:49611]	784	9	21.5833	16	76.8669	20	71.9559
srR-2039-cP	srRNA-RNA18SN2-1375-26-cP	GATAACGAACGAGACTCTGGCATGCT	26	srRNA	RNA18SN2	NR_146146.1	rRNA	Homo sapiens RNA, 18S ribosomal N2 (RNA18SN2), ribosomal RNA	1375	10	23.9814	15	72.0627	20	71.9559
srR-5345-cP	srRNA-RNA28SN5-4366-19-cP	AGGAGGTGTCAGAAAAGTT	19	srRNA	RNA28SN5	NR_003287.4	rRNA	Homo sapiens RNA, 28S ribosomal N5 (RNA28SN5), ribosomal RNA	4366	19	45.5648	10	48.0418	20	71.9559
srR-958-cP	srRNA-RNA28SN5-4439-28-cP	TGATCCTTCGATGTCGGCTCTTCCTATC	28	srRNA	RNA28SN5	NR_003287.4	rRNA	Homo sapiens RNA, 28S ribosomal N5 (RNA28SN5), ribosomal RNA	4439	18	43.1666	10	48.0418	20	71.9559
srR-1101-cP	srRNA-RNA18SN2-143-15-cP	TTGGATAACTGTGGC	15	srRNA	RNA18SN2	NR_146146.1	rRNA	Homo sapiens RNA, 18S ribosomal N2 (RNA18SN2), ribosomal RNA	143	15	35.9722	10	48.0418	20	71.9559
srR-2942-cP	srRNA-16SrRNA-158-25-cP	AAGGACTAACCCCTATACCTTCTGC	25	srRNA	16S rRNA	NC_012920.1:1671-3229	rRNA	Homo sapiens mitochondrion, MT-RNR2 mitochondrially encoded 16S RNA (16S rRNA), ribosomal RNA	158	14	33.574	10	48.0418	20	71.9559
srR-12369-cP	srRNA-RNA28SN5-4970-18-cP	CATTCGTAGACGACCTGC	18	srRNA	RNA28SN5	NR_003287.4	rRNA	Homo sapiens RNA, 28S ribosomal N5 (RNA28SN5), ribosomal RNA	4970	14	33.574	10	48.0418	20	71.9559
slncR-10943-cP	slncRNA-AL159978.1-610-19-cP	AAGAGGCTGAAGAGGACGC	19	slncRNA	AL159978.1	ENST00000650558.1	lncRNA	ncrna chromosome:GRCh38:13:26685640:26698804:-1 gene:ENSG00000285935.1 gene_biotype:lncRNA transcript_biotype:lncRNA gene_symbol:AL159978.1 description:novel transcript, antisense to WASF3	610	20	47.9629	7	33.6293	20	71.9559
srR-217-cP	srRNA-RNA5S1-16-19-cP	ACCCTGAACGCGCCCGATC	19	srRNA	RNA5S1	NR_023363.1	rRNA	Homo sapiens RNA, 5S ribosomal 1 (RNA5S1), ribosomal RNA	16	11	26.3796	11	52.846	20	71.9559
srR-678-cP	srRNA-RNA18SN2-1469-20-cP	ACCCGAGATTGAGCAATAAC	20	srRNA	RNA18SN2	NR_146146.1	rRNA	Homo sapiens RNA, 18S ribosomal N2 (RNA18SN2), ribosomal RNA	1469	18	43.1666	7	33.6293	20	71.9559
srR-1903-cP	srRNA-RNA18SN2-347-23-cP	GAACGTCTGCCCTATCAACTTTC	23	srRNA	RNA18SN2	NR_146146.1	rRNA	Homo sapiens RNA, 18S ribosomal N2 (RNA18SN2), ribosomal RNA	347	26	62.3518	3	14.4125	20	71.9559
-	spgRNA-ZSWIM5P3-636-18-cP	CACGGCCCAGACTCCTAC	18	spgRNA	ZSWIM5P3	ENSG00000248958	pseudogene	ENSG00000248958|ENST00000511265|ZSWIM5P3|processed_pseudogene|zincfinger SWIM-type containing 5 pseudogene 3 [Source:HGNC Symbol;Acc:HGNC:43770]	636	25	59.9536	2	9.60836	20	71.9559
srR-27270-cP	srRNA-5_8S_rRNA-67-19-cP	GTGAATTGCAGAATTCAGT	19	srRNA	5_8S_rRNA	ENST00000611690.1	rRNA	ncrna scaffold:GRCh38:KI270442.1:217250:217401:-1 gene:ENSG00000278294.1 gene_biotype:rRNA transcript_biotype:rRNA gene_symbol:5_8S_rRNA description:5.8S ribosomal RNA [Source:RFAM;Acc:RF00002]	67	28	67.1481	0	0	20	71.9559
srR-27273-cP	srRNA-RNA18SN2-545-19-cP	AGGCCCTGTAATTGGAATG	19	srRNA	RNA18SN2	NR_146146.1	rRNA	Homo sapiens RNA, 18S ribosomal N2 (RNA18SN2), ribosomal RNA	545	11	26.3796	8	38.4335	20	71.9559
srR-7179-cP	srRNA-RNA28SN5-4671-25-cP	CATCTGTGGGATTATGACTGAACGC	25	srRNA	RNA28SN5	NR_003287.4	rRNA	Homo sapiens RNA, 28S ribosomal N5 (RNA28SN5), ribosomal RNA	4671	27	64.7499	0	0	20	71.9559
sgmR-6506-cP	sgmRNA-chrX-15856758-16-cP	AAAGGAGACTGCCAGT	16	sgmRNA	chrX	-	Genome	Chromosome X	15856758	6	14.3889	10	48.0418	20	71.9559
slncR-185-cP	slncRNA-CYB561D2-508-21-cP	CCCGTGGACTGCCTCAGCTGC	21	slncRNA	CYB561D2	ENST00000607121.5	lncRNA	ncrna chromosome:GRCh38:3:50365374:50368197:1 gene:ENSG00000271858.5 gene_biotype:lncRNA transcript_biotype:lncRNA gene_symbol:CYB561D2 description:cytochrome b561 family member D2 [Source:NCBI gene (formerly Entrezgene);Acc:11068]	508	11	26.3796	7	33.6293	20	71.9559
srR-5233-cP	srRNA-RNA18SN2-400-18-cP	CACGGGTGACGGGGAATC	18	srRNA	RNA18SN2	NR_146146.1	rRNA	Homo sapiens RNA, 18S ribosomal N2 (RNA18SN2), ribosomal RNA	400	5	11.9907	8	38.4335	20	71.9559
sgmR-6554-cP	sgmRNA-chr4-145069613-23-cP	AGGCTAATCTTCCCCAAGAGATC	23	sgmRNA	chr4	-	Genome	Chromosome 4	145069613	7	16.787	4	19.2167	20	71.9559
sinR-68-cP	sinRNA-STOM-7447-16-cP	GCTACATGTGGCTAAC	16	sinRNA	STOM	ENSG00000148175	protein_coding	stomatin [Source:HGNC Symbol;Acc:HGNC:3383]	7447	15	35.9722	0	0	20	71.9559
srR-17675-cP	srRNA-RNA18SN2-1533-23-cP	ACTGACTGGCTCAGCGTGTGCCT	23	srRNA	RNA18SN2	NR_146146.1	rRNA	Homo sapiens RNA, 18S ribosomal N2 (RNA18SN2), ribosomal RNA	1533	11	26.3796	1	4.80418	20	71.9559
srR-10583-cP	srRNA-RNA28SN5-4448-18-cP	GATGTCGGCTCTTCCTAT	18	srRNA	RNA28SN5	NR_003287.4	rRNA	Homo sapiens RNA, 28S ribosomal N5 (RNA28SN5), ribosomal RNA	4448	0	0	2	9.60836	20	71.9559
slncR-11063-cP	slncRNA-AL359220.1-233-19-cP	GGCCCCCTGGACGAAGACT	19	slncRNA	AL359220.1	ENST00000661303.1	lncRNA	ncrna chromosome:GRCh38:14:61294909:61322838:-1 gene:ENSG00000247287.3 gene_biotype:lncRNA transcript_biotype:lncRNA gene_symbol:AL359220.1 description:novel transcript, antisense to PRKCH	233	0	0	2	9.60836	20	71.9559
srR-843-cP	srRNA-RNA18SN2-1396-23-cP	ATGCTAACTAGTTACGCGACCCC	23	srRNA	RNA18SN2	NR_146146.1	rRNA	Homo sapiens RNA, 18S ribosomal N2 (RNA18SN2), ribosomal RNA	1396	3	7.19443	0	0	20	71.9559
srR-27423-cP	srRNA-RNA28SN5-4346-20-cP	TGACCTTTTGGGTTTTAAGC	20	srRNA	RNA28SN5	NR_003287.4	rRNA	Homo sapiens RNA, 28S ribosomal N5 (RNA28SN5), ribosomal RNA	4346	0	0	1	4.80418	20	71.9559
srR-725-cP	srRNA-RNA18SN2-1293-24-cP	AGATTGATAGCTCTTTCTCGATTC	24	srRNA	RNA18SN2	NR_146146.1	rRNA	Homo sapiens RNA, 18S ribosomal N2 (RNA18SN2), ribosomal RNA	1293	0	0	0	0	20	71.9559
slncR-11126-cP	slncRNA-AC016995.1-149-16-cP	ATGTTGGCCGGGCGAC	16	slncRNA	AC016995.1	ENST00000661715.1	lncRNA	ncrna chromosome:GRCh38:2:38408719:38412627:1 gene:ENSG00000287313.1 gene_biotype:lncRNA transcript_biotype:lncRNA gene_symbol:AC016995.1 description:novel transcript	149	0	0	0	0	20	71.9559
slncR-11127-cP	slncRNA-AL161662.1-887-20-cP	TGAACTCGCTGTGAAGATGC	20	slncRNA	AL161662.1	ENST00000654072.1	lncRNA	ncrna chromosome:GRCh38:14:90291516:90294942:1 gene:ENSG00000287437.1 gene_biotype:lncRNA transcript_biotype:lncRNA gene_symbol:AL161662.1 description:novel transcript, antisense to NRDE2	887	0	0	0	0	20	71.9559
srpRNA-1889-cP	srpRNA-L1M1-chr3:152020813-22-cP	AAGGGACGAAAGCGTGGGGAGC	22	srpRNA	L1M1	-	LINE	hg38_rmsk_L1M1_range=chr3:152020813-152022981	1278	0	0	0	0	20	71.9559
piR-29887-2-18-2-cP	piRNA-29887-2-18-2-cP	ACACGGCCCAGACTCCTA	18	piRNA	hsa-piR-29887	hsa-piR-29887	piRNA	-	2	35	83.9351	8	38.4335	19	68.3581
piR-29887-2-20-2-cP	piRNA-29887-2-20-2-cP	GACACGGCCCAGACTCCTAC	20	piRNA	hsa-piR-29887	hsa-piR-29887	piRNA	-	2	4	9.59258	5	24.0209	19	68.3581
piR-31139-5-18-cP	piRNA-31139-5-18-cP	ACTGCCTGTCCTGACCTA	18	piRNA	hsa-piR-31139	hsa-piR-31139	piRNA	-	5	15	35.9722	20	96.0836	19	68.3581
slncR-769-cP	slncRNA-AC015936.1-741-15-2-cP	GCCACACTGGGACTG	15	slncRNA	AC015936.1	ENST00000591013.1	lncRNA	ncrna chromosome:GRCh38:17:44947912:44948939:1 gene:ENSG00000267334.1 gene_biotype:lncRNA transcript_biotype:lncRNA gene_symbol:AC015936.1 description:novel transcript	741	34	81.5369	21	100.888	19	68.3581
srR-1092-cP	srRNA-RNA18SN2-1379-17-2-cP	ACGAACGAGACTCTAGC	17	srRNA	RNA18SN2	NR_146146.1	rRNA	Homo sapiens RNA, 18S ribosomal N2 (RNA18SN2), ribosomal RNA	1379	30	71.9443	3	14.4125	19	68.3581
srR-9234-cP	srRNA-RNA18SN2-1673-24-cP	TGATTAAGTCCCTGCCCTTTGTAC	24	srRNA	RNA18SN2	NR_146146.1	rRNA	Homo sapiens RNA, 18S ribosomal N2 (RNA18SN2), ribosomal RNA	1673	10	23.9814	13	62.4544	19	68.3581
srR-16661-cP	srRNA-RNA28SN5-4445-22-2-cP	TTCGATGTCGGCTTTTCCTATC	22	srRNA	RNA28SN5	NR_003287.4	rRNA	Homo sapiens RNA, 28S ribosomal N5 (RNA28SN5), ribosomal RNA	4445	1	2.39814	9	43.2376	19	68.3581
srR-5866-cP	srRNA-RNA28SN5-4492-17-2-cP	TTGGATTGTTCACCCAC	17	srRNA	RNA28SN5	NR_003287.4	rRNA	Homo sapiens RNA, 28S ribosomal N5 (RNA28SN5), ribosomal RNA	4492	37	88.7314	14	67.2585	19	68.3581
srR-1911-cP	srRNA-RNA28SN5-3903-18-cP	AGAAGACCCTGTTGAGCT	18	srRNA	RNA28SN5	NR_003287.4	rRNA	Homo sapiens RNA, 28S ribosomal N5 (RNA28SN5), ribosomal RNA	3903	49	117.509	62	297.859	19	68.3581
srR-1982-cP	srRNA-RNA18SN2-1221-17-cP	GGAGTGGAGCCTGCGGC	17	srRNA	RNA18SN2	NR_146146.1	rRNA	Homo sapiens RNA, 18S ribosomal N2 (RNA18SN2), ribosomal RNA	1221	89	213.435	22	105.692	19	68.3581
srR-944-cP	srRNA-RNA28SN5-4686-15-cP	GACTGAACGCCTCTA	15	srRNA	RNA28SN5	NR_003287.4	rRNA	Homo sapiens RNA, 28S ribosomal N5 (RNA28SN5), ribosomal RNA	4686	75	179.861	19	91.2794	19	68.3581
sinR-7897-cP	sinRNA-DNM1P24-964-16-cP	AGGGATTGGGGCTTGC	16	sinRNA	DNM1P24	ENSG00000242854	unprocessed_pseudogene	-	964	22	52.7592	42	201.776	19	68.3581
srR-2015-cP	srRNA-RNA28SN5-4683-16-cP	TATGACTGAACGCCTC	16	srRNA	RNA28SN5	NR_003287.4	rRNA	Homo sapiens RNA, 28S ribosomal N5 (RNA28SN5), ribosomal RNA	4683	44	105.518	29	139.321	19	68.3581
slncR-142-cP	slncRNA-LINC01829-204-15-cP	GACTCCCTGGAATCG	15	slncRNA	LINC01829	ENST00000652561.2	lncRNA	ncrna chromosome:GRCh38:2:67175188:67397980:-1 gene:ENSG00000236780.7 gene_biotype:lncRNA transcript_biotype:lncRNA gene_symbol:LINC01829 description:long intergenic non-protein coding RNA 1829 [Source:HGNC Symbol;Acc:HGNC:52635]	204	41	98.3239	30	144.125	19	68.3581
-	spgRNA-RNA5SP204-97-20-cP	GGAATACCGGGTGCTGTAGA	20	spgRNA	RNA5SP204	ENSG00000201415	pseudogene	ENSG00000201415|ENST00000364545|RNA5SP204|rRNA_pseudogene|RNA,5S ribosomal pseudogene 204 [Source:HGNC Symbol;Acc:HGNC:43104]	97	16	38.3703	41	196.971	19	68.3581
smR-30-cP	smRNA-PAPPA2-5538-16-cP	CTTCCCGTGGACTGCC	16	smRNA	PAPPA2	ENSG00000116183	mature mRNA	ENSG00000116183|ENST00000367662|PAPPA2|protein_coding|pappalysin2 [Source:HGNC Symbol;Acc:HGNC:14615]	5538	69	165.472	14	67.2585	19	68.3581
sinR-1017-cP	sinRNA-AL356277.3-28584-16-cP	ACACTGGGACTGAGAC	16	sinRNA	AL356277.3	ENSG00000272243	lncRNA	-	28584	23	55.1573	36	172.951	19	68.3581
slncR-1613-cP	slncRNA-AC090707.1-12-20-cP	TGCCTGTCCTGACCTACCTC	20	slncRNA	AC090707.1	ENST00000528795.1	lncRNA	ncrna chromosome:GRCh38:11:20670425:20671297:-1 gene:ENSG00000254906.1 gene_biotype:lncRNA transcript_biotype:lncRNA gene_symbol:AC090707.1 description:novel transcript, antisense to NELL1	12	24	57.5555	35	168.146	19	68.3581
slncR-2104-cP	slncRNA-AL139353.2-213-17-cP	GGGACTGAGACACGGCC	17	slncRNA	AL139353.2	ENST00000502430.2	lncRNA	ncrna chromosome:GRCh38:14:31420758:31452883:1 gene:ENSG00000250365.7 gene_biotype:lncRNA transcript_biotype:lncRNA gene_symbol:AL139353.2 description:novel transcript, antisense to C14orf126	213	73	175.065	8	38.4335	19	68.3581
tsR-44-cP	tsRNA-Gln-CTG-58-17-cP	ATCTCGGTGGAACCTCC	17	tsRNA	tRNA-Gln-CTG	chr6.trna44	tRNA	Homo_sapiens_tRNA-Gln-CTG-5-1	58	55	131.898	16	76.8669	19	68.3581
srR-3213-cP	srRNA-RNA28SN5-3909-15-cP	CCCTGTTGAGCTTGA	15	srRNA	RNA28SN5	NR_003287.4	rRNA	Homo sapiens RNA, 28S ribosomal N5 (RNA28SN5), ribosomal RNA	3909	34	81.5369	25	120.105	19	68.3581
srR-2449-cP	srRNA-RNA5S1-63-18-cP	CGGGCCCGGTTAGTACTT	18	srRNA	RNA5S1	NR_023363.1	rRNA	Homo sapiens RNA, 5S ribosomal 1 (RNA5S1), ribosomal RNA	63	49	117.509	17	81.6711	19	68.3581
sgmR-6433-cP	sgmRNA-chr9-124345030-20-cP	ACGGACAAGGGGAATCTGAC	20	sgmRNA	chr9	-	Genome	Chromosome 9	124345030	53	127.102	15	72.0627	19	68.3581
srR-842-cP	srRNA-RNA18SN2-1269-24-cP	GGCCCGGACACGGACAGGATTGAC	24	srRNA	RNA18SN2	NR_146146.1	rRNA	Homo sapiens RNA, 18S ribosomal N2 (RNA18SN2), ribosomal RNA	1269	19	45.5648	31	148.93	19	68.3581
srR-593-cP	srRNA-RNA28SN5-2378-21-cP	GAGAACTTTGAAGGCCGAAGT	21	srRNA	RNA28SN5	NR_003287.4	rRNA	Homo sapiens RNA, 28S ribosomal N5 (RNA28SN5), ribosomal RNA	2378	65	155.879	5	24.0209	19	68.3581
srR-14989-cP	srRNA-RNA28SN5-3907-22-cP	GACCCTGTTGAGCTTGACTCTA	22	srRNA	RNA28SN5	NR_003287.4	rRNA	Homo sapiens RNA, 28S ribosomal N5 (RNA28SN5), ribosomal RNA	3907	16	38.3703	25	120.105	19	68.3581
srR-1660-cP	srRNA-RNA28SN5-4486-17-cP	CAAGCGTTGGATTGTTC	17	srRNA	RNA28SN5	NR_003287.4	rRNA	Homo sapiens RNA, 28S ribosomal N5 (RNA28SN5), ribosomal RNA	4486	40	95.9258	11	52.846	19	68.3581
srR-1813-cP	srRNA-RNA28SN5-3930-19-cP	TCTGGCACGGTGAAGAGAC	19	srRNA	RNA28SN5	NR_003287.4	rRNA	Homo sapiens RNA, 28S ribosomal N5 (RNA28SN5), ribosomal RNA	3930	44	105.518	7	33.6293	19	68.3581
srR-2873-cP	srRNA-RNA18SN2-980-27-cP	AAGACGGACCAGAGCGAAAGCATTTGC	27	srRNA	RNA18SN2	NR_146146.1	rRNA	Homo sapiens RNA, 18S ribosomal N2 (RNA18SN2), ribosomal RNA	980	7	16.787	23	110.496	19	68.3581
smR-119-cP	smRNA-ZFHX3-15045-22-cP	AAACGAGAACTTTGAAGACTGA	22	smRNA	ZFHX3	ENSG00000140836	mature mRNA	ENSG00000140836|ENST00000641206|ZFHX3|protein_coding|zincfinger homeobox 3 [Source:HGNC Symbol;Acc:HGNC:777]	15045	13	31.1759	20	96.0836	19	68.3581
slncR-10926-cP	slncRNA-AC005912.2-834-18-cP	GAACCGGGGGAACTGAAA	18	slncRNA	AC005912.2	ENST00000619492.1	lncRNA	ncrna chromosome:GRCh38:12:3171657:3174056:1 gene:ENSG00000275850.1 gene_biotype:lncRNA transcript_biotype:lncRNA gene_symbol:AC005912.2 description:novel transcript	834	29	69.5462	10	48.0418	19	68.3581
srR-7872-cP	srRNA-RNA28SN5-3748-27-cP	ACGGCGGGAGTAACTATGACTCTCTTA	27	srRNA	RNA28SN5	NR_003287.4	rRNA	Homo sapiens RNA, 28S ribosomal N5 (RNA28SN5), ribosomal RNA	3748	40	95.9258	2	9.60836	19	68.3581
miR-92a-3p-1-21-cP	miRNA-92a-3p-1-21-cP	TATTGCACTTGTCCCGGCCTG	21	miRNA	hsa-miR-92a-3p	MIMAT0000092	miRNA	-	1	5	11.9907	18	86.4753	19	68.3581
-	spgRNA-TPTEP1-18-15-cP	TGTTGCCGCCTCTCA	15	spgRNA	TPTEP1	ENSG00000100181	pseudogene	ENSG00000100181|ENST00000558085|TPTEP1|transcribed_unprocessed_pseudogene|TPTEpseudogene 1 [Source:HGNC Symbol;Acc:HGNC:43648]	18	21	50.361	10	48.0418	19	68.3581
srR-1821-cP	srRNA-RNA5S1-100-16-cP	AATACCGGGTGCTGTA	16	srRNA	RNA5S1	NR_023363.1	rRNA	Homo sapiens RNA, 5S ribosomal 1 (RNA5S1), ribosomal RNA	100	12	28.7777	14	67.2585	19	68.3581
slncR-6138-cP	slncRNA-LINC02051-502-17-cP	ACTCCTGACTGACCGAT	17	slncRNA	LINC02051	ENST00000456535.1	lncRNA	ncrna chromosome:GRCh38:3:186476727:186478370:1 gene:ENSG00000226859.1 gene_biotype:lncRNA transcript_biotype:lncRNA gene_symbol:LINC02051 description:long intergenic non-protein coding RNA 2051 [Source:HGNC Symbol;Acc:HGNC:52891]	502	28	67.1481	6	28.8251	19	68.3581
srR-978-cP	srRNA-RNA28SN5-300-24-cP	AGCCCAAAGCGGGTGGTAAACTCC	24	srRNA	RNA28SN5	NR_003287.4	rRNA	Homo sapiens RNA, 28S ribosomal N5 (RNA28SN5), ribosomal RNA	300	35	83.9351	0	0	19	68.3581
srR-1403-cP	srRNA-RNA28SN5-1699-24-cP	AGACCCGACGCACCCCCGCCACGC	24	srRNA	RNA28SN5	NR_003287.4	rRNA	Homo sapiens RNA, 28S ribosomal N5 (RNA28SN5), ribosomal RNA	1699	13	31.1759	10	48.0418	19	68.3581
sinR-864-cP	sinRNA-SH3GL1-143-17-cP	AGGGACGGACGGGGGCA	17	sinRNA	SH3GL1	ENSG00000141985	protein_coding	SH3 domain containing GRB2 like 1, endophilin A2 [Source:HGNC Symbol;Acc:HGNC:10830]	143	15	35.9722	8	38.4335	19	68.3581
sgmR-6494-cP	sgmRNA-chr11-120970334-18-cP	GAGGATCCTTTGGAGGGC	18	sgmRNA	chr11	-	Genome	Chromosome 11	120970334	23	55.1573	4	19.2167	19	68.3581
srR-5081-cP	srRNA-RNA28SN5-334-25-cP	AAATACCGGCACGAGACCGATAGTC	25	srRNA	RNA28SN5	NR_003287.4	rRNA	Homo sapiens RNA, 28S ribosomal N5 (RNA28SN5), ribosomal RNA	334	25	59.9536	3	14.4125	19	68.3581
srR-7633-cP	srRNA-RNA18SN2-1676-17-cP	TTACGTCCCTGCCCTTT	17	srRNA	RNA18SN2	NR_146146.1	rRNA	Homo sapiens RNA, 18S ribosomal N2 (RNA18SN2), ribosomal RNA	1676	8	19.1852	11	52.846	19	68.3581
srR-1619-cP	srRNA-RNA18SN2-1368-28-cP	TAATTCCGATAACGAACGAGACTCTGGC	28	srRNA	RNA18SN2	NR_146146.1	rRNA	Homo sapiens RNA, 18S ribosomal N2 (RNA18SN2), ribosomal RNA	1368	30	71.9443	0	0	19	68.3581
slncR-1000-cP	slncRNA-TEX41-677-15-cP	GGAGCATGTGGTTTA	15	slncRNA	TEX41	ENST00000630139.2	lncRNA	ncrna chromosome:GRCh38:2:145171998:145262988:1 gene:ENSG00000226674.11 gene_biotype:lncRNA transcript_biotype:lncRNA gene_symbol:TEX41 description:testis expressed 41 [Source:HGNC Symbol;Acc:HGNC:48667]	677	26	62.3518	1	4.80418	19	68.3581
srR-2790-cP	srRNA-RNA28SN5-4183-18-cP	GGGAGTTTGACTGGGGCG	18	srRNA	RNA28SN5	NR_003287.4	rRNA	Homo sapiens RNA, 28S ribosomal N5 (RNA28SN5), ribosomal RNA	4183	19	45.5648	4	19.2167	19	68.3581
sgmR-6509-cP	sgmRNA-chr20-42377668-16-cP	AAACGACCTCAACCTA	16	sgmRNA	chr20	-	Genome	Chromosome 20	42377668	18	43.1666	4	19.2167	19	68.3581
smR-394-cP	smRNA-NDFIP2-93-17-cP	ACGGAGCCAGCGAGTCT	17	smRNA	NDFIP2	ENSG00000102471	mature mRNA	ENSG00000102471|ENST00000612570|NDFIP2|protein_coding|Nedd4family interacting protein 2 [Source:HGNC Symbol;Acc:HGNC:18537]	93	20	47.9629	3	14.4125	19	68.3581
slncR-3806-cP	slncRNA-AC096570.1-420-15-cP	TCGGAATTACTGGGC	15	slncRNA	AC096570.1	ENST00000650514.1	lncRNA	ncrna chromosome:GRCh38:2:21933268:21965652:-1 gene:ENSG00000228999.4 gene_biotype:lncRNA transcript_biotype:lncRNA gene_symbol:AC096570.1 description:long intergenic non-protein coding RNA 1830	420	7	16.787	9	43.2376	19	68.3581
slncR-10968-cP	slncRNA-AC020931.1-492-19-cP	GGAAGGTGGGGATGACGTC	19	slncRNA	AC020931.1	ENST00000589622.1	lncRNA	ncrna chromosome:GRCh38:19:10089032:10090377:-1 gene:ENSG00000267387.1 gene_biotype:lncRNA transcript_biotype:lncRNA gene_symbol:AC020931.1 description:novel transcript, antisense to C19orf66	492	6	14.3889	8	38.4335	19	68.3581
slncR-424-cP	slncRNA-EMX2OS-157-15-cP	TTGCGGCTCCGGGTC	15	slncRNA	EMX2OS	ENST00000551288.5	lncRNA	ncrna chromosome:GRCh38:10:117484295:117545068:-1 gene:ENSG00000229847.9 gene_biotype:lncRNA transcript_biotype:lncRNA gene_symbol:EMX2OS description:EMX2 opposite strand/antisense RNA [Source:HGNC Symbol;Acc:HGNC:18511]	157	12	28.7777	5	24.0209	19	68.3581
sgmR-6530-cP	sgmRNA-chr6-158755652-20-cP	ACTGGAACTGAGACACGGTC	20	sgmRNA	chr6	-	Genome	Chromosome 6	158755652	21	50.361	0	0	19	68.3581
srR-10664-cP	srRNA-RNA28SN5-2371-18-cP	TTCAAACGAGAACTTTGA	18	srRNA	RNA28SN5	NR_003287.4	rRNA	Homo sapiens RNA, 28S ribosomal N5 (RNA28SN5), ribosomal RNA	2371	0	0	9	43.2376	19	68.3581
srR-1131-cP	srRNA-RNA28SN5-2400-20-cP	GAGAAGGGTTCCATGTGAAC	20	srRNA	RNA28SN5	NR_003287.4	rRNA	Homo sapiens RNA, 28S ribosomal N5 (RNA28SN5), ribosomal RNA	2400	18	43.1666	0	0	19	68.3581
srR-1154-cP	srRNA-RNA18SN2-1505-28-cP	TAGATGTCCGGGGCTGCACGCGCGCTAC	28	srRNA	RNA18SN2	NR_146146.1	rRNA	Homo sapiens RNA, 18S ribosomal N2 (RNA18SN2), ribosomal RNA	1505	9	21.5833	4	19.2167	19	68.3581
srR-4905-cP	srRNA-RNA18SN2-1374-27-cP	CGATAACGAACGAGACTCTGGCATGCT	27	srRNA	RNA18SN2	NR_146146.1	rRNA	Homo sapiens RNA, 18S ribosomal N2 (RNA18SN2), ribosomal RNA	1374	15	35.9722	1	4.80418	19	68.3581
srR-3528-cP	srRNA-RNA18SN2-1507-25-cP	GATGTCCGGGGCTGCACGCGCGCTA	25	srRNA	RNA18SN2	NR_146146.1	rRNA	Homo sapiens RNA, 18S ribosomal N2 (RNA18SN2), ribosomal RNA	1507	0	0	8	38.4335	19	68.3581
srR-1383-cP	srRNA-RNA28SN5-3692-15-cP	ATTTCTGCCCAGTGC	15	srRNA	RNA28SN5	NR_003287.4	rRNA	Homo sapiens RNA, 28S ribosomal N5 (RNA28SN5), ribosomal RNA	3692	15	35.9722	0	0	19	68.3581
sinR-3937-cP	sinRNA-DLGAP2-25967-17-cP	AGCCGCCGCGGGTGCAG	17	sinRNA	DLGAP2	ENSG00000198010	protein_coding	DLG associated protein 2 [Source:HGNC Symbol;Acc:HGNC:2906]	25967	15	35.9722	0	0	19	68.3581
srR-5677-cP	srRNA-RNA28SN5-1633-17-cP	GACTAATCGAACCATCT	17	srRNA	RNA28SN5	NR_003287.4	rRNA	Homo sapiens RNA, 28S ribosomal N5 (RNA28SN5), ribosomal RNA	1633	0	0	7	33.6293	19	68.3581
slncR-823-cP	slncRNA-CYB561D2-508-19-cP	CGTGGACTGCCTCAGCTGC	19	slncRNA	CYB561D2	ENST00000607121.5	lncRNA	ncrna chromosome:GRCh38:3:50365374:50368197:1 gene:ENSG00000271858.5 gene_biotype:lncRNA transcript_biotype:lncRNA gene_symbol:CYB561D2 description:cytochrome b561 family member D2 [Source:NCBI gene (formerly Entrezgene);Acc:11068]	508	0	0	7	33.6293	19	68.3581
smR-4109-cP	smRNA-KCNT1-727-16-cP	AGGACACCGCCCTTTC	16	smRNA	KCNT1	ENSG00000107147	mature mRNA	ENSG00000107147|ENST00000675102|KCNT1|protein_coding|potassiumsodium-activated channel subfamily T member 1 [Source:HGNC Symbol;Acc:HGNC:18865]	727	12	28.7777	0	0	19	68.3581
srR-9371-cP	srRNA-RNA28SN5-1646-30-cP	ATCTAGTAGCTGGTTCCCTCCGAAGTTTCC	30	srRNA	RNA28SN5	NR_003287.4	rRNA	Homo sapiens RNA, 28S ribosomal N5 (RNA28SN5), ribosomal RNA	1646	5	11.9907	3	14.4125	19	68.3581
srR-23790-cP	srRNA-RNA18SN2-746-23-cP	CTCTCGGCGCCCCCTCGATGCTC	23	srRNA	RNA18SN2	NR_146146.1	rRNA	Homo sapiens RNA, 18S ribosomal N2 (RNA18SN2), ribosomal RNA	746	9	21.5833	0	0	19	68.3581
srR-27363-cP	srRNA-RNA28SN5-4943-27-cP	ACGTTCGTGGGGAACCTGGCGCTAAAC	27	srRNA	RNA28SN5	NR_003287.4	rRNA	Homo sapiens RNA, 28S ribosomal N5 (RNA28SN5), ribosomal RNA	4943	0	0	4	19.2167	19	68.3581
srR-2776-cP	srRNA-RNA18SN2-152-27-cP	TGTGGTAATTCTAGAGCTAATACATGC	27	srRNA	RNA18SN2	NR_146146.1	rRNA	Homo sapiens RNA, 18S ribosomal N2 (RNA18SN2), ribosomal RNA	152	6	14.3889	0	0	19	68.3581
sgmR-6668-cP	sgmRNA-chr4-139295699-17-cP	TGGTCGAGTCGGCCTGC	17	sgmRNA	chr4	-	Genome	Chromosome 4	139295699	0	0	2	9.60836	19	68.3581
srpRNA-1885-cP	srpRNA-L1MDa-chr11:11049310-25-cP	AAGGAACTCTGCAAAATAACCCCGT	25	srpRNA	L1MDa	-	LINE	hg38_rmsk_L1MDa_range=chr11:11049310-11051797	1745	3	7.19443	0	0	19	68.3581
srR-27451-cP	srRNA-RNA18SN2-139-30-cP	CTACTTGGATAACTGTGGTAATTCTAGAGC	30	srRNA	RNA18SN2	NR_146146.1	rRNA	Homo sapiens RNA, 18S ribosomal N2 (RNA18SN2), ribosomal RNA	139	0	0	1	4.80418	19	68.3581
slncR-11159-cP	slncRNA-AC006504.2-55-15-cP	ACCTGATGTCGGCTC	15	slncRNA	AC006504.2	ENST00000669145.1	lncRNA	ncrna chromosome:GRCh38:19:27849635:27861456:-1 gene:ENSG00000266977.2 gene_biotype:lncRNA transcript_biotype:lncRNA gene_symbol:AC006504.2 description:novel transcript	55	0	0	0	0	19	68.3581
sinR-10868-cP	sinRNA-LINC02306-154440-21-cP	ATGATCAGCCACACTGGAACT	21	sinRNA	LINC02306	ENSG00000257986	lncRNA	-	154440	18	43.1666	6	28.8251	18	64.7603
smcR-81-cP	smcRNA-RN7SL654P-64-16-cP	AGATGTTCTGGGCCGC	16	smcRNA	RN7SL654P	ENST00000479178.3	miscRNA	ncrna chromosome:GRCh38:1:184335658:184335949:1 gene:ENSG00000244568.3 gene_biotype:misc_RNA transcript_biotype:misc_RNA gene_symbol:RN7SL654P description:RNA, 7SL, cytoplasmic 654, pseudogene [Source:HGNC Symbol;Acc:HGNC:46670]	64	29	69.5462	1	4.80418	18	64.7603
smR-22-cP	smRNA-MAPKAP1-344-16-2-cP	TTCCCGTGGACTGCCT	16	smRNA	MAPKAP1	ENSG00000119487	mature mRNA	ENSG00000119487|ENST00000496063|MAPKAP1|protein_coding|MAPKassociated protein 1 [Source:HGNC Symbol;Acc:HGNC:18752]	344	41	98.3239	46	220.992	18	64.7603
srR-5155-cP	srRNA-RNA28SN5-1333-25-cP	AAGGAGTCTAACACGTGCGCGAGTC	25	srRNA	RNA28SN5	NR_003287.4	rRNA	Homo sapiens RNA, 28S ribosomal N5 (RNA28SN5), ribosomal RNA	1333	11	26.3796	13	62.4544	18	64.7603
srR-4149-cP	srRNA-RNA28SN5-2378-19-cP	GAGAACTTTGAAGACTGAA	19	srRNA	RNA28SN5	NR_003287.4	rRNA	Homo sapiens RNA, 28S ribosomal N5 (RNA28SN5), ribosomal RNA	2378	13	31.1759	7	33.6293	18	64.7603
srR-2804-cP	srRNA-RNA28SN5-4679-17-cP	GGATTATGACTGAACGC	17	srRNA	RNA28SN5	NR_003287.4	rRNA	Homo sapiens RNA, 28S ribosomal N5 (RNA28SN5), ribosomal RNA	4679	32	76.7406	57	273.838	18	64.7603
tsR-459-cP	tsRNA-Ala-TGC-1-15-cP	GGGGATGTAGCTCAG	15	tsRNA	tRNA-Ala-TGC	chr12.trna8	tRNA	Homo_sapiens_tRNA-Ala-TGC-4-1	1	33	79.1388	28	134.517	18	64.7603
sgmR-6428-cP	sgmRNA-chr9-124345030-21-cP	ACGGACAAGGGGAATCTGACT	21	sgmRNA	chr9	-	Genome	Chromosome 9	124345030	33	79.1388	28	134.517	18	64.7603
srR-1523-cP	srRNA-RNA28SN5-1621-16-cP	ATAGGGGCGAAAGACT	16	srRNA	RNA28SN5	NR_003287.4	rRNA	Homo sapiens RNA, 28S ribosomal N5 (RNA28SN5), ribosomal RNA	1621	64	153.481	11	52.846	18	64.7603
tsR-2-cP	tsRNA-Glu-CTC-21-16-cP	AGGATTCGGCGCTCTC	16	tsRNA	tRNA-Glu-CTC	chr1.trna70	tRNA	Homo_sapiens_tRNA-Glu-CTC-2-1	21	15	35.9722	35	168.146	18	64.7603
slncR-1236-cP	slncRNA-AC006305.3-714-21-cP	TGAGAGATAGGAGAACTCCGT	21	slncRNA	AC006305.3	ENST00000659946.1	lncRNA	ncrna chromosome:GRCh38:18:56137658:56143219:1 gene:ENSG00000267732.2 gene_biotype:lncRNA transcript_biotype:lncRNA gene_symbol:AC006305.3 description:novel transcript	714	13	31.1759	33	158.538	18	64.7603
srR-1185-cP	srRNA-RNA28SN5-4441-26-cP	ATCCTTCGATGTCGGCTCTTCCTATC	26	srRNA	RNA28SN5	NR_003287.4	rRNA	Homo sapiens RNA, 28S ribosomal N5 (RNA28SN5), ribosomal RNA	4441	32	76.7406	23	110.496	18	64.7603
srR-1455-cP	srRNA-RNA18SN2-64-26-cP	ACGCACGGCCGGTACAGTGAAACTGC	26	srRNA	RNA18SN2	NR_146146.1	rRNA	Homo sapiens RNA, 18S ribosomal N2 (RNA18SN2), ribosomal RNA	64	60	143.889	8	38.4335	18	64.7603
srR-269-cP	srRNA-RNA28SN5-4676-20-cP	GTGGGATTATGACTGAACGC	20	srRNA	RNA28SN5	NR_003287.4	rRNA	Homo sapiens RNA, 28S ribosomal N5 (RNA28SN5), ribosomal RNA	4676	50	119.907	12	57.6502	18	64.7603
srR-1376-cP	srRNA-RNA18SN2-1601-18-cP	ATGGGGATCGGGGATTGC	18	srRNA	RNA18SN2	NR_146146.1	rRNA	Homo sapiens RNA, 18S ribosomal N2 (RNA18SN2), ribosomal RNA	1601	44	105.518	14	67.2585	18	64.7603
smR-175-cP	smRNA-FLNA-2117-16-cP	ATGGAAGGGCCATCGC	16	smRNA	FLNA	ENSG00000196924	mature mRNA	ENSG00000196924|ENST00000676696|FLNA|protein_coding|filaminA [Source:HGNC Symbol;Acc:HGNC:3754]	2117	29	69.5462	21	100.888	18	64.7603
srR-3854-cP	srRNA-RNA28SN5-3757-18-cP	GTAACTATGACTCTCTTA	18	srRNA	RNA28SN5	NR_003287.4	rRNA	Homo sapiens RNA, 28S ribosomal N5 (RNA28SN5), ribosomal RNA	3757	31	74.3425	19	91.2794	18	64.7603
srR-3326-cP	srRNA-RNA28SN5-3908-16-cP	ACCCTGTTGAGCTTGA	16	srRNA	RNA28SN5	NR_003287.4	rRNA	Homo sapiens RNA, 28S ribosomal N5 (RNA28SN5), ribosomal RNA	3908	45	107.917	10	48.0418	18	64.7603
tsR-4-cP	tsRNA-Val-AAC-1-20-cP	GTTTCCGTAGTGTAGTGGTC	20	tsRNA	tRNA-Val-AAC	chr5.trna15	tRNA	Homo_sapiens_tRNA-Val-AAC-2-1	1	15	35.9722	24	115.3	18	64.7603
sgmR-6450-cP	sgmRNA-chr7-56950865-20-cP	CCCAGACTCCTACGGGAGGC	20	sgmRNA	chr7	-	Genome	Chromosome 7	56950865	15	35.9722	24	115.3	18	64.7603
srR-3844-cP	srRNA-RNA18SN2-1380-18-cP	CGAACGAGACTCTAGCCT	18	srRNA	RNA18SN2	NR_146146.1	rRNA	Homo sapiens RNA, 18S ribosomal N2 (RNA18SN2), ribosomal RNA	1380	16	38.3703	22	105.692	18	64.7603
slncR-1297-cP	slncRNA-AC073023.1-446-19-cP	CACACTGGGACTGAGACAC	19	slncRNA	AC073023.1	ENST00000522896.1	lncRNA	ncrna chromosome:GRCh38:8:110334743:110349607:-1 gene:ENSG00000253956.1 gene_biotype:lncRNA transcript_biotype:lncRNA gene_symbol:AC073023.1 description:novel transcript	446	9	21.5833	23	110.496	18	64.7603
sinR-4991-cP	sinRNA-PPP4R1L-2894-23-cP	GACTGAGACACGGCCCAGACTCC	23	sinRNA	PPP4R1L	ENSG00000124224	transcribed_unprocessed_pseudogene	-	2894	22	52.7592	16	76.8669	18	64.7603
sinR-517-cP	sinRNA-GPALPP1-2054-17-cP	CGTAGTTCTGACCATAA	17	sinRNA	GPALPP1	ENSG00000133114	protein_coding	GPALPP motifs containing 1 [Source:HGNC Symbol;Acc:HGNC:20298]	2054	22	52.7592	16	76.8669	18	64.7603
slncR-743-cP	slncRNA-LINC00511-18-15-cP	GTTCCCGGGCCTTGT	15	slncRNA	LINC00511	ENST00000649407.1	lncRNA	ncrna chromosome:GRCh38:17:72591500:72592692:-1 gene:ENSG00000227036.8 gene_biotype:lncRNA transcript_biotype:lncRNA gene_symbol:LINC00511 description:long intergenic non-protein coding RNA 511 [Source:HGNC Symbol;Acc:HGNC:43564]	18	7	16.787	23	110.496	18	64.7603
-	spgRNA-SH3GL1P1-369-15-cP	GACGGACTCCCTGGA	15	spgRNA	SH3GL1P1	ENSG00000266777	pseudogene	ENSG00000266777|ENST00000583601|SH3GL1P1|transcribed_processed_pseudogene|SH3domain containing GRB2 like 1, endophilin A2 pseudogene 1 [Source:HGNC Symbol;Acc:HGNC:10835]	369	29	69.5462	12	57.6502	18	64.7603
slncR-880-cP	slncRNA-AC009133.3-665-15-cP	GAGGGCTGGGCGAGG	15	slncRNA	AC009133.3	ENST00000565600.1	lncRNA	ncrna chromosome:GRCh38:16:29745247:29748299:1 gene:ENSG00000260719.1 gene_biotype:lncRNA transcript_biotype:lncRNA gene_symbol:AC009133.3 description:novel transcript, antisense to C16orf54	665	12	28.7777	20	96.0836	18	64.7603
srR-4018-cP	srRNA-RNA18SN2-1545-24-cP	AGCGTGTGCCTACCCTACGCCGGC	24	srRNA	RNA18SN2	NR_146146.1	rRNA	Homo sapiens RNA, 18S ribosomal N2 (RNA18SN2), ribosomal RNA	1545	23	55.1573	14	67.2585	18	64.7603
srR-2244-cP	srRNA-RNA28SN5-4045-28-cP	GAAATACCACTACTCTGATCGTTTTTTC	28	srRNA	RNA28SN5	NR_003287.4	rRNA	Homo sapiens RNA, 28S ribosomal N5 (RNA28SN5), ribosomal RNA	4045	42	100.722	4	19.2167	18	64.7603
piR-31139-5-15-cP	piRNA-31139-5-15-cP	TGCCTGTCCTGACCT	15	piRNA	hsa-piR-31139	hsa-piR-31139	piRNA	-	5	19	45.5648	15	72.0627	18	64.7603
slncR-2123-cP	slncRNA-AC021355.1-216-19-cP	GAGAGGACCAGAGTGGACT	19	slncRNA	AC021355.1	ENST00000660933.1	lncRNA	ncrna chromosome:GRCh38:8:21297933:21309484:1 gene:ENSG00000254334.2 gene_biotype:lncRNA transcript_biotype:lncRNA gene_symbol:AC021355.1 description:novel transcript	216	9	21.5833	19	91.2794	18	64.7603
srR-6183-cP	srRNA-RNA28SN5-3760-16-cP	ACTATGACTCTCTTAA	16	srRNA	RNA28SN5	NR_003287.4	rRNA	Homo sapiens RNA, 28S ribosomal N5 (RNA28SN5), ribosomal RNA	3760	12	28.7777	17	81.6711	18	64.7603
srR-9322-cP	srRNA-RNA18SN2-1680-21-cP	ACGTCCCTGCCCTTTGTACAC	21	srRNA	RNA18SN2	NR_146146.1	rRNA	Homo sapiens RNA, 18S ribosomal N2 (RNA18SN2), ribosomal RNA	1680	11	26.3796	17	81.6711	18	64.7603
srR-2558-cP	srRNA-RNA28SN5-4686-16-cP	GACTGAACGCCTCTAA	16	srRNA	RNA28SN5	NR_003287.4	rRNA	Homo sapiens RNA, 28S ribosomal N5 (RNA28SN5), ribosomal RNA	4686	33	79.1388	6	28.8251	18	64.7603
srR-2414-cP	srRNA-RNA28SN5-2012-18-cP	AACTCACCTGCCGAATCA	18	srRNA	RNA28SN5	NR_003287.4	rRNA	Homo sapiens RNA, 28S ribosomal N5 (RNA28SN5), ribosomal RNA	2012	5	11.9907	19	91.2794	18	64.7603
sgmR-6472-cP	sgmRNA-chr9-3202012-16-cP	GAACCGGGGGAACTGA	16	sgmRNA	chr9	-	Genome	Chromosome 9	3202012	23	55.1573	10	48.0418	18	64.7603
srR-698-cP	srRNA-RNA28SN5-47-25-cP	AGTCAGCGGAGGAGAAGAAACTAAC	25	srRNA	RNA28SN5	NR_003287.4	MT rRNA	Homo sapiens RNA, 28S ribosomal N5 (RNA28SN5), ribosomal RNA	47	9	21.5833	16	76.8669	18	64.7603
srR-29-cP	srRNA-RNA28SN5-3651-20-cP	AAAGCATCGCGAAGGCCCGC	20	srRNA	RNA28SN5	NR_003287.4	rRNA	Homo sapiens RNA, 28S ribosomal N5 (RNA28SN5), ribosomal RNA	3651	27	64.7499	7	33.6293	18	64.7603
srR-1591-cP	srRNA-RNA18SN2-1082-22-cP	AAACGATGCCGACCGGCGATGC	22	srRNA	RNA18SN2	NR_146146.1	rRNA	Homo sapiens RNA, 18S ribosomal N2 (RNA18SN2), ribosomal RNA	1082	19	45.5648	10	48.0418	18	64.7603
smR-86-cP	smRNA-PAPPA2-5537-15-cP	CCTTCCCGTGGACTG	15	smRNA	PAPPA2	ENSG00000116183	mature mRNA	ENSG00000116183|ENST00000367662|PAPPA2|protein_coding|pappalysin2 [Source:HGNC Symbol;Acc:HGNC:14615]	5537	16	38.3703	11	52.846	18	64.7603
smR-4082-cP	smRNA-MRC2-1388-17-cP	GCGGAGCTGGAATTCAT	17	smRNA	MRC2	ENSG00000011028	mature mRNA	ENSG00000011028|ENST00000584265|MRC2|protein_coding|mannosereceptor C type 2 [Source:HGNC Symbol;Acc:HGNC:16875]	1388	29	69.5462	4	19.2167	18	64.7603
sinR-10863-cP	sinRNA-HPS3-8175-26-cP	GAAATAGATTCTGAAACCATTTACTT	26	sinRNA	HPS3	ENSG00000163755	protein_coding	HPS3 biogenesis of lysosomal organelles complex 2 subunit 1 [Source:HGNC Symbol;Acc:HGNC:15597]	8175	22	52.7592	6	28.8251	18	64.7603
srR-3224-cP	srRNA-RNA28SN5-3905-15-cP	AAGACCCTGTTGAGC	15	srRNA	RNA28SN5	NR_003287.4	rRNA	Homo sapiens RNA, 28S ribosomal N5 (RNA28SN5), ribosomal RNA	3905	24	57.5555	5	24.0209	18	64.7603
slncR-801-cP	slncRNA-MYO18B-AS1-409-20-cP	GCCTGTCCTGACCTACCTCC	20	slncRNA	MYO18B-AS1	ENST00000600269.1	lncRNA	ncrna chromosome:GRCh38:22:25894694:25899820:-1 gene:ENSG00000231933.7 gene_biotype:lncRNA transcript_biotype:lncRNA gene_symbol:MYO18B-AS1 description:MYO18B antisense RNA 1 [Source:HGNC Symbol;Acc:HGNC:40831]	409	17	40.7685	8	38.4335	18	64.7603
slncR-188-cP	slncRNA-AL133331.1-486-18-cP	GTAACCCGTTGAAACTCC	18	slncRNA	AL133331.1	ENST00000651029.1	lncRNA	ncrna chromosome:GRCh38:20:12936262:12940902:1 gene:ENSG00000286087.1 gene_biotype:lncRNA transcript_biotype:lncRNA gene_symbol:AL133331.1 description:novel transcript	486	12	28.7777	8	38.4335	18	64.7603
slncR-110-cP	slncRNA-LINC00174-2028-15-cP	ACTGTAAGGATTGAC	15	slncRNA	LINC00174	ENST00000638592.1	lncRNA	ncrna chromosome:GRCh38:7:66423148:66493355:-1 gene:ENSG00000179406.8 gene_biotype:lncRNA transcript_biotype:lncRNA gene_symbol:LINC00174 description:long intergenic non-protein coding RNA 174 [Source:HGNC Symbol;Acc:HGNC:27788]	2028	12	28.7777	7	33.6293	18	64.7603
srR-14821-cP	srRNA-RNA28SN5-1621-20-cP	ATAGGGGCGAAAGACTAATC	20	srRNA	RNA28SN5	NR_003287.4	rRNA	Homo sapiens RNA, 28S ribosomal N5 (RNA28SN5), ribosomal RNA	1621	26	62.3518	0	0	18	64.7603
srR-3233-cP	srRNA-RNA28SN5-42-30-cP	ATATTAGTCAGCGGAGGAGAAGAAACTAAC	30	srRNA	RNA28SN5	NR_003287.4	rRNA	Homo sapiens RNA, 28S ribosomal N5 (RNA28SN5), ribosomal RNA	42	7	16.787	9	43.2376	18	64.7603
srR-27287-cP	srRNA-RNA18SN2-447-25-cP	AAACGGCTACCACATCCAAGGAAGG	25	srRNA	RNA18SN2	NR_146146.1	rRNA	Homo sapiens RNA, 18S ribosomal N2 (RNA18SN2), ribosomal RNA	447	13	31.1759	6	28.8251	18	64.7603
smR-33-cP	smRNA-TENT5A-216-15-cP	GTGTTGCCGCCTCTC	15	smRNA	TENT5A	ENSG00000112773	mature mRNA	ENSG00000112773|ENST00000369754|TENT5A|protein_coding|terminalnucleotidyltransferase 5A [Source:HGNC Symbol;Acc:HGNC:18345]	216	13	31.1759	6	28.8251	18	64.7603
srR-3543-cP	srRNA-RNA28SN5-4949-17-cP	GTGGGGAACCTGGCGCT	17	srRNA	RNA28SN5	NR_003287.4	rRNA	Homo sapiens RNA, 28S ribosomal N5 (RNA28SN5), ribosomal RNA	4949	25	59.9536	0	0	18	64.7603
tsR-1526-cP	tsRNA-Gln-CTG-30-15-cP	GACTCTGAATCCAGC	15	tsRNA	tRNA-Gln-CTG	chr1.trna38	tRNA	Homo_sapiens_tRNA-Gln-CTG-7-1	30	14	33.574	5	24.0209	18	64.7603
sgmR-6522-cP	sgmRNA-chr13-99656538-17-cP	AGGTGGGAGGCTTTGAA	17	sgmRNA	chr13	-	Genome	Chromosome 13	99656538	20	47.9629	2	9.60836	18	64.7603
sinR-10877-cP	sinRNA-LINC02137-7001-19-cP	ACTGGATTGTGGGGTAAGC	19	sinRNA	LINC02137	ENSG00000260186	lncRNA	-	7001	9	21.5833	7	33.6293	18	64.7603
srpRNA-1856-cP	srpRNA-MER2-chr9:87005826-27-cP	AGGGACTGGAGCTTCACATATTTTTGC	27	srpRNA	MER2	-	DNA	hg38_rmsk_MER2_range=chr9:87005826-87006165	236	9	21.5833	7	33.6293	18	64.7603
srR-2352-cP	srRNA-RNA28SN5-4045-20-cP	GAAATACCACTACTCTGATC	20	srRNA	RNA28SN5	NR_003287.4	rRNA	Homo sapiens RNA, 28S ribosomal N5 (RNA28SN5), ribosomal RNA	4045	22	52.7592	0	0	18	64.7603
srR-3168-cP	srRNA-RNA18SN2-1165-16-cP	GGGGGAGTATGGTTGC	16	srRNA	RNA18SN2	NR_146146.1	rRNA	Homo sapiens RNA, 18S ribosomal N2 (RNA18SN2), ribosomal RNA	1165	5	11.9907	8	38.4335	18	64.7603
srR-1905-cP	srRNA-RNA18SN2-1489-24-cP	AGGTCTGTGATGCCCTTAGATGTC	24	srRNA	RNA18SN2	NR_146146.1	rRNA	Homo sapiens RNA, 18S ribosomal N2 (RNA18SN2), ribosomal RNA	1489	9	21.5833	6	28.8251	18	64.7603
sgmR-6544-cP	sgmRNA-chr2-203144764-24-cP	CTGGTACGGACAAGGGGAATCTGA	24	sgmRNA	chr2	-	Genome	Chromosome 2	203144764	8	19.1852	6	28.8251	18	64.7603
srR-2000-cP	srRNA-RNA28SN5-4971-19-cP	ATTCGTAGACGACCTGCTT	19	srRNA	RNA28SN5	NR_003287.4	rRNA	Homo sapiens RNA, 28S ribosomal N5 (RNA28SN5), ribosomal RNA	4971	0	0	9	43.2376	18	64.7603
srR-6664-cP	srRNA-RNA28SN5-3904-27-cP	GAAGACCCTGTTGAGCTTGACTCTAGT	27	srRNA	RNA28SN5	NR_003287.4	rRNA	Homo sapiens RNA, 28S ribosomal N5 (RNA28SN5), ribosomal RNA	3904	8	19.1852	5	24.0209	18	64.7603
srR-2643-cP	srRNA-RNA28SN5-3831-15-cP	TTCCCACTGTCCCTA	15	srRNA	RNA28SN5	NR_003287.4	rRNA	Homo sapiens RNA, 28S ribosomal N5 (RNA28SN5), ribosomal RNA	3831	10	23.9814	2	9.60836	18	64.7603
srR-758-cP	srRNA-RNA18SN2-346-17-cP	CGAACGTCTGCCCTATC	17	srRNA	RNA18SN2	NR_146146.1	rRNA	Homo sapiens RNA, 18S ribosomal N2 (RNA18SN2), ribosomal RNA	346	12	28.7777	1	4.80418	18	64.7603
sgmR-6579-cP	sgmRNA-chr3-69535635-18-cP	GAGTCTCTCCGCCCCTGC	18	sgmRNA	chr3	-	Genome	Chromosome 3	69535635	3	7.19443	5	24.0209	18	64.7603
srR-1791-cP	srRNA-12SrRNA-835-19-cP	ACCGCCCGTCACCCTCCTC	19	srRNA	12S rRNA	NC_012920.1:648-1601	rRNA	Homo sapiens mitochondrion, MT-RNR1 mitochondrially encoded 12S RNA (12S rRNA), ribosomal RNA	835	13	31.1759	0	0	18	64.7603
srR-1436-cP	srRNA-RNA28SN5-1502-27-cP	GAGCGCACGTGTTAGGACCCGAAAGAT	27	srRNA	RNA28SN5	NR_003287.4	rRNA	Homo sapiens RNA, 28S ribosomal N5 (RNA28SN5), ribosomal RNA	1502	13	31.1759	0	0	18	64.7603
smR-4121-cP	smRNA-PRKDC-7575-30-cP	AAGGATTGATCGATGAGAACCCTGGACTTC	30	smRNA	PRKDC	ENSG00000253729	mature mRNA	ENSG00000253729|ENST00000338368|PRKDC|protein_coding|proteinkinase, DNA-activated, catalytic subunit [Source:HGNC Symbol;Acc:HGNC:9413]	7575	0	0	6	28.8251	18	64.7603
srR-4277-cP	srRNA-RNA28SN5-3836-19-cP	ACTGTCCCTACCTACTATC	19	srRNA	RNA28SN5	NR_003287.4	rRNA	Homo sapiens RNA, 28S ribosomal N5 (RNA28SN5), ribosomal RNA	3836	11	26.3796	0	0	18	64.7603
srR-3987-cP	srRNA-RNA18SN2-1058-21-cP	AGATACCGTCGTAGTTCCGAC	21	srRNA	RNA18SN2	NR_146146.1	rRNA	Homo sapiens RNA, 18S ribosomal N2 (RNA18SN2), ribosomal RNA	1058	2	4.79629	4	19.2167	18	64.7603
piR-12219-5-18-cP	piRNA-12219-5-18-cP	ATCACATCCTGGGGCTGT	18	piRNA	hsa-piR-12219	hsa-piR-12219	piRNA	-	5	4	9.59258	3	14.4125	18	64.7603
srR-27379-cP	srRNA-RNA28SN5-4485-26-cP	CCAAGCGTTGGATTGTTCACCCACTA	26	srRNA	RNA28SN5	NR_003287.4	rRNA	Homo sapiens RNA, 28S ribosomal N5 (RNA28SN5), ribosomal RNA	4485	0	0	4	19.2167	18	64.7603
srR-3830-cP	srRNA-RNA18SN2-1674-25-cP	GATTAAGTCCCTGCCCTTTGTACAC	25	srRNA	RNA18SN2	NR_146146.1	rRNA	Homo sapiens RNA, 18S ribosomal N2 (RNA18SN2), ribosomal RNA	1674	8	19.1852	0	0	18	64.7603
srR-1083-cP	srRNA-RNA18SN2-1293-25-cP	AGATTGATAGCTCTTTCTCGATTCC	25	srRNA	RNA18SN2	NR_146146.1	rRNA	Homo sapiens RNA, 18S ribosomal N2 (RNA18SN2), ribosomal RNA	1293	8	19.1852	0	0	18	64.7603
srR-25466-cP	srRNA-RNA28SN5-1287-28-cP	GGCGGCGACGTCGGCTACCCACCCGACC	28	srRNA	RNA28SN5	NR_003287.4	rRNA	Homo sapiens RNA, 28S ribosomal N5 (RNA28SN5), ribosomal RNA	1287	2	4.79629	2	9.60836	18	64.7603
srR-2536-cP	srRNA-RNA18SN2-153-26-cP	GTGGTAATTCTAGAGCTAATACATGC	26	srRNA	RNA18SN2	NR_146146.1	rRNA	Homo sapiens RNA, 18S ribosomal N2 (RNA18SN2), ribosomal RNA	153	6	14.3889	0	0	18	64.7603
srR-5727-cP	srRNA-RNA28SN5-324-20-cP	ATCTAAGGCTAAATACCGGC	20	srRNA	RNA28SN5	NR_003287.4	rRNA	Homo sapiens RNA, 28S ribosomal N5 (RNA28SN5), ribosomal RNA	324	6	14.3889	0	0	18	64.7603
srR-5214-cP	srRNA-RNA18SN2-473-20-cP	AGCAGGCGCGCAAATTACCC	20	srRNA	RNA18SN2	NR_146146.1	rRNA	Homo sapiens RNA, 18S ribosomal N2 (RNA18SN2), ribosomal RNA	473	6	14.3889	0	0	18	64.7603
slncR-216-cP	slncRNA-LINC01653-1221-15-cP	CGGGCTGGAGTACGA	15	slncRNA	LINC01653	ENST00000456026.1	lncRNA	ncrna chromosome:GRCh38:1:218043505:218059140:1 gene:ENSG00000232100.1 gene_biotype:lncRNA transcript_biotype:lncRNA gene_symbol:LINC01653 description:long intergenic non-protein coding RNA 1653 [Source:HGNC Symbol;Acc:HGNC:52441]	1221	6	14.3889	0	0	18	64.7603
srR-579-cP	srRNA-RNA18SN2-107-19-cP	AGTTATGGTTCCTTTGGTC	19	srRNA	RNA18SN2	NR_146146.1	rRNA	Homo sapiens RNA, 18S ribosomal N2 (RNA18SN2), ribosomal RNA	107	5	11.9907	0	0	18	64.7603
slncR-11097-cP	slncRNA-AC134980.1-281-21-cP	AGAGCCCTGGATTGTGATTCC	21	slncRNA	AC134980.1	ENST00000640881.1	lncRNA	ncrna chromosome:GRCh38:15:21990080:22059821:1 gene:ENSG00000284500.3 gene_biotype:lncRNA transcript_biotype:lncRNA gene_symbol:AC134980.1 description:novel transcript	281	4	9.59258	0	0	18	64.7603
sgmR-6769-cP	sgmRNA-chr19-6959195-21-cP	AGAACCTTACCCACTCTTGAC	21	sgmRNA	chr19	-	Genome	Chromosome 19	6959195	1	2.39814	0	0	18	64.7603
srR-3359-cP	srRNA-RNA28SN5-1650-29-cP	AGTAGCTGGTTCCCTCCGAAGTTTCCCTC	29	srRNA	RNA28SN5	NR_003287.4	rRNA	Homo sapiens RNA, 28S ribosomal N5 (RNA28SN5), ribosomal RNA	1650	0	0	0	0	18	64.7603
srR-3012-cP	srRNA-RNA45SN5-1090-15-cP	TCGTGGGTTCGGGCC	15	srRNA	RNA45SN5	NR_046235.3	rRNA	Homo sapiens RNA, 45S pre-ribosomal N5 (RNA45SN5), ribosomal RNA	1090	0	0	0	0	18	64.7603
srR-27525-cP	srRNA-RNA28SN5-4944-27-cP	CGTTCGTGGGGAACCTGGCGCTAAACC	27	srRNA	RNA28SN5	NR_003287.4	rRNA	Homo sapiens RNA, 28S ribosomal N5 (RNA28SN5), ribosomal RNA	4944	0	0	0	0	18	64.7603
slncR-10494-cP	slncRNA-AC112206.2-1157-15-cP	GAGGCCGAAAGGCGT	15	slncRNA	AC112206.2	ENST00000668508.1	lncRNA	ncrna chromosome:GRCh38:5:67457621:67801209:1 gene:ENSG00000249364.6 gene_biotype:lncRNA transcript_biotype:lncRNA gene_symbol:AC112206.2 description:novel transcript	1157	0	0	0	0	18	64.7603
slncR-11192-cP	slncRNA-LINC02600-4008-18-cP	CGCGGATGGAGCTGAAAT	18	slncRNA	LINC02600	ENST00000511928.1	lncRNA	ncrna chromosome:GRCh38:4:3758748:3763390:-1 gene:ENSG00000250986.1 gene_biotype:lncRNA transcript_biotype:lncRNA gene_symbol:LINC02600 description:long intergenic non-protein coding RNA 2600 [Source:HGNC Symbol;Acc:HGNC:53177]	4008	0	0	0	0	18	64.7603
slncR-11193-cP	slncRNA-AL132996.1-589-18-cP	ATTAAAATTAAGCTATGC	18	slncRNA	AL132996.1	ENST00000650187.1	lncRNA	ncrna chromosome:GRCh38:6:90320443:90356578:1 gene:ENSG00000260271.3 gene_biotype:lncRNA transcript_biotype:lncRNA gene_symbol:AL132996.1 description:novel transcript	589	0	0	0	0	18	64.7603
smR-4188-cP	smRNA-PRKDC-6190-21-cP	AACCGGAGTTCAGAGCTATTC	21	smRNA	PRKDC	ENSG00000253729	mature mRNA	ENSG00000253729|ENST00000338368|PRKDC|protein_coding|proteinkinase, DNA-activated, catalytic subunit [Source:HGNC Symbol;Acc:HGNC:9413]	6190	0	0	0	0	18	64.7603
smR-4189-cP	smRNA-TGM6-214-15-cP	GATCGAAGCCCCGGT	15	smRNA	TGM6	ENSG00000166948	mature mRNA	ENSG00000166948|ENST00000477505|TGM6|protein_coding|transglutaminase6 [Source:HGNC Symbol;Acc:HGNC:16255]	214	0	0	0	0	18	64.7603
slncR-1899-cP	slncRNA-LINC01361-2192-19-cP	ACTGCCTGTCCTGACCTAC	19	slncRNA	LINC01361	ENST00000659693.1	lncRNA	ncrna chromosome:GRCh38:1:82970820:82979280:-1 gene:ENSG00000236268.6 gene_biotype:lncRNA transcript_biotype:lncRNA gene_symbol:LINC01361 description:long intergenic non-protein coding RNA 1361 [Source:HGNC Symbol;Acc:HGNC:50595]	2192	38	91.1295	16	76.8669	17	61.1625
slncR-10944-cP	slncRNA-LINC02681-1410-19-3-cP	CGCCACACTGGGACTGAGA	19	slncRNA	LINC02681	ENST00000422661.1	lncRNA	ncrna chromosome:GRCh38:10:101252821:101263550:-1 gene:ENSG00000229649.1 gene_biotype:lncRNA transcript_biotype:lncRNA gene_symbol:LINC02681 description:long intergenic non-protein coding RNA 2681 [Source:HGNC Symbol;Acc:HGNC:54175]	1410	14	33.574	12	57.6502	17	61.1625
smcR-120-cP	smcRNA-Y_RNA-5-17-cP	ACGGTCCTAAGGTAGCG	17	smcRNA	Y_RNA	ENST00000362714.1	miscRNA	ncrna chromosome:GRCh38:12:127619336:127619447:-1 gene:ENSG00000199584.1 gene_biotype:misc_RNA transcript_biotype:misc_RNA gene_symbol:Y_RNA description:Y RNA [Source:RFAM;Acc:RF00019]	5	7	16.787	21	100.888	17	61.1625
smR-104-cP	smRNA-HNRNPH1-309-17-cP	GGACGGAAACCTCGCGC	17	smRNA	HNRNPH1	ENSG00000169045	mature mRNA	ENSG00000169045|ENST00000523137|HNRNPH1|protein_coding|heterogeneousnuclear ribonucleoprotein H1 [Source:HGNC Symbol;Acc:HGNC:5041]	309	4	9.59258	24	115.3	17	61.1625
smR-16-cP	smRNA-MAPKAP1-344-18-2-cP	CTTCCCGTGGACTGCCTC	18	smRNA	MAPKAP1	ENSG00000119487	mature mRNA	ENSG00000119487|ENST00000496063|MAPKAP1|protein_coding|MAPKassociated protein 1 [Source:HGNC Symbol;Acc:HGNC:18752]	344	50	119.907	43	206.58	17	61.1625
-	spgRNA-SSU-rRNA_Hsa-chr16:34160030-16-7-cP	TTCTGACCATAAACGATGC	19	spgRNA	SSU-rRNA_Hsa	-	pseudogene	hg38_rmsk_SSU-rRNA_Hsa_range=chr16:34160030-34161894	1072	14	33.574	7	33.6293	17	61.1625
srR-1764-cP	srRNA-RNA18SN2-1378-19-2-cP	AACGAACGAGACTCTAGCC	19	srRNA	RNA18SN2	NR_146146.1	rRNA	Homo sapiens RNA, 18S ribosomal N2 (RNA18SN2), ribosomal RNA	1378	21	50.361	21	100.888	17	61.1625
srR-6787-cP	srRNA-RNA18SN2-1677-20-2-cP	TACGTCCCTGCCCTTTGTAC	20	srRNA	RNA18SN2	NR_146146.1	rRNA	Homo sapiens RNA, 18S ribosomal N2 (RNA18SN2), ribosomal RNA	1677	10	23.9814	5	24.0209	17	61.1625
srR-27432-cP	srRNA-RNA28SN5-1633-18-2-cP	GACTAATCGAACCATCTG	18	srRNA	RNA28SN5	NR_003287.4	rRNA	Homo sapiens RNA, 28S ribosomal N5 (RNA28SN5), ribosomal RNA	1633	4	9.59258	1	4.80418	17	61.1625
srR-2437-cP	srRNA-RNA28SN5-2374-18-cP	AAACGAGAACTTTGAAGA	18	srRNA	RNA28SN5	NR_003287.4	rRNA	Homo sapiens RNA, 28S ribosomal N5 (RNA28SN5), ribosomal RNA	2374	14	33.574	23	110.496	17	61.1625
srR-3202-cP	srRNA-RNA28SN5-3834-22-cP	CCACTGTCCCTACCTACTATCC	22	srRNA	RNA28SN5	NR_003287.4	rRNA	Homo sapiens RNA, 28S ribosomal N5 (RNA28SN5), ribosomal RNA	3834	11	26.3796	0	0	17	61.1625
srR-4344-cP	srRNA-RNA28SN5-4182-19-cP	GGGGAGTTTGACTGGGGCG	19	srRNA	RNA28SN5	NR_003287.4	rRNA	Homo sapiens RNA, 28S ribosomal N5 (RNA28SN5), ribosomal RNA	4182	15	35.9722	19	91.2794	17	61.1625
srR-6310-cP	srRNA-RNA28SN5-4182-20-cP	GCGGGGAGTTTGACTGGGGC	20	srRNA	RNA28SN5	NR_003287.4	rRNA	Homo sapiens RNA, 28S ribosomal N5 (RNA28SN5), ribosomal RNA	4182	5	11.9907	15	72.0627	17	61.1625
srR-3861-cP	srRNA-RNA28SN5-4427-21-2-cP	GACGTCGCTTTTTGATCCTTC	21	srRNA	RNA28SN5	NR_003287.4	rRNA	Homo sapiens RNA, 28S ribosomal N5 (RNA28SN5), ribosomal RNA	4427	14	33.574	0	0	17	61.1625
srR-591-cP	srRNA-RNA28SN5-4492-17-cP	TTGGATTGTTCACCCGC	17	srRNA	RNA28SN5	NR_003287.4	rRNA	Homo sapiens RNA, 28S ribosomal N5 (RNA28SN5), ribosomal RNA	4492	58	139.092	34	163.342	17	61.1625
snR-1185-cP	snRNA-RNVU1-1-137-16-cP	TGGGGGACTGCGTTCG	16	snRNA	RNVU1-1	ENST00000384610.1	snRNA	ncrna chromosome:GRCh38:1:148362370:148362533:-1 gene:ENSG00000207340.1 gene_biotype:snRNA transcript_biotype:snRNA gene_symbol:RNVU1-1 description:RNA, variant U1 small nuclear 1 [Source:HGNC Symbol;Acc:HGNC:10133]	137	57	136.694	54	259.426	17	61.1625
slncR-1797-cP	slncRNA-AC018755.4-378-19-cP	AGGACTCCGCTGGCACCTT	19	slncRNA	AC018755.4	ENST00000619715.1	lncRNA	ncrna chromosome:GRCh38:19:51639478:51639931:-1 gene:ENSG00000273837.1 gene_biotype:lncRNA transcript_biotype:lncRNA gene_symbol:AC018755.4 description:novel transcript, sense intronic to AC018755.18	378	83	199.046	19	91.2794	17	61.1625
srR-926-cP	srRNA-RNA28SN5-3759-15-cP	AACTATGACTCTCTT	15	srRNA	RNA28SN5	NR_003287.4	rRNA	Homo sapiens RNA, 28S ribosomal N5 (RNA28SN5), ribosomal RNA	3759	32	76.7406	40	192.167	17	61.1625
srR-2626-cP	srRNA-RNA28SN5-2370-19-cP	ATTCAAACGAGAACTTTGA	19	srRNA	RNA28SN5	NR_003287.4	rRNA	Homo sapiens RNA, 28S ribosomal N5 (RNA28SN5), ribosomal RNA	2370	66	158.278	22	105.692	17	61.1625
srR-732-cP	srRNA-RNA28SN5-4182-21-cP	GGGGAGTTTGACTGGGGCGGT	21	srRNA	RNA28SN5	NR_003287.4	rRNA	Homo sapiens RNA, 28S ribosomal N5 (RNA28SN5), ribosomal RNA	4182	83	199.046	10	48.0418	17	61.1625
sinR-382-cP	sinRNA-LINC02161-82225-18-cP	TGTCCCTATCTACTATCT	18	sinRNA	LINC02161	ENSG00000250437	lncRNA	-	82225	40	95.9258	27	129.713	17	61.1625
slncR-171-cP	slncRNA-SREBF2-AS1-1776-15-cP	TGACCGACGGCCTCC	15	slncRNA	SREBF2-AS1	ENST00000333487.2	lncRNA	ncrna chromosome:GRCh38:22:41831215:41834665:-1 gene:ENSG00000184068.2 gene_biotype:lncRNA transcript_biotype:lncRNA gene_symbol:SREBF2-AS1 description:SREBF2 antisense RNA 1 [Source:HGNC Symbol;Acc:HGNC:53953]	1776	28	67.1481	30	144.125	17	61.1625
srR-1895-cP	srRNA-RNA18SN2-1497-25-cP	GATGCCCTTAGATGTCCGGGGCTGC	25	srRNA	RNA18SN2	NR_146146.1	rRNA	Homo sapiens RNA, 18S ribosomal N2 (RNA18SN2), ribosomal RNA	1497	59	141.491	13	62.4544	17	61.1625
sgmR-6435-cP	sgmRNA-chr6-165663352-16-cP	TCTGTGCGCCGCCTGC	16	sgmRNA	chr6	-	Genome	Chromosome 6	165663352	40	95.9258	22	105.692	17	61.1625
tsR-3-cP	tsRNA-Glu-CTC-14-23-cP	AGTGGTTAGGATTCGGCGCTCTC	23	tsRNA	tRNA-Glu-CTC	chr1.trna70	tRNA	Homo_sapiens_tRNA-Glu-CTC-2-1	14	15	35.9722	32	153.734	17	61.1625
smR-2071-cP	smRNA-ABR-4308-22-cP	GACTGAGACACGGCCCAGACTC	22	smRNA	ABR	ENSG00000276016	mature mRNA	ENSG00000276016|ENST00000620170|ABR|protein_coding|ABRactivator of RhoGEF and GTPase [Source:HGNC Symbol;Acc:HGNC:81]	4308	15	35.9722	32	153.734	17	61.1625
-	spgRNA-RNA5SP204-95-23-cP	TGGGAATACCGGGTGCTGTAGAC	23	spgRNA	RNA5SP204	ENSG00000201415	pseudogene	ENSG00000201415|ENST00000364545|RNA5SP204|rRNA_pseudogene|RNA,5S ribosomal pseudogene 204 [Source:HGNC Symbol;Acc:HGNC:43104]	95	32	76.7406	22	105.692	17	61.1625
sinR-19-cP	sinRNA-AL049869.1-37-22-cP	AAGAGTTCGGTTCCCAGCACCC	22	sinRNA	AL049869.1	ENSG00000259076	lncRNA	-	37	14	33.574	30	144.125	17	61.1625
srR-27256-cP	srRNA-RNA18SN2-896-26-cP	TTTTCGGAACTGAGGCCATGATTAAG	26	srRNA	RNA18SN2	NR_146146.1	rRNA	Homo sapiens RNA, 18S ribosomal N2 (RNA18SN2), ribosomal RNA	896	59	141.491	4	19.2167	17	61.1625
srR-1104-cP	srRNA-RNA28SN5-4669-27-cP	ACCATCTGTGGGATTATGACTGAACGC	27	srRNA	RNA28SN5	NR_003287.4	rRNA	Homo sapiens RNA, 28S ribosomal N5 (RNA28SN5), ribosomal RNA	4669	65	155.879	1	4.80418	17	61.1625
-	spgRNA-PIK3CDP1-739-19-cP	ACGGACTCCCTGGAATCGG	19	spgRNA	PIK3CDP1	ENSG00000231610	pseudogene	ENSG00000231610|ENST00000454229|PIK3CDP1|processed_pseudogene|phosphatidylinositol-4,5-bisphosphate3-kinase catalytic subunit delta pseudogene 1 [Source:HGNC Symbol;Acc:HGNC:52629]	739	36	86.3332	15	72.0627	17	61.1625
srR-2822-cP	srRNA-RNA28SN5-4033-30-cP	CGGGCCGCCGGTGAAATACCACTACTCTGA	30	srRNA	RNA28SN5	NR_003287.4	rRNA	Homo sapiens RNA, 28S ribosomal N5 (RNA28SN5), ribosomal RNA	4033	15	35.9722	24	115.3	17	61.1625
srR-7431-cP	srRNA-RNA5S1-2-26-cP	TCTACGGCCATACCACCCTGAACGCG	26	srRNA	RNA5S1	NR_023363.1	rRNA	Homo sapiens RNA, 5S ribosomal 1 (RNA5S1), ribosomal RNA	2	49	117.509	7	33.6293	17	61.1625
-	spgRNA-AC022973.2-553-19-cP	TGGTAGAATGCTCGCCTGC	19	spgRNA	AC022973.2	ENSG00000243402	pseudogene	ENSG00000243402|ENST00000490340|AC022973.2|processed_pseudogene|ribosomalprotein L15 (RPL15) pseudogene	553	16	38.3703	23	110.496	17	61.1625
srR-848-cP	srRNA-RNA28SN5-3751-16-cP	GCGGGAGTAACTATGA	16	srRNA	RNA28SN5	NR_003287.4	rRNA	Homo sapiens RNA, 28S ribosomal N5 (RNA28SN5), ribosomal RNA	3751	26	62.3518	15	72.0627	17	61.1625
srpRNA-1847-cP	srpRNA-L1MB2-chr7:64777800-21-cP	GCTACATGTGGCTTAGAACAT	21	srpRNA	L1MB2	-	LINE	hg38_rmsk_L1MB2_range=chr7:64777800-64780655	994	48	115.111	4	19.2167	17	61.1625
slncR-163-cP	slncRNA-AC078929.1-41-15-cP	GGACGGAAACCTCGC	15	slncRNA	AC078929.1	ENST00000547679.1	lncRNA	ncrna chromosome:GRCh38:12:107093298:107123314:1 gene:ENSG00000257548.1 gene_biotype:lncRNA transcript_biotype:lncRNA gene_symbol:AC078929.1 description:novel transcript, antisense to CRY1	41	18	43.1666	18	86.4753	17	61.1625
srR-144-cP	srRNA-RNA28SN5-1907-22-cP	AAGGCGCCCGATGCCGACGCTC	22	srRNA	RNA28SN5	NR_003287.4	rRNA	Homo sapiens RNA, 28S ribosomal N5 (RNA28SN5), ribosomal RNA	1907	54	129.5	0	0	17	61.1625
srR-2553-cP	srRNA-RNA28SN5-3904-17-cP	GAAGACCCTGTTGAGCT	17	srRNA	RNA28SN5	NR_003287.4	rRNA	Homo sapiens RNA, 28S ribosomal N5 (RNA28SN5), ribosomal RNA	3904	33	79.1388	9	43.2376	17	61.1625
smR-135-cP	smRNA-PUM2-3835-15-cP	TTACGTCCCTGCCCT	15	smRNA	PUM2	ENSG00000055917	mature mRNA	ENSG00000055917|ENST00000440577|PUM2|protein_coding|pumilioRNA binding family member 2 [Source:HGNC Symbol;Acc:HGNC:14958]	3835	38	91.1295	6	28.8251	17	61.1625
srR-901-cP	srRNA-RNA28SN5-1571-15-cP	GTGGAGGTCCGTAGC	15	srRNA	RNA28SN5	NR_003287.4	rRNA	Homo sapiens RNA, 28S ribosomal N5 (RNA28SN5), ribosomal RNA	1571	16	38.3703	15	72.0627	17	61.1625
srR-4688-cP	srRNA-RNA18SN2-1697-25-cP	ACACCGCCCGTCGCTACTACCGATT	25	srRNA	RNA18SN2	NR_146146.1	rRNA	Homo sapiens RNA, 18S ribosomal N2 (RNA18SN2), ribosomal RNA	1697	36	86.3332	5	24.0209	17	61.1625
-	spgRNA-HLA-L-386-15-cP	AGGACTGCGACGTGG	15	spgRNA	HLA-L	ENSG00000239618	pseudogene	ENSG00000239618|ENST00000475416|HLA-L|transcribed_unprocessed_pseudogene|majorhistocompatibility complex, class I, L (pseudogene) [Source:HGNC Symbol;Acc:HGNC:4970]	386	20	47.9629	12	57.6502	17	61.1625
sinR-3349-cP	sinRNA-ATP9A-6222-17-cP	TGCGGCTGGATCACCTC	17	sinRNA	ATP9A	ENSG00000054793	protein_coding	ATPase phospholipid transporting 9A (putative) [Source:HGNC Symbol;Acc:HGNC:13540]	6222	25	59.9536	9	43.2376	17	61.1625
srR-994-cP	srRNA-RNA28SN5-1515-22-cP	AGGACCCGAAAGATGGTGAACT	22	srRNA	RNA28SN5	NR_003287.4	rRNA	Homo sapiens RNA, 28S ribosomal N5 (RNA28SN5), ribosomal RNA	1515	42	100.722	0	0	17	61.1625
srR-868-cP	srRNA-RNA18SN2-1396-24-cP	ATGCTAACTAGTTACGCGACCCCC	24	srRNA	RNA18SN2	NR_146146.1	rRNA	Homo sapiens RNA, 18S ribosomal N2 (RNA18SN2), ribosomal RNA	1396	35	83.9351	3	14.4125	17	61.1625
srR-2869-cP	srRNA-RNA18SN2-1346-16-cP	TTGGTGGAGCGATTTG	16	srRNA	RNA18SN2	NR_146146.1	MT rRNA	Homo sapiens RNA, 18S ribosomal N2 (RNA18SN2), ribosomal RNA	1346	20	47.9629	9	43.2376	17	61.1625
srR-18783-cP	srRNA-RNA28SN5-4484-28-cP	ACCAAGCGTTGGATTGTTCACCCACTAA	28	srRNA	RNA28SN5	NR_003287.4	rRNA	Homo sapiens RNA, 28S ribosomal N5 (RNA28SN5), ribosomal RNA	4484	3	7.19443	16	76.8669	17	61.1625
srR-4541-cP	srRNA-RNA28SN5-3629-18-cP	AATCCGACTGTCTAATTA	18	srRNA	RNA28SN5	NR_003287.4	rRNA	Homo sapiens RNA, 28S ribosomal N5 (RNA28SN5), ribosomal RNA	3629	7	16.787	14	67.2585	17	61.1625
-	spgRNA-CEACAM22P-569-17-cP	GTGGAGCATGTGGTTTA	17	spgRNA	CEACAM22P	ENSG00000230666	pseudogene	ENSG00000230666|ENST00000455058|CEACAM22P|transcribed_unprocessed_pseudogene|CEAcell adhesion molecule 22, pseudogene [Source:HGNC Symbol;Acc:HGNC:38029]	569	13	31.1759	8	38.4335	17	61.1625
smR-248-cP	smRNA-ZFHX3-15045-21-cP	AAACGAGAACTTTGAAGACTG	21	smRNA	ZFHX3	ENSG00000140836	mature mRNA	ENSG00000140836|ENST00000641206|ZFHX3|protein_coding|zincfinger homeobox 3 [Source:HGNC Symbol;Acc:HGNC:777]	15045	15	35.9722	7	33.6293	17	61.1625
srR-2573-cP	srRNA-RNA28SN5-149-22-cP	ATGTGGCGTACGGAAGACCCGC	22	srRNA	RNA28SN5	NR_003287.4	rRNA	Homo sapiens RNA, 28S ribosomal N5 (RNA28SN5), ribosomal RNA	149	23	55.1573	3	14.4125	17	61.1625
srR-5407-cP	srRNA-RNA28SN5-2375-22-cP	AACGAGAACTTTGAAGACTGAA	22	srRNA	RNA28SN5	NR_003287.4	rRNA	Homo sapiens RNA, 28S ribosomal N5 (RNA28SN5), ribosomal RNA	2375	12	28.7777	8	38.4335	17	61.1625
srR-3661-cP	srRNA-RNA18SN2-1383-18-cP	ACGAGACTCTGGCATGCT	18	srRNA	RNA18SN2	NR_146146.1	MT rRNA	Homo sapiens RNA, 18S ribosomal N2 (RNA18SN2), ribosomal RNA	1383	20	47.9629	4	19.2167	17	61.1625
srR-4044-cP	srRNA-RNA28SN5-1979-18-cP	ATGGAAGTCGGAATCCGC	18	srRNA	RNA28SN5	NR_003287.4	rRNA	Homo sapiens RNA, 28S ribosomal N5 (RNA28SN5), ribosomal RNA	1979	17	40.7685	5	24.0209	17	61.1625
srR-4605-cP	srRNA-RNA18SN2-4-15-cP	TCTGGTTGATCCTGC	15	srRNA	RNA18SN2	NR_146146.1	rRNA	Homo sapiens RNA, 18S ribosomal N2 (RNA18SN2), ribosomal RNA	4	19	45.5648	4	19.2167	17	61.1625
-	spgRNA-AC244635.2-1741-19-cP	AAGGTCCCAAAATTGTGTT	19	spgRNA	AC244635.2	ENSG00000281380	pseudogene	ENSG00000281380|ENST00000626219|AC244635.2|unprocessed_pseudogene|NLRfamily, apoptosis inhibitory protein pseudogene	1741	21	50.361	3	14.4125	17	61.1625
srR-1580-cP	srRNA-RNA28SN5-4279-25-cP	AAAAGCTCGCTTGATCTTGATTTTC	25	srRNA	RNA28SN5	NR_003287.4	rRNA	Homo sapiens RNA, 28S ribosomal N5 (RNA28SN5), ribosomal RNA	4279	0	0	13	62.4544	17	61.1625
snR-107-cP	snRNA-RNU2-19P-35-15-cP	GTATCTGTTCTTATC	15	snRNA	RNU2-19P	ENST00000517288.1	snRNA	ncrna chromosome:GRCh38:1:205566716:205566799:1 gene:ENSG00000253097.1 gene_biotype:snRNA transcript_biotype:snRNA gene_symbol:RNU2-19P description:RNA, U2 small nuclear 19, pseudogene [Source:HGNC Symbol;Acc:HGNC:48512]	35	15	35.9722	5	24.0209	17	61.1625
smR-399-cP	smRNA-DPYSL2-1420-18-cP	CGGGAACTGTGGTGTATA	18	smRNA	DPYSL2	ENSG00000092964	mature mRNA	ENSG00000092964|ENST00000521913|DPYSL2|protein_coding|dihydropyrimidinaselike 2 [Source:HGNC Symbol;Acc:HGNC:3014]	1420	8	19.1852	8	38.4335	17	61.1625
srR-5491-cP	srRNA-RNA28SN5-1766-20-cP	AACGACCTCAACCTATTCTC	20	srRNA	RNA28SN5	NR_003287.4	rRNA	Homo sapiens RNA, 28S ribosomal N5 (RNA28SN5), ribosomal RNA	1766	14	33.574	5	24.0209	17	61.1625
snR-43-cP	snRNA-RNVU1-1-73-20-cP	CCGGATGTGCTGACCCCTGC	20	snRNA	RNVU1-1	ENST00000384610.1	snRNA	ncrna chromosome:GRCh38:1:148362370:148362533:-1 gene:ENSG00000207340.1 gene_biotype:snRNA transcript_biotype:snRNA gene_symbol:RNVU1-1 description:RNA, variant U1 small nuclear 1 [Source:HGNC Symbol;Acc:HGNC:10133]	73	24	57.5555	0	0	17	61.1625
srR-1625-cP	srRNA-RNA28SN5-4683-17-cP	TATGACTGAACGCCTCT	17	srRNA	RNA28SN5	NR_003287.4	rRNA	Homo sapiens RNA, 28S ribosomal N5 (RNA28SN5), ribosomal RNA	4683	4	9.59258	9	43.2376	17	61.1625
smR-161-cP	smRNA-DNM1-1012-15-cP	AGGGATTGGGGCTTG	15	smRNA	DNM1	ENSG00000106976	mature mRNA	ENSG00000106976|ENST00000630850|DNM1|protein_coding|dynamin1 [Source:HGNC Symbol;Acc:HGNC:2972]	1012	0	0	10	48.0418	17	61.1625
srpRNA-194-cP	srpRNA-L1PA16-chr12:129273235-16-cP	GTACCCGCTGAACTTA	16	srpRNA	L1PA16	-	LINE	hg38_rmsk_L1PA16_range=chr12:129273235-129273927	655	10	23.9814	5	24.0209	17	61.1625
-	spgRNA-ZSWIM5P3-636-16-cP	CACGGCCCAGACTCCT	16	spgRNA	ZSWIM5P3	ENSG00000248958	pseudogene	ENSG00000248958|ENST00000511265|ZSWIM5P3|processed_pseudogene|zincfinger SWIM-type containing 5 pseudogene 3 [Source:HGNC Symbol;Acc:HGNC:43770]	636	7	16.787	5	24.0209	17	61.1625
srR-1806-cP	srRNA-RNA28SN5-3932-17-cP	TGGCACGGTGAAGAGAC	17	srRNA	RNA28SN5	NR_003287.4	rRNA	Homo sapiens RNA, 28S ribosomal N5 (RNA28SN5), ribosomal RNA	3932	8	19.1852	4	19.2167	17	61.1625
srR-5589-cP	srRNA-RNA18SN2-143-20-cP	TTGGATAACTGTGGTAATTC	20	srRNA	RNA18SN2	NR_146146.1	rRNA	Homo sapiens RNA, 18S ribosomal N2 (RNA18SN2), ribosomal RNA	143	8	19.1852	4	19.2167	17	61.1625
srR-1094-cP	srRNA-RNA18SN2-1401-19-cP	AACTAGTTACGCGACCCCC	19	srRNA	RNA18SN2	NR_146146.1	rRNA	Homo sapiens RNA, 18S ribosomal N2 (RNA18SN2), ribosomal RNA	1401	15	35.9722	0	0	17	61.1625
srR-1228-cP	srRNA-RNA28SN5-2378-16-cP	GAGAACTTTGAAGGCC	16	srRNA	RNA28SN5	NR_003287.4	rRNA	Homo sapiens RNA, 28S ribosomal N5 (RNA28SN5), ribosomal RNA	2378	10	23.9814	2	9.60836	17	61.1625
srR-5395-cP	srRNA-RNA28SN5-4178-25-cP	AGGTGGGGAGTTTGACTGGGGCGGT	25	srRNA	RNA28SN5	NR_003287.4	rRNA	Homo sapiens RNA, 28S ribosomal N5 (RNA28SN5), ribosomal RNA	4178	14	33.574	0	0	17	61.1625
slncR-11032-cP	slncRNA-ESRG-2099-21-cP	CCTGGACGAAGACTGACGCTC	21	slncRNA	ESRG	ENST00000583516.1	lncRNA	ncrna chromosome:GRCh38:3:54632122:54639857:-1 gene:ENSG00000265992.1 gene_biotype:lncRNA transcript_biotype:lncRNA gene_symbol:ESRG description:embryonic stem cell related [Source:HGNC Symbol;Acc:HGNC:39079]	2099	5	11.9907	4	19.2167	17	61.1625
srR-3076-cP	srRNA-RNA28SN5-1982-17-cP	GAAGTCGGAATCCGCTA	17	srRNA	RNA28SN5	NR_003287.4	rRNA	Homo sapiens RNA, 28S ribosomal N5 (RNA28SN5), ribosomal RNA	1982	0	0	6	28.8251	17	61.1625
srR-6433-cP	srRNA-RNA18SN2-1374-26-cP	CGATAACGAACGAGACTCTGGCATGC	26	srRNA	RNA18SN2	NR_146146.1	rRNA	Homo sapiens RNA, 18S ribosomal N2 (RNA18SN2), ribosomal RNA	1374	0	0	6	28.8251	17	61.1625
smR-4126-cP	smRNA-TTC38-2100-16-cP	GGGGGCTCTGTTGGTT	16	smRNA	TTC38	ENSG00000075234	mature mRNA	ENSG00000075234|ENST00000381031|TTC38|protein_coding|tetratricopeptiderepeat domain 38 [Source:HGNC Symbol;Acc:HGNC:26082]	2100	0	0	6	28.8251	17	61.1625
srR-5679-cP	srRNA-RNA28SN5-2012-29-cP	AACTCACCTGCCGAATCAACTAGCCCTGA	29	srRNA	RNA28SN5	NR_003287.4	rRNA	Homo sapiens RNA, 28S ribosomal N5 (RNA28SN5), ribosomal RNA	2012	12	28.7777	0	0	17	61.1625
srR-2134-cP	srRNA-RNA28SN5-426-26-cP	AAGAGGTAAACGGGTGGGGTCCGCGC	26	srRNA	RNA28SN5	NR_003287.4	rRNA	Homo sapiens RNA, 28S ribosomal N5 (RNA28SN5), ribosomal RNA	426	1	2.39814	5	24.0209	17	61.1625
srR-27366-cP	srRNA-RNA28SN5-1822-22-cP	TGGAGCCGGGCGTGGAATGCGA	22	srRNA	RNA28SN5	NR_003287.4	rRNA	Homo sapiens RNA, 28S ribosomal N5 (RNA28SN5), ribosomal RNA	1822	5	11.9907	3	14.4125	17	61.1625
srR-520-cP	srRNA-RNA28SN5-1801-20-cP	AAGAAGCCCGGCTCGCTGGC	20	srRNA	RNA28SN5	NR_003287.4	rRNA	Homo sapiens RNA, 28S ribosomal N5 (RNA28SN5), ribosomal RNA	1801	8	19.1852	0	0	17	61.1625
srR-712-cP	srRNA-RNA18SN2-1312-20-cP	GATTCCGTGGGTGGTGGTGC	20	srRNA	RNA18SN2	NR_146146.1	rRNA	Homo sapiens RNA, 18S ribosomal N2 (RNA18SN2), ribosomal RNA	1312	7	16.787	0	0	17	61.1625
srR-27411-cP	srRNA-RNA18SN2-1375-20-cP	GATAACGAACGAGACTCTGG	20	srRNA	RNA18SN2	NR_146146.1	rRNA	Homo sapiens RNA, 18S ribosomal N2 (RNA18SN2), ribosomal RNA	1375	7	16.787	0	0	17	61.1625
srR-608-cP	srRNA-RNA45SN5-6598-24-cP	GTACGACTCTTAGCGGTGGATCAC	24	srRNA	RNA45SN5	NR_046235.3	rRNA	Homo sapiens RNA, 45S pre-ribosomal N5 (RNA45SN5), ribosomal RNA	6598	5	11.9907	0	0	17	61.1625
srR-19428-cP	srRNA-RNA28SN5-4194-16-cP	TGGGGCGGTACATCTG	16	srRNA	RNA28SN5	NR_003287.4	rRNA	Homo sapiens RNA, 28S ribosomal N5 (RNA28SN5), ribosomal RNA	4194	0	0	2	9.60836	17	61.1625
srR-11882-cP	srRNA-RNA18SN2-1293-18-cP	AGATTGATAGCTCTTTCT	18	srRNA	RNA18SN2	NR_146146.1	rRNA	Homo sapiens RNA, 18S ribosomal N2 (RNA18SN2), ribosomal RNA	1293	4	9.59258	0	0	17	61.1625
slncR-11160-cP	slncRNA-AC010401.2-374-19-cP	AAAAACACAGCTCTCTGCT	19	slncRNA	AC010401.2	ENST00000576600.1	lncRNA	ncrna chromosome:GRCh38:16:13953155:13954825:1 gene:ENSG00000263234.1 gene_biotype:lncRNA transcript_biotype:lncRNA gene_symbol:AC010401.2 description:novel transcript	374	3	7.19443	0	0	17	61.1625
srR-477-cP	srRNA-RNA5S1-4-23-cP	TACGGCCATACCACCCTGAACGC	23	srRNA	RNA5S1	NR_023363.1	MT rRNA	Homo sapiens RNA, 5S ribosomal 1 (RNA5S1), ribosomal RNA	4	2	4.79629	0	0	17	61.1625
sgmR-6776-cP	sgmRNA-chr11-1818957-23-cP	AGCTGGGAGAGCGCCTGCTTTGC	23	sgmRNA	chr11	-	Genome	Chromosome 11	1818957	2	4.79629	0	0	17	61.1625
piR-29887-7-15-2-cP	piRNA-29887-7-15-2-cP	GGCCCAGACTCCTAC	15	piRNA	hsa-piR-29887	hsa-piR-29887	piRNA	-	7	8	19.1852	24	115.3	16	57.5647
slncR-1733-cP	slncRNA-AC245060.7-57-15-2-cP	CACGGCCCAGACTCC	15	slncRNA	AC245060.7	ENST00000652112.1	lncRNA	ncrna chromosome:GRCh38:22:22298124:22329122:1 gene:ENSG00000286129.1 gene_biotype:lncRNA transcript_biotype:lncRNA gene_symbol:AC245060.7 description:novel transcript	57	18	43.1666	12	57.6502	16	57.5647
slncR-10902-cP	slncRNA-FRG1-DT-36-17-cP	GCGCTGTGGAACCACCC	17	slncRNA	FRG1-DT	ENST00000661788.1	lncRNA	ncrna chromosome:GRCh38:4:189936311:189940699:-1 gene:ENSG00000245685.7 gene_biotype:lncRNA transcript_biotype:lncRNA gene_symbol:FRG1-DT description:FRG1 divergent transcript [Source:HGNC Symbol;Acc:HGNC:51590]	36	17	40.7685	28	134.517	16	57.5647
srR-2288-cP	srRNA-RNA18SN2-1381-16-cP	GAACGAGACTCTAGCC	16	srRNA	RNA18SN2	NR_146146.1	rRNA	Homo sapiens RNA, 18S ribosomal N2 (RNA18SN2), ribosomal RNA	1381	30	71.9443	14	67.2585	16	57.5647
srR-11704-cP	srRNA-RNA18SN2-1676-21-2-cP	TTAAGTCCCTGCCCTTTGTAC	21	srRNA	RNA18SN2	NR_146146.1	rRNA	Homo sapiens RNA, 18S ribosomal N2 (RNA18SN2), ribosomal RNA	1676	4	9.59258	0	0	16	57.5647
srR-16153-cP	srRNA-RNA28SN5-4492-20-cP	TTGGATTGTTCACCCACTAA	20	srRNA	RNA28SN5	NR_003287.4	rRNA	Homo sapiens RNA, 28S ribosomal N5 (RNA28SN5), ribosomal RNA	4492	20	47.9629	27	129.713	16	57.5647
srR-1816-cP	srRNA-RNA28SN5-4493-17-2-cP	TGGATTGTTCACCCGCT	17	srRNA	RNA28SN5	NR_003287.4	rRNA	Homo sapiens RNA, 28S ribosomal N5 (RNA28SN5), ribosomal RNA	4493	43	103.12	18	86.4753	16	57.5647
tsR-93-cP	tsRNA-Pro-TGG-58-18-cP	GATCCCGGACGAGCCCCC	18	tsRNA	tRNA-Pro-TGG	chr16.trna9	tRNA	Homo_sapiens_tRNA-Pro-TGG-3-5	58	62	148.685	29	139.321	16	57.5647
srR-618-cP	srRNA-RNA18SN2-77-25-cP	ACAGTGAAACTGCGAATGGCTCATT	25	srRNA	RNA18SN2	NR_146146.1	rRNA	Homo sapiens RNA, 18S ribosomal N2 (RNA18SN2), ribosomal RNA	77	118	282.981	4	19.2167	16	57.5647
srR-4383-cP	srRNA-RNA18SN2-891-28-cP	GTTGGTTTTCGGAACTGAGGCCATGATT	28	srRNA	RNA18SN2	NR_146146.1	rRNA	Homo sapiens RNA, 18S ribosomal N2 (RNA18SN2), ribosomal RNA	891	64	153.481	30	144.125	16	57.5647
srR-19-cP	srRNA-RNA5S1-13-16-cP	ACCACCCTGAACGCGC	16	srRNA	RNA5S1	NR_023363.1	rRNA	Homo sapiens RNA, 5S ribosomal 1 (RNA5S1), ribosomal RNA	13	21	50.361	50	240.209	16	57.5647
sinR-86-cP	sinRNA-LINC01121-41337-19-cP	CTTCCCGTGGACTGCCTCA	19	sinRNA	LINC01121	ENSG00000205054	lncRNA	-	41337	65	155.879	22	105.692	16	57.5647
srR-23212-cP	srRNA-RNA18SN2-896-20-cP	TTTTCGGAACTGAGGCCATG	20	srRNA	RNA18SN2	NR_146146.1	rRNA	Homo sapiens RNA, 18S ribosomal N2 (RNA18SN2), ribosomal RNA	896	31	74.3425	33	158.538	16	57.5647
srR-45-cP	srRNA-RNA5S1-5-24-cP	ACGGCCATACCACCCTGAACGCGC	24	srRNA	RNA5S1	NR_023363.1	rRNA	Homo sapiens RNA, 5S ribosomal 1 (RNA5S1), ribosomal RNA	5	24	57.5555	35	168.146	16	57.5647
srR-3109-cP	srRNA-RNA28SN5-1968-16-cP	GGACGGTGGCCATGGA	16	srRNA	RNA28SN5	NR_003287.4	rRNA	Homo sapiens RNA, 28S ribosomal N5 (RNA28SN5), ribosomal RNA	1968	56	134.296	15	72.0627	16	57.5647
srR-1573-cP	srRNA-RNA18SN2-1675-16-cP	ATTACGTCCCTGCCCT	16	srRNA	RNA18SN2	NR_146146.1	rRNA	Homo sapiens RNA, 18S ribosomal N2 (RNA18SN2), ribosomal RNA	1675	39	93.5276	23	110.496	16	57.5647
sgmR-6440-cP	sgmRNA-chr2-42384142-20-cP	GAAATAGATCCTGAAACCGC	20	sgmRNA	chr2	-	Genome	Chromosome 2	42384142	29	69.5462	25	120.105	16	57.5647
smR-52-cP	smRNA-PAPPA2-5537-17-cP	CCTTCCCGTGGACTGCC	17	smRNA	PAPPA2	ENSG00000116183	mature mRNA	ENSG00000116183|ENST00000367662|PAPPA2|protein_coding|pappalysin2 [Source:HGNC Symbol;Acc:HGNC:14615]	5537	23	55.1573	27	129.713	16	57.5647
slncR-1798-cP	slncRNA-GABRG3-AS1-1856-15-cP	CCCTCTGCTCCTTGT	15	slncRNA	GABRG3-AS1	ENST00000660679.1	lncRNA	ncrna chromosome:GRCh38:15:27038978:27161254:-1 gene:ENSG00000228740.3 gene_biotype:lncRNA transcript_biotype:lncRNA gene_symbol:GABRG3-AS1 description:GABRG3 antisense RNA 1 [Source:HGNC Symbol;Acc:HGNC:40249]	1856	41	98.3239	17	81.6711	16	57.5647
srR-1536-cP	srRNA-RNA28SN5-3688-19-cP	TGTGATTTCTGCCCAGTGC	19	srRNA	RNA28SN5	NR_003287.4	rRNA	Homo sapiens RNA, 28S ribosomal N5 (RNA28SN5), ribosomal RNA	3688	16	38.3703	28	134.517	16	57.5647
srR-7499-cP	srRNA-RNA18SN2-1382-19-cP	AACGAGACTCTGGCATGCT	19	srRNA	RNA18SN2	NR_146146.1	rRNA	Homo sapiens RNA, 18S ribosomal N2 (RNA18SN2), ribosomal RNA	1382	32	76.7406	19	91.2794	16	57.5647
sgmR-6451-cP	sgmRNA-chr2-204907601-21-cP	AATCAAACTCCGAATACCATT	21	sgmRNA	chr2	-	Genome	Chromosome 2	204907601	20	47.9629	23	110.496	16	57.5647
srR-514-cP	srRNA-RNA28SN5-3608-29-cP	AGAACTGGTGCGGACCAGGGGAATCCGAC	29	srRNA	RNA28SN5	NR_003287.4	rRNA	Homo sapiens RNA, 28S ribosomal N5 (RNA28SN5), ribosomal RNA	3608	31	74.3425	17	81.6711	16	57.5647
srR-24550-cP	srRNA-RNA28SN5-150-21-cP	TGTGGCGTACGGAAGACCCGC	21	srRNA	RNA28SN5	NR_003287.4	rRNA	Homo sapiens RNA, 28S ribosomal N5 (RNA28SN5), ribosomal RNA	150	5	11.9907	29	139.321	16	57.5647
slncR-798-cP	slncRNA-AC027097.2-171-19-cP	ACTTAGCCTCACGACTAGG	19	slncRNA	AC027097.2	ENST00000588925.5	lncRNA	ncrna chromosome:GRCh38:18:57639455:57738044:1 gene:ENSG00000267787.7 gene_biotype:lncRNA transcript_biotype:lncRNA gene_symbol:AC027097.2 description:novel transcript, antisense to ATP8B1	171	16	38.3703	22	105.692	16	57.5647
slncR-838-cP	slncRNA-AC010327.7-436-18-cP	AGACACGGTCCAGACTCC	18	slncRNA	AC010327.7	ENST00000651492.1	lncRNA	ncrna chromosome:GRCh38:19:55214287:55217281:-1 gene:ENSG00000286230.1 gene_biotype:lncRNA transcript_biotype:lncRNA gene_symbol:AC010327.7 description:novel transcript	436	26	62.3518	17	81.6711	16	57.5647
srR-865-cP	srRNA-RNA28SN5-3612-30-cP	CTGGTGCGGACCAGGGGAATCCGACTGTTT	30	srRNA	RNA28SN5	NR_003287.4	rRNA	Homo sapiens RNA, 28S ribosomal N5 (RNA28SN5), ribosomal RNA	3612	14	33.574	22	105.692	16	57.5647
sinR-1796-cP	sinRNA-BCAT2-1056-16-cP	GGGTGAGGGCTGGGCG	16	sinRNA	BCAT2	ENSG00000105552	protein_coding	branched chain amino acid transaminase 2 [Source:HGNC Symbol;Acc:HGNC:977]	1056	24	57.5555	17	81.6711	16	57.5647
slncR-10917-cP	slncRNA-LINC01011-390-17-cP	TGGCACGGACTCCGGGA	17	slncRNA	LINC01011	ENST00000445000.2	lncRNA	ncrna chromosome:GRCh38:6:2987967:2991173:1 gene:ENSG00000244041.7 gene_biotype:lncRNA transcript_biotype:lncRNA gene_symbol:LINC01011 description:long intergenic non-protein coding RNA 1011 [Source:HGNC Symbol;Acc:HGNC:33812]	390	28	67.1481	15	72.0627	16	57.5647
srR-943-cP	srRNA-RNA28SN5-3694-16-cP	TTCTGCCCAGTGCTCT	16	srRNA	RNA28SN5	NR_003287.4	rRNA	Homo sapiens RNA, 28S ribosomal N5 (RNA28SN5), ribosomal RNA	3694	24	57.5555	16	76.8669	16	57.5647
srR-2500-cP	srRNA-RNA28SN5-4452-16-cP	TCGGCTCTTCCTATCA	16	srRNA	RNA28SN5	NR_003287.4	rRNA	Homo sapiens RNA, 28S ribosomal N5 (RNA28SN5), ribosomal RNA	4452	17	40.7685	19	91.2794	16	57.5647
smR-813-cP	smRNA-RPRML-591-15-cP	CATCCTGGGGCTGTA	15	smRNA	RPRML	ENSG00000179673	mature mRNA	ENSG00000179673|ENST00000322329|RPRML|protein_coding|reprimolike [Source:HGNC Symbol;Acc:HGNC:32422]	591	22	52.7592	16	76.8669	16	57.5647
srR-19082-cP	srRNA-RNA28SN5-2437-17-cP	CAGTCGGTCCTGAGAGA	17	srRNA	RNA28SN5	NR_003287.4	rRNA	Homo sapiens RNA, 28S ribosomal N5 (RNA28SN5), ribosomal RNA	2437	34	81.5369	10	48.0418	16	57.5647
slncR-12-cP	slncRNA-RMRP-1-20-cP	GGTTCGTGCTGAAGGCCTGT	20	slncRNA	RMRP	ENST00000602361.1	lncRNA	ncrna chromosome:GRCh38:9:35657751:35658018:-1 gene:ENSG00000269900.3 gene_biotype:lncRNA transcript_biotype:lncRNA gene_symbol:RMRP description:RNA component of mitochondrial RNA processing endoribonuclease [Source:HGNC Symbol;Acc:HGNC:10031]	1	31	74.3425	11	52.846	16	57.5647
srR-589-cP	srRNA-RNA18SN2-1369-29-cP	AATTCCGATAACGAACGAGACTCTGGCAT	29	srRNA	RNA18SN2	NR_146146.1	rRNA	Homo sapiens RNA, 18S ribosomal N2 (RNA18SN2), ribosomal RNA	1369	53	127.102	0	0	16	57.5647
smR-148-cP	smRNA-TET3-59-16-cP	CCCGGCCGATGCACCA	16	smRNA	TET3	ENSG00000187605	mature mRNA	ENSG00000187605|ENST00000305799|TET3|protein_coding|tetmethylcytosine dioxygenase 3 [Source:HGNC Symbol;Acc:HGNC:28313]	59	23	55.1573	14	67.2585	16	57.5647
smR-31-cP	smRNA-PAPPA2-5538-15-cP	CTTCCCGTGGACTGC	15	smRNA	PAPPA2	ENSG00000116183	mature mRNA	ENSG00000116183|ENST00000367662|PAPPA2|protein_coding|pappalysin2 [Source:HGNC Symbol;Acc:HGNC:14615]	5538	40	95.9258	5	24.0209	16	57.5647
sgmR-6465-cP	sgmRNA-chr1-206473307-18-cP	CCCGGGCCTTGTACACAC	18	sgmRNA	chr1	-	Genome	Chromosome 1	206473307	17	40.7685	16	76.8669	16	57.5647
srR-866-cP	srRNA-RNA28SN5-3783-16-cP	AAATGCCTCGTCATCT	16	srRNA	RNA28SN5	NR_003287.4	rRNA	Homo sapiens RNA, 28S ribosomal N5 (RNA28SN5), ribosomal RNA	3783	0	0	24	115.3	16	57.5647
srR-1554-cP	srRNA-RNA28SN5-2088-20-cP	AGTCGAGAGTGGACGGGAGC	20	srRNA	RNA28SN5	NR_003287.4	rRNA	Homo sapiens RNA, 28S ribosomal N5 (RNA28SN5), ribosomal RNA	2088	27	64.7499	10	48.0418	16	57.5647
srR-3082-cP	srRNA-RNA28SN5-2374-17-cP	AAACGAGAACTTTGAAG	17	srRNA	RNA28SN5	NR_003287.4	rRNA	Homo sapiens RNA, 28S ribosomal N5 (RNA28SN5), ribosomal RNA	2374	17	40.7685	14	67.2585	16	57.5647
snR-210-cP	snRNA-RNVU1-27-105-19-cP	ATGTGGGAAACTCGACTGC	19	snRNA	RNVU1-27	ENST00000622285.1	snRNA	ncrna chromosome:GRCh38:1:148522601:148522765:1 gene:ENSG00000274210.1 gene_biotype:snRNA transcript_biotype:snRNA gene_symbol:RNVU1-27 description:RNA, variant U1 small nuclear 27 [Source:HGNC Symbol;Acc:HGNC:54431]	105	29	69.5462	8	38.4335	16	57.5647
srR-5365-cP	srRNA-RNA28SN5-4487-25-cP	AAGCGTTGGATTGTTCACCCACTAA	25	srRNA	RNA28SN5	NR_003287.4	rRNA	Homo sapiens RNA, 28S ribosomal N5 (RNA28SN5), ribosomal RNA	4487	6	14.3889	19	91.2794	16	57.5647
srR-3292-cP	srRNA-RNA18SN2-1681-16-cP	TCCCTGCCCTTTGTAC	16	srRNA	RNA18SN2	NR_146146.1	rRNA	Homo sapiens RNA, 18S ribosomal N2 (RNA18SN2), ribosomal RNA	1681	14	33.574	15	72.0627	16	57.5647
srR-234-cP	srRNA-RNA28SN5-3691-19-cP	GATTTCTGCCCAGTGCTCT	19	srRNA	RNA28SN5	NR_003287.4	rRNA	Homo sapiens RNA, 28S ribosomal N5 (RNA28SN5), ribosomal RNA	3691	20	47.9629	12	57.6502	16	57.5647
srR-3184-cP	srRNA-RNA18SN2-1509-24-cP	TGTCCGGGGCTGCACGCGCGCTAC	24	srRNA	RNA18SN2	NR_146146.1	rRNA	Homo sapiens RNA, 18S ribosomal N2 (RNA18SN2), ribosomal RNA	1509	15	35.9722	14	67.2585	16	57.5647
srR-2232-cP	srRNA-RNA18SN2-1506-29-cP	AGATGTCCGGGGCTGCACGCGCGCTACAC	29	srRNA	RNA18SN2	NR_146146.1	rRNA	Homo sapiens RNA, 18S ribosomal N2 (RNA18SN2), ribosomal RNA	1506	30	71.9443	5	24.0209	16	57.5647
slncR-10946-cP	slncRNA-AL355483.2-389-19-cP	CCCGGGCCTTGTACACACC	19	slncRNA	AL355483.2	ENST00000446686.1	lncRNA	ncrna chromosome:GRCh38:1:53304536:53307462:1 gene:ENSG00000232762.1 gene_biotype:lncRNA transcript_biotype:lncRNA gene_symbol:AL355483.2 description:novel transcript	389	19	45.5648	10	48.0418	16	57.5647
srR-1085-cP	srRNA-RNA18SN2-1597-26-cP	CGTGATGGGGATCGGGGATTGCAATT	26	srRNA	RNA18SN2	NR_146146.1	rRNA	Homo sapiens RNA, 18S ribosomal N2 (RNA18SN2), ribosomal RNA	1597	28	67.1481	5	24.0209	16	57.5647
srR-900-cP	srRNA-RNA28SN5-47-19-cP	AGTCAGCGGAGGAGAAGAA	19	srRNA	RNA28SN5	NR_003287.4	rRNA	Homo sapiens RNA, 28S ribosomal N5 (RNA28SN5), ribosomal RNA	47	23	55.1573	7	33.6293	16	57.5647
tsR-3704-cP	tsRNA-Asn-GTT-22-17-cP	AGCGCTTTCGGCTGTTA	17	tsRNA	tRNA-Asn-GTT	chr1.trna113	tRNA	Homo_sapiens_tRNA-Asn-GTT-9-2	22	7	16.787	13	62.4544	16	57.5647
srR-5779-cP	srRNA-RNA28SN5-3744-19-cP	GTAAACGGCGGGAGTAACT	19	srRNA	RNA28SN5	NR_003287.4	rRNA	Homo sapiens RNA, 28S ribosomal N5 (RNA28SN5), ribosomal RNA	3744	15	35.9722	9	43.2376	16	57.5647
srR-2582-cP	srRNA-RNA5-8SN1-80-28-cP	ACACATTGATCATCGACACTTCGAACGC	28	srRNA	RNA5-8SN1	NR_145821.1	rRNA	Homo sapiens RNA, 5.8S ribosomal N1 (RNA5-8SN1), ribosomal RNA	80	19	45.5648	7	33.6293	16	57.5647
slncR-10956-cP	slncRNA-AC069120.1-280-18-cP	GATACCCGCTGAACTTAA	18	slncRNA	AC069120.1	ENST00000646170.1	lncRNA	ncrna chromosome:GRCh38:8:38543652:38553791:-1 gene:ENSG00000253361.3 gene_biotype:lncRNA transcript_biotype:lncRNA gene_symbol:AC069120.1 description:novel transcript	280	19	45.5648	7	33.6293	16	57.5647
-	spgRNA-AC004522.2-38-21-cP	AGGATAGCTGGCACTCTACGC	21	spgRNA	AC004522.2	ENSG00000235713	pseudogene	ENSG00000235713|ENST00000419978|AC004522.2|unprocessed_pseudogene|gapjunction protein, gamma 3, 30.2kDa (GJC3) pseudogene	38	19	45.5648	7	33.6293	16	57.5647
-	spgRNA-FRG1CP-98-18-cP	TGCGGCTCCGGGTCACTC	18	spgRNA	FRG1CP	ENSG00000282826	pseudogene	ENSG00000282826|ENST00000651774|FRG1CP|transcribed_unprocessed_pseudogene|FSHDregion gene 1 family member C, pseudogene [Source:HGNC Symbol;Acc:HGNC:51762]	98	20	47.9629	6	28.8251	16	57.5647
srpRNA-1854-cP	srpRNA-MIRb-chr11:11565069-22-cP	CGCTGTGGAACCACCCGATCCC	22	srpRNA	MIRb	-	SINE	hg38_rmsk_MIRb_range=chr11:11565069-11565224	10	5	11.9907	13	62.4544	16	57.5647
srR-6610-cP	srRNA-RNA28SN5-1502-19-cP	GAGCGCACGTGTTAGGACC	19	srRNA	RNA28SN5	NR_003287.4	rRNA	Homo sapiens RNA, 28S ribosomal N5 (RNA28SN5), ribosomal RNA	1502	15	35.9722	8	38.4335	16	57.5647
smR-151-cP	smRNA-RAB11FIP4-1789-15-cP	CCGCGAGGTGGAGCT	15	smRNA	RAB11FIP4	ENSG00000131242	mature mRNA	ENSG00000131242|ENST00000621161|RAB11FIP4|protein_coding|RAB11family interacting protein 4 [Source:HGNC Symbol;Acc:HGNC:30267]	1789	24	57.5555	3	14.4125	16	57.5647
srR-665-cP	srRNA-RNA28SN5-1462-19-cP	ACCGGCCCGTCTCGCCCGC	19	srRNA	RNA28SN5	NR_003287.4	rRNA	Homo sapiens RNA, 28S ribosomal N5 (RNA28SN5), ribosomal RNA	1462	19	45.5648	5	24.0209	16	57.5647
sinR-10872-cP	sinRNA-RTN1-5356-23-cP	AATGTTAAGGAACTCTGCAAAAT	23	sinRNA	RTN1	ENSG00000139970	protein_coding	reticulon 1 [Source:HGNC Symbol;Acc:HGNC:10467]	5356	19	45.5648	5	24.0209	16	57.5647
smR-4090-cP	smRNA-MTRNR2L6-798-15-cP	GGAACTCGGCAAATT	15	smRNA	MTRNR2L6	ENSG00000282017	mature mRNA	ENSG00000282017|ENST00000633925|MTRNR2L6|protein_coding|MT-RNR2like 6 [Source:HGNC Symbol;Acc:HGNC:37163]	798	16	38.3703	6	28.8251	16	57.5647
-	stecRNA-AP002364.2-382-16-cP	GGAGTGGACGAACCTC	16	stecRNA	AP002364.2	ENSG00000285065	TEC	ENSG00000285065|ENST00000643674|AP002364.2|TEC|noveltranscript	382	18	43.1666	4	19.2167	16	57.5647
slncR-10976-cP	slncRNA-LINC02237-961-19-cP	AACGAGACCTTAACCTACT	19	slncRNA	LINC02237	ENST00000655458.1	lncRNA	ncrna chromosome:GRCh38:8:111741963:111757692:1 gene:ENSG00000253434.8 gene_biotype:lncRNA transcript_biotype:lncRNA gene_symbol:LINC02237 description:long intergenic non-protein coding RNA 2237 [Source:HGNC Symbol;Acc:HGNC:53108]	961	15	35.9722	5	24.0209	16	57.5647
srR-1868-cP	srRNA-RNA18SN2-1058-17-cP	AGATACCGTCGTAGTTC	17	srRNA	RNA18SN2	NR_146146.1	rRNA	Homo sapiens RNA, 18S ribosomal N2 (RNA18SN2), ribosomal RNA	1058	19	45.5648	3	14.4125	16	57.5647
srR-4455-cP	srRNA-RNA28SN5-1964-16-cP	AGCAGGACGGTGGCCA	16	srRNA	RNA28SN5	NR_003287.4	rRNA	Homo sapiens RNA, 28S ribosomal N5 (RNA28SN5), ribosomal RNA	1964	12	28.7777	6	28.8251	16	57.5647
srR-1783-cP	srRNA-RNA28SN5-3830-19-cP	ATTCCCACTGTCCCTATCT	19	srRNA	RNA28SN5	NR_003287.4	rRNA	Homo sapiens RNA, 28S ribosomal N5 (RNA28SN5), ribosomal RNA	3830	14	33.574	5	24.0209	16	57.5647
srR-5941-cP	srRNA-RNA18SN2-505-20-cP	GGGAGGTAGTGACGAAAAAT	20	srRNA	RNA18SN2	NR_146146.1	rRNA	Homo sapiens RNA, 18S ribosomal N2 (RNA18SN2), ribosomal RNA	505	16	38.3703	4	19.2167	16	57.5647
srR-3182-cP	srRNA-RNA18SN2-1591-28-cP	CCCATTCGTGATGGGGATCGGGGATTGC	28	srRNA	RNA18SN2	NR_146146.1	rRNA	Homo sapiens RNA, 18S ribosomal N2 (RNA18SN2), ribosomal RNA	1591	11	26.3796	6	28.8251	16	57.5647
srR-2285-cP	srRNA-RNA18SN2-1446-15-cP	AGAGGGACAAGTGGC	15	srRNA	RNA18SN2	NR_146146.1	rRNA	Homo sapiens RNA, 18S ribosomal N2 (RNA18SN2), ribosomal RNA	1446	9	21.5833	6	28.8251	16	57.5647
srR-11963-cP	srRNA-RNA18SN2-1698-17-cP	CACCGCCCGTCGCTACT	17	srRNA	RNA18SN2	NR_146146.1	rRNA	Homo sapiens RNA, 18S ribosomal N2 (RNA18SN2), ribosomal RNA	1698	0	0	10	48.0418	16	57.5647
srR-10552-cP	srRNA-RNA28SN5-4444-20-cP	CTTCGATGTCGGCTCTTCCT	20	srRNA	RNA28SN5	NR_003287.4	rRNA	Homo sapiens RNA, 28S ribosomal N5 (RNA28SN5), ribosomal RNA	4444	5	11.9907	7	33.6293	16	57.5647
sgmR-6566-cP	sgmRNA-chr1-165512446-17-cP	GACTCCCTGGAATCGGC	17	sgmRNA	chr1	-	Genome	Chromosome 1	165512446	0	0	9	43.2376	16	57.5647
-	spgRNA-RNA5SP204-96-23-cP	GGGAATACCGGGTGCTGTAGACT	23	spgRNA	RNA5SP204	ENSG00000201415	pseudogene	ENSG00000201415|ENST00000364545|RNA5SP204|rRNA_pseudogene|RNA,5S ribosomal pseudogene 204 [Source:HGNC Symbol;Acc:HGNC:43104]	96	10	23.9814	4	19.2167	16	57.5647
snR-4-cP	snRNA-RNU6-41P-27-26-cP	AAAATTGGAACGATACAGAGAAGATT	26	snRNA	RNU6-41P	ENST00000384741.1	snRNA	ncrna chromosome:GRCh38:1:182982212:182982318:-1 gene:ENSG00000207472.1 gene_biotype:snRNA transcript_biotype:snRNA gene_symbol:RNU6-41P description:RNA, U6 small nuclear 41, pseudogene [Source:HGNC Symbol;Acc:HGNC:34247]	27	12	28.7777	3	14.4125	16	57.5647
srR-2257-cP	srRNA-RNA28SN5-4966-25-cP	AAACCATTCGTAGACGACCTGCTTC	25	srRNA	RNA28SN5	NR_003287.4	rRNA	Homo sapiens RNA, 28S ribosomal N5 (RNA28SN5), ribosomal RNA	4966	11	26.3796	3	14.4125	16	57.5647
srR-1876-cP	srRNA-RNA28SN5-1704-19-cP	CGACGCACCCCCGCCACGC	19	srRNA	RNA28SN5	NR_003287.4	rRNA	Homo sapiens RNA, 28S ribosomal N5 (RNA28SN5), ribosomal RNA	1704	10	23.9814	3	14.4125	16	57.5647
smR-4114-cP	smRNA-IFT80-2838-21-cP	AACATTGGACTCGGTGAAATT	21	smRNA	IFT80	ENSG00000068885	mature mRNA	ENSG00000068885|ENST00000483465|IFT80|protein_coding|intraflagellartransport 80 [Source:HGNC Symbol;Acc:HGNC:29262]	2838	10	23.9814	3	14.4125	16	57.5647
srR-27339-cP	srRNA-RNA28SN5-4943-24-cP	ACGTTCGTGGGGAACCTGGCGCTA	24	srRNA	RNA28SN5	NR_003287.4	rRNA	Homo sapiens RNA, 28S ribosomal N5 (RNA28SN5), ribosomal RNA	4943	5	11.9907	5	24.0209	16	57.5647
slncR-10648-cP	slncRNA-KIRREL3-AS3-1423-15-cP	ACGAGACCTTAACCT	15	slncRNA	KIRREL3-AS3	ENST00000525678.1	lncRNA	ncrna chromosome:GRCh38:11:127002910:127006058:1 gene:ENSG00000218109.5 gene_biotype:lncRNA transcript_biotype:lncRNA gene_symbol:KIRREL3-AS3 description:KIRREL3 antisense RNA 3 [Source:HGNC Symbol;Acc:HGNC:26855]	1423	5	11.9907	5	24.0209	16	57.5647
sinR-10914-cP	sinRNA-AL008633.1-19745-18-cP	AAGAATGTGGCGCTCCGC	18	sinRNA	AL008633.1	ENSG00000225689	lncRNA	-	19745	15	35.9722	0	0	16	57.5647
srpRNA-1871-cP	srpRNA-L2c-chr2:233890657-19-cP	CCAGGGCTACACACGTACT	19	srpRNA	L2c	-	LINE	hg38_rmsk_L2c_range=chr2:233890657-233890768	69	15	35.9722	0	0	16	57.5647
srR-27391-cP	srRNA-RNA18SN2-1533-27-cP	ACTGACTGGCTCAGCGTGTGCCTACCC	27	srRNA	RNA18SN2	NR_146146.1	rRNA	Homo sapiens RNA, 18S ribosomal N2 (RNA18SN2), ribosomal RNA	1533	0	0	5	24.0209	16	57.5647
srR-1548-cP	srRNA-RNA18SN2-348-15-cP	AATGTCTGCCCTATC	15	srRNA	RNA18SN2	NR_146146.1	rRNA	Homo sapiens RNA, 18S ribosomal N2 (RNA18SN2), ribosomal RNA	348	10	23.9814	0	0	16	57.5647
srR-10921-cP	srRNA-RNA28SN5-2370-26-cP	ATTCAAACGAGAACTTTGAAGGCCGA	26	srRNA	RNA28SN5	NR_003287.4	rRNA	Homo sapiens RNA, 28S ribosomal N5 (RNA28SN5), ribosomal RNA	2370	7	16.787	1	4.80418	16	57.5647
srpRNA-1881-cP	srpRNA-MER5A-chr2:157486241-21-cP	AGAATCAGGATCACAAGAAGC	21	srpRNA	MER5A	-	DNA	hg38_rmsk_MER5A_range=chr2:157486241-157486344	19	9	21.5833	0	0	16	57.5647
slncR-11085-cP	slncRNA-ESRG-2099-18-cP	CTGGACGAAGACTGACGC	18	slncRNA	ESRG	ENST00000583516.1	lncRNA	ncrna chromosome:GRCh38:3:54632122:54639857:-1 gene:ENSG00000265992.1 gene_biotype:lncRNA transcript_biotype:lncRNA gene_symbol:ESRG description:embryonic stem cell related [Source:HGNC Symbol;Acc:HGNC:39079]	2099	8	19.1852	0	0	16	57.5647
smR-4157-cP	smRNA-PRKDC-4355-22-cP	AACTTGTATGGCCCTGACGCGC	22	smRNA	PRKDC	ENSG00000253729	mature mRNA	ENSG00000253729|ENST00000338368|PRKDC|protein_coding|proteinkinase, DNA-activated, catalytic subunit [Source:HGNC Symbol;Acc:HGNC:9413]	4355	7	16.787	0	0	16	57.5647
srR-2291-cP	srRNA-RNA28SN5-4938-25-cP	ACCGCACGTTCGTGGGGAACCTGGC	25	srRNA	RNA28SN5	NR_003287.4	rRNA	Homo sapiens RNA, 28S ribosomal N5 (RNA28SN5), ribosomal RNA	4938	0	0	3	14.4125	16	57.5647
srR-27458-cP	srRNA-RNA28SN5-1279-26-cP	ACGGGGTCGGCGGCGACGTCGGCTAC	26	srRNA	RNA28SN5	NR_003287.4	rRNA	Homo sapiens RNA, 28S ribosomal N5 (RNA28SN5), ribosomal RNA	1279	6	14.3889	0	0	16	57.5647
sinR-10452-cP	sinRNA-MSR1-23043-17-cP	GTGACTGCGTACCTTTT	17	sinRNA	MSR1	ENSG00000038945	protein_coding	macrophage scavenger receptor 1 [Source:HGNC Symbol;Acc:HGNC:7376]	23043	65	155.879	19	91.2794	15	53.9669
srR-2945-cP	srRNA-RNA18SN2-1186-20-cP	TGAAACTTAAAGGAATTGAC	20	srRNA	RNA18SN2	NR_146146.1	rRNA	Homo sapiens RNA, 18S ribosomal N2 (RNA18SN2), ribosomal RNA	1186	7	16.787	2	9.60836	15	53.9669
srR-3271-cP	srRNA-RNA18SN2-1378-17-2-cP	AACGAACGAGACTCTAG	17	srRNA	RNA18SN2	NR_146146.1	MT rRNA	Homo sapiens RNA, 18S ribosomal N2 (RNA18SN2), ribosomal RNA	1378	7	16.787	17	81.6711	15	53.9669
srR-3652-cP	srRNA-RNA18SN2-1680-16-cP	GTCCCTGCCCTTTGTA	16	srRNA	RNA18SN2	NR_146146.1	rRNA	Homo sapiens RNA, 18S ribosomal N2 (RNA18SN2), ribosomal RNA	1680	46	110.315	13	62.4544	15	53.9669
srR-3119-cP	srRNA-RNA28SN5-1871-21-cP	AGAACTGGCGCTGTGGGATGA	21	srRNA	RNA28SN5	NR_003287.4	rRNA	Homo sapiens RNA, 28S ribosomal N5 (RNA28SN5), ribosomal RNA	1871	19	45.5648	30	144.125	15	53.9669
srR-8098-cP	srRNA-RNA28SN5-3618-24-2-cP	ACGGACCAGGGGAATCCGACTGTC	24	srRNA	RNA28SN5	NR_003287.4	rRNA	Homo sapiens RNA, 28S ribosomal N5 (RNA28SN5), ribosomal RNA	3618	0	0	16	76.8669	15	53.9669
srR-8052-cP	srRNA-RNA28SN5-3835-21-2-cP	CACTGTCCCTACCTACTATCC	21	srRNA	RNA28SN5	NR_003287.4	rRNA	Homo sapiens RNA, 28S ribosomal N5 (RNA28SN5), ribosomal RNA	3835	15	35.9722	3	14.4125	15	53.9669
srR-2045-cP	srRNA-RNA28SN5-4485-22-cP	CCAAGCGTTGGATTGTTCACCC	22	srRNA	RNA28SN5	NR_003287.4	MT rRNA	Homo sapiens RNA, 28S ribosomal N5 (RNA28SN5), ribosomal RNA	4485	20	47.9629	8	38.4335	15	53.9669
srR-2451-cP	srRNA-RNA28SN5-4492-19-cP	TTGGATTGTTCACCCACTA	19	srRNA	RNA28SN5	NR_003287.4	rRNA	Homo sapiens RNA, 28S ribosomal N5 (RNA28SN5), ribosomal RNA	4492	48	115.111	30	144.125	15	53.9669
tsR-17660-cP	tsRNA-Cys-GCA-15-15-cP	GGGGGTAGAGCACTG	15	tsRNA	tRNA-Cys-GCA	chr7.trna24	tRNA	Homo_sapiens_tRNA-Cys-GCA-3-1	15	9	21.5833	18	86.4753	15	53.9669
sgmR-6416-cP	sgmRNA-chr8-92249251-21-cP	ACTAACTGGAGGACCGAACCC	21	sgmRNA	chr8	-	Genome	Chromosome 8	92249251	73	175.065	43	206.58	15	53.9669
sinR-383-cP	sinRNA-KLHL29-43792-19-cP	ACGTTCCCGGGCCTTGTAC	19	sinRNA	KLHL29	ENSG00000119771	protein_coding	kelch like family member 29 [Source:HGNC Symbol;Acc:HGNC:29404]	43792	42	100.722	58	278.643	15	53.9669
srR-3051-cP	srRNA-RNA18SN2-64-18-cP	ACGCACGGCCGGTACAGT	18	srRNA	RNA18SN2	NR_146146.1	rRNA	Homo sapiens RNA, 18S ribosomal N2 (RNA18SN2), ribosomal RNA	64	101	242.213	25	120.105	15	53.9669
srR-573-cP	srRNA-RNA18SN2-1344-19-cP	AGTTGGTGGAGCGATTTGT	19	srRNA	RNA18SN2	NR_146146.1	rRNA	Homo sapiens RNA, 18S ribosomal N2 (RNA18SN2), ribosomal RNA	1344	110	263.796	10	48.0418	15	53.9669
smR-90-cP	smRNA-PAPPA2-5536-16-cP	GCCTTCCCGTGGACTG	16	smRNA	PAPPA2	ENSG00000116183	mature mRNA	ENSG00000116183|ENST00000367662|PAPPA2|protein_coding|pappalysin2 [Source:HGNC Symbol;Acc:HGNC:14615]	5536	48	115.111	40	192.167	15	53.9669
tsR-50-cP	tsRNA-Gln-CTG-1-20-cP	GGTTCCATGGTGTAATGGTT	20	tsRNA	tRNA-Gln-CTG	chr6.trna44	tRNA	Homo_sapiens_tRNA-Gln-CTG-5-1	1	21	50.361	51	245.013	15	53.9669
sinR-10833-cP	sinRNA-HMCN1-2567-16-cP	CAGCCACACTGGGACT	16	sinRNA	HMCN1	ENSG00000143341	protein_coding	hemicentin 1 [Source:HGNC Symbol;Acc:HGNC:19194]	2567	42	100.722	33	158.538	15	53.9669
slncR-5196-cP	slncRNA-AL355483.2-389-20-cP	TCCCGGGCCTTGTACACACC	20	slncRNA	AL355483.2	ENST00000446686.1	lncRNA	ncrna chromosome:GRCh38:1:53304536:53307462:1 gene:ENSG00000232762.1 gene_biotype:lncRNA transcript_biotype:lncRNA gene_symbol:AL355483.2 description:novel transcript	389	48	115.111	28	134.517	15	53.9669
srR-1133-cP	srRNA-RNA28SN5-2012-21-cP	AACTCACCTGCCGAATCAACT	21	srRNA	RNA28SN5	NR_003287.4	MT rRNA	Homo sapiens RNA, 28S ribosomal N5 (RNA28SN5), ribosomal RNA	2012	71	170.268	16	76.8669	15	53.9669
sinR-977-cP	sinRNA-ETV3-61-22-cP	GGACGGACTCCCTGGAATCGGC	22	sinRNA	ETV3	ENSG00000117036	protein_coding	ETS variant transcription factor 3 [Source:HGNC Symbol;Acc:HGNC:3492]	61	32	76.7406	20	96.0836	15	53.9669
srR-224-cP	srRNA-RNA18SN2-784-18-cP	GCGGGGCCCGAAGCGTTT	18	srRNA	RNA18SN2	NR_146146.1	rRNA	Homo sapiens RNA, 18S ribosomal N2 (RNA18SN2), ribosomal RNA	784	57	136.694	7	33.6293	15	53.9669
slncR-7156-cP	slncRNA-AC097528.1-482-18-cP	CGGAGCTGGAATTCATTT	18	slncRNA	AC097528.1	ENST00000661809.1	lncRNA	ncrna chromosome:GRCh38:4:126431694:126735523:-1 gene:ENSG00000286251.2 gene_biotype:lncRNA transcript_biotype:lncRNA gene_symbol:AC097528.1 description:novel transcript	482	20	47.9629	24	115.3	15	53.9669
srR-2605-cP	srRNA-RNA18SN2-1222-16-cP	GAGTGGAGCCTGCGGC	16	srRNA	RNA18SN2	NR_146146.1	rRNA	Homo sapiens RNA, 18S ribosomal N2 (RNA18SN2), ribosomal RNA	1222	50	119.907	9	43.2376	15	53.9669
sinR-1193-cP	sinRNA-ATXN1-5223-19-cP	TTGCTCGTCACGACTGGGG	19	sinRNA	ATXN1	ENSG00000124788	protein_coding	ataxin 1 [Source:HGNC Symbol;Acc:HGNC:10548]	5223	36	86.3332	13	62.4544	15	53.9669
srR-2009-cP	srRNA-RNA28SN5-1569-17-cP	TGGTGGAGGTCCGTAGC	17	srRNA	RNA28SN5	NR_003287.4	rRNA	Homo sapiens RNA, 28S ribosomal N5 (RNA28SN5), ribosomal RNA	1569	19	45.5648	20	96.0836	15	53.9669
srR-4199-cP	srRNA-RNA18SN2-1533-28-cP	ACTGACTGGCTCAGCGTGTGCCTACCCT	28	srRNA	RNA18SN2	NR_146146.1	rRNA	Homo sapiens RNA, 18S ribosomal N2 (RNA18SN2), ribosomal RNA	1533	8	19.1852	25	120.105	15	53.9669
sgmR-6457-cP	sgmRNA-chr14-22476842-16-cP	GGATTAGATACCCTGG	16	sgmRNA	chr14	-	Genome	Chromosome 14	22476842	32	76.7406	13	62.4544	15	53.9669
srR-387-cP	srRNA-RNA18SN2-619-21-cP	AGCCGCGGTAATTCCAGCTCC	21	srRNA	RNA18SN2	NR_146146.1	rRNA	Homo sapiens RNA, 18S ribosomal N2 (RNA18SN2), ribosomal RNA	619	21	50.361	18	86.4753	15	53.9669
srR-713-cP	srRNA-RNA18SN2-1206-29-cP	GGAAGGGCACCACCAGGAGTGGAGCCTGC	29	srRNA	RNA18SN2	NR_146146.1	rRNA	Homo sapiens RNA, 18S ribosomal N2 (RNA18SN2), ribosomal RNA	1206	38	91.1295	9	43.2376	15	53.9669
srR-14139-cP	srRNA-RNA18SN2-1499-23-cP	TGCCCTTAGATGTCCGGGGCTGC	23	srRNA	RNA18SN2	NR_146146.1	rRNA	Homo sapiens RNA, 18S ribosomal N2 (RNA18SN2), ribosomal RNA	1499	12	28.7777	21	100.888	15	53.9669
miR-182-60-15-cP	miRNA-182-60-15-cP	TGATCCGGTGGTTCT	15	miRNA	MIR182	ENST00000385255.3	miRNA	ncrna chromosome:GRCh38:7:129770383:129770492:-1 gene:ENSG00000207990.3 gene_biotype:miRNA transcript_biotype:miRNA gene_symbol:MIR182 description:microRNA 182 [Source:HGNC Symbol;Acc:HGNC:31553]	60	20	47.9629	16	76.8669	15	53.9669
srR-890-cP	srRNA-RNA28SN5-5038-22-cP	ATTGAAAGTCAGCCCTCGACAC	22	srRNA	RNA28SN5	NR_003287.4	rRNA	Homo sapiens RNA, 28S ribosomal N5 (RNA28SN5), ribosomal RNA	5038	28	67.1481	12	57.6502	15	53.9669
-	spgRNA-RNA5SP204-97-22-cP	GGAATACCGGGTGCTGTAGACT	22	spgRNA	RNA5SP204	ENSG00000201415	pseudogene	ENSG00000201415|ENST00000364545|RNA5SP204|rRNA_pseudogene|RNA,5S ribosomal pseudogene 204 [Source:HGNC Symbol;Acc:HGNC:43104]	97	19	45.5648	16	76.8669	15	53.9669
srR-5566-cP	srRNA-RNA18SN2-60-22-cP	AAGTACGCACGGCCGGTACAGT	22	srRNA	RNA18SN2	NR_146146.1	rRNA	Homo sapiens RNA, 18S ribosomal N2 (RNA18SN2), ribosomal RNA	60	33	79.1388	9	43.2376	15	53.9669
srR-20778-cP	srRNA-RNA28SN5-4491-20-cP	GTTGGATTGTTCACCCACTA	20	srRNA	RNA28SN5	NR_003287.4	rRNA	Homo sapiens RNA, 28S ribosomal N5 (RNA28SN5), ribosomal RNA	4491	26	62.3518	12	57.6502	15	53.9669
srR-12017-cP	srRNA-RNA18SN2-1680-20-cP	ACGTCCCTGCCCTTTGTACA	20	srRNA	RNA18SN2	NR_146146.1	rRNA	Homo sapiens RNA, 18S ribosomal N2 (RNA18SN2), ribosomal RNA	1680	38	91.1295	6	28.8251	15	53.9669
srR-957-cP	srRNA-RNA28SN5-3732-18-cP	AATGAAGCGCGGGTAAAC	18	srRNA	RNA28SN5	NR_003287.4	rRNA	Homo sapiens RNA, 28S ribosomal N5 (RNA28SN5), ribosomal RNA	3732	16	38.3703	16	76.8669	15	53.9669
srR-534-cP	srRNA-RNA18SN2-1464-19-cP	CAGCCACCCGAGATTGAGC	19	srRNA	RNA18SN2	NR_146146.1	rRNA	Homo sapiens RNA, 18S ribosomal N2 (RNA18SN2), ribosomal RNA	1464	36	86.3332	6	28.8251	15	53.9669
smR-2238-cP	smRNA-MYL6B-98-21-cP	GCGGCTGGATCACCTCCTTTC	21	smRNA	MYL6B	ENSG00000196465	mature mRNA	ENSG00000196465|ENST00000551834|MYL6B|protein_coding|myosinlight chain 6B [Source:HGNC Symbol;Acc:HGNC:29823]	98	13	31.1759	17	81.6711	15	53.9669
sgmR-6473-cP	sgmRNA-chr14-89911250-24-cP	CTGCCGTGGGCGCTGGAGAACTGA	24	sgmRNA	chr14	-	Genome	Chromosome 14	89911250	13	31.1759	16	76.8669	15	53.9669
slncR-121-cP	slncRNA-AL138756.1-1857-16-cP	ACGAGACTCTAGCCTA	16	slncRNA	AL138756.1	ENST00000568421.1	lncRNA	ncrna chromosome:GRCh38:9:112033394:112036310:-1 gene:ENSG00000259953.2 gene_biotype:lncRNA transcript_biotype:lncRNA gene_symbol:AL138756.1 description:novel transcript, overlapping SUSD1	1857	28	67.1481	8	38.4335	15	53.9669
sgmR-6480-cP	sgmRNA-chr9-3202012-17-cP	GAACCGGGGGAACTGAA	17	sgmRNA	chr9	-	Genome	Chromosome 9	3202012	27	64.7499	8	38.4335	15	53.9669
sinR-1159-cP	sinRNA-IL1R1-1302-16-cP	GCCGGTGTCCTCTCCT	16	sinRNA	IL1R1	ENSG00000115594	protein_coding	interleukin 1 receptor type 1 [Source:HGNC Symbol;Acc:HGNC:5993]	1302	2	4.79629	20	96.0836	15	53.9669
tsR-5180-cP	tsRNA-Gln-TTG-12-19-cP	GTAATGGTTAGCACTCTGG	19	tsRNA	tRNA-Gln-TTG	chr6.trna88	tRNA	Homo_sapiens_tRNA-Gln-TTG-4-1	12	17	40.7685	12	57.6502	15	53.9669
srR-1334-cP	srRNA-RNA18SN2-1690-16-cP	TTTGTACACACCGCCC	16	srRNA	RNA18SN2	NR_146146.1	rRNA	Homo sapiens RNA, 18S ribosomal N2 (RNA18SN2), ribosomal RNA	1690	33	79.1388	3	14.4125	15	53.9669
sinR-461-cP	sinRNA-PUS7-5319-16-cP	TACCGGGTGCTGTAGA	16	sinRNA	PUS7	ENSG00000091127	protein_coding	pseudouridine synthase 7 [Source:HGNC Symbol;Acc:HGNC:26033]	5319	8	19.1852	15	72.0627	15	53.9669
slncR-2947-cP	slncRNA-LINC00917-543-15-cP	AGACTGCGGGTGCTA	15	slncRNA	LINC00917	ENST00000669859.1	lncRNA	ncrna chromosome:GRCh38:16:86331852:86349615:-1 gene:ENSG00000168367.11 gene_biotype:lncRNA transcript_biotype:lncRNA gene_symbol:LINC00917 description:long intergenic non-protein coding RNA 917 [Source:HGNC Symbol;Acc:HGNC:48607]	543	14	33.574	12	57.6502	15	53.9669
srR-7135-cP	srRNA-RNA28SN5-2398-22-cP	TGGAGAAGGGTTCCATGTGAAC	22	srRNA	RNA28SN5	NR_003287.4	rRNA	Homo sapiens RNA, 28S ribosomal N5 (RNA28SN5), ribosomal RNA	2398	18	43.1666	10	48.0418	15	53.9669
srR-6553-cP	srRNA-RNA28SN5-3747-18-cP	AACGGCGGGAGTAACTAT	18	srRNA	RNA28SN5	NR_003287.4	rRNA	Homo sapiens RNA, 28S ribosomal N5 (RNA28SN5), ribosomal RNA	3747	26	62.3518	6	28.8251	15	53.9669
srR-188-cP	srRNA-RNA45SN5-6596-26-cP	TCGTACGACTCTTAGCGGTGGATCAC	26	srRNA	RNA45SN5	NR_046235.3	rRNA	Homo sapiens RNA, 45S pre-ribosomal N5 (RNA45SN5), ribosomal RNA	6596	15	35.9722	11	52.846	15	53.9669
srR-36-cP	srRNA-RNA5S1-16-15-cP	ACCCTGAACGCGCCC	15	srRNA	RNA5S1	NR_023363.1	rRNA	Homo sapiens RNA, 5S ribosomal 1 (RNA5S1), ribosomal RNA	16	11	26.3796	12	57.6502	15	53.9669
srR-9115-cP	srRNA-RNA18SN2-503-22-cP	CGGGGAGGTAGTGACGAAAAAT	22	srRNA	RNA18SN2	NR_146146.1	rRNA	Homo sapiens RNA, 18S ribosomal N2 (RNA18SN2), ribosomal RNA	503	19	45.5648	8	38.4335	15	53.9669
srR-825-cP	srRNA-RNA28SN5-1-27-cP	CGCGACCTCAGATCAGACGTGGCGACC	27	srRNA	RNA28SN5	NR_003287.4	MT rRNA	Homo sapiens RNA, 28S ribosomal N5 (RNA28SN5), ribosomal RNA	1	6	14.3889	14	67.2585	15	53.9669
srR-5228-cP	srRNA-RNA18SN2-607-15-cP	TCTGGTGCCAGCAGC	15	srRNA	RNA18SN2	NR_146146.1	rRNA	Homo sapiens RNA, 18S ribosomal N2 (RNA18SN2), ribosomal RNA	607	12	28.7777	10	48.0418	15	53.9669
snR-3-cP	snRNA-RNVU1-1-65-28-cP	ATTGCACTCCGGATGTGCTGACCCCTGC	28	snRNA	RNVU1-1	ENST00000384610.1	snRNA	ncrna chromosome:GRCh38:1:148362370:148362533:-1 gene:ENSG00000207340.1 gene_biotype:snRNA transcript_biotype:snRNA gene_symbol:RNVU1-1 description:RNA, variant U1 small nuclear 1 [Source:HGNC Symbol;Acc:HGNC:10133]	65	19	45.5648	6	28.8251	15	53.9669
srR-4926-cP	srRNA-RNA18SN2-1677-22-cP	TAAGTCCCTGCCCTTTGTACAC	22	srRNA	RNA18SN2	NR_146146.1	rRNA	Homo sapiens RNA, 18S ribosomal N2 (RNA18SN2), ribosomal RNA	1677	8	19.1852	11	52.846	15	53.9669
sgmR-6516-cP	sgmRNA-chr13-65378506-24-cP	AAGGCGAGCGAGAAAACCAATGTT	24	sgmRNA	chr13	-	Genome	Chromosome 13	65378506	30	71.9443	0	0	15	53.9669
smR-47-cP	smRNA-TENT5A-215-16-cP	AGTGTTGCCGCCTCTC	16	smRNA	TENT5A	ENSG00000112773	mature mRNA	ENSG00000112773|ENST00000369754|TENT5A|protein_coding|terminalnucleotidyltransferase 5A [Source:HGNC Symbol;Acc:HGNC:18345]	215	8	19.1852	10	48.0418	15	53.9669
slncR-10970-cP	slncRNA-AC083805.1-1398-18-cP	AACTGGAGGACCGAACCG	18	slncRNA	AC083805.1	ENST00000664926.1	lncRNA	ncrna chromosome:GRCh38:12:57869838:57894914:-1 gene:ENSG00000245651.3 gene_biotype:lncRNA transcript_biotype:lncRNA gene_symbol:AC083805.1 description:novel transcript	1398	20	47.9629	4	19.2167	15	53.9669
srR-27291-cP	srRNA-RNA28SN5-4036-27-cP	GCCGCCGGTGAAATACCACTACTCTGA	27	srRNA	RNA28SN5	NR_003287.4	rRNA	Homo sapiens RNA, 28S ribosomal N5 (RNA28SN5), ribosomal RNA	4036	28	67.1481	0	0	15	53.9669
sinR-3378-cP	sinRNA-SNRPN-3987-21-cP	AAGGTAGCGAAATTCCTTGTC	21	sinRNA	SNRPN	ENSG00000128739	protein_coding	small nuclear ribonucleoprotein polypeptide N [Source:HGNC Symbol;Acc:HGNC:11164]	3987	28	67.1481	0	0	15	53.9669
tsR-13-cP	tsRNA-Ala-TGC-1-19-cP	GGGGATGTAGCTCAGTGGT	19	tsRNA	tRNA-Ala-TGC	chr12.trna8	tRNA	Homo_sapiens_tRNA-Ala-TGC-4-1	1	8	19.1852	9	43.2376	15	53.9669
srR-3194-cP	srRNA-RNA18SN2-788-20-cP	GGCCAGAACGTTTACTTTGA	20	srRNA	RNA18SN2	NR_146146.1	rRNA	Homo sapiens RNA, 18S ribosomal N2 (RNA18SN2), ribosomal RNA	788	21	50.361	2	9.60836	15	53.9669
srR-3320-cP	srRNA-RNA28SN5-4184-15-cP	GGAGTTTGACTGGGG	15	srRNA	RNA28SN5	NR_003287.4	rRNA	Homo sapiens RNA, 28S ribosomal N5 (RNA28SN5), ribosomal RNA	4184	9	21.5833	7	33.6293	15	53.9669
srR-10271-cP	srRNA-RNA18SN2-502-26-cP	CCGGGGAGGTAGTGACGAAAAATAAC	26	srRNA	RNA18SN2	NR_146146.1	rRNA	Homo sapiens RNA, 18S ribosomal N2 (RNA18SN2), ribosomal RNA	502	23	55.1573	0	0	15	53.9669
srR-4502-cP	srRNA-RNA28SN5-2764-26-cP	AAATCTCGCGCCGGGCCGTACCCATA	26	srRNA	RNA28SN5	NR_003287.4	rRNA	Homo sapiens RNA, 28S ribosomal N5 (RNA28SN5), ribosomal RNA	2764	23	55.1573	0	0	15	53.9669
sgmR-6552-cP	sgmRNA-chr10-97664431-19-cP	GAAGATACCAGCTGGCTGC	19	sgmRNA	chr10	-	Genome	Chromosome 10	97664431	23	55.1573	0	0	15	53.9669
slncR-1006-cP	slncRNA-SLX1A-SULT1A3-904-18-cP	GGGTTTTGCTGAGCTGTA	18	slncRNA	SLX1A-SULT1A3	ENST00000566712.2	lncRNA	ncrna chromosome:GRCh38:16:30195790:30204008:1 gene:ENSG00000213599.10 gene_biotype:lncRNA transcript_biotype:retained_intron gene_symbol:SLX1A-SULT1A3 description:SLX1A-SULT1A3 readthrough (NMD candidate) [Source:HGNC Symbol;Acc:HGNC:44437]	904	11	26.3796	5	24.0209	15	53.9669
srR-3227-cP	srRNA-RNA28SN5-3904-21-cP	GAAGACCCTGTTGAGCTTGAC	21	srRNA	RNA28SN5	NR_003287.4	rRNA	Homo sapiens RNA, 28S ribosomal N5 (RNA28SN5), ribosomal RNA	3904	12	28.7777	4	19.2167	15	53.9669
srR-23386-cP	srRNA-RNA18SN2-505-19-cP	GGGAGGTAGTGACGAAAAA	19	srRNA	RNA18SN2	NR_146146.1	rRNA	Homo sapiens RNA, 18S ribosomal N2 (RNA18SN2), ribosomal RNA	505	5	11.9907	7	33.6293	15	53.9669
srR-82-cP	srRNA-RNA5S1-16-25-cP	ACCCTGAACGCGCCCGATCTCGTCT	25	srRNA	RNA5S1	NR_023363.1	rRNA	Homo sapiens RNA, 5S ribosomal 1 (RNA5S1), ribosomal RNA	16	5	11.9907	7	33.6293	15	53.9669
slncR-11008-cP	slncRNA-RUFY1-AS1-684-15-cP	AGAACGGCGGACTGT	15	slncRNA	RUFY1-AS1	ENST00000500262.1	lncRNA	ncrna chromosome:GRCh38:5:179595904:179603741:-1 gene:ENSG00000244945.1 gene_biotype:lncRNA transcript_biotype:lncRNA gene_symbol:RUFY1-AS1 description:RUFY1 antisense RNA 1 [Source:HGNC Symbol;Acc:HGNC:40903]	684	19	45.5648	0	0	15	53.9669
slncR-11031-cP	slncRNA-SSTR5-AS1-1976-18-cP	AACAGGGACTGGAGCTTC	18	slncRNA	SSTR5-AS1	ENST00000569832.5	lncRNA	ncrna chromosome:GRCh38:16:1064093:1078673:-1 gene:ENSG00000261713.6 gene_biotype:lncRNA transcript_biotype:lncRNA gene_symbol:SSTR5-AS1 description:SSTR5 antisense RNA 1 [Source:HGNC Symbol;Acc:HGNC:26502]	1976	0	0	8	38.4335	15	53.9669
srR-25637-cP	srRNA-RNA28SN5-4947-24-cP	TCGTGGGGAACCTGGCGCTAAACC	24	srRNA	RNA28SN5	NR_003287.4	rRNA	Homo sapiens RNA, 28S ribosomal N5 (RNA28SN5), ribosomal RNA	4947	11	26.3796	2	9.60836	15	53.9669
slncR-11043-cP	slncRNA-AL133166.1-4609-15-cP	TCTCCCTGACTCCTT	15	slncRNA	AL133166.1	ENST00000654499.1	lncRNA	ncrna chromosome:GRCh38:14:29263252:29378544:-1 gene:ENSG00000257522.7 gene_biotype:lncRNA transcript_biotype:lncRNA gene_symbol:AL133166.1 description:novel transcript	4609	0	0	7	33.6293	15	53.9669
srR-3593-cP	srRNA-RNA28SN5-1979-30-cP	ATGGAAGTCGGAATCCGCTAAGGAGTGTGT	30	srRNA	RNA28SN5	NR_003287.4	rRNA	Homo sapiens RNA, 28S ribosomal N5 (RNA28SN5), ribosomal RNA	1979	5	11.9907	3	14.4125	15	53.9669
slncR-11066-cP	slncRNA-AC026391.1-1416-18-cP	ACACTGGGACTGAGATAC	18	slncRNA	AC026391.1	ENST00000644636.1	lncRNA	ncrna chromosome:GRCh38:10:59594952:59650345:1 gene:ENSG00000235140.2 gene_biotype:lncRNA transcript_biotype:lncRNA gene_symbol:AC026391.1 description:uncharacterized LOC105378318 [Source:NCBI gene (formerly Entrezgene);Acc:105378318]	1416	5	11.9907	3	14.4125	15	53.9669
srR-547-cP	srRNA-RNA18SN2-1603-16-cP	GGGGATCGGGGATTGC	16	srRNA	RNA18SN2	NR_146146.1	rRNA	Homo sapiens RNA, 18S ribosomal N2 (RNA18SN2), ribosomal RNA	1603	9	21.5833	1	4.80418	15	53.9669
srR-657-cP	srRNA-RNA28SN5-4990-24-cP	CTGGGTCGGGGTTTCGTACGTAGC	24	srRNA	RNA28SN5	NR_003287.4	rRNA	Homo sapiens RNA, 28S ribosomal N5 (RNA28SN5), ribosomal RNA	4990	11	26.3796	0	0	15	53.9669
srR-6529-cP	srRNA-RNA28SN5-4336-30-cP	ACGATCCTTCTGACCTTTTGGGTTTTAAGC	30	srRNA	RNA28SN5	NR_003287.4	rRNA	Homo sapiens RNA, 28S ribosomal N5 (RNA28SN5), ribosomal RNA	4336	11	26.3796	0	0	15	53.9669
slncR-77-cP	slncRNA-AC128709.2-420-19-cP	CTCTCCCCCCGTCCGCCTC	19	slncRNA	AC128709.2	ENST00000438408.1	lncRNA	ncrna chromosome:GRCh38:3:197445061:197458323:-1 gene:ENSG00000235126.1 gene_biotype:lncRNA transcript_biotype:lncRNA gene_symbol:AC128709.2 description:novel transcript	420	0	0	5	24.0209	15	53.9669
smR-4148-cP	smRNA-HNRNPA1-145-15-cP	GCGGTGGTGGTGGAA	15	smRNA	HNRNPA1	ENSG00000135486	mature mRNA	ENSG00000135486|ENST00000678581|HNRNPA1|protein_coding|heterogeneousnuclear ribonucleoprotein A1 [Source:HGNC Symbol;Acc:HGNC:5031]	145	2	4.79629	4	19.2167	15	53.9669
srR-5785-cP	srRNA-RNA28SN5-4453-15-cP	CGGCTCTTCCTATCA	15	srRNA	RNA28SN5	NR_003287.4	rRNA	Homo sapiens RNA, 28S ribosomal N5 (RNA28SN5), ribosomal RNA	4453	6	14.3889	2	9.60836	15	53.9669
srR-8866-cP	srRNA-RNA18SN2-1472-16-cP	CGAGATTGAGCAATAA	16	srRNA	RNA18SN2	NR_146146.1	rRNA	Homo sapiens RNA, 18S ribosomal N2 (RNA18SN2), ribosomal RNA	1472	10	23.9814	0	0	15	53.9669
srR-27412-cP	srRNA-RNA28SN5-2362-17-cP	TAGCAAATATTCAAACG	17	srRNA	RNA28SN5	NR_003287.4	rRNA	Homo sapiens RNA, 28S ribosomal N5 (RNA28SN5), ribosomal RNA	2362	10	23.9814	0	0	15	53.9669
srR-27433-cP	srRNA-RNA28SN5-2005-26-cP	GTGTAACAACTCACCTGCCGAATCAA	26	srRNA	RNA28SN5	NR_003287.4	rRNA	Homo sapiens RNA, 28S ribosomal N5 (RNA28SN5), ribosomal RNA	2005	9	21.5833	0	0	15	53.9669
srR-27434-cP	srRNA-RNA28SN5-372-25-cP	GAGGGAAAGTTGAAAAGAACTTTGA	25	srRNA	RNA28SN5	NR_003287.4	rRNA	Homo sapiens RNA, 28S ribosomal N5 (RNA28SN5), ribosomal RNA	372	9	21.5833	0	0	15	53.9669
slncR-533-cP	slncRNA-AC007179.2-579-17-cP	TCCGGCCATCCTTGCTC	17	slncRNA	AC007179.2	ENST00000668796.1	lncRNA	ncrna chromosome:GRCh38:2:59383257:59388359:-1 gene:ENSG00000233891.8 gene_biotype:lncRNA transcript_biotype:lncRNA gene_symbol:AC007179.2 description:novel transcript	579	9	21.5833	0	0	15	53.9669
-	spgRNA-AC007262.1-192-17-cP	GTGGCGGAATTGGTAGA	17	spgRNA	AC007262.1	ENSG00000271656	pseudogene	ENSG00000271656|ENST00000604099|AC007262.1|processed_pseudogene|ribosomalprotein L17 (RPL17) pseudogene	192	0	0	4	19.2167	15	53.9669
tsR-17675-cP	tsRNA-Cys-GCA-12-15-cP	TCGGGGGTAGAGCAC	15	tsRNA	tRNA-Cys-GCA	chr7.trna24	tRNA	Homo_sapiens_tRNA-Cys-GCA-3-1	12	4	9.59258	2	9.60836	15	53.9669
srR-27467-cP	srRNA-RNA28SN5-46-27-cP	TAGTCAGCGGAGGAGAAGAAACTAACC	27	srRNA	RNA28SN5	NR_003287.4	rRNA	Homo sapiens RNA, 28S ribosomal N5 (RNA28SN5), ribosomal RNA	46	7	16.787	0	0	15	53.9669
sgmR-6726-cP	sgmRNA-chr14-48406076-24-cP	AATAATGTAACGGGACTCAAACAC	24	sgmRNA	chr14	-	Genome	Chromosome 14	48406076	7	16.787	0	0	15	53.9669
smR-4170-cP	smRNA-TRDMT1-105-16-cP	CCGGGGGAACTGAAAC	16	smRNA	TRDMT1	ENSG00000107614	mature mRNA	ENSG00000107614|ENST00000495022|TRDMT1|protein_coding|tRNAaspartic acid methyltransferase 1 [Source:HGNC Symbol;Acc:HGNC:2977]	105	7	16.787	0	0	15	53.9669
-	spgRNA-GOLGA2P8-315-19-cP	ACCTGACCCCATGCCGAAC	19	spgRNA	GOLGA2P8	ENSG00000214433	pseudogene	ENSG00000214433|ENST00000505201|GOLGA2P8|transcribed_unprocessed_pseudogene|GOLGA2pseudogene 8 [Source:HGNC Symbol;Acc:HGNC:49922]	315	7	16.787	0	0	15	53.9669
smR-4174-cP	smRNA-CRTC3-66-15-cP	GGCCAGGCTGTCTCC	15	smRNA	CRTC3	ENSG00000140577	mature mRNA	ENSG00000140577|ENST00000560320|CRTC3|protein_coding|CREBregulated transcription coactivator 3 [Source:HGNC Symbol;Acc:HGNC:26148]	66	0	0	3	14.4125	15	53.9669
smR-4175-cP	smRNA-PARP2-509-17-cP	AGTGAAATTGAACTCGC	17	smRNA	PARP2	ENSG00000129484	mature mRNA	ENSG00000129484|ENST00000534664|PARP2|protein_coding|poly(ADP-ribose)polymerase 2 [Source:HGNC Symbol;Acc:HGNC:272]	509	6	14.3889	0	0	15	53.9669
srR-27507-cP	srRNA-RNA18SN2-1060-20-cP	ATACCGTCGTAGTTCCGACC	20	srRNA	RNA18SN2	NR_146146.1	rRNA	Homo sapiens RNA, 18S ribosomal N2 (RNA18SN2), ribosomal RNA	1060	5	11.9907	0	0	15	53.9669
srR-3687-cP	srRNA-RNA28SN5-1563-20-cP	AAACTCTGGTGGAGGTCCGT	20	srRNA	RNA28SN5	NR_003287.4	rRNA	Homo sapiens RNA, 28S ribosomal N5 (RNA28SN5), ribosomal RNA	1563	0	0	2	9.60836	15	53.9669
slncR-10938-cP	slncRNA-AC005726.3-272-15-cP	CCGGGCCTTGTACAC	15	slncRNA	AC005726.3	ENST00000585189.1	lncRNA	ncrna chromosome:GRCh38:17:28573117:28574243:1 gene:ENSG00000265168.1 gene_biotype:lncRNA transcript_biotype:lncRNA gene_symbol:AC005726.3 description:novel transcript, antisense to ALDOC	272	16	38.3703	15	72.0627	14	50.3691
slncR-4278-cP	slncRNA-AC073023.1-445-21-2-cP	AGCCACACTGGGACTGAGACA	21	slncRNA	AC073023.1	ENST00000522896.1	lncRNA	ncrna chromosome:GRCh38:8:110334743:110349607:-1 gene:ENSG00000253956.1 gene_biotype:lncRNA transcript_biotype:lncRNA gene_symbol:AC073023.1 description:novel transcript	445	16	38.3703	1	4.80418	14	50.3691
slncR-503-cP	slncRNA-AC096659.1-444-15-cP	GCGCTGTGGGATGAA	15	slncRNA	AC096659.1	ENST00000456728.1	lncRNA	ncrna chromosome:GRCh38:4:185918140:185919460:1 gene:ENSG00000235149.1 gene_biotype:lncRNA transcript_biotype:lncRNA gene_symbol:AC096659.1 description:novel transcript	444	25	59.9536	25	120.105	14	50.3691
slncR-260-cP	slncRNA-AL353768.1-93-17-cP	CGATCCGCTCTGAAGAC	17	slncRNA	AL353768.1	ENST00000439872.1	lncRNA	ncrna chromosome:GRCh38:9:94928551:94934946:-1 gene:ENSG00000224764.1 gene_biotype:lncRNA transcript_biotype:lncRNA gene_symbol:AL353768.1 description:novel transcript	93	20	47.9629	13	62.4544	14	50.3691
slncR-730-cP	slncRNA-CYB561D2-508-20-cP	CCGTGGACTGCCTCAGCTGC	20	slncRNA	CYB561D2	ENST00000607121.5	lncRNA	ncrna chromosome:GRCh38:3:50365374:50368197:1 gene:ENSG00000271858.5 gene_biotype:lncRNA transcript_biotype:lncRNA gene_symbol:CYB561D2 description:cytochrome b561 family member D2 [Source:NCBI gene (formerly Entrezgene);Acc:11068]	508	43	103.12	32	153.734	14	50.3691
-	spgRNA-KRT18P37-266-15-cP	GCGACCACCTGGACT	15	spgRNA	KRT18P37	ENSG00000253943	pseudogene	ENSG00000253943|ENST00000520711|KRT18P37|processed_pseudogene|keratin18 pseudogene 37 [Source:HGNC Symbol;Acc:HGNC:33406]	266	19	45.5648	1	4.80418	14	50.3691
srR-27294-cP	srRNA-RNA18SN2-1673-22-2-cP	TGATTAAGTCCCTGCCCTTTGT	22	srRNA	RNA18SN2	NR_146146.1	rRNA	Homo sapiens RNA, 18S ribosomal N2 (RNA18SN2), ribosomal RNA	1673	22	52.7592	3	14.4125	14	50.3691
srR-13187-cP	srRNA-RNA18SN2-1676-21-cP	TTACGTCCCTGCCCTTTGTAC	21	srRNA	RNA18SN2	NR_146146.1	rRNA	Homo sapiens RNA, 18S ribosomal N2 (RNA18SN2), ribosomal RNA	1676	13	31.1759	16	76.8669	14	50.3691
srR-1156-cP	srRNA-RNA28SN5-4032-30-cP	GCGGGCCGCCGGTGAAATACCACTACTCTG	30	srRNA	RNA28SN5	NR_003287.4	rRNA	Homo sapiens RNA, 28S ribosomal N5 (RNA28SN5), ribosomal RNA	4032	23	55.1573	6	28.8251	14	50.3691
srR-6298-cP	srRNA-RNA28SN5-4493-16-2-cP	TGGATTGTTCACCCAC	16	srRNA	RNA28SN5	NR_003287.4	rRNA	Homo sapiens RNA, 28S ribosomal N5 (RNA28SN5), ribosomal RNA	4493	5	11.9907	13	62.4544	14	50.3691
srR-2111-cP	srRNA-RNA28SN5-4493-18-2-cP	TGGATTGTTCACCCGCTA	18	srRNA	RNA28SN5	NR_003287.4	rRNA	Homo sapiens RNA, 28S ribosomal N5 (RNA28SN5), ribosomal RNA	4493	53	127.102	12	57.6502	14	50.3691
tsR-17661-cP	tsRNA-Cys-GCA-15-15-2-cP	GGGGTAGAGCACTGT	15	tsRNA	tRNA-Cys-GCA	chr7.trna24	tRNA	Homo_sapiens_tRNA-Cys-GCA-3-1	15	38	91.1295	1	4.80418	14	50.3691
srR-917-cP	srRNA-RNA28SN5-3691-21-cP	GATTTCTGCCCAGTGCTCTGA	21	srRNA	RNA28SN5	NR_003287.4	rRNA	Homo sapiens RNA, 28S ribosomal N5 (RNA28SN5), ribosomal RNA	3691	73	175.065	28	134.517	14	50.3691
srR-2388-cP	srRNA-RNA18SN2-1221-16-cP	GGAGTGGAGCCTGCGG	16	srRNA	RNA18SN2	NR_146146.1	rRNA	Homo sapiens RNA, 18S ribosomal N2 (RNA18SN2), ribosomal RNA	1221	34	81.5369	36	172.951	14	50.3691
slncR-701-cP	slncRNA-ECE1-AS1-1274-15-cP	GGGTGAGGGCTGGGC	15	slncRNA	ECE1-AS1	ENST00000655030.1	lncRNA	ncrna chromosome:GRCh38:1:21293658:21299874:1 gene:ENSG00000231105.2 gene_biotype:lncRNA transcript_biotype:lncRNA gene_symbol:ECE1-AS1 description:ECE1 antisense RNA 1 [Source:HGNC Symbol;Acc:HGNC:40203]	1274	51	122.305	17	81.6711	14	50.3691
srR-27255-cP	srRNA-RNA18SN2-1276-27-cP	ACACGGACAGGATTGACAGATTGATAG	27	srRNA	RNA18SN2	NR_146146.1	rRNA	Homo sapiens RNA, 18S ribosomal N2 (RNA18SN2), ribosomal RNA	1276	40	95.9258	20	96.0836	14	50.3691
sgmR-6443-cP	sgmRNA-chr17-38853704-17-cP	ATCGACATCTTGAACGC	17	sgmRNA	chr17	-	Genome	Chromosome 17	38853704	44	105.518	16	76.8669	14	50.3691
srR-545-cP	srRNA-RNA28SN5-1983-15-cP	AAGTCGGAATCCGCT	15	srRNA	RNA28SN5	NR_003287.4	rRNA	Homo sapiens RNA, 28S ribosomal N5 (RNA28SN5), ribosomal RNA	1983	39	93.5276	18	86.4753	14	50.3691
srR-140-cP	srRNA-RNA5S1-13-22-cP	ACCACCCTGAACGCGCCCGATC	22	srRNA	RNA5S1	NR_023363.1	rRNA	Homo sapiens RNA, 5S ribosomal 1 (RNA5S1), ribosomal RNA	13	24	57.5555	24	115.3	14	50.3691
slncR-1232-cP	slncRNA-AC011483.2-380-17-cP	AGCGGAGCTGGAATTCA	17	slncRNA	AC011483.2	ENST00000601506.1	lncRNA	ncrna chromosome:GRCh38:19:50950185:50963649:1 gene:ENSG00000269495.1 gene_biotype:lncRNA transcript_biotype:lncRNA gene_symbol:AC011483.2 description:novel transcript, antisense to KLK5 and KLK6	380	32	76.7406	20	96.0836	14	50.3691
srR-679-cP	srRNA-RNA18SN2-1344-17-cP	AGTTGGTGGAGCGATTT	17	srRNA	RNA18SN2	NR_146146.1	rRNA	Homo sapiens RNA, 18S ribosomal N2 (RNA18SN2), ribosomal RNA	1344	56	134.296	8	38.4335	14	50.3691
srR-811-cP	srRNA-RNA28SN5-1775-18-cP	AACCTATTCTCAAACTTT	18	srRNA	RNA28SN5	NR_003287.4	rRNA	Homo sapiens RNA, 28S ribosomal N5 (RNA28SN5), ribosomal RNA	1775	25	59.9536	23	110.496	14	50.3691
slncR-468-cP	slncRNA-AC010186.1-324-18-cP	ACGACTGGGGTGGACTGC	18	slncRNA	AC010186.1	ENST00000671276.1	lncRNA	ncrna chromosome:GRCh38:12:9647017:9648084:-1 gene:ENSG00000256442.2 gene_biotype:lncRNA transcript_biotype:lncRNA gene_symbol:AC010186.1 description:novel transcript	324	10	23.9814	30	144.125	14	50.3691
sgmR-6452-cP	sgmRNA-chr6-42541008-17-cP	TATCTGGTTGATCCTGC	17	sgmRNA	chr6	-	Genome	Chromosome 6	42541008	24	57.5555	22	105.692	14	50.3691
srR-7093-cP	srRNA-RNA28SN5-4184-17-cP	GGAGTTTGACTGGGGCG	17	srRNA	RNA28SN5	NR_003287.4	rRNA	Homo sapiens RNA, 28S ribosomal N5 (RNA28SN5), ribosomal RNA	4184	33	79.1388	17	81.6711	14	50.3691
srR-23475-cP	srRNA-RNA18SN2-1382-17-cP	AACGAGACTCTGGCATG	17	srRNA	RNA18SN2	NR_146146.1	rRNA	Homo sapiens RNA, 18S ribosomal N2 (RNA18SN2), ribosomal RNA	1382	46	110.315	10	48.0418	14	50.3691
srR-1864-cP	srRNA-RNA18SN2-1263-21-cP	TCACCCGGCCCGGACACGGAC	21	srRNA	RNA18SN2	NR_146146.1	rRNA	Homo sapiens RNA, 18S ribosomal N2 (RNA18SN2), ribosomal RNA	1263	7	16.787	27	129.713	14	50.3691
sinR-3-cP	sinRNA-AC145212.1-8717-18-cP	GATCCCACTTCTGACACC	18	sinRNA	AC145212.1	ENSG00000277400	protein_coding	-	8717	12	28.7777	23	110.496	14	50.3691
srR-5059-cP	srRNA-RNA28SN5-3745-18-cP	TAAACGGCGGGAGTAACT	18	srRNA	RNA28SN5	NR_003287.4	rRNA	Homo sapiens RNA, 28S ribosomal N5 (RNA28SN5), ribosomal RNA	3745	16	38.3703	21	100.888	14	50.3691
srR-13088-cP	srRNA-RNA5SP194-58-20-cP	AACGTCGGGCCCGGTTAGTA	20	srRNA	RNA5SP194	ENST00000364662.1	rRNA	ncrna chromosome:GRCh38:5:139012329:139012441:1 gene:ENSG00000201532.1 gene_biotype:rRNA transcript_biotype:rRNA gene_symbol:RNA5SP194 description:RNA, 5S ribosomal pseudogene 194 [Source:HGNC Symbol;Acc:HGNC:43094]	58	16	38.3703	21	100.888	14	50.3691
srR-1526-cP	srRNA-RNA28SN5-1649-18-cP	TAGTAGCTGGTTCCCTCC	18	srRNA	RNA28SN5	NR_003287.4	rRNA	Homo sapiens RNA, 28S ribosomal N5 (RNA28SN5), ribosomal RNA	1649	23	55.1573	17	81.6711	14	50.3691
sgmR-6460-cP	sgmRNA-chr7-26117654-18-cP	TCGGCCGGTGTCCTCTCC	18	sgmRNA	chr7	-	Genome	Chromosome 7	26117654	15	35.9722	20	96.0836	14	50.3691
srR-3240-cP	srRNA-RNA28SN5-3613-25-cP	TGGTGCGGACCAGGGGAATCCGACT	25	srRNA	RNA28SN5	NR_003287.4	rRNA	Homo sapiens RNA, 28S ribosomal N5 (RNA28SN5), ribosomal RNA	3613	21	50.361	16	76.8669	14	50.3691
srR-5366-cP	srRNA-RNA28SN5-4510-17-cP	AATAGGGAACGTGAGCT	17	srRNA	RNA28SN5	NR_003287.4	rRNA	Homo sapiens RNA, 28S ribosomal N5 (RNA28SN5), ribosomal RNA	4510	18	43.1666	17	81.6711	14	50.3691
srR-25536-cP	srRNA-RNA28SN5-3747-28-cP	AACGGCGGGAGTAACTATGACTCTCTTA	28	srRNA	RNA28SN5	NR_003287.4	rRNA	Homo sapiens RNA, 28S ribosomal N5 (RNA28SN5), ribosomal RNA	3747	34	81.5369	9	43.2376	14	50.3691
smR-69-cP	smRNA-DNAJC30-1169-17-cP	ATGGGGTTGTACGAAAC	17	smRNA	DNAJC30	ENSG00000176410	mature mRNA	ENSG00000176410|ENST00000395176|DNAJC30|protein_coding|DnaJheat shock protein family (Hsp40) member C30 [Source:HGNC Symbol;Acc:HGNC:16410]	1169	21	50.361	15	72.0627	14	50.3691
sgmR-6471-cP	sgmRNA-chr12-57591028-22-cP	TCCCTCGCGGGCCGCTGGCTTC	22	sgmRNA	chr12	-	Genome	Chromosome 12	57591028	21	50.361	14	67.2585	14	50.3691
srR-1832-cP	srRNA-RNA18SN2-825-24-cP	AAAGCAGGCCCGAGCCGCCTGGAT	24	srRNA	RNA18SN2	NR_146146.1	rRNA	Homo sapiens RNA, 18S ribosomal N2 (RNA18SN2), ribosomal RNA	825	47	112.713	0	0	14	50.3691
srR-14901-cP	srRNA-RNA28SN5-1966-16-cP	CAGGACGGTGGCCATG	16	srRNA	RNA28SN5	NR_003287.4	rRNA	Homo sapiens RNA, 28S ribosomal N5 (RNA28SN5), ribosomal RNA	1966	16	38.3703	15	72.0627	14	50.3691
slncR-61-cP	slncRNA-UXT-AS1-1434-15-cP	TGAATAACTTTGTGC	15	slncRNA	UXT-AS1	ENST00000658400.1	lncRNA	ncrna chromosome:GRCh38:X:47672540:47692306:1 gene:ENSG00000267064.2 gene_biotype:lncRNA transcript_biotype:lncRNA gene_symbol:UXT-AS1 description:UXT antisense RNA 1 [Source:HGNC Symbol;Acc:HGNC:49239]	1434	9	21.5833	18	86.4753	14	50.3691
srR-8487-cP	srRNA-RNA28SN5-4189-16-cP	TTGACTGGGGCGGTAC	16	srRNA	RNA28SN5	NR_003287.4	rRNA	Homo sapiens RNA, 28S ribosomal N5 (RNA28SN5), ribosomal RNA	4189	6	14.3889	19	91.2794	14	50.3691
sgmR-6481-cP	sgmRNA-chr2-237870808-16-cP	CTTGGATAACTGTGGC	16	sgmRNA	chr2	-	Genome	Chromosome 2	237870808	14	33.574	15	72.0627	14	50.3691
sinR-102-cP	sinRNA-POU5F1-7370-16-cP	TGGGAAGAGCGCTTTT	16	sinRNA	POU5F1	ENSG00000204531	protein_coding	POU class 5 homeobox 1 [Source:HGNC Symbol;Acc:HGNC:9221]	7370	16	38.3703	13	62.4544	14	50.3691
smR-4084-cP	smRNA-ZNF681-48-21-cP	GTCCCCTTCGTCTAGAGGCCC	21	smRNA	ZNF681	ENSG00000196172	mature mRNA	ENSG00000196172|ENST00000402377|ZNF681|protein_coding|zincfinger protein 681 [Source:HGNC Symbol;Acc:HGNC:26457]	48	31	74.3425	5	24.0209	14	50.3691
srR-2801-cP	srRNA-RNA28SN5-3742-21-cP	GGGTAAACGGCGGGAGTAACT	21	srRNA	RNA28SN5	NR_003287.4	rRNA	Homo sapiens RNA, 28S ribosomal N5 (RNA28SN5), ribosomal RNA	3742	16	38.3703	12	57.6502	14	50.3691
srR-3584-cP	srRNA-RNA28SN5-4684-20-cP	ATGACTGAACGCCTCTAAGT	20	srRNA	RNA28SN5	NR_003287.4	rRNA	Homo sapiens RNA, 28S ribosomal N5 (RNA28SN5), ribosomal RNA	4684	32	76.7406	4	19.2167	14	50.3691
srR-5982-cP	srRNA-RNA18SN2-1378-24-cP	AACGAACGAGACTCTGGCATGCTA	24	srRNA	RNA18SN2	NR_146146.1	rRNA	Homo sapiens RNA, 18S ribosomal N2 (RNA18SN2), ribosomal RNA	1378	40	95.9258	0	0	14	50.3691
smR-799-cP	smRNA-YBX2-382-15-cP	CACTGGGACTGAGAC	15	smRNA	YBX2	ENSG00000288504	mature mRNA	ENSG00000288504|ENST00000672563|YBX2|protein_coding|Y-boxbinding protein 2 [Source:HGNC Symbol;Acc:HGNC:17948]	382	8	19.1852	15	72.0627	14	50.3691
srR-2271-cP	srRNA-RNA5S1-2-25-cP	TCTACGGCCATACCACCCTGAACGC	25	srRNA	RNA5S1	NR_023363.1	rRNA	Homo sapiens RNA, 5S ribosomal 1 (RNA5S1), ribosomal RNA	2	22	52.7592	8	38.4335	14	50.3691
srR-8633-cP	srRNA-RNA28SN5-4669-30-cP	ACCATCTGTGGGATTATGACTGAACGCCTC	30	srRNA	RNA28SN5	NR_003287.4	rRNA	Homo sapiens RNA, 28S ribosomal N5 (RNA28SN5), ribosomal RNA	4669	32	76.7406	3	14.4125	14	50.3691
srR-1962-cP	srRNA-RNA28SN5-1972-16-cP	GGTGGCCATGGAAGTC	16	srRNA	RNA28SN5	NR_003287.4	rRNA	Homo sapiens RNA, 28S ribosomal N5 (RNA28SN5), ribosomal RNA	1972	31	74.3425	3	14.4125	14	50.3691
srR-6473-cP	srRNA-RNA18SN2-1676-19-cP	TTACGTCCCTGCCCTTTGT	19	srRNA	RNA18SN2	NR_146146.1	rRNA	Homo sapiens RNA, 18S ribosomal N2 (RNA18SN2), ribosomal RNA	1676	30	71.9443	3	14.4125	14	50.3691
srR-4190-cP	srRNA-RNA18SN2-143-21-cP	TTGGATAACTGTGGTAATTCT	21	srRNA	RNA18SN2	NR_146146.1	rRNA	Homo sapiens RNA, 18S ribosomal N2 (RNA18SN2), ribosomal RNA	143	34	81.5369	1	4.80418	14	50.3691
slncR-1400-cP	slncRNA-AC106739.1-544-18-cP	CGGGTGAGGGCTGGGCGA	18	slncRNA	AC106739.1	ENST00000617035.1	lncRNA	ncrna chromosome:GRCh38:16:27313387:27314101:-1 gene:ENSG00000274092.1 gene_biotype:lncRNA transcript_biotype:lncRNA gene_symbol:AC106739.1 description:novel transcript, antisense to IL4R	544	11	26.3796	12	57.6502	14	50.3691
srR-3196-cP	srRNA-RNA18SN2-140-18-cP	TACTTGGATAACTGTGGC	18	srRNA	RNA18SN2	NR_146146.1	rRNA	Homo sapiens RNA, 18S ribosomal N2 (RNA18SN2), ribosomal RNA	140	6	14.3889	14	67.2585	14	50.3691
slncR-3551-cP	slncRNA-LINC02237-961-20-cP	AACGAGACCTTAACCTACTA	20	slncRNA	LINC02237	ENST00000655458.1	lncRNA	ncrna chromosome:GRCh38:8:111741963:111757692:1 gene:ENSG00000253434.8 gene_biotype:lncRNA transcript_biotype:lncRNA gene_symbol:LINC02237 description:long intergenic non-protein coding RNA 2237 [Source:HGNC Symbol;Acc:HGNC:53108]	961	13	31.1759	10	48.0418	14	50.3691
slncR-333-cP	slncRNA-AC021242.2-54-17-cP	TCCTGACCTACCTCCTG	17	slncRNA	AC021242.2	ENST00000670850.1	lncRNA	ncrna chromosome:GRCh38:8:9371545:9375225:-1 gene:ENSG00000254237.6 gene_biotype:lncRNA transcript_biotype:lncRNA gene_symbol:AC021242.2 description:novel transcript	54	14	33.574	9	43.2376	14	50.3691
srR-3153-cP	srRNA-RNA5-8SN1-33-15-cP	GTCGATGAAGAGCGC	15	srRNA	RNA5-8SN1	NR_145821.1	rRNA	Homo sapiens RNA, 5.8S ribosomal N1 (RNA5-8SN1), ribosomal RNA	33	9	21.5833	11	52.846	14	50.3691
srR-2489-cP	srRNA-RNA28SN5-1649-17-cP	TAGTAGCTGGTTCCCTC	17	srRNA	RNA28SN5	NR_003287.4	rRNA	Homo sapiens RNA, 28S ribosomal N5 (RNA28SN5), ribosomal RNA	1649	17	40.7685	7	33.6293	14	50.3691
srR-17744-cP	srRNA-RNA18SN2-1600-21-cP	GATGGGGATCGGGGATTGCAA	21	srRNA	RNA18SN2	NR_146146.1	rRNA	Homo sapiens RNA, 18S ribosomal N2 (RNA18SN2), ribosomal RNA	1600	6	14.3889	12	57.6502	14	50.3691
srR-1658-cP	srRNA-RNA18SN2-1379-18-cP	ACGAACGAGACTCTAGCC	18	srRNA	RNA18SN2	NR_146146.1	rRNA	Homo sapiens RNA, 18S ribosomal N2 (RNA18SN2), ribosomal RNA	1379	24	57.5555	3	14.4125	14	50.3691
srR-5949-cP	srRNA-RNA18SN2-150-20-cP	ACTGTGGTAATTCTAGAGCT	20	srRNA	RNA18SN2	NR_146146.1	rRNA	Homo sapiens RNA, 18S ribosomal N2 (RNA18SN2), ribosomal RNA	150	11	26.3796	9	43.2376	14	50.3691
srR-3551-cP	srRNA-RNA28SN5-4934-29-cP	ACGCACCGCACGTTCGTGGGGAACCTGGC	29	srRNA	RNA28SN5	NR_003287.4	rRNA	Homo sapiens RNA, 28S ribosomal N5 (RNA28SN5), ribosomal RNA	4934	13	31.1759	8	38.4335	14	50.3691
srR-1099-cP	srRNA-RNA18SN2-460-24-cP	ATCCAAGGAAGGCAGCAGGCGCGC	24	srRNA	RNA18SN2	NR_146146.1	rRNA	Homo sapiens RNA, 18S ribosomal N2 (RNA18SN2), ribosomal RNA	460	15	35.9722	7	33.6293	14	50.3691
sinR-658-cP	sinRNA-PTPRG-AS1-13809-19-cP	GAATCTCTCTGAGCGCACC	19	sinRNA	PTPRG-AS1	ENSG00000241472	lncRNA	-	13809	17	40.7685	6	28.8251	14	50.3691
srR-410-cP	srRNA-RNA28SN5-4599-17-cP	AGTACGAGAGGAACCGC	17	srRNA	RNA28SN5	NR_003287.4	rRNA	Homo sapiens RNA, 28S ribosomal N5 (RNA28SN5), ribosomal RNA	4599	10	23.9814	9	43.2376	14	50.3691
srR-15832-cP	srRNA-RNA18SN2-1670-27-cP	CGTTGATTAAGTCCCTGCCCTTTGTAC	27	srRNA	RNA18SN2	NR_146146.1	rRNA	Homo sapiens RNA, 18S ribosomal N2 (RNA18SN2), ribosomal RNA	1670	12	28.7777	7	33.6293	14	50.3691
srpRNA-1860-cP	srpRNA-MER4-int-chr1:218021046-25-cP	AAGGTAGCGAAATTCCTTGTCAACT	25	srpRNA	MER4-int	-	LTR	hg38_rmsk_MER4-int_range=chr1:218021046-218022173	328	26	62.3518	0	0	14	50.3691
srR-3641-cP	srRNA-RNA18SN2-449-24-cP	ACGGCTACCACATCCAAGGAAGGC	24	srRNA	RNA18SN2	NR_146146.1	rRNA	Homo sapiens RNA, 18S ribosomal N2 (RNA18SN2), ribosomal RNA	449	9	21.5833	8	38.4335	14	50.3691
srR-10887-cP	srRNA-RNA28SN5-3743-20-cP	GGTAAACGGCGGGAGTAACT	20	srRNA	RNA28SN5	NR_003287.4	rRNA	Homo sapiens RNA, 28S ribosomal N5 (RNA28SN5), ribosomal RNA	3743	11	26.3796	7	33.6293	14	50.3691
srR-9275-cP	srRNA-RNA18SN2-341-22-cP	CCATTCGAACGTCTGCCCTATC	22	srRNA	RNA18SN2	NR_146146.1	rRNA	Homo sapiens RNA, 18S ribosomal N2 (RNA18SN2), ribosomal RNA	341	4	9.59258	10	48.0418	14	50.3691
sinR-135-cP	sinRNA-AC092650.1-11579-16-cP	TCCCTATCTACTATCT	16	sinRNA	AC092650.1	ENSG00000230773	lncRNA	-	11579	8	19.1852	8	38.4335	14	50.3691
snR-33-cP	snRNA-RNVU1-1-75-18-cP	GGATGTGCTGACCCCTGC	18	snRNA	RNVU1-1	ENST00000384610.1	snRNA	ncrna chromosome:GRCh38:1:148362370:148362533:-1 gene:ENSG00000207340.1 gene_biotype:snRNA transcript_biotype:snRNA gene_symbol:RNVU1-1 description:RNA, variant U1 small nuclear 1 [Source:HGNC Symbol;Acc:HGNC:10133]	75	16	38.3703	4	19.2167	14	50.3691
srR-6401-cP	srRNA-RNA18SN2-344-19-cP	TTCGAACGTCTGCCCTATC	19	srRNA	RNA18SN2	NR_146146.1	rRNA	Homo sapiens RNA, 18S ribosomal N2 (RNA18SN2), ribosomal RNA	344	7	16.787	8	38.4335	14	50.3691
srR-2715-cP	srRNA-RNA28SN5-4178-17-cP	AGGTGGGGAGTTTGACT	17	srRNA	RNA28SN5	NR_003287.4	rRNA	Homo sapiens RNA, 28S ribosomal N5 (RNA28SN5), ribosomal RNA	4178	7	16.787	8	38.4335	14	50.3691
sinR-318-cP	sinRNA-CNTNAP5-57145-16-cP	CTGCCTGTCCTGACCT	16	sinRNA	CNTNAP5	ENSG00000155052	protein_coding	contactin associated protein family member 5 [Source:HGNC Symbol;Acc:HGNC:18748]	57145	7	16.787	8	38.4335	14	50.3691
srR-2038-cP	srRNA-RNA18SN2-143-27-cP	TTGGATAACTGTGGTAATTCTAGAGCT	27	srRNA	RNA18SN2	NR_146146.1	rRNA	Homo sapiens RNA, 18S ribosomal N2 (RNA18SN2), ribosomal RNA	143	11	26.3796	6	28.8251	14	50.3691
srR-2102-cP	srRNA-RNA28SN5-4184-19-cP	GGAGTTTGACTGGGGCGGT	19	srRNA	RNA28SN5	NR_003287.4	rRNA	Homo sapiens RNA, 28S ribosomal N5 (RNA28SN5), ribosomal RNA	4184	6	14.3889	8	38.4335	14	50.3691
smR-243-cP	smRNA-NDOR1-223-21-cP	TCCGCTGGTGAATCTGAATAA	21	smRNA	NDOR1	ENSG00000188566	mature mRNA	ENSG00000188566|ENST00000613750|NDOR1|protein_coding|NADPHdependent diflavin oxidoreductase 1 [Source:HGNC Symbol;Acc:HGNC:29838]	223	12	28.7777	5	24.0209	14	50.3691
srR-1596-cP	srRNA-RNA18SN2-450-16-cP	CGGCTACCACATCCAA	16	srRNA	RNA18SN2	NR_146146.1	rRNA	Homo sapiens RNA, 18S ribosomal N2 (RNA18SN2), ribosomal RNA	450	9	21.5833	6	28.8251	14	50.3691
tsR-41-cP	mt_tRNA-mt-tRNA-Phe-GAA-1-21-cP	GTTTATGTTGCTTACCTCCTC	21	mt_tRNA	mt-tRNA-Phe-GAA	mtdbD00000527	mt-tRNA	-	1	21	50.361	0	0	14	50.3691
smR-4108-cP	smRNA-JMJD1C-6153-19-cP	CAATGTTAAGGAACTCTGC	19	smRNA	JMJD1C	ENSG00000171988	mature mRNA	ENSG00000171988|ENST00000639129|JMJD1C|protein_coding|jumonjidomain containing 1C [Source:HGNC Symbol;Acc:HGNC:12313]	6153	21	50.361	0	0	14	50.3691
slncR-340-cP	slncRNA-AC007240.3-825-16-cP	CCCCCGGGTGCCATGC	16	slncRNA	AC007240.3	ENST00000649516.1	lncRNA	ncrna chromosome:GRCh38:2:10287800:10302485:-1 gene:ENSG00000285872.1 gene_biotype:lncRNA transcript_biotype:lncRNA gene_symbol:AC007240.3 description:novel transcript	825	8	19.1852	6	28.8251	14	50.3691
slncR-11010-cP	slncRNA-AC012076.1-861-15-cP	GGGGCTATAGCTCAG	15	slncRNA	AC012076.1	ENST00000658803.1	lncRNA	ncrna chromosome:GRCh38:2:237728569:237731131:-1 gene:ENSG00000286864.1 gene_biotype:lncRNA transcript_biotype:lncRNA gene_symbol:AC012076.1 description:novel transcript, antisense to LRRFIP1	861	10	23.9814	5	24.0209	14	50.3691
slncR-11011-cP	slncRNA-ZNF337-AS1-141-16-cP	GAGACGTCGGCGGGGG	16	slncRNA	ZNF337-AS1	ENST00000420803.5	lncRNA	ncrna chromosome:GRCh38:20:25624233:25670344:1 gene:ENSG00000213742.7 gene_biotype:lncRNA transcript_biotype:lncRNA gene_symbol:ZNF337-AS1 description:ZNF337 antisense RNA 1 [Source:HGNC Symbol;Acc:HGNC:40759]	141	10	23.9814	5	24.0209	14	50.3691
srR-1074-cP	srRNA-RNA28SN5-2549-29-cP	GGAGATGGGCGCCGCGAGGCGTCCAGTGC	29	srRNA	RNA28SN5	NR_003287.4	rRNA	Homo sapiens RNA, 28S ribosomal N5 (RNA28SN5), ribosomal RNA	2549	18	43.1666	1	4.80418	14	50.3691
slncR-348-cP	slncRNA-AL133331.1-486-17-cP	TAACCCGTTGAAACTCC	17	slncRNA	AL133331.1	ENST00000651029.1	lncRNA	ncrna chromosome:GRCh38:20:12936262:12940902:1 gene:ENSG00000286087.1 gene_biotype:lncRNA transcript_biotype:lncRNA gene_symbol:AL133331.1 description:novel transcript	486	9	21.5833	5	24.0209	14	50.3691
-	sigRNA-IGLV9-49-218-15-cP	AAAGGCCCCCGGTTC	15	sigRNA	IGLV9-49	ENSG00000223350	IG_gene	ENSG00000223350|ENST00000427632|IGLV9-49|IG_V_gene|immunoglobulinlambda variable 9-49 [Source:HGNC Symbol;Acc:HGNC:5933]	218	11	26.3796	4	19.2167	14	50.3691
srR-263-cP	srRNA-RNA5S1-15-25-cP	CACCCTGAACGCGCCCGATCTCGTC	25	srRNA	RNA5S1	NR_023363.1	rRNA	Homo sapiens RNA, 5S ribosomal 1 (RNA5S1), ribosomal RNA	15	0	0	9	43.2376	14	50.3691
srpRNA-1870-cP	srpRNA-L1MDa-chr8:135096746-23-cP	CTCTGTGGAACCCCATGCCCTTC	23	srpRNA	L1MDa	-	LINE	hg38_rmsk_L1MDa_range=chr8:135096746-135098413	752	0	0	9	43.2376	14	50.3691
srR-7101-cP	srRNA-RNA28SN5-1500-22-cP	ACGAGCGCACGTGTTAGGACCC	22	srRNA	RNA28SN5	NR_003287.4	rRNA	Homo sapiens RNA, 28S ribosomal N5 (RNA28SN5), ribosomal RNA	1500	6	14.3889	6	28.8251	14	50.3691
srR-14-cP	srRNA-RNA45SN5-6596-16-cP	TCGTACGACTCTTAGC	16	srRNA	RNA45SN5	NR_046235.3	rRNA	Homo sapiens RNA, 45S pre-ribosomal N5 (RNA45SN5), ribosomal RNA	6596	12	28.7777	3	14.4125	14	50.3691
srR-3900-cP	srRNA-RNA28SN5-4287-28-cP	GCTTGATCTTGATTTTCAGTACGAATAC	28	srRNA	RNA28SN5	NR_003287.4	rRNA	Homo sapiens RNA, 28S ribosomal N5 (RNA28SN5), ribosomal RNA	4287	1	2.39814	8	38.4335	14	50.3691
srR-3547-cP	srRNA-RNA28SN5-1621-17-cP	ATAGGGGCGAAAGACTA	17	srRNA	RNA28SN5	NR_003287.4	rRNA	Homo sapiens RNA, 28S ribosomal N5 (RNA28SN5), ribosomal RNA	1621	5	11.9907	6	28.8251	14	50.3691
srR-27352-cP	srRNA-RNA28SN5-4950-21-cP	TGGGGAACCTGGCGCTAAACC	21	srRNA	RNA28SN5	NR_003287.4	rRNA	Homo sapiens RNA, 28S ribosomal N5 (RNA28SN5), ribosomal RNA	4950	7	16.787	5	24.0209	14	50.3691
sgmR-6593-cP	sgmRNA-chr2-23656519-19-cP	AGAACTCGGGTGAAGGAAC	19	sgmRNA	chr2	-	Genome	Chromosome 2	23656519	17	40.7685	0	0	14	50.3691
slncR-11039-cP	slncRNA-AL354833.1-830-22-cP	AGCGAACGCAGGGAACTGAAAC	22	slncRNA	AL354833.1	ENST00000674320.1	lncRNA	ncrna chromosome:GRCh38:13:41548159:41569753:1 gene:ENSG00000288598.2 gene_biotype:lncRNA transcript_biotype:lncRNA gene_symbol:AL354833.1 description:uncharacterized LOC105370174 [Source:NCBI gene (formerly Entrezgene);Acc:105370174]	830	4	9.59258	6	28.8251	14	50.3691
tsR-254-cP	tsRNA-Gln-CTG-60-15-cP	CTCGGTGGAACCTCC	15	tsRNA	tRNA-Gln-CTG	chr6.trna44	tRNA	Homo_sapiens_tRNA-Gln-CTG-5-1	60	8	19.1852	4	19.2167	14	50.3691
sgmR-6618-cP	sgmRNA-chr10-93256298-16-cP	GAGAACTTTGAAGACT	16	sgmRNA	chr10	-	Genome	Chromosome 10	93256298	15	35.9722	0	0	14	50.3691
srR-1741-cP	srRNA-RNA28SN5-2394-26-cP	GAAGTGGAGAAGGGTTCCATGTGAAC	26	srRNA	RNA28SN5	NR_003287.4	rRNA	Homo sapiens RNA, 28S ribosomal N5 (RNA28SN5), ribosomal RNA	2394	0	0	7	33.6293	14	50.3691
srR-27376-cP	srRNA-RNA28SN5-1503-24-cP	AGCGCACGTGTTAGGACCCGAAAG	24	srRNA	RNA28SN5	NR_003287.4	rRNA	Homo sapiens RNA, 28S ribosomal N5 (RNA28SN5), ribosomal RNA	1503	0	0	7	33.6293	14	50.3691
sgmR-6628-cP	sgmRNA-chr2-19858880-20-cP	TACGGGTGAGGGCTGGGCGA	20	sgmRNA	chr2	-	Genome	Chromosome 2	19858880	0	0	7	33.6293	14	50.3691
srR-3298-cP	srRNA-RNA18SN2-858-27-cP	AGGAATAATGGAATAGGACCGCGGTTC	27	srRNA	RNA18SN2	NR_146146.1	rRNA	Homo sapiens RNA, 18S ribosomal N2 (RNA18SN2), ribosomal RNA	858	2	4.79629	6	28.8251	14	50.3691
slncR-1727-cP	slncRNA-LINC02237-960-19-cP	CGAACGAGACCTTAACCTA	19	slncRNA	LINC02237	ENST00000655458.1	lncRNA	ncrna chromosome:GRCh38:8:111741963:111757692:1 gene:ENSG00000253434.8 gene_biotype:lncRNA transcript_biotype:lncRNA gene_symbol:LINC02237 description:long intergenic non-protein coding RNA 2237 [Source:HGNC Symbol;Acc:HGNC:53108]	960	14	33.574	0	0	14	50.3691
slncR-965-cP	slncRNA-LINC02482-81-15-cP	GGTGCTGGAAGGTTA	15	slncRNA	LINC02482	ENST00000662111.1	lncRNA	ncrna chromosome:GRCh38:4:6670723:6673915:-1 gene:ENSG00000251580.3 gene_biotype:lncRNA transcript_biotype:lncRNA gene_symbol:LINC02482 description:long intergenic non-protein coding RNA 2482 [Source:HGNC Symbol;Acc:HGNC:53458]	81	9	21.5833	2	9.60836	14	50.3691
slncR-4363-cP	slncRNA-AL121985.1-488-16-cP	GGGGAATCTGACTGTC	16	slncRNA	AL121985.1	ENST00000628340.1	lncRNA	ncrna chromosome:GRCh38:1:160676371:160699761:1 gene:ENSG00000228863.8 gene_biotype:lncRNA transcript_biotype:lncRNA gene_symbol:AL121985.1 description:novel transcript, antisense to CD48	488	13	31.1759	0	0	14	50.3691
slncR-11064-cP	slncRNA-Z97198.1-101-23-cP	GGCTTAGAACATGTTCCGGCTAA	23	slncRNA	Z97198.1	ENST00000452366.1	lncRNA	ncrna chromosome:GRCh38:1:172906900:172907684:1 gene:ENSG00000224000.1 gene_biotype:lncRNA transcript_biotype:lncRNA gene_symbol:Z97198.1 description:novel transcript	101	13	31.1759	0	0	14	50.3691
smR-4146-cP	smRNA-DYNC1H1-7683-27-cP	ACGACCGTGCCTCTGCCCACTGCGCCC	27	smRNA	DYNC1H1	ENSG00000197102	mature mRNA	ENSG00000197102|ENST00000680808|DYNC1H1|protein_coding|dyneincytoplasmic 1 heavy chain 1 [Source:HGNC Symbol;Acc:HGNC:2961]	7683	0	0	6	28.8251	14	50.3691
srR-4767-cP	srRNA-RNA28SN5-2835-26-cP	AATGTAGGTAAGGGAAGTCGGCAAGC	26	srRNA	RNA28SN5	NR_003287.4	rRNA	Homo sapiens RNA, 28S ribosomal N5 (RNA28SN5), ribosomal RNA	2835	4	9.59258	4	19.2167	14	50.3691
srR-14219-cP	srRNA-RNA18SN2-149-28-cP	AACTGTGGTAATTCTAGAGCTAATACAT	28	srRNA	RNA18SN2	NR_146146.1	rRNA	Homo sapiens RNA, 18S ribosomal N2 (RNA18SN2), ribosomal RNA	149	12	28.7777	0	0	14	50.3691
srR-1761-cP	srRNA-RNA18SN2-1663-30-cP	AAGCTTGCGTTGATTAAGTCCCTGCCCTTT	30	srRNA	RNA18SN2	NR_146146.1	rRNA	Homo sapiens RNA, 18S ribosomal N2 (RNA18SN2), ribosomal RNA	1663	7	16.787	2	9.60836	14	50.3691
slncR-11086-cP	slncRNA-AL117332.1-400-19-cP	GTGGGCGCTGGAGAACTGA	19	slncRNA	AL117332.1	ENST00000622628.1	lncRNA	ncrna chromosome:GRCh38:20:21302731:21303704:-1 gene:ENSG00000275457.1 gene_biotype:lncRNA transcript_biotype:lncRNA gene_symbol:AL117332.1 description:novel transcript, antisense to XRN2	400	11	26.3796	0	0	14	50.3691
slncR-631-cP	slncRNA-AC021127.1-488-20-cP	TTGCTCAAGCCTTCCCGTGG	20	slncRNA	AC021127.1	ENST00000653209.1	lncRNA	ncrna chromosome:GRCh38:4:80182637:80197410:-1 gene:ENSG00000248719.2 gene_biotype:lncRNA transcript_biotype:lncRNA gene_symbol:AC021127.1 description:putative novel transript	488	0	0	5	24.0209	14	50.3691
piR-12219-5-19-cP	piRNA-12219-5-19-cP	ATCACATCCTGGGGCTGTA	19	piRNA	hsa-piR-12219	hsa-piR-12219	piRNA	-	5	10	23.9814	0	0	14	50.3691
srR-12613-cP	srRNA-RNA28SN5-2377-20-cP	CGAGAACTTTGAAGGCCGAA	20	srRNA	RNA28SN5	NR_003287.4	rRNA	Homo sapiens RNA, 28S ribosomal N5 (RNA28SN5), ribosomal RNA	2377	9	21.5833	0	0	14	50.3691
srR-18734-cP	srRNA-RNA28SN5-3764-25-cP	TGACTCTCTTAAGGTAGCCAAATGC	25	srRNA	RNA28SN5	NR_003287.4	rRNA	Homo sapiens RNA, 28S ribosomal N5 (RNA28SN5), ribosomal RNA	3764	0	0	4	19.2167	14	50.3691
srR-27476-cP	srRNA-RNA18SN2-1674-24-cP	GATTACGTCCCTGCCCTTTGTACA	24	srRNA	RNA18SN2	NR_146146.1	rRNA	Homo sapiens RNA, 18S ribosomal N2 (RNA18SN2), ribosomal RNA	1674	0	0	4	19.2167	14	50.3691
srR-8347-cP	srRNA-RNA18SN2-1697-16-cP	ACACCGCCCGTCGCTA	16	srRNA	RNA18SN2	NR_146146.1	rRNA	Homo sapiens RNA, 18S ribosomal N2 (RNA18SN2), ribosomal RNA	1697	4	9.59258	2	9.60836	14	50.3691
slncR-11145-cP	slncRNA-LINC01435-592-19-cP	ATTGATGAGAGCTGCTCTT	19	slncRNA	LINC01435	ENST00000656439.1	lncRNA	ncrna chromosome:GRCh38:10:107958153:108069307:-1 gene:ENSG00000229981.8 gene_biotype:lncRNA transcript_biotype:lncRNA gene_symbol:LINC01435 description:long intergenic non-protein coding RNA 1435 [Source:HGNC Symbol;Acc:HGNC:50753]	592	6	14.3889	1	4.80418	14	50.3691
srR-10622-cP	srRNA-RNA28SN5-1962-18-cP	ACAGCAGGACGGTGGCCA	18	srRNA	RNA28SN5	NR_003287.4	rRNA	Homo sapiens RNA, 28S ribosomal N5 (RNA28SN5), ribosomal RNA	1962	8	19.1852	0	0	14	50.3691
srR-9944-cP	srRNA-RNA28SN5-4943-22-cP	ACGTTCGTGGGGAACCTGGCGC	22	srRNA	RNA28SN5	NR_003287.4	rRNA	Homo sapiens RNA, 28S ribosomal N5 (RNA28SN5), ribosomal RNA	4943	8	19.1852	0	0	14	50.3691
slncR-11146-cP	slncRNA-AC021242.2-51-19-cP	CCTGTCCTGACCTACCTCC	19	slncRNA	AC021242.2	ENST00000670850.1	lncRNA	ncrna chromosome:GRCh38:8:9371545:9375225:-1 gene:ENSG00000254237.6 gene_biotype:lncRNA transcript_biotype:lncRNA gene_symbol:AC021242.2 description:novel transcript	51	8	19.1852	0	0	14	50.3691
-	spgRNA-TSSC2-1454-17-cP	ACGGTGTTAGAGGTGAA	17	spgRNA	TSSC2	ENSG00000223756	pseudogene	ENSG00000223756|ENST00000529482|TSSC2|transcribed_unprocessed_pseudogene|tumorsuppressing subtransferable candidate 2 (pseudogene) [Source:HGNC Symbol;Acc:HGNC:12384]	1454	7	16.787	0	0	14	50.3691
srR-407-cP	srRNA-RNA45SN5-6596-21-cP	TCGTACGACTCTTAGCGGTGG	21	srRNA	RNA45SN5	NR_046235.3	rRNA	Homo sapiens RNA, 45S pre-ribosomal N5 (RNA45SN5), ribosomal RNA	6596	0	0	3	14.4125	14	50.3691
srR-27522-cP	srRNA-RNA18SN2-653-24-cP	AAAGTTGCTGCAGTTAAAAAGCTC	24	srRNA	RNA18SN2	NR_146146.1	rRNA	Homo sapiens RNA, 18S ribosomal N2 (RNA18SN2), ribosomal RNA	653	0	0	3	14.4125	14	50.3691
piR-29887-2-18-3-cP	piRNA-29887-2-18-3-cP	GACACGGCCCAGACTCCT	18	piRNA	hsa-piR-29887	hsa-piR-29887	piRNA	-	2	17	40.7685	19	91.2794	13	46.7713
sgmR-6585-cP	sgmRNA-chr7-26117654-17-2-cP	GGCCGGTGTCCTCTCCT	17	sgmRNA	chr7	-	Genome	Chromosome 7	26117654	5	11.9907	7	33.6293	13	46.7713
sinR-984-cP	sinRNA-TRIM14-664-17-2-cP	TAGGGATTGGGGCTTGT	17	sinRNA	TRIM14	ENSG00000106785	protein_coding	tripartite motif containing 14 [Source:HGNC Symbol;Acc:HGNC:16283]	664	16	38.3703	12	57.6502	13	46.7713
slncR-3946-cP	slncRNA-AL132642.1-619-20-2-cP	ACTGAGACACGGCCCAGACT	20	slncRNA	AL132642.1	ENST00000658797.1	lncRNA	ncrna chromosome:GRCh38:14:93939497:93944194:1 gene:ENSG00000258987.2 gene_biotype:lncRNA transcript_biotype:lncRNA gene_symbol:AL132642.1 description:novel transcript, antisense to ASB2	619	7	16.787	10	48.0418	13	46.7713
slncR-153-cP	slncRNA-LINC01613-1973-19-cP	ACAGATTGAGAGCTCTTTC	19	slncRNA	LINC01613	ENST00000561476.1	lncRNA	ncrna chromosome:GRCh38:9:119935053:119937832:1 gene:ENSG00000261432.1 gene_biotype:lncRNA transcript_biotype:lncRNA gene_symbol:LINC01613 description:long intergenic non-protein coding RNA 1613 [Source:HGNC Symbol;Acc:HGNC:51842]	1973	22	52.7592	24	115.3	13	46.7713
slncR-10998-cP	slncRNA-MYO18B-AS1-409-21-2-cP	GCCTGTCCTGACCTACCTCCT	21	slncRNA	MYO18B-AS1	ENST00000600269.1	lncRNA	ncrna chromosome:GRCh38:22:25894694:25899820:-1 gene:ENSG00000231933.7 gene_biotype:lncRNA transcript_biotype:lncRNA gene_symbol:MYO18B-AS1 description:MYO18B antisense RNA 1 [Source:HGNC Symbol;Acc:HGNC:40831]	409	20	47.9629	2	9.60836	13	46.7713
smR-4151-cP	smRNA-EPC1-340-17-2-cP	TTCCGACCTGCACGAAT	17	smRNA	EPC1	ENSG00000120616	mature mRNA	ENSG00000120616|ENST00000667706|EPC1|protein_coding|enhancerof polycomb homolog 1 [Source:HGNC Symbol;Acc:HGNC:19876]	340	12	28.7777	0	0	13	46.7713
smR-1400-cP	smRNA-FLNA-2117-17-2-cP	TATGGAAGGGCCATCGC	17	smRNA	FLNA	ENSG00000196924	mature mRNA	ENSG00000196924|ENST00000676696|FLNA|protein_coding|filaminA [Source:HGNC Symbol;Acc:HGNC:3754]	2117	13	31.1759	7	33.6293	13	46.7713
smR-1279-cP	smRNA-PTPN6-502-17-2-cP	AGTACCCGCTGAACTTA	17	smRNA	PTPN6	ENSG00000111679	mature mRNA	ENSG00000111679|ENST00000545153|PTPN6|protein_coding|proteintyrosine phosphatase non-receptor type 6 [Source:HGNC Symbol;Acc:HGNC:9658]	502	0	0	5	24.0209	13	46.7713
snR-2979-cP	snRNA-RNU1-124P-124-21-cP	GCGGACTGGTGCACTTTCCTC	21	snRNA	RNU1-124P	ENST00000363861.1	snRNA	ncrna chromosome:GRCh38:8:43073474:43073618:1 gene:ENSG00000200731.1 gene_biotype:snRNA transcript_biotype:snRNA gene_symbol:RNU1-124P description:RNA, U1 small nuclear 124, pseudogene [Source:HGNC Symbol;Acc:HGNC:48466]	124	3	7.19443	19	91.2794	13	46.7713
-	spgRNA-FAM90A25P-1375-18-2-cP	TAGCGATTCTGACGTGCA	18	spgRNA	FAM90A25P	ENSG00000251402	pseudogene	ENSG00000251402|ENST00000528404|FAM90A25P|unprocessed_pseudogene|familywith sequence similarity 90 member A25, pseudogene [Source:HGNC Symbol;Acc:HGNC:32246]	1375	8	19.1852	9	43.2376	13	46.7713
-	spgRNA-NIPA2P4-564-19-cP	GATCGGCCACACTGGGACT	19	spgRNA	NIPA2P4	ENSG00000254151	pseudogene	ENSG00000254151|ENST00000523928|NIPA2P4|processed_pseudogene|NIPA2pseudogene 4 [Source:HGNC Symbol;Acc:HGNC:42044]	564	4	9.59258	17	81.6711	13	46.7713
srR-27365-cP	srRNA-RNA18SN2-1265-20-2-cP	ACCCGGCCCCGGACACGGAC	20	srRNA	RNA18SN2	NR_146146.1	rRNA	Homo sapiens RNA, 18S ribosomal N2 (RNA18SN2), ribosomal RNA	1265	9	21.5833	4	19.2167	13	46.7713
srR-6477-cP	srRNA-RNA18SN2-1674-21-2-cP	GATTACGTCCCTGCCCTTTGT	21	srRNA	RNA18SN2	NR_146146.1	rRNA	Homo sapiens RNA, 18S ribosomal N2 (RNA18SN2), ribosomal RNA	1674	6	14.3889	17	81.6711	13	46.7713
srR-13117-cP	srRNA-RNA18SN2-1680-19-2-cP	GTCCCTGCCCTTTGTACAC	19	srRNA	RNA18SN2	NR_146146.1	rRNA	Homo sapiens RNA, 18S ribosomal N2 (RNA18SN2), ribosomal RNA	1680	26	62.3518	14	67.2585	13	46.7713
srR-5416-cP	srRNA-RNA28SN5-4678-19-2-cP	AGGGATTATGACTGAACGC	19	srRNA	RNA28SN5	NR_003287.4	rRNA	Homo sapiens RNA, 28S ribosomal N5 (RNA28SN5), ribosomal RNA	4678	3	7.19443	13	62.4544	13	46.7713
tsR-10588-cP	tsRNA-Ala-TGC-1-16-cP	GGGGATGTAGCTCAGA	16	tsRNA	tRNA-Ala-TGC	chr12.trna8	tRNA	Homo_sapiens_tRNA-Ala-TGC-4-1	1	8	19.1852	3	14.4125	13	46.7713
tsR-1140-cP	tsRNA-Asn-GTT-28-16-cP	CTTTCGGCTGTTAACC	16	tsRNA	tRNA-Asn-GTT	chr1.trna138	tRNA	Homo_sapiens_tRNA-Asn-GTT-7-1	28	31	74.3425	14	67.2585	13	46.7713
srR-909-cP	srRNA-RNA5S1-99-18-cP	GAATACCGGGTGCTGTAG	18	srRNA	RNA5S1	NR_023363.1	rRNA	Homo sapiens RNA, 5S ribosomal 1 (RNA5S1), ribosomal RNA	99	23	55.1573	58	278.643	13	46.7713
srR-27252-cP	srRNA-RNA18SN2-1066-21-cP	TCGTAGTTCCGACCATAAACG	21	srRNA	RNA18SN2	NR_146146.1	rRNA	Homo sapiens RNA, 18S ribosomal N2 (RNA18SN2), ribosomal RNA	1066	70	167.87	34	163.342	13	46.7713
snR-3180-cP	snRNA-RNVU1-27-105-22-cP	ATGTGGGAAACTCGACTGCATA	22	snRNA	RNVU1-27	ENST00000622285.1	snRNA	ncrna chromosome:GRCh38:1:148522601:148522765:1 gene:ENSG00000274210.1 gene_biotype:snRNA transcript_biotype:snRNA gene_symbol:RNVU1-27 description:RNA, variant U1 small nuclear 27 [Source:HGNC Symbol;Acc:HGNC:54431]	105	53	127.102	39	187.363	13	46.7713
sinR-94-cP	sinRNA-SGSM1-2658-17-cP	TCCCACTGTCCCTATCT	17	sinRNA	SGSM1	ENSG00000167037	protein_coding	small G protein signaling modulator 1 [Source:HGNC Symbol;Acc:HGNC:29410]	2658	63	151.083	23	110.496	13	46.7713
sinR-219-cP	sinRNA-LINC01121-41336-22-cP	AGCCTTCCCGTGGACTGCCTCA	22	sinRNA	LINC01121	ENSG00000205054	lncRNA	-	41336	18	43.1666	41	196.971	13	46.7713
srpRNA-26-cP	srpRNA-MLT2C1-chrX:51602214-18-cP	ACGAGACTCTAGCCTACT	18	srpRNA	MLT2C1	-	LTR	hg38_rmsk_MLT2C1_range=chrX:51602214-51602587	207	29	69.5462	28	134.517	13	46.7713
srR-2607-cP	srRNA-RNA18SN2-1465-20-cP	AGCCACCCGAGATTGAGCAA	20	srRNA	RNA18SN2	NR_146146.1	rRNA	Homo sapiens RNA, 18S ribosomal N2 (RNA18SN2), ribosomal RNA	1465	37	88.7314	21	100.888	13	46.7713
slncR-204-cP	slncRNA-AL355482.2-533-19-cP	AGATCCTGAAACCGCATGC	19	slncRNA	AL355482.2	ENST00000428646.1	lncRNA	ncrna chromosome:GRCh38:1:182086551:182090112:1 gene:ENSG00000225982.1 gene_biotype:lncRNA transcript_biotype:lncRNA gene_symbol:AL355482.2 description:novel transcript	533	20	47.9629	29	139.321	13	46.7713
sinR-10842-cP	sinRNA-LINC02306-154440-23-cP	GGATGATCAGCCACACTGGAACT	23	sinRNA	LINC02306	ENSG00000257986	lncRNA	-	154440	24	57.5555	27	129.713	13	46.7713
srpRNA-23-cP	srpRNA-L2c-chr9:98159526-18-cP	TCGGCTTGGAGCTTCCTC	18	srpRNA	L2c	-	LINE	hg38_rmsk_L2c_range=chr9:98159526-98159810	262	27	64.7499	23	110.496	13	46.7713
slncR-742-cP	slncRNA-AGBL1-AS1-257-15-cP	GTGGACTGCCTCAGC	15	slncRNA	AGBL1-AS1	ENST00000563472.1	lncRNA	ncrna chromosome:GRCh38:15:86305051:86317173:-1 gene:ENSG00000260125.2 gene_biotype:lncRNA transcript_biotype:lncRNA gene_symbol:AGBL1-AS1 description:AGBL1 antisense RNA 1 [Source:HGNC Symbol;Acc:HGNC:48617]	257	53	127.102	10	48.0418	13	46.7713
srR-18279-cP	srRNA-RNA28SN5-1652-16-cP	TAGCTGGTTCCCTCCG	16	srRNA	RNA28SN5	NR_003287.4	rRNA	Homo sapiens RNA, 28S ribosomal N5 (RNA28SN5), ribosomal RNA	1652	57	136.694	7	33.6293	13	46.7713
srR-1129-cP	srRNA-RNA28SN5-3902-18-cP	AAGAAGACCCTGTTGAGC	18	srRNA	RNA28SN5	NR_003287.4	rRNA	Homo sapiens RNA, 28S ribosomal N5 (RNA28SN5), ribosomal RNA	3902	36	86.3332	16	76.8669	13	46.7713
sinR-10846-cP	sinRNA-MAGI2-5046-18-cP	GAAATAGATTCTGAAACC	18	sinRNA	MAGI2	ENSG00000187391	protein_coding	membrane associated guanylate kinase, WW and PDZ domain containing 2 [Source:HGNC Symbol;Acc:HGNC:18957]	5046	68	163.074	0	0	13	46.7713
srR-1866-cP	srRNA-RNA18SN2-1-25-cP	TACCTGGTTGATCCTGCCAGTAGCA	25	srRNA	RNA18SN2	NR_146146.1	rRNA	Homo sapiens RNA, 18S ribosomal N2 (RNA18SN2), ribosomal RNA	1	37	88.7314	15	72.0627	13	46.7713
srR-12139-cP	srRNA-RNA28SN5-3760-23-cP	ACTATGACTCTCTTAAGGTAGCC	23	srRNA	RNA28SN5	NR_003287.4	rRNA	Homo sapiens RNA, 28S ribosomal N5 (RNA28SN5), ribosomal RNA	3760	5	11.9907	29	139.321	13	46.7713
smR-2792-cP	smRNA-PCBD2-665-15-cP	TCTGGCTAACCTTGA	15	smRNA	PCBD2	ENSG00000132570	mature mRNA	ENSG00000132570|ENST00000504352|PCBD2|protein_coding|pterin-4alpha-carbinolamine dehydratase 2 [Source:HGNC Symbol;Acc:HGNC:24474]	665	22	52.7592	20	96.0836	13	46.7713
slncR-10920-cP	slncRNA-AL031280.1-1649-17-cP	CGGACAAGGGGAATCTG	17	slncRNA	AL031280.1	ENST00000436991.1	lncRNA	ncrna chromosome:GRCh38:1:25644544:25659111:-1 gene:ENSG00000233478.1 gene_biotype:lncRNA transcript_biotype:lncRNA gene_symbol:AL031280.1 description:novel transcript	1649	34	81.5369	13	62.4544	13	46.7713
sinR-773-cP	sinRNA-CAMKMT-459-18-cP	CTGGGACTGAGACACGGC	18	sinRNA	CAMKMT	ENSG00000143919	protein_coding	calmodulin-lysine N-methyltransferase [Source:HGNC Symbol;Acc:HGNC:26276]	459	29	69.5462	15	72.0627	13	46.7713
srR-1115-cP	srRNA-RNA28SN5-3691-23-cP	GATTTCTGCCCAGTGCTCTGAAT	23	srRNA	RNA28SN5	NR_003287.4	rRNA	Homo sapiens RNA, 28S ribosomal N5 (RNA28SN5), ribosomal RNA	3691	20	47.9629	19	91.2794	13	46.7713
smR-4079-cP	smRNA-CDCA7-214-17-cP	TCTGCAAACACGAAAGT	17	smRNA	CDCA7	ENSG00000144354	mature mRNA	ENSG00000144354|ENST00000435616|CDCA7|protein_coding|celldivision cycle associated 7 [Source:HGNC Symbol;Acc:HGNC:14628]	214	16	38.3703	20	96.0836	13	46.7713
srR-1054-cP	srRNA-RNA5S1-100-15-cP	AATACCGGGTGCTGT	15	srRNA	RNA5S1	NR_023363.1	rRNA	Homo sapiens RNA, 5S ribosomal 1 (RNA5S1), ribosomal RNA	100	30	71.9443	13	62.4544	13	46.7713
srR-4967-cP	srRNA-RNA18SN2-1286-23-cP	GATTGACAGATTGAGAGCTCTTT	23	srRNA	RNA18SN2	NR_146146.1	rRNA	Homo sapiens RNA, 18S ribosomal N2 (RNA18SN2), ribosomal RNA	1286	11	26.3796	22	105.692	13	46.7713
srR-96-cP	srRNA-RNA5S1-25-22-cP	GCGCCCGATCTCGTCTGATCTC	22	srRNA	RNA5S1	NR_023363.1	rRNA	Homo sapiens RNA, 5S ribosomal 1 (RNA5S1), ribosomal RNA	25	27	64.7499	14	67.2585	13	46.7713
srR-1302-cP	srRNA-RNA28SN5-1756-19-cP	TTGGGGCCGAAACGATCTC	19	srRNA	RNA28SN5	NR_003287.4	rRNA	Homo sapiens RNA, 28S ribosomal N5 (RNA28SN5), ribosomal RNA	1756	37	88.7314	9	43.2376	13	46.7713
sgmR-6464-cP	sgmRNA-chr2-18792139-21-cP	GAGAGAACTCGGGTGAAGGAA	21	sgmRNA	chr2	-	Genome	Chromosome 2	18792139	10	23.9814	22	105.692	13	46.7713
slncR-1689-cP	slncRNA-AP006623.1-1332-15-cP	CAACACGGGGAAACT	15	slncRNA	AP006623.1	ENST00000506172.2	lncRNA	ncrna chromosome:GRCh38:11:856880:859795:-1 gene:ENSG00000250397.2 gene_biotype:lncRNA transcript_biotype:lncRNA gene_symbol:AP006623.1 description:novel transcript	1332	36	86.3332	7	33.6293	13	46.7713
srR-9425-cP	srRNA-RNA28SN5-2857-18-cP	AAGCCGGATCCGTAACTT	18	srRNA	RNA28SN5	NR_003287.4	rRNA	Homo sapiens RNA, 28S ribosomal N5 (RNA28SN5), ribosomal RNA	2857	40	95.9258	5	24.0209	13	46.7713
srR-374-cP	srRNA-RNA18SN2-867-19-cP	GGAATAGGACCGCGGTTCT	19	srRNA	RNA18SN2	NR_146146.1	rRNA	Homo sapiens RNA, 18S ribosomal N2 (RNA18SN2), ribosomal RNA	867	29	69.5462	10	48.0418	13	46.7713
srR-290-cP	srRNA-RNA5-8SN1-77-29-cP	AGGACACATTGATCATCGACACTTCGAAC	29	srRNA	RNA5-8SN1	NR_145821.1	rRNA	Homo sapiens RNA, 5.8S ribosomal N1 (RNA5-8SN1), ribosomal RNA	77	29	69.5462	9	43.2376	13	46.7713
srR-7210-cP	srRNA-RNA28SN5-3746-23-cP	AAACGGCGGGAGTAACTATGACT	23	srRNA	RNA28SN5	NR_003287.4	rRNA	Homo sapiens RNA, 28S ribosomal N5 (RNA28SN5), ribosomal RNA	3746	14	33.574	16	76.8669	13	46.7713
srR-1861-cP	srRNA-RNA18SN2-891-21-cP	GTTGGTTTTCGGAACTGAGGC	21	srRNA	RNA18SN2	NR_146146.1	rRNA	Homo sapiens RNA, 18S ribosomal N2 (RNA18SN2), ribosomal RNA	891	28	67.1481	8	38.4335	13	46.7713
sgmR-6487-cP	sgmRNA-chr17-7717257-19-cP	AGTTCGGATTGGGGTCTGC	19	sgmRNA	chr17	-	Genome	Chromosome 17	7717257	23	55.1573	10	48.0418	13	46.7713
srR-2298-cP	srRNA-RNA28SN5-3756-18-cP	AGTAACTATGACTCTCTT	18	srRNA	RNA28SN5	NR_003287.4	rRNA	Homo sapiens RNA, 28S ribosomal N5 (RNA28SN5), ribosomal RNA	3756	21	50.361	10	48.0418	13	46.7713
srR-27266-cP	srRNA-RNA28SN5-1820-16-cP	CGTGGAGCCGGGCGTG	16	srRNA	RNA28SN5	NR_003287.4	rRNA	Homo sapiens RNA, 28S ribosomal N5 (RNA28SN5), ribosomal RNA	1820	21	50.361	10	48.0418	13	46.7713
tsR-586-cP	tsRNA-Leu-CAG-70-16-cP	TCCCACTTCTGACACC	16	tsRNA	tRNA-Leu-CAG	chr16.trna27	tRNA	Homo_sapiens_tRNA-Leu-CAG-2-2	70	16	38.3703	12	57.6502	13	46.7713
srR-4673-cP	srRNA-RNA18SN2-1278-21-cP	ACGGACAGGATTGACAGATTG	21	srRNA	RNA18SN2	NR_146146.1	rRNA	Homo sapiens RNA, 18S ribosomal N2 (RNA18SN2), ribosomal RNA	1278	15	35.9722	12	57.6502	13	46.7713
tsR-3114-cP	tsRNA-Gln-TTG-16-15-cP	TGGTTAGCACTCTGG	15	tsRNA	tRNA-Gln-TTG	chr6.trna88	tRNA	Homo_sapiens_tRNA-Gln-TTG-4-1	16	19	45.5648	10	48.0418	13	46.7713
srR-27271-cP	srRNA-RNA18SN2-301-18-cP	AACCTCGGGCCGATCGCA	18	srRNA	RNA18SN2	NR_146146.1	rRNA	Homo sapiens RNA, 18S ribosomal N2 (RNA18SN2), ribosomal RNA	301	6	14.3889	16	76.8669	13	46.7713
sinR-10867-cP	sinRNA-RPH3A-9462-22-cP	GGAGGCTTTGAAGTGTGGACGC	22	sinRNA	RPH3A	ENSG00000089169	protein_coding	rabphilin 3A [Source:HGNC Symbol;Acc:HGNC:17056]	9462	38	91.1295	0	0	13	46.7713
slncR-853-cP	slncRNA-AC117377.1-360-15-cP	GAATCTGACTGTCTA	15	slncRNA	AC117377.1	ENST00000547633.2	lncRNA	ncrna chromosome:GRCh38:12:99093359:99105011:1 gene:ENSG00000258039.2 gene_biotype:lncRNA transcript_biotype:lncRNA gene_symbol:AC117377.1 description:novel transcript, antisense & intronic to ANKS1B	360	13	31.1759	11	52.846	13	46.7713
srR-2729-cP	srRNA-RNA28SN5-3697-20-cP	TGCCCAGTGCTCTGAATGTC	20	srRNA	RNA28SN5	NR_003287.4	rRNA	Homo sapiens RNA, 28S ribosomal N5 (RNA28SN5), ribosomal RNA	3697	15	35.9722	9	43.2376	13	46.7713
-	spgRNA-ZNRF2P2-554-16-cP	GAGCTCGGACCTTGCT	16	spgRNA	ZNRF2P2	ENSG00000225264	pseudogene	ENSG00000225264|ENST00000426767|ZNRF2P2|transcribed_processed_pseudogene|zincand ring finger 2 pseudogene 2 [Source:HGNC Symbol;Acc:HGNC:42793]	554	2	4.79629	15	72.0627	13	46.7713
srR-4263-cP	srRNA-RNA28SN5-4483-24-cP	CACCAAGCGTTGGATTGTTCACCC	24	srRNA	RNA28SN5	NR_003287.4	rRNA	Homo sapiens RNA, 28S ribosomal N5 (RNA28SN5), ribosomal RNA	4483	12	28.7777	10	48.0418	13	46.7713
slncR-2325-cP	slncRNA-LINC01865-131-16-cP	CGGCCCGGACACTGTA	16	slncRNA	LINC01865	ENST00000430529.1	lncRNA	ncrna chromosome:GRCh38:2:317912:336465:1 gene:ENSG00000233684.2 gene_biotype:lncRNA transcript_biotype:lncRNA gene_symbol:LINC01865 description:long intergenic non-protein coding RNA 1865 [Source:HGNC Symbol;Acc:HGNC:52684]	131	20	47.9629	6	28.8251	13	46.7713
srR-10406-cP	srRNA-RNA18SN2-1381-18-cP	GAACGAGACTCTGGCATG	18	srRNA	RNA18SN2	NR_146146.1	rRNA	Homo sapiens RNA, 18S ribosomal N2 (RNA18SN2), ribosomal RNA	1381	27	64.7499	2	9.60836	13	46.7713
sinR-10875-cP	sinRNA-AC023796.1-36099-23-cP	AGCGCTGTGGAACCACCCGATCC	23	sinRNA	AC023796.1	ENSG00000255745	lncRNA	-	36099	27	64.7499	2	9.60836	13	46.7713
srR-9713-cP	srRNA-RNA28SN5-4485-24-cP	CCAAGCGTTGGATTGTTCACCCGC	24	srRNA	RNA28SN5	NR_003287.4	rRNA	Homo sapiens RNA, 28S ribosomal N5 (RNA28SN5), ribosomal RNA	4485	0	0	15	72.0627	13	46.7713
srR-2561-cP	srRNA-RNA28SN5-1578-21-cP	TCCGTAGCGGTCCTGACGTGC	21	srRNA	RNA28SN5	NR_003287.4	rRNA	Homo sapiens RNA, 28S ribosomal N5 (RNA28SN5), ribosomal RNA	1578	8	19.1852	11	52.846	13	46.7713
srR-8619-cP	srRNA-RNA28SN5-1563-22-cP	AAACTCTGGTGGAGGTCCGTAG	22	srRNA	RNA28SN5	NR_003287.4	rRNA	Homo sapiens RNA, 28S ribosomal N5 (RNA28SN5), ribosomal RNA	1563	20	47.9629	5	24.0209	13	46.7713
srR-27300-cP	srRNA-RNA28SN5-934-22-cP	CACTCGCCGAATCCCGGGGCCG	22	srRNA	RNA28SN5	NR_003287.4	rRNA	Homo sapiens RNA, 28S ribosomal N5 (RNA28SN5), ribosomal RNA	934	0	0	14	67.2585	13	46.7713
srR-20788-cP	srRNA-RNA28SN5-4947-18-cP	TCGTGGGGAACCTGGCGC	18	srRNA	RNA28SN5	NR_003287.4	rRNA	Homo sapiens RNA, 28S ribosomal N5 (RNA28SN5), ribosomal RNA	4947	18	43.1666	5	24.0209	13	46.7713
slncR-732-cP	slncRNA-AL022328.2-87-15-cP	ACTGGGGTGGACTGC	15	slncRNA	AL022328.2	ENST00000608016.1	lncRNA	ncrna chromosome:GRCh38:22:50208461:50209542:-1 gene:ENSG00000273137.1 gene_biotype:lncRNA transcript_biotype:lncRNA gene_symbol:AL022328.2 description:novel transcript, antisense to SELO	87	18	43.1666	5	24.0209	13	46.7713
-	stecRNA-AC020604.1-351-15-cP	GTCCGGATTGGAGTC	15	stecRNA	AC020604.1	ENSG00000279254	TEC	ENSG00000279254|ENST00000622979|AC020604.1|TEC|TEC	351	17	40.7685	5	24.0209	13	46.7713
srR-27308-cP	srRNA-RNA18SN2-519-26-cP	AAAAATAACAATACAGGACTCTTTCG	26	srRNA	RNA18SN2	NR_146146.1	rRNA	Homo sapiens RNA, 18S ribosomal N2 (RNA18SN2), ribosomal RNA	519	4	9.59258	11	52.846	13	46.7713
smR-142-cP	smRNA-DEF8-3324-17-cP	CTGTCCTGACCTACCTC	17	smRNA	DEF8	ENSG00000140995	mature mRNA	ENSG00000140995|ENST00000617948|DEF8|protein_coding|differentiallyexpressed in FDCP 8 homolog [Source:HGNC Symbol;Acc:HGNC:25969]	3324	18	43.1666	4	19.2167	13	46.7713
srR-4184-cP	srRNA-RNA18SN2-1378-21-cP	AACGAACGAGACTCTGGCATG	21	srRNA	RNA18SN2	NR_146146.1	rRNA	Homo sapiens RNA, 18S ribosomal N2 (RNA18SN2), ribosomal RNA	1378	26	62.3518	0	0	13	46.7713
srR-2077-cP	srRNA-RNA18SN2-1678-28-cP	AAGTCCCTGCCCTTTGTACACACCGCCC	28	srRNA	RNA18SN2	NR_146146.1	rRNA	Homo sapiens RNA, 18S ribosomal N2 (RNA18SN2), ribosomal RNA	1678	26	62.3518	0	0	13	46.7713
srR-5976-cP	srRNA-RNA18SN2-342-21-cP	CATTCGAACGTCTGCCCTATC	21	srRNA	RNA18SN2	NR_146146.1	rRNA	Homo sapiens RNA, 18S ribosomal N2 (RNA18SN2), ribosomal RNA	342	17	40.7685	4	19.2167	13	46.7713
tsR-5618-cP	tsRNA-Arg-TCG-30-19-cP	GACTTCGGATCAGAAGATT	19	tsRNA	tRNA-Arg-TCG	chr6.trna132	tRNA	Homo_sapiens_tRNA-Arg-TCG-5-1	30	21	50.361	2	9.60836	13	46.7713
srR-149-cP	srRNA-RNA5S1-16-18-cP	ACCCTGAACGCGCCCGAT	18	srRNA	RNA5S1	NR_023363.1	rRNA	Homo sapiens RNA, 5S ribosomal 1 (RNA5S1), ribosomal RNA	16	13	31.1759	5	24.0209	13	46.7713
srR-12401-cP	srRNA-RNA28SN5-1650-20-cP	AGTAGCTGGTTCCCTCCGAA	20	srRNA	RNA28SN5	NR_003287.4	rRNA	Homo sapiens RNA, 28S ribosomal N5 (RNA28SN5), ribosomal RNA	1650	0	0	11	52.846	13	46.7713
srR-7526-cP	srRNA-RNA18SN2-1768-15-cP	ACGGCCCTGGCGGAG	15	srRNA	RNA18SN2	NR_146146.1	rRNA	Homo sapiens RNA, 18S ribosomal N2 (RNA18SN2), ribosomal RNA	1768	0	0	11	52.846	13	46.7713
srR-1792-cP	srRNA-RNA18SN2-1117-22-cP	CCATGACCCGCCGGGCAGCTTC	22	srRNA	RNA18SN2	NR_146146.1	rRNA	Homo sapiens RNA, 18S ribosomal N2 (RNA18SN2), ribosomal RNA	1117	8	19.1852	7	33.6293	13	46.7713
srR-3719-cP	srRNA-RNA28SN5-3703-15-cP	GTGCTCTGAATGTCA	15	srRNA	RNA28SN5	NR_003287.4	rRNA	Homo sapiens RNA, 28S ribosomal N5 (RNA28SN5), ribosomal RNA	3703	10	23.9814	6	28.8251	13	46.7713
-	stecRNA-AL357140.3-595-16-cP	TGATCGAAGCCCCAGT	16	stecRNA	AL357140.3	ENSG00000280113	TEC	ENSG00000280113|ENST00000639753|AL357140.3|TEC|TEC	595	10	23.9814	6	28.8251	13	46.7713
srR-4348-cP	srRNA-RNA28SN5-1873-22-cP	AACTGGCGCTGTGGGATGAACC	22	srRNA	RNA28SN5	NR_003287.4	rRNA	Homo sapiens RNA, 28S ribosomal N5 (RNA28SN5), ribosomal RNA	1873	9	21.5833	6	28.8251	13	46.7713
sgmR-6575-cP	sgmRNA-chr7-2063115-16-cP	TGGGACTGAGACACGG	16	sgmRNA	chr7	-	Genome	Chromosome 7	2063115	13	31.1759	4	19.2167	13	46.7713
-	spgRNA-SSU-rRNA_Hsa-chr16:34160030-22-cP	AGTTCTGACCATAAACGATGCC	22	spgRNA	SSU-rRNA_Hsa	-	pseudogene	hg38_rmsk_SSU-rRNA_Hsa_range=chr16:34160030-34161894	1070	13	31.1759	4	19.2167	13	46.7713
srR-27326-cP	srRNA-RNA28SN5-4516-18-cP	GAACGTGAGCTGGGTTTA	18	srRNA	RNA28SN5	NR_003287.4	rRNA	Homo sapiens RNA, 28S ribosomal N5 (RNA28SN5), ribosomal RNA	4516	19	45.5648	1	4.80418	13	46.7713
tsR-475-cP	tsRNA-Val-TAC-1-23-cP	GGTTTCGTAGTGTAGTGGTTATC	23	tsRNA	tRNA-Val-TAC	chr10.trna6	tRNA	Homo_sapiens_tRNA-Val-TAC-3-1	1	2	4.79629	9	43.2376	13	46.7713
srR-4964-cP	srRNA-RNA18SN2-146-23-cP	GATAACTGTGGCAATTCTAGAGC	23	srRNA	RNA18SN2	NR_146146.1	rRNA	Homo sapiens RNA, 18S ribosomal N2 (RNA18SN2), ribosomal RNA	146	6	14.3889	7	33.6293	13	46.7713
srR-620-cP	srRNA-RNA28SN5-282-18-cP	CGGGTTGCTTGGGAATGC	18	srRNA	RNA28SN5	NR_003287.4	MT rRNA	Homo sapiens RNA, 28S ribosomal N5 (RNA28SN5), ribosomal RNA	282	20	47.9629	0	0	13	46.7713
slncR-11021-cP	slncRNA-TEX41-674-18-cP	GGTGGAGCATGTGGTTTA	18	slncRNA	TEX41	ENST00000630139.2	lncRNA	ncrna chromosome:GRCh38:2:145171998:145262988:1 gene:ENSG00000226674.11 gene_biotype:lncRNA transcript_biotype:lncRNA gene_symbol:TEX41 description:testis expressed 41 [Source:HGNC Symbol;Acc:HGNC:48667]	674	20	47.9629	0	0	13	46.7713
smR-4117-cP	smRNA-PRKDC-519-27-cP	AGCCACTGGATCCTCGGGATTGGAGAC	27	smRNA	PRKDC	ENSG00000253729	mature mRNA	ENSG00000253729|ENST00000536710|PRKDC|protein_coding|proteinkinase, DNA-activated, catalytic subunit [Source:HGNC Symbol;Acc:HGNC:9413]	519	20	47.9629	0	0	13	46.7713
smR-4123-cP	smRNA-SULT1A1-4018-16-cP	TCATCCTGGGGCTGTA	16	smRNA	SULT1A1	ENSG00000196502	mature mRNA	ENSG00000196502|ENST00000395609|SULT1A1|protein_coding|sulfotransferasefamily 1A member 1 [Source:HGNC Symbol;Acc:HGNC:11453]	4018	5	11.9907	7	33.6293	13	46.7713
-	spgRNA-RNA5SP204-95-24-cP	TGGGAATACCGGGTGCTGTAGACT	24	spgRNA	RNA5SP204	ENSG00000201415	pseudogene	ENSG00000201415|ENST00000364545|RNA5SP204|rRNA_pseudogene|RNA,5S ribosomal pseudogene 204 [Source:HGNC Symbol;Acc:HGNC:43104]	95	17	40.7685	1	4.80418	13	46.7713
-	stecRNA-AL139125.1-439-20-cP	TGGGGCCTCGCAAGAGGTGC	20	stecRNA	AL139125.1	ENSG00000278982	TEC	ENSG00000278982|ENST00000623134|AL139125.1|TEC|TEC	439	0	0	9	43.2376	13	46.7713
srR-7874-cP	srRNA-RNA28SN5-1632-19-cP	AGACTAATCGAACCATCTA	19	srRNA	RNA28SN5	NR_003287.4	rRNA	Homo sapiens RNA, 28S ribosomal N5 (RNA28SN5), ribosomal RNA	1632	6	14.3889	6	28.8251	13	46.7713
sgmR-6598-cP	sgmRNA-chr2-203144764-22-cP	GGTACGGACAAGGGGAATCTGA	22	sgmRNA	chr2	-	Genome	Chromosome 2	203144764	18	43.1666	0	0	13	46.7713
srR-27373-cP	srRNA-RNA18SN2-510-18-cP	GTAGTGACGAAAAATAAC	18	srRNA	RNA18SN2	NR_146146.1	rRNA	Homo sapiens RNA, 18S ribosomal N2 (RNA18SN2), ribosomal RNA	510	0	0	8	38.4335	13	46.7713
srR-5411-cP	srRNA-RNA28SN5-278-18-cP	GAGTCGGGTTGTTTGGGA	18	srRNA	RNA28SN5	NR_003287.4	rRNA	Homo sapiens RNA, 28S ribosomal N5 (RNA28SN5), ribosomal RNA	278	8	19.1852	4	19.2167	13	46.7713
-	stecRNA-AC022211.4-269-19-cP	AGGACTCCGCCGGCACCTT	19	stecRNA	AC022211.4	ENSG00000279035	TEC	ENSG00000279035|ENST00000625094|AC022211.4|TEC|TEC	269	8	19.1852	4	19.2167	13	46.7713
-	spgRNA-SEPHS2P1-106-18-cP	AGACACGGCCCAAACTCC	18	spgRNA	SEPHS2P1	ENSG00000250247	pseudogene	ENSG00000250247|ENST00000511618|SEPHS2P1|processed_pseudogene|selenophosphatesynthetase 2 pseudogene 1 [Source:HGNC Symbol;Acc:HGNC:42165]	106	10	23.9814	3	14.4125	13	46.7713
sinR-10929-cP	sinRNA-RTN4RL1-57267-24-cP	AGAGGGGGGTAGAATTCCAGGTGT	24	sinRNA	RTN4RL1	ENSG00000185924	protein_coding	reticulon 4 receptor like 1 [Source:HGNC Symbol;Acc:HGNC:21329]	57267	12	28.7777	2	9.60836	13	46.7713
srR-8246-cP	srRNA-RNA18SN2-1377-28-cP	TAACGAACGAGACTCTGGCATGCTAACT	28	srRNA	RNA18SN2	NR_146146.1	rRNA	Homo sapiens RNA, 18S ribosomal N2 (RNA18SN2), ribosomal RNA	1377	14	33.574	1	4.80418	13	46.7713
sgmR-6634-cP	sgmRNA-chr20-4359087-16-cP	GAGGACCAGAGTGGAC	16	sgmRNA	chr20	-	Genome	Chromosome 20	4359087	5	11.9907	5	24.0209	13	46.7713
srpRNA-1877-cP	srpRNA-MLT1O-chr13:89503567-19-cP	CTGTACCGAGAACGAACAC	19	srpRNA	MLT1O	-	LTR	hg38_rmsk_MLT1O_range=chr13:89503567-89503848	38	5	11.9907	5	24.0209	13	46.7713
srR-14162-cP	srRNA-RNA18SN2-139-25-cP	CTACTTGGATAACTGTGGTAATTCT	25	srRNA	RNA18SN2	NR_146146.1	rRNA	Homo sapiens RNA, 18S ribosomal N2 (RNA18SN2), ribosomal RNA	139	7	16.787	4	19.2167	13	46.7713
srR-2698-cP	srRNA-RNA28SN5-4315-28-cP	AGACCGTGAAAGCGGGGCCTCACGATCC	28	srRNA	RNA28SN5	NR_003287.4	rRNA	Homo sapiens RNA, 28S ribosomal N5 (RNA28SN5), ribosomal RNA	4315	15	35.9722	0	0	13	46.7713
srR-7904-cP	srRNA-RNA28SN5-3951-16-cP	GAGAGGTGTAGCATAA	16	srRNA	RNA28SN5	NR_003287.4	rRNA	Homo sapiens RNA, 28S ribosomal N5 (RNA28SN5), ribosomal RNA	3951	0	0	7	33.6293	13	46.7713
snR-150-cP	snRNA-RNVU1-1-135-17-cP	AGTGGGGGACTGCGTTC	17	snRNA	RNVU1-1	ENST00000384610.1	snRNA	ncrna chromosome:GRCh38:1:148362370:148362533:-1 gene:ENSG00000207340.1 gene_biotype:snRNA transcript_biotype:snRNA gene_symbol:RNVU1-1 description:RNA, variant U1 small nuclear 1 [Source:HGNC Symbol;Acc:HGNC:10133]	135	8	19.1852	3	14.4125	13	46.7713
sgmR-6652-cP	sgmRNA-chr1-230286169-21-cP	CTGCCGTGGGCGCTGGAGAAC	21	sgmRNA	chr1	-	Genome	Chromosome 1	230286169	10	23.9814	2	9.60836	13	46.7713
sinR-10939-cP	sinRNA-OXR1-1424-16-cP	ACCCCGAGGAAAAGAA	16	sinRNA	OXR1	ENSG00000164830	protein_coding	oxidation resistance 1 [Source:HGNC Symbol;Acc:HGNC:15822]	1424	12	28.7777	1	4.80418	13	46.7713
srR-27408-cP	srRNA-RNA28SN5-4050-20-cP	ACCACTACTCTGATCGTTTC	20	srRNA	RNA28SN5	NR_003287.4	MT rRNA	Homo sapiens RNA, 28S ribosomal N5 (RNA28SN5), ribosomal RNA	4050	1	2.39814	6	28.8251	13	46.7713
slncR-11076-cP	slncRNA-AC034213.1-218-20-cP	ATCTGGGAAGGAGACAGTGC	20	slncRNA	AC034213.1	ENST00000662761.1	lncRNA	ncrna chromosome:GRCh38:5:180416949:180443240:1 gene:ENSG00000250509.2 gene_biotype:lncRNA transcript_biotype:lncRNA gene_symbol:AC034213.1 description:novel transcript	218	13	31.1759	0	0	13	46.7713
srR-27428-cP	srRNA-RNA18SN2-1671-25-cP	GTTGATTACGTCCCTGCCCTTTGTA	25	srRNA	RNA18SN2	NR_146146.1	rRNA	Homo sapiens RNA, 18S ribosomal N2 (RNA18SN2), ribosomal RNA	1671	0	0	6	28.8251	13	46.7713
srpRNA-86-cP	srpRNA-FRAM-chr12:113497063-20-cP	GAGGAAGACGCAGTGAACTG	20	srpRNA	FRAM	-	SINE	hg38_rmsk_FRAM_range=chr12:113497063-113497198	64	0	0	6	28.8251	13	46.7713
slncR-11112-cP	slncRNA-LINC01136-952-21-cP	AAACTGGAGGAAGGTGGGGAT	21	slncRNA	LINC01136	ENST00000457348.5	lncRNA	ncrna chromosome:GRCh38:1:203298758:203305309:-1 gene:ENSG00000233791.5 gene_biotype:lncRNA transcript_biotype:lncRNA gene_symbol:LINC01136 description:long intergenic non-protein coding RNA 1136 [Source:HGNC Symbol;Acc:HGNC:49452]	952	3	7.19443	4	19.2167	13	46.7713
sgmR-6702-cP	sgmRNA-chr10-12568281-17-cP	GAAGGGGGGACGGAGAA	17	sgmRNA	chr10	-	Genome	Chromosome 10	12568281	3	7.19443	4	19.2167	13	46.7713
srR-896-cP	srRNA-RNA18SN2-158-22-cP	AATTCTAGAGCTAATACATGCC	22	srRNA	RNA18SN2	NR_146146.1	rRNA	Homo sapiens RNA, 18S ribosomal N2 (RNA18SN2), ribosomal RNA	158	11	26.3796	0	0	13	46.7713
srR-7702-cP	srRNA-RNA28SN5-2378-17-cP	GAGAACTTTGAAGGCCG	17	srRNA	RNA28SN5	NR_003287.4	rRNA	Homo sapiens RNA, 28S ribosomal N5 (RNA28SN5), ribosomal RNA	2378	0	0	5	24.0209	13	46.7713
srR-10714-cP	srRNA-RNA28SN5-3687-30-cP	ATGTGATTTCTGCCCAGTGCTCTGAATGTC	30	srRNA	RNA28SN5	NR_003287.4	rRNA	Homo sapiens RNA, 28S ribosomal N5 (RNA28SN5), ribosomal RNA	3687	8	19.1852	1	4.80418	13	46.7713
srR-5343-cP	srRNA-RNA28SN5-4486-20-cP	CAAGCGTTGGATTGTTCACC	20	srRNA	RNA28SN5	NR_003287.4	rRNA	Homo sapiens RNA, 28S ribosomal N5 (RNA28SN5), ribosomal RNA	4486	9	21.5833	0	0	13	46.7713
sgmR-6750-cP	sgmRNA-chr15-34411326-19-cP	GAACTCGGGTGAAGGAACT	19	sgmRNA	chr15	-	Genome	Chromosome 15	34411326	9	21.5833	0	0	13	46.7713
srR-9974-cP	srRNA-RNA28SN5-1547-19-cP	GTAGGACGAAGCCAGAGGA	19	srRNA	RNA28SN5	NR_003287.4	rRNA	Homo sapiens RNA, 28S ribosomal N5 (RNA28SN5), ribosomal RNA	1547	0	0	4	19.2167	13	46.7713
-	spgRNA-AP000356.3-208-17-cP	GTGTCCGGTGTGCCCCC	17	spgRNA	AP000356.3	ENSG00000284128	pseudogene	ENSG00000284128|ENST00000382243|AP000356.3|transcribed_unprocessed_pseudogene|breakpointcluster region pseudogene 3	208	0	0	4	19.2167	13	46.7713
srR-596-cP	srRNA-RNA5-8SN1-65-22-cP	AATGTGAATTGCAGGACACATT	22	srRNA	RNA5-8SN1	NR_145821.1	rRNA	Homo sapiens RNA, 5.8S ribosomal N1 (RNA5-8SN1), ribosomal RNA	65	4	9.59258	2	9.60836	13	46.7713
srR-7557-cP	srRNA-RNA18SN2-1371-30-cP	TTCCGATAACGAACGAGACTCTGGCATGCT	30	srRNA	RNA18SN2	NR_146146.1	rRNA	Homo sapiens RNA, 18S ribosomal N2 (RNA18SN2), ribosomal RNA	1371	4	9.59258	2	9.60836	13	46.7713
slncR-202-cP	slncRNA-AC034228.2-464-17-cP	AGTGGGGAATTTTGGAC	17	slncRNA	AC034228.2	ENST00000446275.1	lncRNA	ncrna chromosome:GRCh38:5:131944408:131968220:1 gene:ENSG00000234758.1 gene_biotype:lncRNA transcript_biotype:lncRNA gene_symbol:AC034228.2 description:novel transcript	464	4	9.59258	2	9.60836	13	46.7713
srR-17618-cP	srRNA-RNA18SN2-1375-29-cP	GATAACGAACGAGACTCTGGCATGCTAAC	29	srRNA	RNA18SN2	NR_146146.1	rRNA	Homo sapiens RNA, 18S ribosomal N2 (RNA18SN2), ribosomal RNA	1375	7	16.787	0	0	13	46.7713
slncR-11210-cP	slncRNA-AL360169.3-1586-18-cP	ACCCCGAGGAAAAGAAAT	18	slncRNA	AL360169.3	ENST00000665073.1	lncRNA	ncrna chromosome:GRCh38:6:158296671:158303372:-1 gene:ENSG00000287591.1 gene_biotype:lncRNA transcript_biotype:lncRNA gene_symbol:AL360169.3 description:novel transcript	1586	7	16.787	0	0	13	46.7713
sgmR-6539-cP	sgmRNA-chr11-63962803-17-cP	ATCCCCGGGCTCAACCT	17	sgmRNA	chr11	-	Genome	Chromosome 11	63962803	16	38.3703	7	33.6293	12	43.1735
sinR-10909-cP	sinRNA-SMOX-4781-23-2-cP	GGATGATCCGCCACACTGGGACT	23	sinRNA	SMOX	ENSG00000088826	protein_coding	spermine oxidase [Source:HGNC Symbol;Acc:HGNC:15862]	4781	18	43.1666	2	9.60836	12	43.1735
slncR-1575-cP	slncRNA-LINC01613-1973-19-2-cP	GACAGATTGAGAGCTCTTT	19	slncRNA	LINC01613	ENST00000561476.1	lncRNA	ncrna chromosome:GRCh38:9:119935053:119937832:1 gene:ENSG00000261432.1 gene_biotype:lncRNA transcript_biotype:lncRNA gene_symbol:LINC01613 description:long intergenic non-protein coding RNA 1613 [Source:HGNC Symbol;Acc:HGNC:51842]	1973	13	31.1759	17	81.6711	12	43.1735
smR-474-cP	smRNA-PTPN6-502-17-cP	GAGTACCCGCTGAACTT	17	smRNA	PTPN6	ENSG00000111679	mature mRNA	ENSG00000111679|ENST00000545153|PTPN6|protein_coding|proteintyrosine phosphatase non-receptor type 6 [Source:HGNC Symbol;Acc:HGNC:9658]	502	8	19.1852	18	86.4753	12	43.1735
-	spgRNA-FAM90A25P-1375-18-cP	GTAGCGATTCTGACGTGC	18	spgRNA	FAM90A25P	ENSG00000251402	pseudogene	ENSG00000251402|ENST00000528404|FAM90A25P|unprocessed_pseudogene|familywith sequence similarity 90 member A25, pseudogene [Source:HGNC Symbol;Acc:HGNC:32246]	1375	30	71.9443	43	206.58	12	43.1735
srR-1068-cP	srRNA-RNA18SN2-1378-20-2-cP	AACGAACGAGACTCTAGCCT	20	srRNA	RNA18SN2	NR_146146.1	rRNA	Homo sapiens RNA, 18S ribosomal N2 (RNA18SN2), ribosomal RNA	1378	20	47.9629	16	76.8669	12	43.1735
srR-3021-cP	srRNA-RNA18SN2-149-20-2-cP	AACTGTGGCAATTCTAGAGC	20	srRNA	RNA18SN2	NR_146146.1	rRNA	Homo sapiens RNA, 18S ribosomal N2 (RNA18SN2), ribosomal RNA	149	10	23.9814	9	43.2376	12	43.1735
srR-4028-cP	srRNA-RNA18SN2-1675-20-cP	ATTACGTCCCTGCCCTTTGT	20	srRNA	RNA18SN2	NR_146146.1	rRNA	Homo sapiens RNA, 18S ribosomal N2 (RNA18SN2), ribosomal RNA	1675	44	105.518	23	110.496	12	43.1735
srR-6288-cP	srRNA-RNA18SN2-1677-18-cP	TACGTCCCTGCCCTTTGT	18	srRNA	RNA18SN2	NR_146146.1	rRNA	Homo sapiens RNA, 18S ribosomal N2 (RNA18SN2), ribosomal RNA	1677	25	59.9536	3	14.4125	12	43.1735
srR-5005-cP	srRNA-RNA28SN5-1307-26-cP	ACCCGACCCGTCTTGAAACACGGACC	26	srRNA	RNA28SN5	NR_003287.4	rRNA	Homo sapiens RNA, 28S ribosomal N5 (RNA28SN5), ribosomal RNA	1307	27	64.7499	36	172.951	12	43.1735
srR-2211-cP	srRNA-RNA28SN5-3624-22-2-cP	AGGGGAATCCGACTGTCTAATT	22	srRNA	RNA28SN5	NR_003287.4	rRNA	Homo sapiens RNA, 28S ribosomal N5 (RNA28SN5), ribosomal RNA	3624	34	81.5369	27	129.713	12	43.1735
srR-8917-cP	srRNA-RNA28SN5-3834-22-2-cP	CCACTGTCCCTATCTACTATCT	22	srRNA	RNA28SN5	NR_003287.4	MT rRNA	Homo sapiens RNA, 28S ribosomal N5 (RNA28SN5), ribosomal RNA	3834	0	0	9	43.2376	12	43.1735
srR-27275-cP	srRNA-RNA28SN5-4182-18-2-cP	GGGTAGTTTGACTGGGGC	18	srRNA	RNA28SN5	NR_003287.4	rRNA	Homo sapiens RNA, 28S ribosomal N5 (RNA28SN5), ribosomal RNA	4182	38	91.1295	0	0	12	43.1735
srR-8061-cP	srRNA-RNA28SN5-4493-18-cP	TGGATTGTTCACCCACTA	18	srRNA	RNA28SN5	NR_003287.4	rRNA	Homo sapiens RNA, 28S ribosomal N5 (RNA28SN5), ribosomal RNA	4493	30	71.9443	25	120.105	12	43.1735
tsR-17670-cP	tsRNA-Cys-GCA-15-15-3-cP	GGGGTAGAGCACTGG	15	tsRNA	tRNA-Cys-GCA	chr7.trna24	tRNA	Homo_sapiens_tRNA-Cys-GCA-3-1	15	9	21.5833	4	19.2167	12	43.1735
tsR-964-cP	tsRNA-Pro-TGG-58-18-3-cP	CATCCCGGACGAGCCCCC	18	tsRNA	tRNA-Pro-TGG	chr16.trna9	tRNA	Homo_sapiens_tRNA-Pro-TGG-3-5	58	9	21.5833	13	62.4544	12	43.1735
srR-1928-cP	srRNA-RNA28SN5-1883-18-cP	GCGGGATGAACCGAACGC	18	srRNA	RNA28SN5	NR_003287.4	MT rRNA	Homo sapiens RNA, 28S ribosomal N5 (RNA28SN5), ribosomal RNA	1883	76	182.259	28	134.517	12	43.1735
smR-130-cP	smRNA-REEP2-443-16-cP	ATCCGGGACGAGGACC	16	smRNA	REEP2	ENSG00000132563	mature mRNA	ENSG00000132563|ENST00000613650|REEP2|protein_coding|receptoraccessory protein 2 [Source:HGNC Symbol;Acc:HGNC:17975]	443	69	165.472	24	115.3	12	43.1735
srR-46-cP	srRNA-RNA5S1-1-17-cP	GTCTACGGCCATACCAC	17	srRNA	RNA5S1	NR_023363.1	rRNA	Homo sapiens RNA, 5S ribosomal 1 (RNA5S1), ribosomal RNA	1	46	110.315	35	168.146	12	43.1735
srR-2815-cP	srRNA-RNA28SN5-3951-18-cP	GAGAGGTGTAGAATAAGT	18	srRNA	RNA28SN5	NR_003287.4	rRNA	Homo sapiens RNA, 28S ribosomal N5 (RNA28SN5), ribosomal RNA	3951	98	235.018	4	19.2167	12	43.1735
tsR-101-cP	tsRNA-Pro-TGG-56-19-cP	AAATCCCGGACGAGCCCCC	19	tsRNA	tRNA-Pro-TGG	chr16.trna9	tRNA	Homo_sapiens_tRNA-Pro-TGG-3-5	56	41	98.3239	30	144.125	12	43.1735
sinR-1450-cP	sinRNA-PPP4R1L-2894-22-cP	ACTGAGACACGGCCCAGACTCC	22	sinRNA	PPP4R1L	ENSG00000124224	transcribed_unprocessed_pseudogene	-	2894	29	69.5462	30	144.125	12	43.1735
srR-6903-cP	srRNA-RNA18SN2-1601-17-cP	ATGGGGATCGGGGATTG	17	srRNA	RNA18SN2	NR_146146.1	rRNA	Homo sapiens RNA, 18S ribosomal N2 (RNA18SN2), ribosomal RNA	1601	24	57.5555	27	129.713	12	43.1735
srR-7556-cP	srRNA-RNA18SN2-447-21-cP	AAACGGCTACCACATCCAAGG	21	srRNA	RNA18SN2	NR_146146.1	rRNA	Homo sapiens RNA, 18S ribosomal N2 (RNA18SN2), ribosomal RNA	447	46	110.315	13	62.4544	12	43.1735
srR-4253-cP	srRNA-RNA28SN5-3625-21-cP	GGGGAATCCGACTGTTTAATT	21	srRNA	RNA28SN5	NR_003287.4	rRNA	Homo sapiens RNA, 28S ribosomal N5 (RNA28SN5), ribosomal RNA	3625	57	136.694	7	33.6293	12	43.1735
srpRNA-65-cP	srpRNA-L1MC4-chr16:10095868-16-cP	TGGTGAATCTGAATAA	16	srpRNA	L1MC4	-	LINE	hg38_rmsk_L1MC4_range=chr16:10095868-10095988	45	18	43.1666	26	124.909	12	43.1735
slncR-10191-cP	slncRNA-LINC00665-981-15-cP	GAATACCGGCCTGTC	15	slncRNA	LINC00665	ENST00000661195.1	lncRNA	ncrna chromosome:GRCh38:19:36328694:36331694:-1 gene:ENSG00000232677.9 gene_biotype:lncRNA transcript_biotype:lncRNA gene_symbol:LINC00665 description:long intergenic non-protein coding RNA 665 [Source:HGNC Symbol;Acc:HGNC:44323]	981	32	76.7406	19	91.2794	12	43.1735
srR-1441-cP	srRNA-RNA28SN5-2431-23-cP	ATGGGTCAGTCGGTCCTGAGAGA	23	srRNA	RNA28SN5	NR_003287.4	rRNA	Homo sapiens RNA, 28S ribosomal N5 (RNA28SN5), ribosomal RNA	2431	31	74.3425	19	91.2794	12	43.1735
sinR-406-cP	sinRNA-ARFIP1-4456-19-cP	GTGAATCTGAATAACTTTG	19	sinRNA	ARFIP1	ENSG00000164144	protein_coding	ADP ribosylation factor interacting protein 1 [Source:HGNC Symbol;Acc:HGNC:21496]	4456	16	38.3703	23	110.496	12	43.1735
srR-1669-cP	srRNA-RNA28SN5-3903-17-cP	AGAAGACCCTGTTGAGC	17	srRNA	RNA28SN5	NR_003287.4	rRNA	Homo sapiens RNA, 28S ribosomal N5 (RNA28SN5), ribosomal RNA	3903	19	45.5648	21	100.888	12	43.1735
srR-1990-cP	srRNA-RNA18SN2-865-21-cP	ATGGAATAGGACCGCGGTTCT	21	srRNA	RNA18SN2	NR_146146.1	rRNA	Homo sapiens RNA, 18S ribosomal N2 (RNA18SN2), ribosomal RNA	865	21	50.361	20	96.0836	12	43.1735
sinR-1715-cP	sinRNA-PRKY-13812-17-cP	AGAGGACCAGAGTGGAC	17	sinRNA	PRKY	ENSG00000099725	transcribed_unitary_pseudogene	-	13812	18	43.1666	21	100.888	12	43.1735
srR-3759-cP	srRNA-RNA28SN3-51-19-cP	AAGCGGAGGAAAAGAAACT	19	srRNA	RNA28SN3	NR_146154.1	rRNA	Homo sapiens RNA, 28S ribosomal N3 (RNA28SN3), ribosomal RNA	51	24	57.5555	18	86.4753	12	43.1735
sgmR-6461-cP	sgmRNA-chr2-231622331-18-cP	TTCGGCCGGTGTCCTCTC	18	sgmRNA	chr2	-	Genome	Chromosome 2	231622331	13	31.1759	22	105.692	12	43.1735
srR-10232-cP	srRNA-RNA18SN2-483-17-cP	CAAATTACCCACTCCCG	17	srRNA	RNA18SN2	NR_146146.1	rRNA	Homo sapiens RNA, 18S ribosomal N2 (RNA18SN2), ribosomal RNA	483	45	107.917	6	28.8251	12	43.1735
tsR-4562-cP	tsRNA-Gln-TTG-30-20-cP	GACTCTGAATCCAGCAATCC	20	tsRNA	tRNA-Gln-TTG	chr6.trna66	tRNA	Homo_sapiens_tRNA-Gln-TTG-2-1	30	12	28.7777	22	105.692	12	43.1735
srR-853-cP	srRNA-RNA18SN2-1419-19-cP	CGAGCGGTCGGCGTCCCCC	19	srRNA	RNA18SN2	NR_146146.1	rRNA	Homo sapiens RNA, 18S ribosomal N2 (RNA18SN2), ribosomal RNA	1419	47	112.713	4	19.2167	12	43.1735
sgmR-6469-cP	sgmRNA-chr6-139376551-20-cP	ACTGCCTGTCCTGACCTACC	20	sgmRNA	chr6	-	Genome	Chromosome 6	139376551	20	47.9629	17	81.6711	12	43.1735
-	spgRNA-RNA5SP204-98-21-cP	GAATACCGGGTGCTGTAGACT	21	spgRNA	RNA5SP204	ENSG00000201415	pseudogene	ENSG00000201415|ENST00000364545|RNA5SP204|rRNA_pseudogene|RNA,5S ribosomal pseudogene 204 [Source:HGNC Symbol;Acc:HGNC:43104]	98	26	62.3518	14	67.2585	12	43.1735
srR-611-cP	srRNA-RNA18SN2-1-17-cP	TACCTGGTTGATCCTGC	17	srRNA	RNA18SN2	NR_146146.1	rRNA	Homo sapiens RNA, 18S ribosomal N2 (RNA18SN2), ribosomal RNA	1	25	59.9536	14	67.2585	12	43.1735
-	spgRNA-SSU-rRNA_Hsa-chr16:34160030-20-cP	TTCTGACCATAAACGATGCC	20	spgRNA	SSU-rRNA_Hsa	-	pseudogene	hg38_rmsk_SSU-rRNA_Hsa_range=chr16:34160030-34161894	1072	19	45.5648	16	76.8669	12	43.1735
sinR-2990-cP	sinRNA-GALNT8-432-16-cP	GCCCTCTGCTCCTTGT	16	sinRNA	GALNT8	ENSG00000130035	protein_coding	polypeptide N-acetylgalactosaminyltransferase 8 [Source:HGNC Symbol;Acc:HGNC:4130]	432	29	69.5462	11	52.846	12	43.1735
smR-50-cP	smRNA-TENT5A-214-17-cP	AAGTGTTGCCGCCTCTC	17	smRNA	TENT5A	ENSG00000112773	mature mRNA	ENSG00000112773|ENST00000369754|TENT5A|protein_coding|terminalnucleotidyltransferase 5A [Source:HGNC Symbol;Acc:HGNC:18345]	214	39	93.5276	6	28.8251	12	43.1735
srR-4110-cP	srRNA-RNA28SN5-3618-17-cP	CACGGACCAGGGGAATC	17	srRNA	RNA28SN5	NR_003287.4	rRNA	Homo sapiens RNA, 28S ribosomal N5 (RNA28SN5), ribosomal RNA	3618	16	38.3703	17	81.6711	12	43.1735
tsR-979-cP	tsRNA-Pro-TGG-57-17-cP	AATCCCGGACGAGCCCC	17	tsRNA	tRNA-Pro-TGG	chr16.trna9	tRNA	Homo_sapiens_tRNA-Pro-TGG-3-5	57	22	52.7592	14	67.2585	12	43.1735
sinR-8219-cP	sinRNA-BCAT1-37067-18-cP	GCTACATGTGGCTTAGAA	18	sinRNA	BCAT1	ENSG00000060982	protein_coding	branched chain amino acid transaminase 1 [Source:HGNC Symbol;Acc:HGNC:976]	37067	36	86.3332	7	33.6293	12	43.1735
smcR-193-cP	smcRNA-RN7SL645P-132-15-cP	ACATCCTGGGGCTGT	15	smcRNA	RN7SL645P	ENST00000496148.3	miscRNA	ncrna chromosome:GRCh38:16:58199568:58199836:-1 gene:ENSG00000240863.3 gene_biotype:misc_RNA transcript_biotype:misc_RNA gene_symbol:RN7SL645P description:RNA, 7SL, cytoplasmic 645, pseudogene [Source:HGNC Symbol;Acc:HGNC:46661]	132	32	76.7406	8	38.4335	12	43.1735
srR-2294-cP	srRNA-RNA28SN5-3903-21-cP	AGAAGACCCTGTTGAGCTTGA	21	srRNA	RNA28SN5	NR_003287.4	rRNA	Homo sapiens RNA, 28S ribosomal N5 (RNA28SN5), ribosomal RNA	3903	9	21.5833	19	91.2794	12	43.1735
-	stecRNA-AL031719.1-1073-15-cP	GGCGAACCAGGACTT	15	stecRNA	AL031719.1	ENSG00000280062	TEC	ENSG00000280062|ENST00000623365|AL031719.1|TEC|TEC	1073	0	0	23	110.496	12	43.1735
srpRNA-362-cP	srpRNA-MIRb-chr5:173168894-22-cP	AACGACAAGACACACACCACGA	22	srpRNA	MIRb	-	SINE	hg38_rmsk_MIRb_range=chr5:173168894-173168980	39	12	28.7777	16	76.8669	12	43.1735
srR-8007-cP	srRNA-RNA5S1-101-16-cP	ATACCGGGTGCTGTAG	16	srRNA	RNA5S1	NR_023363.1	rRNA	Homo sapiens RNA, 5S ribosomal 1 (RNA5S1), ribosomal RNA	101	18	43.1666	13	62.4544	12	43.1735
sinR-10860-cP	sinRNA-KAZN-308773-17-cP	CTAACTCTGTGCCAGCA	17	sinRNA	KAZN	ENSG00000189337	protein_coding	kazrin, periplakin interacting protein [Source:HGNC Symbol;Acc:HGNC:29173]	308773	18	43.1666	13	62.4544	12	43.1735
srR-5644-cP	srRNA-RNA28SN5-4507-26-cP	ACTAATAGGGAACGTGAGCTGGGTTT	26	srRNA	RNA28SN5	NR_003287.4	rRNA	Homo sapiens RNA, 28S ribosomal N5 (RNA28SN5), ribosomal RNA	4507	34	81.5369	5	24.0209	12	43.1735
srR-10673-cP	srRNA-RNA28SN5-686-27-cP	ATTTCCACCGCGGCGGTGCGCCGCGAC	27	srRNA	RNA28SN5	NR_003287.4	rRNA	Homo sapiens RNA, 28S ribosomal N5 (RNA28SN5), ribosomal RNA	686	44	105.518	0	0	12	43.1735
srR-226-cP	srRNA-RNA5-8SN1-84-30-cP	ATTGATCATCGACACTTCGAACGCACTTGC	30	srRNA	RNA5-8SN1	NR_145821.1	rRNA	Homo sapiens RNA, 5.8S ribosomal N1 (RNA5-8SN1), ribosomal RNA	84	1	2.39814	21	100.888	12	43.1735
srR-2913-cP	srRNA-RNA28SN5-1564-22-cP	AACTCTGGTGGAGGTCCGTAGC	22	srRNA	RNA28SN5	NR_003287.4	rRNA	Homo sapiens RNA, 28S ribosomal N5 (RNA28SN5), ribosomal RNA	1564	11	26.3796	16	76.8669	12	43.1735
srR-10323-cP	srRNA-RNA18SN2-1116-21-cP	CCCATGACCCGCCGGGCAGCT	21	srRNA	RNA18SN2	NR_146146.1	rRNA	Homo sapiens RNA, 18S ribosomal N2 (RNA18SN2), ribosomal RNA	1116	21	50.361	11	52.846	12	43.1735
-	spgRNA-RNA5SP204-95-22-cP	TGGGAATACCGGGTGCTGTAGA	22	spgRNA	RNA5SP204	ENSG00000201415	pseudogene	ENSG00000201415|ENST00000364545|RNA5SP204|rRNA_pseudogene|RNA,5S ribosomal pseudogene 204 [Source:HGNC Symbol;Acc:HGNC:43104]	95	12	28.7777	14	67.2585	12	43.1735
srR-4261-cP	srRNA-RNA28SN5-3901-20-cP	AAAGAAGACCCTGTTGAGCT	20	srRNA	RNA28SN5	NR_003287.4	rRNA	Homo sapiens RNA, 28S ribosomal N5 (RNA28SN5), ribosomal RNA	3901	22	52.7592	9	43.2376	12	43.1735
sgmR-6501-cP	sgmRNA-chr2-231622331-17-cP	TCGGCCGGTGTCCTCTC	17	sgmRNA	chr2	-	Genome	Chromosome 2	231622331	24	57.5555	8	38.4335	12	43.1735
tsR-239-cP	tsRNA-Gln-CTG-24-21-cP	ACTCTGGACTCTGAATCCAGC	21	tsRNA	tRNA-Gln-CTG	chr1.trna38	tRNA	Homo_sapiens_tRNA-Gln-CTG-7-1	24	3	7.19443	18	86.4753	12	43.1735
srR-1584-cP	srRNA-RNA28SN5-1665-17-cP	TGCCGAAGTTTCCCTCA	17	srRNA	RNA28SN5	NR_003287.4	rRNA	Homo sapiens RNA, 28S ribosomal N5 (RNA28SN5), ribosomal RNA	1665	21	50.361	9	43.2376	12	43.1735
srR-3544-cP	srRNA-RNA28SN5-1323-15-cP	AACACGGACCAAGGA	15	srRNA	RNA28SN5	NR_003287.4	rRNA	Homo sapiens RNA, 28S ribosomal N5 (RNA28SN5), ribosomal RNA	1323	18	43.1666	10	48.0418	12	43.1735
srR-4853-cP	srRNA-RNA5S1-62-19-cP	TCGGGCCCGGTTAGTACTT	19	srRNA	RNA5S1	NR_023363.1	rRNA	Homo sapiens RNA, 5S ribosomal 1 (RNA5S1), ribosomal RNA	62	18	43.1666	10	48.0418	12	43.1735
slncR-1614-cP	slncRNA-AC027097.2-171-18-cP	CTTAGCCTCACGACTAGG	18	slncRNA	AC027097.2	ENST00000588925.5	lncRNA	ncrna chromosome:GRCh38:18:57639455:57738044:1 gene:ENSG00000267787.7 gene_biotype:lncRNA transcript_biotype:lncRNA gene_symbol:AC027097.2 description:novel transcript, antisense to ATP8B1	171	26	62.3518	6	28.8251	12	43.1735
srR-5665-cP	srRNA-RNA28SN5-3688-20-cP	TGTGATTTCTGCCCAGTGCT	20	srRNA	RNA28SN5	NR_003287.4	rRNA	Homo sapiens RNA, 28S ribosomal N5 (RNA28SN5), ribosomal RNA	3688	38	91.1295	0	0	12	43.1735
srR-1705-cP	srRNA-RNA28SN5-4185-15-cP	GAGTTTGACTGGGGC	15	srRNA	RNA28SN5	NR_003287.4	rRNA	Homo sapiens RNA, 28S ribosomal N5 (RNA28SN5), ribosomal RNA	4185	15	35.9722	11	52.846	12	43.1735
sgmR-6508-cP	sgmRNA-chr10-99757777-16-cP	ACGAGAACTTTGAAGA	16	sgmRNA	chr10	-	Genome	Chromosome 10	99757777	15	35.9722	11	52.846	12	43.1735
slncR-453-cP	slncRNA-AC092279.1-1650-18-cP	TGTGCGCCGCCTGCCTTC	18	slncRNA	AC092279.1	ENST00000659757.1	lncRNA	ncrna chromosome:GRCh38:19:24033468:24052588:1 gene:ENSG00000268362.6 gene_biotype:lncRNA transcript_biotype:lncRNA gene_symbol:AC092279.1 description:novel transcript	1650	19	45.5648	9	43.2376	12	43.1735
srR-488-cP	srRNA-RNA28SN5-1583-16-cP	AGCGGTCCTGACGTGC	16	srRNA	RNA28SN5	NR_003287.4	rRNA	Homo sapiens RNA, 28S ribosomal N5 (RNA28SN5), ribosomal RNA	1583	23	55.1573	7	33.6293	12	43.1735
srR-17465-cP	srRNA-RNA18SN2-68-19-cP	ACGGCCGGTACAGTGAAAC	19	srRNA	RNA18SN2	NR_146146.1	rRNA	Homo sapiens RNA, 18S ribosomal N2 (RNA18SN2), ribosomal RNA	68	14	33.574	11	52.846	12	43.1735
sgmR-6510-cP	sgmRNA-chr8-109710190-17-cP	TGCCCTCTGCTCCTTGT	17	sgmRNA	chr8	-	Genome	Chromosome 8	109710190	18	43.1666	9	43.2376	12	43.1735
srR-3569-cP	srRNA-RNA28SN5-3745-22-cP	TAAACGGCGGGAGTAACTATGA	22	srRNA	RNA28SN5	NR_003287.4	rRNA	Homo sapiens RNA, 28S ribosomal N5 (RNA28SN5), ribosomal RNA	3745	7	16.787	14	67.2585	12	43.1735
slncR-689-cP	slncRNA-LINC01865-132-15-cP	GGCCCGGACACTGTA	15	slncRNA	LINC01865	ENST00000430529.1	lncRNA	ncrna chromosome:GRCh38:2:317912:336465:1 gene:ENSG00000233684.2 gene_biotype:lncRNA transcript_biotype:lncRNA gene_symbol:LINC01865 description:long intergenic non-protein coding RNA 1865 [Source:HGNC Symbol;Acc:HGNC:52684]	132	11	26.3796	12	57.6502	12	43.1735
tsR-1775-cP	tsRNA-Asn-GTT-25-16-cP	GCTTTCGGCTGTTAAC	16	tsRNA	tRNA-Asn-GTT	chr1.trna113	tRNA	Homo_sapiens_tRNA-Asn-GTT-9-2	25	17	40.7685	9	43.2376	12	43.1735
srR-5143-cP	srRNA-RNA18SN2-1284-23-cP	AAGGATTGACAGATTGAGAGCTC	23	srRNA	RNA18SN2	NR_146146.1	rRNA	Homo sapiens RNA, 18S ribosomal N2 (RNA18SN2), ribosomal RNA	1284	31	74.3425	2	9.60836	12	43.1735
srR-1177-cP	srRNA-RNA18SN2-60-30-cP	AAGTACGCACGGCCGGTACAGTGAAACTGC	30	srRNA	RNA18SN2	NR_146146.1	rRNA	Homo sapiens RNA, 18S ribosomal N2 (RNA18SN2), ribosomal RNA	60	35	83.9351	0	0	12	43.1735
smR-195-cP	smRNA-MAPKAP1-346-17-cP	CCGTGGACTGCCTCAGC	17	smRNA	MAPKAP1	ENSG00000119487	mature mRNA	ENSG00000119487|ENST00000496063|MAPKAP1|protein_coding|MAPKassociated protein 1 [Source:HGNC Symbol;Acc:HGNC:18752]	346	22	52.7592	6	28.8251	12	43.1735
sgmR-6519-cP	sgmRNA-chr19-39181769-22-cP	TTCCCGTGGACTGCCTCAGCTG	22	sgmRNA	chr19	-	Genome	Chromosome 19	39181769	9	21.5833	12	57.6502	12	43.1735
srR-14574-cP	srRNA-RNA28SN5-4449-19-cP	ATGTCGGCTCTTCCTATCA	19	srRNA	RNA28SN5	NR_003287.4	rRNA	Homo sapiens RNA, 28S ribosomal N5 (RNA28SN5), ribosomal RNA	4449	21	50.361	6	28.8251	12	43.1735
srR-27289-cP	srRNA-RNA28SN5-4046-20-cP	AAATACCACTACTCTGATCG	20	srRNA	RNA28SN5	NR_003287.4	rRNA	Homo sapiens RNA, 28S ribosomal N5 (RNA28SN5), ribosomal RNA	4046	21	50.361	6	28.8251	12	43.1735
srR-4472-cP	srRNA-RNA28SN5-4514-19-cP	GGGAACGTGAGCTGGGTTT	19	srRNA	RNA28SN5	NR_003287.4	rRNA	Homo sapiens RNA, 28S ribosomal N5 (RNA28SN5), ribosomal RNA	4514	9	21.5833	11	52.846	12	43.1735
srR-1932-cP	srRNA-RNA28SN5-3622-20-cP	CCAGGGGAATCCGACTGTCT	20	srRNA	RNA28SN5	NR_003287.4	rRNA	Homo sapiens RNA, 28S ribosomal N5 (RNA28SN5), ribosomal RNA	3622	6	14.3889	12	57.6502	12	43.1735
srR-7154-cP	srRNA-RNA28SN5-1849-22-cP	TAGTGGGCCACTTTTGGTAAGC	22	srRNA	RNA28SN5	NR_003287.4	rRNA	Homo sapiens RNA, 28S ribosomal N5 (RNA28SN5), ribosomal RNA	1849	10	23.9814	10	48.0418	12	43.1735
srR-11881-cP	srRNA-RNA18SN2-60-28-cP	AAGTACGCACGGCCGGTACAGTGAAACT	28	srRNA	RNA18SN2	NR_146146.1	rRNA	Homo sapiens RNA, 18S ribosomal N2 (RNA18SN2), ribosomal RNA	60	18	43.1666	6	28.8251	12	43.1735
srR-2292-cP	srRNA-RNA28SN5-3750-15-cP	GGCGGGAGTAACTAT	15	srRNA	RNA28SN5	NR_003287.4	rRNA	Homo sapiens RNA, 28S ribosomal N5 (RNA28SN5), ribosomal RNA	3750	20	47.9629	5	24.0209	12	43.1735
srpRNA-1859-cP	srpRNA-LTR49-int-chrX:52012357-23-cP	AACCTGGGAACTGCATCTGATAC	23	srpRNA	LTR49-int	-	LTR	hg38_rmsk_LTR49-int_range=chrX:52012357-52013401	797	5	11.9907	12	57.6502	12	43.1735
srR-1519-cP	srRNA-RNA18SN2-1124-24-cP	CCGCCGGGCAGCTTCCGGGAAACC	24	srRNA	RNA18SN2	NR_146146.1	rRNA	Homo sapiens RNA, 18S ribosomal N2 (RNA18SN2), ribosomal RNA	1124	19	45.5648	5	24.0209	12	43.1735
sinR-10880-cP	sinRNA-PLAGL1-1056-21-cP	AAAAGCTACCCCGGGGATAAC	21	sinRNA	PLAGL1	ENSG00000118495	protein_coding	PLAG1 like zinc finger 1 [Source:HGNC Symbol;Acc:HGNC:9046]	1056	21	50.361	4	19.2167	12	43.1735
tsR-267-cP	tsRNA-Gln-CTG-1-30-cP	GGTTCCATGGTGTAATGGTTAGCACTCTGG	30	tsRNA	tRNA-Gln-CTG	chr6.trna44	tRNA	Homo_sapiens_tRNA-Gln-CTG-5-1	1	16	38.3703	6	28.8251	12	43.1735
sgmR-6553-cP	sgmRNA-chr10-32257351-20-cP	TGATCCGCCACACTGGGACT	20	sgmRNA	chr10	-	Genome	Chromosome 10	32257351	3	7.19443	12	57.6502	12	43.1735
srR-8516-cP	srRNA-RNA28SN5-1621-29-cP	ATAGGGGCGAAAGACTAATCGAACCATCT	29	srRNA	RNA28SN5	NR_003287.4	rRNA	Homo sapiens RNA, 28S ribosomal N5 (RNA28SN5), ribosomal RNA	1621	9	21.5833	9	43.2376	12	43.1735
srR-4264-cP	srRNA-RNA28SN5-4971-18-cP	ATTCGTAGACGACCTGCT	18	srRNA	RNA28SN5	NR_003287.4	rRNA	Homo sapiens RNA, 28S ribosomal N5 (RNA28SN5), ribosomal RNA	4971	25	59.9536	1	4.80418	12	43.1735
srR-2218-cP	srRNA-16SrRNA-571-23-cP	ATATAACTGAACTCCTCACACCC	23	srRNA	16S rRNA	NC_012920.1:1671-3229	rRNA	Homo sapiens mitochondrion, MT-RNR2 mitochondrially encoded 16S RNA (16S rRNA), ribosomal RNA	571	20	47.9629	3	14.4125	12	43.1735
srR-12280-cP	srRNA-RNA28SN5-1967-18-cP	AGGACGGTGGCCATGGAA	18	srRNA	RNA28SN5	NR_003287.4	rRNA	Homo sapiens RNA, 28S ribosomal N5 (RNA28SN5), ribosomal RNA	1967	5	11.9907	10	48.0418	12	43.1735
smR-4105-cP	smRNA-TTLL5-1020-15-cP	GAACTGAAACATCTC	15	smRNA	TTLL5	ENSG00000119685	mature mRNA	ENSG00000119685|ENST00000556173|TTLL5|protein_coding|tubulintyrosine ligase like 5 [Source:HGNC Symbol;Acc:HGNC:19963]	1020	5	11.9907	10	48.0418	12	43.1735
smR-4106-cP	smRNA-EFCAB14-7798-19-cP	ACGTACCTAACCTACCTTT	19	smRNA	EFCAB14	ENSG00000159658	mature mRNA	ENSG00000159658|ENST00000674495|EFCAB14|protein_coding|EF-handcalcium binding domain 14 [Source:HGNC Symbol;Acc:HGNC:29051]	7798	17	40.7685	4	19.2167	12	43.1735
srR-2486-cP	srRNA-RNA28SN5-2798-17-cP	AGGTCTCCAAGGTGAAC	17	srRNA	RNA28SN5	NR_003287.4	rRNA	Homo sapiens RNA, 28S ribosomal N5 (RNA28SN5), ribosomal RNA	2798	25	59.9536	0	0	12	43.1735
sgmR-6568-cP	sgmRNA-chr2-122735552-24-cP	GGGCGGACTGGTGCACTTTCCTCG	24	sgmRNA	chr2	-	Genome	Chromosome 2	122735552	12	28.7777	6	28.8251	12	43.1735
slncR-11009-cP	slncRNA-LINC00676-316-17-cP	GCGCTGTCTCCACCCGA	17	slncRNA	LINC00676	ENST00000416090.1	lncRNA	ncrna chromosome:GRCh38:13:109728282:109730007:1 gene:ENSG00000234854.1 gene_biotype:lncRNA transcript_biotype:lncRNA gene_symbol:LINC00676 description:long intergenic non-protein coding RNA 676 [Source:HGNC Symbol;Acc:HGNC:44394]	316	3	7.19443	10	48.0418	12	43.1735
srpRNA-1867-cP	srpRNA-LTR103_Mam-chr4:35223096-17-cP	AAGTTGGGAGGAAGGGC	17	srpRNA	LTR103_Mam	-	LTR	hg38_rmsk_LTR103_Mam_range=chr4:35223096-35223503	201	3	7.19443	10	48.0418	12	43.1735
srR-1431-cP	srRNA-RNA5-8SN1-2-27-cP	GACTCTTAGCGGTGGATCACTCGGCTC	27	srRNA	RNA5-8SN1	NR_145821.1	rRNA	Homo sapiens RNA, 5.8S ribosomal N1 (RNA5-8SN1), ribosomal RNA	2	9	21.5833	7	33.6293	12	43.1735
sinR-392-cP	sinRNA-SLC8A1-11358-16-cP	GAGAGATAGGAGAACT	16	sinRNA	SLC8A1	ENSG00000183023	protein_coding	solute carrier family 8 member A1 [Source:HGNC Symbol;Acc:HGNC:11068]	11358	9	21.5833	7	33.6293	12	43.1735
srR-941-cP	srRNA-RNA28SN5-15-20-cP	AGACGTGGCGACCCGCTGAA	20	srRNA	RNA28SN5	NR_003287.4	rRNA	Homo sapiens RNA, 28S ribosomal N5 (RNA28SN5), ribosomal RNA	15	13	31.1759	5	24.0209	12	43.1735
srR-9651-cP	srRNA-RNA28SN5-3795-18-cP	ATCTAATTAGTGACGCGC	18	srRNA	RNA28SN5	NR_003287.4	rRNA	Homo sapiens RNA, 28S ribosomal N5 (RNA28SN5), ribosomal RNA	3795	0	0	11	52.846	12	43.1735
-	spgRNA-YWHAEP4-179-20-cP	GGGAATATTGGACAATGGGC	20	spgRNA	YWHAEP4	ENSG00000250205	pseudogene	ENSG00000250205|ENST00000505390|YWHAEP4|processed_pseudogene|tyrosine3-monooxygenase/tryptophan 5-monooxygenase activation protein epsilon pseudogene 4 [Source:HGNC Symbol;Acc:HGNC:49440]	179	4	9.59258	9	43.2376	12	43.1735
smcR-573-cP	smcRNA-RN7SL645P-132-18-cP	ACATCCTGGGGCTGAAGT	18	smcRNA	RN7SL645P	ENST00000496148.3	miscRNA	ncrna chromosome:GRCh38:16:58199568:58199836:-1 gene:ENSG00000240863.3 gene_biotype:misc_RNA transcript_biotype:misc_RNA gene_symbol:RN7SL645P description:RNA, 7SL, cytoplasmic 645, pseudogene [Source:HGNC Symbol;Acc:HGNC:46661]	132	6	14.3889	8	38.4335	12	43.1735
slncR-262-cP	slncRNA-AC010226.1-2607-15-cP	ACTGTCCCTATCTAC	15	slncRNA	AC010226.1	ENST00000668244.1	lncRNA	ncrna chromosome:GRCh38:5:115602115:115623897:1 gene:ENSG00000249249.2 gene_biotype:lncRNA transcript_biotype:lncRNA gene_symbol:AC010226.1 description:novel transcript	2607	12	28.7777	5	24.0209	12	43.1735
slncR-1588-cP	slncRNA-AC023794.2-97-18-cP	TGTTGCCGCCTCTCAATC	18	slncRNA	AC023794.2	ENST00000650963.1	lncRNA	ncrna chromosome:GRCh38:12:54082720:54102699:1 gene:ENSG00000249388.3 gene_biotype:lncRNA transcript_biotype:lncRNA gene_symbol:AC023794.2 description:novel transcript	97	14	33.574	4	19.2167	12	43.1735
srR-8295-cP	srRNA-RNA18SN2-343-19-cP	ATTCGAACGTCTGCCCTAT	19	srRNA	RNA18SN2	NR_146146.1	rRNA	Homo sapiens RNA, 18S ribosomal N2 (RNA18SN2), ribosomal RNA	343	15	35.9722	3	14.4125	12	43.1735
srR-6408-cP	srRNA-RNA18SN2-27-18-cP	ATGCTTGTCTCAAAGATT	18	srRNA	RNA18SN2	NR_146146.1	rRNA	Homo sapiens RNA, 18S ribosomal N2 (RNA18SN2), ribosomal RNA	27	4	9.59258	8	38.4335	12	43.1735
srR-3805-cP	srRNA-RNA18SN2-1156-16-cP	TGGGTTCCGGGGGGAG	16	srRNA	RNA18SN2	NR_146146.1	rRNA	Homo sapiens RNA, 18S ribosomal N2 (RNA18SN2), ribosomal RNA	1156	10	23.9814	5	24.0209	12	43.1735
tsR-3451-cP	tsRNA-Pro-TGG-1-28-cP	GGCTCGTTGGTCTAGGGGTATGATTCTC	28	tsRNA	tRNA-Pro-TGG	chr16.trna9	tRNA	Homo_sapiens_tRNA-Pro-TGG-3-5	1	12	28.7777	4	19.2167	12	43.1735
-	spgRNA-FAM90A25P-1375-19-cP	GTAGCGATTCTGACGTGCA	19	spgRNA	FAM90A25P	ENSG00000251402	pseudogene	ENSG00000251402|ENST00000528404|FAM90A25P|unprocessed_pseudogene|familywith sequence similarity 90 member A25, pseudogene [Source:HGNC Symbol;Acc:HGNC:32246]	1375	16	38.3703	2	9.60836	12	43.1735
sinR-1439-cP	sinRNA-IL1R1-1302-19-cP	CGGCCGGTGTCCTCTCCTA	19	sinRNA	IL1R1	ENSG00000115594	protein_coding	interleukin 1 receptor type 1 [Source:HGNC Symbol;Acc:HGNC:5993]	1302	9	21.5833	5	24.0209	12	43.1735
sgmR-6603-cP	sgmRNA-chr1-165512446-19-cP	GGACTCCCTGGAATCGGCT	19	sgmRNA	chr1	-	Genome	Chromosome 1	165512446	9	21.5833	5	24.0209	12	43.1735
srR-1863-cP	srRNA-RNA18SN2-1513-18-cP	CGGGGCTGCACGCGCGCT	18	srRNA	RNA18SN2	NR_146146.1	rRNA	Homo sapiens RNA, 18S ribosomal N2 (RNA18SN2), ribosomal RNA	1513	17	40.7685	1	4.80418	12	43.1735
sinR-1685-cP	sinRNA-IMMP2L-154789-20-cP	TGGGAGAGCTTTAGACTGAA	20	sinRNA	IMMP2L	ENSG00000184903	protein_coding	inner mitochondrial membrane peptidase subunit 2 [Source:HGNC Symbol;Acc:HGNC:14598]	154789	19	45.5648	0	0	12	43.1735
smR-683-cP	smRNA-ITGB6-3558-17-cP	GCGAGCTGGGTTCAGAA	17	smRNA	ITGB6	ENSG00000115221	mature mRNA	ENSG00000115221|ENST00000620391|ITGB6|protein_coding|integrinsubunit beta 6 [Source:HGNC Symbol;Acc:HGNC:6161]	3558	19	45.5648	0	0	12	43.1735
smR-804-cP	smRNA-PRR5L-99-16-cP	TTGCTGGCTCCGGTGC	16	smRNA	PRR5L	ENSG00000135362	mature mRNA	ENSG00000135362|ENST00000530627|PRR5L|protein_coding|prolinerich 5 like [Source:HGNC Symbol;Acc:HGNC:25878]	99	8	19.1852	5	24.0209	12	43.1735
srR-4432-cP	srRNA-RNA18SN2-1682-17-cP	CCCTGCCCTTTGTACAC	17	srRNA	RNA18SN2	NR_146146.1	rRNA	Homo sapiens RNA, 18S ribosomal N2 (RNA18SN2), ribosomal RNA	1682	18	43.1666	0	0	12	43.1735
srR-13312-cP	srRNA-RNA28SN5-968-19-cP	CCGTCGCCGCGCTCTCCCC	19	srRNA	RNA28SN5	NR_003287.4	rRNA	Homo sapiens RNA, 28S ribosomal N5 (RNA28SN5), ribosomal RNA	968	1	2.39814	8	38.4335	12	43.1735
sgmR-6629-cP	sgmRNA-chr7-97670214-16-cP	CTGGCGCTGTGGGATG	16	sgmRNA	chr7	-	Genome	Chromosome 7	97670214	3	7.19443	7	33.6293	12	43.1735
sgmR-6630-cP	sgmRNA-chr8-77724575-18-cP	AGGACTATCGTGGAATTC	18	sgmRNA	chr8	-	Genome	Chromosome 8	77724575	13	31.1759	2	9.60836	12	43.1735
sinR-335-cP	sinRNA-AC013287.1-85413-22-cP	GGTAACCCGTTGAAACTCCTTC	22	sinRNA	AC013287.1	ENSG00000228566	lncRNA	-	85413	17	40.7685	0	0	12	43.1735
srR-27392-cP	srRNA-RNA28SN5-2328-21-cP	GTGGAGCCGCCGCGGGTGCAG	21	srRNA	RNA28SN5	NR_003287.4	rRNA	Homo sapiens RNA, 28S ribosomal N5 (RNA28SN5), ribosomal RNA	2328	6	14.3889	5	24.0209	12	43.1735
srR-18654-cP	srRNA-RNA28SN5-1823-21-cP	GGAGCCGGGCGTGGAATGCGA	21	srRNA	RNA28SN5	NR_003287.4	rRNA	Homo sapiens RNA, 28S ribosomal N5 (RNA28SN5), ribosomal RNA	1823	12	28.7777	2	9.60836	12	43.1735
srR-2287-cP	srRNA-RNA18SN2-1379-19-cP	ACGAACGAGACTCTAGCCT	19	srRNA	RNA18SN2	NR_146146.1	rRNA	Homo sapiens RNA, 18S ribosomal N2 (RNA18SN2), ribosomal RNA	1379	5	11.9907	5	24.0209	12	43.1735
slncR-11069-cP	slncRNA-AL022344.1-310-24-cP	GGGCGCTGGAGAACTGAGGGGGGC	24	slncRNA	AL022344.1	ENST00000568976.2	lncRNA	ncrna chromosome:GRCh38:10:42751178:42754297:-1 gene:ENSG00000259869.2 gene_biotype:lncRNA transcript_biotype:lncRNA gene_symbol:AL022344.1 description:novel transcript	310	13	31.1759	1	4.80418	12	43.1735
srR-871-cP	srRNA-RNA45SN5-6598-23-cP	GTACGACTCTTAGCGGTGGATCA	23	srRNA	RNA45SN5	NR_046235.3	rRNA	Homo sapiens RNA, 45S pre-ribosomal N5 (RNA45SN5), ribosomal RNA	6598	15	35.9722	0	0	12	43.1735
slncR-200-cP	slncRNA-FAM157C-407-17-cP	TCCCGGGTTCCGGCACC	17	slncRNA	FAM157C	ENST00000660322.1	lncRNA	ncrna chromosome:GRCh38:16:90102316:90107130:1 gene:ENSG00000260528.5 gene_biotype:lncRNA transcript_biotype:lncRNA gene_symbol:FAM157C description:family with sequence similarity 157 member C [Source:HGNC Symbol;Acc:HGNC:34081]	407	0	0	7	33.6293	12	43.1735
srR-6899-cP	srRNA-RNA18SN2-505-16-cP	GGGAGGTAGTGACGAA	16	srRNA	RNA18SN2	NR_146146.1	rRNA	Homo sapiens RNA, 18S ribosomal N2 (RNA18SN2), ribosomal RNA	505	2	4.79629	6	28.8251	12	43.1735
srR-1143-cP	srRNA-RNA18SN2-1379-15-cP	ACGAACGAGACTCTA	15	srRNA	RNA18SN2	NR_146146.1	rRNA	Homo sapiens RNA, 18S ribosomal N2 (RNA18SN2), ribosomal RNA	1379	4	9.59258	5	24.0209	12	43.1735
srR-1020-cP	srRNA-RNA28SN5-1823-23-cP	GGAGCCGGGCGTGGAATGCGAGT	23	srRNA	RNA28SN5	NR_003287.4	rRNA	Homo sapiens RNA, 28S ribosomal N5 (RNA28SN5), ribosomal RNA	1823	6	14.3889	4	19.2167	12	43.1735
srR-950-cP	srRNA-RNA18SN2-1007-20-cP	CAAGAATGTTTTCATTAATC	20	srRNA	RNA18SN2	NR_146146.1	rRNA	Homo sapiens RNA, 18S ribosomal N2 (RNA18SN2), ribosomal RNA	1007	10	23.9814	2	9.60836	12	43.1735
srR-1557-cP	srRNA-RNA28SN5-2527-19-cP	AGATCCCCGAATCCGGAGT	19	srRNA	RNA28SN5	NR_003287.4	rRNA	Homo sapiens RNA, 28S ribosomal N5 (RNA28SN5), ribosomal RNA	2527	14	33.574	0	0	12	43.1735
slncR-2318-cP	slncRNA-AC104596.1-59-15-cP	GGTGGCTGCGACTGT	15	slncRNA	AC104596.1	ENST00000657857.1	lncRNA	ncrna chromosome:GRCh38:4:143176990:143184689:-1 gene:ENSG00000250326.2 gene_biotype:lncRNA transcript_biotype:lncRNA gene_symbol:AC104596.1 description:novel transcript	59	3	7.19443	5	24.0209	12	43.1735
srR-27445-cP	srRNA-RNA28SN5-3704-17-cP	TGCTCTGAATGTCAAAG	17	srRNA	RNA28SN5	NR_003287.4	rRNA	Homo sapiens RNA, 28S ribosomal N5 (RNA28SN5), ribosomal RNA	3704	5	11.9907	4	19.2167	12	43.1735
srR-3072-cP	srRNA-RNA28SN5-1967-16-cP	AGGACGGTGGCCATGG	16	srRNA	RNA28SN5	NR_003287.4	rRNA	Homo sapiens RNA, 28S ribosomal N5 (RNA28SN5), ribosomal RNA	1967	7	16.787	3	14.4125	12	43.1735
srR-4795-cP	srRNA-RNA28SN5-1763-23-cP	CGAAACGATCTCAACCTATTCTC	23	srRNA	RNA28SN5	NR_003287.4	rRNA	Homo sapiens RNA, 28S ribosomal N5 (RNA28SN5), ribosomal RNA	1763	11	26.3796	1	4.80418	12	43.1735
srR-3927-cP	srRNA-RNA28SN5-3687-24-cP	AATGTGATTTCTGCCCAGTGCTCT	24	srRNA	RNA28SN5	NR_003287.4	rRNA	Homo sapiens RNA, 28S ribosomal N5 (RNA28SN5), ribosomal RNA	3687	0	0	6	28.8251	12	43.1735
srR-12127-cP	srRNA-RNA28SN5-1322-16-cP	AAACACGGACCAAGGA	16	srRNA	RNA28SN5	NR_003287.4	rRNA	Homo sapiens RNA, 28S ribosomal N5 (RNA28SN5), ribosomal RNA	1322	12	28.7777	0	0	12	43.1735
srR-25019-cP	srRNA-RNA28SN5-1679-24-cP	AGGATAGCTGGCGCTCTCGCAGAC	24	srRNA	RNA28SN5	NR_003287.4	rRNA	Homo sapiens RNA, 28S ribosomal N5 (RNA28SN5), ribosomal RNA	1679	12	28.7777	0	0	12	43.1735
-	spgRNA-SEPHS2P1-106-21-cP	AGACACGGCCCAAACTCCTAC	21	spgRNA	SEPHS2P1	ENSG00000250247	pseudogene	ENSG00000250247|ENST00000511618|SEPHS2P1|processed_pseudogene|selenophosphatesynthetase 2 pseudogene 1 [Source:HGNC Symbol;Acc:HGNC:42165]	106	12	28.7777	0	0	12	43.1735
srpRNA-1892-cP	srpRNA-MLT1K-chr12:105272960-17-cP	GAAATCCTGTCTGAACA	17	srpRNA	MLT1K	-	LTR	hg38_rmsk_MLT1K_range=chr12:105272960-105273356	299	11	26.3796	0	0	12	43.1735
srR-502-cP	srRNA-RNA28SN5-317-17-cP	AAACTCCATCTAAGGCT	17	srRNA	RNA28SN5	NR_003287.4	rRNA	Homo sapiens RNA, 28S ribosomal N5 (RNA28SN5), ribosomal RNA	317	0	0	5	24.0209	12	43.1735
srR-27496-cP	srRNA-RNA28SN5-1511-16-cP	TGTTAGGACCCGAAAG	16	srRNA	RNA28SN5	NR_003287.4	rRNA	Homo sapiens RNA, 28S ribosomal N5 (RNA28SN5), ribosomal RNA	1511	6	14.3889	2	9.60836	12	43.1735
srR-7696-cP	srRNA-RNA28SN5-4482-28-cP	TCACCAAGCGTTGGATTGTTCACCCACT	28	srRNA	RNA28SN5	NR_003287.4	rRNA	Homo sapiens RNA, 28S ribosomal N5 (RNA28SN5), ribosomal RNA	4482	10	23.9814	0	0	12	43.1735
sgmR-6770-cP	sgmRNA-chr15-29072641-22-cP	AGGCTGTCTCCACCCGAGACTC	22	sgmRNA	chr15	-	Genome	Chromosome 15	29072641	10	23.9814	0	0	12	43.1735
-	spgRNA-AC087699.1-142-15-cP	AGACTCTAGCCTACT	15	spgRNA	AC087699.1	ENSG00000259227	pseudogene	ENSG00000259227|ENST00000558111|AC087699.1|processed_pseudogene|chromosome3 open reading frame 56 (C3orf56) pseudogene	142	10	23.9814	0	0	12	43.1735
srR-7525-cP	srRNA-RNA18SN2-1375-25-cP	GATAACGAACGAGACTCTGGCATGC	25	srRNA	RNA18SN2	NR_146146.1	rRNA	Homo sapiens RNA, 18S ribosomal N2 (RNA18SN2), ribosomal RNA	1375	5	11.9907	2	9.60836	12	43.1735
srpRNA-50-cP	srpRNA-L1ME2-chr10:17620443-22-cP	GTGAATCTGAATAACTTTGTGC	22	srpRNA	L1ME2	-	LINE	hg38_rmsk_L1ME2_range=chr10:17620443-17621146	439	5	11.9907	2	9.60836	12	43.1735
srR-27526-cP	srRNA-RNA28SN5-4488-23-cP	AGCGTTGGATTGTTCACCCACTA	23	srRNA	RNA28SN5	NR_003287.4	rRNA	Homo sapiens RNA, 28S ribosomal N5 (RNA28SN5), ribosomal RNA	4488	9	21.5833	0	0	12	43.1735
tsR-4559-cP	tsRNA-Ala-TGC-60-18-cP	GACCCGGCATCTCCACCA	18	tsRNA	tRNA-Ala-TGC	chr12.trna8	tRNA	Homo_sapiens_tRNA-Ala-TGC-4-1	60	9	21.5833	0	0	12	43.1735
piR-20525-8-15-2-cP	piRNA-20525-8-15-2-cP	GTGTCCTCTCCTAGC	15	piRNA	hsa-piR-20525	hsa-piR-20525	piRNA	-	8	2	4.79629	4	19.2167	11	39.5757
sgmR-6650-cP	sgmRNA-chr20-59052520-18-cP	ACCCGTTGAAACTCCTTC	18	sgmRNA	chr20	-	Genome	Chromosome 20	59052520	5	11.9907	6	28.8251	11	39.5757
sgmR-6459-cP	sgmRNA-chr9-124345030-19-2-cP	CGGACAAGGGGAATCTGAC	19	sgmRNA	chr9	-	Genome	Chromosome 9	124345030	35	83.9351	13	62.4544	11	39.5757
slncR-1112-cP	slncRNA-AC010327.7-436-17-cP	AGACACGGTCCAGACTC	17	slncRNA	AC010327.7	ENST00000651492.1	lncRNA	ncrna chromosome:GRCh38:19:55214287:55217281:-1 gene:ENSG00000286230.1 gene_biotype:lncRNA transcript_biotype:lncRNA gene_symbol:AC010327.7 description:novel transcript	436	35	83.9351	17	81.6711	11	39.5757
slncR-4322-cP	slncRNA-AC011483.2-380-18-2-cP	AGCGGAGCTGGAATTCAT	18	slncRNA	AC011483.2	ENST00000601506.1	lncRNA	ncrna chromosome:GRCh38:19:50950185:50963649:1 gene:ENSG00000269495.1 gene_biotype:lncRNA transcript_biotype:lncRNA gene_symbol:AC011483.2 description:novel transcript, antisense to KLK5 and KLK6	380	6	14.3889	3	14.4125	11	39.5757
slncR-1103-cP	slncRNA-AL358215.2-258-15-2-cP	CCCACTCGGCACCTT	15	slncRNA	AL358215.2	ENST00000639693.1	lncRNA	ncrna chromosome:GRCh38:1:110472543:110474966:1 gene:ENSG00000282887.2 gene_biotype:lncRNA transcript_biotype:lncRNA gene_symbol:AL358215.2 description:novel transcript	258	17	40.7685	19	91.2794	11	39.5757
slncR-1526-cP	slncRNA-TMEM202-AS1-116-15-2-cP	AACGTCGGGCCCGGT	15	slncRNA	TMEM202-AS1	ENST00000565181.1	lncRNA	ncrna chromosome:GRCh38:15:72472844:72475168:-1 gene:ENSG00000261423.1 gene_biotype:lncRNA transcript_biotype:lncRNA gene_symbol:TMEM202-AS1 description:TMEM202 antisense RNA 1 [Source:HGNC Symbol;Acc:HGNC:53265]	116	10	23.9814	0	0	11	39.5757
smR-28-cP	smRNA-MAPKAP1-344-17-3-cP	CTTCCCGTGGACTGCCT	17	smRNA	MAPKAP1	ENSG00000119487	mature mRNA	ENSG00000119487|ENST00000496063|MAPKAP1|protein_coding|MAPKassociated protein 1 [Source:HGNC Symbol;Acc:HGNC:18752]	344	73	175.065	27	129.713	11	39.5757
-	spgRNA-AC100870.1-407-16-cP	GAACCTGAAACCGTGT	16	spgRNA	AC100870.1	ENSG00000253391	pseudogene	ENSG00000253391|ENST00000522035|AC100870.1|processed_pseudogene|familywith sequence similarity 71, member C (FAM71C) pseudogene	407	12	28.7777	1	4.80418	11	39.5757
-	spgRNA-KMT5AP3-198-16-2-cP	TAGGAGAACTCCGTTC	16	spgRNA	KMT5AP3	ENSG00000242583	pseudogene	ENSG00000242583|ENST00000461049|KMT5AP3|processed_pseudogene|KMT5Apseudogene 3 [Source:HGNC Symbol;Acc:HGNC:54728]	198	8	19.1852	10	48.0418	11	39.5757
srR-3022-cP	srRNA-RNA18SN2-1376-20-2-cP	ATAACGAACGAGACTCTAGC	20	srRNA	RNA18SN2	NR_146146.1	rRNA	Homo sapiens RNA, 18S ribosomal N2 (RNA18SN2), ribosomal RNA	1376	21	50.361	25	120.105	11	39.5757
srR-14445-cP	srRNA-RNA18SN2-148-21-cP	TAACTGTGGCAATTCTAGAGC	21	srRNA	RNA18SN2	NR_146146.1	rRNA	Homo sapiens RNA, 18S ribosomal N2 (RNA18SN2), ribosomal RNA	148	8	19.1852	4	19.2167	11	39.5757
srR-9877-cP	srRNA-RNA18SN2-1674-21-cP	GATTAAGTCCCTGCCCTTTGT	21	srRNA	RNA18SN2	NR_146146.1	rRNA	Homo sapiens RNA, 18S ribosomal N2 (RNA18SN2), ribosomal RNA	1674	34	81.5369	6	28.8251	11	39.5757
srR-11206-cP	srRNA-RNA18SN2-1680-18-2-cP	GTCCCTGCCCTTTGTACA	18	srRNA	RNA18SN2	NR_146146.1	rRNA	Homo sapiens RNA, 18S ribosomal N2 (RNA18SN2), ribosomal RNA	1680	26	62.3518	4	19.2167	11	39.5757
srR-16379-cP	srRNA-RNA28SN5-1307-26-2-cP	ACCCGACCCGTCTTGTAACACGGACC	26	srRNA	RNA28SN5	NR_003287.4	rRNA	Homo sapiens RNA, 28S ribosomal N5 (RNA28SN5), ribosomal RNA	1307	0	0	6	28.8251	11	39.5757
srR-131-cP	srRNA-RNA28SN5-1333-25-2-cP	AAGGAGTCTAACGCGTGCGCGAGTC	25	srRNA	RNA28SN5	NR_003287.4	rRNA	Homo sapiens RNA, 28S ribosomal N5 (RNA28SN5), ribosomal RNA	1333	8	19.1852	11	52.846	11	39.5757
srR-4745-cP	srRNA-RNA28SN5-2876-18-cP	GGGATAAGGATTGGCTCT	18	srRNA	RNA28SN5	NR_003287.4	rRNA	Homo sapiens RNA, 28S ribosomal N5 (RNA28SN5), ribosomal RNA	2876	24	57.5555	17	81.6711	11	39.5757
srR-3918-cP	srRNA-RNA28SN5-4182-19-2-cP	CGGGGAGTTTGACTGGGGC	19	srRNA	RNA28SN5	NR_003287.4	rRNA	Homo sapiens RNA, 28S ribosomal N5 (RNA28SN5), ribosomal RNA	4182	5	11.9907	6	28.8251	11	39.5757
srR-8529-cP	srRNA-RNA28SN5-4515-18-cP	GGAACGTGAGCTGGGTTT	18	srRNA	RNA28SN5	NR_003287.4	rRNA	Homo sapiens RNA, 28S ribosomal N5 (RNA28SN5), ribosomal RNA	4515	17	40.7685	6	28.8251	11	39.5757
tsR-1-cP	tsRNA-Glu-CTC-21-15-cP	AGGATTCGGCGCTCT	15	tsRNA	tRNA-Glu-CTC	chr1.trna70	tRNA	Homo_sapiens_tRNA-Glu-CTC-2-1	21	16	38.3703	77	369.922	11	39.5757
srR-184-cP	srRNA-RNA18SN2-113-28-cP	GGTTCCTTTGGTCGCTCGCTCCTCTCCT	28	srRNA	RNA18SN2	NR_146146.1	rRNA	Homo sapiens RNA, 18S ribosomal N2 (RNA18SN2), ribosomal RNA	113	47	112.713	59	283.447	11	39.5757
tsR-14-cP	tsRNA-Cys-GCA-9-25-cP	AGCTCAGTGGAGAGCATTTGACTGC	25	tsRNA	tRNA-Cys-GCA	chr3.trna7	tRNA	Homo_sapiens_tRNA-Cys-GCA-6-1	9	41	98.3239	36	172.951	11	39.5757
slncR-165-cP	slncRNA-AC046168.2-149-15-cP	GTGAGGGCTGGGCGA	15	slncRNA	AC046168.2	ENST00000561123.2	lncRNA	ncrna chromosome:GRCh38:15:77568970:77608888:1 gene:ENSG00000259420.5 gene_biotype:lncRNA transcript_biotype:lncRNA gene_symbol:AC046168.2 description:novel transcript	149	34	81.5369	32	153.734	11	39.5757
srR-2057-cP	srRNA-RNA28SN5-3748-19-cP	ACGGCGGGAGTAACTATGA	19	srRNA	RNA28SN5	NR_003287.4	rRNA	Homo sapiens RNA, 28S ribosomal N5 (RNA28SN5), ribosomal RNA	3748	48	115.111	24	115.3	11	39.5757
sgmR-6437-cP	sgmRNA-chr16-85851557-19-cP	TCCCGGGCCTTGTACACAC	19	sgmRNA	chr16	-	Genome	Chromosome 16	85851557	56	134.296	18	86.4753	11	39.5757
sgmR-6439-cP	sgmRNA-chr18-1831637-16-cP	GGGAATCTGACTGTCT	16	sgmRNA	chr18	-	Genome	Chromosome 18	1831637	32	76.7406	28	134.517	11	39.5757
smR-39-cP	smRNA-PAPPA2-5537-16-cP	CCTTCCCGTGGACTGC	16	smRNA	PAPPA2	ENSG00000116183	mature mRNA	ENSG00000116183|ENST00000367662|PAPPA2|protein_coding|pappalysin2 [Source:HGNC Symbol;Acc:HGNC:14615]	5537	32	76.7406	28	134.517	11	39.5757
srR-1016-cP	srRNA-RNA18SN2-1284-17-cP	AGGATTGACAGATTGAT	17	srRNA	RNA18SN2	NR_146146.1	rRNA	Homo sapiens RNA, 18S ribosomal N2 (RNA18SN2), ribosomal RNA	1284	88	211.037	0	0	11	39.5757
srR-1198-cP	srRNA-RNA28SN5-3747-16-cP	AACGGCGGGAGTAACT	16	srRNA	RNA28SN5	NR_003287.4	rRNA	Homo sapiens RNA, 28S ribosomal N5 (RNA28SN5), ribosomal RNA	3747	34	81.5369	23	110.496	11	39.5757
srR-3833-cP	srRNA-RNA18SN2-1500-22-cP	GCCCTTAGATGTCCGGGGCTGC	22	srRNA	RNA18SN2	NR_146146.1	rRNA	Homo sapiens RNA, 18S ribosomal N2 (RNA18SN2), ribosomal RNA	1500	67	160.676	5	24.0209	11	39.5757
srR-1842-cP	srRNA-RNA28SN5-1972-15-cP	GGTGGCCATGGAAGT	15	srRNA	RNA28SN5	NR_003287.4	rRNA	Homo sapiens RNA, 28S ribosomal N5 (RNA28SN5), ribosomal RNA	1972	31	74.3425	22	105.692	11	39.5757
sgmR-6448-cP	sgmRNA-chr2-237870809-17-cP	ACTTGGATAACTGTGGC	17	sgmRNA	chr2	-	Genome	Chromosome 2	237870809	35	83.9351	20	96.0836	11	39.5757
srR-31-cP	srRNA-RNA5S1-13-27-cP	ACCACCCTGAACGCGCCCGATCTCGTC	27	srRNA	RNA5S1	NR_023363.1	rRNA	Homo sapiens RNA, 5S ribosomal 1 (RNA5S1), ribosomal RNA	13	32	76.7406	21	100.888	11	39.5757
slncR-373-cP	slncRNA-AC000068.1-873-16-cP	GGACGGACTCCCTGGA	16	slncRNA	AC000068.1	ENST00000431090.1	lncRNA	ncrna chromosome:GRCh38:22:19447893:19450105:1 gene:ENSG00000185065.6 gene_biotype:lncRNA transcript_biotype:lncRNA gene_symbol:AC000068.1 description:novel transcript, antisense to C22orf39	873	25	59.9536	23	110.496	11	39.5757
srR-4406-cP	srRNA-RNA18SN2-1681-18-cP	TCCCTGCCCTTTGTACAC	18	srRNA	RNA18SN2	NR_146146.1	rRNA	Homo sapiens RNA, 18S ribosomal N2 (RNA18SN2), ribosomal RNA	1681	39	93.5276	16	76.8669	11	39.5757
srR-14843-cP	srRNA-RNA28SN5-3747-27-cP	AACGGCGGGAGTAACTATGACTCTCTT	27	srRNA	RNA28SN5	NR_003287.4	rRNA	Homo sapiens RNA, 28S ribosomal N5 (RNA28SN5), ribosomal RNA	3747	34	81.5369	18	86.4753	11	39.5757
slncR-10910-cP	slncRNA-LINC00707-696-18-cP	ATCCGCCACACTGGGACT	18	slncRNA	LINC00707	ENST00000648637.1	lncRNA	ncrna chromosome:GRCh38:10:6779580:6840873:1 gene:ENSG00000238266.2 gene_biotype:lncRNA transcript_biotype:lncRNA gene_symbol:LINC00707 description:long intergenic non-protein coding RNA 707 [Source:HGNC Symbol;Acc:HGNC:44691]	696	19	45.5648	25	120.105	11	39.5757
srR-5068-cP	srRNA-RNA28SN5-3747-21-cP	AACGGCGGGAGTAACTATGAC	21	srRNA	RNA28SN5	NR_003287.4	rRNA	Homo sapiens RNA, 28S ribosomal N5 (RNA28SN5), ribosomal RNA	3747	34	81.5369	16	76.8669	11	39.5757
srR-7007-cP	srRNA-RNA18SN2-68-23-cP	ACGGCCGGTACAGTGAAACTGCG	23	srRNA	RNA18SN2	NR_146146.1	rRNA	Homo sapiens RNA, 18S ribosomal N2 (RNA18SN2), ribosomal RNA	68	46	110.315	9	43.2376	11	39.5757
slncR-931-cP	slncRNA-LINC00629-595-17-cP	GCCTGTCCTGACCTACC	17	slncRNA	LINC00629	ENST00000659711.1	lncRNA	ncrna chromosome:GRCh38:X:134557164:134559773:1 gene:ENSG00000227060.7 gene_biotype:lncRNA transcript_biotype:lncRNA gene_symbol:LINC00629 description:long intergenic non-protein coding RNA 629 [Source:HGNC Symbol;Acc:HGNC:44262]	595	12	28.7777	25	120.105	11	39.5757
smR-111-cP	smRNA-TET3-59-17-cP	TCCCGGCCGATGCACCA	17	smRNA	TET3	ENSG00000187605	mature mRNA	ENSG00000187605|ENST00000305799|TET3|protein_coding|tetmethylcytosine dioxygenase 3 [Source:HGNC Symbol;Acc:HGNC:28313]	59	26	62.3518	18	86.4753	11	39.5757
srR-2088-cP	srRNA-RNA18SN2-1369-26-cP	AATTCCGATAACGAACGAGACTCTGG	26	srRNA	RNA18SN2	NR_146146.1	rRNA	Homo sapiens RNA, 18S ribosomal N2 (RNA18SN2), ribosomal RNA	1369	35	83.9351	12	57.6502	11	39.5757
sgmR-6462-cP	sgmRNA-chr3-59340273-16-cP	CACACTGGGACTGAGA	16	sgmRNA	chr3	-	Genome	Chromosome 3	59340273	3	7.19443	27	129.713	11	39.5757
srR-10301-cP	srRNA-RNA18SN2-1202-19-cP	TGACGGAAGGGCACCACCA	19	srRNA	RNA18SN2	NR_146146.1	rRNA	Homo sapiens RNA, 18S ribosomal N2 (RNA18SN2), ribosomal RNA	1202	18	43.1666	18	86.4753	11	39.5757
srR-2697-cP	srRNA-RNA28SN5-3757-16-cP	GTAACTATGACTCTCT	16	srRNA	RNA28SN5	NR_003287.4	rRNA	Homo sapiens RNA, 28S ribosomal N5 (RNA28SN5), ribosomal RNA	3757	24	57.5555	15	72.0627	11	39.5757
-	spgRNA-RNA5SP204-102-15-cP	ACCGGGTGCTGTAGA	15	spgRNA	RNA5SP204	ENSG00000201415	pseudogene	ENSG00000201415|ENST00000364545|RNA5SP204|rRNA_pseudogene|RNA,5S ribosomal pseudogene 204 [Source:HGNC Symbol;Acc:HGNC:43104]	102	13	31.1759	19	91.2794	11	39.5757
srR-5213-cP	srRNA-RNA18SN2-1266-18-cP	CCCGGCCCGGACACGGAC	18	srRNA	RNA18SN2	NR_146146.1	rRNA	Homo sapiens RNA, 18S ribosomal N2 (RNA18SN2), ribosomal RNA	1266	25	59.9536	13	62.4544	11	39.5757
slncR-3835-cP	slncRNA-DSCAM-IT1-169-15-cP	TGGGGAATTTTGGAC	15	slncRNA	DSCAM-IT1	ENST00000440363.1	lncRNA	ncrna chromosome:GRCh38:21:40618507:40630767:-1 gene:ENSG00000233756.5 gene_biotype:lncRNA transcript_biotype:lncRNA gene_symbol:DSCAM-IT1 description:DSCAM intronic transcript 1 [Source:HGNC Symbol;Acc:HGNC:41327]	169	34	81.5369	8	38.4335	11	39.5757
sinR-217-cP	sinRNA-AC060234.3-39256-17-cP	CGGACACGGAGATAGAC	17	sinRNA	AC060234.3	ENSG00000241577	lncRNA	-	39256	29	69.5462	10	48.0418	11	39.5757
slncR-7-cP	slncRNA-ADGRA1-AS1-335-19-cP	ACCCGCGCGTCGTTCCCCT	19	slncRNA	ADGRA1-AS1	ENST00000366099.2	lncRNA	ncrna chromosome:GRCh38:10:133085256:133088491:-1 gene:ENSG00000256925.3 gene_biotype:lncRNA transcript_biotype:lncRNA gene_symbol:ADGRA1-AS1 description:ADGRA1 antisense RNA 1 [Source:HGNC Symbol;Acc:HGNC:49543]	335	40	95.9258	4	19.2167	11	39.5757
srR-15815-cP	srRNA-RNA18SN2-1371-26-cP	TTCCGATAACGAACGAGACTCTGGCA	26	srRNA	RNA18SN2	NR_146146.1	rRNA	Homo sapiens RNA, 18S ribosomal N2 (RNA18SN2), ribosomal RNA	1371	1	2.39814	23	110.496	11	39.5757
slncR-334-cP	slncRNA-AC008055.2-457-18-cP	AGTGGCCAGAACGTTTAC	18	slncRNA	AC008055.2	ENST00000650941.1	lncRNA	ncrna chromosome:GRCh38:12:98420448:98423721:1 gene:ENSG00000286056.1 gene_biotype:lncRNA transcript_biotype:lncRNA gene_symbol:AC008055.2 description:novel transcript	457	2	4.79629	22	105.692	11	39.5757
srR-6078-cP	srRNA-RNA28SN5-4683-18-cP	TATGACTGAACGCCTCTA	18	srRNA	RNA28SN5	NR_003287.4	rRNA	Homo sapiens RNA, 28S ribosomal N5 (RNA28SN5), ribosomal RNA	4683	36	86.3332	5	24.0209	11	39.5757
miR-30b-5p-1-21-cP	miRNA-30b-5p-1-21-cP	TGTAAACATCCTACACTCAGC	21	miRNA	hsa-miR-30b-5p	MIMAT0000420	miRNA	-	1	11	26.3796	17	81.6711	11	39.5757
sgmR-6492-cP	sgmRNA-chr8-56083120-19-cP	ACCCGGCCCGGACACTGTA	19	sgmRNA	chr8	-	Genome	Chromosome 8	56083120	13	31.1759	16	76.8669	11	39.5757
tsR-123-cP	tsRNA-Val-AAC-1-18-cP	GGGGGTGTAGCTCAGTGG	18	tsRNA	tRNA-Val-AAC	chr6.trna123	tRNA	Homo_sapiens_tRNA-Val-AAC-6-1	1	17	40.7685	14	67.2585	11	39.5757
srR-27264-cP	srRNA-RNA18SN2-1152-18-cP	TCTTTGGGTTCCGGGGGG	18	srRNA	RNA18SN2	NR_146146.1	rRNA	Homo sapiens RNA, 18S ribosomal N2 (RNA18SN2), ribosomal RNA	1152	25	59.9536	10	48.0418	11	39.5757
srR-2142-cP	srRNA-RNA28SN5-1967-17-cP	AGGACGGTGGCCATGGA	17	srRNA	RNA28SN5	NR_003287.4	rRNA	Homo sapiens RNA, 28S ribosomal N5 (RNA28SN5), ribosomal RNA	1967	29	69.5462	8	38.4335	11	39.5757
srR-27265-cP	srRNA-RNA18SN2-1694-21-cP	TACACACCGCCCGTCGCTACT	21	srRNA	RNA18SN2	NR_146146.1	rRNA	Homo sapiens RNA, 18S ribosomal N2 (RNA18SN2), ribosomal RNA	1694	12	28.7777	16	76.8669	11	39.5757
srR-7538-cP	srRNA-RNA18SN2-1204-17-cP	ACGGAAGGGCACCACCA	17	srRNA	RNA18SN2	NR_146146.1	rRNA	Homo sapiens RNA, 18S ribosomal N2 (RNA18SN2), ribosomal RNA	1204	7	16.787	18	86.4753	11	39.5757
slncR-539-cP	slncRNA-AC068790.9-768-15-cP	ACCTGCGGCTGGATC	15	slncRNA	AC068790.9	ENST00000621669.1	lncRNA	ncrna chromosome:GRCh38:12:124085761:124088598:1 gene:ENSG00000275389.1 gene_biotype:lncRNA transcript_biotype:lncRNA gene_symbol:AC068790.9 description:novel transcript	768	15	35.9722	14	67.2585	11	39.5757
srR-9174-cP	srRNA-RNA18SN2-148-23-cP	TAACTGTGGTAATTCTAGAGCTA	23	srRNA	RNA18SN2	NR_146146.1	rRNA	Homo sapiens RNA, 18S ribosomal N2 (RNA18SN2), ribosomal RNA	148	27	64.7499	8	38.4335	11	39.5757
srR-12533-cP	srRNA-RNA28SN5-1962-16-cP	ACAGCAGGACGGTGGC	16	srRNA	RNA28SN5	NR_003287.4	rRNA	Homo sapiens RNA, 28S ribosomal N5 (RNA28SN5), ribosomal RNA	1962	19	45.5648	11	52.846	11	39.5757
[truncated: 3,134 more rows]
