# Supplementary material for: Discovery of the major 15–30 nt mammalian small RNAs, their biogenesis and function
Source: Nat Commun. 2023 Sep 18;14:5796. doi: 10.1038/s41467-023-41554-6 (PMC10507107; doi:10.1038/s41467-023-41554-6)
Supplement: Supplementary file 14 — Supplementary Data 11 [file 41467_2023_41554_MOESM14_ESM.xlsx]

## Sheet: Tandem 3’UTR Plasmids 
Supplementary Data 11. 3’UTR luciferase reporter plasmids constructed in this study.
Name of plasmid	Predicted target 3’UTRs of sRNAs in luciferase reporter plasmid	Sequence used for homologous recombination with PGL3-Promoter close to XbaI site (orange, homology arms; black and blue, target 3’UTRs)
pGL3-20-3’UTRs	Dusp3 3’UTR (sinR-39-cP), Chuk 3’UTR (snoR-21-cP), Tnfrsf13b 3’UTR (srR-91-cP), Tnfrsf13b 3’UTR (srR-91-cP), Prss37 3’UTR (srR-67-cP), Slc9a3r2 3’UTR (tsR-36-cP), Ccnd2 3’UTR (snoR-7-cP), Chka 3’UTR (sinR-39-cP), Atl1 3’UTR (snoR-21-cP), Gdap1 3’UTR (srR-91-cP), Twf1 3’UTR (smR-2-cP), Sv2a 3’UTR (srR-67-cP), Klf 3’UTR (tsR-36-cP), Chmp1a 3’UTR (snoR-7), Mrpl40 3’UTR (sinR-39-cP), Ctla2a 3’UTR (sn…	TCATAAAGGCCAAGAAGGGCGGAAAGATCGCCGTGTAATTCTAGAGTGTAGCCCTGGCTGTCCTGGAACTCGCGGTGTACATTTAATAATATCAAAGAGAAGATCTGCAGCGCCCACGTTCCCACTGCAGCGCCCACGTTCCCACCCTGCTTTTCCCTCCGCAAAGGGCCTCTGCCATCCTTCTGGTGTCCCTGCCAGGGCCTTCCCTCTGCCTGGCCTGGAACTCGGGCTTGCGGTTTTCCAACTCAGTGAGAAGAGGACCCCAGCCTCCCGTTCCCTAGTGAGGTCTAACGTTCCCTCCCTTCTTTCCCTCCGCCAGTCCGCTCTGCCATCCTCATCGCTCCTTTGCCAGGTCTGTAGACCAGGCTGGCCTCGAACTCGGGATGGCCTAGTCGGCCA…
pGL3-19-3’UTRs	Acvr1c 3’UTR (snR-187-cP), Robo1 3’UTR (snR-2-cP), Scube1 3’UTR (snoR-558-cP), B4galnt1 3’UTR (sinR-51-cP), Sidt1 3’UTR (sinR-86-cP), Usp22 3’UTR (sinR-79-cP), Psen2 3’UTR (smR-4-cP), Cpne3 3’UTR (snR-187-cP), Cd44 3’UTR (snR-2-cP), Anapc 3’UTR (snoR-558-cP), Cd274 3’UTR (smR-4-cP), Gprc5b 3’UTR (sinR-51-cP), Ppp1r14a 3’UTR (sinR-86-cP), Txndc12 3’UTR (snR-187-cP), Csta1 3’UTR (snR-2-cP), Cybrd1 …	TCATAAAGGCCAAGAAGGGCGGAAAGATCGCCGTGTAATTCTAGATTGCCAAATATTGACCAATTATAAACATCCATTTGCTGTGAACCAAATGGTTCCAATTTTCCGTGAGAAACCCATGACACATGCCTCCGAGGTGGGCAGGGAAACTCCTCTTAGGGGACCGAACTCGAGCCAGGCTCTGAGCCGTAGACAGCGTCTCTTCAGGGATGAGTGTATATATCCTATCTGTTTAAAGCATCCATTTCATTTTTTTAGAGTCTGTTCCAATTTAATTCTCACAAGCCAAATGGACACATGCCACTCTGCTCAGTGCCGGGATGAGGAAGCGTGGCTGGGAAACTGGCTGCTGGGAACCGAACTCTCATCTGCTCCCTTTCCTAAGTATCCATTCGGTAA…
pGL3-22-3’UTRs-a	Grik5 3’UTR (srR-358-cP), Pax9 3’UTR (smR-26-cP), Slc7a12 3’UTR (slncR-687-cP), Pcsk4 3’UTR (tsR-38-cP), Spef1 3’UTR (slncR-106-cP), Nipal4 3’UTR (sinR-80-cP), Lamc2 3’UTR (srR-110-cP), Evx2 3’UTR (srR-742-cP), Sema4g 3’UTR (srR-358-cP), Bst1 3’UTR (srpR-5-cP), Dipk1a 3’UTR (srR-110-cP), Sox12 3’UTR (slncR-687-cP), Ski 3’UTR (slncR-106-cP), Cul2 3’UTR (smR-26-cP), Cadm3 3’UTR (srR-742-cP), 493140…	TCATAAAGGCCAAGAAGGGCGGAAAGATCGCCGTGTAATTCTAGAGGACTGCCCAGATGCCCCAAGACTTGGCAACTCTAAAGGTGGAATGTTCCTTCTCCAAATCCTGTTGGGAGAGCTCCAGAGCGAGCCCAGACGCCGCGATGCAGAGCAATCTGCATGCCTCTTTGTTCAGGTCCAATTCCATCCTACGCCGCCGCCAGGGGCCGCGTTTCTATCCCTTGACCTAAAGACTTGGTATTTTCTTGTGTTTCAAATGGCTGTGAAAATCCTCATTCCATACCTTCCTATCACTCAAATCCAGCAGGGAGAGCGCCGCGTTATTGCTGAAATGTGGAATTTACAGAGCGACCCCAGGGCCGCCCACCTCAGACTCCAGAGACACCCCTTCCACAAATC…
pGL3-22-3’UTRs-b	mpd3 3’UTR (snR-12-cP), Dido1 3’UTR (srR-31-cP), Ubac1 3’UTR (sinR-13-cP), Ogdh 3’UTR (srR-49-cP), D10Wsu102e 3’UTR (srR-10-cP), Braf 3’UTR (tsR-7-cP), Cilk1 3’UTR (snoR-60-cP), Casp8 3’UTR (snR-2-cP), Cux1 3’UTR (snR-12-cP), Cept1 3’UTR (snoR-60-cP), Mknk2 3’UTR (srR-49-cP), Ifng 3’UTR (snR-3-cP), Bcl2 3’UTR (snR-2-cP), Vmn1r172 3’UTR (srR-10-cP), Mdp1 3’UTR (tsR-7-cP), Usb1 3’UTR (srR-49-cP), H…	GAAGGGCGGAAAGATCGCCGTGTAATTCTAGAACACAGGACTCGAGCCAAGCTCCTGAGCCATTCTTGTTTCACTCAGGGTTCAGCCGGGATCCTCAGCCCTCGTCACCCATCAAGGGTGTCGGGGTGCCAATGATCAAGCTGGGCTCCGCCTAACCACTTGCAGAACGCACATCACGGGCAACCCTTCTTTGTTATGTTCCAATTTCTGAGGGTAGGAACAAGCTCCTTCAAGAAATGGTGTTTCTCACGGGCTATTGACCCCGAGTCCCCATCATGATGGGAGGAGATGTCTACACTCGATCTGATCTGTATTGTTGCCCAATTTGTGGTTCAGTGTCGGTGATCAACAAGAGCAGGCAGTGCTCTTAACCACTCATGACCCCTACTTTCCCCATCA…
pGL3-24-3’UTRs	Hsf2bp 3’UTR (smcR-5-cP), Git2 3’UTR (smR-2-cP), Sirt5 3’UTR (sinR-1-cP), Tnrc6c 3’UTR (slncR-1-cP), Pprc1 3’UTR (sinR-1-cP), Lynx1 3’UTR (slncR-1-cP), Cdk19 3’UTR (slncR-72-cP), Ccdc3 3’UTR (piR-15406-1-22-cP), Agpat3 3’UTR (smcR-2-cP), Cadm3 3’UTR (srpR-64-cP), Tspoap1 3’UTR (smR-126-cP), Nmnat1 3’UTR (sinR-1-cP), Notch1 3’UTR (smR-2-cP), Usf2 3’UTR (slncR-72-cP), Rfx2 3’UTR (smcR-2-cP), Prox1 …	ATAAAGGCCAAGAAGGGCGGAAAGATCGCCGTGTAATTCTAGACTGCAGCATGGGAGTTTAGCCTCAAGCTCCGTTCCCGTATGGATGGTGAGCTGAACTCTGCCTACGTGGTCGGGAAACAGGTGGTGGGGGGGGGAACTCTATGGGTGAGGCCCGGGAAACTCTGGGGATGCAGGGCGCGTGGCAATGGAGTGGCTGCTGGTTCATCGCCTACGGCGCTCCCCCAGAACTCCAACAGCAGATGTGGCCCCACCTGGGTGGAGATAGGGGGTTGCTGGGATTTGAACTCTGGACCCCAGCTTCCGTTCCCATGGGTGTGTGTGTATGCGCGTGTCTCTCATGGACAGCCAAGAACTCCAAAGTCCCACTGACTACGAAACCGATCAGCAGGGAGTTTA…

## Sheet: Single 3’UTR Plasmids
Supplementary Data 11. 3’UTR luciferase reporter plasmids constructed in this study.
Name of plasmid	sRNA used to predict the target 3’UTR	Sequence of sRNA	Predicted target 3’UTR	Sequence of the recognition site in the predicted target 3’UTR	3’UTR sequence inserted into pGL3-Promoter at XbaI and EcoRI sites (mutated seed sequnences are in bold )
pGL3-Dido1-3’UTR	srR-31-cP	AGTGAAACTGCGAATGGCTC	Dido1 3’UTR	gaGCCATTCTTGTTTCACt	TGAGTAAACTTTTGAAACCCAAGATTAGATCACTGAGTTTGGAGCCATTCTTGTTTCACTGCTGTACAAGGTACACCTTTCTTACTTTTTGTACAGTGGT
pGL3-Ogdh-3’UTR	srR-49-cP	GTGATGGGGATCGGGGATTGC	Ogdh 3’UTR	ctcAGCCCTCGTCACCCATCAa	TAGGAACAGAACCCTATGTGGCTTCCCAGGGTACTAGCACTCAGCCCTCGTCACCCATCAAGTCGCAGATTCAAGGCCAGGAGTAGTTTCATCTTGCTAG
pGL3-Mknk2-3’UTR	srR-49-cP	GTGATGGGGATCGGGGATTGC	Mknk2 3’UTR	attgaCCCCGAGTCCCCATCAt	AGACCTCTGGGGAGCAGGTGGATGGGGAAGTGCACTTGATTGACCCCGAGTCCCCATCATCCACCTGCAGTGTCCCTTGGAGGGTTGACAATCAGAAAC
pGL3-Usb1-3’UTR	srR-49-cP	GTGATGGGGATCGGGGATTGC	Usb1 3’UTR	catgaCCCCTACTTTCCCCATCAg	TTGGCTTGGCTATGGCTGCTGGCCAGGCCTCCAACACCCATGACCCCTACTTTCCCCATCAGCTTTCCCAGAGATGCAAAGAGGCATCTTCCCTCCAGCC
pGL3-Prss37-3’UTR	srR-67-cP	AGCGGAGGAAAAGAAACT	Prss37 3’UTR	cccTGCTTTTCCCTCCGCa	TGCCCTGCTTTTCCCTCCGCATCTCATTGCCTCTGCCATTGACTGAAGGAGCTTACATGGTCCCTAAACTCAAATAAACTCTCCAAACAGAAAGTTTGGA
pGL3-Sv2a-3’UTR	srR-67-cP	AGCGGAGGAAAAGAAACT	Sv2a 3’UTR	cccTTCTTTCCCTCCGCc	GGGCTGTTTCCCTGCTCCGAGGGTTCCGGAACTTCTGCCTTCCCCTTCTTTCCCTCCGCCTAGGCCCTGGTGAAACCACAGGTATGGAGTTATAATGGGGG
pGL3-Cerk-3’UTR	srR-67-cP	AGCGGAGGAAAAGAAACT	Cerk 3’UTR	gcTGTCTTGGCCTCCGCt	TCCTCTGGAATTGTCCGTGGCCAGGTTTGGGAAGGTAAATAGCTGTCTTGGCCTCCGCTTTACACACACCTTCATTTACGATCAGGACGTCGCTATGTGG
pGL3-Braf-3’UTR	tsR-7-cP	AGTGGTTAGGATTCGGCGCTCTC	Braf 3’UTR	ctGGGCTCCGCCTAACCACt	TCCTCACCTCCAGCTCTCTCATCTCGGGTTGCCTTGCTCACTGGGCTCCGCCTAACCACTCAGGCTGCTCAGTGCTGGCACACATTGCCTTCTTTTCTCA
pGL3-Mdp1-3’UTR	tsR-7-cP	AGTGGTTAGGATTCGGCGCTCTC	Mdp1 3’UTR	aaGAGCAGGCAGTGCTCTTAACCACt	CCATGTGGTTGCTGGGAATTGACCTCAGGACCTCTGGAAGAGCAGGCAGTGCTCTTAACCACTGAGCCATCTCTCCAGTCTGTTTCCATTTTTCTAACAT
pGL3-Nol3-3’UTR	tsR-7-cP	AGTGGTTAGGATTCGGCGCTCTC	Nol3 3’UTR	gctccCGCCTGTCCTAACCACt	ACAAACCCTAGGGCCTGCCCTGTAGGTTTGATTGTGGTTGCTCCCGCCTGTCCTAACCACTGCCAGAGACCAGCTGTGAGGCTGTGGTTAAAGACAGGCA
pGL3-Slc9a3r2-3’UTR	tsR-36-cP	AGGATGGCCGAGCGGTCT	Slc9a3r2 3’UTR	aagggcCTCTGCCATCCt	GAAACAGTGAGAGAGGGAGGAGCTGTGCGTGGTGGTCTGCCAAGGGCCTCTGCCATCCTGCCTCGGGCCTGCTGACTGAAAGGAATTCATGTTTTCGCTT
pGL3-Klf5-3’UTR	tsR-36-cP	AGGATGGCCGAGCGGTCT	Klf5 3’UTR	agtCCGCTCTGCCATCCt	GCGAGCGAGCGCTGCGCCCACCCGCCTGACGCCTTGCAGTCCGCTCTGCCATCCTTTAAACCGCAGACCTAACTTCATAAAAAGAAAAAAAAAGGAAAAA
pGL3-Pcsk4-3’UTR	tsR-38-cP	ACTCTGGACTCTGAATCC	Pcsk4 3’UTR	gttgggAGAGCTCCAGAGc	GCAGCGACTACACTGCCTGTCCCCTGTCCCTTGTGTTGGGAGAGCTCCAGAGCCCCTCCAAGGCTTGCCACCTCTGGTGGCCCCCCAGCTACCAGTCTTG
pGL3-4931406B18Rik-3’UTR	tsR-38-cP	ACTCTGGACTCTGAATCC	4931406B18Rik 3’UTR	caccTCAGACTCCAGAGa	CTCTAGCCTGACAGACCTGCAGAGGAGCAAGACACCACCTCCACCTCAGACTCCAGAGACAGAGACCTACAGCCCAGCTCTCCCTGTGGCTGGGCAAACC
pGL3-Cwc25-3’UTR	tsR-38-cP	ACTCTGGACTCTGAATCC	Cwc25 3’UTR	tggaTCAGACTTCCAGAGg	TTGGATGCTTGTTATCCCTCTTCCCTCCCACCTGAATGAATGGATCAGACTTCCAGAGGCCTCTCTTAAGAGCCCCCCAGATGGACGGTGCTCACTGGGA
pGL3-Prox1-3’UTR	tsR-1628-cP	GGTTTCGTAGTGTAGTGGTTATC	Prox1 3’UTR	aagtcCCACTGACTACGAAACc	CACTAATTTCTAGATACCTTTCTACAGTAAGGAATTAAGAAGTCCCACTGACTACGAAACCCTTGCCCACTCTTGGAGCACGCTGGCAGCTGCTAGTGGA
pGL3-Fam155a-3’UTR	tsR-1628-cP	GGTTTCGTAGTGTAGTGGTTATC	Fam155a 3’UTR	aaTGACTATTGGCTCTACGAAACc	ATGCCTAAGAAGAAATGACTATTGGCTCTACGAAACCTTCCTAACCAATGATGAACCCGAATGCTGTGACATCAGGAGCGAGGAGCAAACCGCACCCAGA
pGL3-Sirt5-3’UTR	sinR-1-cP	AAGAGTTCGGTTCCCAGCACCC	Sirt5 3’UTR	tatgGATGGTGAGCTGAACTCTg	GGAGTGCTAAAGCAGGGCACTAACGGGAAAAATGGCTTTATGGATGGTGAGCTGAACTCTGGAAAAATATGGAAACACCCTTCAAGCCCCAAGCAGACAA
pGL3-Pprc1-3’UTR	sinR-1-cP	AAGAGTTCGGTTCCCAGCACCC	Pprc1 3’UTR	agGTGGTGGGGGGGGGAACTCTa	TATTTGGTTTTTAATAACAGGTGTTGAACAAATTAACTTGAATTTCTATGTAAGGTGGTGGGGGGGGGAACTCTAATAAACATGAACTAGAGGGAACTTC
pGL3-Nmnat1-3’UTR	sinR-1-cP	AAGAGTTCGGTTCCCAGCACCC	Nmnat1 3’UTR	ggtTGCTGGGATTTGAACTCTg	GAGTCAGATCTTGTTGGGGATGGTTGTGAGCCACCATGTGGTTGCTGGGATTTGAACTCTGGACCTTCGGAAGAGAGTCGGGTGCTCTTACCCACTGAG
pGL3-Ubac1-3’UTR	sinR-13-cP	GATCCCGGACGAGCCCCC	Ubac1 3’UTR	caGGGTTCAGCCGGGATc	CCTTGGCTGTGCAGTCTCAGCAGTCTGTGAGGCAGTGGGCACAGGGTTCAGCCGGGATCTTGCCTGGACCACAGCTTCTCGGACTCTCCTTTCCAGACCT
pGL3-Hmgcs1-3’UTR	sinR-13-cP	GATCCCGGACGAGCCCCC	Hmgcs1 3’UTR	agaGGCTCGGGGCCGGGATg	GAGTCTGTGGCCTTTACAGAGGCTCGGGGCCGGGATGGGGTATGGAAACGGTTGGAGGAATGGATGTCTTGGGACAATTTTGCAGATTATGTGTTGCTTA
pGL3-Tmem121-3’UTR	sinR-13-cP	GATCCCGGACGAGCCCCC	Tmem121 3’UTR	cgGGGCTGCCGGGATg	AGGCCTGGTCTTGAGTAGAGATGGCTCAACCCCTGCCTGATGCGGGGCTGCCGGGATGGGAGGGCGGGCAGTGTTCCAGGAGATCTGGACCTATGGTAGG
pGL3-Usp22-3’UTR	sinR-79-cP	GTCTACGGCCATACCACTTGAAC	Usp22 3’UTR	gagCCAGGCTCTGAGCCGTAGAc	CCAGGAGTTGCCCATCAGAACAGGCAACTATTTCCTAAGAGCCAGGCTCTGAGCCGTAGACCCATAGCAGGTAACACGTGCATCGTGTTTGCATAACAAG
pGL3-Sidt1-3’UTR	sinR-86-cP	GAGTTCGGTTCCCAGCACCC	Sidt1 3’UTR	cctcttaGGGGACCGAACTc	CTGCTATAGAAGGCCAAAGCACCATCGAATTCTTCCCCGGCCTCTTAGGGGACCGAACTCCTCAGAATACGGTGCAGAAGTGGGACCAAGTCCCCACCCA
pGL3-Ppp1r14a-3’UTR	sinR-86-cP	GAGTTCGGTTCCCAGCACCC	Ppp1r14a 3’UTR	ggcTGCTGGGAACCGAACTc	CATTGGAGCTGGTGTTACAGACAGTTGTGAGCTGCCATGTGGCTGCTGGGAACCGAACTCGGATCCTCTGGAAGAGCAGCCACTGCTCTTAACCACAGAG
pGL3-Letm2-3’UTR	sinR-86-cP	GAGTTCGGTTCCCAGCACCC	Letm2 3’UTR	ggGTGCTGGGAACCGAACTc	TGGAACTGGGGTTACAGACCATTGTAAGCCCCCCTGACGTGGGTGCTGGGAACCGAACTCCTGTCCTGTGCTCTTCTGAGCCATCTCTCCAGTCCTATAA
pGL3-Tnrc6c-3’UTR	slncR-1-cP	GTTTCCCGGCCAACGCACC	Tnrc6c 3’UTR	ccTACGTGGTCGGGAAAc	CAAGTATGTTTTAGAAAAGTATATGAACATTGTACTCCCTGCCTACGTGGTCGGGAAACTTGTGCATTACATTTTTTAATTAGCTTTTTAATGGTTTTAT
pGL3-Lynx1-3’UTR	slncR-1-cP	GTTTCCCGGCCAACGCACC	Lynx1 3’UTR	tggGTGAGGCCCGGGAAAc	GGCACTGGCAAGGAGGGTCAGAGGCGGGTCCCTGACTCAGTGGGTGAGGCCCGGGAAACATTATCCTGTTACCCTGCGTGTGCAAGATCATTGTCCCCAG
pGL3-Nr3c2-3’UTR	slncR-1-cP	GTTTCCCGGCCAACGCACC	Nr3c2 3’UTR	aggGTGTGGAGTCGGGAAAg	GACAGTTGGTCGGCAGTTTCTCAAGTTTAAAATCCCATCGAGGGTGTGGAGTCGGGAAAGCCAGGAGACCTGGATCAGGCAAGCCTGAGCTGACTAAGGG
pGL3-Spef1-3’UTR	slncR-106-cP	GCGCGGCGCCTCGCCTC	Spef1 3’UTR	gaGCCCAGACGCCGCGa	GCGGTGCCAGGGCTGCGCCGGGCTTCCCAGTACCCGCCCGAGCCCAGACGCCGCGACCCACCCACTCACCTGCCGACGCAGGGTTGGGAGGGCGGAGCGA
pGL3-Ski-3’UTR	slncR-106-cP	GCGCGGCGCCTCGCCTC	Ski 3’UTR	tattgCTGAAATGTGGAATt	CAGCAACAAGGACCCCAGTCTTCTGCTGCTGCCAGGAAGAGCAGGGAGAGCGCCGCGTGCGAGATGAGCCCCAACATGCCCGCCTTACCGCCGCTGCC
pGL3-Robo1-3’UTR	snR-2-cP	AAAATTGGAACGATACAGAGAAGATT	Robo1 3’UTR	gctgtgaaccaaATGGTTCCAATTTt	TGACAGCTGGTGAGGTCACGTACAGACTTTATCGTGGGCTGTGAACCAAATGGTTCCAATTTTTCCTGGACTTAAAAAAAAATTTTTTTGTTCTAAGTTT
pGL3-Cd44-3’UTR	snR-2-cP	AAAATTGGAACGATACAGAGAAGATT	Cd44 3’UTR	caTTTTTTTAGAGTCTGTTCCAATTTa	TTAGCATAAAATTTTCTATTCCTTTTTTATTTTATGTCATTTTTTTAGAGTCTGTTCCAATTTATGAAAATAGCATTGCTTTCTGAAATGAGGGCCCAAA
pGL3-Csta1-3’UTR	snR-2-cP	AAAATTGGAACGATACAGAGAAGATT	Csta1 3’UTR	ggtaaTCTCTGTATCATTCCAATTTt	CGGATTGTTTCTTGAATTTGTACCCTCCTTGGGCAAGGGTAATCTCTGTATCATTCCAATTTTTAATATACATGCTGCCAAAGAGGGCATAGTGTTCATG
pGL3-Casp8-3’UTR	snR-2-cP	AAAATTGGAACGATACAGAGAAGATT	Casp8 3’UTR	accCTTCTTTGTTATGTTCCAATTTc	TTTACATTTACATAATTTTCCCTTTTCTTCCCTTTAAACCCTTCTTTGTTATGTTCCAATTTCAAATACATGGCCTCTTTTCTCATTAACTGTTGTACAC
pGL3-Bcl2-3’UTR	snR-2-cP	AAAATTGGAACGATACAGAGAAGATT	Bcl2 3’UTR	gaTCTGATCTGTATTGTTGCCCAATTTg	AATACAATTCTCCATTGTCGGGCCCATGAAGGCTCTGATCTGATCTGTATTGTTGCCCAATTTGGGTCTTTCAGGGATTTTTCTATGCCATTATTATAGG
pGL3-Anks1b-3’UTR	snR-2-cP	AAAATTGGAACGATACAGAGAAGATT	Anks1b 3’UTR	tacTTTTTTTGTTGTCGTTCCAATTTg	CCGATCTAGTTCAATGGCTAAACTTACCTCTCAGGCCTACTTTTTTTGTTGTCGTTCCAATTTGCTTTTCTGGGCTGCCACTTCCTCCAG
pGL3-Ccnd2-3’UTR	snR-7-cP	ACCTGGCAGGGGAGATACC	Ccnd2 3’UTR	tcTGGTGTCCCTGCCAGGg	GTTACTGTTCATTTCTGGAGTCTGATGTTCTGGTACCCAGCTCTGGTGTCCCTGCCAGGGCTGAGAAAGCCCTCTGCTGATATCCTCATCCCAGCATTCT
pGL3-Chmp1a-3’UTR	snR-7-cP	ACCTGGCAGGGGAGATACC	Chmp1a 3’UTR	catcgCTCCTTTGCCAGGt	CTGCACACCCGCTCTGTGCTGCGGCCAGGGAGGGTGAGAACCATCGCTCCTTTGCCAGGTAACTCTTGGGAGCCTCTCCCCCTTCTGCATAGAGGAAATC
pGL3-Vps52-3’UTR	snR-7-cP	ACCTGGCAGGGGAGATACC	Vps52 3’UTR	tcagcCTCCATTGCCAGGa	TTTCCCATCCCTTTTATCTCTATGGCTTCCACACTCCCCTCTCAGCCTCCATTGCCAGGACTCTGCCTCAACAGAGTGCGTTCAAGGCCACTCCCTGGGT
pGL3-Ampd3-3’UTR	snR-12-cP	AGGAGCTTGCTCCGTCCACTCC	Ampd3 3’UTR	acacaGGACTCGAGCCAAGCTCCt	ACCAGGGACTCCTCAGGGAGTGAAATGTGCTTCAGGACACACAGGACTCGAGCCAAGCTCCTGATCCAGTCACACCCCACCCCCGACTCCCCTGCCTCCT
pGL3-Cux1-3’UTR	snR-12-cP	AGGAGCTTGCTCCGTCCACTCC	Cux1 3’UTR	tgAGGGTAGGAACAAGCTCCt	TGAGAAATTTTCATTCTGCCCATGCTTTTTAGATGGAAAGTGAGGGTAGGAACAAGCTCCTTAGTAAAAGATACAACCCCAAGACCTCAGGCTCAGCCAG
pGL3-G6pdx-3’UTR	snR-12-cP	AGGAGCTTGCTCCGTCCACTCC	G6pdx 3’UTR	ccAGAGGCTATGGGCAAGCTCCt	GCCTTAGGCCTCAAAGGGACAATGACCAAACCAGACTTCCCAGAGGCTATGGGCAAGCTCCTCAAAACTTGAAGGAAGTGGTCAAGGACACCTATGTGAG
pGL3-Tnfrsf13b-3’UTR	smR-2-cP	AGGGAACGTGAGCTGGGATT	Tnfrsf13b 3’UTR	ctgcagcGCCCACGTTCCCa	GAAGCCCGGCTGCACCCACGCAGAGCAACAAAGCAACCACCTGCAGCGCCCACGTTCCCAGCACCGCCTGTGCCTGCCGCTGTGTCCTATACTTTCCAGA
pGL3-Twf1-3’UTR	smR-2-cP	AGGGAACGTGAGCTGGGATT	Twf1 3’UTR	agtgaggtCTAACGTTCCCt	AGTTCCACCAAGCATAAGGTCTTGCTCTGTAGAACTCTGTAGTGAGGTCTAACGTTCCCTATGAAGGGAAGCGAACGACGAACAACCCTGAGATACTCAC
pGL3-Me1-3’UTR	smR-2-cP	AGGGAACGTGAGCTGGGATT	Me1 3’UTR	gagtagAGCTCTCGTTCCCa	CTCATCAGCGTCTTCTGTCGTTGTTATGTTATATCCCATAGAGTAGAGCTCTCGTTCCCAAACACTCCATAGAAACACCCTTTCTCATCTCTGAGCAACC
pGL3-Dicer1-3’UTR	smR-2-cP	AGGGAACGTGAGCTGGGATT	Dicer1 3’UTR	cagggTAGCTCGCGTTCCCc	CAATTTGCCCTCTTACGCTTGAAGTCTCAGCAGGCTGAGCCAGGGTAGCTCGCGTTCCCCACACATCTCCTGAGGCTGATGCTTCATGTAATGCTGCACT
pGL3-Notch1-3’UTR	smR-2-cP	AGGGAACGTGAGCTGGGATT	Notch1 3’UTR	gacCCCAGCTTCCGTTCCCa	ACAGAGATGTGGGATGCAGGACCCCAGCTTCCGTTCCCAAGCCCTGTTGGGAGTCCTTTCCAGTGCTTCAGGATGCTGGGGCGACCAAAGGAGCCTTTTA
pGL3-Git2-3’UTR	smR-2-cP	AGGGAACGTGAGCTGGGATT	Git2 3’UTR	gccTCAAGCTCCGTTCCCg	AGATGGAGAGGATGAAGACACAATTAATGGAGCAGGCCCTGCCTCAAGCTCCGTTCCCGGAAGGCACTGTGGCCTCAGCACCACGGTCTTTACTTGCCAA
pGL3-Tead1-3’UTR	smR-2-cP	AGGGAACGTGAGCTGGGATT	Tead1 3’UTR	gaaCCCTGCCCTCACCGTTCCCt	CCCTCTTCTCAGCTTCCTAAAGCTTAGGACACCATTGCTGAACCCTGCCCTCACCGTTCCCTCCCCAGAGCTGTCTCACAGTGACTGGGACAGATCTATC
pGL3-Psen2-3’UTR	smR-4-cP	ATCATCCCGGACGAGCCCCC	Psen2 3’UTR	agcGTCTCTTCAGGGATGAg	ATCTGTGGCGCCGGTGGGATGCTTGGATGCTCAGCAAGCAAGCGTCTCTTCAGGGATGAGGTCGTGTGTGGGCAGGTTGGGGAGGATGCAGGCCCCTGT
pGL3-Cd274-3’UTR	smR-4-cP	ATCATCCCGGACGAGCCCCC	Cd274 3’UTR	ctctGCTCAGTGCCGGGATGAg	TCCTGGCTTAGCAGCTGGTCCTTGCACAGTGACCTTTTCCTCTGCTCAGTGCCGGGATGAGAGATGGAGTCATGAGTGTTGAAGAATAAGTGCCTTCTAT
pGL3-Tsr2-3’UTR	smR-4-cP	ATCATCCCGGACGAGCCCCC	Tsr2 3’UTR	tgttttaaGTCCAGGGATGAg	AGGACTTGACTAAAAGTGGTGAACTTGAGAAAGTTGGGCTGTTTTAAGTCCAGGGATGAGGCTTAAGACCTTAATAACATATAACATTTTCTTGTTTAAT
pGL3-Pax9-3’UTR	smR-26-cP	AATTCCACCTTTCGGGCGCC	Pax9 3’UTR	gcaaCTCTAAAGGTGGAATg	TCCAGGAAACCTGGCATAACTTTAGGATTTAAAAACAAAAGCAACTCTAAAGGTGGAATGAGGCATTTGTGTTGCCCGCACACTGTTTTAACACAGAGAA
pGL3-Cul2-3’UTR	smR-26-cP	AATTCCACCTTTCGGGCGCC	Cul2 3’UTR	tattgCTGAAATGTGGAATt	TATGACGTTTCTTAAAACTTTATTAAAAGAATGAGTGAAGTATTGCTGAAATGTGGAATTTGGTTGGGTACCATGCTTTCTCCCCTCACGTTTGCAGTTG
pGL3-Chuk-3’UTR	snoR-21-cP	ATCTTCTCATTGAGCTCCTTTCTGTCCATC	Chuk 3’UTR	ggTGTACATTTAATAATATCAAAGAGAAGAt	GAATTGTGTTGTGTGCTATATGTATATGTATTTAAGGTGTACATTTAATAATATCAAAGAGAAGATGCCTGTTAATTTATAATGTATTTGAAGGTTGTAT
pGL3-Atl1-3’UTR	snoR-21-cP	ATCTTCTCATTGAGCTCCTTTCTGTCCATC	Atl1 3’UTR	gcttgcggttttccAACTCAGTGAGAAGAg	CTTGCCATGCTGCTGGGCATACCACTGCTGCCTCTGCTTGCGGTTTTCCAACTCAGTGAGAAGAGCCTGTCTGTAGGCCTCGTACAACTTCACAATCTGC
pGL3-Ctla2a-3’UTR	snoR-21-cP	ATCTTCTCATTGAGCTCCTTTCTGTCCATC	Ctla2a 3’UTR	gaTGGCCTAGTCGGCCATCATTGAGAAGAg	CGGAGCTCATGTCTCTAGCTGCATATCTATCAGAAGATGGCCTAGTCGGCCATCATTGAGAAGAGAGGTCCCTTGGTCTTACAAACTTTATATGCCTCAG
pGL3-Cilk1-3’UTR	snoR-60-cP	AGCCCGTGATGAATTAATTTCTGAC	Cilk1 3’UTR	tgCAGAACGCACATCACGGGCa	AAAGTACACTCGATGGAGCCCTTTTGATGCTGAGGGGCGTGCAGAACGCACATCACGGGCAAGGGCTTGAGAGGGAATGTTTCCCTGTTAACAAGCTAGC
pGL3-Cept1-3’UTR	snoR-60-cP	AGCCCGTGATGAATTAATTTCTGAC	Cept1 3’UTR	tcaAGAAATGGTGTTTCTCACGGGCt	TGTCTGTATATTGTTGAGGAAGTGATTTTATTATCAATCAAGAAATGGTGTTTCTCACGGGCTTGGGAAATCTTGATAGCATGCAGATAATGTGGTAACT
pGL3-Ccdc43-3’UTR	snoR-60-cP	AGCCCGTGATGAATTAATTTCTGAC	Ccdc43 3’UTR	gtCAGAAGACTCCACTCACGGGCc	GAGAACAGTTTCTCTGATAAGATTATTTTATACCAGGGGTCAGAAGACTCCACTCACGGGCCAAGTTTGGCCCAGTCATTTTTGTATGGGGAAAAAACTA
pGL3-Rfx2-3’UTR	smcR-2-cP	AGGAGTTCTGGGCTGTAGTGCGCT	Rfx2 3’UTR	ctCTCATGGACAGCCAAGAACTCCa	AGGTCCCCTGCGCTGTAGTCTCCATGCATCTAATGGCCTCTCATGGACAGCCAAGAACTCCAGGCACACACCCTGGATACATGCTAACGGCATCTCATCT
pGL3-Dido1-3’UTR-mut	srR-31-cP	AGTGAAACTGCGAATGGCTC	Dido1 3’UTR	gaGCCATTCTTGTTTCACt	TGAGTAAACTTTTGAAACCCAAGATTAGATCACTGAGTTTGGAGCCATTCTTACCCTGTTGCTGTACAAGGTACACCTTTCTTACTTTTTGTACAGTGGT
pGL3-Ogdh-3’UTR-mut	srR-49-cP	GTGATGGGGATCGGGGATTGC	Ogdh 3’UTR	ctcAGCCCTCGTCACCCATCAa	TAGGAACAGAACCCTATGTGGCTTCCCAGGGTACTAGCACTCAGCCCTCGTCATTTGCTGAGTCGCAGATTCAAGGCCAGGAGTAGTTTCATCTTGCTAG
pGL3-Cerk-3’UTR-mut	srR-67-cP	AGCGGAGGAAAAGAAACT	Cerk 3’UTR	gcTGTCTTGGCCTCCGCt	TCCTCTGGAATTGTCCGTGGCCAGGTTTGGGAAGGTAAATAGCTGTCTTGGTTCTTATTTTACACACACCTTCATTTACGATCAGGACGTCGCTATGTGG
pGL3-Mdp1-3’UTR-mut	tsR-7-cP	AGTGGTTAGGATTCGGCGCTCTC	Mdp1 3’UTR	aaGAGCAGGCAGTGCTCTTAACCACt	CCATGTGGTTGCTGGGAATTGACCTCAGGACCTCTGGAAGAGCAGGCAGTGCTCTCGGTTGTTGAGCCATCTCTCCAGTCTGTTTCCATTTTTCTAACAT
pGL3-Slc9a3r2-3’UTR-mut	tsR-36-cP	AGGATGGCCGAGCGGTCT	Slc9a3r2 3’UTR	aagggcCTCTGCCATCCt	GAAACAGTGAGAGAGGGAGGAGCTGTGCGTGGTGGTCTGCCAAGGGCCTCTATTGCTTCGCCTCGGGCCTGCTGACTGAAAGGAATTCATGTTTTCGCTT
pGL3-Cwc25-3’UTR-mut	tsR-38-cP	ACTCTGGACTCTGAATCC	Cwc25 3’UTR	tggaTCAGACTTCCAGAGg	TTGGATGCTTGTTATCCCTCTTCCCTCCCACCTGAATGAATGGATCAGACTCTTGAGAGCCTCTCTTAAGAGCCACCCAGATGGACGGTGCTCACTGGGA
pGL3-Sirt5-3’UTR-mut	sinR-1-cP	AAGAGTTCGGTTCCCAGCACCC	Sirt5 3’UTR	tatgGATGGTGAGCTGAACTCTg	GGAGTGCTAAAGCAGGGCACTAACGGGAAAAATGGCTTTATGGATGGTGAGCTAGGTCTCGGAAAAATATGGAAACACCCTTCAAGCCCCAAGCAGACAAG
pGL3-Hmgcs1-3’UTR-mut	sinR-13-cP	GATCCCGGACGAGCCCCC	Hmgcs1 3’UTR	agaGGCTCGGGGCCGGGATg	GAGTCTGTGGCCTTTACAGAGGCTCGGGGTTAAAGCGGGGTATGGAAACGGTTGGAGGAATGGATGTCTTGGGACAATTTTGCAGATTATGTGTTGCTTA
pGL3-Nr3c2-3’UTR-mut	slncR-1-cP	GTTTCCCGGCCAACGCACC	Nr3c2 3’UTR	aggGTGTGGAGTCGGGAAAg	GACAGTTGGTCGGCAGTTTCTCAAGTTTAAAATCCCATCGAGGGTGTGGAGTTAAAGGGGCCAGGAGACCTGGATCAGGCAAGCCTGAGCTGACTAAGGG
pGL3-Bcl2-3’UTR-mut	snR-2-cP	AAAATTGGAACGATACAGAGAAGATT	Bcl2 3’UTR	gaTCTGATCTGTATTGTTGCCCAATTTg	AATACAATTCTCCATTGTCGGGCCCATGAAGGCTCTGATCTGATCTGTATTGTTGCTTGGCCCGGGTCTTTCAGGGATTTTTCTATGCCATTATTATAGG
pGL3-Cd44-3’UTR-mut	snR-2-cP	AAAATTGGAACGATACAGAGAAGATT	Cd44 3’UTR	caTTTTTTTAGAGTCTGTTCCAATTTa	TTAGCATAAAATTTTCTATTCCTTTTTTATTTTATGTCATTTTTTTAGAGTCTGTTTTGGCCCATGAAAATAGCATTGCTTTCTGAAATGAGGGCCCAAA
pGL3-Ccnd2-3’UTR-mut	snR-7-cP	ACCTGGCAGGGGAGATACC	Ccnd2 3’UTR	tcTGGTGTCCCTGCCAGGg	GTTACTGTTCATTTCTGGAGTCTGATGTTCTGGTACCCAGCTCTGGTGTCCCCATTGAAGCTGAGAAAGCCCTCTGCTGATATCCTCATCCCAGCATTCT
pGL3-Twf1-3’UTR-mut	smR-2-cP	AGGGAACGTGAGCTGGGATT	Twf1 3’UTR	agtgaggtCTAACGTTCCCt	AGTTCCACCAAGCATAAGGTCTTGCTCTGTAGAACTCTGTAGTGAGGTCTAATACCTTTTATGAAGGGAAGCGAACGACGAACAACCCTGAGATACTCAC
pGL3-Me1-3’UTR-mut	smR-2-cP	AGGGAACGTGAGCTGGGATT	Me1 3’UTR	gagtagAGCTCTCGTTCCCa	CTCATCAGCGTCTTCTGTCGTTGTTATGTTATATCCCATAGAGTAGAGCTCTTACCTTTAAACACTCCATAGAAACACCCTTTCTCATCTCTGAGCAACC
pGL3-Tsr2-3’UTR-mut	smR-4-cP	ATCATCCCGGACGAGCCCCC	Tsr2 3’UTR	tgttttaaGTCCAGGGATGAg	AGGACTTGACTAAAAGTGGTGAACTTGAGAAAGTTGGGCTGTTTTAAGTCCAGGGATGAGGCTTAAGACCTTAATAACATATAATATTTTCTTGTTTAAT
pGL3-Cul2-3’UTR-mut	smR-26-cP	AATTCCACCTTTCGGGCGCC	Cul2 3’UTR	tattgCTGAAATGTGGAATt	TATGACGTTTCTTAAAACTTTATTAAAAGAATGAGTGAAGTATTGCTGAAATACAAGGCTTGGTTGGGTACCATGCTTTCTCCCCTCACGTTTGCAGTTG
pGL3-Cilk1-3’UTR-mut	snoR-21-cP	ATCTTCTCATTGAGCTCCTTTCTGTCCATC	Atl1 3’UTR	gcttgcggttttccAACTCAGTGAGAAGAg	CTTGCCATGCTGCTGGGCATACCACTGCTGCCTCTGCTTGCGGTTTTCCAACTCAGTAGAGGAGGCCTGTCTGTAGGCCTCGTACAACTTCACAATCTGC
pGL3-Rfx2-3’UTR-mut	smcR-2-cP	AGGAGTTCTGGGCTGTAGTGCGCT	Rfx2 3’UTR	ctCTCATGGACAGCCAAGAACTCCa	AGGTCCCCTGCGCTGTAGTCTCCATGCATCTAATGGCCTCTCATGGACAGCCAAAGGTCTTAGGCACACACCCTGGATACATGCTAACGGCATCTCATCT
