# Supplementary material for: Discovery of the major 15–30 nt mammalian small RNAs, their biogenesis and function
Source: Nat Commun. 2023 Sep 18;14:5796. doi: 10.1038/s41467-023-41554-6 (PMC10507107; doi:10.1038/s41467-023-41554-6)
Supplement: Supplementary file 16 — Source Data [file 41467_2023_41554_MOESM16_ESM.zip]

Archive with 18 entries (18 files):
- Source_Data_Fig._1.xlsx
- Source_Data_Fig._2.xlsx
- Source_Data_Fig._3.xlsx
- Source_Data_Fig._4.xlsx
- Source_Data_Fig._5.xlsx
- Source_Data_Fig._6.xlsx
- Source_Data_Fig._7.xlsx
- Source_Data_Fig._S1.xlsx
- Source_Data_Fig._S10.xlsx
- Source_Data_Fig._S11.xlsx
- Source_Data_Fig._S2.xlsx
- Source_Data_Fig._S3.xlsx
- Source_Data_Fig._S4.xlsx
- Source_Data_Fig._S5.xlsx
- Source_Data_Fig._S6.xlsx
- Source_Data_Fig._S7.xlsx
- Source_Data_Fig._S8.xlsx
- Source_Data_Fig._S9.xlsx
