# Supplementary material for: Discovery of the major 15–30 nt mammalian small RNAs, their biogenesis and function
Source: Nat Commun. 2023 Sep 18;14:5796. doi: 10.1038/s41467-023-41554-6 (PMC10507107; doi:10.1038/s41467-023-41554-6)
Supplement: Supplementary file 16 — Source Data [file 41467_2023_41554_MOESM16_ESM.zip › Source_Data_Fig._1.xlsx]

## Sheet: Fig. 1a
Fig. 1a
	Remaining RNA (%)
	p-RNA1-OH	p-RNA2-OH	15-30 nt RNA
	4.17	4.73	90.96
	1.29	7.74	90.49
	3.88	2.95	91.51
P values
VS 15-30 nt RNA	8.57059e-08	4.58557e-07

## Sheet: Fig. 1b
Fig. 1b
	Remaining RNA (%)
	p-RNA4-OH	15-30 nt RNA
	2.18	91.39
	0.37	90.57
	0.87	89.18
	2.22	87.98
P values
VS 15-30 nt RNA	6.86085e-11

## Sheet: Fig. 1c
Fig. 1c
	Percentage of G (%)
	Ψ	2′,3′-cCMP	2′,3′-cUMP	m1A	Um	m6A	m3C	m22G	m5C	I	2′,3′-cAMP	2′,3′-cGMP
	12.0168	8.2772	5.80627	2.58406	2.23745	2.14468	2.13787	2.01264	1.73122	1.62037	0.43543	0.31561
	11.2042	8.00958	5.13831	2.70031	2.18228	2.10091	1.77952	1.90189	1.47688	0.62062	0.29807	0.34039
	7.46297	7.07302	4.01637	2.55562	2.81459	2.18686	1.84676	1.76136	1.57493	1.19405	1.15853	1.16302

## Sheet: Fig. 1d
Fig. 1d
		Abundance (%)
		83.53
		77.63
		75.51

## Sheet: Fig. 1e
Fig. 1e
	Remaining of 15-30 nt RNA (%)
	Con	T4	AP+T4	Pnk+T4
	100	92.07	87.45	15.68
	100	90.22	89.01	19.25
	100	90.59	89.96	14.85
P values
VS Con		8.85719e-05
VS T4			0.0802288
VS AP+T4				1.22075e-06

## Sheet: Fig. 1f
Fig. 1f
	Remaining of 15-30 nt RNA (%)
	Con	PAP	AP+PAP	Pnk+PAP
	100	89.93	88.16	2.32
	100	88.38	88.03	3.87
	100	91.2	85.55	3.99
P values
VS Con		0.00023699
VS T4			0.0926438
VS AP+T4				1.23873e-07

## Sheet: Fig. 1g
Fig. 1g
	Abundance (%)	3'-OH			2',3'-cP
	T4 Rnl2	7.93	9.78	9.41	71.77	69.76	75.1
	PAP	10.07	11.62	8.8	85.84	84.15	81.56
	P values
	3'-OH VS 2'3'-cP (T4 Rnl2)	2.82442e-06
	3'-OH VS 2'3'-cP (PAP)	9.94801e-07
