# Supplementary material for: Discovery of the major 15–30 nt mammalian small RNAs, their biogenesis and function
Source: Nat Commun. 2023 Sep 18;14:5796. doi: 10.1038/s41467-023-41554-6 (PMC10507107; doi:10.1038/s41467-023-41554-6)
Supplement: Supplementary file 16 — Source Data [file 41467_2023_41554_MOESM16_ESM.zip › Source_Data_Fig._2.xlsx]

## Sheet: Fig. 2b
Fig. 2b
	Abundance (%)
		3'-OH	3'-cP
	liver1	0.10336	0.896639
	liver2	0.15037	0.849632
	liver3	0.10139	0.898611
	P value
	3'-OH VS 3'-cP	4.61691e-06

## Sheet: Fig. 2c
Fig. 2c
	Relativer to miRNA-OH
		3'-OH sublibrary			3'-cP sublibrary
	srRNA	3.82	5.5	4.3	34.11	30.14	40.97
	tsRNA	1.73	1.69	1.66	25.79	17.38	25.05
	sinRNA	0.4	0.46	0.39	6.74	4.64	5.46
	slncRNA	0.07	0.0844336	0.075	2.205	1.53047	1.676
	snRNA	0.49	0.465623	0.418	1.977	1.42704	1.905
	sgmRNA	0.26	0.256619	0.245	1.754	1.18432	1.314
	smRNA	0.16	0.271613	0.204	1.316	1.18612	1.273
	srpRNA	0.04	0.0435951	0.038	0.854	0.5958	0.676
	snoRNA	0.77	0.658807	0.652	0.704	0.555236	0.778
	smcRNA	0.06	0.0598883	0.055	0.609	0.538071	0.779
	piRNA	0.06	0.0618899	0.055	0.396	0.312859	0.421
	miRNA	1	1	1	0.133	0.0891355	0.099
P value
3'-OH VS 3'-cP	srRNA	0.00067575
	tsRNA	0.00143773
	sinRNA	0.001051
	slncRNA	0.00108592
	snRNA	0.00165317
	sgmRNA	0.00251533
	smRNA	3.11086e-05
	srpRNA	0.000938508
	snoRNA	0.857482
	smcRNA	0.0012256
	piRNA	0.000632527
	miRNA	2.93625e-07

## Sheet: Fig. 2d
Fig. 2d			Liver		Hepa 1-6		Hep G2
			3'-OH sublibrary	3'-cP sublibrary	3'-OH sublibrary	3'-cP sublibrary	3'-OH sublibrary	3'-cP sublibrary
		srRNA	0.472548	0.479036	0.541776	0.47026	0.361337	0.458775
		tsRNA	0.17828	0.308207	0.118621	0.249149	0.199202	0.253086
		miRNA	0.105254	0.00151675	0.0548375	0.00398229	0.0817399	0.00194612
		snoRNA	0.073149	0.00959141	0.105644	0.0278298	0.0582708	0.0122257
		snRNA	0.0482576	0.0249914	0.0638941	0.0723758	0.147214	0.0662149
		sinRNA	0.0437428	0.0765952	0.0392703	0.0872248	0.0475304	0.0531876
		sgRNA	0.0265644	0.0201073	0.0258572	0.0174411	0.0241761	0.0297288
		smRNA	0.0220345	0.0180048	0.0135805	0.0116442	0.0191503	0.0239131
		slncRNA	0.00807726	0.0256166	0.0163821	0.0250148	0.0286771	0.0552515
		piRNA	0.00618592	0.00532811	0.00485868	0.00978921	0.0243328	0.00800844
		smcRNA	0.00603124	0.00907439	0.00191616	0.00293661	0.00169289	0.00371755
		srRNA	0.00412878	0.0100557	0.00385582	0.00688669	0.00311062	0.00824138
		Other	0.00574638	0.0118751	0.00950592	0.015466	0.00356619	0.0257038

## Sheet: Fig. 2e
		Length	srRNA	tsRNA	miRNA	snoRNA	snRNA	sinRNA	sgmRNA	srpRNA	smRNA	slncRNA	piRNA	smcRNA	Other
Fig. 2e	3'-OH sublibrary	15	26155.3	9973.74	667.325	2353.91	4595.35	4116.25	100.112	397.998	816.596	769.327	272.558	63.3392	279.194
		16	40282.7	8127.57	1000.5	5733.63	777.93	3072.87	2416.42	492.206	1770.53	638.411	348.745	90.0419	327.317
		17	28101.3	15014.3	978.938	4572.69	661.945	2414.93	2177.57	296.883	1285.57	1392.18	176.074	221.971	391.142
		18	41409.2	24725.5	1203.25	4837.05	987.258	1943.14	2545.48	253.252	2001.94	1219.55	263.203	1309.41	327.137
		19	27090.6	13732.6	2268.07	5062.44	1452.39	4419.2	2891.44	548.918	2097.04	1008.83	559.716	1133.89	308.623
		20	64935.5	25450.6	7483.22	3931.95	1372.69	10038.2	3917.26	266.226	1531.66	1007.09	148.907	1229.94	246.024
		21	30741.9	8908.49	16075.8	3492.94	7649.95	2828.05	1999.07	360.74	2062.5	572.957	247.275	958.324	226.616
		22	21345	6315.52	38938.4	3427.49	854.315	3090.8	936.862	297.048	1224.96	316.621	347.61	145.959	251.532
		23	20668.8	5286.59	25564.5	7019.54	812.936	2667.16	1151.66	578.769	1180.19	256.72	127.408	125.309	329.379
		24	18781.6	6798.28	9671.86	3095.94	3370.92	1917.73	1488.69	198.938	1033.02	127.816	841.984	111.168	257.003
		25	20188.2	6871.38	873.741	3758.62	597.371	2109.51	1162.18	230.431	1056.95	194.37	190.39	84.9313	181.357
		26	19768.7	8287.21	394.25	13049.9	1353.59	1840.89	937	78.2684	949.752	168.96	352.301	77.7775	300.349
		27	21244	10399.6	52.2885	2805.34	664.311	1215.61	959.539	55.9693	1510.29	132.069	632.976	84.6603	549.093
		28	26799.8	9476.66	25.6122	4128.31	2033.85	592.276	1197.58	26.9461	720.001	162.825	692.06	105.058	594.796
		29	36645.6	11186.2	21.8388	4336.06	2845.44	989.629	1414.72	25.4005	652.712	59.8715	878.447	141.535	569.029
		30	28545	7880.98	33.7897	3083.22	17918	486.448	1268.73	20.7876	600.757	49.6376	106.245	147.904	607.797
			0.472703	0.178435	0.105253	0.074689	0.0479483	0.0437427	0.0265643	0.00412878	0.0204945	0.00807724	0.0061859	0.00603122	0.00574638
	3'-cP sublibrary	Length	srRNA	tsRNA	miRNA	snoRNA	snRNA	sinRNA	sgmRNA	srpRNA	smRNA	slncRNA	piRNA	smcRNA	Other
		15	35468.9	16143.4	230.684	904.731	648.281	11700.2	4.98064	455.353	2762.85	4229.34	707.009	255.353	2092.92
		16	48403.3	17345	213.268	554.017	6054.66	8327.58	5327.91	1738.04	3013.37	3689.98	475.5	1538.04	1682.03
		17	45022.8	18632.9	128.102	855.353	840.997	7165.62	3600.22	1157.41	1457.87	5663.63	803.006	1157.41	1468.46
		18	47010.7	26519.7	162.801	635.116	2063.43	8624.18	2496.23	580.69	2045.99	3783.68	622.108	530.69	1291.32
		19	34144.7	30417.6	194.398	850.066	1276.48	9026.49	1342.66	748.231	2076.38	3706.87	321.128	748.231	1204.85
		20	55786.9	38389.8	124.526	687.057	867.753	7524.53	610.121	192.387	1545.48	1991.4	193.422	192.387	712.059
		21	29066.8	25410.1	95.9056	600.956	1174.75	5285.02	1098.18	735.408	1285.89	883.64	156.98	735.408	745.355
		22	34827	14323.3	145.862	551.135	2916.93	7397.64	879.421	523.056	700.632	575.285	1270.06	523.056	374.57
		23	25899.2	21403.7	125.892	648.157	1049.32	2812.25	1411.05	298.48	546.284	218.647	258.156	298.48	335.019
		24	34323.4	7678.46	27.6892	506.989	455.017	4259.41	1131.98	1026.36	541.36	173.64	58.37	1026.36	312.17
		25	14113.8	17878.7	24.6795	446.949	889.131	1156.11	863.619	563.356	376.551	309.248	80.7223	563.356	251.201
		26	26831.4	12828.2	12.1714	539.482	2499.89	893.138	463.775	563.663	401.665	95.4273	52.2928	563.663	583.759
		27	14449.6	14526.9	7.63615	541.113	452.844	652.021	294.1	287.183	362.091	190.024	134.979	287.183	208.553
		28	14783.7	14077.5	5.34745	333.07	1647.3	473.604	173.358	202.578	347.941	40.0818	50.2131	202.578	324.319
		29	11651.1	12543.1	8.48398	338.182	1617.2	357.79	153.311	178.384	294.461	29.211	133.235	178.384	159.824
		30	7543.86	20329.2	9.30057	599.035	537.402	939.66	256.365	273.82	246.016	36.489	10.9254	273.82	128.647
			0.479327	0.308448	0.00151675	0.00959141	0.0249914	0.0765952	0.0201073	0.00952439	0.0180048	0.0256166	0.00532811	0.00907439	0.0118751

## Sheet: Fig. 2f
Fig. 2f
		3'-OH sublibrary			3'-cP sublibrary
	5'-tsRNA	0.0238622	0.0478624	0.0338154	0.278206	0.287166	0.299109
	3'-CCA-tsRNA	0.853757	0.807856	0.838458	0.0489718	0.0420167	0.0308933
	3'-CC-tsRNA	0.00392035	0.00356532	0.00404397	0.151477	0.153259	0.151974
	i-tsRNA	0.118461	0.140716	0.123683	0.521346	0.517559	0.518024
P value
3'-OH VS 3'-cP
	5'-tsRNA	0.000885621
	3'-CCA-tsRNA	0.00028856
	3'-CC-tsRNA	1.97236e-05
	i-tsRNA	0.000383338

## Sheet: Fig. 2g
Fig. 2g
		Total unique reads					Top 1000 unique reads
		Mouse liver	Hepa 1-6	Hep G2			Mouse liver	Hepa 1-6	Hep G2
	3'-OH	17723	15168	17677		3'-OH	971	981	971
	3'-cP	59331	72195	88209		3'-cP	971	981	971
	cross	3963	3001	3089		cross	29	19	29
