# Supplementary material for: Discovery of the major 15–30 nt mammalian small RNAs, their biogenesis and function
Source: Nat Commun. 2023 Sep 18;14:5796. doi: 10.1038/s41467-023-41554-6 (PMC10507107; doi:10.1038/s41467-023-41554-6)
Supplement: Supplementary file 16 — Source Data [file 41467_2023_41554_MOESM16_ESM.zip › Source_Data_Fig._3.xlsx]

## Sheet: Fig. 3b
Fig. 3b
		(3'-OH)%			(3'-P)%			(3'-cP)%
	P-RNA2-OH	98.46	98.33	99.56	0.11	0.76	0.14	1.42	0.91	1.07
	P-RNA9-OH	98.18	97.36	98.86	0.79	0.93	0.66	0.79	0.93	0.66
	P-RNA16-OH	97.2	99.02	99.56	1.55	0.75	0.2	1.55	0.75	0.2
	P-RNA10-P	1.5	1.36	0.47	97.46	98.27	99.19	1.04	0.38	0.33
	P-RNA5-P	0.21	1.09	0.04	99.73	98.82	99.17	0.05	0.1	0.79
	P-RNA17-P	0.31	0.11	0.06	99.5	99.67	99.31	0.2	0.22	0.63
	P-RNA6-cP	1.46	0.5	1.68	0.05	0.01	0.01	98.49	99.49	98.39
	P-RNA18-cP	0.93	1.05	0.07	0.02	0.02	0.01	99.08	98.95	99.92
	P-RNA11-cP	0.03	0.13	0.05	0.01	0.01	0.01	99.97	99.87	99.96
P value
(3'-OH)% VS (3'-P)%	P-RNA2-OH	2.48092e-09	(3'-OH)% VS (3'-cP)%	P-RNA2-OH	2.01806e-09	(3'-P)% VS (3'-cP)%	P-RNA2-OH
	P-RNA9-OH	2.51812e-09		P-RNA9-OH	2.51812e-09		P-RNA9-OH
	P-RNA16-OH	2.88847e-08		P-RNA16-OH	2.88847e-08		P-RNA16-OH
	P-RNA10-P	8.41198e-09		P-RNA10-P			P-RNA10-P	6.00255e-09
	P-RNA5-P	1.95327e-09		P-RNA5-P			P-RNA5-P	1.01423e-09
	P-RNA17-P	1.70728e-11		P-RNA17-P			P-RNA17-P	5.75578e-11
	P-RNA6-cP			P-RNA6-cP	4.28875e-09		P-RNA6-cP	9.61801e-10
	P-RNA18-cP			P-RNA18-cP	2.23215e-09		P-RNA18-cP	5.27084e-10
	P-RNA11-cP			P-RNA11-cP	2.28096e-13		P-RNA11-cP	6.15292e-14

## Sheet: Fig. 3c
Fig. 3c
		(3'-OH)%			(3'-P)%			(3'-cP)%
	miR-122	99.13	97.93	98.43	0.36	0.01	1.18	0.51	2.06	0.4
	srR-67-cP	3.35	1.75	3.64	0.8	0.56	0.39	95.86	97.69	95.97
	tsR-2-cP	0.76	0.99	0.62	0.82	0.02	0.18	98.43	98.99	99.19
	snoR-7-cP	5.17	3.02	3.5	2.53	3.14	1.85	92.3	93.84	94.65
	snR-7-cP	1.6	2.29	1.96	0.01	0.97	0.38	98.38	96.75	97.66
	sinR-7-cP	1.89	5.83	1.23	0.57	0.35	0.43	97.54	93.83	98.34
	smR-26-cP	1.91	1.86	1.37	0.74	0.93	0.34	97.35	97.21	98.3
	slncR-106-cP	0.28	0.23	0.42	0.01	0.01	0.02	99.72	99.76	99.56
	smcR-13-cP	0.98	0.9	0.85	1.87	0.24	0.27	97.16	98.86	98.88
	srpR-5-cP	1.58	1.97	2.08	0.43	2.09	0.33	98	95.93	97.59
P value
(3'-OH)% VS (3'-P)%	miR-122	3.79073e-09	(3'-OH)% VS (3'-cP)%	P-RNA2-OH	1.10648e-08	(3'-P)% VS (3'-cP)%	miR-122
	srR-67-cP			P-RNA9-OH	3.79041e-08		srR-67-cP	9.45048e-09
	tsR-2-cP			P-RNA16-OH	2.60335e-10		tsR-2-cP	7.90923e-10
	snoR-7-cP			P-RNA10-P	7.494e-08		snoR-7-cP	3.28201e-08
	snR-7-cP			P-RNA5-P	4.92447e-09		snR-7-cP	6.08494e-09
	sinR-7-cP			P-RNA17-P	1.24293e-06		sinR-7-cP	2.62644e-07
	smR-26-cP			P-RNA6-cP	1.53045e-09		smR-26-cP	1.47673e-09
	slncR-106-cP			P-RNA18-cP	2.98661e-12		slncR-106-cP	8.5256e-13
	smcR-13-cP			P-RNA11-cP	7.10241e-09		smcR-13-cP	2.5079e-08
	srpR-5-cP				1.30434e-08		srpR-5-cP	3.68917e-08

## Sheet: Fig. 3d
Fig. 3d
		(3'-OH)%			(3'-P)%			(3'-cP)%
Hepa 1-6	miR-122	99.84	99.08	99.55	0.2	0.55	0.4	0.01	0.37	0.04
	srR-67-cP	1.36	1.28	1.44	0.13	0.24	0.24	98.51	98.47	98.32
	sinR-7-cP	1.1	1.27	1.69	0.22	0.2	0.31	98.68	98.53	98
	smR-26-cP	1.55	1.68	1.84	0.49	0.12	0.35	97.96	98.2	97.81
	slncR-106-cP	0.73	0.78	0.69	0.84	0.16	0.19	98.43	99.06	99.12
NIH/3T3	miR-122	99.98	99.32	98.79	0.64	0.01	0.89	0.01	2.69	0.32
	srR-67-cP	4.64	5.6	3.29	0.52	2.54	0.98	94.84	91.86	95.73
	sinR-7-cP	0.66	0.74	0.7	0.08	0.28	0.19	99.26	98.98	99.1
	smR-26-cP	1.87	1.52	1.55	0.99	0.66	0.39	97.13	97.82	98.05
	slncR-106-cP	2.24	1.17	1.47	0.1	0.44	0.35	97.66	98.38	98.18
P value
(3'-OH)% VS (3'-P)%
Hepa 1-6	miR-122	2.18773e-10	(3'-OH)% VS (3'-cP)%	miR-122	2.39278e-10	(3'-P)% VS (3'-cP)%	miR-122
	srR-67-cP			srR-67-cP	2.02749e-12		srR-67-cP	1.41682e-12
	sinR-7-cP			sinR-7-cP	3.63264e-10		sinR-7-cP	1.23351e-10
	smR-26-cP			smR-26-cP	2.77204e-11		smR-26-cP	3.96837e-11
	slncR-106-cP			slncR-106-cP	1.57715e-10		slncR-106-cP	6.11662e-10
NIH/3T3	miR-122	2.19774e-09		miR-122	4.46626e-08		miR-122
	srR-67-cP			srR-67-cP	3.0687e-07		srR-67-cP	2.45504e-07
	sinR-7-cP			sinR-7-cP	3.23451e-12		sinR-7-cP	6.16672e-12
	smR-26-cP			smR-26-cP	5.58499e-10		smR-26-cP	7.69237e-10
	slncR-106-cP			slncR-106-cP	1.5103e-09		slncR-106-cP	2.08728e-10

## Sheet: Fig. 3e
Fig. 3e
		Remaining sRNA (%)
	miR-122	Control	T4 Rnl2	AP+T4 Rnl2	Pnk+T4 Rnl2
		100	0.5	0.3	0.6
		100	0.6	0.5	0.8
		100	1.22	1	0.7
	P value
	VS Control		1.59158e-10	1.15408e-10	6.85663e-13
		Remaining sRNA (%)
	srR-67-cP	Control	T4 Rnl2	AP+T4 Rnl2	Pnk+T4 Rnl2
		100	95.49	99.54	0.54
		100	106.32	95.35	1.25
		100	98.64	105.25	0.25
	P value
	VS Control		0.965037	0.987802	4.80003e-10
		Remaining sRNA (%)
	smR-26-cP	Control	T4 Rnl2	AP+T4 Rnl2	Pnk+T4 Rnl2
		100	110.21	117.33	0.56
		100	95.25	96.59	0.14
		100	102.12	93.59	0.25
	P value
	VS Control		0.590311	0.754177	1.51908e-11
		Remaining sRNA (%)
	smcR-13-cP	Control	T4 Rnl2	AP+T4 Rnl2	Pnk+T4 Rnl2
		100	105.23	112.35	0.45
		100	102.21	105.21	0.76
		100	98.24	97.15	0.05
	P value
	VS Control		0.402528	0.326635	1.08833e-10

## Sheet: Fig. 3f
Fig. 3f
			Fed						Fasted
		miR-122	1.04	1.12	0.86	1.07	0.81	1.15	1.14	0.93	1.09	0.91	1.06327	1.02
		srR-67-cP	0.84	0.98	1.22	0.99	1.02	0.99	2.98	2.7	2.52	3.42	2.98172	2.73
		tsR-2-cP	0.76	1.15	1.15	0.75	0.98	1.35	2.16	3.15	2.91	3.22	2.39567	3.08
		snoR-7-cP	1.12	0.99	0.9	1.04	0.83	1.16	1.89	2.01	2.57	3.01	2.72244	2.24
		snR-7-cP	1.06	0.85	1.11	1.06	0.8	1.19	1.05	0.86	1.31	1.17	1.27	0.9
		sinR-7-cP	1.08	0.8	1.17	0.85	0.88	1.33	2.04	2.35	2.1	2.64	2.48	2.54
		smR-26-cP	1.15	0.99	0.88	1.09	0.87	1.06	1.61	2.39	2.06	2.63	2.27219	2.58
		slncR-106-cP	1.1	1.03	0.89	1.02	1.24	0.79	1.3	1.05	1.07	1.31	0.829874	1.38
		smcR-13-cP	1.06	0.82	1.15	1.04	0.76	1.26	0.84	1.02	1.2	0.99	0.89	1.54
		srpR-5-cP	0.84	1.02	1.16	1.03	0.79	1.24	1.29	1.22	0.78	1.23	0.960415	0.52
	P value
	Fed VS Fasted	miR-122	0.8061
		srR-67-cP	8.65759e-08
		tsR-2-cP	4.98062e-06
		snoR-7-cP	1.87303e-05
		snR-7-cP	0.429255
		sinR-7-cP	1.28581e-06
		smR-26-cP	1.58145e-05
		slncR-106-cP	0.205512
		smcR-13-cP	0.63066
		srpR-5-cP	0.928245
			Chow						HFD						db/db
		miR-122	0.92	0.89	1.22	1.11	0.98	0.92	0.96	1.28	0.86	1.09	0.92	0.76	0.91	1.25	0.79	0.84	0.92	1.11
		srR-67-cP	0.97	0.86	1.19	0.96	1.22	0.85	0.54	0.76	0.83	0.5	0.69	0.66	0.62	0.55	0.52	0.54	0.41	0.51
		tsR-2-cP	1.04	1.07	0.9	0.7	1.03	1.38	0.68	0.93	0.98	0.95	0.75	0.79	0.71	0.97	0.94	1.14	0.72	0.96
		snoR-7-cP	0.87	1	1.14	1.15	0.97	0.9	0.48	0.38	0.18	0.31	0.28	0.16	0.57	0.43	0.12	0.32	0.28	0.17
		snR-7-cP	0.87	1.03	1.11	0.72	1.26	1.1	1.33	0.96	1.12	0.9	1.32	1.17	0.85	0.48	0.75	0.71	0.51	0.97
		sinR-7-cP	1.11	0.8	1.13	0.75	1.04	1.29	0.99	0.67	1.07	0.5	0.63	0.94	0.73	0.63	0.48	0.76	0.45	0.77
		smR-26-cP	1.27	0.71	1.11	0.95	0.88	1.19	0.38	0.58	0.5	0.53	0.64	0.52	0.51	0.69	0.45	0.52	0.74	0.41
		slncR-106-cP	1.13	0.78	1.14	0.87	0.84	1.37	0.41	0.28	0.37	0.34	0.5	0.38	0.34	0.52	0.34	0.31	0.45	0.36
		smcR-13-cP	1.06	0.86	1.09	0.81	1.22	1.01	0.49	0.61	0.37	0.37	0.46	0.33	0.64	0.72	0.53	0.46	0.62	0.36
		srpR-5-cP	0.95	0.89	1.18	1.14	0.98	0.9	0.72	1.37	0.95	0.92	1.62	1.19	1.47	0.88	1.21	0.98	1.14	1.25
	P value
	Chow VS HFD	miR-122	0.764646		Chow VS db/db	miR-122	0.689841
		srR-67-cP	0.00201449			srR-67-cP	4.80228e-05
		tsR-2-cP	0.126886			tsR-2-cP	0.340893
		snoR-7-cP	1.28506e-06			snoR-7-cP	8.69451e-06
		snR-7-cP	0.295064			snR-7-cP	0.0206414
		sinR-7-cP	0.112357			sinR-7-cP	0.00387563
		smR-26-cP	0.000338034			smR-26-cP	0.000994367
		slncR-106-cP	6.52625e-05			slncR-106-cP	7.71207e-05
		smcR-13-cP	1.85972e-05			smcR-13-cP	0.000252107
		srpR-5-cP	0.418112			srpR-5-cP	0.165232
