# Supplementary material for: Discovery of the major 15–30 nt mammalian small RNAs, their biogenesis and function
Source: Nat Commun. 2023 Sep 18;14:5796. doi: 10.1038/s41467-023-41554-6 (PMC10507107; doi:10.1038/s41467-023-41554-6)
Supplement: Supplementary file 16 — Source Data [file 41467_2023_41554_MOESM16_ESM.zip › Source_Data_Fig._4.xlsx]

## Sheet: Fig 4a
Fig. 4a	Mouse liver	3'-end
	3'-cP sublibrary	-5	-4	-3	-2	-1
	A	0.271715	0.236971	0.230547	0.113179	0.0489392
	U	0.193475	0.236445	0.220496	0.255248	0.235418
	C	0.293824	0.264078	0.394597	0.328896	0.67826
	G	0.240985	0.262505	0.15436	0.302676	0.0373826
	Mouse liver	5'-end
	3'-cP sublibrary	1	2	3	4	5
	A	0.569812	0.182151	0.206318	0.228212	0.222394
	U	0.0582222	0.287385	0.20871	0.230258	0.174702
	C	0.0989085	0.272482	0.350621	0.275312	0.391142
	G	0.273057	0.257981	0.234351	0.266218	0.211762

## Sheet: Fig 4b
Fig. 4b
			Veh			RNase A			RNase T1
		Actin	1	1	1	0.0426	0.0534117	0.0675467	0.0439	0.044363	0.030596
		miR-122	1	1	1	0.184	0.100347	0.117608	0.103	0.08137	0.118897
		rsR-67-cP	1	1	1	5.0008	7.17516	4.30006	0.0158	0.048696	0.024358
		tsR-2-cP	1	1	1	5.3677	5.4579	3.78845	0.1645	0.067519	0.059864
		snR-7-cP	1	1	1	15.6543	7.00148	8.14103	0.0333	0.115464	0.112494
		sinR-7-cP	1	1	1	15.6543	16.6458	22.0025	0.0333	0.033895	0.022337
		smR-26-cP	1	1	1	15.6543	7.28991	6.16102	0.0333	0.073771	0.052843
		slncR-106-cP	1	1	1	6.3072	4.28818	4.89003	0.2121	0.036701	0.056228
		smcR-13-cP	1	1	1	24.1038	16.0095	11.2419	0.0191	0.020657	0.02148
	P value
	RNase A VS Veh	Actin	2.0426e-08		RNase T1 VS Veh	Actin	2.92744e-09
		miR-122	4.48371e-06			miR-122	1.28412e-07
		rsR-67-cP	0.00656201			rsR-67-cP	6.37504e-08
		tsR-2-cP	0.0020333			tsR-2-cP	1.15133e-05
		snR-7-cP	0.0269393			snR-7-cP	4.50153e-06
		sinR-7-cP	0.000972544			sinR-7-cP	1.34991e-09
		smR-26-cP	0.043839			smR-26-cP	1.3913e-07
		slncR-106-cP	0.00224691			slncR-106-cP	8.52285e-05
		smcR-13-cP	0.0127099			smcR-13-cP	1.54537e-12

## Sheet: Fig 4c
Fig. 4c			FPKM
		Rnase1	0	0	0
		Rnase2a	0	3.22372	0.220911
		Rnase2b	0	0	0
		Rnase4	346.058	219.604	213.362
		Ang	82.2799	99.8014	107.399
		Ang2	0	0	0
		Ang4	0	0	0
		Ang5	0	0	0
		Rnase6	0	0.063791	0.107731
		Rnase9	0	0	0
		Ear1	0	0	0
		Ear2	1.70693	1.05988	0.953655
		Ear6	0	0	0
		Ear10	0	0	0

## Sheet: Fig 4d
Fig. 4d
			Veh			RNase A			Ang			RNase4
		Actin	1	1	1	0.0758	0.051852	0.052725	0.0674	0.063702	0.048626	0.0862	0.061249	0.0476416
		miR-122	1	1	1	0.2374	0.162962	0.178414	0.2309	0.198306	0.170854	0.2123	0.18529	0.17117
		srR-67-cP	1	1	1	3.5429	4.76708	6.28983	5.1561	5.15599	7.33729	27.4371	16.2181	25.0954
		tsR-2-cP	1	1	1	9.9454	6.62767	3.24671	12.0516	11.4563	7.53771	24.6127	18.8391	16.8782
		snR-7-cP	1	1	1	5.9331	5.2535	8.16309	8.6997	9.74253	14.9932	35.9368	17.3801	24.9372
		sinR-7-cP	1	1	1	11.9381	17.1964	10.5999	31.3044	26.3381	26.6304	37.0552	41.8078	32.7322
		smR-26-cP	1	1	1	5.9691	4.22869	5.04135	6.813	4.66787	5.19815	22.8102	12.2536	14.1913
		slncR-106-cP	1	1	1	6.4981	4.09038	6.78628	16.5009	10.9746	9.59445	48.148	33.6608	44.9329
		smcR-13-cP	1	1	1	15.3052	20.9868	12.7289	90.338	80.4066	74.672	151.769	133.504	154.659
	P value
	RNase A VS Veh	Actin	2.90539e-08		Ang VS Veh	Actin	8.34737e-09		RNase4 VS Veh	Actin	1.27455e-07
		miR-122	3.72228e-06			miR-122	1.32485e-06			miR-122	2.94407e-07
		srR-67-cP	0.00824036			rsR-67-cP	0.00255905			rsR-67-cP	0.00303595
		tsR-2-cP	0.0441488			tsR-2-cP	0.0027266			tsR-2-cP	0.0011873
		snR-7-cP	0.00343829			snR-7-cP	0.00647388			snR-7-cP	0.00961749
		sinR-7-cP	0.00369334			sinR-7-cP	7.29221e-05			sinR-7-cP	0.000159275
		smR-26-cP	0.00125429			smR-26-cP	0.00211376			smR-26-cP	0.00895676
		slncR-106-cP	0.00497149			slncR-106-cP	0.00576063			slncR-106-cP	0.000716534
		smcR-13-cP	0.00326622			smcR-13-cP	6.04172e-05			smcR-13-cP	2.53001e-05

## Sheet: Fig 4e
Fig. 4e

## Sheet: Fig 4f
Fig. 4f
		Veh			Ang			RNase4
	miR-122	1	1	1	1.158	1.06739	0.98703	1.00516	0.933189	0.990495
	rsR-67-cP	1	1	1	2.66644	2.33068	3.04269	4.74533	3.42154	5.87603
	tsR-2-cP	1	1	1	2.9697	2.40248	2.80946	3.97422	3.15109	4.21835
	snR-7-cP	1	1	1	1.52009	2.16084	2.01076	2.5528	2.29592	2.94357
	sinR-7-cP	1	1	1	2.0371	1.89086	2.86288	2.07768	1.82681	1.50292
	smR-26-cP	1	1	1	1.60939	1.75377	2.16419	2.48356	2.50225	3.61203
	slncR-106-cP	1	1	1	1.86599	1.79552	1.22496	1.80261	2.14985	1.64488
	smcR-13-cP	1	1	1	2.25993	1.803	2.37352	2.6722	2.15664	2.93703
P value
Ang VS Veh	miR-122	0.224933		RNase4 VS Veh	miR-122	0.340863
	rsR-67-cP	0.00122272			rsR-67-cP	0.00656236
	tsR-2-cP	0.000514464			tsR-2-cP	0.000998123
	snR-7-cP	0.00975406			snR-7-cP	0.00105816
	sinR-7-cP	0.0139641			sinR-7-cP	0.00850112
	smR-26-cP	0.0071333			smR-26-cP	0.00748271
	slncR-106-cP	0.036279			slncR-106-cP	0.00438209
	smcR-13-cP	0.00277741			smcR-13-cP	0.00227187

## Sheet: Fig 4g
Fig. 4g

## Sheet: Fig 4h
Fig. 4h
		Veh			AKO			RKO			DKO
	miR-122	100	100	100	95.91	101.5	99.12	90.87	106.01	95.93	92.73	106.74	94.82
	srR-67-cP	100	100	100	96.18	97.51	87.43	43.3	50.84	42.4	34.07	43.25	37.88
	tsR-2-cP	100	100	100	106.91	90.14	98	90.54	94.03	102.32	102.25	91.8	96.94
	snR-7-cP	100	100	100	94.93	76.8	99.32	44.75	39.6	35.73	40.36	37.26	28.6
	sinR-7-cP	100	100	100	87.81	97.71	95.75	44.14	56.41	34.83	40.7	47.83	27.63
	smR-26-cP	100	100	100	98.63	85.16	90.92	38.05	43.98	33.33	32.36	23.42	30.55
	slncR-106-cP	100	100	100	101.93	84.73	95.93	31.35	52.95	47.03	22.98	42.75	44.56
	smcR-13-cP	100	100	100	97.67	96.22	109.81	94.06	108.38	97.82	91.6	95.2	105.07
P value
AKO VS Veh	miR-122	0.514587		RKO VS Veh	miR-122	0.618745		DKO VS Veh	miR-122	0.685211
	srR-67-cP	0.117387			srR-67-cP	3.43532e-05			srR-67-cP	2.06903e-05
	tsR-2-cP	0.750534			tsR-2-cP	0.279137			tsR-2-cP	0.37582
	snR-7-cP	0.234081			snR-7-cP	2.13363e-05			snR-7-cP	5.18255e-05
	sinR-7-cP	0.108114			sinR-7-cP	0.00092754			sinR-7-cP	0.00048989
	smR-26-cP	0.0968431			smR-26-cP	3.70576e-05			smR-26-cP	1.28034e-05
	slncR-106-cP	0.313711			slncR-106-cP	0.000950643			slncR-106-cP	0.000792015
	smcR-13-cP	0.788906			smcR-13-cP	0.984837			smcR-13-cP	0.537798

## Sheet: Fig 4i
Fig. 4i

## Sheet: Fig 4j
		WT VS AKO 3'-OH	log2 (fold change)	Padj	threshold		WT VS AKO 3'-cP	log2 (fold change)	Padj	threshold			WT VS RKO 3'-OH	log2 (fold change)	Padj	threshold		WT VS RKO 3'-cP	log2 (fold change)	Padj	threshold			WT VS DKO 3'-OH	log2 (fold change)	Padj	threshold		WT VS DKO 3'-cP	log2 (fold change)	Padj	threshold
Fig. 4j		TGGGGGACTGCGTTCGCGCTCTCCCCTG_oh	0.65218	1	NoSignifi		AAGAGTTCGGTTCCCAGCACCC_cp	-0.326373	1	NoSignifi			TGGGGGACTGCGTTCGCGCTCTCCCCTG_oh	-0.806894	0.191035	NoSignifi		AAGAGTTCGGTTCCCAGCACCC_cp	-0.431186	1	NoSignifi			TGGGGGACTGCGTTCGCGCTCTCCCCTG_oh	-1.0104	0.00318822	NoSignifi		AAGAGTTCGGTTCCCAGCACCC_cp	-0.945	0.0120773	NoSignifi
		AGTGGGGGACTGCGTTCGCGCTCTCCCCTG_oh	-0.236173	1	NoSignifi		AGTATCTGTTCTTATC_cp	-0.242972	1	NoSignifi			AGTGGGGGACTGCGTTCGCGCTCTCCCCTG_oh	-0.691054	1	NoSignifi		AGTATCTGTTCTTATC_cp	0.164019	1	NoSignifi			AGTGGGGGACTGCGTTCGCGCTCTCCCCTG_oh	-0.422572	1	NoSignifi		AGTATCTGTTCTTATC_cp	-0.525131	1	NoSignifi
		CTGTCTGAGCGTCGCT_oh	-0.751036	1	NoSignifi		AAAATTGGAACGATACAGAGAAGATT_cp	-0.501419	1	NoSignifi			CTGTCTGAGCGTCGCT_oh	-0.817893	0.162445	NoSignifi		AAAATTGGAACGATACAGAGAAGATT_cp	-0.859767	0.0771415	NoSignifi			CTGTCTGAGCGTCGCT_oh	-0.711793	0.773828	NoSignifi		AAAATTGGAACGATACAGAGAAGATT_cp	-1.05497	0.00127542	NoSignifi
		GCTGAATGTCAAGTTCTGATT_oh	0.678917	1	NoSignifi		ACCTGGCAGGGGAGATACC_cp	-0.427514	1	NoSignifi			GCTGAATGTCAAGTTCTGATT_oh	0.0441354	1	NoSignifi		ACCTGGCAGGGGAGATACC_cp	-0.314324	1	NoSignifi			GCTGAATGTCAAGTTCTGATT_oh	0.124756	1	NoSignifi		ACCTGGCAGGGGAGATACC_cp	-1.25528	1.13367e-05	NoSignifi
		TGGGCGCCGCGAGGCGTCCAG_oh	-0.807539	0.597657	NoSignifi		AAGAGTTCGGTTCCCAGC_cp	-0.642151	1	NoSignifi			TGGGCGCCGCGAGGCGTCCAG_oh	-0.786369	0.34692	NoSignifi		AAGAGTTCGGTTCCCAGC_cp	-0.571469	1	NoSignifi			TGGGCGCCGCGAGGCGTCCAG_oh	-0.766665	0.404352	NoSignifi		AAGAGTTCGGTTCCCAGC_cp	-0.961561	0.0104028	NoSignifi
		AGGAACGGTGCACCA_oh	-1.48151	1.77207e-07	NoSignifi		AAGTGTAGTATCTGTTCTTATC_cp	-0.109597	1	NoSignifi			AGGAACGGTGCACCA_oh	-1.73862	9.51449e-12	NoSignifi		AAGTGTAGTATCTGTTCTTATC_cp	0.314206	1	NoSignifi			AGGAACGGTGCACCA_oh	-1.77605	2.55656e-12	NoSignifi		AAGTGTAGTATCTGTTCTTATC_cp	0.170542	1	NoSignifi
		ACCTCCAGGAACGGTGCACCA_oh	0.279234	1	NoSignifi		GCGGGAAACTCGACTGC_cp	-0.318041	1	NoSignifi			ACCTCCAGGAACGGTGCACCA_oh	-0.0323966	1	NoSignifi		GCGGGAAACTCGACTGC_cp	-2.94827	6.74411e-34	Down			ACCTCCAGGAACGGTGCACCA_oh	-1.42254	1.85495e-07	NoSignifi		GCGGGAAACTCGACTGC_cp	-4.14217	1.1664e-59	Down
		TGACAACATCCTGGTTGCTCCTATCTGATT_oh	0.918849	0.0852502	NoSignifi		AAAATTGGAACGATACAGAGAAGA_cp	0.586062	1	NoSignifi			TGACAACATCCTGGTTGCTCCTATCTGATT_oh	-0.194771	1	NoSignifi		AAAATTGGAACGATACAGAGAAGA_cp	-1.12177	0.000390569	NoSignifi			TGACAACATCCTGGTTGCTCCTATCTGATT_oh	-0.687301	1	NoSignifi		AAAATTGGAACGATACAGAGAAGA_cp	-1.09543	0.000629526	NoSignifi
		AACATCCTGGTTGCTCCTATCTGATT_oh	-0.104274	1	NoSignifi		AAGAGTTCGGTTCCCAGCACC_cp	-0.453113	1	NoSignifi			AACATCCTGGTTGCTCCTATCTGATT_oh	-0.134002	1	NoSignifi		AAGAGTTCGGTTCCCAGCACC_cp	-0.515949	1	NoSignifi			AACATCCTGGTTGCTCCTATCTGATT_oh	0.133941	1	NoSignifi		AAGAGTTCGGTTCCCAGCACC_cp	-1.02931	0.00270153	NoSignifi
		AGCCGGCGGGAGCCCCG_oh	-1.13988	0.00161162	NoSignifi		ATCGACCTGGTATTGC_cp	-0.551911	1	NoSignifi			AGCCGGCGGGAGCCCCG_oh	-0.862444	0.113977	NoSignifi		ATCGACCTGGTATTGC_cp	-1.08999	0.000823072	NoSignifi			AGCCGGCGGGAGCCCCG_oh	-0.274657	1	NoSignifi		ATCGACCTGGTATTGC_cp	-1.18726	7.45645e-05	NoSignifi
		ACAGGAACACCTGAGA_oh	-0.708746	1	NoSignifi		ATTGCACTCCGGATGTGCTGACCCCTGC_cp	0.262905	1	NoSignifi			ACAGGAACACCTGAGA_oh	-1.02146	0.005848	NoSignifi		ATTGCACTCCGGATGTGCTGACCCCTGC_cp	0.351123	1	NoSignifi			ACAGGAACACCTGAGA_oh	-0.383971	1	NoSignifi		ATTGCACTCCGGATGTGCTGACCCCTGC_cp	-0.119709	1	NoSignifi
		CGCGGCGCCTCGCCTCG_oh	-1.70321	5.7021e-10	NoSignifi		ACTAAAATTGGAACGATACAGAGAAGATT_cp	-0.264729	1	NoSignifi			CGCGGCGCCTCGCCTCG_oh	-0.941772	0.0280587	NoSignifi		ACTAAAATTGGAACGATACAGAGAAGATT_cp	-0.608548	1	NoSignifi			CGCGGCGCCTCGCCTCG_oh	0.108096	1	NoSignifi		ACTAAAATTGGAACGATACAGAGAAGATT_cp	-1.03936	0.0022899	NoSignifi
		AATTGCCAGTTTTGTCTGATG_oh	-0.154136	1	NoSignifi		ACGAGGACGAGACGT_cp	-0.597877	1	NoSignifi			AATTGCCAGTTTTGTCTGATG_oh	-0.116636	1	NoSignifi		ACGAGGACGAGACGT_cp	-0.570804	1	NoSignifi			AATTGCCAGTTTTGTCTGATG_oh	0.10615	1	NoSignifi		ACGAGGACGAGACGT_cp	-1.52163	8.55634e-09	NoSignifi
		ATCCTGGTTGCTCCTATCTGATT_oh	-0.484363	1	NoSignifi		ACTCCGGATGTGCTGACCCCTGC_cp	-0.114565	1	NoSignifi			ATCCTGGTTGCTCCTATCTGATT_oh	-0.398384	1	NoSignifi		ACTCCGGATGTGCTGACCCCTGC_cp	-0.770976	0.440945	NoSignifi			ATCCTGGTTGCTCCTATCTGATT_oh	-0.18685	1	NoSignifi		ACTCCGGATGTGCTGACCCCTGC_cp	-0.944126	0.0180788	NoSignifi
		TGGGGGACTGCGTTCGCGCTCTCCCCTGG_oh	0.243085	1	NoSignifi		AAGAGTTCGGTTCCCAGCAC_cp	-0.532722	1	NoSignifi			TGGGGGACTGCGTTCGCGCTCTCCCCTGG_oh	-1.08901	0.00213582	NoSignifi		AAGAGTTCGGTTCCCAGCAC_cp	-0.494138	1	NoSignifi			TGGGGGACTGCGTTCGCGCTCTCCCCTGG_oh	-1.87624	1.38111e-12	NoSignifi		AAGAGTTCGGTTCCCAGCAC_cp	-0.868909	0.0753361	NoSignifi
		AGTACCTCCAGGAACGGTGCACCA_oh	0.203322	1	NoSignifi		AAGAGTTCGGTTCCCAGCACCCAC_cp	-0.323718	1	NoSignifi			AGTACCTCCAGGAACGGTGCACCA_oh	0.0658843	1	NoSignifi		AAGAGTTCGGTTCCCAGCACCCAC_cp	-0.385817	1	NoSignifi			AGTACCTCCAGGAACGGTGCACCA_oh	-0.649365	1	NoSignifi		AAGAGTTCGGTTCCCAGCACCCAC_cp	-1.08234	0.00112176	NoSignifi
		TAAGATTCGGTGCAATAAGT_oh	1.36631	4.37287e-06	NoSignifi		TCCGTGGAGAGGAACAATTCTGAGTCT_cp	1.20931	0.000173155	NoSignifi			TAAGATTCGGTGCAATAAGT_oh	0.0607179	1	NoSignifi		TCCGTGGAGAGGAACAATTCTGAGTCT_cp	-0.606748	1	NoSignifi			TAAGATTCGGTGCAATAAGT_oh	0.230302	1	NoSignifi		TCCGTGGAGAGGAACAATTCTGAGTCT_cp	-1.70403	5.37662e-11	NoSignifi
		AAGCCAGTATGTCTGACA_oh	-0.600249	1	NoSignifi		AAATGCGGGAAACTCGACTGC_cp	-0.283854	1	NoSignifi			AAGCCAGTATGTCTGACA_oh	-0.278061	1	NoSignifi		AAATGCGGGAAACTCGACTGC_cp	-2.14699	2.15017e-17	Down			AAGCCAGTATGTCTGACA_oh	-0.415015	1	NoSignifi		AAATGCGGGAAACTCGACTGC_cp	-1.82935	1.42795e-12	NoSignifi
		AATTTTTTGAGGTCCTGCTCGTGCAGGGCT_oh	-0.688212	1	NoSignifi		ATGTGTGATGACACAACTTTTTTCCCCATC_cp	-0.188616	1	NoSignifi			AATTTTTTGAGGTCCTGCTCGTGCAGGGCT_oh	-0.415956	1	NoSignifi		ATGTGTGATGACACAACTTTTTTCCCCATC_cp	-0.25912	1	NoSignifi			AATTTTTTGAGGTCCTGCTCGTGCAGGGCT_oh	-0.801442	0.402652	NoSignifi		ATGTGTGATGACACAACTTTTTTCCCCATC_cp	-0.638868	1	NoSignifi
		TGTCATAGTTACACTGACT_oh	0.722657	1	NoSignifi		AGCGTTCCCTCCTGAGC_cp	-0.0796213	1	NoSignifi			TGTCATAGTTACACTGACT_oh	-0.131347	1	NoSignifi		AGCGTTCCCTCCTGAGC_cp	-0.0183562	1	NoSignifi			TGTCATAGTTACACTGACT_oh	-0.460729	1	NoSignifi		AGCGTTCCCTCCTGAGC_cp	-0.500644	1	NoSignifi
		AAAAATTCTCTGAGTAG_oh	-0.555404	1	NoSignifi		ACTAAAATTGGAACGATACAGAGAAGA_cp	0.896709	0.134187	NoSignifi			AAAAATTCTCTGAGTAG_oh	-0.420833	1	NoSignifi		ACTAAAATTGGAACGATACAGAGAAGA_cp	-0.876925	0.0888149	NoSignifi			AAAAATTCTCTGAGTAG_oh	0.370818	1	NoSignifi		ACTAAAATTGGAACGATACAGAGAAGA_cp	-1.08827	0.00124521	NoSignifi
		TAGAGTTCTGATGGCA_oh	0.430801	1	NoSignifi		AGGAGTGGAGCCTGC_cp	-0.550957	1	NoSignifi			TAGAGTTCTGATGGCA_oh	-1.10854	0.0026372	NoSignifi		AGGAGTGGAGCCTGC_cp	-2.64676	1.85168e-25	Down			TAGAGTTCTGATGGCA_oh	-1.47079	7.05957e-07	NoSignifi		AGGAGTGGAGCCTGC_cp	-2.00722	4.92564e-15	Down
		TTTGAGGCCTTGCTTTAGCAAGGCTA_oh	0.376602	1	NoSignifi		TCCGTGGAGAGGAACAACTCTGAGTCT_cp	1.35445	4.42189e-06	NoSignifi			TTTGAGGCCTTGCTTTAGCAAGGCTA_oh	-0.254352	1	NoSignifi		TCCGTGGAGAGGAACAACTCTGAGTCT_cp	-0.804303	0.310607	NoSignifi			TTTGAGGCCTTGCTTTAGCAAGGCTA_oh	-0.79432	0.498201	NoSignifi		TCCGTGGAGAGGAACAACTCTGAGTCT_cp	-1.89901	2.08451e-13	NoSignifi
		GAGGCCTTGCTTTAGCAAGGCTA_oh	-0.572339	1	NoSignifi		AGGAGTTCTGGGCTGT_cp	0.068417	1	NoSignifi			GAGGCCTTGCTTTAGCAAGGCTA_oh	-0.484627	1	NoSignifi		AGGAGTTCTGGGCTGT_cp	-1.39294	1.05101e-06	NoSignifi			GAGGCCTTGCTTTAGCAAGGCTA_oh	-0.914018	0.082591	NoSignifi		AGGAGTTCTGGGCTGT_cp	-2.05087	1.19523e-15	Down
		ACTAATTGCCAGTTTTGTCTGATG_oh	0.0629974	1	NoSignifi		AAAATTGGAACGATACAGAGAAGAT_cp	0.660071	1	NoSignifi			ACTAATTGCCAGTTTTGTCTGATG_oh	0.191614	1	NoSignifi		AAAATTGGAACGATACAGAGAAGAT_cp	-0.982091	0.0150555	NoSignifi			ACTAATTGCCAGTTTTGTCTGATG_oh	0.385121	1	NoSignifi		AAAATTGGAACGATACAGAGAAGAT_cp	-0.877046	0.0836396	NoSignifi
		TGAATACCAACGATTCTGATG_oh	1.47108	3.68275e-07	NoSignifi		GTTTCTGTTGTTGAATTAC_cp	-0.3039	1	NoSignifi			TGAATACCAACGATTCTGATG_oh	-0.0537289	1	NoSignifi		GTTTCTGTTGTTGAATTAC_cp	-0.106925	1	NoSignifi			TGAATACCAACGATTCTGATG_oh	-0.782658	0.612105	NoSignifi		GTTTCTGTTGTTGAATTAC_cp	0.320887	1	NoSignifi
		TCCAGGAACGGTGCACCA_oh	0.298629	1	NoSignifi		AAATGGATTTTTGGAACT_cp	-0.53066	1	NoSignifi			TCCAGGAACGGTGCACCA_oh	-0.629851	1	NoSignifi		AAATGGATTTTTGGAACT_cp	-1.28616	2.05652e-05	NoSignifi			TCCAGGAACGGTGCACCA_oh	-1.50422	5.04609e-07	NoSignifi		AAATGGATTTTTGGAACT_cp	-1.18226	0.000211119	NoSignifi
		CTCCAGGAACGGTGCACCA_oh	0.296682	1	NoSignifi		ATACTAAAATTGGAACGATACAGAGAAGA_cp	0.794765	0.739845	NoSignifi			CTCCAGGAACGGTGCACCA_oh	-0.132737	1	NoSignifi		ATACTAAAATTGGAACGATACAGAGAAGA_cp	-0.749366	0.755791	NoSignifi			CTCCAGGAACGGTGCACCA_oh	-0.962468	0.0378093	NoSignifi		ATACTAAAATTGGAACGATACAGAGAAGA_cp	-1.03496	0.00482301	NoSignifi
		TCAAATACTAATTGCCAGTTTTGTCTGATG_oh	1.01487	0.024736	NoSignifi		AGATTGAACTCCTGTTCTAC_cp	0.0314301	1	NoSignifi			TCAAATACTAATTGCCAGTTTTGTCTGATG_oh	-0.154604	1	NoSignifi		AGATTGAACTCCTGTTCTAC_cp	-0.0889141	1	NoSignifi			TCAAATACTAATTGCCAGTTTTGTCTGATG_oh	-0.387586	1	NoSignifi		AGATTGAACTCCTGTTCTAC_cp	0.444423	1	NoSignifi
		ATTGCAGTACCTCCAGGAACGGTGCACCA_oh	-0.0784254	1	NoSignifi		TACTAAAATTGGAACGATACAGAGAAGA_cp	1.29952	2.37963e-05	NoSignifi			ATTGCAGTACCTCCAGGAACGGTGCACCA_oh	-0.345992	1	NoSignifi		TACTAAAATTGGAACGATACAGAGAAGA_cp	-1.16336	0.00046499	NoSignifi			ATTGCAGTACCTCCAGGAACGGTGCACCA_oh	-1.07283	0.00634532	NoSignifi		TACTAAAATTGGAACGATACAGAGAAGA_cp	-1.60545	6.42508e-09	NoSignifi
		TTGAGGCCTTGCTTTAGCAAGGCTA_oh	0.33365	1	NoSignifi		AGATTGAACTCCTGTTCTACACTTTCCCCC_cp	0.343304	1	NoSignifi			TTGAGGCCTTGCTTTAGCAAGGCTA_oh	-0.142629	1	NoSignifi		AGATTGAACTCCTGTTCTACACTTTCCCCC_cp	0.328875	1	NoSignifi			TTGAGGCCTTGCTTTAGCAAGGCTA_oh	-0.982589	0.0321721	NoSignifi		AGATTGAACTCCTGTTCTACACTTTCCCCC_cp	-0.210493	1	NoSignifi
		ATTTCACCGGCTCTGAGA_oh	-0.324728	1	NoSignifi		GGGAAACTCGACTGC_cp	-0.865451	0.351353	NoSignifi			ATTTCACCGGCTCTGAGA_oh	-0.727352	1	NoSignifi		GGGAAACTCGACTGC_cp	-2.57429	8.3859e-23	Down			ATTTCACCGGCTCTGAGA_oh	-0.319255	1	NoSignifi		GGGAAACTCGACTGC_cp	-3.63826	3.64676e-40	Down
		AAATACTAATTGCCAGTTTTGTCTGATG_oh	-0.427928	1	NoSignifi		GGTTGGTCCGAGAGTAGTGGTGTTTAC_cp	0.0302241	1	NoSignifi			AAATACTAATTGCCAGTTTTGTCTGATG_oh	-0.325013	1	NoSignifi		GGTTGGTCCGAGAGTAGTGGTGTTTAC_cp	-0.424366	1	NoSignifi			AAATACTAATTGCCAGTTTTGTCTGATG_oh	0.286389	1	NoSignifi		GGTTGGTCCGAGAGTAGTGGTGTTTAC_cp	-0.0714541	1	NoSignifi
		TTTTTGAGGCCTTGCTTTAGCAAGGCTA_oh	0.382968	1	NoSignifi		AGGGGAGATACCATGATC_cp	-0.579271	1	NoSignifi			TTTTTGAGGCCTTGCTTTAGCAAGGCTA_oh	-0.335653	1	NoSignifi		AGGGGAGATACCATGATC_cp	-1.25133	7.02011e-05	NoSignifi			TTTTTGAGGCCTTGCTTTAGCAAGGCTA_oh	-0.956185	0.0601304	NoSignifi		AGGGGAGATACCATGATC_cp	-2.19227	7.13849e-17	Down
		TTTTGAGGCCTTGCTTTAGCAAGGCTA_oh	0.41044	1	NoSignifi		ACGAAGGTGGTTTTCCCAGGGCGAGGCTT_cp	-0.21791	1	NoSignifi			TTTTGAGGCCTTGCTTTAGCAAGGCTA_oh	-0.054786	1	NoSignifi		ACGAAGGTGGTTTTCCCAGGGCGAGGCTT_cp	-0.944514	0.0410383	NoSignifi			TTTTGAGGCCTTGCTTTAGCAAGGCTA_oh	-0.678992	1	NoSignifi		ACGAAGGTGGTTTTCCCAGGGCGAGGCTT_cp	-1.34466	8.39572e-06	NoSignifi
		ACCTCCAGGAACGGTGCACC_oh	-0.0559023	1	NoSignifi		ATCGACCTGGTATTGCAGTACCTCC_cp	-0.0476019	1	NoSignifi			ACCTCCAGGAACGGTGCACC_oh	-0.350294	1	NoSignifi		ATCGACCTGGTATTGCAGTACCTCC_cp	-0.533868	1	NoSignifi			ACCTCCAGGAACGGTGCACC_oh	-1.38304	1.74553e-05	NoSignifi		ATCGACCTGGTATTGCAGTACCTCC_cp	-0.980961	0.0185811	NoSignifi
		GGGGGACTGCGTTCGCGCTCTCCCCTG_oh	0.22414	1	NoSignifi		AAATTCGTGAAGCGTTCCATATTTTT_cp	-0.951075	0.100649	NoSignifi			GGGGGACTGCGTTCGCGCTCTCCCCTG_oh	-0.719353	1	NoSignifi		AAATTCGTGAAGCGTTCCATATTTTT_cp	-1.05408	0.00564703	NoSignifi			GGGGGACTGCGTTCGCGCTCTCCCCTG_oh	-0.964852	0.0563353	NoSignifi		AAATTCGTGAAGCGTTCCATATTTTT_cp	-1.23145	0.000124077	NoSignifi
		TACCTCCAGGAACGGTGCACCA_oh	0.902963	0.207364	NoSignifi		GTAGTATCTGTTCTTATC_cp	-0.00823429	1	NoSignifi			TACCTCCAGGAACGGTGCACCA_oh	-0.0387165	1	NoSignifi		GTAGTATCTGTTCTTATC_cp	0.657257	1	NoSignifi			TACCTCCAGGAACGGTGCACCA_oh	-1.48939	1.95253e-06	NoSignifi		GTAGTATCTGTTCTTATC_cp	0.0571839	1	NoSignifi
		TGAAAACACAGGAACACCTGAGA_oh	1.26573	0.000138065	NoSignifi		GGGCTGGAGAGATGGCTCAGCCGTT_cp	-0.386224	1	NoSignifi			TGAAAACACAGGAACACCTGAGA_oh	-0.167289	1	NoSignifi		GGGCTGGAGAGATGGCTCAGCCGTT_cp	0.469321	1	NoSignifi			TGAAAACACAGGAACACCTGAGA_oh	-0.0301905	1	NoSignifi		GGGCTGGAGAGATGGCTCAGCCGTT_cp	0.280468	1	NoSignifi
		TGGGGGAGCTGCGTTCGCGCGCTCCCCTG_oh	-0.000972604	1	NoSignifi		GTTTCCCGGCCAACGCACC_cp	0.237367	1	NoSignifi			TGGGGGAGCTGCGTTCGCGCGCTCCCCTG_oh	-1.19996	0.00124264	NoSignifi		GTTTCCCGGCCAACGCACC_cp	-0.0131703	1	NoSignifi			TGGGGGAGCTGCGTTCGCGCGCTCCCCTG_oh	-1.29219	0.000168124	NoSignifi		GTTTCCCGGCCAACGCACC_cp	-0.545971	1	NoSignifi
		GAGGCCTTGTTTCGGCAAGGCTA_oh	-1.2225	0.0021131	NoSignifi		CGGATGTGCTGACCCCTGC_cp	-0.0826621	1	NoSignifi			GAGGCCTTGTTTCGGCAAGGCTA_oh	-0.992811	0.0464262	NoSignifi		CGGATGTGCTGACCCCTGC_cp	0.178776	1	NoSignifi			GAGGCCTTGTTTCGGCAAGGCTA_oh	-1.47054	3.7345e-06	NoSignifi		CGGATGTGCTGACCCCTGC_cp	0.358554	1	NoSignifi
		CTGTCGGAGCGTCGCT_oh	-5.07886	1.10751e-46	Down		AGAGAAGTTTCTCTGACTGTGTAGAGC_cp	0.231236	1	NoSignifi			CTGTCGGAGCGTCGCT_oh	-5.22847	1.57317e-45	Down		AGAGAAGTTTCTCTGACTGTGTAGAGC_cp	-0.343203	1	NoSignifi			CTGTCGGAGCGTCGCT_oh	-5.61325	1.59083e-48	Down		AGAGAAGTTTCTCTGACTGTGTAGAGC_cp	-0.87806	0.120675	NoSignifi
		TTTTTTGAGGCCTTGCTTTAGCAAGGCTA_oh	0.127987	1	NoSignifi		AAAATTGGAACGATACAGAGAAGATTAGC_cp	-0.421075	1	NoSignifi			TTTTTTGAGGCCTTGCTTTAGCAAGGCTA_oh	-0.287754	1	NoSignifi		AAAATTGGAACGATACAGAGAAGATTAGC_cp	-0.651514	1	NoSignifi			TTTTTTGAGGCCTTGCTTTAGCAAGGCTA_oh	-1.24527	0.000533057	NoSignifi		AAAATTGGAACGATACAGAGAAGATTAGC_cp	-0.930247	0.0529512	NoSignifi
		ACGCCTGTCGGAGCGTCGCT_oh	-5.48178	5.71677e-48	Down		GTAAATGATGAACTCACTTT_cp	0.57489	1	NoSignifi			ACGCCTGTCGGAGCGTCGCT_oh	-6.49296	5.45045e-51	Down		GTAAATGATGAACTCACTTT_cp	-0.584564	1	NoSignifi			ACGCCTGTCGGAGCGTCGCT_oh	-5.66804	3.70296e-47	Down		GTAAATGATGAACTCACTTT_cp	-0.38503	1	NoSignifi
		TTGTGAATGGGGAGACACGG_oh	0.697346	1	NoSignifi		AAGTGTAGTATCTGTTTTATC_cp	-0.375855	1	NoSignifi			TTGTGAATGGGGAGACACGG_oh	-0.174746	1	NoSignifi		AAGTGTAGTATCTGTTTTATC_cp	-0.0442646	1	NoSignifi			TTGTGAATGGGGAGACACGG_oh	-0.597103	1	NoSignifi		AAGTGTAGTATCTGTTTTATC_cp	0.186757	1	NoSignifi
		ATCCTCAGACGCCGGAACACTT_oh	0.621486	1	NoSignifi		ATATTAAATGGATTTTTGGAACT_cp	-0.0489501	1	NoSignifi			ATCCTCAGACGCCGGAACACTT_oh	0.10931	1	NoSignifi		ATATTAAATGGATTTTTGGAACT_cp	-0.772362	0.738593	NoSignifi			ATCCTCAGACGCCGGAACACTT_oh	0.204445	1	NoSignifi		ATATTAAATGGATTTTTGGAACT_cp	-0.79151	0.511802	NoSignifi
		AATGAAAACACAGGAACACCTGAGA_oh	0.29099	1	NoSignifi		AACGACAAGACACACACCAC_cp	2.8386	7.03527e-32	Up			AATGAAAACACAGGAACACCTGAGA_oh	0.134689	1	NoSignifi		AACGACAAGACACACACCAC_cp	-1.24065	0.00017181	NoSignifi			AATGAAAACACAGGAACACCTGAGA_oh	0.121812	1	NoSignifi		AACGACAAGACACACACCAC_cp	0.464641	1	NoSignifi
		TTGCAGTACCTCCAGGAACGGTGCACCA_oh	0.686862	1	NoSignifi		AGGAGTTCTGGGCTGTAGTGCGCT_cp	0.268276	1	NoSignifi			TTGCAGTACCTCCAGGAACGGTGCACCA_oh	-0.24955	1	NoSignifi		AGGAGTTCTGGGCTGTAGTGCGCT_cp	-1.04373	0.0103611	NoSignifi			TTGCAGTACCTCCAGGAACGGTGCACCA_oh	-1.08866	0.0105194	NoSignifi		AGGAGTTCTGGGCTGTAGTGCGCT_cp	-1.23107	0.000223229	NoSignifi
		AATTTTTTGAGGCCTTGTCTTGACAAGGCT_oh	-0.913857	0.449316	NoSignifi		ATGTGTGATGACACAACTTTTTTCCCC_cp	-0.327521	1	NoSignifi			AATTTTTTGAGGCCTTGTCTTGACAAGGCT_oh	-0.557482	1	NoSignifi		ATGTGTGATGACACAACTTTTTTCCCC_cp	-0.433415	1	NoSignifi			AATTTTTTGAGGCCTTGTCTTGACAAGGCT_oh	-0.978794	0.0624241	NoSignifi		ATGTGTGATGACACAACTTTTTTCCCC_cp	-0.55686	1	NoSignifi
		TTCGCTCCTATCTGATG_oh	0.567868	1	NoSignifi		AAAACTCCCGTGCTGATC_cp	-0.492637	1	NoSignifi			TTCGCTCCTATCTGATG_oh	-0.64611	1	NoSignifi		AAAACTCCCGTGCTGATC_cp	-1.9976	6.88403e-13	NoSignifi			TTCGCTCCTATCTGATG_oh	-0.287354	1	NoSignifi		AAAACTCCCGTGCTGATC_cp	-1.10588	0.0028814	NoSignifi
		TGTCAAGTTCTGATT_oh	-1.55981	5.24912e-06	NoSignifi		AGATCTCGGTGGAACCTCC_cp	-0.163688	1	NoSignifi			TGTCAAGTTCTGATT_oh	-1.40129	5.66594e-05	NoSignifi		AGATCTCGGTGGAACCTCC_cp	-0.531899	1	NoSignifi			TGTCAAGTTCTGATT_oh	-0.886999	0.29359	NoSignifi		AGATCTCGGTGGAACCTCC_cp	-0.768555	0.753512	NoSignifi
		GCCGGCGGGAGCCCCGG_oh	-1.06496	0.0624623	NoSignifi		CTGGCAGGGGAGATACC_cp	-0.391746	1	NoSignifi			GCCGGCGGGAGCCCCGG_oh	-0.863439	0.4794	NoSignifi		CTGGCAGGGGAGATACC_cp	-0.730854	1	NoSignifi			GCCGGCGGGAGCCCCGG_oh	0.052405	1	NoSignifi		CTGGCAGGGGAGATACC_cp	-1.40181	7.41047e-06	NoSignifi
		AGGATTACTCTGAGA_oh	-1.2396	0.00343559	NoSignifi		ACCTCCAGGAACGGTGC_cp	-0.23937	1	NoSignifi			AGGATTACTCTGAGA_oh	-1.51282	7.79246e-06	NoSignifi		ACCTCCAGGAACGGTGC_cp	-0.72917	1	NoSignifi			AGGATTACTCTGAGA_oh	-0.626676	1	NoSignifi		ACCTCCAGGAACGGTGC_cp	-1.29541	8.39908e-05	NoSignifi
		AGACGCCGGAACACTT_oh	-0.543803	1	NoSignifi		ACCTCCAGGAACGGTGCACC_cp	-0.120716	1	NoSignifi			AGACGCCGGAACACTT_oh	-0.805331	1	NoSignifi		ACCTCCAGGAACGGTGCACC_cp	0.193571	1	NoSignifi			AGACGCCGGAACACTT_oh	0.268277	1	NoSignifi		ACCTCCAGGAACGGTGCACC_cp	-0.797987	0.5415	NoSignifi
		AACTATCCTCTGAGCAG_oh	0.0221077	1	NoSignifi		AGACTCACGGCCAGC_cp	-0.56291	1	NoSignifi			AACTATCCTCTGAGCAG_oh	-0.403785	1	NoSignifi		AGACTCACGGCCAGC_cp	-0.206786	1	NoSignifi			AACTATCCTCTGAGCAG_oh	-0.0131922	1	NoSignifi		AGACTCACGGCCAGC_cp	-1.33399	3.55038e-05	NoSignifi
		TTGAGGCCTTGTTTCGGCAAGGCTA_oh	0.178748	1	NoSignifi		GAGACGTAGCGTTCCCTCCTGAGC_cp	0.112067	1	NoSignifi			TTGAGGCCTTGTTTCGGCAAGGCTA_oh	-0.649819	1	NoSignifi		GAGACGTAGCGTTCCCTCCTGAGC_cp	0.380659	1	NoSignifi			TTGAGGCCTTGTTTCGGCAAGGCTA_oh	-1.79008	1.82084e-08	NoSignifi		GAGACGTAGCGTTCCCTCCTGAGC_cp	-0.262043	1	NoSignifi
		TTGTGGAAGTTCTGAGT_oh	0.421086	1	NoSignifi		ACCTCCAGGAACGGTGCACCA_cp	0.396904	1	NoSignifi			TTGTGGAAGTTCTGAGT_oh	-1.24704	0.00134937	NoSignifi		ACCTCCAGGAACGGTGCACCA_cp	0.544011	1	NoSignifi			TTGTGGAAGTTCTGAGT_oh	-0.825558	0.697424	NoSignifi		ACCTCCAGGAACGGTGCACCA_cp	-0.838837	0.321634	NoSignifi
		TGTGGAAAATGACAGCT_oh	0.271762	1	NoSignifi		GTGTAGAGCACCCGAAACC_cp	0.0470418	1	NoSignifi			TGTGGAAAATGACAGCT_oh	-0.591539	1	NoSignifi		GTGTAGAGCACCCGAAACC_cp	0.172013	1	NoSignifi			TGTGGAAAATGACAGCT_oh	-0.446999	1	NoSignifi		GTGTAGAGCACCCGAAACC_cp	-0.907303	0.112607	NoSignifi
		TCCTTCCTTGGATGTCTGAGCGAA_oh	0.845487	0.691857	NoSignifi		CTGCGATGATGTCATATCTT_cp	0.567824	1	NoSignifi			TCCTTCCTTGGATGTCTGAGCGAA_oh	-0.458679	1	NoSignifi		CTGCGATGATGTCATATCTT_cp	-0.606769	1	NoSignifi			TCCTTCCTTGGATGTCTGAGCGAA_oh	-0.68252	1	NoSignifi		CTGCGATGATGTCATATCTT_cp	-0.905169	0.124279	NoSignifi
		TTTGAGGCCTTGTTTCGGCAAGGCTA_oh	0.208266	1	NoSignifi		AATTCTGAGTCTTAACCC_cp	-0.914271	0.301078	NoSignifi			TTTGAGGCCTTGTTTCGGCAAGGCTA_oh	-0.849318	0.677149	NoSignifi		AATTCTGAGTCTTAACCC_cp	-1.36614	2.42702e-05	NoSignifi			TTTGAGGCCTTGTTTCGGCAAGGCTA_oh	-1.38929	9.66049e-05	NoSignifi		AATTCTGAGTCTTAACCC_cp	-1.72834	3.30752e-09	NoSignifi
		AATTTTTTGAGGCCTTGCTTTAGCAAGGCT_oh	-0.0784903	1	NoSignifi		ACTAAAATTGGAACGATACAGAGAAGAT_cp	0.848027	0.469399	NoSignifi			AATTTTTTGAGGCCTTGCTTTAGCAAGGCT_oh	-0.0488311	1	NoSignifi		ACTAAAATTGGAACGATACAGAGAAGAT_cp	-0.546356	1	NoSignifi			AATTTTTTGAGGCCTTGCTTTAGCAAGGCT_oh	-0.303829	1	NoSignifi		ACTAAAATTGGAACGATACAGAGAAGAT_cp	-0.791844	0.633502	NoSignifi
		GACAACATCCTGGTTGCTCCTATCTGATT_oh	-0.00654132	1	NoSignifi		ATACTAAAATTGGAACGATACAGAGAAGAT_cp	0.577242	1	NoSignifi			GACAACATCCTGGTTGCTCCTATCTGATT_oh	-0.0876381	1	NoSignifi		ATACTAAAATTGGAACGATACAGAGAAGAT_cp	-0.868134	0.26043	NoSignifi			GACAACATCCTGGTTGCTCCTATCTGATT_oh	-0.334405	1	NoSignifi		ATACTAAAATTGGAACGATACAGAGAAGAT_cp	-0.891791	0.156332	NoSignifi
		TGAGGCCTTGCTTTAGCAAGGCTA_oh	0.0478044	1	NoSignifi		ACTAAAATTGGAACGATAC_cp	-0.408654	1	NoSignifi			TGAGGCCTTGCTTTAGCAAGGCTA_oh	-0.0133189	1	NoSignifi		ACTAAAATTGGAACGATAC_cp	-0.793139	0.735795	NoSignifi			TGAGGCCTTGCTTTAGCAAGGCTA_oh	-0.770957	1	NoSignifi		ACTAAAATTGGAACGATAC_cp	-1.15399	0.00177099	NoSignifi
		GAGAGGGAGGGAACGCAGTCTGAGTGGA_oh	-0.254819	1	NoSignifi		AAAGGCTAGGCTCACAACCAAAAATAT_cp	0.0747353	1	NoSignifi			GAGAGGGAGGGAACGCAGTCTGAGTGGA_oh	-0.218746	1	NoSignifi		AAAGGCTAGGCTCACAACCAAAAATAT_cp	-0.184334	1	NoSignifi			GAGAGGGAGGGAACGCAGTCTGAGTGGA_oh	-0.764372	1	NoSignifi		AAAGGCTAGGCTCACAACCAAAAATAT_cp	-0.245182	1	NoSignifi
		TTAGAGTTCTGATGGCA_oh	0.59753	1	NoSignifi		AACCAGTGATGTGATGATTCTGCC_cp	0.180553	1	NoSignifi			TTAGAGTTCTGATGGCA_oh	-0.994267	0.0961031	NoSignifi		AACCAGTGATGTGATGATTCTGCC_cp	-0.371183	1	NoSignifi			TTAGAGTTCTGATGGCA_oh	-1.37127	0.000165142	NoSignifi		AACCAGTGATGTGATGATTCTGCC_cp	-0.605639	1	NoSignifi
		AGTACCTCCAGGAACGGTGCACC_oh	0.0859223	1	NoSignifi		CGGGAAACTCGACTGC_cp	-0.1772	1	NoSignifi			AGTACCTCCAGGAACGGTGCACC_oh	-0.103873	1	NoSignifi		CGGGAAACTCGACTGC_cp	-3.93246	2.08659e-35	Down			AGTACCTCCAGGAACGGTGCACC_oh	-0.859595	0.514473	NoSignifi		CGGGAAACTCGACTGC_cp	-4.81994	2.2671e-44	Down
		AGCGAGACCCCGTCTCT_oh	-1.37958	0.000466013	NoSignifi		AGATTGAACTCCTGTTCTACACTTTCCCC_cp	0.297643	1	NoSignifi			AGCGAGACCCCGTCTCT_oh	-1.03249	0.0576336	NoSignifi		AGATTGAACTCCTGTTCTACACTTTCCCC_cp	0.211746	1	NoSignifi			AGCGAGACCCCGTCTCT_oh	-1.22334	0.00260936	NoSignifi		AGATTGAACTCCTGTTCTACACTTTCCCC_cp	-0.329777	1	NoSignifi
		ATGCACCGCTCTGAGA_oh	-0.614056	1	NoSignifi		GGTTGGTCCGAGAGTAGTGGTGTTT_cp	0.574335	1	NoSignifi			ATGCACCGCTCTGAGA_oh	-0.305492	1	NoSignifi		GGTTGGTCCGAGAGTAGTGGTGTTT_cp	-0.228534	1	NoSignifi			ATGCACCGCTCTGAGA_oh	0.503508	1	NoSignifi		GGTTGGTCCGAGAGTAGTGGTGTTT_cp	-0.389226	1	NoSignifi
		GATTGCTGTTGAGACTTGGAAATCTGATT_oh	0.0608513	1	NoSignifi		AAGTGTAGTATCTGTTCTTATCAGTTTAAT_cp	-0.270203	1	NoSignifi			GATTGCTGTTGAGACTTGGAAATCTGATT_oh	-0.236056	1	NoSignifi		AAGTGTAGTATCTGTTCTTATCAGTTTAAT_cp	-0.813327	0.645992	NoSignifi			GATTGCTGTTGAGACTTGGAAATCTGATT_oh	-0.300088	1	NoSignifi		AAGTGTAGTATCTGTTCTTATCAGTTTAAT_cp	-0.963061	0.0605146	NoSignifi
		GTGGAAAATGACAGCT_oh	-0.0220891	1	NoSignifi		AGAAAATGATGATTGGAGCTTGC_cp	-0.626805	1	NoSignifi			GTGGAAAATGACAGCT_oh	-0.758805	1	NoSignifi		AGAAAATGATGATTGGAGCTTGC_cp	-1.06315	0.0141305	NoSignifi			GTGGAAAATGACAGCT_oh	-0.401067	1	NoSignifi		AGAAAATGATGATTGGAGCTTGC_cp	-1.67264	3.11044e-08	NoSignifi
		GTGGGGGACTGCGTTCGCGCTCTCCCCTG_oh	-0.0232898	1	NoSignifi		AGGAGCTTGCTCCGTCCACTCC_cp	-0.206964	1	NoSignifi			GTGGGGGACTGCGTTCGCGCTCTCCCCTG_oh	-0.691361	1	NoSignifi		AGGAGCTTGCTCCGTCCACTCC_cp	0.515485	1	NoSignifi			GTGGGGGACTGCGTTCGCGCTCTCCCCTG_oh	-0.295652	1	NoSignifi		AGGAGCTTGCTCCGTCCACTCC_cp	-0.480141	1	NoSignifi
		ATTATAAGACTGAGGCT_oh	-1.33954	0.00111438	NoSignifi		GTGGAGAGGAACAATTCTGAGTCT_cp	0.630862	1	NoSignifi			ATTATAAGACTGAGGCT_oh	-0.454258	1	NoSignifi		GTGGAGAGGAACAATTCTGAGTCT_cp	-0.641358	1	NoSignifi			ATTATAAGACTGAGGCT_oh	1.22308	0.000222205	NoSignifi		GTGGAGAGGAACAATTCTGAGTCT_cp	-0.576744	1	NoSignifi
		TAAGCCAGTATGTCTGACA_oh	0.667346	1	NoSignifi		GTTTCCCGGCCAACGC_cp	-0.938114	0.26705	NoSignifi			TAAGCCAGTATGTCTGACA_oh	-0.104443	1	NoSignifi		GTTTCCCGGCCAACGC_cp	-2.4708	2.35977e-17	Down			TAAGCCAGTATGTCTGACA_oh	-0.466622	1	NoSignifi		GTTTCCCGGCCAACGC_cp	-1.48147	3.5644e-06	NoSignifi
		CCAGGAACGGTGCACCA_oh	-0.432612	1	NoSignifi		ATATTAAATGGATTTTTGGAAGT_cp	-0.301407	1	NoSignifi			CCAGGAACGGTGCACCA_oh	-0.699865	1	NoSignifi		ATATTAAATGGATTTTTGGAAGT_cp	-0.735709	1	NoSignifi			CCAGGAACGGTGCACCA_oh	-1.58346	4.25778e-06	NoSignifi		ATATTAAATGGATTTTTGGAAGT_cp	-1.2091	0.000907557	NoSignifi
		ATGAGATATGAGGGCA_oh	-0.7923	1	NoSignifi		GGATGTGCTGACCCCTGC_cp	-0.0320656	1	NoSignifi			ATGAGATATGAGGGCA_oh	-0.948504	0.222302	NoSignifi		GGATGTGCTGACCCCTGC_cp	-0.0558961	1	NoSignifi			ATGAGATATGAGGGCA_oh	-1.38224	0.000223843	NoSignifi		GGATGTGCTGACCCCTGC_cp	-0.378218	1	NoSignifi
		CAGGAACGGTGCACCA_oh	-0.440057	1	NoSignifi		AAAATTGGAACGATACAG_cp	-0.415189	1	NoSignifi			CAGGAACGGTGCACCA_oh	-0.529124	1	NoSignifi		AAAATTGGAACGATACAG_cp	-0.809387	0.717015	NoSignifi			CAGGAACGGTGCACCA_oh	-0.761205	1	NoSignifi		AAAATTGGAACGATACAG_cp	-1.40125	2.09359e-05	NoSignifi
		ATGAACTAACATTAACTCTGACA_oh	0.12422	1	NoSignifi		CTCCAGGAACGGTGCACC_cp	-0.873149	0.714542	NoSignifi			ATGAACTAACATTAACTCTGACA_oh	-0.206603	1	NoSignifi		CTCCAGGAACGGTGCACC_cp	0.126212	1	NoSignifi			ATGAACTAACATTAACTCTGACA_oh	-0.110326	1	NoSignifi		CTCCAGGAACGGTGCACC_cp	-0.91531	0.149628	NoSignifi
		TCATGAAAATAACTATCCTCTGAGCAG_oh	1.53164	3.94943e-07	NoSignifi		TAAGAGTTCGGTTCCCAGCACCC_cp	0.0111671	1	NoSignifi			TCATGAAAATAACTATCCTCTGAGCAG_oh	-0.0718479	1	NoSignifi		TAAGAGTTCGGTTCCCAGCACCC_cp	-0.670919	1	NoSignifi			TCATGAAAATAACTATCCTCTGAGCAG_oh	-0.352847	1	NoSignifi		TAAGAGTTCGGTTCCCAGCACCC_cp	-0.873297	0.283282	NoSignifi
		TTTTGAGGTCCTGCTCGTGCAGGGCT_oh	0.154946	1	NoSignifi		ATTGCACTTTGGGGTGTGCTGACCCCTGC_cp	-0.169358	1	NoSignifi			TTTTGAGGTCCTGCTCGTGCAGGGCT_oh	-0.414742	1	NoSignifi		ATTGCACTTTGGGGTGTGCTGACCCCTGC_cp	-0.228119	1	NoSignifi			TTTTGAGGTCCTGCTCGTGCAGGGCT_oh	-1.04261	0.0553178	NoSignifi		ATTGCACTTTGGGGTGTGCTGACCCCTGC_cp	-0.774182	1	NoSignifi
		AGTTCCTTCCTTGGATGTCTGAGCGAA_oh	0.181204	1	NoSignifi		TACTAAAATTGGAACGATACAGAGAAGATT_cp	0.664712	1	NoSignifi			AGTTCCTTCCTTGGATGTCTGAGCGAA_oh	-0.682937	1	NoSignifi		TACTAAAATTGGAACGATACAGAGAAGATT_cp	-0.641268	1	NoSignifi			AGTTCCTTCCTTGGATGTCTGAGCGAA_oh	-0.126778	1	NoSignifi		TACTAAAATTGGAACGATACAGAGAAGATT_cp	-1.79508	3.7014e-09	NoSignifi
		AATTTTTTGAGGTCTTGTGCTTACAAGACT_oh	-0.211615	1	NoSignifi		TCCGTGGAGAGGAACATATCTGAGTCA_cp	1.50133	3.4873e-07	NoSignifi			AATTTTTTGAGGTCTTGTGCTTACAAGACT_oh	-0.227357	1	NoSignifi		TCCGTGGAGAGGAACATATCTGAGTCA_cp	-0.647374	1	NoSignifi			AATTTTTTGAGGTCTTGTGCTTACAAGACT_oh	-0.677519	1	NoSignifi		TCCGTGGAGAGGAACATATCTGAGTCA_cp	-1.7363	1.74058e-08	NoSignifi
		TTGGCTGTTGTGTGAGACATTA_oh	0.840003	0.913386	NoSignifi		ATGAAAGGAGAGAAGGTTAGC_cp	-0.571283	1	NoSignifi			TTGGCTGTTGTGTGAGACATTA_oh	-0.217875	1	NoSignifi		ATGAAAGGAGAGAAGGTTAGC_cp	-1.1471	0.00506258	NoSignifi			TTGGCTGTTGTGTGAGACATTA_oh	-0.30533	1	NoSignifi		ATGAAAGGAGAGAAGGTTAGC_cp	-1.41979	2.35009e-05	NoSignifi
		TCAGATTGAATTAGGGAGTACATCT_oh	1.31924	0.0001111	NoSignifi		GGAGAGCATTTGACTGC_cp	0.0595611	1	NoSignifi			TCAGATTGAATTAGGGAGTACATCT_oh	-0.375917	1	NoSignifi		GGAGAGCATTTGACTGC_cp	-0.320535	1	NoSignifi			TCAGATTGAATTAGGGAGTACATCT_oh	-0.494607	1	NoSignifi		GGAGAGCATTTGACTGC_cp	-0.605216	1	NoSignifi
		AGCTGTGAAGAAAGGTATTTTCTGAGT_oh	0.345968	1	NoSignifi		ATACTAAAATTGGAACGATAC_cp	-0.131928	1	NoSignifi			AGCTGTGAAGAAAGGTATTTTCTGAGT_oh	-0.0588102	1	NoSignifi		ATACTAAAATTGGAACGATAC_cp	-0.697082	1	NoSignifi			AGCTGTGAAGAAAGGTATTTTCTGAGT_oh	0.638115	1	NoSignifi		ATACTAAAATTGGAACGATAC_cp	-0.978849	0.0676201	NoSignifi
		TTTTTGAGGTCCTGCTCGTGCAGGGCT_oh	0.254801	1	NoSignifi		AAAATTGGAACGATAC_cp	-0.045613	1	NoSignifi			TTTTTGAGGTCCTGCTCGTGCAGGGCT_oh	-0.549855	1	NoSignifi		AAAATTGGAACGATAC_cp	-0.288696	1	NoSignifi			TTTTTGAGGTCCTGCTCGTGCAGGGCT_oh	-1.43721	0.000115529	NoSignifi		AAAATTGGAACGATAC_cp	-0.45616	1	NoSignifi
		ATTCTTTTAAGCCAGTATGTCTGACA_oh	-0.0345083	1	NoSignifi		ACTAGAGAAGTTTCTCTGACTGTGTAGAGC_cp	0.296742	1	NoSignifi			ATTCTTTTAAGCCAGTATGTCTGACA_oh	-0.00953373	1	NoSignifi		ACTAGAGAAGTTTCTCTGACTGTGTAGAGC_cp	-0.276743	1	NoSignifi			ATTCTTTTAAGCCAGTATGTCTGACA_oh	0.2393	1	NoSignifi		ACTAGAGAAGTTTCTCTGACTGTGTAGAGC_cp	-1.12149	0.00731622	NoSignifi
		ATTGTGAATGGGGAGACACGG_oh	-0.340582	1	NoSignifi		ACAGAGAAGATTAGCATGGCCCCTGCGC_cp	-0.572798	1	NoSignifi			ATTGTGAATGGGGAGACACGG_oh	-0.281927	1	NoSignifi		ACAGAGAAGATTAGCATGGCCCCTGCGC_cp	-0.805586	0.933525	NoSignifi			ATTGTGAATGGGGAGACACGG_oh	-0.317036	1	NoSignifi		ACAGAGAAGATTAGCATGGCCCCTGCGC_cp	-1.95833	1.25477e-10	NoSignifi
		TGGCTGTTGTGTGAGACATTA_oh	0.914542	0.322868	NoSignifi		AGGGGAGATACCATGATCAC_cp	-0.499629	1	NoSignifi			TGGCTGTTGTGTGAGACATTA_oh	-0.0822942	1	NoSignifi		AGGGGAGATACCATGATCAC_cp	-0.976332	0.0930683	NoSignifi			TGGCTGTTGTGTGAGACATTA_oh	-0.225672	1	NoSignifi		AGGGGAGATACCATGATCAC_cp	-1.64392	2.59983e-07	NoSignifi
		ACGCTATTCTGAGCCGA_oh	0.060181	1	NoSignifi		CATGTGTGATGACACAACTTTTTTCCCC_cp	-0.00448938	1	NoSignifi			ACGCTATTCTGAGCCGA_oh	-0.449598	1	NoSignifi		CATGTGTGATGACACAACTTTTTTCCCC_cp	-0.374142	1	NoSignifi			ACGCTATTCTGAGCCGA_oh	-0.396246	1	NoSignifi		CATGTGTGATGACACAACTTTTTTCCCC_cp	-0.929029	0.156955	NoSignifi
		ATTGTGGAAAATGACAGCT_oh	-0.243551	1	NoSignifi		AAGGCCCAGACTCAAGTTCT_cp	0.561766	1	NoSignifi			ATTGTGGAAAATGACAGCT_oh	-0.248999	1	NoSignifi		AAGGCCCAGACTCAAGTTCT_cp	0.0384309	1	NoSignifi			ATTGTGGAAAATGACAGCT_oh	0.246798	1	NoSignifi		AAGGCCCAGACTCAAGTTCT_cp	-0.174748	1	NoSignifi
		TTTTTGAGGCCTTGTTTCGGCAAGGCTA_oh	0.0952152	1	NoSignifi		ACCCACGGCTGTCTCTCCAGCCAC_cp	-0.227904	1	NoSignifi			TTTTTGAGGCCTTGTTTCGGCAAGGCTA_oh	-0.664593	1	NoSignifi		ACCCACGGCTGTCTCTCCAGCCAC_cp	1.18502	0.000384886	NoSignifi			TTTTTGAGGCCTTGTTTCGGCAAGGCTA_oh	-1.26747	0.00270385	NoSignifi		ACCCACGGCTGTCTCTCCAGCCAC_cp	0.409955	1	NoSignifi
		TTTTGAGGCCTTGTTTCGGCAAGGCTA_oh	0.123065	1	NoSignifi		AGGAGTGGAGCCTGCGGC_cp	-0.243638	1	NoSignifi			TTTTGAGGCCTTGTTTCGGCAAGGCTA_oh	-0.337353	1	NoSignifi		AGGAGTGGAGCCTGCGGC_cp	-2.96059	4.60643e-21	Down			TTTTGAGGCCTTGTTTCGGCAAGGCTA_oh	-1.06984	0.0548394	NoSignifi		AGGAGTGGAGCCTGCGGC_cp	-3.5392	3.3444e-27	Down
		TGATTCCATGTAGAGTTTAACTGCTGAGTT_oh	1.12922	0.00803486	NoSignifi		GGCTTTGGTCTAGGGGT_cp	0.186393	1	NoSignifi			TGATTCCATGTAGAGTTTAACTGCTGAGTT_oh	-0.949942	0.316468	NoSignifi		GGCTTTGGTCTAGGGGT_cp	0.0585971	1	NoSignifi			TGATTCCATGTAGAGTTTAACTGCTGAGTT_oh	-1.49212	5.97099e-05	NoSignifi		GGCTTTGGTCTAGGGGT_cp	0.0451572	1	NoSignifi
		AGCGAGACCCCGTCTCTA_oh	-0.275005	1	NoSignifi		AGTAGAAAATGATGATTGGAGCTTGC_cp	-0.152176	1	NoSignifi			AGCGAGACCCCGTCTCTA_oh	0.301359	1	NoSignifi		AGTAGAAAATGATGATTGGAGCTTGC_cp	-0.251167	1	NoSignifi			AGCGAGACCCCGTCTCTA_oh	0.204115	1	NoSignifi		AGTAGAAAATGATGATTGGAGCTTGC_cp	-0.981092	0.0805248	NoSignifi
		AAAGGATCAGTCCTTGTATTCTGAGAGCA_oh	0.437177	1	NoSignifi		TCGGTTCCCAGCACCC_cp	1.1229	0.00521134	NoSignifi			AAAGGATCAGTCCTTGTATTCTGAGAGCA_oh	0.253062	1	NoSignifi		TCGGTTCCCAGCACCC_cp	1.02903	0.0113272	NoSignifi			AAAGGATCAGTCCTTGTATTCTGAGAGCA_oh	-0.372219	1	NoSignifi		TCGGTTCCCAGCACCC_cp	0.553268	1	NoSignifi
		TGAGGCCTTGTTTCGGCAAGGCTA_oh	-0.126365	1	NoSignifi		ATTAAATGGATTTTTGGAACT_cp	0.0594997	1	NoSignifi			TGAGGCCTTGTTTCGGCAAGGCTA_oh	-0.684752	1	NoSignifi		ATTAAATGGATTTTTGGAACT_cp	-0.707823	1	NoSignifi			TGAGGCCTTGTTTCGGCAAGGCTA_oh	-1.39782	0.000357126	NoSignifi		ATTAAATGGATTTTTGGAACT_cp	-0.842531	0.553115	NoSignifi
		TCCAGGAACGGTGCACC_oh	-0.105433	1	NoSignifi		GCTGACCCCTGCGATTTCCCC_cp	-0.474693	1	NoSignifi			TCCAGGAACGGTGCACC_oh	-1.21227	0.00813218	NoSignifi		GCTGACCCCTGCGATTTCCCC_cp	-3.54271	2.16262e-26	Down			TCCAGGAACGGTGCACC_oh	-1.72844	1.09671e-06	NoSignifi		GCTGACCCCTGCGATTTCCCC_cp	-4.18206	3.478e-32	Down
		AACATTAACTCTGACA_oh	-0.785246	1	NoSignifi		AGTGGGGGACTGCGTTC_cp	-0.593544	1	NoSignifi			AACATTAACTCTGACA_oh	-1.6998	2.4359e-06	NoSignifi		AGTGGGGGACTGCGTTC_cp	-2.26219	3.5421e-13	Down			AACATTAACTCTGACA_oh	-1.03462	0.0983235	NoSignifi		AGTGGGGGACTGCGTTC_cp	-3.45383	1.23996e-25	Down
		AATTTTTTGAGGCCTTGTTTCGGCAAGGCT_oh	-0.164098	1	NoSignifi		GTGCTGACCCCTGCGATTTCCCC_cp	-0.589863	1	NoSignifi			AATTTTTTGAGGCCTTGTTTCGGCAAGGCT_oh	-0.306983	1	NoSignifi		GTGCTGACCCCTGCGATTTCCCC_cp	-2.98899	7.19208e-21	Down			AATTTTTTGAGGCCTTGTTTCGGCAAGGCT_oh	-0.780449	1	NoSignifi		GTGCTGACCCCTGCGATTTCCCC_cp	-2.84712	2.42319e-19	Down
		ATGTCTTTCGCTCCTATCTGATG_oh	0.43964	1	NoSignifi		AGTGGGATCGCGCCTGT_cp	-0.494103	1	NoSignifi			ATGTCTTTCGCTCCTATCTGATG_oh	0.305837	1	NoSignifi		AGTGGGATCGCGCCTGT_cp	-1.83293	8.71753e-09	NoSignifi			ATGTCTTTCGCTCCTATCTGATG_oh	0.794759	0.827214	NoSignifi		AGTGGGATCGCGCCTGT_cp	-2.84121	3.13387e-19	Down
		AAGATTCGGTGCAATAAGT_oh	0.264873	1	NoSignifi		AATACCCCGCCGTGACGACTTGC_cp	0.165802	1	NoSignifi			AAGATTCGGTGCAATAAGT_oh	-0.128584	1	NoSignifi		AATACCCCGCCGTGACGACTTGC_cp	-0.480114	1	NoSignifi			AAGATTCGGTGCAATAAGT_oh	0.276474	1	NoSignifi		AATACCCCGCCGTGACGACTTGC_cp	-1.32839	0.000293615	NoSignifi
		TGCAGTACCTCCAGGAACGGTGCACCA_oh	0.846492	1	NoSignifi		TGCTGTGATGAGATGACT_cp	-0.10006	1	NoSignifi			TGCAGTACCTCCAGGAACGGTGCACCA_oh	-0.319436	1	NoSignifi		TGCTGTGATGAGATGACT_cp	-0.63021	1	NoSignifi			TGCAGTACCTCCAGGAACGGTGCACCA_oh	-1.07567	0.0636388	NoSignifi		TGCTGTGATGAGATGACT_cp	-0.332272	1	NoSignifi
		ACTTCCAGGAACGGTGCACCA_oh	0.142364	1	NoSignifi		AGAGCACCCGAAACC_cp	-0.804042	1	NoSignifi			ACTTCCAGGAACGGTGCACCA_oh	-0.30457	1	NoSignifi		AGAGCACCCGAAACC_cp	-0.645855	1	NoSignifi			ACTTCCAGGAACGGTGCACCA_oh	-1.81175	3.19712e-07	NoSignifi		AGAGCACCCGAAACC_cp	-0.980729	0.101323	NoSignifi
		TTGAGGTCCTGCTCGTGCAGGGCT_oh	0.437838	1	NoSignifi		AAGGATGACACGCAAATTCGTGAAGC_cp	-0.372051	1	NoSignifi			TTGAGGTCCTGCTCGTGCAGGGCT_oh	-0.612701	1	NoSignifi		AAGGATGACACGCAAATTCGTGAAGC_cp	-1.16912	0.00670413	NoSignifi			TTGAGGTCCTGCTCGTGCAGGGCT_oh	-1.33155	0.00136414	NoSignifi		AAGGATGACACGCAAATTCGTGAAGC_cp	-1.3948	0.000100281	NoSignifi
		AACCTTGGAGAGCTGAGC_oh	-0.116385	1	NoSignifi		GGTTTTCCCAGGGCGAGGCTT_cp	-0.243428	1	NoSignifi			AACCTTGGAGAGCTGAGC_oh	-0.46007	1	NoSignifi		GGTTTTCCCAGGGCGAGGCTT_cp	-0.843474	0.73399	NoSignifi			AACCTTGGAGAGCTGAGC_oh	0.838198	0.456073	NoSignifi		GGTTTTCCCAGGGCGAGGCTT_cp	-1.88379	4.71856e-09	NoSignifi
		AAAGGATCAGTCCTTGTATTCTGAGAGC_oh	0.974863	0.159113	NoSignifi		ACTTTCCCCCCTTCTCACTACTGC_cp	0.29478	1	NoSignifi			AAAGGATCAGTCCTTGTATTCTGAGAGC_oh	0.597666	1	NoSignifi		ACTTTCCCCCCTTCTCACTACTGC_cp	0.0359067	1	NoSignifi			AAAGGATCAGTCCTTGTATTCTGAGAGC_oh	0.280026	1	NoSignifi		ACTTTCCCCCCTTCTCACTACTGC_cp	-0.0389785	1	NoSignifi
		AGTACTTCCAGGAACGGTGCACCA_oh	0.371131	1	NoSignifi		AAGCTTCCAAGACTCCAGACAC_cp	0.306774	1	NoSignifi			AGTACTTCCAGGAACGGTGCACCA_oh	-0.208497	1	NoSignifi		AAGCTTCCAAGACTCCAGACAC_cp	-0.559474	1	NoSignifi			AGTACTTCCAGGAACGGTGCACCA_oh	-1.12189	0.0356974	NoSignifi		AAGCTTCCAAGACTCCAGACAC_cp	0.732874	1	NoSignifi
		ATTGCTGTTGAGACTTGGAAATCTGATT_oh	-0.121206	1	NoSignifi		ATCGACCTGGTATTGCAGTAC_cp	-0.0948157	1	NoSignifi			ATTGCTGTTGAGACTTGGAAATCTGATT_oh	-0.702706	1	NoSignifi		ATCGACCTGGTATTGCAGTAC_cp	-1.05371	0.0425034	NoSignifi			ATTGCTGTTGAGACTTGGAAATCTGATT_oh	-0.404986	1	NoSignifi		ATCGACCTGGTATTGCAGTAC_cp	-1.28878	0.000826693	NoSignifi
		AAGTAACTCTGAGGAG_oh	-0.812676	1	NoSignifi		ACTCCGGATGTGCTGACCC_cp	-0.0454669	1	NoSignifi			AAGTAACTCTGAGGAG_oh	-1.26216	0.00508499	NoSignifi		ACTCCGGATGTGCTGACCC_cp	-0.985184	0.115803	NoSignifi			AAGTAACTCTGAGGAG_oh	-0.817023	1	NoSignifi		ACTCCGGATGTGCTGACCC_cp	-0.918868	0.267644	NoSignifi
		GCAGTACCTCCAGGAACGGTGCACCA_oh	0.355502	1	NoSignifi		ATGGCCCCTGCGCAAGGATGACACGC_cp	-0.475875	1	NoSignifi			GCAGTACCTCCAGGAACGGTGCACCA_oh	-0.158373	1	NoSignifi		ATGGCCCCTGCGCAAGGATGACACGC_cp	-0.214611	1	NoSignifi			GCAGTACCTCCAGGAACGGTGCACCA_oh	-0.710982	1	NoSignifi		ATGGCCCCTGCGCAAGGATGACACGC_cp	-1.05977	0.0330773	NoSignifi
		AGCCGGCGGGAGCCCCGG_oh	-1.13283	0.0819433	NoSignifi		GGGCTATCGTGGAATTCT_cp	0.405261	1	NoSignifi			AGCCGGCGGGAGCCCCGG_oh	-0.332901	1	NoSignifi		GGGCTATCGTGGAATTCT_cp	0.682724	1	NoSignifi			AGCCGGCGGGAGCCCCGG_oh	-0.0784757	1	NoSignifi		GGGCTATCGTGGAATTCT_cp	0.503368	1	NoSignifi
		TTTCGCTCCTATCTGATG_oh	0.60779	1	NoSignifi		CCGGATGTGCTGACCCCTGC_cp	0.0849343	1	NoSignifi			TTTCGCTCCTATCTGATG_oh	-0.299542	1	NoSignifi		CCGGATGTGCTGACCCCTGC_cp	0.0974926	1	NoSignifi			TTTCGCTCCTATCTGATG_oh	0.0344255	1	NoSignifi		CCGGATGTGCTGACCCCTGC_cp	-0.176096	1	NoSignifi
		AGTGGAGAAAACAAAAATTCTCTGAGTAG_oh	0.525564	1	NoSignifi		CGTGGAGAGGAACAATTCTGAGTCT_cp	0.167967	1	NoSignifi			AGTGGAGAAAACAAAAATTCTCTGAGTAG_oh	-0.149349	1	NoSignifi		CGTGGAGAGGAACAATTCTGAGTCT_cp	-1.16078	0.00885843	NoSignifi			AGTGGAGAAAACAAAAATTCTCTGAGTAG_oh	-0.188288	1	NoSignifi		CGTGGAGAGGAACAATTCTGAGTCT_cp	-0.97559	0.116026	NoSignifi
		TCTAAATGCTGGTGACAGAC_oh	0.784683	1	NoSignifi		AAGACTCCAGACACATCC_cp	-0.042164	1	NoSignifi			TCTAAATGCTGGTGACAGAC_oh	0.206629	1	NoSignifi		AAGACTCCAGACACATCC_cp	0.0283048	1	NoSignifi			TCTAAATGCTGGTGACAGAC_oh	-0.248376	1	NoSignifi		AAGACTCCAGACACATCC_cp	0.285089	1	NoSignifi
		ATTGTGGAAGTTCTGAGT_oh	-0.322994	1	NoSignifi		TGAACTGATGATATCATTTCTTTCCCCGTC_cp	0.00991114	1	NoSignifi			ATTGTGGAAGTTCTGAGT_oh	-0.60382	1	NoSignifi		TGAACTGATGATATCATTTCTTTCCCCGTC_cp	0.453049	1	NoSignifi			ATTGTGGAAGTTCTGAGT_oh	-0.11144	1	NoSignifi		TGAACTGATGATATCATTTCTTTCCCCGTC_cp	0.157809	1	NoSignifi
		TCTGACTTGAGCAAGTGACATTC_oh	0.789041	1	NoSignifi		AAGCTTCCAAGACTCCAGACACATCC_cp	0.237308	1	NoSignifi			TCTGACTTGAGCAAGTGACATTC_oh	0.241418	1	NoSignifi		AAGCTTCCAAGACTCCAGACACATCC_cp	0.0159343	1	NoSignifi			TCTGACTTGAGCAAGTGACATTC_oh	-0.454162	1	NoSignifi		AAGCTTCCAAGACTCCAGACACATCC_cp	1.04129	0.0101177	NoSignifi
		AAAAATTCTCTGAGTAGC_oh	-0.413465	1	NoSignifi		CCACGGCTGTCTCTCCAGCCACC_cp	0.433755	1	NoSignifi			AAAAATTCTCTGAGTAGC_oh	-0.50556	1	NoSignifi		CCACGGCTGTCTCTCCAGCCACC_cp	0.933182	0.0809023	NoSignifi			AAAAATTCTCTGAGTAGC_oh	0.0200322	1	NoSignifi		CCACGGCTGTCTCTCCAGCCACC_cp	0.0514981	1	NoSignifi
		AGTAGGCTCTACAGAA_oh	0.0828225	1	NoSignifi		GGTCTAAGGCTGGATTT_cp	0.0921289	1	NoSignifi			AGTAGGCTCTACAGAA_oh	0.0793644	1	NoSignifi		GGTCTAAGGCTGGATTT_cp	0.198134	1	NoSignifi			AGTAGGCTCTACAGAA_oh	0.551068	1	NoSignifi		GGTCTAAGGCTGGATTT_cp	-1.2128	0.00348051	NoSignifi
		GCCTGCCTGAGCGTCGCT_oh	0.0418574	1	NoSignifi		GAAGCGTTCCATATTTTT_cp	-1.79127	1.44392e-07	NoSignifi			GCCTGCCTGAGCGTCGCT_oh	-0.248504	1	NoSignifi		GAAGCGTTCCATATTTTT_cp	-1.32029	0.000660717	NoSignifi			GCCTGCCTGAGCGTCGCT_oh	-0.709203	1	NoSignifi		GAAGCGTTCCATATTTTT_cp	-1.79912	4.68541e-08	NoSignifi
		ATGTTAGAGTTCTGATG_oh	-0.433114	1	NoSignifi		AGCCGTTAAAGGCTAGGCTCAC_cp	-0.788723	1	NoSignifi			ATGTTAGAGTTCTGATG_oh	-0.450981	1	NoSignifi		AGCCGTTAAAGGCTAGGCTCAC_cp	0.486619	1	NoSignifi			ATGTTAGAGTTCTGATG_oh	0.576411	1	NoSignifi		AGCCGTTAAAGGCTAGGCTCAC_cp	-0.744015	1	NoSignifi
		TTTTGAGGTCTTGCTTCTTGCAAGGCT_oh	0.652213	1	NoSignifi		AGGTCGGAAACGGAGC_cp	-0.266903	1	NoSignifi			TTTTGAGGTCTTGCTTCTTGCAAGGCT_oh	-0.0303549	1	NoSignifi		AGGTCGGAAACGGAGC_cp	-1.49237	2.8035e-05	NoSignifi			TTTTGAGGTCTTGCTTCTTGCAAGGCT_oh	-0.66124	1	NoSignifi		AGGTCGGAAACGGAGC_cp	-1.89079	7.99622e-09	NoSignifi
		TTTGAGGTCCTGCTCGTGCAGGGCT_oh	0.27021	1	NoSignifi		AAGGCCCAGACTCAATTTCT_cp	0.183188	1	NoSignifi			TTTGAGGTCCTGCTCGTGCAGGGCT_oh	-0.153263	1	NoSignifi		AAGGCCCAGACTCAATTTCT_cp	-0.188987	1	NoSignifi			TTTGAGGTCCTGCTCGTGCAGGGCT_oh	-0.991622	0.30581	NoSignifi		AAGGCCCAGACTCAATTTCT_cp	-0.429099	1	NoSignifi
		ATGAAATGGCTGGACAGTA_oh	0.932755	0.410063	NoSignifi		GTAGCGTTCCCTCCTGAGC_cp	0.197007	1	NoSignifi			ATGAAATGGCTGGACAGTA_oh	0.162079	1	NoSignifi		GTAGCGTTCCCTCCTGAGC_cp	0.282455	1	NoSignifi			ATGAAATGGCTGGACAGTA_oh	-0.0874321	1	NoSignifi		GTAGCGTTCCCTCCTGAGC_cp	-0.942792	0.205288	NoSignifi
		ATGAAAATAACTATCCTCTGAGCAG_oh	0.770008	1	NoSignifi		GTAAATGATGAACTCACTTTTTTCCCCGTC_cp	-0.372205	1	NoSignifi			ATGAAAATAACTATCCTCTGAGCAG_oh	0.411518	1	NoSignifi		GTAAATGATGAACTCACTTTTTTCCCCGTC_cp	-0.184029	1	NoSignifi			ATGAAAATAACTATCCTCTGAGCAG_oh	0.668325	1	NoSignifi		GTAAATGATGAACTCACTTTTTTCCCCGTC_cp	0.00539638	1	NoSignifi
		AAAGGAACCACTGATG_oh	-1.17092	0.0889197	NoSignifi		AAGAGATTTCGGAAGCAT_cp	-0.628576	1	NoSignifi			AAAGGAACCACTGATG_oh	-1.34536	0.00376224	NoSignifi		AAGAGATTTCGGAAGCAT_cp	-1.20153	0.00535572	NoSignifi			AAAGGAACCACTGATG_oh	-0.384905	1	NoSignifi		AAGAGATTTCGGAAGCAT_cp	-1.999	8.78297e-10	NoSignifi
		TGCCAGTTTGTCCTGATA_oh	0.657521	1	NoSignifi		AATTCTGAGTCTTACACT_cp	-0.911721	0.78748	NoSignifi			TGCCAGTTTGTCCTGATA_oh	0.206295	1	NoSignifi		AATTCTGAGTCTTACACT_cp	-0.949763	0.244857	NoSignifi			TGCCAGTTTGTCCTGATA_oh	-0.237851	1	NoSignifi		AATTCTGAGTCTTACACT_cp	-1.80315	4.6775e-08	NoSignifi
		ACTGACGACTCCATGTGTCTGAGCAA_oh	0.262947	1	NoSignifi		TACTAAAATTGGAACGATACAGAGAAGAT_cp	1.14318	0.00476886	NoSignifi			ACTGACGACTCCATGTGTCTGAGCAA_oh	-0.583133	1	NoSignifi		TACTAAAATTGGAACGATACAGAGAAGAT_cp	-1.14488	0.0122055	NoSignifi			ACTGACGACTCCATGTGTCTGAGCAA_oh	0.264506	1	NoSignifi		TACTAAAATTGGAACGATACAGAGAAGAT_cp	-1.5904	3.5014e-06	NoSignifi
		AGGTCTGTGGGAAGGAACTACAAGACAGCT_oh	0.0450845	1	NoSignifi		ATCGATCTGGTATTGCAGTACCTCC_cp	-0.0231842	1	NoSignifi			AGGTCTGTGGGAAGGAACTACAAGACAGCT_oh	-0.664201	1	NoSignifi		ATCGATCTGGTATTGCAGTACCTCC_cp	-0.25829	1	NoSignifi			AGGTCTGTGGGAAGGAACTACAAGACAGCT_oh	-0.244468	1	NoSignifi		ATCGATCTGGTATTGCAGTACCTCC_cp	-0.22338	1	NoSignifi
		TATCACCCATGACTGATGGCT_oh	0.32543	1	NoSignifi		ATCTTCTCATTGAGCTCCTTTCTGTCCATC_cp	-0.0127206	1	NoSignifi			TATCACCCATGACTGATGGCT_oh	-0.571915	1	NoSignifi		ATCTTCTCATTGAGCTCCTTTCTGTCCATC_cp	-0.0369208	1	NoSignifi			TATCACCCATGACTGATGGCT_oh	-0.892224	1	NoSignifi		ATCTTCTCATTGAGCTCCTTTCTGTCCATC_cp	-0.451819	1	NoSignifi
		AATCATGAAAATAACTATCCTCTGAGCAG_oh	1.40164	4.57856e-05	NoSignifi		ACGCATCGACCTGGTATTGC_cp	-0.697077	1	NoSignifi			AATCATGAAAATAACTATCCTCTGAGCAG_oh	0.00293999	1	NoSignifi		ACGCATCGACCTGGTATTGC_cp	-0.776814	1	NoSignifi			AATCATGAAAATAACTATCCTCTGAGCAG_oh	0.230509	1	NoSignifi		ACGCATCGACCTGGTATTGC_cp	-0.478038	1	NoSignifi
		AGGTTTTCTGACTTCGGTCGGAAAACCCCT_oh	-0.21738	1	NoSignifi		AAGGATGACACGCAAATTCGT_cp	-0.270282	1	NoSignifi			AGGTTTTCTGACTTCGGTCGGAAAACCCCT_oh	-0.533132	1	NoSignifi		AAGGATGACACGCAAATTCGT_cp	-0.769796	1	NoSignifi			AGGTTTTCTGACTTCGGTCGGAAAACCCCT_oh	-0.386657	1	NoSignifi		AAGGATGACACGCAAATTCGT_cp	-1.45716	6.37499e-05	NoSignifi
		TAAGATCCAACTCTGACCTCA_oh	1.06442	0.054624	NoSignifi		AGGGATCATTTCTAT_cp	-0.0987803	1	NoSignifi			TAAGATCCAACTCTGACCTCA_oh	-0.226927	1	NoSignifi		AGGGATCATTTCTAT_cp	-0.168827	1	NoSignifi			TAAGATCCAACTCTGACCTCA_oh	-0.447154	1	NoSignifi		AGGGATCATTTCTAT_cp	-1.13027	0.0148623	NoSignifi
		TAGCATGTTAGAGTTCTGATG_oh	0.950947	0.332511	NoSignifi		GTAAATGATGAACTCACTTTT_cp	0.871673	0.56104	NoSignifi			TAGCATGTTAGAGTTCTGATG_oh	0.0236164	1	NoSignifi		GTAAATGATGAACTCACTTTT_cp	-0.392282	1	NoSignifi			TAGCATGTTAGAGTTCTGATG_oh	0.54754	1	NoSignifi		GTAAATGATGAACTCACTTTT_cp	-0.135997	1	NoSignifi
		AAAACATTTGCCAGTTTGTCCTGATA_oh	0.145285	1	NoSignifi		GTGAAGCGTTCCATATTTTT_cp	-1.10347	0.0587179	NoSignifi			AAAACATTTGCCAGTTTGTCCTGATA_oh	0.320625	1	NoSignifi		GTGAAGCGTTCCATATTTTT_cp	-1.33717	0.00057799	NoSignifi			AAAACATTTGCCAGTTTGTCCTGATA_oh	0.16229	1	NoSignifi		GTGAAGCGTTCCATATTTTT_cp	-1.87691	1.33623e-08	NoSignifi
		GAAGAGAGAATCTTAAAAGACTGAGA_oh	1.54361	1.28772e-06	NoSignifi		ACCATGATCACGAAGGTGGTTTTCCC_cp	-0.322133	1	NoSignifi			GAAGAGAGAATCTTAAAAGACTGAGA_oh	0.232052	1	NoSignifi		ACCATGATCACGAAGGTGGTTTTCCC_cp	-0.6793	1	NoSignifi			GAAGAGAGAATCTTAAAAGACTGAGA_oh	0.141739	1	NoSignifi		ACCATGATCACGAAGGTGGTTTTCCC_cp	-1.4335	0.000102869	NoSignifi
		ACCCGGCCGTCGCCGGCAG_oh	-0.147343	1	NoSignifi		AATTCTGAGTCTTAC_cp	-1.02219	0.197075	NoSignifi			ACCCGGCCGTCGCCGGCAG_oh	-0.91116	0.966748	NoSignifi		AATTCTGAGTCTTAC_cp	-1.30832	0.00104571	NoSignifi			ACCCGGCCGTCGCCGGCAG_oh	-0.355865	1	NoSignifi		AATTCTGAGTCTTAC_cp	-1.02886	0.0663019	NoSignifi
		AAGTGAGGATGAAGTTATCTGAGG_oh	0.132483	1	NoSignifi		GTAGTATCTGTTTTATC_cp	-0.343213	1	NoSignifi			AAGTGAGGATGAAGTTATCTGAGG_oh	-0.0309779	1	NoSignifi		GTAGTATCTGTTTTATC_cp	0.6768	1	NoSignifi			AAGTGAGGATGAAGTTATCTGAGG_oh	0.0734068	1	NoSignifi		GTAGTATCTGTTTTATC_cp	0.161489	1	NoSignifi
		ACATTTCACCGGCTCTGAGA_oh	0.451177	1	NoSignifi		GCACTCCGGATGTGCTGACCCCTGC_cp	0.23251	1	NoSignifi			ACATTTCACCGGCTCTGAGA_oh	0.0500151	1	NoSignifi		GCACTCCGGATGTGCTGACCCCTGC_cp	0.121485	1	NoSignifi			ACATTTCACCGGCTCTGAGA_oh	0.422593	1	NoSignifi		GCACTCCGGATGTGCTGACCCCTGC_cp	-0.128408	1	NoSignifi
		TAAGCCAGTATGTCTGACATG_oh	1.17621	0.0070146	NoSignifi		TAAAATTGGAACGATACAGAGAAGATT_cp	-0.350226	1	NoSignifi			TAAGCCAGTATGTCTGACATG_oh	-0.482663	1	NoSignifi		TAAAATTGGAACGATACAGAGAAGATT_cp	-1.03423	0.075812	NoSignifi			TAAGCCAGTATGTCTGACATG_oh	-0.981807	0.402351	NoSignifi		TAAAATTGGAACGATACAGAGAAGATT_cp	-1.14054	0.0133811	NoSignifi
		TTTTTGAGGTCTTGCTTCTTGCAAGGCT_oh	0.667232	1	NoSignifi		ATCTGATACGTCCTCTATCCGAGGACAAT_cp	-0.285885	1	NoSignifi			TTTTTGAGGTCTTGCTTCTTGCAAGGCT_oh	-0.0435445	1	NoSignifi		ATCTGATACGTCCTCTATCCGAGGACAAT_cp	-0.153672	1	NoSignifi			TTTTTGAGGTCTTGCTTCTTGCAAGGCT_oh	-0.654084	1	NoSignifi		ATCTGATACGTCCTCTATCCGAGGACAAT_cp	-0.57832	1	NoSignifi
		ATTTGTCTGAGAAGG_oh	-1.77804	1.17621e-05	NoSignifi		AGGAACGGTGCACCA_cp	-0.103843	1	NoSignifi			ATTTGTCTGAGAAGG_oh	-2.23317	3.16784e-09	Down		AGGAACGGTGCACCA_cp	-0.264881	1	NoSignifi			ATTTGTCTGAGAAGG_oh	-1.40082	0.00215766	NoSignifi		AGGAACGGTGCACCA_cp	-0.953593	0.202953	NoSignifi
		ATTACCCGTCTGACA_oh	-2.70277	1.02969e-12	Down		AAATGCGGGAAACTC_cp	-0.751448	1	NoSignifi			ATTACCCGTCTGACA_oh	-2.19099	5.42866e-09	Down		AAATGCGGGAAACTC_cp	-3.46677	9.12482e-23	Down			ATTACCCGTCTGACA_oh	-1.6413	5.20132e-05	NoSignifi		AAATGCGGGAAACTC_cp	-3.36598	1.08588e-21	Down
		CCCCGGGCCGCGGTCCCGGGG_oh	-1.25135	0.0410043	NoSignifi		TAAAATTGGAACGATACAGAGAAGA_cp	0.820834	1	NoSignifi			CCCCGGGCCGCGGTCCCGGGG_oh	-1.04877	0.22379	NoSignifi		TAAAATTGGAACGATACAGAGAAGA_cp	-1.07016	0.0557688	NoSignifi			CCCCGGGCCGCGGTCCCGGGG_oh	0.0597739	1	NoSignifi		TAAAATTGGAACGATACAGAGAAGA_cp	-1.15975	0.0118239	NoSignifi
		GCCTGTCGGAGCGTCGCT_oh	-5.34441	4.58176e-27	Down		GTGGAGAGGAACAACTCTGAGTCT_cp	0.634024	1	NoSignifi			GCCTGTCGGAGCGTCGCT_oh	-6.38958	5.2348e-28	Down		GTGGAGAGGAACAACTCTGAGTCT_cp	-0.779854	1	NoSignifi			GCCTGTCGGAGCGTCGCT_oh	-10.7104	1.62017e-31	Down		GTGGAGAGGAACAACTCTGAGTCT_cp	-1.74409	3.92509e-07	NoSignifi
		CGGGGGACCGCCCCCCGGC_oh	-2.36124	7.37778e-10	Down		AAGGGACCCAGGAGATAAAA_cp	-0.452658	1	NoSignifi			CGGGGGACCGCCCCCCGGC_oh	-1.80494	6.7247e-06	NoSignifi		AAGGGACCCAGGAGATAAAA_cp	-0.680269	1	NoSignifi			CGGGGGACCGCCCCCCGGC_oh	-1.21172	0.0273263	NoSignifi		AAGGGACCCAGGAGATAAAA_cp	-0.631561	1	NoSignifi
		AAGCAGGATTACTCTGAGA_oh	0.0942619	1	NoSignifi		GCTCTGTGATGAACCCC_cp	0.0748578	1	NoSignifi			AAGCAGGATTACTCTGAGA_oh	0.296381	1	NoSignifi		GCTCTGTGATGAACCCC_cp	0.262174	1	NoSignifi			AAGCAGGATTACTCTGAGA_oh	-0.132725	1	NoSignifi		GCTCTGTGATGAACCCC_cp	-0.595256	1	NoSignifi
		TTGCAGTACCTCCAGGAACGGTGCACC_oh	0.226451	1	NoSignifi		GAGAGGGAGGGAACGCAGTCTGAGTGGA_cp	0.0306211	1	NoSignifi			TTGCAGTACCTCCAGGAACGGTGCACC_oh	-0.782129	1	NoSignifi		GAGAGGGAGGGAACGCAGTCTGAGTGGA_cp	0.426034	1	NoSignifi			TTGCAGTACCTCCAGGAACGGTGCACC_oh	-1.36895	0.00386371	NoSignifi		GAGAGGGAGGGAACGCAGTCTGAGTGGA_cp	-1.3013	0.0013233	NoSignifi
		CTCCAGGAACGGTGCACC_oh	-0.398369	1	NoSignifi		AGTGGGGGACTGCGTTCGC_cp	-0.586845	1	NoSignifi			CTCCAGGAACGGTGCACC_oh	-0.599833	1	NoSignifi		AGTGGGGGACTGCGTTCGC_cp	-0.905437	0.520179	NoSignifi			CTCCAGGAACGGTGCACC_oh	-1.32043	0.00709417	NoSignifi		AGTGGGGGACTGCGTTCGC_cp	-0.536205	1	NoSignifi
		TTGAGGTCTTGCTTCTTGCAAGGCT_oh	1.0089	0.155033	NoSignifi		GGAACGATACAGAGAAGATT_cp	-0.447767	1	NoSignifi			TTGAGGTCTTGCTTCTTGCAAGGCT_oh	-0.191525	1	NoSignifi		GGAACGATACAGAGAAGATT_cp	-0.819058	1	NoSignifi			TTGAGGTCTTGCTTCTTGCAAGGCT_oh	-0.559499	1	NoSignifi		GGAACGATACAGAGAAGATT_cp	-1.36637	0.000450849	NoSignifi
		ATTTTATTTCTGAGGTT_oh	-0.672069	1	NoSignifi		GTGTAGAGCACCCGAAACCAC_cp	0.0811766	1	NoSignifi			ATTTTATTTCTGAGGTT_oh	-0.56837	1	NoSignifi		GTGTAGAGCACCCGAAACCAC_cp	0.0753224	1	NoSignifi			ATTTTATTTCTGAGGTT_oh	0.376589	1	NoSignifi		GTGTAGAGCACCCGAAACCAC_cp	-0.815383	1	NoSignifi
		TTTAAGCCAGTATGTCTGACA_oh	0.569056	1	NoSignifi		GATACAGAGAAGATTAGC_cp	-0.773198	1	NoSignifi			TTTAAGCCAGTATGTCTGACA_oh	-0.531251	1	NoSignifi		GATACAGAGAAGATTAGC_cp	-1.27417	0.00255708	NoSignifi			TTTAAGCCAGTATGTCTGACA_oh	-0.412584	1	NoSignifi		GATACAGAGAAGATTAGC_cp	-1.36636	0.000523799	NoSignifi
		TTGAGGCCTTGTCTTGACAAGGCTC_oh	-0.244932	1	NoSignifi		CGGCCTTTTGGCTAAGATC_cp	-0.488927	1	NoSignifi			TTGAGGCCTTGTCTTGACAAGGCTC_oh	-1.13399	0.11448	NoSignifi		CGGCCTTTTGGCTAAGATC_cp	0.254249	1	NoSignifi			TTGAGGCCTTGTCTTGACAAGGCTC_oh	-1.41018	0.00223034	NoSignifi		CGGCCTTTTGGCTAAGATC_cp	-0.461519	1	NoSignifi
		AAAGGATCAGTCCTTGTATTCTGAGA_oh	0.16318	1	NoSignifi		GAAGGTGGTTTTCCCAGGGCGAGGCTT_cp	-0.401337	1	NoSignifi			AAAGGATCAGTCCTTGTATTCTGAGA_oh	0.763903	1	NoSignifi		GAAGGTGGTTTTCCCAGGGCGAGGCTT_cp	-1.52475	4.71095e-05	NoSignifi			AAAGGATCAGTCCTTGTATTCTGAGA_oh	0.938454	0.175063	NoSignifi		GAAGGTGGTTTTCCCAGGGCGAGGCTT_cp	-1.65123	3.62972e-06	NoSignifi
		GAAAACACAGGAACACCTGAGA_oh	0.420158	1	NoSignifi		GTTTCCCGGCCAATGCACC_cp	-0.256947	1	NoSignifi			GAAAACACAGGAACACCTGAGA_oh	-0.106801	1	NoSignifi		GTTTCCCGGCCAATGCACC_cp	-0.549828	1	NoSignifi			GAAAACACAGGAACACCTGAGA_oh	0.0501027	1	NoSignifi		GTTTCCCGGCCAATGCACC_cp	0.0632004	1	NoSignifi
		CGGCCCCCGGCGCGCCGGGC_oh	-0.0423234	1	NoSignifi		GTGGAGAGGAACAATTCTGAGTCTT_cp	-0.345592	1	NoSignifi			CGGCCCCCGGCGCGCCGGGC_oh	-0.119187	1	NoSignifi		GTGGAGAGGAACAATTCTGAGTCTT_cp	-0.380463	1	NoSignifi			CGGCCCCCGGCGCGCCGGGC_oh	0.851529	0.600638	NoSignifi		GTGGAGAGGAACAATTCTGAGTCTT_cp	-0.704591	1	NoSignifi
		TTTGAGGCCTTGTCTTGACAAGGCTC_oh	-0.345187	1	NoSignifi		AGATTTCTTTGTTCCTTCTCC_cp	-0.171306	1	NoSignifi			TTTGAGGCCTTGTCTTGACAAGGCTC_oh	-0.505904	1	NoSignifi		AGATTTCTTTGTTCCTTCTCC_cp	-0.641464	1	NoSignifi			TTTGAGGCCTTGTCTTGACAAGGCTC_oh	-1.60324	0.000170227	NoSignifi		AGATTTCTTTGTTCCTTCTCC_cp	-0.823332	1	NoSignifi
		AGTGGTGAGCCTATGGTTTTCTGAAG_oh	0.627483	1	NoSignifi		TCCAGGAACGGTGCACCA_cp	0.355181	1	NoSignifi			AGTGGTGAGCCTATGGTTTTCTGAAG_oh	-0.180337	1	NoSignifi		TCCAGGAACGGTGCACCA_cp	0.511817	1	NoSignifi			AGTGGTGAGCCTATGGTTTTCTGAAG_oh	0.143376	1	NoSignifi		TCCAGGAACGGTGCACCA_cp	-1.15262	0.0191147	NoSignifi
		AAGGGACCTTGGAGACAATT_oh	0.162023	1	NoSignifi		AATTGAAAACTTTTCCCAAT_cp	-0.345153	1	NoSignifi			AAGGGACCTTGGAGACAATT_oh	-0.0509706	1	NoSignifi		AATTGAAAACTTTTCCCAAT_cp	-1.46232	0.000185892	NoSignifi			AAGGGACCTTGGAGACAATT_oh	0.458938	1	NoSignifi		AATTGAAAACTTTTCCCAAT_cp	-1.36418	0.000703482	NoSignifi
		ACCCGGCCGTCGCCGGCA_oh	-3.06307	1.74321e-14	Down		GGAACGATACAGAGAAGA_cp	0.758674	1	NoSignifi			ACCCGGCCGTCGCCGGCA_oh	-2.89205	3.68151e-13	Down		GGAACGATACAGAGAAGA_cp	-1.15581	0.0229541	NoSignifi			ACCCGGCCGTCGCCGGCA_oh	-1.84132	5.71358e-06	NoSignifi		GGAACGATACAGAGAAGA_cp	-1.34514	0.000950394	NoSignifi
		AAGATTGAAGATTGATTGTTAAGCTGAAA_oh	0.343444	1	NoSignifi		AGATCTCGGTGGGACCTCC_cp	-0.0632938	1	NoSignifi			AAGATTGAAGATTGATTGTTAAGCTGAAA_oh	-0.0175992	1	NoSignifi		AGATCTCGGTGGGACCTCC_cp	-0.339216	1	NoSignifi			AAGATTGAAGATTGATTGTTAAGCTGAAA_oh	-0.472098	1	NoSignifi		AGATCTCGGTGGGACCTCC_cp	-1.32624	0.00128546	NoSignifi
		ATTCCCTGTTGCCTTCCTTCTGAGAACA_oh	0.013349	1	NoSignifi		TCCTCTTTGTATAGTGGT_cp	-0.432004	1	NoSignifi			ATTCCCTGTTGCCTTCCTTCTGAGAACA_oh	-0.252795	1	NoSignifi		TCCTCTTTGTATAGTGGT_cp	-0.251504	1	NoSignifi			ATTCCCTGTTGCCTTCCTTCTGAGAACA_oh	0.311425	1	NoSignifi		TCCTCTTTGTATAGTGGT_cp	-1.455	0.000163163	NoSignifi
		TACCTCCAGGAACGGTGCACC_oh	0.469534	1	NoSignifi		ATACTTTCAGGGATC_cp	-0.499108	1	NoSignifi			TACCTCCAGGAACGGTGCACC_oh	-0.225422	1	NoSignifi		ATACTTTCAGGGATC_cp	-0.1197	1	NoSignifi			TACCTCCAGGAACGGTGCACC_oh	-1.35288	0.0062494	NoSignifi		ATACTTTCAGGGATC_cp	-1.09657	0.0442177	NoSignifi
		GAGGTCCTGCTCGTGCAGGGCT_oh	-0.413396	1	NoSignifi		GACTGTGTAGAGCACCCGAAACC_cp	0.141685	1	NoSignifi			GAGGTCCTGCTCGTGCAGGGCT_oh	-0.722686	1	NoSignifi		GACTGTGTAGAGCACCCGAAACC_cp	-0.065914	1	NoSignifi			GAGGTCCTGCTCGTGCAGGGCT_oh	-1.21729	0.0369304	NoSignifi		GACTGTGTAGAGCACCCGAAACC_cp	-1.03761	0.100533	NoSignifi
		ATAGCGAGACCCCGTCTCTA_oh	0.605726	1	NoSignifi		AAGAGTTCGGTTCCCAGCATCC_cp	-0.602694	1	NoSignifi			ATAGCGAGACCCCGTCTCTA_oh	0.526908	1	NoSignifi		AAGAGTTCGGTTCCCAGCATCC_cp	-0.455653	1	NoSignifi			ATAGCGAGACCCCGTCTCTA_oh	0.466049	1	NoSignifi		AAGAGTTCGGTTCCCAGCATCC_cp	-1.06246	0.0754897	NoSignifi
		ACACAGGAACACCTGAGA_oh	0.794512	1	NoSignifi		GCGGGAAACTCGACT_cp	-0.514986	1	NoSignifi			ACACAGGAACACCTGAGA_oh	-0.0328658	1	NoSignifi		GCGGGAAACTCGACT_cp	-4.18292	9.20739e-26	Down			ACACAGGAACACCTGAGA_oh	-0.0992176	1	NoSignifi		GCGGGAAACTCGACT_cp	-5.55264	5.23005e-32	Down
		AGCGAGACCCCGTCTCTTA_oh	-0.373711	1	NoSignifi		AGATCTCGCTGGGGCCTCC_cp	-0.131096	1	NoSignifi			AGCGAGACCCCGTCTCTTA_oh	0.527953	1	NoSignifi		AGATCTCGCTGGGGCCTCC_cp	-0.196375	1	NoSignifi			AGCGAGACCCCGTCTCTTA_oh	0.537077	1	NoSignifi		AGATCTCGCTGGGGCCTCC_cp	-0.642023	1	NoSignifi
		TGCTCCTATCTGATT_oh	-2.4853	5.88684e-10	Down		ATTGGAACGATACAGAGAAGA_cp	0.464462	1	NoSignifi			TGCTCCTATCTGATT_oh	-3.1209	6.48786e-14	Down		ATTGGAACGATACAGAGAAGA_cp	-1.3722	0.000982361	NoSignifi			TGCTCCTATCTGATT_oh	-1.37583	0.00617068	NoSignifi		ATTGGAACGATACAGAGAAGA_cp	-2.00625	8.31836e-09	Down
		TTGAAGATTGATTGTTAAGCTGAAA_oh	1.52889	4.68096e-06	NoSignifi		CTCCAGGAACGGTGCACCA_cp	0.371131	1	NoSignifi			TTGAAGATTGATTGTTAAGCTGAAA_oh	0.48969	1	NoSignifi		CTCCAGGAACGGTGCACCA_cp	0.515388	1	NoSignifi			TTGAAGATTGATTGTTAAGCTGAAA_oh	0.0716456	1	NoSignifi		CTCCAGGAACGGTGCACCA_cp	-0.524232	1	NoSignifi
		AGTGGAAATTCTGATT_oh	-0.833154	1	NoSignifi		CGGATGTGCTGACCCCTGCGATTTCCCC_cp	-0.381892	1	NoSignifi			AGTGGAAATTCTGATT_oh	-0.776324	1	NoSignifi		CGGATGTGCTGACCCCTGCGATTTCCCC_cp	-0.634354	1	NoSignifi			AGTGGAAATTCTGATT_oh	-1.16414	0.0842249	NoSignifi		CGGATGTGCTGACCCCTGCGATTTCCCC_cp	-0.596577	1	NoSignifi
		AAATTCGTGAAGCGTTCCATATTTTT_oh	-0.942878	1	NoSignifi		AATTCGTGAAGCGTTCCATATTTTT_cp	-1.36963	0.00245012	NoSignifi			AAATTCGTGAAGCGTTCCATATTTTT_oh	-0.692458	1	NoSignifi		AATTCGTGAAGCGTTCCATATTTTT_cp	-1.32671	0.00199433	NoSignifi			AAATTCGTGAAGCGTTCCATATTTTT_oh	-1.19911	0.054623	NoSignifi		AATTCGTGAAGCGTTCCATATTTTT_cp	-1.79928	5.74306e-07	NoSignifi
		TAGAATTACTCTGAGACC_oh	0.63247	1	NoSignifi		GTGGAGAGGAACAACTCTGAGTCTT_cp	-0.511573	1	NoSignifi			TAGAATTACTCTGAGACC_oh	0.688423	1	NoSignifi		GTGGAGAGGAACAACTCTGAGTCTT_cp	-0.711508	1	NoSignifi			TAGAATTACTCTGAGACC_oh	0.0135926	1	NoSignifi		GTGGAGAGGAACAACTCTGAGTCTT_cp	-1.38019	0.00091555	NoSignifi
		ATTGCAGTACCTCCAGGAACGGTGCACC_oh	-0.13349	1	NoSignifi		GGTTCCATGGTGTAATGTT_cp	-0.317578	1	NoSignifi			ATTGCAGTACCTCCAGGAACGGTGCACC_oh	-0.0843824	1	NoSignifi		GGTTCCATGGTGTAATGTT_cp	0.166028	1	NoSignifi			ATTGCAGTACCTCCAGGAACGGTGCACC_oh	-0.765678	1	NoSignifi		GGTTCCATGGTGTAATGTT_cp	-0.781827	1	NoSignifi
		TCTTATACGCTATTCTGAGCCGA_oh	1.16847	0.0132853	NoSignifi		TATACTAAAATTGGAACGATACAGAGAAGA_cp	1.14689	0.0079658	NoSignifi			TCTTATACGCTATTCTGAGCCGA_oh	-0.693883	1	NoSignifi		TATACTAAAATTGGAACGATACAGAGAAGA_cp	-1.08821	0.0784527	NoSignifi			TCTTATACGCTATTCTGAGCCGA_oh	-0.415854	1	NoSignifi		TATACTAAAATTGGAACGATACAGAGAAGA_cp	-1.24082	0.00786649	NoSignifi
		ATTCTCAGCGCGGCTA_oh	-0.592542	1	NoSignifi		CCACGGCTGTCTCTCCAGCCAC_cp	-0.288016	1	NoSignifi			ATTCTCAGCGCGGCTA_oh	-0.959633	0.969807	NoSignifi		CCACGGCTGTCTCTCCAGCCAC_cp	1.01871	0.0316409	NoSignifi			ATTCTCAGCGCGGCTA_oh	-0.29666	1	NoSignifi		CCACGGCTGTCTCTCCAGCCAC_cp	0.154167	1	NoSignifi
		AATTACGGATCTGGCTTCTGAGA_oh	0.516629	1	NoSignifi		ATACCACCTTGAACGC_cp	-0.200598	1	NoSignifi			AATTACGGATCTGGCTTCTGAGA_oh	0.0931388	1	NoSignifi		ATACCACCTTGAACGC_cp	0.294597	1	NoSignifi			AATTACGGATCTGGCTTCTGAGA_oh	0.577258	1	NoSignifi		ATACCACCTTGAACGC_cp	-1.06563	0.0809101	NoSignifi
		TTGGCTGTGTCTGAGCAC_oh	-0.137274	1	NoSignifi		ACGCATCGACCTGGTATTGCAGTACCTCC_cp	-0.0056749	1	NoSignifi			TTGGCTGTGTCTGAGCAC_oh	-0.857415	1	NoSignifi		ACGCATCGACCTGGTATTGCAGTACCTCC_cp	-0.431472	1	NoSignifi			TTGGCTGTGTCTGAGCAC_oh	-1.23664	0.0350516	NoSignifi		ACGCATCGACCTGGTATTGCAGTACCTCC_cp	-0.8531	1	NoSignifi
		ATGAGGACAACAGTCCCTCTAAACTGATG_oh	0.695425	1	NoSignifi		ACGCGCGTAGACTTCCCCCGC_cp	0.0787223	1	NoSignifi			ATGAGGACAACAGTCCCTCTAAACTGATG_oh	0.060147	1	NoSignifi		ACGCGCGTAGACTTCCCCCGC_cp	-0.925122	0.591816	NoSignifi			ATGAGGACAACAGTCCCTCTAAACTGATG_oh	0.164338	1	NoSignifi		ACGCGCGTAGACTTCCCCCGC_cp	-0.100003	1	NoSignifi
		TTTGAGGTCTTGCTTCTTGCAAGGCT_oh	1.07669	0.0731859	NoSignifi		ACTCCGGATGTGCTGACC_cp	-0.353592	1	NoSignifi			TTTGAGGTCTTGCTTCTTGCAAGGCT_oh	0.362205	1	NoSignifi		ACTCCGGATGTGCTGACC_cp	-1.24475	0.0102003	NoSignifi			TTTGAGGTCTTGCTTCTTGCAAGGCT_oh	-0.374063	1	NoSignifi		ACTCCGGATGTGCTGACC_cp	-1.23898	0.00791314	NoSignifi
		TCGACTGCATAATTTGTGGTAGTGGGGGAC_oh	-2.05566	7.83918e-07	Down		AGGAGTTCTGGGCTGTAGTGC_cp	0.118914	1	NoSignifi			TCGACTGCATAATTTGTGGTAGTGGGGGAC_oh	-2.21171	8.03728e-08	Down		AGGAGTTCTGGGCTGTAGTGC_cp	-0.763935	1	NoSignifi			TCGACTGCATAATTTGTGGTAGTGGGGGAC_oh	-4.20727	7.55737e-19	Down		AGGAGTTCTGGGCTGTAGTGC_cp	-1.46922	0.000253068	NoSignifi
		AAGTGAGGATGAAGTTATCTGAGGA_oh	0.291037	1	NoSignifi		ACCTCCAGGAACGGTGCAC_cp	-0.415253	1	NoSignifi			AAGTGAGGATGAAGTTATCTGAGGA_oh	-0.514213	1	NoSignifi		ACCTCCAGGAACGGTGCAC_cp	0.342829	1	NoSignifi			AAGTGAGGATGAAGTTATCTGAGGA_oh	-0.800814	1	NoSignifi		ACCTCCAGGAACGGTGCAC_cp	-0.511364	1	NoSignifi
		CAGTACCTCCAGGAACGGTGCACCA_oh	0.585339	1	NoSignifi		TGCCCGATGATTATAAAAAGACGCC_cp	-0.263039	1	NoSignifi			CAGTACCTCCAGGAACGGTGCACCA_oh	0.360856	1	NoSignifi		TGCCCGATGATTATAAAAAGACGCC_cp	-1.25825	0.00830694	NoSignifi			CAGTACCTCCAGGAACGGTGCACCA_oh	-0.852587	1	NoSignifi		TGCCCGATGATTATAAAAAGACGCC_cp	-0.260838	1	NoSignifi
		AATCGGTGTTGTGACAAGA_oh	0.192419	1	NoSignifi		ACTTTGGGGTGTGCTGACCCCTGC_cp	-0.256156	1	NoSignifi			AATCGGTGTTGTGACAAGA_oh	-0.564107	1	NoSignifi		ACTTTGGGGTGTGCTGACCCCTGC_cp	0.298308	1	NoSignifi			AATCGGTGTTGTGACAAGA_oh	0.196971	1	NoSignifi		ACTTTGGGGTGTGCTGACCCCTGC_cp	0.0625296	1	NoSignifi
		AACATGATATTGTGGAAGTTCTGAGT_oh	0.415736	1	NoSignifi		AAAGATTTCCGTGGAGAGGAAC_cp	-0.260859	1	NoSignifi			AACATGATATTGTGGAAGTTCTGAGT_oh	-0.0646312	1	NoSignifi		AAAGATTTCCGTGGAGAGGAAC_cp	-1.16486	0.0355336	NoSignifi			AACATGATATTGTGGAAGTTCTGAGT_oh	-0.284686	1	NoSignifi		AAAGATTTCCGTGGAGAGGAAC_cp	-2.75634	4.21728e-14	Down
		TGTGAATGGGGAGACACGG_oh	0.638068	1	NoSignifi		TGAGAGTGATGAGTTGC_cp	-0.604131	1	NoSignifi			TGTGAATGGGGAGACACGG_oh	0.003092	1	NoSignifi		TGAGAGTGATGAGTTGC_cp	-1.39488	0.00109101	NoSignifi			TGTGAATGGGGAGACACGG_oh	-0.185174	1	NoSignifi		TGAGAGTGATGAGTTGC_cp	-2.12225	3.17622e-09	Down
		TATGAAATCTGAAGACA_oh	0.716029	1	NoSignifi		ACAGATTGAACTCCTGTTCTAC_cp	0.700959	1	NoSignifi			TATGAAATCTGAAGACA_oh	-0.0635854	1	NoSignifi		ACAGATTGAACTCCTGTTCTAC_cp	0.322368	1	NoSignifi			TATGAAATCTGAAGACA_oh	-0.299086	1	NoSignifi		ACAGATTGAACTCCTGTTCTAC_cp	0.244416	1	NoSignifi
		ATTGCAGTACTTCCAGGAACGGTGCACCA_oh	0.0994143	1	NoSignifi		AAAGGCTAGGCTCACAACCAAAAAT_cp	0.0645671	1	NoSignifi			ATTGCAGTACTTCCAGGAACGGTGCACCA_oh	-0.64066	1	NoSignifi		AAAGGCTAGGCTCACAACCAAAAAT_cp	0.17043	1	NoSignifi			ATTGCAGTACTTCCAGGAACGGTGCACCA_oh	-0.964169	0.908044	NoSignifi		AAAGGCTAGGCTCACAACCAAAAAT_cp	0.250219	1	NoSignifi
		ATTAGTGGAAATTCTGATT_oh	-0.137541	1	NoSignifi		TCAGATGATGAATTCAACTGTTC_cp	0.0412101	1	NoSignifi			ATTAGTGGAAATTCTGATT_oh	-0.381509	1	NoSignifi		TCAGATGATGAATTCAACTGTTC_cp	0.206005	1	NoSignifi			ATTAGTGGAAATTCTGATT_oh	-0.486977	1	NoSignifi		TCAGATGATGAATTCAACTGTTC_cp	-0.127082	1	NoSignifi
		TGATTCCATGTAGAGTTTAACTGCTGAGT_oh	1.04344	0.135543	NoSignifi		GGATCCCACTTCTGAC_cp	-0.457345	1	NoSignifi			TGATTCCATGTAGAGTTTAACTGCTGAGT_oh	-0.874876	1	NoSignifi		GGATCCCACTTCTGAC_cp	-1.68802	9.91653e-06	NoSignifi			TGATTCCATGTAGAGTTTAACTGCTGAGT_oh	-0.383864	1	NoSignifi		GGATCCCACTTCTGAC_cp	-0.930619	0.577891	NoSignifi
		TCTGTGTATCTGATCAGG_oh	0.654944	1	NoSignifi		AAGTCCCTGCTTTTT_cp	-1.28973	0.0139276	NoSignifi			TCTGTGTATCTGATCAGG_oh	-0.893709	1	NoSignifi		AAGTCCCTGCTTTTT_cp	-5.64766	8.17694e-30	Down			TCTGTGTATCTGATCAGG_oh	-1.10674	0.210595	NoSignifi		AAGTCCCTGCTTTTT_cp	-4.09742	5.36165e-23	Down
		TCTGTGTATCTGATC_oh	-1.41474	0.0153579	NoSignifi		ATTGCTAATTGAAAACTTTTCCCAATACCC_cp	-0.619947	1	NoSignifi			TCTGTGTATCTGATC_oh	-1.60928	0.000683133	NoSignifi		ATTGCTAATTGAAAACTTTTCCCAATACCC_cp	-0.923834	0.725482	NoSignifi			TCTGTGTATCTGATC_oh	-1.21272	0.0795042	NoSignifi		ATTGCTAATTGAAAACTTTTCCCAATACCC_cp	-1.07367	0.10224	NoSignifi
		TTGAGGCCTTGTCTTGACAAGGCT_oh	0.00441795	1	NoSignifi		AGAGTTCGGTTCCCAGCACCC_cp	-0.195431	1	NoSignifi			TTGAGGCCTTGTCTTGACAAGGCT_oh	-0.794422	1	NoSignifi		AGAGTTCGGTTCCCAGCACCC_cp	-0.316492	1	NoSignifi			TTGAGGCCTTGTCTTGACAAGGCT_oh	-1.28535	0.030038	NoSignifi		AGAGTTCGGTTCCCAGCACCC_cp	-1.01086	0.212198	NoSignifi
		CCTCCAGGAACGGTGCACCA_oh	0.287411	1	NoSignifi		ACTAGAGAAGTTTCTCTGACTGTGT_cp	0.503646	1	NoSignifi			CCTCCAGGAACGGTGCACCA_oh	-0.36657	1	NoSignifi		ACTAGAGAAGTTTCTCTGACTGTGT_cp	0.120129	1	NoSignifi			CCTCCAGGAACGGTGCACCA_oh	-1.65071	0.000255412	NoSignifi		ACTAGAGAAGTTTCTCTGACTGTGT_cp	-0.752794	1	NoSignifi
		GGCCTTGCTTTAGCAAGGCTA_oh	-0.307561	1	NoSignifi		AATTGAAAACTTTTCCCAATACCC_cp	-0.311972	1	NoSignifi			GGCCTTGCTTTAGCAAGGCTA_oh	-1.26802	0.0394757	NoSignifi		AATTGAAAACTTTTCCCAATACCC_cp	-1.53834	0.000145075	NoSignifi			GGCCTTGCTTTAGCAAGGCTA_oh	-1.74248	9.37336e-05	NoSignifi		AATTGAAAACTTTTCCCAATACCC_cp	-0.950244	0.472109	NoSignifi
		TGGATAAGGCTCTGA_oh	-0.292386	1	NoSignifi		TGAAACACGGGAAACC_cp	-0.665784	1	NoSignifi			TGGATAAGGCTCTGA_oh	-0.619904	1	NoSignifi		TGAAACACGGGAAACC_cp	-0.549758	1	NoSignifi			TGGATAAGGCTCTGA_oh	-0.582457	1	NoSignifi		TGAAACACGGGAAACC_cp	-0.656063	1	NoSignifi
		TGGGGGACTGCGTTCGCGCTTCCCCCTG_oh	0.420027	1	NoSignifi		GTAGTATCTGTTCTTATCAGTTTAAT_cp	-0.145913	1	NoSignifi			TGGGGGACTGCGTTCGCGCTTCCCCCTG_oh	-0.826094	1	NoSignifi		GTAGTATCTGTTCTTATCAGTTTAAT_cp	0.335567	1	NoSignifi			TGGGGGACTGCGTTCGCGCTTCCCCCTG_oh	-0.951211	1	NoSignifi		GTAGTATCTGTTCTTATCAGTTTAAT_cp	-0.355351	1	NoSignifi
		TAACATTAACTCTGACA_oh	0.368438	1	NoSignifi		GAGTTCGGTTCCCAGCACCC_cp	-0.462413	1	NoSignifi			TAACATTAACTCTGACA_oh	-0.565166	1	NoSignifi		GAGTTCGGTTCCCAGCACCC_cp	-0.722164	1	NoSignifi			TAACATTAACTCTGACA_oh	-0.498705	1	NoSignifi		GAGTTCGGTTCCCAGCACCC_cp	-0.934599	0.542718	NoSignifi
		TTCCTTCCTTGGATGTCTGAGCGAA_oh	0.767513	1	NoSignifi		GGGCTATCGTGGAATTC_cp	-0.462413	1	NoSignifi			TTCCTTCCTTGGATGTCTGAGCGAA_oh	-0.859534	1	NoSignifi		GGGCTATCGTGGAATTC_cp	0.127902	1	NoSignifi			TTCCTTCCTTGGATGTCTGAGCGAA_oh	-1.01048	0.723633	NoSignifi		GGGCTATCGTGGAATTC_cp	-0.211877	1	NoSignifi
		TTTTAAGCCAGTATGTCTGACA_oh	0.674796	1	NoSignifi		GGAGAGGAACAACTCTGAGTCT_cp	0.911626	0.516994	NoSignifi			TTTTAAGCCAGTATGTCTGACA_oh	0.0296538	1	NoSignifi		GGAGAGGAACAACTCTGAGTCT_cp	-0.177561	1	NoSignifi			TTTTAAGCCAGTATGTCTGACA_oh	-0.794478	1	NoSignifi		GGAGAGGAACAACTCTGAGTCT_cp	-1.15449	0.0375821	NoSignifi
		TTAAAACATTTGCCAGTTTGTCCTGATA_oh	0.539047	1	NoSignifi		ACCCGAAACCACGAGGACGAGAC_cp	-0.426958	1	NoSignifi			TTAAAACATTTGCCAGTTTGTCCTGATA_oh	-0.268856	1	NoSignifi		ACCCGAAACCACGAGGACGAGAC_cp	-0.523588	1	NoSignifi			TTAAAACATTTGCCAGTTTGTCCTGATA_oh	-0.723312	1	NoSignifi		ACCCGAAACCACGAGGACGAGAC_cp	-1.27656	0.00800898	NoSignifi
		ATGATTATAACTGAGG_oh	-0.0132469	1	NoSignifi		AGATTTCTTTGTTCCTTCTC_cp	-0.506497	1	NoSignifi			ATGATTATAACTGAGG_oh	-0.394632	1	NoSignifi		AGATTTCTTTGTTCCTTCTC_cp	-0.978614	0.440945	NoSignifi			ATGATTATAACTGAGG_oh	0.629401	1	NoSignifi		AGATTTCTTTGTTCCTTCTC_cp	-0.477158	1	NoSignifi
		TTGTGGAAAATGACAGCT_oh	1.06961	0.101166	NoSignifi		AGCCCGTGATGAATTAATTTCTGAC_cp	-0.929959	1	NoSignifi			TTGTGGAAAATGACAGCT_oh	0.0243455	1	NoSignifi		AGCCCGTGATGAATTAATTTCTGAC_cp	-0.694581	1	NoSignifi			TTGTGGAAAATGACAGCT_oh	-0.164482	1	NoSignifi		AGCCCGTGATGAATTAATTTCTGAC_cp	-0.477158	1	NoSignifi
		AACTTCAATCGGTGTTGTGACAAGA_oh	0.291317	1	NoSignifi		TCGGTTCCCAGCACCCAC_cp	0.537114	1	NoSignifi			AACTTCAATCGGTGTTGTGACAAGA_oh	-0.212229	1	NoSignifi		TCGGTTCCCAGCACCCAC_cp	0.537431	1	NoSignifi			AACTTCAATCGGTGTTGTGACAAGA_oh	-0.286104	1	NoSignifi		TCGGTTCCCAGCACCCAC_cp	-0.575604	1	NoSignifi
		ATGATTTTCCTTGGCTATTCTGATA_oh	-0.153779	1	NoSignifi		GTGGAGAGGAACAATTCTGAGTCTTAC_cp	-0.359808	1	NoSignifi			ATGATTTTCCTTGGCTATTCTGATA_oh	-0.250329	1	NoSignifi		GTGGAGAGGAACAATTCTGAGTCTTAC_cp	-0.432314	1	NoSignifi			ATGATTTTCCTTGGCTATTCTGATA_oh	0.914744	0.401143	NoSignifi		GTGGAGAGGAACAATTCTGAGTCTTAC_cp	-0.31995	1	NoSignifi
		CAGTTTTGTCTGATG_oh	-1.7514	0.000209904	NoSignifi		AAGGCCTGGATTGAGGCTCC_cp	0.198132	1	NoSignifi			CAGTTTTGTCTGATG_oh	-1.68185	0.000387684	NoSignifi		AAGGCCTGGATTGAGGCTCC_cp	-0.571264	1	NoSignifi			CAGTTTTGTCTGATG_oh	-0.747209	1	NoSignifi		AAGGCCTGGATTGAGGCTCC_cp	-1.11228	0.0731513	NoSignifi
		ATTTGGAAGAAACAACC_oh	-0.964661	1	NoSignifi		CGGTTCCCAGCACCC_cp	-0.495855	1	NoSignifi			ATTTGGAAGAAACAACC_oh	-1.41727	0.0102864	NoSignifi		CGGTTCCCAGCACCC_cp	0.212177	1	NoSignifi			ATTTGGAAGAAACAACC_oh	-1.02017	0.662959	NoSignifi		CGGTTCCCAGCACCC_cp	0.532952	1	NoSignifi
		ACGGATCTGGCTTCTGAGA_oh	0.47977	1	NoSignifi		GCATCGACCTGGTATTGC_cp	-0.647257	1	NoSignifi			ACGGATCTGGCTTCTGAGA_oh	0.457659	1	NoSignifi		GCATCGACCTGGTATTGC_cp	-0.655339	1	NoSignifi			ACGGATCTGGCTTCTGAGA_oh	0.840349	1	NoSignifi		GCATCGACCTGGTATTGC_cp	-0.930243	0.668098	NoSignifi
		ATACTTACGGATCTGGCTTCTGAGA_oh	0.138955	1	NoSignifi		AGGGCGAGGCTCACCCATTGC_cp	-0.234939	1	NoSignifi			ATACTTACGGATCTGGCTTCTGAGA_oh	0.201304	1	NoSignifi		AGGGCGAGGCTCACCCATTGC_cp	0.497147	1	NoSignifi			ATACTTACGGATCTGGCTTCTGAGA_oh	1.48347	8.47146e-06	NoSignifi		AGGGCGAGGCTCACCCATTGC_cp	0.0759375	1	NoSignifi
		ATTCCCTGTTGCCTTCCTTCTGAGAAC_oh	-0.382564	1	NoSignifi		ACAGAGAAGATTAGCATGGCCCCTGC_cp	-0.863062	1	NoSignifi			ATTCCCTGTTGCCTTCCTTCTGAGAAC_oh	-0.249305	1	NoSignifi		ACAGAGAAGATTAGCATGGCCCCTGC_cp	-0.989906	0.37407	NoSignifi			ATTCCCTGTTGCCTTCCTTCTGAGAAC_oh	-0.207165	1	NoSignifi		ACAGAGAAGATTAGCATGGCCCCTGC_cp	-1.8059	2.43248e-06	NoSignifi
		ACTCTATTCTGAGGCT_oh	-0.541592	1	NoSignifi		AACTTGTTGAACCCC_cp	-2.07826	3.20689e-08	Down			ACTCTATTCTGAGGCT_oh	-1.29088	0.0493466	NoSignifi		AACTTGTTGAACCCC_cp	-4.99059	4.46479e-26	Down			ACTCTATTCTGAGGCT_oh	-0.644639	1	NoSignifi		AACTTGTTGAACCCC_cp	-10.8473	9.1429e-34	Down
		CTGGTTGCTCCTATCTGATT_oh	-0.361984	1	NoSignifi		GTGAAATGATGATTCTGTTTATCC_cp	-0.375855	1	NoSignifi			CTGGTTGCTCCTATCTGATT_oh	-0.662105	1	NoSignifi		GTGAAATGATGATTCTGTTTATCC_cp	-0.645315	1	NoSignifi			CTGGTTGCTCCTATCTGATT_oh	-0.199954	1	NoSignifi		GTGAAATGATGATTCTGTTTATCC_cp	-0.500919	1	NoSignifi
		TTTTTGAGGTCTTGTGCTTACAAGACT_oh	0.127313	1	NoSignifi		CCACAATGATGACATCATATTTGCT_cp	0.379234	1	NoSignifi			TTTTTGAGGTCTTGTGCTTACAAGACT_oh	-0.922473	1	NoSignifi		CCACAATGATGACATCATATTTGCT_cp	-0.228043	1	NoSignifi			TTTTTGAGGTCTTGTGCTTACAAGACT_oh	-1.7654	0.00015658	NoSignifi		CCACAATGATGACATCATATTTGCT_cp	-0.327989	1	NoSignifi
		ATTTTATTTCTGAGGTTA_oh	-0.345221	1	NoSignifi		ATTGCTAATTGAAAACTTTTCCCAAT_cp	-0.417951	1	NoSignifi			ATTTTATTTCTGAGGTTA_oh	-0.382626	1	NoSignifi		ATTGCTAATTGAAAACTTTTCCCAAT_cp	-1.20745	0.0264936	NoSignifi			ATTTTATTTCTGAGGTTA_oh	-0.0469947	1	NoSignifi		ATTGCTAATTGAAAACTTTTCCCAAT_cp	-1.05333	0.168595	NoSignifi
		TTGCCAGTTTTGTCTGATG_oh	0.581269	1	NoSignifi		AGTATCTGTTTTTATC_cp	-0.392583	1	NoSignifi			TTGCCAGTTTTGTCTGATG_oh	-0.800324	1	NoSignifi		AGTATCTGTTTTTATC_cp	0.364661	1	NoSignifi			TTGCCAGTTTTGTCTGATG_oh	-0.274042	1	NoSignifi		AGTATCTGTTTTTATC_cp	-0.423148	1	NoSignifi
		AGAATTACGCTGAGACC_oh	-0.396719	1	NoSignifi		GATACAGAGAAGATT_cp	-0.509467	1	NoSignifi			AGAATTACGCTGAGACC_oh	-0.108974	1	NoSignifi		GATACAGAGAAGATT_cp	-1.10136	0.109123	NoSignifi			AGAATTACGCTGAGACC_oh	-0.499457	1	NoSignifi		GATACAGAGAAGATT_cp	-0.957719	0.490383	NoSignifi
		TTGAGGTCTTGTGCTTACAAGACT_oh	-0.318798	1	NoSignifi		GCCGGGCGCGGTGGCGC_cp	-0.232478	1	NoSignifi			TTGAGGTCTTGTGCTTACAAGACT_oh	-0.765797	1	NoSignifi		GCCGGGCGCGGTGGCGC_cp	-0.893799	1	NoSignifi			TTGAGGTCTTGTGCTTACAAGACT_oh	-1.46459	0.0085596	NoSignifi		GCCGGGCGCGGTGGCGC_cp	-1.11636	0.0717903	NoSignifi
		GAGGTCTTGCTTCTTGCAAGGCT_oh	0.282847	1	NoSignifi		ATACTTTCAGGGATCATTTCT_cp	-0.273165	1	NoSignifi			GAGGTCTTGCTTCTTGCAAGGCT_oh	-0.263547	1	NoSignifi		ATACTTTCAGGGATCATTTCT_cp	-0.666042	1	NoSignifi			GAGGTCTTGCTTCTTGCAAGGCT_oh	-0.259011	1	NoSignifi		ATACTTTCAGGGATCATTTCT_cp	-1.06248	0.159351	NoSignifi
		TTTTGAGGCCTTGTCTTGACAAGGCTC_oh	-0.227291	1	NoSignifi		AAGAGTTCGGTTTTCAGCACCC_cp	-0.339869	1	NoSignifi			TTTTGAGGCCTTGTCTTGACAAGGCTC_oh	-0.990682	1	NoSignifi		AAGAGTTCGGTTTTCAGCACCC_cp	-0.0799506	1	NoSignifi			TTTTGAGGCCTTGTCTTGACAAGGCTC_oh	-1.6206	0.00120722	NoSignifi		AAGAGTTCGGTTTTCAGCACCC_cp	-1.13831	0.0600329	NoSignifi
		TGGGGGACTGCGTTCGCGCCTCCCCCTG_oh	0.37314	1	NoSignifi		AAATTCGTGAAGCGTTCCATATTTT_cp	-0.283322	1	NoSignifi			TGGGGGACTGCGTTCGCGCCTCCCCCTG_oh	-0.966877	1	NoSignifi		AAATTCGTGAAGCGTTCCATATTTT_cp	-1.62331	7.51919e-05	NoSignifi			TGGGGGACTGCGTTCGCGCCTCCCCCTG_oh	-1.00048	0.999023	NoSignifi		AAATTCGTGAAGCGTTCCATATTTT_cp	-1.22461	0.0188216	NoSignifi
		ATAATTACGGATCTGGCTTCTGAGA_oh	0.0838799	1	NoSignifi		AGGCTCACAACCAAAAATAT_cp	-0.148949	1	NoSignifi			ATAATTACGGATCTGGCTTCTGAGA_oh	-0.319781	1	NoSignifi		AGGCTCACAACCAAAAATAT_cp	0.604434	1	NoSignifi			ATAATTACGGATCTGGCTTCTGAGA_oh	1.08255	0.0356962	NoSignifi		AGGCTCACAACCAAAAATAT_cp	0.0693988	1	NoSignifi
		AAGCCAGTATGTCTGACATG_oh	0.054359	1	NoSignifi		ATTGAGCTCCTTTCTGTCC_cp	-0.605352	1	NoSignifi			AAGCCAGTATGTCTGACATG_oh	-0.822878	1	NoSignifi		ATTGAGCTCCTTTCTGTCC_cp	-0.862939	1	NoSignifi			AAGCCAGTATGTCTGACATG_oh	-0.85434	1	NoSignifi		ATTGAGCTCCTTTCTGTCC_cp	-0.817834	1	NoSignifi
		TTAGGGAGTACATCT_oh	-0.848822	1	NoSignifi		GTGAAATGATGATTCTGTTT_cp	-0.163513	1	NoSignifi			TTAGGGAGTACATCT_oh	-2.55279	2.36854e-08	Down		GTGAAATGATGATTCTGTTT_cp	-0.716692	1	NoSignifi			TTAGGGAGTACATCT_oh	-1.8431	9.11522e-05	NoSignifi		GTGAAATGATGATTCTGTTT_cp	-0.676791	1	NoSignifi
		ATAGCGAGACCCCGTCTCTTA_oh	0.223271	1	NoSignifi		GAACGAGACTTTGGC_cp	-0.0864754	1	NoSignifi			ATAGCGAGACCCCGTCTCTTA_oh	0.295617	1	NoSignifi		GAACGAGACTTTGGC_cp	-1.41382	0.00169379	NoSignifi			ATAGCGAGACCCCGTCTCTTA_oh	0.0669772	1	NoSignifi		GAACGAGACTTTGGC_cp	-0.315669	1	NoSignifi
		ATGATATTAGTGGAAATTCTGATT_oh	-0.594691	1	NoSignifi		ACTAAAATTGGAACGATACAG_cp	0.0841338	1	NoSignifi			ATGATATTAGTGGAAATTCTGATT_oh	-0.857144	1	NoSignifi		ACTAAAATTGGAACGATACAG_cp	-0.58985	1	NoSignifi			ATGATATTAGTGGAAATTCTGATT_oh	-0.435462	1	NoSignifi		ACTAAAATTGGAACGATACAG_cp	-1.40319	0.00170361	NoSignifi
		AAACATGAACTAACATTAACTCTGACA_oh	0.157632	1	NoSignifi		AGGGCGAGGCTTATCC_cp	-0.549126	1	NoSignifi			AAACATGAACTAACATTAACTCTGACA_oh	-0.664801	1	NoSignifi		AGGGCGAGGCTTATCC_cp	-0.304087	1	NoSignifi			AAACATGAACTAACATTAACTCTGACA_oh	-0.715185	1	NoSignifi		AGGGCGAGGCTTATCC_cp	-0.520189	1	NoSignifi
		TATGAAATGGCTGGACAGTA_oh	0.886014	1	NoSignifi		AGCGGGGCCACGTGC_cp	-1.78949	8.84428e-06	NoSignifi			TATGAAATGGCTGGACAGTA_oh	0.0192422	1	NoSignifi		AGCGGGGCCACGTGC_cp	-1.50921	0.000376066	NoSignifi			TATGAAATGGCTGGACAGTA_oh	-0.392682	1	NoSignifi		AGCGGGGCCACGTGC_cp	-2.01685	9.44783e-08	Down
		AAGAGGCATTTGTCTGAGAAGG_oh	-0.461396	1	NoSignifi		AAGAGTTCGGTTTCCAGCACCC_cp	-0.206379	1	NoSignifi			AAGAGGCATTTGTCTGAGAAGG_oh	-0.433442	1	NoSignifi		AAGAGTTCGGTTTCCAGCACCC_cp	-0.602783	1	NoSignifi			AAGAGGCATTTGTCTGAGAAGG_oh	-1.07966	0.589037	NoSignifi		AAGAGTTCGGTTTCCAGCACCC_cp	-1.25198	0.0154099	NoSignifi
		TTGGCTGTGTCTGAGCACC_oh	0.355799	1	NoSignifi		GTTTCCCGGCCAATGC_cp	-0.349853	1	NoSignifi			TTGGCTGTGTCTGAGCACC_oh	-0.847875	1	NoSignifi		GTTTCCCGGCCAATGC_cp	-1.7509	1.14307e-05	NoSignifi			TTGGCTGTGTCTGAGCACC_oh	-0.88072	1	NoSignifi		GTTTCCCGGCCAATGC_cp	-1.03034	0.254623	NoSignifi
		CTTCGGTGGAACCTCCA_oh	0.166589	1	NoSignifi		GGTTGGTCCGAGAGTAGTGGTGT_cp	0.715485	1	NoSignifi			CTTCGGTGGAACCTCCA_oh	-0.666351	1	NoSignifi		GGTTGGTCCGAGAGTAGTGGTGT_cp	-0.255584	1	NoSignifi			CTTCGGTGGAACCTCCA_oh	-1.21022	0.182953	NoSignifi		GGTTGGTCCGAGAGTAGTGGTGT_cp	-0.840201	1	NoSignifi
		TTTTTGAGGCCTTGTCTTGACAAGGCTC_oh	-0.482088	1	NoSignifi		CTACGGGGATGATATGAAAACT_cp	0.226054	1	NoSignifi			TTTTTGAGGCCTTGTCTTGACAAGGCTC_oh	-0.793533	1	NoSignifi		CTACGGGGATGATATGAAAACT_cp	-0.889225	1	NoSignifi			TTTTTGAGGCCTTGTCTTGACAAGGCTC_oh	-1.5023	0.00685286	NoSignifi		CTACGGGGATGATATGAAAACT_cp	-0.840201	1	NoSignifi
		AGAAGGAACTGTCTGAGGGA_oh	0.826769	1	NoSignifi		AAAATGGGAACGATACAGAGAAGATT_cp	-0.585178	1	NoSignifi			AGAAGGAACTGTCTGAGGGA_oh	0.495891	1	NoSignifi		AAAATGGGAACGATACAGAGAAGATT_cp	-1.05865	0.211073	NoSignifi			AGAAGGAACTGTCTGAGGGA_oh	1.15922	0.0138708	NoSignifi		AAAATGGGAACGATACAGAGAAGATT_cp	-1.86181	1.7573e-06	NoSignifi
		ACGGGGCTCATTCTCAGCGCGGCTA_oh	0.391284	1	NoSignifi		CCCCTATGATGAGGACCTTTTCACAGACC_cp	0.725617	1	NoSignifi			ACGGGGCTCATTCTCAGCGCGGCTA_oh	0.146571	1	NoSignifi		CCCCTATGATGAGGACCTTTTCACAGACC_cp	-0.446289	1	NoSignifi			ACGGGGCTCATTCTCAGCGCGGCTA_oh	0.674039	1	NoSignifi		CCCCTATGATGAGGACCTTTTCACAGACC_cp	-0.805716	1	NoSignifi
		GCCAGTTTTGTCTGATG_oh	-0.232889	1	NoSignifi		AGGAGCTTGCTCCGTCC_cp	-1.28799	0.0220592	NoSignifi			GCCAGTTTTGTCTGATG_oh	-0.403437	1	NoSignifi		AGGAGCTTGCTCCGTCC_cp	-0.907649	1	NoSignifi			GCCAGTTTTGTCTGATG_oh	-0.203566	1	NoSignifi		AGGAGCTTGCTCCGTCC_cp	-0.799745	1	NoSignifi
		ACTTTAGTGCTGAAG_oh	-1.7441	0.00144659	NoSignifi		TTCAGATGATGAATTCAACTGTTC_cp	-0.0764497	1	NoSignifi			ACTTTAGTGCTGAAG_oh	-1.94818	8.10267e-05	NoSignifi		TTCAGATGATGAATTCAACTGTTC_cp	0.114368	1	NoSignifi			ACTTTAGTGCTGAAG_oh	0.0634565	1	NoSignifi		TTCAGATGATGAATTCAACTGTTC_cp	-0.234252	1	NoSignifi
		CCGGCGGGAGCCCCGG_oh	-2.08397	1.81993e-05	Down		ACAGAGAAGATTAGC_cp	-0.963859	1	NoSignifi			CCGGCGGGAGCCCCGG_oh	-2.11102	8.72226e-06	Down		ACAGAGAAGATTAGC_cp	-1.02983	0.307956	NoSignifi			CCGGCGGGAGCCCCGG_oh	-1.18263	0.260636	NoSignifi		ACAGAGAAGATTAGC_cp	-1.79225	7.90037e-06	NoSignifi
		TCACCGGCTCTGAGA_oh	-1.00672	1	NoSignifi		AAGGATGGAAGAGGCCCTTGGGCCTAAC_cp	-0.208605	1	NoSignifi			TCACCGGCTCTGAGA_oh	-2.22102	3.2134e-06	Down		AAGGATGGAAGAGGCCCTTGGGCCTAAC_cp	-1.96263	4.62382e-07	NoSignifi			TCACCGGCTCTGAGA_oh	-1.62735	0.00209937	NoSignifi		AAGGATGGAAGAGGCCCTTGGGCCTAAC_cp	-1.16196	0.0563014	NoSignifi
		TGCAGTACCTCCAGGAACGGTGCACC_oh	0.721512	1	NoSignifi		AAGTGTAGTATCTGTTTCTATC_cp	-0.482772	1	NoSignifi			TGCAGTACCTCCAGGAACGGTGCACC_oh	-0.257648	1	NoSignifi		AAGTGTAGTATCTGTTTCTATC_cp	-0.479374	1	NoSignifi			TGCAGTACCTCCAGGAACGGTGCACC_oh	-0.925431	1	NoSignifi		AAGTGTAGTATCTGTTTCTATC_cp	-0.0658905	1	NoSignifi
		TGGGGGAGCTGCGTTCGCGCGCTCCCCTGG_oh	-0.345764	1	NoSignifi		AGGGCGAGGCTTATCCATTGC_cp	-0.0438239	1	NoSignifi			TGGGGGAGCTGCGTTCGCGCGCTCCCCTGG_oh	-1.60772	0.00434533	NoSignifi		AGGGCGAGGCTTATCCATTGC_cp	-0.743893	1	NoSignifi			TGGGGGAGCTGCGTTCGCGCGCTCCCCTGG_oh	-2.35158	5.25426e-07	Down		AGGGCGAGGCTTATCCATTGC_cp	-0.535482	1	NoSignifi
		CCCGGCCGTCGCCGGCA_oh	-3.63828	4.0539e-13	Down		GTGGAGAGGAACAACTCTGAGTCTTAAACC_cp	-0.725745	1	NoSignifi			CCCGGCCGTCGCCGGCA_oh	-3.26813	3.68065e-11	Down		GTGGAGAGGAACAACTCTGAGTCTTAAACC_cp	-0.743893	1	NoSignifi			CCCGGCCGTCGCCGGCA_oh	-2.1012	1.27693e-05	Down		GTGGAGAGGAACAACTCTGAGTCTTAAACC_cp	-1.4089	0.0022899	NoSignifi
		TGGGCGCCGCGAGGCGTCCA_oh	-0.669384	1	NoSignifi		TGTAAATGATGAACTCACTTT_cp	0.596787	1	NoSignifi			TGGGCGCCGCGAGGCGTCCA_oh	-1.25858	0.161292	NoSignifi		TGTAAATGATGAACTCACTTT_cp	-0.6182	1	NoSignifi			TGGGCGCCGCGAGGCGTCCA_oh	-1.08437	0.77796	NoSignifi		TGTAAATGATGAACTCACTTT_cp	-0.565599	1	NoSignifi
		TGCGTTCGCGCTCTCCCCTG_oh	-0.910004	1	NoSignifi		AACGATTCGGGGTGACGCCCGAGTCCTC_cp	-0.256388	1	NoSignifi			TGCGTTCGCGCTCTCCCCTG_oh	-1.07457	0.969807	NoSignifi		AACGATTCGGGGTGACGCCCGAGTCCTC_cp	0.0368623	1	NoSignifi			TGCGTTCGCGCTCTCCCCTG_oh	-1.17344	0.303894	NoSignifi		AACGATTCGGGGTGACGCCCGAGTCCTC_cp	-0.955986	0.590054	NoSignifi
		AGATCAGAAACATGG_oh	-1.06141	1	NoSignifi		ACTCGGGAGGCTGAGAC_cp	0.429522	1	NoSignifi			AGATCAGAAACATGG_oh	-1.70668	0.00146344	NoSignifi		ACTCGGGAGGCTGAGAC_cp	0.129418	1	NoSignifi			AGATCAGAAACATGG_oh	-0.34436	1	NoSignifi		ACTCGGGAGGCTGAGAC_cp	-0.419898	1	NoSignifi
		CCGGCCGTCGCCGGCA_oh	-3.21335	6.0154e-11	Down		ACTCGGGAGGCTGAGACAGGAGGATCGCTT_cp	-0.395127	1	NoSignifi			CCGGCCGTCGCCGGCA_oh	-3.35404	3.86425e-11	Down		ACTCGGGAGGCTGAGACAGGAGGATCGCTT_cp	-2.03157	1.4219e-07	Down			CCGGCCGTCGCCGGCA_oh	-4.34873	9.63129e-15	Down		ACTCGGGAGGCTGAGACAGGAGGATCGCTT_cp	-3.52026	1.66937e-17	Down
		AACATTGTGGAAAATGACAGCT_oh	0.16173	1	NoSignifi		GTCTACGGCCATACCACTTTGA_cp	0.170436	1	NoSignifi			AACATTGTGGAAAATGACAGCT_oh	-0.219712	1	NoSignifi		GTCTACGGCCATACCACTTTGA_cp	-0.153584	1	NoSignifi			AACATTGTGGAAAATGACAGCT_oh	0.480302	1	NoSignifi		GTCTACGGCCATACCACTTTGA_cp	-0.743186	1	NoSignifi
		AGAGGCATTTGTCTGAGA_oh	-0.318178	1	NoSignifi		CTGGAGGATCAAGAAGGCTGAGTCTGA_cp	0.389589	1	NoSignifi			AGAGGCATTTGTCTGAGA_oh	0.531884	1	NoSignifi		CTGGAGGATCAAGAAGGCTGAGTCTGA_cp	-0.778088	1	NoSignifi			AGAGGCATTTGTCTGAGA_oh	0.0250165	1	NoSignifi		CTGGAGGATCAAGAAGGCTGAGTCTGA_cp	-1.16886	0.0535515	NoSignifi
		AGCATGTTAGAGTTCTGATG_oh	-0.00275129	1	NoSignifi		AAGAGTTCGGTTCCCAG_cp	-0.0289101	1	NoSignifi			AGCATGTTAGAGTTCTGATG_oh	-0.00820318	1	NoSignifi		AAGAGTTCGGTTCCCAG_cp	-0.33104	1	NoSignifi			AGCATGTTAGAGTTCTGATG_oh	0.914143	0.708978	NoSignifi		AAGAGTTCGGTTCCCAG_cp	-0.406382	1	NoSignifi
		CGGGGGACCGCCCCCCGG_oh	-2.76665	1.24764e-08	Down		AAGTGTAGTATCTGTTTTTATC_cp	-0.221615	1	NoSignifi			CGGGGGACCGCCCCCCGG_oh	-2.2289	6.42521e-06	Down		AAGTGTAGTATCTGTTTTTATC_cp	0.0637967	1	NoSignifi			CGGGGGACCGCCCCCCGG_oh	-2.10807	3.07536e-05	Down		AAGTGTAGTATCTGTTTTTATC_cp	-0.147924	1	NoSignifi
		TAGCATGTTAGAGTTCTGATGGCA_oh	1.5985	7.53702e-06	NoSignifi		ACAGATTTCTTTGTTCCTTCTCC_cp	0.0616055	1	NoSignifi			TAGCATGTTAGAGTTCTGATGGCA_oh	-0.0615383	1	NoSignifi		ACAGATTTCTTTGTTCCTTCTCC_cp	-0.219235	1	NoSignifi			TAGCATGTTAGAGTTCTGATGGCA_oh	-0.182856	1	NoSignifi		ACAGATTTCTTTGTTCCTTCTCC_cp	-1.07619	0.191035	NoSignifi
		CTGTCTGAGCGTTGCT_oh	-0.919718	1	NoSignifi		GACCCAGTTGCCTAA_cp	0.0396425	1	NoSignifi			CTGTCTGAGCGTTGCT_oh	-0.312039	1	NoSignifi		GACCCAGTTGCCTAA_cp	0.0845579	1	NoSignifi			CTGTCTGAGCGTTGCT_oh	-0.625168	1	NoSignifi		GACCCAGTTGCCTAA_cp	-0.485555	1	NoSignifi
		ATGAAGATCCAACTCTGATT_oh	-0.458886	1	NoSignifi		ACTGAGTCCTGTGTGC_cp	-0.345187	1	NoSignifi			ATGAAGATCCAACTCTGATT_oh	-0.549385	1	NoSignifi		ACTGAGTCCTGTGTGC_cp	-0.806112	1	NoSignifi			ATGAAGATCCAACTCTGATT_oh	-0.602837	1	NoSignifi		ACTGAGTCCTGTGTGC_cp	-1.36266	0.00554435	NoSignifi
		CCCCCCTTCCCGGGGGGGGGGA_oh	-1.14954	1	NoSignifi		AGGGCGAGGCTCATCCATTGC_cp	0.529581	1	NoSignifi			CCCCCCTTCCCGGGGGGGGGGA_oh	0.203779	1	NoSignifi		AGGGCGAGGCTCATCCATTGC_cp	0.0954855	1	NoSignifi			CCCCCCTTCCCGGGGGGGGGGA_oh	-0.896752	1	NoSignifi		AGGGCGAGGCTCATCCATTGC_cp	0.180779	1	NoSignifi
		TGAGACTTGGAAATCTGATT_oh	1.03483	0.401485	NoSignifi		ATCAAGAGATTTCGGAAGCAT_cp	0.0587401	1	NoSignifi			TGAGACTTGGAAATCTGATT_oh	-0.301244	1	NoSignifi		ATCAAGAGATTTCGGAAGCAT_cp	-1.43158	0.00245208	NoSignifi			TGAGACTTGGAAATCTGATT_oh	0.315229	1	NoSignifi		ATCAAGAGATTTCGGAAGCAT_cp	-2.0853	1.24608e-07	Down
		TGGAATTCTTGGGCACCAAGGT_oh	-0.381066	1	NoSignifi		GAGAGGGAGGGAACGCAGT_cp	0.207744	1	NoSignifi			TGGAATTCTTGGGCACCAAGGT_oh	-0.53859	1	NoSignifi		GAGAGGGAGGGAACGCAGT_cp	0.363032	1	NoSignifi			TGGAATTCTTGGGCACCAAGGT_oh	-0.832623	1	NoSignifi		GAGAGGGAGGGAACGCAGT_cp	-0.360555	1	NoSignifi
		TCTGTTGAAGAAACTCAGTGTCTGAGA_oh	0.841727	1	NoSignifi		TCGCTGTGATGATGGATTCCAAAACC_cp	0.194694	1	NoSignifi			TCTGTTGAAGAAACTCAGTGTCTGAGA_oh	-0.616379	1	NoSignifi		TCGCTGTGATGATGGATTCCAAAACC_cp	-0.431816	1	NoSignifi			TCTGTTGAAGAAACTCAGTGTCTGAGA_oh	-0.537514	1	NoSignifi		TCGCTGTGATGATGGATTCCAAAACC_cp	-0.477811	1	NoSignifi
		AAGTTCCCGGTAGCT_oh	-1.14486	1	NoSignifi		TTGAAACACGGGAAACC_cp	0.0637467	1	NoSignifi			AAGTTCCCGGTAGCT_oh	-1.33318	0.137173	NoSignifi		TTGAAACACGGGAAACC_cp	-0.115625	1	NoSignifi			AAGTTCCCGGTAGCT_oh	-1.13202	0.681388	NoSignifi		TTGAAACACGGGAAACC_cp	0.176938	1	NoSignifi
		AGCATGTTAGAGTTCTGATGGCA_oh	0.486171	1	NoSignifi		TCCTCGTATAGTGGTT_cp	0.181073	1	NoSignifi			AGCATGTTAGAGTTCTGATGGCA_oh	-0.68885	1	NoSignifi		TCCTCGTATAGTGGTT_cp	-0.412289	1	NoSignifi			AGCATGTTAGAGTTCTGATGGCA_oh	-0.559163	1	NoSignifi		TCCTCGTATAGTGGTT_cp	-1.48161	0.00134709	NoSignifi
		AAATGCTGGTGACAGAC_oh	-0.485499	1	NoSignifi		AGTATCTGTTCTTAT_cp	-0.274855	1	NoSignifi			AAATGCTGGTGACAGAC_oh	0.0124752	1	NoSignifi		AGTATCTGTTCTTAT_cp	0.44304	1	NoSignifi			AAATGCTGGTGACAGAC_oh	-0.431983	1	NoSignifi		AGTATCTGTTCTTAT_cp	-0.0127703	1	NoSignifi
		ACCGTGAAAAGAAGTAACCTCTGAGCAGC_oh	0.730543	1	NoSignifi		CGTGAAGCGTTCCATATTTTT_cp	-1.06102	0.584774	NoSignifi			ACCGTGAAAAGAAGTAACCTCTGAGCAGC_oh	-0.870706	1	NoSignifi		CGTGAAGCGTTCCATATTTTT_cp	-0.977514	0.687406	NoSignifi			ACCGTGAAAAGAAGTAACCTCTGAGCAGC_oh	-0.773799	1	NoSignifi		CGTGAAGCGTTCCATATTTTT_cp	-1.49348	0.000987113	NoSignifi
		ACGGATCTGGCTTCTGAGATG_oh	0.985655	0.7785	NoSignifi		ATACTAAAATTGGAACGATACAG_cp	-0.424253	1	NoSignifi			ACGGATCTGGCTTCTGAGATG_oh	0.0124752	1	NoSignifi		ATACTAAAATTGGAACGATACAG_cp	-0.61734	1	NoSignifi			ACGGATCTGGCTTCTGAGATG_oh	-0.411835	1	NoSignifi		ATACTAAAATTGGAACGATACAG_cp	-0.819581	1	NoSignifi
		TCGGCGGTAGAAGAAA_oh	0.257822	1	NoSignifi		GTTTCTGTTGTTGAATT_cp	-1.42306	0.00618697	NoSignifi			TCGGCGGTAGAAGAAA_oh	-0.112911	1	NoSignifi		GTTTCTGTTGTTGAATT_cp	-0.485018	1	NoSignifi			TCGGCGGTAGAAGAAA_oh	0.504704	1	NoSignifi		GTTTCTGTTGTTGAATT_cp	-0.219423	1	NoSignifi
		TTAAGCCAGTATGTCTGACA_oh	0.77235	1	NoSignifi		TGGGGGACTGCGTTC_cp	-1.64506	0.000334032	NoSignifi			TTAAGCCAGTATGTCTGACA_oh	-0.168815	1	NoSignifi		TGGGGGACTGCGTTC_cp	-4.30031	2.74047e-20	Down			TTAAGCCAGTATGTCTGACA_oh	-0.462015	1	NoSignifi		TGGGGGACTGCGTTC_cp	-5.69396	6.13305e-25	Down
		AGTGGGGGACTGCGTTCGCGCCTCCCCCTG_oh	-0.77345	1	NoSignifi		ACTAAAGATTTCCGTGGAGAGGAAC_cp	-0.152861	1	NoSignifi			AGTGGGGGACTGCGTTCGCGCCTCCCCCTG_oh	-1.10005	0.986326	NoSignifi		ACTAAAGATTTCCGTGGAGAGGAAC_cp	-1.06931	0.249744	NoSignifi			AGTGGGGGACTGCGTTCGCGCCTCCCCCTG_oh	-0.341898	1	NoSignifi		ACTAAAGATTTCCGTGGAGAGGAAC_cp	-1.57134	0.000387728	NoSignifi
		ACTTACGGATCTGGCTTCTGAGA_oh	0.821018	1	NoSignifi		ATGTGTAGTATCTGTTCTTATC_cp	0.146514	1	NoSignifi			ACTTACGGATCTGGCTTCTGAGA_oh	0.515495	1	NoSignifi		ATGTGTAGTATCTGTTCTTATC_cp	0.325373	1	NoSignifi			ACTTACGGATCTGGCTTCTGAGA_oh	1.06129	0.0996584	NoSignifi		ATGTGTAGTATCTGTTCTTATC_cp	0.241605	1	NoSignifi
		AATCTTAAAAGACTGAGA_oh	0.403799	1	NoSignifi		ATTGAGCTCCTTTCTGTCCATC_cp	-0.476677	1	NoSignifi			AATCTTAAAAGACTGAGA_oh	0.964801	0.502072	NoSignifi		ATTGAGCTCCTTTCTGTCCATC_cp	-0.70298	1	NoSignifi			AATCTTAAAAGACTGAGA_oh	0.098185	1	NoSignifi		ATTGAGCTCCTTTCTGTCCATC_cp	-0.803832	1	NoSignifi
		AAAGATGATTGTGATCTATTGTCTGATG_oh	-0.215556	1	NoSignifi		GGATCCCACCGCTGCC_cp	-1.0934	0.426175	NoSignifi			AAAGATGATTGTGATCTATTGTCTGATG_oh	-0.52702	1	NoSignifi		GGATCCCACCGCTGCC_cp	-2.18561	3.50242e-08	Down			AAAGATGATTGTGATCTATTGTCTGATG_oh	-0.184659	1	NoSignifi		GGATCCCACCGCTGCC_cp	-2.07711	2.22416e-07	Down
		TTGGCTGTGTCTGAGCA_oh	-0.156126	1	NoSignifi		AAAAGGGAACGATACAGAGAAGATT_cp	-0.946466	1	NoSignifi			TTGGCTGTGTCTGAGCA_oh	-0.440999	1	NoSignifi		AAAAGGGAACGATACAGAGAAGATT_cp	-1.45201	0.00234316	NoSignifi			TTGGCTGTGTCTGAGCA_oh	-0.536821	1	NoSignifi		AAAAGGGAACGATACAGAGAAGATT_cp	-1.19096	0.0531392	NoSignifi
		GCGAGACCCCGTCTCT_oh	-4.42092	1.29306e-14	Down		AATTGAAAACTTTTCCCAATAC_cp	-0.701158	1	NoSignifi			GCGAGACCCCGTCTCT_oh	-2.82831	2.7672e-08	Down		AATTGAAAACTTTTCCCAATAC_cp	-0.867922	1	NoSignifi			GCGAGACCCCGTCTCT_oh	-2.08387	4.81798e-05	Down		AATTGAAAACTTTTCCCAATAC_cp	-0.877726	1	NoSignifi
		GAAGCGTTCCATATTTTT_oh	-1.36819	0.173401	NoSignifi		GGTTGGTCCGAGAGTAGTGGTGTT_cp	1.1732	0.0118298	NoSignifi			GAAGCGTTCCATATTTTT_oh	-1.56993	0.0178968	NoSignifi		GGTTGGTCCGAGAGTAGTGGTGTT_cp	-0.523212	1	NoSignifi			GAAGCGTTCCATATTTTT_oh	-1.53407	0.0183975	NoSignifi		GGTTGGTCCGAGAGTAGTGGTGTT_cp	-0.627783	1	NoSignifi
		AGAGTTCTGATGGCA_oh	-0.600892	1	NoSignifi		AGAGAAGATTAGCATGGCCCCTGCGC_cp	-0.551441	1	NoSignifi			AGAGTTCTGATGGCA_oh	-2.05121	8.52909e-05	Down		AGAGAAGATTAGCATGGCCCCTGCGC_cp	-0.704473	1	NoSignifi			AGAGTTCTGATGGCA_oh	-2.1978	2.22819e-05	Down		AGAGAAGATTAGCATGGCCCCTGCGC_cp	-1.53163	0.000710418	NoSignifi
		AAAAATTCTCTGAGTA_oh	-1.18328	0.86842	NoSignifi		TCCGTGGAGAGGAACAACTCTGAGTCTT_cp	0.549406	1	NoSignifi			AAAAATTCTCTGAGTA_oh	-1.04309	1	NoSignifi		TCCGTGGAGAGGAACAACTCTGAGTCTT_cp	-0.536247	1	NoSignifi			AAAAATTCTCTGAGTA_oh	0.34351	1	NoSignifi		TCCGTGGAGAGGAACAACTCTGAGTCTT_cp	-2.12819	9.85552e-08	Down
		TTTGCCTTATTGATCTGATCAGG_oh	0.775198	1	NoSignifi		GATTTCCCCAAATGCGGGAAACTCGACTGC_cp	-0.225591	1	NoSignifi			TTTGCCTTATTGATCTGATCAGG_oh	-0.917845	1	NoSignifi		GATTTCCCCAAATGCGGGAAACTCGACTGC_cp	0.254186	1	NoSignifi			TTTGCCTTATTGATCTGATCAGG_oh	-1.86582	0.000841531	NoSignifi		GATTTCCCCAAATGCGGGAAACTCGACTGC_cp	-0.185971	1	NoSignifi
		ATACGCTATTCTGAGCCGA_oh	0.654959	1	NoSignifi		TTCGTGAAGCGTTCCATATTTTT_cp	-0.833154	1	NoSignifi			ATACGCTATTCTGAGCCGA_oh	-0.0331492	1	NoSignifi		TTCGTGAAGCGTTCCATATTTTT_cp	-1.19609	0.0638082	NoSignifi			ATACGCTATTCTGAGCCGA_oh	0.238775	1	NoSignifi		TTCGTGAAGCGTTCCATATTTTT_cp	-1.51146	0.000940518	NoSignifi
		ATTATAAGACTGAGGC_oh	-1.91644	0.00082975	NoSignifi		TCGTGAAGCGTTCCATATTTTT_cp	-1.00486	1	NoSignifi			ATTATAAGACTGAGGC_oh	-1.06451	1	NoSignifi		TCGTGAAGCGTTCCATATTTTT_cp	-1.23231	0.0450069	NoSignifi			ATTATAAGACTGAGGC_oh	1.5021	4.16299e-05	NoSignifi		TCGTGAAGCGTTCCATATTTTT_cp	-1.9995	1.07814e-06	NoSignifi
		TTGGATGTCTGAGCGAA_oh	0.379989	1	NoSignifi		AATTGAAAACTTTTCCCAATACC_cp	-0.447155	1	NoSignifi			TTGGATGTCTGAGCGAA_oh	-0.425949	1	NoSignifi		AATTGAAAACTTTTCCCAATACC_cp	-0.991653	0.685312	NoSignifi			TTGGATGTCTGAGCGAA_oh	-1.10816	0.853003	NoSignifi		AATTGAAAACTTTTCCCAATACC_cp	-0.964979	0.833862	NoSignifi
		TTTTGAGGTCTTGTGCTTACAAGACT_oh	0.593227	1	NoSignifi		GGAGAGGAACAATTCTGAGTCT_cp	1.14379	0.0204852	NoSignifi			TTTTGAGGTCTTGTGCTTACAAGACT_oh	-0.469601	1	NoSignifi		GGAGAGGAACAATTCTGAGTCT_cp	-0.364031	1	NoSignifi			TTTTGAGGTCTTGTGCTTACAAGACT_oh	-0.618887	1	NoSignifi		GGAGAGGAACAATTCTGAGTCT_cp	-0.756778	1	NoSignifi
		ATTATAAGACTGAGGCTT_oh	-1.09987	1	NoSignifi		GGCTCCTTGCTTAGCTGG_cp	-0.336589	1	NoSignifi			ATTATAAGACTGAGGCTT_oh	-0.864731	1	NoSignifi		GGCTCCTTGCTTAGCTGG_cp	-0.715982	1	NoSignifi			ATTATAAGACTGAGGCTT_oh	-0.467638	1	NoSignifi		GGCTCCTTGCTTAGCTGG_cp	-1.44643	0.0022899	NoSignifi
		CATCCTGGTTGCTCCTATCTGATT_oh	-0.0897066	1	NoSignifi		AAAATTGGAACGATACAGA_cp	-0.0835688	1	NoSignifi			CATCCTGGTTGCTCCTATCTGATT_oh	-0.423987	1	NoSignifi		AAAATTGGAACGATACAGA_cp	-0.971105	0.933052	NoSignifi			CATCCTGGTTGCTCCTATCTGATT_oh	-0.722779	1	NoSignifi		AAAATTGGAACGATACAGA_cp	-1.68012	0.000118321	NoSignifi
		ATAGCATGTTAGAGTTCTGATG_oh	0.0635962	1	NoSignifi		TCCTCTTTTGTATAGT_cp	-0.0103555	1	NoSignifi			ATAGCATGTTAGAGTTCTGATG_oh	0.496315	1	NoSignifi		TCCTCTTTTGTATAGT_cp	-0.343386	1	NoSignifi			ATAGCATGTTAGAGTTCTGATG_oh	0.575935	1	NoSignifi		TCCTCTTTTGTATAGT_cp	-0.705141	1	NoSignifi
		TTATTTCTGAGGTTA_oh	-0.196491	1	NoSignifi		ATTGCTAATTGAAAACTTTTCCCAATAC_cp	0.0295853	1	NoSignifi			TTATTTCTGAGGTTA_oh	-1.71017	0.00478616	NoSignifi		ATTGCTAATTGAAAACTTTTCCCAATAC_cp	-0.874671	1	NoSignifi			TTATTTCTGAGGTTA_oh	-1.61725	0.0100207	NoSignifi		ATTGCTAATTGAAAACTTTTCCCAATAC_cp	-0.850167	1	NoSignifi
		AGTCTGGTTATCTAAATGCTGGTGACAGAC_oh	0.526129	1	NoSignifi		AGGGATCATTTCTATAGTTCGTT_cp	-0.193606	1	NoSignifi			AGTCTGGTTATCTAAATGCTGGTGACAGAC_oh	-0.0645994	1	NoSignifi		AGGGATCATTTCTATAGTTCGTT_cp	-0.735129	1	NoSignifi			AGTCTGGTTATCTAAATGCTGGTGACAGAC_oh	-0.0573492	1	NoSignifi		AGGGATCATTTCTATAGTTCGTT_cp	-1.44432	0.00256574	NoSignifi
		AGTGGGGGACTGCGTTCGCGCTTCCCCCTG_oh	-0.0342962	1	NoSignifi		CAAGTGTAGTATCTGTTCTTATC_cp	0.391	1	NoSignifi			AGTGGGGGACTGCGTTCGCGCTTCCCCCTG_oh	-0.995838	1	NoSignifi		CAAGTGTAGTATCTGTTCTTATC_cp	0.378227	1	NoSignifi			AGTGGGGGACTGCGTTCGCGCTTCCCCCTG_oh	-0.535295	1	NoSignifi		CAAGTGTAGTATCTGTTCTTATC_cp	0.0411858	1	NoSignifi
		TTTAAAACATTTGCCAGTTTGTCCTGATA_oh	0.834511	1	NoSignifi		CGGCCTTTTGGCTAAGATCAAGTGTAGT_cp	-0.0115298	1	NoSignifi			TTTAAAACATTTGCCAGTTTGTCCTGATA_oh	-0.29478	1	NoSignifi		CGGCCTTTTGGCTAAGATCAAGTGTAGT_cp	-0.254714	1	NoSignifi			TTTAAAACATTTGCCAGTTTGTCCTGATA_oh	-1.0952	1	NoSignifi		CGGCCTTTTGGCTAAGATCAAGTGTAGT_cp	-1.1647	0.0979309	NoSignifi
		TGCCAGTTTTGTCTGATG_oh	0.49896	1	NoSignifi		GAGAGTAGTGGTGTTTAC_cp	-0.170397	1	NoSignifi			TGCCAGTTTTGTCTGATG_oh	-0.356969	1	NoSignifi		GAGAGTAGTGGTGTTTAC_cp	-0.785907	1	NoSignifi			TGCCAGTTTTGTCTGATG_oh	-0.206541	1	NoSignifi		GAGAGTAGTGGTGTTTAC_cp	-1.04849	0.395513	NoSignifi
		AAATTCGTGAAGCGTTCCATATTTTTT_oh	-1.16212	1	NoSignifi		ACTCTGGTTTCTCTTC_cp	-0.749901	1	NoSignifi			AAATTCGTGAAGCGTTCCATATTTTTT_oh	-1.2481	0.401246	NoSignifi		ACTCTGGTTTCTCTTC_cp	-0.929112	1	NoSignifi			AAATTCGTGAAGCGTTCCATATTTTTT_oh	-0.874217	1	NoSignifi		ACTCTGGTTTCTCTTC_cp	-1.49547	0.00183962	NoSignifi
		TTTTGAGGCCTTGTCTTGACAAGGCT_oh	0.4728	1	NoSignifi		AGAGCACCCGAAACCAC_cp	0.080338	1	NoSignifi			TTTTGAGGCCTTGTCTTGACAAGGCT_oh	-0.489015	1	NoSignifi		AGAGCACCCGAAACCAC_cp	0.16815	1	NoSignifi			TTTTGAGGCCTTGTCTTGACAAGGCT_oh	-0.647918	1	NoSignifi		AGAGCACCCGAAACCAC_cp	-0.732726	1	NoSignifi
		TCGCTCCTATCTGATG_oh	0.238545	1	NoSignifi		AGTGGGATCGCGCCTGTGAATAGCC_cp	0.630819	1	NoSignifi			TCGCTCCTATCTGATG_oh	-0.804431	1	NoSignifi		AGTGGGATCGCGCCTGTGAATAGCC_cp	-0.320369	1	NoSignifi			TCGCTCCTATCTGATG_oh	-0.260009	1	NoSignifi		AGTGGGATCGCGCCTGTGAATAGCC_cp	-0.866861	1	NoSignifi
		TAGAATTACTCTGAGACCT_oh	0.574983	1	NoSignifi		ATTGCTAATTGAAAACTTTTCCCAATACC_cp	0.0237225	1	NoSignifi			TAGAATTACTCTGAGACCT_oh	-0.198369	1	NoSignifi		ATTGCTAATTGAAAACTTTTCCCAATACC_cp	-0.578452	1	NoSignifi			TAGAATTACTCTGAGACCT_oh	-0.71631	1	NoSignifi		ATTGCTAATTGAAAACTTTTCCCAATACC_cp	-0.931796	1	NoSignifi
		AAGGACTTGTCATAGTTACACTGACT_oh	0.070529	1	NoSignifi		AAGAGATTTCGGAAGC_cp	-0.53426	1	NoSignifi			AAGGACTTGTCATAGTTACACTGACT_oh	0.372864	1	NoSignifi		AAGAGATTTCGGAAGC_cp	-1.63717	0.000319386	NoSignifi			AAGGACTTGTCATAGTTACACTGACT_oh	0.225696	1	NoSignifi		AAGAGATTTCGGAAGC_cp	-2.4985	1.49082e-09	Down
		TCTGACAAATACTTTT_oh	-0.688419	1	NoSignifi		GAGAGGGAGGGAACGC_cp	0.242763	1	NoSignifi			TCTGACAAATACTTTT_oh	-2.15395	9.52967e-05	Down		GAGAGGGAGGGAACGC_cp	0.0821049	1	NoSignifi			TCTGACAAATACTTTT_oh	-1.88949	0.00085756	NoSignifi		GAGAGGGAGGGAACGC_cp	-0.559428	1	NoSignifi
		GGTGTTGTGACAAGA_oh	-1.27121	0.687648	NoSignifi		AGTTACAGATTTCTTTGTTCCTTCTCC_cp	0.0939888	1	NoSignifi			GGTGTTGTGACAAGA_oh	-1.8061	0.00340701	NoSignifi		AGTTACAGATTTCTTTGTTCCTTCTCC_cp	0.0539274	1	NoSignifi			GGTGTTGTGACAAGA_oh	-0.880329	1	NoSignifi		AGTTACAGATTTCTTTGTTCCTTCTCC_cp	-0.203619	1	NoSignifi
		GAGACTTGGAAATCTGATT_oh	0.434505	1	NoSignifi		AAATTGGAACGATACAGAGAAGA_cp	0.206983	1	NoSignifi			GAGACTTGGAAATCTGATT_oh	-0.464171	1	NoSignifi		AAATTGGAACGATACAGAGAAGA_cp	-1.57719	0.000648058	NoSignifi			GAGACTTGGAAATCTGATT_oh	-0.0833743	1	NoSignifi		AAATTGGAACGATACAGAGAAGA_cp	-1.52939	0.000959677	NoSignifi
		ATGATATTGTGGAAGTTCTGAGT_oh	0.0692149	1	NoSignifi		CGTCTGTGATGTTCTGCTATTACCTAC_cp	0.610807	1	NoSignifi			ATGATATTGTGGAAGTTCTGAGT_oh	0.461889	1	NoSignifi		CGTCTGTGATGTTCTGCTATTACCTAC_cp	0.264306	1	NoSignifi			ATGATATTGTGGAAGTTCTGAGT_oh	0.84172	1	NoSignifi		CGTCTGTGATGTTCTGCTATTACCTAC_cp	0.997692	0.0932191	NoSignifi
		AGAGGCATTTGTCTGAGAAGG_oh	0.693689	1	NoSignifi		GCCGTGACGACTTGC_cp	-0.136781	1	NoSignifi			AGAGGCATTTGTCTGAGAAGG_oh	0.344537	1	NoSignifi		GCCGTGACGACTTGC_cp	-0.186586	1	NoSignifi			AGAGGCATTTGTCTGAGAAGG_oh	-0.931724	1	NoSignifi		GCCGTGACGACTTGC_cp	-1.17287	0.0943586	NoSignifi
		TAATTGCCAGTTTTGTCTGATG_oh	-0.243194	1	NoSignifi		GCAAATTCGTGAAGCGTTCCATATTTTT_cp	-1.42876	0.0105737	NoSignifi			TAATTGCCAGTTTTGTCTGATG_oh	-0.600692	1	NoSignifi		GCAAATTCGTGAAGCGTTCCATATTTTT_cp	-1.17083	0.111819	NoSignifi			TAATTGCCAGTTTTGTCTGATG_oh	-0.18311	1	NoSignifi		GCAAATTCGTGAAGCGTTCCATATTTTT_cp	-1.59488	0.000559466	NoSignifi
		GAACACTTTAGTGCTGAAG_oh	0.403407	1	NoSignifi		AGATCCTTCTGACCCTCCACTGTGGACTC_cp	0.100021	1	NoSignifi			GAACACTTTAGTGCTGAAG_oh	0.582182	1	NoSignifi		AGATCCTTCTGACCCTCCACTGTGGACTC_cp	-0.18333	1	NoSignifi			GAACACTTTAGTGCTGAAG_oh	0.525498	1	NoSignifi		AGATCCTTCTGACCCTCCACTGTGGACTC_cp	-0.611559	1	NoSignifi
		ACTTTAGCTCTAGAATTACGCTGAGACC_oh	-0.455451	1	NoSignifi		CGGCGATGAGGAGATACC_cp	0.0753174	1	NoSignifi			ACTTTAGCTCTAGAATTACGCTGAGACC_oh	-0.103361	1	NoSignifi		CGGCGATGAGGAGATACC_cp	-0.269779	1	NoSignifi			ACTTTAGCTCTAGAATTACGCTGAGACC_oh	0.949932	0.732873	NoSignifi		CGGCGATGAGGAGATACC_cp	-0.925749	1	NoSignifi
		TTGACATGAACAGTT_oh	-0.989435	1	NoSignifi		GTAAATGATGAACTCACTT_cp	0.22892	1	NoSignifi			TTGACATGAACAGTT_oh	-1.46016	0.0680797	NoSignifi		GTAAATGATGAACTCACTT_cp	-0.764372	1	NoSignifi			TTGACATGAACAGTT_oh	-1.37716	0.168181	NoSignifi		GTAAATGATGAACTCACTT_cp	-0.658839	1	NoSignifi
		ACCGTGAAAAGAAGTAACCTCTGAGCAG_oh	0.921873	1	NoSignifi		TCTCAGTGATGTGTTTCCAAT_cp	0.335323	1	NoSignifi			ACCGTGAAAAGAAGTAACCTCTGAGCAG_oh	-0.167407	1	NoSignifi		TCTCAGTGATGTGTTTCCAAT_cp	-0.127552	1	NoSignifi			ACCGTGAAAAGAAGTAACCTCTGAGCAG_oh	-0.722214	1	NoSignifi		TCTCAGTGATGTGTTTCCAAT_cp	-0.501176	1	NoSignifi
		TTGAGGCCTTGTTTCGGCAAGGCT_oh	0.798572	1	NoSignifi		AAGCTTCCAAGACTCCAGAC_cp	0.153489	1	NoSignifi			TTGAGGCCTTGTTTCGGCAAGGCT_oh	-0.712417	1	NoSignifi		AAGCTTCCAAGACTCCAGAC_cp	-0.267157	1	NoSignifi			TTGAGGCCTTGTTTCGGCAAGGCT_oh	-0.78098	1	NoSignifi		AAGCTTCCAAGACTCCAGAC_cp	0.640684	1	NoSignifi
		CCTTCCTTGGATGTCTGAGCGAA_oh	-0.117131	1	NoSignifi		ATTCGTGAAGCGTTCCATATTTTT_cp	-1.5011	0.00381232	NoSignifi			CCTTCCTTGGATGTCTGAGCGAA_oh	-0.998053	1	NoSignifi		ATTCGTGAAGCGTTCCATATTTTT_cp	-1.31553	0.0209893	NoSignifi			CCTTCCTTGGATGTCTGAGCGAA_oh	-0.611408	1	NoSignifi		ATTCGTGAAGCGTTCCATATTTTT_cp	-2.20178	9.62224e-08	Down
		GAATGTCAAGTTCTGATT_oh	0.147679	1	NoSignifi		TGAACTGATGATATCATTTCTTTCCCC_cp	0.137496	1	NoSignifi			GAATGTCAAGTTCTGATT_oh	0.512898	1	NoSignifi		TGAACTGATGATATCATTTCTTTCCCC_cp	0.60526	1	NoSignifi			GAATGTCAAGTTCTGATT_oh	0.303521	1	NoSignifi		TGAACTGATGATATCATTTCTTTCCCC_cp	0.306849	1	NoSignifi
		GGTTGCTCCTATCTGATT_oh	0.227144	1	NoSignifi		CCGGATGTGCTGACCCCTGCGATTTCCCC_cp	-0.762465	1	NoSignifi			GGTTGCTCCTATCTGATT_oh	-0.201898	1	NoSignifi		CCGGATGTGCTGACCCCTGCGATTTCCCC_cp	-1.95447	4.56007e-06	NoSignifi			GGTTGCTCCTATCTGATT_oh	0.0337164	1	NoSignifi		CCGGATGTGCTGACCCCTGCGATTTCCCC_cp	-1.84911	1.7336e-05	NoSignifi
		GAATACCAACGATTCTGATG_oh	0.398344	1	NoSignifi		CCACAATGATGACATCATA_cp	0.944767	0.605191	NoSignifi			GAATACCAACGATTCTGATG_oh	-0.102507	1	NoSignifi		CCACAATGATGACATCATA_cp	-0.0830758	1	NoSignifi			GAATACCAACGATTCTGATG_oh	-1.09122	1	NoSignifi		CCACAATGATGACATCATA_cp	-0.660983	1	NoSignifi
		TCATGGAGATTCTGTGTATCTGATCAGG_oh	0.888286	1	NoSignifi		AGATTGAACTCCTGTTCTACACTTTC_cp	-0.264848	1	NoSignifi			TCATGGAGATTCTGTGTATCTGATCAGG_oh	-1.18657	0.937561	NoSignifi		AGATTGAACTCCTGTTCTACACTTTC_cp	-0.150135	1	NoSignifi			TCATGGAGATTCTGTGTATCTGATCAGG_oh	-1.37088	0.14673	NoSignifi		AGATTGAACTCCTGTTCTACACTTTC_cp	-0.329715	1	NoSignifi
		ATGCACCGCTCTGAGACT_oh	1.06585	0.468945	NoSignifi		ACACGCGCGTAGACTTCCCCCGC_cp	0.266368	1	NoSignifi			ATGCACCGCTCTGAGACT_oh	0.435971	1	NoSignifi		ACACGCGCGTAGACTTCCCCCGC_cp	-0.797224	1	NoSignifi			ATGCACCGCTCTGAGACT_oh	0.0426887	1	NoSignifi		ACACGCGCGTAGACTTCCCCCGC_cp	0.377768	1	NoSignifi
		ATTTTTTGAGGCCTTGCTTTAGCAAGGCTA_oh	-0.78436	1	NoSignifi		AAGAGTTCGGTTCCCAGCACCCA_cp	-0.00804258	1	NoSignifi			ATTTTTTGAGGCCTTGCTTTAGCAAGGCTA_oh	-0.095408	1	NoSignifi		AAGAGTTCGGTTCCCAGCACCCA_cp	-0.193327	1	NoSignifi			ATTTTTTGAGGCCTTGCTTTAGCAAGGCTA_oh	-0.821478	1	NoSignifi		AAGAGTTCGGTTCCCAGCACCCA_cp	-0.629708	1	NoSignifi
		ACATCCTGGTTGCTCCTATCTGATT_oh	-0.390239	1	NoSignifi		ATCTCAATTGATTGTTCACAGTCAGTTAC_cp	0.288925	1	NoSignifi			ACATCCTGGTTGCTCCTATCTGATT_oh	-0.603552	1	NoSignifi		ATCTCAATTGATTGTTCACAGTCAGTTAC_cp	-0.162048	1	NoSignifi			ACATCCTGGTTGCTCCTATCTGATT_oh	-0.728581	1	NoSignifi		ATCTCAATTGATTGTTCACAGTCAGTTAC_cp	-0.943564	1	NoSignifi
		ACGGATCTGGCTTCTGAGATGG_oh	1.07043	0.449316	NoSignifi		TCCGATATAGTGTAAC_cp	0.118579	1	NoSignifi			ACGGATCTGGCTTCTGAGATGG_oh	-0.323336	1	NoSignifi		TCCGATATAGTGTAAC_cp	0.623708	1	NoSignifi			ACGGATCTGGCTTCTGAGATGG_oh	-0.558992	1	NoSignifi		TCCGATATAGTGTAAC_cp	-0.00877535	1	NoSignifi
		ATTTGGCTGTTGTGTGAGACATTA_oh	-0.173493	1	NoSignifi		ATGATCTGCTGATTAGC_cp	-0.486645	1	NoSignifi			ATTTGGCTGTTGTGTGAGACATTA_oh	0.435707	1	NoSignifi		ATGATCTGCTGATTAGC_cp	-0.382417	1	NoSignifi			ATTTGGCTGTTGTGTGAGACATTA_oh	0.0340422	1	NoSignifi		ATGATCTGCTGATTAGC_cp	-1.10553	0.250692	NoSignifi
		AGTCCTTGTATTCTGAGAGC_oh	0.380818	1	NoSignifi		ATCTGTTCTTATCAGTTTAATATCTGAT_cp	0.252447	1	NoSignifi			AGTCCTTGTATTCTGAGAGC_oh	0.421916	1	NoSignifi		ATCTGTTCTTATCAGTTTAATATCTGAT_cp	0.736836	1	NoSignifi			AGTCCTTGTATTCTGAGAGC_oh	0.281668	1	NoSignifi		ATCTGTTCTTATCAGTTTAATATCTGAT_cp	-0.3044	1	NoSignifi
		AACTGCTCCTGGCTGACT_oh	0.724107	1	NoSignifi		TCCAGGAACGGTGCACC_cp	-0.177349	1	NoSignifi			AACTGCTCCTGGCTGACT_oh	-0.0491394	1	NoSignifi		TCCAGGAACGGTGCACC_cp	0.0983478	1	NoSignifi			AACTGCTCCTGGCTGACT_oh	0.219678	1	NoSignifi		TCCAGGAACGGTGCACC_cp	-1.36162	0.0135128	NoSignifi
		ATAGTTACACTGACT_oh	-2.56998	5.78274e-06	Down		GGAACGATACAGAGAAGAT_cp	0.696004	1	NoSignifi			ATAGTTACACTGACT_oh	-2.33553	4.32267e-05	Down		GGAACGATACAGAGAAGAT_cp	-1.344	0.0239349	NoSignifi			ATAGTTACACTGACT_oh	-0.767104	1	NoSignifi		GGAACGATACAGAGAAGAT_cp	-0.973869	1	NoSignifi
		CGGTGTTGTGACAAGA_oh	-0.398041	1	NoSignifi		ACCCACGGCTGTCTCT_cp	-0.0237981	1	NoSignifi			CGGTGTTGTGACAAGA_oh	-0.634729	1	NoSignifi		ACCCACGGCTGTCTCT_cp	0.248082	1	NoSignifi			CGGTGTTGTGACAAGA_oh	-0.172643	1	NoSignifi		ACCCACGGCTGTCTCT_cp	-0.263077	1	NoSignifi
		GTAAATGATGAACTCACTTTTTTCCCCGT_oh	-0.485351	1	NoSignifi		GAGGCTTATCCATTGC_cp	0.206342	1	NoSignifi			GTAAATGATGAACTCACTTTTTTCCCCGT_oh	-0.295893	1	NoSignifi		GAGGCTTATCCATTGC_cp	-0.715389	1	NoSignifi			GTAAATGATGAACTCACTTTTTTCCCCGT_oh	-0.426782	1	NoSignifi		GAGGCTTATCCATTGC_cp	-0.656566	1	NoSignifi
		CGCCCCCCGGCCGGCG_oh	-3.46724	1.41456e-09	Down		AAGAGATTTCGGAAGCATAATTTTTTGGT_cp	-0.111446	1	NoSignifi			CGCCCCCCGGCCGGCG_oh	-1.72237	0.0121733	NoSignifi		AAGAGATTTCGGAAGCATAATTTTTTGGT_cp	-0.365038	1	NoSignifi			CGCCCCCCGGCCGGCG_oh	-1.08818	1	NoSignifi		AAGAGATTTCGGAAGCATAATTTTTTGGT_cp	-1.09705	0.321634	NoSignifi
		CAGGAACGGTGCACC_oh	-1.33999	0.517444	NoSignifi		AACCTGTGGGAATTTCTCTTCC_cp	2.60615	4.87134e-22	Up			CAGGAACGGTGCACC_oh	-1.32666	0.357925	NoSignifi		AACCTGTGGGAATTTCTCTTCC_cp	-1.57171	0.00121991	NoSignifi			CAGGAACGGTGCACC_oh	-1.65711	0.016296	NoSignifi		AACCTGTGGGAATTTCTCTTCC_cp	0.624422	1	NoSignifi
		ACTGATTGATTTAGAGGCATTTGTCTGAGA_oh	-0.38412	1	NoSignifi		GACTGTGTAGAGCACCCGAAACCAC_cp	-0.151491	1	NoSignifi			ACTGATTGATTTAGAGGCATTTGTCTGAGA_oh	-0.148924	1	NoSignifi		GACTGTGTAGAGCACCCGAAACCAC_cp	-0.707533	1	NoSignifi			ACTGATTGATTTAGAGGCATTTGTCTGAGA_oh	1.05631	0.23445	NoSignifi		GACTGTGTAGAGCACCCGAAACCAC_cp	-1.86317	2.50857e-05	NoSignifi
		ACGGGGCTCATTCTCAGCGCGGCTAC_oh	0.483892	1	NoSignifi		TGCGGGAAACTCGACTGC_cp	-0.0956039	1	NoSignifi			ACGGGGCTCATTCTCAGCGCGGCTAC_oh	-0.828629	1	NoSignifi		TGCGGGAAACTCGACTGC_cp	-1.58821	0.00100526	NoSignifi			ACGGGGCTCATTCTCAGCGCGGCTAC_oh	-0.254672	1	NoSignifi		TGCGGGAAACTCGACTGC_cp	-2.01189	4.43871e-06	Down
		ACTTCCAGGAATGGTACACCA_oh	0.0809739	1	NoSignifi		AGTGGGATCGCGCCTGTGAAT_cp	0.463662	1	NoSignifi			ACTTCCAGGAATGGTACACCA_oh	0.874573	1	NoSignifi		AGTGGGATCGCGCCTGTGAAT_cp	-0.383395	1	NoSignifi			ACTTCCAGGAATGGTACACCA_oh	-1.18535	0.997703	NoSignifi		AGTGGGATCGCGCCTGTGAAT_cp	-0.296622	1	NoSignifi
		GGGCGGCGGGACCCCGCGGGGG_oh	-2.11553	0.000503172	Down		AGCCGTTAAAGGCTAGGCTC_cp	-0.722221	1	NoSignifi			GGGCGGCGGGACCCCGCGGGGG_oh	0.585411	1	NoSignifi		AGCCGTTAAAGGCTAGGCTC_cp	0.615851	1	NoSignifi			GGGCGGCGGGACCCCGCGGGGG_oh	0.103654	1	NoSignifi		AGCCGTTAAAGGCTAGGCTC_cp	-0.54345	1	NoSignifi
		AAGAGGCATTTGTCTGAGAAG_oh	-0.770089	1	NoSignifi		AATTTTTTGAGGTCCTGCTC_cp	-0.893504	1	NoSignifi			AAGAGGCATTTGTCTGAGAAG_oh	-0.683505	1	NoSignifi		AATTTTTTGAGGTCCTGCTC_cp	-1.44695	0.00758821	NoSignifi			AAGAGGCATTTGTCTGAGAAG_oh	-1.12823	1	NoSignifi		AATTTTTTGAGGTCCTGCTC_cp	-1.64894	0.000505372	NoSignifi
		ATTGATCTGATCAGG_oh	-2.04554	0.000933789	Down		CATTGCACTCCGGATGTGCTGACCCCTGC_cp	0.588147	1	NoSignifi			ATTGATCTGATCAGG_oh	-1.74403	0.0118025	NoSignifi		CATTGCACTCCGGATGTGCTGACCCCTGC_cp	0.392066	1	NoSignifi			ATTGATCTGATCAGG_oh	-1.75381	0.010149	NoSignifi		CATTGCACTCCGGATGTGCTGACCCCTGC_cp	-0.089465	1	NoSignifi
		ATGAGATATGAGGGC_oh	-0.887647	1	NoSignifi		GCCCGATGATTATAAAAAGACGCC_cp	-0.37842	1	NoSignifi			ATGAGATATGAGGGC_oh	-1.44985	0.151391	NoSignifi		GCCCGATGATTATAAAAAGACGCC_cp	-0.758244	1	NoSignifi			ATGAGATATGAGGGC_oh	-0.462467	1	NoSignifi		GCCCGATGATTATAAAAAGACGCC_cp	-0.695081	1	NoSignifi
		ATCGGAGGCTTTGTTTT_oh	-0.384526	1	NoSignifi		AGTACCTCCAGGAACGGTGCACC_cp	-0.492762	1	NoSignifi			ATCGGAGGCTTTGTTTT_oh	-0.171331	1	NoSignifi		AGTACCTCCAGGAACGGTGCACC_cp	0.0294197	1	NoSignifi			ATCGGAGGCTTTGTTTT_oh	-0.530428	1	NoSignifi		AGTACCTCCAGGAACGGTGCACC_cp	-0.391433	1	NoSignifi
		TGAGGTCCTGCTCGTGCAGGGCT_oh	0.184965	1	NoSignifi		TCCGCGCGGCGCCTC_cp	-0.72898	1	NoSignifi			TGAGGTCCTGCTCGTGCAGGGCT_oh	-1.19129	1	NoSignifi		TCCGCGCGGCGCCTC_cp	-2.55254	3.80485e-09	Down			TGAGGTCCTGCTCGTGCAGGGCT_oh	-1.24673	0.601963	NoSignifi		TCCGCGCGGCGCCTC_cp	-3.21045	1.19023e-12	Down
		TTTCGGTGGAACCTCCA_oh	0.140164	1	NoSignifi		GCTCTGTGATGAACCCCATGC_cp	-0.103433	1	NoSignifi			TTTCGGTGGAACCTCCA_oh	-1.06241	1	NoSignifi		GCTCTGTGATGAACCCCATGC_cp	-0.590851	1	NoSignifi			TTTCGGTGGAACCTCCA_oh	-1.44531	0.159836	NoSignifi		GCTCTGTGATGAACCCCATGC_cp	-0.817178	1	NoSignifi
		ATCCTCGACTGGAAGCT_oh	-1.41176	0.322231	NoSignifi		ACCCACGGCTGTCTCTCC_cp	-0.606931	1	NoSignifi			ATCCTCGACTGGAAGCT_oh	-0.623735	1	NoSignifi		ACCCACGGCTGTCTCTCC_cp	-0.830465	1	NoSignifi			ATCCTCGACTGGAAGCT_oh	-0.281933	1	NoSignifi		ACCCACGGCTGTCTCTCC_cp	-1.79873	9.03242e-05	NoSignifi
		AGAATTACGCTGAGACCT_oh	0.326059	1	NoSignifi		TGGCAGGGGAGATACC_cp	-1.05747	1	NoSignifi			AGAATTACGCTGAGACCT_oh	0.124145	1	NoSignifi		TGGCAGGGGAGATACC_cp	-1.74231	0.000184986	NoSignifi			AGAATTACGCTGAGACCT_oh	-0.515949	1	NoSignifi		TGGCAGGGGAGATACC_cp	-1.21992	0.102106	NoSignifi
		TCGTACTGGCTGATCCTG_oh	0.242896	1	NoSignifi		AACGAACGAGACTCTGTC_cp	-1.05747	1	NoSignifi			TCGTACTGGCTGATCCTG_oh	-0.623735	1	NoSignifi		AACGAACGAGACTCTGTC_cp	-3.80748	2.8637e-15	Down			TCGTACTGGCTGATCCTG_oh	-0.830092	1	NoSignifi		AACGAACGAGACTCTGTC_cp	-2.7481	2.55546e-10	Down
		ATGAAATCTGAAGACA_oh	-0.49267	1	NoSignifi		AGCTGGCGCTCTCGCTCTT_cp	-1.2188	0.238848	NoSignifi			ATGAAATCTGAAGACA_oh	-0.671702	1	NoSignifi		AGCTGGCGCTCTCGCTCTT_cp	-4.15697	5.7458e-17	Down			ATGAAATCTGAAGACA_oh	-0.045279	1	NoSignifi		AGCTGGCGCTCTCGCTCTT_cp	-4.95799	3.97508e-19	Down
		TTTGAGGCCTTGCTTTAGCAAGGCT_oh	0.99097	1	NoSignifi		GGCCTTTTGGCTAAGATC_cp	-0.604991	1	NoSignifi			TTTGAGGCCTTGCTTTAGCAAGGCT_oh	-0.0562067	1	NoSignifi		GGCCTTTTGGCTAAGATC_cp	0.113207	1	NoSignifi			TTTGAGGCCTTGCTTTAGCAAGGCT_oh	-0.558917	1	NoSignifi		GGCCTTTTGGCTAAGATC_cp	-0.993358	0.921675	NoSignifi
		ATGTCCTGCAATTCTGAAT_oh	0.837169	1	NoSignifi		AGGGATCATTTCTATAGTTTGTT_cp	-0.0108223	1	NoSignifi			ATGTCCTGCAATTCTGAAT_oh	0.900288	1	NoSignifi		AGGGATCATTTCTATAGTTTGTT_cp	-0.854478	1	NoSignifi			ATGTCCTGCAATTCTGAAT_oh	1.23354	0.0203811	NoSignifi		AGGGATCATTTCTATAGTTTGTT_cp	-1.67	0.00044725	NoSignifi
		TAGCGAGACCCCGTCTCTA_oh	0.707393	1	NoSignifi		TGGAACGATACAGAGAAGA_cp	0.554146	1	NoSignifi			TAGCGAGACCCCGTCTCTA_oh	1.16492	0.0628436	NoSignifi		TGGAACGATACAGAGAAGA_cp	-1.42811	0.0119074	NoSignifi			TAGCGAGACCCCGTCTCTA_oh	1.18174	0.046873	NoSignifi		TGGAACGATACAGAGAAGA_cp	-1.99097	6.32553e-06	NoSignifi
		TTCCTTGGCTATTCTGATA_oh	0.988481	1	NoSignifi		GCTCTGTGATGAACCCCATGCGTGTC_cp	0.247145	1	NoSignifi			TTCCTTGGCTATTCTGATA_oh	-0.0624607	1	NoSignifi		GCTCTGTGATGAACCCCATGCGTGTC_cp	-0.644206	1	NoSignifi			TTCCTTGGCTATTCTGATA_oh	-0.182264	1	NoSignifi		GCTCTGTGATGAACCCCATGCGTGTC_cp	-0.239444	1	NoSignifi
		ACATTACCCGTCTGACA_oh	-1.06147	1	NoSignifi		GGGCGGAGGAAGCTCATC_cp	-0.719339	1	NoSignifi			ACATTACCCGTCTGACA_oh	-0.656927	1	NoSignifi		GGGCGGAGGAAGCTCATC_cp	-0.143354	1	NoSignifi			ACATTACCCGTCTGACA_oh	-0.515058	1	NoSignifi		GGGCGGAGGAAGCTCATC_cp	-0.94068	1	NoSignifi
		CCAGGAACGGTGCACC_oh	-0.276622	1	NoSignifi		AAAAAAATTGGAACGATACAGAGAAGATT_cp	-0.00246536	1	NoSignifi			CCAGGAACGGTGCACC_oh	-1.82263	0.0110003	NoSignifi		AAAAAAATTGGAACGATACAGAGAAGATT_cp	-0.0936462	1	NoSignifi			CCAGGAACGGTGCACC_oh	-1.51201	0.0738999	NoSignifi		AAAAAAATTGGAACGATACAGAGAAGATT_cp	-0.446588	1	NoSignifi
		ATGGGACTGAGACCA_oh	-1.55933	0.133232	NoSignifi		GAATAGCCACTGCACTCCAGCCTGGGCAAC_cp	-0.687671	1	NoSignifi			ATGGGACTGAGACCA_oh	-1.95887	0.00205322	NoSignifi		GAATAGCCACTGCACTCCAGCCTGGGCAAC_cp	-1.38945	0.0186521	NoSignifi			ATGGGACTGAGACCA_oh	-0.651793	1	NoSignifi		GAATAGCCACTGCACTCCAGCCTGGGCAAC_cp	-2.73143	4.15983e-10	Down
		ACCTCCAGGAACGGTGCAC_oh	-1.41306	0.39677	NoSignifi		GTCCAAGGTGATTCCCTCTCC_cp	0.222594	1	NoSignifi			ACCTCCAGGAACGGTGCAC_oh	-0.885302	1	NoSignifi		GTCCAAGGTGATTCCCTCTCC_cp	-0.061015	1	NoSignifi			ACCTCCAGGAACGGTGCAC_oh	-2.43488	6.30884e-05	Down		GTCCAAGGTGATTCCCTCTCC_cp	-0.501534	1	NoSignifi
		TCTGTGCTGAATGTCAAGTTCTGATT_oh	-0.261693	1	NoSignifi		AATTGGAACGATACAGAGAAGA_cp	0.647831	1	NoSignifi			TCTGTGCTGAATGTCAAGTTCTGATT_oh	-0.252011	1	NoSignifi		AATTGGAACGATACAGAGAAGA_cp	-1.47394	0.00620459	NoSignifi			TCTGTGCTGAATGTCAAGTTCTGATT_oh	0.424422	1	NoSignifi		AATTGGAACGATACAGAGAAGA_cp	-1.80482	0.000101395	NoSignifi
		ATCCTTGACTGGAAGCT_oh	-0.325713	1	NoSignifi		AACCAGTGATGTGATGATTCTGC_cp	0.13624	1	NoSignifi			ATCCTTGACTGGAAGCT_oh	-0.70743	1	NoSignifi		AACCAGTGATGTGATGATTCTGC_cp	-0.212877	1	NoSignifi			ATCCTTGACTGGAAGCT_oh	-0.144654	1	NoSignifi		AACCAGTGATGTGATGATTCTGC_cp	-0.584848	1	NoSignifi
		GAATGGGGAGACACGG_oh	-0.487165	1	NoSignifi		AAGGGAACGATACAGAGAAGATT_cp	-0.679265	1	NoSignifi			GAATGGGGAGACACGG_oh	-0.353107	1	NoSignifi		AAGGGAACGATACAGAGAAGATT_cp	-1.01252	0.961215	NoSignifi			GAATGGGGAGACACGG_oh	-0.589202	1	NoSignifi		AAGGGAACGATACAGAGAAGATT_cp	-1.14341	0.245194	NoSignifi
		TGTGGAAGTTCTGAGT_oh	0.344495	1	NoSignifi		TCCTTTTGTATAGTGG_cp	-0.139649	1	NoSignifi			TGTGGAAGTTCTGAGT_oh	-0.726209	1	NoSignifi		TCCTTTTGTATAGTGG_cp	-0.914019	1	NoSignifi			TGTGGAAGTTCTGAGT_oh	-0.12957	1	NoSignifi		TCCTTTTGTATAGTGG_cp	-1.38238	0.0183833	NoSignifi
		TTTTTGAGGCCTTGTCTTGACAAGGCT_oh	0.198815	1	NoSignifi		ATGTGAGAAGAATTTTTGAGC_cp	0.513561	1	NoSignifi			TTTTTGAGGCCTTGTCTTGACAAGGCT_oh	-0.726209	1	NoSignifi		ATGTGAGAAGAATTTTTGAGC_cp	-0.491054	1	NoSignifi			TTTTTGAGGCCTTGTCTTGACAAGGCT_oh	-0.70214	1	NoSignifi		ATGTGAGAAGAATTTTTGAGC_cp	-1.23122	0.0844359	NoSignifi
		TTCCAGGAACGGTGCACCA_oh	1.02715	1	NoSignifi		AGATCTCGGTGGAACCTC_cp	-0.303624	1	NoSignifi			TTCCAGGAACGGTGCACCA_oh	0.0697598	1	NoSignifi		AGATCTCGGTGGAACCTC_cp	-1.09161	0.450176	NoSignifi			TTCCAGGAACGGTGCACCA_oh	-1.48199	0.111559	NoSignifi		AGATCTCGGTGGAACCTC_cp	-1.67271	0.000505372	NoSignifi
		AAAAATTCTCTGAGT_oh	-2.53832	3.26479e-05	Down		AAGAGTTCGGTTCCCAGCACTT_cp	-0.282906	1	NoSignifi			AAAAATTCTCTGAGT_oh	-0.947998	1	NoSignifi		AAGAGTTCGGTTCCCAGCACTT_cp	-0.498967	1	NoSignifi			AAAAATTCTCTGAGT_oh	0.610937	1	NoSignifi		AAGAGTTCGGTTCCCAGCACTT_cp	-1.04403	0.585234	NoSignifi
		TTTTGAGGCCTTGCTTTAGCAAGGCT_oh	0.965422	1	NoSignifi		AAGAGTTCGGTTCCCAGCA_cp	-0.235255	1	NoSignifi			TTTTGAGGCCTTGCTTTAGCAAGGCT_oh	0.305885	1	NoSignifi		AAGAGTTCGGTTCCCAGCA_cp	0.0687465	1	NoSignifi			TTTTGAGGCCTTGCTTTAGCAAGGCT_oh	-0.669054	1	NoSignifi		AAGAGTTCGGTTCCCAGCA_cp	-0.66611	1	NoSignifi
		AGGTCCTGCTCGTGCAGGGCT_oh	-1.12835	1	NoSignifi		ATCCATTGCACTCCGGATGTGCTGACCC_cp	0.337486	1	NoSignifi			AGGTCCTGCTCGTGCAGGGCT_oh	-1.29412	0.663941	NoSignifi		ATCCATTGCACTCCGGATGTGCTGACCC_cp	-0.200771	1	NoSignifi			AGGTCCTGCTCGTGCAGGGCT_oh	-2.77956	3.82649e-06	Down		ATCCATTGCACTCCGGATGTGCTGACCC_cp	-0.322571	1	NoSignifi
		TACTAATTGCCAGTTTTGTCTGATG_oh	1.13437	0.279986	NoSignifi		ATTGCACTCCGGATGTGCTGATCCCTGC_cp	-0.069392	1	NoSignifi			TACTAATTGCCAGTTTTGTCTGATG_oh	0.494576	1	NoSignifi		ATTGCACTCCGGATGTGCTGATCCCTGC_cp	0.324114	1	NoSignifi			TACTAATTGCCAGTTTTGTCTGATG_oh	0.585195	1	NoSignifi		ATTGCACTCCGGATGTGCTGATCCCTGC_cp	-0.23777	1	NoSignifi
		GCAGTACCTCCAGGAACGGTGCACC_oh	-0.231362	1	NoSignifi		AGGGGAGATACCATGATCACGAAGGT_cp	-0.660891	1	NoSignifi			GCAGTACCTCCAGGAACGGTGCACC_oh	-0.817602	1	NoSignifi		AGGGGAGATACCATGATCACGAAGGT_cp	-0.647701	1	NoSignifi			GCAGTACCTCCAGGAACGGTGCACC_oh	-0.864766	1	NoSignifi		AGGGGAGATACCATGATCACGAAGGT_cp	-1.7707	0.000214488	NoSignifi
		ATAAGACTGAGGCTT_oh	-1.69178	0.0589171	NoSignifi		GAAACCACGAGGACGAGAC_cp	-1.1236	0.63664	NoSignifi			ATAAGACTGAGGCTT_oh	-1.70735	0.028143	NoSignifi		GAAACCACGAGGACGAGAC_cp	-0.978403	1	NoSignifi			ATAAGACTGAGGCTT_oh	-1.15759	1	NoSignifi		GAAACCACGAGGACGAGAC_cp	-2.68891	1.10759e-09	Down
		ACTCTCCCCCGCCCTCT_oh	-1.69178	0.0589171	NoSignifi		AACTCTGAGTCTTAAACC_cp	-0.930819	1	NoSignifi			ACTCTCCCCCGCCCTCT_oh	-1.19494	1	NoSignifi		AACTCTGAGTCTTAAACC_cp	-1.46351	0.00840655	NoSignifi			ACTCTCCCCCGCCCTCT_oh	-2.92989	1.43692e-06	Down		AACTCTGAGTCTTAAACC_cp	-2.02423	7.5296e-06	Down
		AAAAATTCGTCACTACCACTGAGACA_oh	-0.393424	1	NoSignifi		AAATTGGAACGATACAGAGAAGATT_cp	-0.327508	1	NoSignifi			AAAAATTCGTCACTACCACTGAGACA_oh	-0.0447998	1	NoSignifi		AAATTGGAACGATACAGAGAAGATT_cp	-0.901688	1	NoSignifi			AAAAATTCGTCACTACCACTGAGACA_oh	-0.144647	1	NoSignifi		AAATTGGAACGATACAGAGAAGATT_cp	-1.37837	0.0184876	NoSignifi
		AACATTCAACGCTGTCGGTGAGTTTT_oh	0.289516	1	NoSignifi		AGATTGAACTCCTGTTCTACACTTTCC_cp	0.447622	1	NoSignifi			AACATTCAACGCTGTCGGTGAGTTTT_oh	-0.4446	1	NoSignifi		AGATTGAACTCCTGTTCTACACTTTCC_cp	0.138739	1	NoSignifi			AACATTCAACGCTGTCGGTGAGTTTT_oh	-0.39793	1	NoSignifi		AGATTGAACTCCTGTTCTACACTTTCC_cp	-0.239514	1	NoSignifi
		TGGTTGCTCCTATCTGATT_oh	-0.738459	1	NoSignifi		GTGGAGAGGAACATATCTGAGTC_cp	-0.0226765	1	NoSignifi			TGGTTGCTCCTATCTGATT_oh	-0.877934	1	NoSignifi		GTGGAGAGGAACATATCTGAGTC_cp	-0.745649	1	NoSignifi			TGGTTGCTCCTATCTGATT_oh	-0.240692	1	NoSignifi		GTGGAGAGGAACATATCTGAGTC_cp	-0.371284	1	NoSignifi
		ATGAGCGAAGATTATGAGATATGAGGGCA_oh	0.101309	1	NoSignifi		ATGAAGTCGGAATCCGCT_cp	-1.2021	0.289349	NoSignifi			ATGAGCGAAGATTATGAGATATGAGGGCA_oh	-0.281427	1	NoSignifi		ATGAAGTCGGAATCCGCT_cp	-6.75519	1.78263e-21	Down			ATGAGCGAAGATTATGAGATATGAGGGCA_oh	-1.84535	0.00671119	NoSignifi		ATGAAGTCGGAATCCGCT_cp	-4.87216	4.56135e-18	Down
		TAAAACATTTGCCAGTTTGTCCTGATA_oh	0.484597	1	NoSignifi		GTTCTGTGATGAGGCTCTGG_cp	-0.100875	1	NoSignifi			TAAAACATTTGCCAGTTTGTCCTGATA_oh	0.211426	1	NoSignifi		GTTCTGTGATGAGGCTCTGG_cp	-0.00401253	1	NoSignifi			TAAAACATTTGCCAGTTTGTCCTGATA_oh	-0.129074	1	NoSignifi		GTTCTGTGATGAGGCTCTGG_cp	-0.323365	1	NoSignifi
		CTTTCGCTCCTATCTGATG_oh	-0.0611991	1	NoSignifi		ACTCCGGATGTGCTGACCCCT_cp	0.0847167	1	NoSignifi			CTTTCGCTCCTATCTGATG_oh	-0.487794	1	NoSignifi		ACTCCGGATGTGCTGACCCCT_cp	-1.09004	0.545866	NoSignifi			CTTTCGCTCCTATCTGATG_oh	0.201626	1	NoSignifi		ACTCCGGATGTGCTGACCCCT_cp	-1.20654	0.14934	NoSignifi
		ATCAGTGATGAAAATAGCCAAATCTGAGC_oh	-0.401651	1	NoSignifi		GTATCTGTTCTTATC_cp	-0.283422	1	NoSignifi			ATCAGTGATGAAAATAGCCAAATCTGAGC_oh	-0.400518	1	NoSignifi		GTATCTGTTCTTATC_cp	0.184911	1	NoSignifi			ATCAGTGATGAAAATAGCCAAATCTGAGC_oh	-0.497589	1	NoSignifi		GTATCTGTTCTTATC_cp	-0.532708	1	NoSignifi
		TTAACTTCAATCGGTGTTGTGACAAGA_oh	1.1972	0.126556	NoSignifi		AGCTGGCGCTCTCGCTCTTT_cp	-1.04374	1	NoSignifi			TTAACTTCAATCGGTGTTGTGACAAGA_oh	-0.356818	1	NoSignifi		AGCTGGCGCTCTCGCTCTTT_cp	-3.38198	1.63542e-12	Down			TTAACTTCAATCGGTGTTGTGACAAGA_oh	-0.394571	1	NoSignifi		AGCTGGCGCTCTCGCTCTTT_cp	-4.03596	2.62156e-15	Down
		ATAGCATGTTAGAGTTCTGATGGCA_oh	0.76096	1	NoSignifi		ATTGGAACGATACAGAGAAGATT_cp	-0.218871	1	NoSignifi			ATAGCATGTTAGAGTTCTGATGGCA_oh	0.333944	1	NoSignifi		ATTGGAACGATACAGAGAAGATT_cp	-1.07107	0.802881	NoSignifi			ATAGCATGTTAGAGTTCTGATGGCA_oh	0.102055	1	NoSignifi		ATTGGAACGATACAGAGAAGATT_cp	-1.50373	0.00594891	NoSignifi
		AGCGAGACCCCGTCTCTT_oh	-0.029537	1	NoSignifi		AGTGATGTGATGATTCTGCC_cp	-0.206605	1	NoSignifi			AGCGAGACCCCGTCTCTT_oh	-0.581378	1	NoSignifi		AGTGATGTGATGATTCTGCC_cp	-0.830493	1	NoSignifi			AGCGAGACCCCGTCTCTT_oh	-0.658121	1	NoSignifi		AGTGATGTGATGATTCTGCC_cp	-0.177028	1	NoSignifi
		TTTTTTGAGGCCTTGTTTCGGCAAGGCTA_oh	0.114644	1	NoSignifi		TCCGTGGAGAGGAACAACTCTGAGTC_cp	0.896432	1	NoSignifi			TTTTTTGAGGCCTTGTTTCGGCAAGGCTA_oh	-0.486442	1	NoSignifi		TCCGTGGAGAGGAACAACTCTGAGTC_cp	-1.08834	0.65185	NoSignifi			TTTTTTGAGGCCTTGTTTCGGCAAGGCTA_oh	-2.13702	0.00103672	Down		TCCGTGGAGAGGAACAACTCTGAGTC_cp	-1.89674	6.3118e-05	NoSignifi
		TTTTTGAGGCCTTGCTTTAGCAAGGCT_oh	1.29864	0.0268661	NoSignifi		TGGATATGATGACTGATTACCTGAGAAAT_cp	0.294535	1	NoSignifi			TTTTTGAGGCCTTGCTTTAGCAAGGCT_oh	0.465198	1	NoSignifi		TGGATATGATGACTGATTACCTGAGAAAT_cp	-0.336583	1	NoSignifi			TTTTTGAGGCCTTGCTTTAGCAAGGCT_oh	0.0566628	1	NoSignifi		TGGATATGATGACTGATTACCTGAGAAAT_cp	0.0761289	1	NoSignifi
		AGTCCTTGTATTCTGAGAGCA_oh	0.680307	1	NoSignifi		AAATGGATTTTTGGAAGTAGGAGTTGGAAT_cp	-0.571882	1	NoSignifi			AGTCCTTGTATTCTGAGAGCA_oh	-0.192615	1	NoSignifi		AAATGGATTTTTGGAAGTAGGAGTTGGAAT_cp	-1.45011	0.0160414	NoSignifi			AGTCCTTGTATTCTGAGAGCA_oh	-0.0355949	1	NoSignifi		AAATGGATTTTTGGAAGTAGGAGTTGGAAT_cp	-1.60391	0.00233697	NoSignifi
		CTTGGATGTCTGAGCGAA_oh	0.410497	1	NoSignifi		TCCGATATAGTGTAA_cp	0.521023	1	NoSignifi			CTTGGATGTCTGAGCGAA_oh	0.259178	1	NoSignifi		TCCGATATAGTGTAA_cp	0.850398	1	NoSignifi			CTTGGATGTCTGAGCGAA_oh	-0.227899	1	NoSignifi		TCCGATATAGTGTAA_cp	0.20978	1	NoSignifi
		GAAGCGTTCCATATTTTTT_oh	-1.35112	0.948569	NoSignifi		TGTGTAGAGCACCCGAAACC_cp	0.277453	1	NoSignifi			GAAGCGTTCCATATTTTTT_oh	-0.936237	1	NoSignifi		TGTGTAGAGCACCCGAAACC_cp	-0.121145	1	NoSignifi			GAAGCGTTCCATATTTTTT_oh	-1.44666	0.214382	NoSignifi		TGTGTAGAGCACCCGAAACC_cp	-0.559289	1	NoSignifi
		TGAGGCCTTGTCTTGACAAGGCTC_oh	-0.0134414	1	NoSignifi		AGTCAGTTACAGATTGAACTCCTGTTCTAC_cp	0.380873	1	NoSignifi			TGAGGCCTTGTCTTGACAAGGCTC_oh	-0.632234	1	NoSignifi		AGTCAGTTACAGATTGAACTCCTGTTCTAC_cp	-0.286776	1	NoSignifi			TGAGGCCTTGTCTTGACAAGGCTC_oh	-1.50778	0.14358	NoSignifi		AGTCAGTTACAGATTGAACTCCTGTTCTAC_cp	-0.0810792	1	NoSignifi
		GGAGTGGAGCCTGCG_oh	-1.45026	0.50259	NoSignifi		AGCGTTCCCTCCTGAGCGTGAAGCCGGCTC_cp	0.728419	1	NoSignifi			GGAGTGGAGCCTGCG_oh	-1.26765	1	NoSignifi		AGCGTTCCCTCCTGAGCGTGAAGCCGGCTC_cp	0.729466	1	NoSignifi			GGAGTGGAGCCTGCG_oh	0.0934835	1	NoSignifi		AGCGTTCCCTCCTGAGCGTGAAGCCGGCTC_cp	-0.383352	1	NoSignifi
		ACATGATTTTCCTTGGCTATTCTGATA_oh	0.308048	1	NoSignifi		AGATTGAACTCCTGTTCTACACTTTCCC_cp	0.331736	1	NoSignifi			ACATGATTTTCCTTGGCTATTCTGATA_oh	-0.381275	1	NoSignifi		AGATTGAACTCCTGTTCTACACTTTCCC_cp	-0.0525555	1	NoSignifi			ACATGATTTTCCTTGGCTATTCTGATA_oh	0.192874	1	NoSignifi		AGATTGAACTCCTGTTCTACACTTTCCC_cp	-0.512947	1	NoSignifi
		ATGTTAGAGTTCTGATGGCA_oh	0.830765	1	NoSignifi		TGAAATGATGATTCTGTTTATCC_cp	0.106613	1	NoSignifi			ATGTTAGAGTTCTGATGGCA_oh	0.432793	1	NoSignifi		TGAAATGATGATTCTGTTTATCC_cp	-0.719151	1	NoSignifi			ATGTTAGAGTTCTGATGGCA_oh	0.0890319	1	NoSignifi		TGAAATGATGATTCTGTTTATCC_cp	0.342277	1	NoSignifi
		GGCCTTGTTTCGGCAAGGCTA_oh	-1.22562	1	NoSignifi		ACCATGATCACGAAGGTGGTTTTC_cp	-0.238938	1	NoSignifi			GGCCTTGTTTCGGCAAGGCTA_oh	-1.5291	0.168555	NoSignifi		ACCATGATCACGAAGGTGGTTTTC_cp	-0.667943	1	NoSignifi			GGCCTTGTTTCGGCAAGGCTA_oh	-2.6681	2.57771e-05	Down		ACCATGATCACGAAGGTGGTTTTC_cp	-1.02507	0.883095	NoSignifi
		CCTCCCGGCGGCCGGGGG_oh	-3.6183	2.27062e-08	Down		CTGCGATTTCCCCAAATGCGGGAAACTC_cp	0.359361	1	NoSignifi			CCTCCCGGCGGCCGGGGG_oh	-2.80868	1.09011e-05	Down		CTGCGATTTCCCCAAATGCGGGAAACTC_cp	0.22252	1	NoSignifi			CCTCCCGGCGGCCGGGGG_oh	-2.81842	1.01744e-05	Down		CTGCGATTTCCCCAAATGCGGGAAACTC_cp	-0.0977883	1	NoSignifi
		ATGCACCGCTCTGAGACTC_oh	1.38474	0.00731317	NoSignifi		TGCTGACCCCTGCGATTTCCCC_cp	-0.0467385	1	NoSignifi			ATGCACCGCTCTGAGACTC_oh	0.591109	1	NoSignifi		TGCTGACCCCTGCGATTTCCCC_cp	-3.4528	2.82979e-12	Down			ATGCACCGCTCTGAGACTC_oh	-0.0255407	1	NoSignifi		TGCTGACCCCTGCGATTTCCCC_cp	-4.76194	1.44889e-16	Down
		TGTCCTGCAATTCTGAAT_oh	1.32465	0.0213476	NoSignifi		CCACAATGATGACATCATAT_cp	1.25156	0.00731403	NoSignifi			TGTCCTGCAATTCTGAAT_oh	-0.0622064	1	NoSignifi		CCACAATGATGACATCATAT_cp	-0.0923321	1	NoSignifi			TGTCCTGCAATTCTGAAT_oh	0.0844639	1	NoSignifi		CCACAATGATGACATCATAT_cp	-0.658654	1	NoSignifi
		ACCCAATGATGTAATGTCTGAGT_oh	-0.718613	1	NoSignifi		ACTTTCAGGGATCATTTCT_cp	-0.20692	1	NoSignifi			ACCCAATGATGTAATGTCTGAGT_oh	0.345043	1	NoSignifi		ACTTTCAGGGATCATTTCT_cp	-1.04952	0.907542	NoSignifi			ACCCAATGATGTAATGTCTGAGT_oh	-1.17579	1	NoSignifi		ACTTTCAGGGATCATTTCT_cp	-1.0324	0.923962	NoSignifi
		ATTTCATTTGGAAGAAACAACC_oh	-0.0825051	1	NoSignifi		TACTAAAATTGGAACGATAC_cp	0.871103	1	NoSignifi			ATTTCATTTGGAAGAAACAACC_oh	-0.451918	1	NoSignifi		TACTAAAATTGGAACGATAC_cp	-1.12377	0.537347	NoSignifi			ATTTCATTTGGAAGAAACAACC_oh	-0.313174	1	NoSignifi		TACTAAAATTGGAACGATAC_cp	-1.8685	0.000160339	NoSignifi
		ACTCTGTGCTGAATGTCAAGTTCTGATT_oh	-0.510524	1	NoSignifi		GGCAGGGGAGATACC_cp	-0.864751	1	NoSignifi			ACTCTGTGCTGAATGTCAAGTTCTGATT_oh	-0.168715	1	NoSignifi		GGCAGGGGAGATACC_cp	-1.14315	0.483496	NoSignifi			ACTCTGTGCTGAATGTCAAGTTCTGATT_oh	0.582869	1	NoSignifi		GGCAGGGGAGATACC_cp	-2.12081	8.1168e-06	Down
		CAACATCCTGGTTGCTCCTATCTGATT_oh	-0.234244	1	NoSignifi		ACGAAGGTGGTTTTCCCAGGGCGAGGCTC_cp	0.123724	1	NoSignifi			CAACATCCTGGTTGCTCCTATCTGATT_oh	-0.275421	1	NoSignifi		ACGAAGGTGGTTTTCCCAGGGCGAGGCTC_cp	-0.38409	1	NoSignifi			CAACATCCTGGTTGCTCCTATCTGATT_oh	-0.939572	1	NoSignifi		ACGAAGGTGGTTTTCCCAGGGCGAGGCTC_cp	-1.51883	0.00800712	NoSignifi
		GTTGAATGTCAAGTTCTGATT_oh	0.620183	1	NoSignifi		CACGAAGGTGGTTTTCCCAGGGCGAGGCTT_cp	0.174393	1	NoSignifi			GTTGAATGTCAAGTTCTGATT_oh	0.482373	1	NoSignifi		CACGAAGGTGGTTTTCCCAGGGCGAGGCTT_cp	0.650587	1	NoSignifi			GTTGAATGTCAAGTTCTGATT_oh	0.242261	1	NoSignifi		CACGAAGGTGGTTTTCCCAGGGCGAGGCTT_cp	-0.349814	1	NoSignifi
		ATTCTCAGCGCGGCTAC_oh	-0.280699	1	NoSignifi		GGAACAGACTCACGGCCAGC_cp	-0.152292	1	NoSignifi			ATTCTCAGCGCGGCTAC_oh	-1.01968	1	NoSignifi		GGAACAGACTCACGGCCAGC_cp	0.13274	1	NoSignifi			ATTCTCAGCGCGGCTAC_oh	-0.699276	1	NoSignifi		GGAACAGACTCACGGCCAGC_cp	-0.692632	1	NoSignifi
		GAGGATGAAGTTATCTGAGG_oh	0.885079	1	NoSignifi		GTAAATGATGAACTCACT_cp	-0.599757	1	NoSignifi			GAGGATGAAGTTATCTGAGG_oh	0.530679	1	NoSignifi		GTAAATGATGAACTCACT_cp	-0.672993	1	NoSignifi			GAGGATGAAGTTATCTGAGG_oh	0.353141	1	NoSignifi		GTAAATGATGAACTCACT_cp	-1.70214	0.00110568	NoSignifi
		TTTGTTCCAGAAGGAACTGTCTGAGGGA_oh	1.57163	0.000226793	NoSignifi		TCACAATGATGATGAATGGTCCAAAC_cp	0.291064	1	NoSignifi			TTTGTTCCAGAAGGAACTGTCTGAGGGA_oh	0.547525	1	NoSignifi		TCACAATGATGATGAATGGTCCAAAC_cp	-0.651653	1	NoSignifi			TTTGTTCCAGAAGGAACTGTCTGAGGGA_oh	0.96024	1	NoSignifi		TCACAATGATGATGAATGGTCCAAAC_cp	-0.10578	1	NoSignifi
		TTTTTTGAGGTCCTGCTCGTGCAGGGCT_oh	-0.263852	1	NoSignifi		CCAGGAACGGTGCACC_cp	-0.0706801	1	NoSignifi			TTTTTTGAGGTCCTGCTCGTGCAGGGCT_oh	-0.204237	1	NoSignifi		CCAGGAACGGTGCACC_cp	0.398921	1	NoSignifi			TTTTTTGAGGTCCTGCTCGTGCAGGGCT_oh	-0.966977	1	NoSignifi		CCAGGAACGGTGCACC_cp	-0.435543	1	NoSignifi
		CGGCGGGGGACCGCCCCCCGGC_oh	-0.767182	1	NoSignifi		GCGTTGTGGTATAGT_cp	-0.400561	1	NoSignifi			CGGCGGGGGACCGCCCCCCGGC_oh	0.414931	1	NoSignifi		GCGTTGTGGTATAGT_cp	-0.344601	1	NoSignifi			CGGCGGGGGACCGCCCCCCGGC_oh	0.138989	1	NoSignifi		GCGTTGTGGTATAGT_cp	-0.728897	1	NoSignifi
		TCATGGAGATTCTGTGTATCTGATC_oh	1.46171	0.00215935	NoSignifi		GGGAAACTCGACTGCAT_cp	-0.804829	1	NoSignifi			TCATGGAGATTCTGTGTATCTGATC_oh	0.343765	1	NoSignifi		GGGAAACTCGACTGCAT_cp	-1.07457	0.969807	NoSignifi			TCATGGAGATTCTGTGTATCTGATC_oh	0.614804	1	NoSignifi		GGGAAACTCGACTGCAT_cp	-1.26838	0.139597	NoSignifi
		TCAGTAGGCTCTACAGAA_oh	0.983736	1	NoSignifi		TGAACTGATGATATCATTTCTTTCCCCGT_cp	-0.0130542	1	NoSignifi			TCAGTAGGCTCTACAGAA_oh	0.0404357	1	NoSignifi		TGAACTGATGATATCATTTCTTTCCCCGT_cp	0.356468	1	NoSignifi			TCAGTAGGCTCTACAGAA_oh	-1.01263	1	NoSignifi		TGAACTGATGATATCATTTCTTTCCCCGT_cp	-0.15982	1	NoSignifi
		AGTGGGGGACTGCGTTCGCGCTTTCCCCTG_oh	-0.287653	1	NoSignifi		GGCTCCGTGCTTAGCTGG_cp	0.411689	1	NoSignifi			AGTGGGGGACTGCGTTCGCGCTTTCCCCTG_oh	-0.101337	1	NoSignifi		GGCTCCGTGCTTAGCTGG_cp	0.184666	1	NoSignifi			AGTGGGGGACTGCGTTCGCGCTTTCCCCTG_oh	-0.476501	1	NoSignifi		GGCTCCGTGCTTAGCTGG_cp	-0.490384	1	NoSignifi
		TATCCTCAGACGCCGGAACACTT_oh	1.42558	0.00394143	NoSignifi		GATGATTGGAGCTTGC_cp	-0.84685	1	NoSignifi			TATCCTCAGACGCCGGAACACTT_oh	0.0404357	1	NoSignifi		GATGATTGGAGCTTGC_cp	-1.20608	0.28267	NoSignifi			TATCCTCAGACGCCGGAACACTT_oh	0.387666	1	NoSignifi		GATGATTGGAGCTTGC_cp	-1.18424	0.315209	NoSignifi
		ACCGCTCTGAGACTC_oh	-1.31655	1	NoSignifi		TGTACATGATGAAAACAGTC_cp	0.264041	1	NoSignifi			ACCGCTCTGAGACTC_oh	-2.47168	0.000171759	Down		TGTACATGATGAAAACAGTC_cp	-0.791889	1	NoSignifi			ACCGCTCTGAGACTC_oh	-0.702757	1	NoSignifi		TGTACATGATGAAAACAGTC_cp	-0.351711	1	NoSignifi
		AGTGGGGGACTGCGTTCGCGCTCTCCCCTA_oh	0.465247	1	NoSignifi		AAAAATTGGAACGATACAGAGAAGATT_cp	-1.09076	1	NoSignifi			AGTGGGGGACTGCGTTCGCGCTCTCCCCTA_oh	-0.548957	1	NoSignifi		AAAAATTGGAACGATACAGAGAAGATT_cp	-0.987765	1	NoSignifi			AGTGGGGGACTGCGTTCGCGCTCTCCCCTA_oh	-0.0214628	1	NoSignifi		AAAAATTGGAACGATACAGAGAAGATT_cp	-1.37519	0.050856	NoSignifi
		ACACGGGGCTCATTCTCAGCGCGGCTAC_oh	-0.177671	1	NoSignifi		TGAGAGTGATGATTTCACAGACT_cp	-0.0425231	1	NoSignifi			ACACGGGGCTCATTCTCAGCGCGGCTAC_oh	-1.68897	0.0545035	NoSignifi		TGAGAGTGATGATTTCACAGACT_cp	0.228989	1	NoSignifi			ACACGGGGCTCATTCTCAGCGCGGCTAC_oh	-0.995582	1	NoSignifi		TGAGAGTGATGATTTCACAGACT_cp	-0.359205	1	NoSignifi
		TTGTTCCAGAAGGAACTGTCTGAGGGA_oh	1.33633	0.0186704	NoSignifi		GGAGTTCTGGGCTGT_cp	-0.794914	1	NoSignifi			TTGTTCCAGAAGGAACTGTCTGAGGGA_oh	0.499795	1	NoSignifi		GGAGTTCTGGGCTGT_cp	-5.61686	9.40218e-18	Down			TTGTTCCAGAAGGAACTGTCTGAGGGA_oh	0.538846	1	NoSignifi		GGAGTTCTGGGCTGT_cp	-5.62638	6.36828e-18	Down
		TCATGAAAATAACTATCCTCTGAGCAGC_oh	2.17288	5.8501e-11	Up		AGAGAAGTTTCTCTGACTGTGTAGAGCACC_cp	0.406649	1	NoSignifi			TCATGAAAATAACTATCCTCTGAGCAGC_oh	-0.714084	1	NoSignifi		AGAGAAGTTTCTCTGACTGTGTAGAGCACC_cp	0.650988	1	NoSignifi			TCATGAAAATAACTATCCTCTGAGCAGC_oh	-1.12465	1	NoSignifi		AGAGAAGTTTCTCTGACTGTGTAGAGCACC_cp	-0.296547	1	NoSignifi
		TCTTTTAAGCCAGTATGTCTGACA_oh	0.0870955	1	NoSignifi		ATTGCACTCCGGATGTGCTGACCCCT_cp	0.512839	1	NoSignifi			TCTTTTAAGCCAGTATGTCTGACA_oh	-0.196858	1	NoSignifi		ATTGCACTCCGGATGTGCTGACCCCT_cp	0.296459	1	NoSignifi			TCTTTTAAGCCAGTATGTCTGACA_oh	-0.576179	1	NoSignifi		ATTGCACTCCGGATGTGCTGACCCCT_cp	-0.034968	1	NoSignifi
		GAGGGAAAATACTCTATTCTGAGGCT_oh	0.0661396	1	NoSignifi		TGGAACGATACAGAGAAGATT_cp	-0.0590487	1	NoSignifi			GAGGGAAAATACTCTATTCTGAGGCT_oh	-1.26025	1	NoSignifi		TGGAACGATACAGAGAAGATT_cp	-1.05273	1	NoSignifi			GAGGGAAAATACTCTATTCTGAGGCT_oh	-1.3898	0.599025	NoSignifi		TGGAACGATACAGAGAAGATT_cp	-1.72123	0.00149011	NoSignifi
		TGAGGGAAAATACTCTATTCTGAGGCT_oh	1.40222	0.00691824	NoSignifi		AGATTGAACTCCTGTTCT_cp	-0.110071	1	NoSignifi			TGAGGGAAAATACTCTATTCTGAGGCT_oh	-0.514252	1	NoSignifi		AGATTGAACTCCTGTTCT_cp	-0.311134	1	NoSignifi			TGAGGGAAAATACTCTATTCTGAGGCT_oh	-0.0593843	1	NoSignifi		AGATTGAACTCCTGTTCT_cp	-0.700647	1	NoSignifi
		TTTGAGGCCTTGTCTTGACAAGGCT_oh	0.921766	1	NoSignifi		ACTCTGCGTTGTGCC_cp	-0.176495	1	NoSignifi			TTTGAGGCCTTGTCTTGACAAGGCT_oh	0.114516	1	NoSignifi		ACTCTGCGTTGTGCC_cp	-0.129747	1	NoSignifi			TTTGAGGCCTTGTCTTGACAAGGCT_oh	-0.490182	1	NoSignifi		ACTCTGCGTTGTGCC_cp	-1.4284	0.0314272	NoSignifi
		GCCCCCGGCGCGCCGGGC_oh	-1.26417	1	NoSignifi		CGGCGATGAGGAGATACCAACCGTAT_cp	1.13848	0.0716606	NoSignifi			GCCCCCGGCGCGCCGGGC_oh	-0.678957	1	NoSignifi		CGGCGATGAGGAGATACCAACCGTAT_cp	-0.774914	1	NoSignifi			GCCCCCGGCGCGCCGGGC_oh	0.575121	1	NoSignifi		CGGCGATGAGGAGATACCAACCGTAT_cp	-0.859863	1	NoSignifi
		AGAGGCTGTTTCTGAGC_oh	0.0838125	1	NoSignifi		GTACATGATGAAAACAGTC_cp	0.372287	1	NoSignifi			AGAGGCTGTTTCTGAGC_oh	-0.304389	1	NoSignifi		GTACATGATGAAAACAGTC_cp	-1.3344	0.0965194	NoSignifi			AGAGGCTGTTTCTGAGC_oh	-0.541051	1	NoSignifi		GTACATGATGAAAACAGTC_cp	-0.966568	1	NoSignifi
		AAAGGATCAGTCCTTGTATTCTGAGAG_oh	1.3077	0.0341009	NoSignifi		CGTGGAGAGGAACAATTCTGAGTCTTAC_cp	-1.02424	1	NoSignifi			AAAGGATCAGTCCTTGTATTCTGAGAG_oh	1.28844	0.0233927	NoSignifi		CGTGGAGAGGAACAATTCTGAGTCTTAC_cp	-0.764432	1	NoSignifi			AAAGGATCAGTCCTTGTATTCTGAGAG_oh	0.993772	0.884297	NoSignifi		CGTGGAGAGGAACAATTCTGAGTCTTAC_cp	-0.265328	1	NoSignifi
		ACACGGGGCTCATTCTCAGCGCGGCTA_oh	0.873408	1	NoSignifi		AGTTACAGATTTCTTTGTTCCTTCTC_cp	0.224633	1	NoSignifi			ACACGGGGCTCATTCTCAGCGCGGCTA_oh	0.535512	1	NoSignifi		AGTTACAGATTTCTTTGTTCCTTCTC_cp	0.22201	1	NoSignifi			ACACGGGGCTCATTCTCAGCGCGGCTA_oh	0.421509	1	NoSignifi		AGTTACAGATTTCTTTGTTCCTTCTC_cp	-0.0431959	1	NoSignifi
		TGAATGTCAAGTTCTGATT_oh	0.69376	1	NoSignifi		AGGAGTTCTGGGCTGTAGTGCGC_cp	0.0587701	1	NoSignifi			TGAATGTCAAGTTCTGATT_oh	0.484351	1	NoSignifi		AGGAGTTCTGGGCTGTAGTGCGC_cp	-1.39772	0.0510896	NoSignifi			TGAATGTCAAGTTCTGATT_oh	0.638473	1	NoSignifi		AGGAGTTCTGGGCTGTAGTGCGC_cp	-1.61044	0.00506371	NoSignifi
		TGGGGGACTGCGTTCGCGCTCTCCCCTGA_oh	-0.102961	1	NoSignifi		AAGGATGACACGCAAATTCGTG_cp	-0.0401885	1	NoSignifi			TGGGGGACTGCGTTCGCGCTCTCCCCTGA_oh	-0.603218	1	NoSignifi		AAGGATGACACGCAAATTCGTG_cp	-0.427587	1	NoSignifi			TGGGGGACTGCGTTCGCGCTCTCCCCTGA_oh	-2.19017	0.00127542	Down		AAGGATGACACGCAAATTCGTG_cp	-1.8361	0.000442755	NoSignifi
		TTTGAGGTCTTGTGCTTACAAGACT_oh	0.743896	1	NoSignifi		AGCCCGTGATGAATTAATTTCTGACAC_cp	-0.0422499	1	NoSignifi			TTTGAGGTCTTGTGCTTACAAGACT_oh	-0.531259	1	NoSignifi		AGCCCGTGATGAATTAATTTCTGACAC_cp	-0.47657	1	NoSignifi			TTTGAGGTCTTGTGCTTACAAGACT_oh	-0.897556	1	NoSignifi		AGCCCGTGATGAATTAATTTCTGACAC_cp	-0.407415	1	NoSignifi
		ATGGAGTTAAGGGACATGA_oh	1.13902	0.443868	NoSignifi		AAGAGTTCGGTTCCCAGCACTC_cp	-0.613783	1	NoSignifi			ATGGAGTTAAGGGACATGA_oh	-0.0390723	1	NoSignifi		AAGAGTTCGGTTCCCAGCACTC_cp	-0.844334	1	NoSignifi			ATGGAGTTAAGGGACATGA_oh	0.14028	1	NoSignifi		AAGAGTTCGGTTCCCAGCACTC_cp	-1.08043	0.873122	NoSignifi
		ACTTTTCTGAGGCTT_oh	-1.5792	0.243891	NoSignifi		ACCACCTTGAACGCGCC_cp	-0.539892	1	NoSignifi			ACTTTTCTGAGGCTT_oh	-2.05643	0.00746842	Down		ACCACCTTGAACGCGCC_cp	-0.0570035	1	NoSignifi			ACTTTTCTGAGGCTT_oh	-1.87491	0.0202082	NoSignifi		ACCACCTTGAACGCGCC_cp	-1.24232	0.203919	NoSignifi
		ATGGGCGCCGCGAGGCGTCCAG_oh	-0.748385	1	NoSignifi		TTTCCGTGGAGAGGAACAACTCTGAGTCT_cp	0.590713	1	NoSignifi			ATGGGCGCCGCGAGGCGTCCAG_oh	-0.741002	1	NoSignifi		TTTCCGTGGAGAGGAACAACTCTGAGTCT_cp	-1.29201	0.155449	NoSignifi			ATGGGCGCCGCGAGGCGTCCAG_oh	-0.710271	1	NoSignifi		TTTCCGTGGAGAGGAACAACTCTGAGTCT_cp	-2.22797	5.98811e-06	Down
		TGGGGGACTGCGTTCGCGCTCCCCCCTG_oh	0.816395	1	NoSignifi		GTTTCTTGTTGAATTAC_cp	-0.391862	1	NoSignifi			TGGGGGACTGCGTTCGCGCTCCCCCCTG_oh	-0.851764	1	NoSignifi		GTTTCTTGTTGAATTAC_cp	-0.0311984	1	NoSignifi			TGGGGGACTGCGTTCGCGCTCCCCCCTG_oh	-0.907202	1	NoSignifi		GTTTCTTGTTGAATTAC_cp	-0.150106	1	NoSignifi
		CGACTGCATAATTTGTGGTAGTGGGGGAC_oh	-3.73695	1.01282e-07	Down		GCTTGTGATGAGACATCTCCCACTC_cp	0.113929	1	NoSignifi			CGACTGCATAATTTGTGGTAGTGGGGGAC_oh	-1.9395	0.0178968	NoSignifi		GCTTGTGATGAGACATCTCCCACTC_cp	0.416838	1	NoSignifi			CGACTGCATAATTTGTGGTAGTGGGGGAC_oh	-2.15416	0.00228244	Down		GCTTGTGATGAGACATCTCCCACTC_cp	1.00257	0.243433	NoSignifi
		TTTGAGGCCTTGTTTCGGCAAGGCT_oh	0.623948	1	NoSignifi		TCGCTGTGATGATGGATTCC_cp	0.0430302	1	NoSignifi			TTTGAGGCCTTGTTTCGGCAAGGCT_oh	-0.851764	1	NoSignifi		TCGCTGTGATGATGGATTCC_cp	-1.15486	0.591816	NoSignifi			TTTGAGGCCTTGTTTCGGCAAGGCT_oh	-0.47037	1	NoSignifi		TCGCTGTGATGATGGATTCC_cp	-0.321841	1	NoSignifi
		AAAACACAGGAACACCTGAGA_oh	0.623948	1	NoSignifi		CGTGGAGAGGAACAACTCTGAGTCT_cp	0.48956	1	NoSignifi			AAAACACAGGAACACCTGAGA_oh	-0.426714	1	NoSignifi		CGTGGAGAGGAACAACTCTGAGTCT_cp	-0.989135	1	NoSignifi			AAAACACAGGAACACCTGAGA_oh	-0.0821867	1	NoSignifi		CGTGGAGAGGAACAACTCTGAGTCT_cp	-0.885957	1	NoSignifi
		TAAATGCTGGTGACAGAC_oh	0.767533	1	NoSignifi		GAAAATGATGATTGGAGCTTGC_cp	-0.710728	1	NoSignifi			TAAATGCTGGTGACAGAC_oh	0.100133	1	NoSignifi		GAAAATGATGATTGGAGCTTGC_cp	-1.01882	1	NoSignifi			TAAATGCTGGTGACAGAC_oh	0.0431127	1	NoSignifi		GAAAATGATGATTGGAGCTTGC_cp	-2.08656	4.88177e-05	Down
		ACCTGAAGATCTTATTAGCTCTATCTGATG_oh	-0.23103	1	NoSignifi		TCCTCTTTGTATAGTGG_cp	-0.229884	1	NoSignifi			ACCTGAAGATCTTATTAGCTCTATCTGATG_oh	-0.361283	1	NoSignifi		TCCTCTTTGTATAGTGG_cp	-0.838369	1	NoSignifi			ACCTGAAGATCTTATTAGCTCTATCTGATG_oh	-0.339441	1	NoSignifi		TCCTCTTTGTATAGTGG_cp	-1.60111	0.00719036	NoSignifi
		GAGGACATGTCCTGCAATTCTGAAT_oh	1.51978	0.00124079	NoSignifi		CCCGCCGTGACGACTTGC_cp	-0.898045	1	NoSignifi			GAGGACATGTCCTGCAATTCTGAAT_oh	0.687043	1	NoSignifi		CCCGCCGTGACGACTTGC_cp	0.00540713	1	NoSignifi			GAGGACATGTCCTGCAATTCTGAAT_oh	0.382876	1	NoSignifi		CCCGCCGTGACGACTTGC_cp	-0.720651	1	NoSignifi
		TGAAAATAACTATCCTCTGAGCAG_oh	1.72163	1.37464e-05	NoSignifi		TCCGGATGTGCTGACCCCTGC_cp	-0.0775303	1	NoSignifi			TGAAAATAACTATCCTCTGAGCAG_oh	0.118478	1	NoSignifi		TCCGGATGTGCTGACCCCTGC_cp	-0.60542	1	NoSignifi			TGAAAATAACTATCCTCTGAGCAG_oh	-0.0638418	1	NoSignifi		TCCGGATGTGCTGACCCCTGC_cp	-0.810787	1	NoSignifi
		TGTGAAGAGTCATGGTTTACTGAGG_oh	0.968696	1	NoSignifi		TCCTTTGGTATAGTGGT_cp	-0.478647	1	NoSignifi			TGTGAAGAGTCATGGTTTACTGAGG_oh	-1.0068	1	NoSignifi		TCCTTTGGTATAGTGGT_cp	-1.02729	1	NoSignifi			TGTGAAGAGTCATGGTTTACTGAGG_oh	-0.503651	1	NoSignifi		TCCTTTGGTATAGTGGT_cp	-0.919504	1	NoSignifi
		ATCTAAATGCTGGTGACAGAC_oh	0.753889	1	NoSignifi		AGCCCGTGATGAATTAATTTCTGACACCTC_cp	-0.66846	1	NoSignifi			ATCTAAATGCTGGTGACAGAC_oh	0.311865	1	NoSignifi		AGCCCGTGATGAATTAATTTCTGACACCTC_cp	-0.538415	1	NoSignifi			ATCTAAATGCTGGTGACAGAC_oh	0.439372	1	NoSignifi		AGCCCGTGATGAATTAATTTCTGACACCTC_cp	-0.484186	1	NoSignifi
		AAACAAGTGCTGAGCAA_oh	0.115967	1	NoSignifi		TGTAAATGATGAACTCACTTTT_cp	0.859738	1	NoSignifi			AAACAAGTGCTGAGCAA_oh	-0.511465	1	NoSignifi		TGTAAATGATGAACTCACTTTT_cp	-1.08988	1	NoSignifi			AAACAAGTGCTGAGCAA_oh	-0.521256	1	NoSignifi		TGTAAATGATGAACTCACTTTT_cp	-0.570206	1	NoSignifi
		ATGGGTGAGAAACAGCTAGTCTGACA_oh	0.706897	1	NoSignifi		ACAGATTTCTTTGTTCCTTCTC_cp	0.247024	1	NoSignifi			ATGGGTGAGAAACAGCTAGTCTGACA_oh	0.391141	1	NoSignifi		ACAGATTTCTTTGTTCCTTCTC_cp	-0.422182	1	NoSignifi			ATGGGTGAGAAACAGCTAGTCTGACA_oh	0.918787	1	NoSignifi		ACAGATTTCTTTGTTCCTTCTC_cp	-0.627221	1	NoSignifi
		AACTATCCTCTGAGCAGC_oh	0.550571	1	NoSignifi		CGCAAATTCGTGAAGCGTTCCATATTTTT_cp	-0.876041	1	NoSignifi			AACTATCCTCTGAGCAGC_oh	-0.404828	1	NoSignifi		CGCAAATTCGTGAAGCGTTCCATATTTTT_cp	-0.898663	1	NoSignifi			AACTATCCTCTGAGCAGC_oh	-0.636407	1	NoSignifi		CGCAAATTCGTGAAGCGTTCCATATTTTT_cp	-2.05368	9.61513e-05	Down
		AGGCCTTGCTTTAGCAAGGCTA_oh	-1.03092	1	NoSignifi		TGAAATGATGATTCTGTTT_cp	-0.597805	1	NoSignifi			AGGCCTTGCTTTAGCAAGGCTA_oh	-0.796014	1	NoSignifi		TGAAATGATGATTCTGTTT_cp	-0.571694	1	NoSignifi			AGGCCTTGCTTTAGCAAGGCTA_oh	-0.947328	1	NoSignifi		TGAAATGATGATTCTGTTT_cp	-0.155841	1	NoSignifi
		AAATCGAGCTTTTTAACCCTGAGT_oh	0.0938872	1	NoSignifi		ATGTGAGAAGAATTTTT_cp	-0.30956	1	NoSignifi			AAATCGAGCTTTTTAACCCTGAGT_oh	-0.0509042	1	NoSignifi		ATGTGAGAAGAATTTTT_cp	-1.15579	0.589356	NoSignifi			AAATCGAGCTTTTTAACCCTGAGT_oh	-0.395547	1	NoSignifi		ATGTGAGAAGAATTTTT_cp	-1.85523	0.000585082	NoSignifi
		AATCTTCTCTCTGAGCTGA_oh	-0.398942	1	NoSignifi		CCCGGGGAGAGTTCTCTT_cp	-0.410119	1	NoSignifi			AATCTTCTCTCTGAGCTGA_oh	-1.38214	1	NoSignifi		CCCGGGGAGAGTTCTCTT_cp	-4.19963	4.90454e-13	Down			AATCTTCTCTCTGAGCTGA_oh	-1.14154	1	NoSignifi		CCCGGGGAGAGTTCTCTT_cp	-4.52378	1.85039e-14	Down
		TTGAGGCCTTGCTTTAGCAAGGCT_oh	1.40177	0.011909	NoSignifi		TGCTCTGTGATGAACCCC_cp	-0.189164	1	NoSignifi			TTGAGGCCTTGCTTTAGCAAGGCT_oh	0.74352	1	NoSignifi		TGCTCTGTGATGAACCCC_cp	-0.679822	1	NoSignifi			TTGAGGCCTTGCTTTAGCAAGGCT_oh	-0.0881243	1	NoSignifi		TGCTCTGTGATGAACCCC_cp	-1.73743	0.00186434	NoSignifi
		ACTTTAGCTCTAGAATTACGCTGAGACCT_oh	-0.655436	1	NoSignifi		GCGCCTGTGAATAGCCACTGCACTCC_cp	0.973104	0.886466	NoSignifi			ACTTTAGCTCTAGAATTACGCTGAGACCT_oh	-0.869735	1	NoSignifi		GCGCCTGTGAATAGCCACTGCACTCC_cp	0.610391	1	NoSignifi			ACTTTAGCTCTAGAATTACGCTGAGACCT_oh	0.319237	1	NoSignifi		GCGCCTGTGAATAGCCACTGCACTCC_cp	-1.22449	0.343095	NoSignifi
		TGTCATAGTTACACTGACTG_oh	1.53842	0.0011287	NoSignifi		GGGCTGGAGAGATGGCTCAGCCGTTA_cp	-0.0194324	1	NoSignifi			TGTCATAGTTACACTGACTG_oh	-0.776942	1	NoSignifi		GGGCTGGAGAGATGGCTCAGCCGTTA_cp	0.403324	1	NoSignifi			TGTCATAGTTACACTGACTG_oh	-0.699547	1	NoSignifi		GGGCTGGAGAGATGGCTCAGCCGTTA_cp	0.590398	1	NoSignifi
		GTGCTGAATGTCAAGTTCTGATT_oh	-0.285988	1	NoSignifi		TCCCGTGGACTGCCTC_cp	0.446109	1	NoSignifi			GTGCTGAATGTCAAGTTCTGATT_oh	0.329034	1	NoSignifi		TCCCGTGGACTGCCTC_cp	1.04919	0.158777	NoSignifi			GTGCTGAATGTCAAGTTCTGATT_oh	0.764712	1	NoSignifi		TCCCGTGGACTGCCTC_cp	0.528384	1	NoSignifi
		AGTGGGGGACTGCGTTCGCGCTCCCCCCTG_oh	-0.187391	1	NoSignifi		AGGAGCTTGCTCCGTCCACTCCACGC_cp	-0.0789277	1	NoSignifi			AGTGGGGGACTGCGTTCGCGCTCCCCCCTG_oh	-0.713364	1	NoSignifi		AGGAGCTTGCTCCGTCCACTCCACGC_cp	0.56039	1	NoSignifi			AGTGGGGGACTGCGTTCGCGCTCCCCCCTG_oh	-0.446427	1	NoSignifi		AGGAGCTTGCTCCGTCCACTCCACGC_cp	-0.617925	1	NoSignifi
		ACTTGACTAGTCTTA_oh	-1.66747	0.24249	NoSignifi		GTAGAGCACCCGAAACC_cp	-0.0931254	1	NoSignifi			ACTTGACTAGTCTTA_oh	-1.50644	0.442082	NoSignifi		GTAGAGCACCCGAAACC_cp	-0.267623	1	NoSignifi			ACTTGACTAGTCTTA_oh	-1.12221	1	NoSignifi		GTAGAGCACCCGAAACC_cp	-0.416623	1	NoSignifi
		TAGCGAGACCCCGTCTCTTA_oh	0.447137	1	NoSignifi		GGAACGATACAGAGAAGATTAGC_cp	-0.867519	1	NoSignifi			TAGCGAGACCCCGTCTCTTA_oh	1.35767	0.0120475	NoSignifi		GGAACGATACAGAGAAGATTAGC_cp	-1.15629	0.687323	NoSignifi			TAGCGAGACCCCGTCTCTTA_oh	1.12393	0.257178	NoSignifi		GGAACGATACAGAGAAGATTAGC_cp	-1.52259	0.0219338	NoSignifi
		GTTGAGACTTGGAAATCTGATT_oh	0.527651	1	NoSignifi		TACCTCCAGGAACGGTGCACCA_cp	1.00933	0.584316	NoSignifi			GTTGAGACTTGGAAATCTGATT_oh	-0.366428	1	NoSignifi		TACCTCCAGGAACGGTGCACCA_cp	0.78719	1	NoSignifi			GTTGAGACTTGGAAATCTGATT_oh	-0.767402	1	NoSignifi		TACCTCCAGGAACGGTGCACCA_cp	-0.939217	1	NoSignifi
		TGCTGTTGAGACTTGGAAATCTGATT_oh	0.785152	1	NoSignifi		GAGAAAGGCATATAGG_cp	-1.01035	1	NoSignifi			TGCTGTTGAGACTTGGAAATCTGATT_oh	-0.588217	1	NoSignifi		GAGAAAGGCATATAGG_cp	-0.526283	1	NoSignifi			TGCTGTTGAGACTTGGAAATCTGATT_oh	0.274535	1	NoSignifi		GAGAAAGGCATATAGG_cp	-0.988904	1	NoSignifi
		TGAGGTCTTGCTTCTTGCAAGGCT_oh	1.06753	1	NoSignifi		CGGCGATGAGGAGATACCAACCGT_cp	0.608339	1	NoSignifi			TGAGGTCTTGCTTCTTGCAAGGCT_oh	-0.312974	1	NoSignifi		CGGCGATGAGGAGATACCAACCGT_cp	-0.5036	1	NoSignifi			TGAGGTCTTGCTTCTTGCAAGGCT_oh	-0.463265	1	NoSignifi		CGGCGATGAGGAGATACCAACCGT_cp	-0.784984	1	NoSignifi
		ACAGGAACACCTGAGAA_oh	-0.482573	1	NoSignifi		AAATTCGTGAAGCGTTCCATATTT_cp	-0.399504	1	NoSignifi			ACAGGAACACCTGAGAA_oh	-0.095878	1	NoSignifi		AAATTCGTGAAGCGTTCCATATTT_cp	-1.45697	0.0444379	NoSignifi			ACAGGAACACCTGAGAA_oh	-0.840603	1	NoSignifi		AAATTCGTGAAGCGTTCCATATTT_cp	-1.42383	0.0552652	NoSignifi
		TAAGCCAGTATGTCTGACATGC_oh	1.07841	1	NoSignifi		TGCACTCCGGATGTGCTGACCCCTGC_cp	0.55427	1	NoSignifi			TAAGCCAGTATGTCTGACATGC_oh	-0.693774	1	NoSignifi		TGCACTCCGGATGTGCTGACCCCTGC_cp	0.0955033	1	NoSignifi			TAAGCCAGTATGTCTGACATGC_oh	-0.840603	1	NoSignifi		TGCACTCCGGATGTGCTGACCCCTGC_cp	0.213574	1	NoSignifi
		TAGCATGTTAGAGTTCTGATGG_oh	1.29907	0.0645476	NoSignifi		AATTGATTGTTCACAGTC_cp	0.0929404	1	NoSignifi			TAGCATGTTAGAGTTCTGATGG_oh	-0.215908	1	NoSignifi		AATTGATTGTTCACAGTC_cp	-0.354088	1	NoSignifi			TAGCATGTTAGAGTTCTGATGG_oh	-0.539002	1	NoSignifi		AATTGATTGTTCACAGTC_cp	-0.210073	1	NoSignifi
		AGTGGGGGACTGCGTTTGCGCTCTCCCCTG_oh	-0.581844	1	NoSignifi		GGCTCCTGGCTGGCTCGCC_cp	-0.651497	1	NoSignifi			AGTGGGGGACTGCGTTTGCGCTCTCCCCTG_oh	-0.346837	1	NoSignifi		GGCTCCTGGCTGGCTCGCC_cp	0.315547	1	NoSignifi			AGTGGGGGACTGCGTTTGCGCTCTCCCCTG_oh	-0.618937	1	NoSignifi		GGCTCCTGGCTGGCTCGCC_cp	-1.08597	0.94971	NoSignifi
		TGGGGGACTGCGTTCGCGCTTTCCCCTG_oh	0.608569	1	NoSignifi		AAGGATGACACGCAAATTCGTGAA_cp	0.0545057	1	NoSignifi			TGGGGGACTGCGTTCGCGCTTTCCCCTG_oh	-0.490846	1	NoSignifi		AAGGATGACACGCAAATTCGTGAA_cp	-0.979108	1	NoSignifi			TGGGGGACTGCGTTCGCGCTTTCCCCTG_oh	-0.578416	1	NoSignifi		AAGGATGACACGCAAATTCGTGAA_cp	-1.42383	0.0552652	NoSignifi
		TCCTTGGCTATTCTGATA_oh	0.153535	1	NoSignifi		GGCAATTTTTGACAGTCTCT_cp	0.907719	1	NoSignifi			TCCTTGGCTATTCTGATA_oh	-0.529212	1	NoSignifi		GGCAATTTTTGACAGTCTCT_cp	0.583632	1	NoSignifi			TCCTTGGCTATTCTGATA_oh	-1.49663	0.383403	NoSignifi		GGCAATTTTTGACAGTCTCT_cp	0.99657	0.302025	NoSignifi
		AACTGACGACATCCCTAGTTAGCTGACT_oh	0.153535	1	NoSignifi		CGCCGTGACGACTTGC_cp	-0.252136	1	NoSignifi			AACTGACGACATCCCTAGTTAGCTGACT_oh	-0.154645	1	NoSignifi		CGCCGTGACGACTTGC_cp	0.339914	1	NoSignifi			AACTGACGACATCCCTAGTTAGCTGACT_oh	0.788218	1	NoSignifi		CGCCGTGACGACTTGC_cp	0.42787	1	NoSignifi
		TGCAGTACTTCCAGGAACGGTGCACCA_oh	0.96574	1	NoSignifi		ATGTGTGATGACACAATTTTTTTCCCCATC_cp	-0.236037	1	NoSignifi			TGCAGTACTTCCAGGAACGGTGCACCA_oh	-0.381515	1	NoSignifi		ATGTGTGATGACACAATTTTTTTCCCCATC_cp	-0.263462	1	NoSignifi			TGCAGTACTTCCAGGAACGGTGCACCA_oh	-1.93434	0.0176714	NoSignifi		ATGTGTGATGACACAATTTTTTTCCCCATC_cp	-0.746402	1	NoSignifi
		TGCTGACCCCTGCGA_oh	-3.36561	2.41606e-06	Down		ACTCTCTCACTCTGC_cp	-0.442203	1	NoSignifi			TGCTGACCCCTGCGA_oh	-3.39068	3.03764e-06	Down		ACTCTCTCACTCTGC_cp	-0.000766204	1	NoSignifi			TGCTGACCCCTGCGA_oh	-3.40037	2.83736e-06	Down		ACTCTCTCACTCTGC_cp	-0.773316	1	NoSignifi
		CCCGGCTTCGGCCGGGGG_oh	-3.14712	7.90571e-06	Down		CGTCTGTGATGTTCTGCTATTACCT_cp	0.103676	1	NoSignifi			CCCGGCTTCGGCCGGGGG_oh	-3.70516	7.98539e-07	Down		CGTCTGTGATGTTCTGCTATTACCT_cp	-1.3084	0.175536	NoSignifi			CCCGGCTTCGGCCGGGGG_oh	-3.40037	2.83736e-06	Down		CGTCTGTGATGTTCTGCTATTACCT_cp	-0.535695	1	NoSignifi
		GGCGGGGGACCGCCCCCCGGC_oh	-3.36561	2.41606e-06	Down		TCGCTAACACCCCACTCTGGTCC_cp	0.91678	1	NoSignifi			GGCGGGGGACCGCCCCCCGGC_oh	-0.011986	1	NoSignifi		TCGCTAACACCCCACTCTGGTCC_cp	-0.68656	1	NoSignifi			GGCGGGGGACCGCCCCCCGGC_oh	0.108032	1	NoSignifi		TCGCTAACACCCCACTCTGGTCC_cp	-1.22855	0.433942	NoSignifi
		ATCACCCATGACTGATGGCT_oh	-0.0212448	1	NoSignifi		GGAGTGGAGCCTGCGGC_cp	-0.00407488	1	NoSignifi			ATCACCCATGACTGATGGCT_oh	-0.609148	1	NoSignifi		GGAGTGGAGCCTGCGGC_cp	-0.795277	1	NoSignifi			ATCACCCATGACTGATGGCT_oh	-0.463265	1	NoSignifi		GGAGTGGAGCCTGCGGC_cp	-0.722779	1	NoSignifi
		CTGTGCTGAATGTCAAGTTCTGATT_oh	-0.389695	1	NoSignifi		CTGACTGTGTAGAGCACCCGAAACC_cp	0.115537	1	NoSignifi			CTGTGCTGAATGTCAAGTTCTGATT_oh	0.346923	1	NoSignifi		CTGACTGTGTAGAGCACCCGAAACC_cp	0.0855209	1	NoSignifi			CTGTGCTGAATGTCAAGTTCTGATT_oh	0.272135	1	NoSignifi		CTGACTGTGTAGAGCACCCGAAACC_cp	-0.892351	1	NoSignifi
		GAGATGAACACTTTAGTGCTGAAG_oh	0.383641	1	NoSignifi		TCCGTGGAGAGGAACAATTCTGAGTCTTAC_cp	0.339539	1	NoSignifi			GAGATGAACACTTTAGTGCTGAAG_oh	0.137687	1	NoSignifi		TCCGTGGAGAGGAACAATTCTGAGTCTTAC_cp	-0.585464	1	NoSignifi			GAGATGAACACTTTAGTGCTGAAG_oh	-0.0858118	1	NoSignifi		TCCGTGGAGAGGAACAATTCTGAGTCTTAC_cp	-0.0357964	1	NoSignifi
		TGGTGAGCCTATGGTTTTCTGAAG_oh	0.771226	1	NoSignifi		AATTGAAAACTTTTCCCAATACCCCGC_cp	-0.574453	1	NoSignifi			TGGTGAGCCTATGGTTTTCTGAAG_oh	-0.470986	1	NoSignifi		AATTGAAAACTTTTCCCAATACCCCGC_cp	-0.610082	1	NoSignifi			TGGTGAGCCTATGGTTTTCTGAAG_oh	-0.599077	1	NoSignifi		AATTGAAAACTTTTCCCAATACCCCGC_cp	-1.83053	0.00162037	NoSignifi
		CTGAATGTCAAGTTCTGATT_oh	0.347624	1	NoSignifi		CTCCAGGAACGGTGC_cp	0.0635962	1	NoSignifi			CTGAATGTCAAGTTCTGATT_oh	0.210314	1	NoSignifi		CTCCAGGAACGGTGC_cp	-0.635127	1	NoSignifi			CTGAATGTCAAGTTCTGATT_oh	0.517214	1	NoSignifi		CTCCAGGAACGGTGC_cp	-0.328597	1	NoSignifi
		ATTCGTACTGGCTGATCCTG_oh	0.436035	1	NoSignifi		GAAGGCCTGTTTCCT_cp	0.20206	1	NoSignifi			ATTCGTACTGGCTGATCCTG_oh	-0.227683	1	NoSignifi		GAAGGCCTGTTTCCT_cp	-0.266819	1	NoSignifi			ATTCGTACTGGCTGATCCTG_oh	0.246982	1	NoSignifi		GAAGGCCTGTTTCCT_cp	-1.29437	0.212811	NoSignifi
		GCGCCTCGCCTCGGCCGGCG_oh	-1.42747	1	NoSignifi		ACCCCGCCGTGACGACTTGC_cp	0.152781	1	NoSignifi			GCGCCTCGCCTCGGCCGGCG_oh	-1.62652	0.227786	NoSignifi		ACCCCGCCGTGACGACTTGC_cp	-0.369028	1	NoSignifi			GCGCCTCGCCTCGGCCGGCG_oh	-0.336769	1	NoSignifi		ACCCCGCCGTGACGACTTGC_cp	-0.46615	1	NoSignifi
		AATTTGAGGCCTTGCTTTAGCAAGGCTA_oh	-0.369832	1	NoSignifi		GTTTCCCGGCCAACGCAC_cp	-0.265955	1	NoSignifi			AATTTGAGGCCTTGCTTTAGCAAGGCTA_oh	-1.07298	1	NoSignifi		GTTTCCCGGCCAACGCAC_cp	0.0507384	1	NoSignifi			AATTTGAGGCCTTGCTTTAGCAAGGCTA_oh	-2.25945	0.00321561	Down		GTTTCCCGGCCAACGCAC_cp	-0.357799	1	NoSignifi
		TTTTTGAGGTCCTGCTCGTGCAGGGCTA_oh	-0.200293	1	NoSignifi		TTACCTGGCAGGGGAGATACC_cp	-0.444037	1	NoSignifi			TTTTTGAGGTCCTGCTCGTGCAGGGCTA_oh	-0.718164	1	NoSignifi		TTACCTGGCAGGGGAGATACC_cp	0.127819	1	NoSignifi			TTTTTGAGGTCCTGCTCGTGCAGGGCTA_oh	-1.91448	0.0231011	NoSignifi		TTACCTGGCAGGGGAGATACC_cp	-0.710821	1	NoSignifi
		ACGACGTGGGCACATTACCCGTCTGACA_oh	-0.254622	1	NoSignifi		GATTGCCCAGTGCTC_cp	-1.10572	1	NoSignifi			ACGACGTGGGCACATTACCCGTCTGACA_oh	-0.105102	1	NoSignifi		GATTGCCCAGTGCTC_cp	-5.38445	5.09534e-15	Down			ACGACGTGGGCACATTACCCGTCTGACA_oh	-1.47677	0.482964	NoSignifi		GATTGCCCAGTGCTC_cp	-9.7053	3.11976e-18	Down
		TGTTCCAGAAGGAACTGTCTGAGGGA_oh	0.993977	1	NoSignifi		TTTCCCAGGGCGAGGCTT_cp	0.126744	1	NoSignifi			TGTTCCAGAAGGAACTGTCTGAGGGA_oh	0.182442	1	NoSignifi		TTTCCCAGGGCGAGGCTT_cp	-0.858537	1	NoSignifi			TGTTCCAGAAGGAACTGTCTGAGGGA_oh	-0.0947585	1	NoSignifi		TTTCCCAGGGCGAGGCTT_cp	-2.20052	4.06181e-05	Down
		ACATTATAAGACTGAGGCT_oh	0.749992	1	NoSignifi		AAGTGGATTTTTGGAACT_cp	-0.451057	1	NoSignifi			ACATTATAAGACTGAGGCT_oh	0.838014	1	NoSignifi		AAGTGGATTTTTGGAACT_cp	-0.79977	1	NoSignifi			ACATTATAAGACTGAGGCT_oh	1.2194	0.101	NoSignifi		AAGTGGATTTTTGGAACT_cp	-0.523237	1	NoSignifi
		AGCTTTAAACCACCATGATTATAACTGAGG_oh	1.23296	0.179729	NoSignifi		ATTGGATTTCTAATTC_cp	-0.821244	1	NoSignifi			AGCTTTAAACCACCATGATTATAACTGAGG_oh	1.04011	0.969807	NoSignifi		ATTGGATTTCTAATTC_cp	-0.688964	1	NoSignifi			AGCTTTAAACCACCATGATTATAACTGAGG_oh	0.780964	1	NoSignifi		ATTGGATTTCTAATTC_cp	-2.27808	2.09285e-05	Down
		AAAAATTCTCTGAGTAGA_oh	-0.102312	1	NoSignifi		CTGCCATTGATGATC_cp	-0.77243	1	NoSignifi			AAAAATTCTCTGAGTAGA_oh	0.206646	1	NoSignifi		CTGCCATTGATGATC_cp	-0.888844	1	NoSignifi			AAAAATTCTCTGAGTAGA_oh	0.593128	1	NoSignifi		CTGCCATTGATGATC_cp	-1.64367	0.00793289	NoSignifi
		TTTTTTGAGGCCTTGCTTTAGCAAGGCT_oh	1.2918	0.0732603	NoSignifi		GTTCTGTGATGAGGCTCTGGA_cp	0.201957	1	NoSignifi			TTTTTTGAGGCCTTGCTTTAGCAAGGCT_oh	0.36558	1	NoSignifi		GTTCTGTGATGAGGCTCTGGA_cp	-0.0697973	1	NoSignifi			TTTTTTGAGGCCTTGCTTTAGCAAGGCT_oh	-0.800605	1	NoSignifi		GTTCTGTGATGAGGCTCTGGA_cp	0.0209707	1	NoSignifi
		TTGAGGTCCTGCTCGTGCAGGGCTA_oh	-0.127795	1	NoSignifi		GTGGAGAGGAACATATCTGAGTCA_cp	1.08572	0.259007	NoSignifi			TTGAGGTCCTGCTCGTGCAGGGCTA_oh	-1.60638	0.291212	NoSignifi		GTGGAGAGGAACATATCTGAGTCA_cp	-0.650384	1	NoSignifi			TTGAGGTCCTGCTCGTGCAGGGCTA_oh	-2.23931	0.00432303	Down		GTGGAGAGGAACATATCTGAGTCA_cp	-0.138605	1	NoSignifi
		AATTTTTGAGGCCTTGCTTTAGCAAGGCTA_oh	-1.0744	1	NoSignifi		CAGGAACGGTGCACC_cp	-0.0560422	1	NoSignifi			AATTTTTGAGGCCTTGCTTTAGCAAGGCTA_oh	-0.0273713	1	NoSignifi		CAGGAACGGTGCACC_cp	-0.172317	1	NoSignifi			AATTTTTGAGGCCTTGCTTTAGCAAGGCTA_oh	-1.313	1	NoSignifi		CAGGAACGGTGCACC_cp	-0.546823	1	NoSignifi
		TGCGGATATGGGACTGAGACCA_oh	1.13883	0.617882	NoSignifi		TCCGAGGCTAGAGTCACGCTC_cp	0.125201	1	NoSignifi			TGCGGATATGGGACTGAGACCA_oh	0.0484335	1	NoSignifi		TCCGAGGCTAGAGTCACGCTC_cp	0.55624	1	NoSignifi			TGCGGATATGGGACTGAGACCA_oh	-0.440217	1	NoSignifi		TCCGAGGCTAGAGTCACGCTC_cp	-0.407338	1	NoSignifi
		ACCAACAAAGGAACCACTGATG_oh	-0.390516	1	NoSignifi		CTGGCAGGGGAGATACCATGATC_cp	-0.101311	1	NoSignifi			ACCAACAAAGGAACCACTGATG_oh	-0.770397	1	NoSignifi		CTGGCAGGGGAGATACCATGATC_cp	-0.959357	1	NoSignifi			ACCAACAAAGGAACCACTGATG_oh	0.117919	1	NoSignifi		CTGGCAGGGGAGATACCATGATC_cp	-1.07078	1	NoSignifi
		ATTACATTTTTCTGATG_oh	-1.51746	0.696174	NoSignifi		ATTGGAACGATACAGAGAAGAT_cp	0.545662	1	NoSignifi			ATTACATTTTTCTGATG_oh	-0.155488	1	NoSignifi		ATTGGAACGATACAGAGAAGAT_cp	-0.946989	1	NoSignifi			ATTACATTTTTCTGATG_oh	-0.0452521	1	NoSignifi		ATTGGAACGATACAGAGAAGAT_cp	-2.0201	0.000284201	Down
		AGTGGGGGACTGCGTTCGCGCTCTCCCCT_oh	-0.422145	1	NoSignifi		AGTTCGGTTCCCAGCACCC_cp	0.333299	1	NoSignifi			AGTGGGGGACTGCGTTCGCGCTCTCCCCT_oh	-0.770397	1	NoSignifi		AGTTCGGTTCCCAGCACCC_cp	-0.0504708	1	NoSignifi			AGTGGGGGACTGCGTTCGCGCTCTCCCCT_oh	-0.478582	1	NoSignifi		AGTTCGGTTCCCAGCACCC_cp	0.268296	1	NoSignifi
		TCTGTGTATCTGATCAG_oh	-0.10737	1	NoSignifi		AGATTCTGACTTGAGC_cp	-0.345288	1	NoSignifi			TCTGTGTATCTGATCAG_oh	-2.34527	0.00322403	Down		AGATTCTGACTTGAGC_cp	-0.750503	1	NoSignifi			TCTGTGTATCTGATCAG_oh	-1.59573	0.317829	NoSignifi		AGATTCTGACTTGAGC_cp	-0.977395	1	NoSignifi
		TGTAAACATCCTCGACTGGAAGCTT_oh	-0.390516	1	NoSignifi		AGCCCGTGATGAATTAATT_cp	-0.155221	1	NoSignifi			TGTAAACATCCTCGACTGGAAGCTT_oh	-0.321095	1	NoSignifi		AGCCCGTGATGAATTAATT_cp	-1.69111	0.00872937	NoSignifi			TGTAAACATCCTCGACTGGAAGCTT_oh	-1.51376	0.500439	NoSignifi		AGCCCGTGATGAATTAATT_cp	-2.31078	1.13535e-05	Down
		TTTTGAGGCCTTGTTTCGGCAAGGCT_oh	0.576004	1	NoSignifi		CCACAATGATGACATCATATTTGCTAC_cp	0.867939	1	NoSignifi			TTTTGAGGCCTTGTTTCGGCAAGGCT_oh	-0.393055	1	NoSignifi		CCACAATGATGACATCATATTTGCTAC_cp	-0.286673	1	NoSignifi			TTTTGAGGCCTTGTTTCGGCAAGGCT_oh	-0.687391	1	NoSignifi		CCACAATGATGACATCATATTTGCTAC_cp	-0.47397	1	NoSignifi
		GCTAATGAAAACACAGGAACACCTGAGA_oh	-0.186636	1	NoSignifi		GGTCTAAGGGCTGCGTTC_cp	0.0818002	1	NoSignifi			GCTAATGAAAACACAGGAACACCTGAGA_oh	0.021008	1	NoSignifi		GGTCTAAGGGCTGCGTTC_cp	-0.116056	1	NoSignifi			GCTAATGAAAACACAGGAACACCTGAGA_oh	-0.780183	1	NoSignifi		GGTCTAAGGGCTGCGTTC_cp	-0.89938	1	NoSignifi
		GAGGATGAAGTTATCTGAGGA_oh	0.929238	1	NoSignifi		ACTCCCTTGTATAATT_cp	-0.784406	1	NoSignifi			GAGGATGAAGTTATCTGAGGA_oh	0.548489	1	NoSignifi		ACTCCCTTGTATAATT_cp	-0.474094	1	NoSignifi			GAGGATGAAGTTATCTGAGGA_oh	-0.733041	1	NoSignifi		ACTCCCTTGTATAATT_cp	-1.3201	0.277358	NoSignifi
		TTTTGAGGTCTTGTGCTTACAAGACTA_oh	-0.422145	1	NoSignifi		GCAAGGATGACACGCAAATTCGTGAAGC_cp	-0.648344	1	NoSignifi			TTTTGAGGTCTTGTGCTTACAAGACTA_oh	-1.97024	0.0256716	NoSignifi		GCAAGGATGACACGCAAATTCGTGAAGC_cp	-0.670985	1	NoSignifi			TTTTGAGGTCTTGTGCTTACAAGACTA_oh	-2.21889	0.0059195	Down		GCAAGGATGACACGCAAATTCGTGAAGC_cp	-1.22256	0.587962	NoSignifi
		ACAACATCCTGGTTGCTCCTATCTGATT_oh	0.149937	1	NoSignifi		CCTGGCAGGGGAGATACC_cp	-0.993379	1	NoSignifi			ACAACATCCTGGTTGCTCCTATCTGATT_oh	-0.528013	1	NoSignifi		CCTGGCAGGGGAGATACC_cp	-0.950454	1	NoSignifi			ACAACATCCTGGTTGCTCCTATCTGATT_oh	-0.113609	1	NoSignifi		CCTGGCAGGGGAGATACC_cp	-1.70624	0.00915442	NoSignifi
		AATGTCAAGTTCTGATT_oh	-1.56673	0.579622	NoSignifi		ACCACCTTGAACGCGC_cp	-0.275923	1	NoSignifi			AATGTCAAGTTCTGATT_oh	-0.656889	1	NoSignifi		ACCACCTTGAACGCGC_cp	0.064787	1	NoSignifi			AATGTCAAGTTCTGATT_oh	-0.345701	1	NoSignifi		ACCACCTTGAACGCGC_cp	-1.10426	1	NoSignifi
		CTTGTTGATGAATACCAACGATTCTGATG_oh	-0.0611687	1	NoSignifi		ACGAGGACGAGACGTAGC_cp	0.802888	1	NoSignifi			CTTGTTGATGAATACCAACGATTCTGATG_oh	-0.749682	1	NoSignifi		ACGAGGACGAGACGTAGC_cp	0.549702	1	NoSignifi			CTTGTTGATGAATACCAACGATTCTGATG_oh	-0.910906	1	NoSignifi		ACGAGGACGAGACGTAGC_cp	-0.598486	1	NoSignifi
		GCATAATTTGTGGTAGTGGGGGAC_oh	0.353138	1	NoSignifi		CGTGGAGAGGAACAATTCTGAGTCTT_cp	-0.579209	1	NoSignifi			GCATAATTTGTGGTAGTGGGGGAC_oh	0.530267	1	NoSignifi		CGTGGAGAGGAACAATTCTGAGTCTT_cp	-0.194504	1	NoSignifi			GCATAATTTGTGGTAGTGGGGGAC_oh	0.189167	1	NoSignifi		CGTGGAGAGGAACAATTCTGAGTCTT_cp	-0.709291	1	NoSignifi
		TTGCAGTACTTCCAGGAACGGTGCACCA_oh	0.762879	1	NoSignifi		GGATGTGCTGACCCCTGCGATTTCCCC_cp	-0.0102038	1	NoSignifi			TTGCAGTACTTCCAGGAACGGTGCACCA_oh	-0.702539	1	NoSignifi		GGATGTGCTGACCCCTGCGATTTCCCC_cp	-1.21276	0.67681	NoSignifi			TTGCAGTACTTCCAGGAACGGTGCACCA_oh	-1.08012	1	NoSignifi		GGATGTGCTGACCCCTGCGATTTCCCC_cp	-1.10426	1	NoSignifi
		ACTGACGACTCCATGTGTCTGAGCA_oh	-0.0401483	1	NoSignifi		AGTACCTCCAGGAACGGTGCACCA_cp	-0.331693	1	NoSignifi			ACTGACGACTCCATGTGTCTGAGCA_oh	-0.388694	1	NoSignifi		AGTACCTCCAGGAACGGTGCACCA_cp	0.0477348	1	NoSignifi			ACTGACGACTCCATGTGTCTGAGCA_oh	1.15829	0.22498	NoSignifi		AGTACCTCCAGGAACGGTGCACCA_cp	-1.14262	0.971541	NoSignifi
		ATAAGATTCGGTGCAATAAGT_oh	0.255702	1	NoSignifi		ATCATCTCGGTGGAACCTCC_cp	-0.45015	1	NoSignifi			ATAAGATTCGGTGCAATAAGT_oh	0.194935	1	NoSignifi		ATCATCTCGGTGGAACCTCC_cp	-1.48317	0.0681434	NoSignifi			ATAAGATTCGGTGCAATAAGT_oh	1.07893	0.588482	NoSignifi		ATCATCTCGGTGGAACCTCC_cp	-1.14262	0.971541	NoSignifi
		TAAGATCCAACTCTGACCTC_oh	1.45599	0.00721001	NoSignifi		TCCGTGGAGAGGAACAATTCTGAGTC_cp	1.12552	0.169139	NoSignifi			TAAGATCCAACTCTGACCTC_oh	-0.466474	1	NoSignifi		TCCGTGGAGAGGAACAATTCTGAGTC_cp	-0.330977	1	NoSignifi			TAAGATCCAACTCTGACCTC_oh	-0.0925913	1	NoSignifi		TCCGTGGAGAGGAACAATTCTGAGTC_cp	-1.33839	0.240475	NoSignifi
		AGGAACGGTGCACCC_oh	-1.86557	0.112236	NoSignifi		AATATCTGATACGTCCTCT_cp	-0.244762	1	NoSignifi			AGGAACGGTGCACCC_oh	-1.63113	0.37407	NoSignifi		AATATCTGATACGTCCTCT_cp	-0.806485	1	NoSignifi			AGGAACGGTGCACCC_oh	-2.05277	0.0153719	NoSignifi		AATATCTGATACGTCCTCT_cp	-0.785324	1	NoSignifi
		GTTCGCGCTCTCCCCTG_oh	-1.32383	1	NoSignifi		TTGGAACGATACAGAGAAGA_cp	0.612285	1	NoSignifi			GTTCGCGCTCTCCCCTG_oh	-2.14608	0.0125636	NoSignifi		TTGGAACGATACAGAGAAGA_cp	-0.870465	1	NoSignifi			GTTCGCGCTCTCCCCTG_oh	-1.91694	0.0382002	NoSignifi		TTGGAACGATACAGAGAAGA_cp	-1.29414	0.324726	NoSignifi
		AATTACGGATCTGGCTTCTGAGATGG_oh	0.192288	1	NoSignifi		GAAAACTTTTCCCAATACC_cp	-0.96718	1	NoSignifi			AATTACGGATCTGGCTTCTGAGATGG_oh	-1.21974	1	NoSignifi		GAAAACTTTTCCCAATACC_cp	-0.732064	1	NoSignifi			AATTACGGATCTGGCTTCTGAGATGG_oh	-0.717122	1	NoSignifi		GAAAACTTTTCCCAATACC_cp	-1.07806	1	NoSignifi
		TCAATCCAACCCTGAGCTT_oh	0.901799	1	NoSignifi		ATGTCTTCGGTGCTTGC_cp	-0.305494	1	NoSignifi			TCAATCCAACCCTGAGCTT_oh	-0.707336	1	NoSignifi		ATGTCTTCGGTGCTTGC_cp	-0.644788	1	NoSignifi			TCAATCCAACCCTGAGCTT_oh	-1.29954	1	NoSignifi		ATGTCTTCGGTGCTTGC_cp	-0.420569	1	NoSignifi
		AGCCGTTATATAGGCTCTAACAAAC_oh	1.18006	0.514806	NoSignifi		AAGATCAAGTGTAGTATCTGTTCTTATC_cp	0.253229	1	NoSignifi			AGCCGTTATATAGGCTCTAACAAAC_oh	-0.00148185	1	NoSignifi		AAGATCAAGTGTAGTATCTGTTCTTATC_cp	0.938185	0.998062	NoSignifi			AGCCGTTATATAGGCTCTAACAAAC_oh	-0.62433	1	NoSignifi		AAGATCAAGTGTAGTATCTGTTCTTATC_cp	-0.0800678	1	NoSignifi
		AGAATTACTCTGAGACC_oh	0.337477	1	NoSignifi		GCCTGTGAATAGCCACTGCACTCC_cp	0.500921	1	NoSignifi			AGAATTACTCTGAGACC_oh	1.12359	0.468394	NoSignifi		GCCTGTGAATAGCCACTGCACTCC_cp	0.909636	1	NoSignifi			AGAATTACTCTGAGACC_oh	0.460607	1	NoSignifi		GCCTGTGAATAGCCACTGCACTCC_cp	-0.305287	1	NoSignifi
		CAGTACCTCCAGGAACGGTGCACC_oh	-0.0702411	1	NoSignifi		ATTTGGATGGGAGACC_cp	-0.562408	1	NoSignifi			CAGTACCTCCAGGAACGGTGCACC_oh	-0.445146	1	NoSignifi		ATTTGGATGGGAGACC_cp	-0.350267	1	NoSignifi			CAGTACCTCCAGGAACGGTGCACC_oh	-1.37314	1	NoSignifi		ATTTGGATGGGAGACC_cp	-1.55618	0.0390092	NoSignifi
		GCGGGGGACCGCCCCCCGGC_oh	-2.23417	0.00825433	Down		ATTCTGTGATGACTTTACC_cp	-0.585449	1	NoSignifi			GCGGGGGACCGCCCCCCGGC_oh	-0.784862	1	NoSignifi		ATTCTGTGATGACTTTACC_cp	-1.39496	0.142051	NoSignifi			GCGGGGGACCGCCCCCCGGC_oh	-1.20787	1	NoSignifi		ATTCTGTGATGACTTTACC_cp	-1.14256	1	NoSignifi
		TGTCTGTTGAAGAAACTCAGTGTCTGAGA_oh	0.910045	1	NoSignifi		GAAGGTGGTTTTCCCAGGGCGAGGCTC_cp	-0.223039	1	NoSignifi			TGTCTGTTGAAGAAACTCAGTGTCTGAGA_oh	-0.837129	1	NoSignifi		GAAGGTGGTTTTCCCAGGGCGAGGCTC_cp	-1.96399	0.00123851	NoSignifi			TGTCTGTTGAAGAAACTCAGTGTCTGAGA_oh	-0.846912	1	NoSignifi		GAAGGTGGTTTTCCCAGGGCGAGGCTC_cp	-2.04737	0.000618203	Down
		CTTTTAAGCCAGTATGTCTGACA_oh	0.235597	1	NoSignifi		GGCTCCTGGCTGGCTCGC_cp	-0.317224	1	NoSignifi			CTTTTAAGCCAGTATGTCTGACA_oh	0.470711	1	NoSignifi		GGCTCCTGGCTGGCTCGC_cp	-0.562724	1	NoSignifi			CTTTTAAGCCAGTATGTCTGACA_oh	0.325788	1	NoSignifi		GGCTCCTGGCTGGCTCGC_cp	-1.90374	0.00187807	NoSignifi
		AATGGGGAGACACGG_oh	-0.827774	1	NoSignifi		ATACCACTCTGAACGC_cp	-0.643462	1	NoSignifi			AATGGGGAGACACGG_oh	-1.41928	1	NoSignifi		ATACCACTCTGAACGC_cp	-0.268806	1	NoSignifi			AATGGGGAGACACGG_oh	-0.744208	1	NoSignifi		ATACCACTCTGAACGC_cp	-1.05138	1	NoSignifi
		ATGTAGAGTTTAACTGCTGAGT_oh	1.11089	1	NoSignifi		CGTCTGTGATGTTCTGCT_cp	-0.35669	1	NoSignifi			ATGTAGAGTTTAACTGCTGAGT_oh	0.335583	1	NoSignifi		CGTCTGTGATGTTCTGCT_cp	-0.53581	1	NoSignifi			ATGTAGAGTTTAACTGCTGAGT_oh	0.979099	1	NoSignifi		CGTCTGTGATGTTCTGCT_cp	-0.442709	1	NoSignifi
		AAATTACACTGAGACC_oh	-1.43274	1	NoSignifi		ACCATGATCACGAAGGTGGTTTTCC_cp	0.253945	1	NoSignifi			AAATTACACTGAGACC_oh	-1.88553	0.0601176	NoSignifi		ACCATGATCACGAAGGTGGTTTTCC_cp	-0.483443	1	NoSignifi			AAATTACACTGAGACC_oh	-0.112206	1	NoSignifi		ACCATGATCACGAAGGTGGTTTTCC_cp	-0.84042	1	NoSignifi
		AATTACGGATCTGGCTTCTGAGATG_oh	0.714375	1	NoSignifi		GTAAATGATGAACTCACTTTTT_cp	1.02654	0.741039	NoSignifi			AATTACGGATCTGGCTTCTGAGATG_oh	-0.984373	1	NoSignifi		GTAAATGATGAACTCACTTTTT_cp	0.0658924	1	NoSignifi			AATTACGGATCTGGCTTCTGAGATG_oh	-0.493521	1	NoSignifi		GTAAATGATGAACTCACTTTTT_cp	0.107864	1	NoSignifi
		AGTACTTCCAGGAACGGTGCACC_oh	0.168927	1	NoSignifi		AAGTGTAGTATTTGTTCTTATC_cp	-0.169345	1	NoSignifi			AGTACTTCCAGGAACGGTGCACC_oh	-0.66371	1	NoSignifi		AAGTGTAGTATTTGTTCTTATC_cp	-0.0820055	1	NoSignifi			AGTACTTCCAGGAACGGTGCACC_oh	-0.772668	1	NoSignifi		AAGTGTAGTATTTGTTCTTATC_cp	-0.0724681	1	NoSignifi
		CCGGGTTCGTTTCCCGGCCA_oh	0.650327	1	NoSignifi		ATCAAGAGATTTCGGAAGC_cp	0.0274319	1	NoSignifi			CCGGGTTCGTTTCCCGGCCA_oh	-0.362106	1	NoSignifi		ATCAAGAGATTTCGGAAGC_cp	-1.53299	0.0564449	NoSignifi			CCGGGTTCGTTTCCCGGCCA_oh	0.504233	1	NoSignifi		ATCAAGAGATTTCGGAAGC_cp	-1.29855	0.40186	NoSignifi
		TGACAACATTCTGGTTGCTCCTATCTGATT_oh	0.805412	1	NoSignifi		ACTCCGGATGTGCTGAC_cp	0.0562094	1	NoSignifi			TGACAACATTCTGGTTGCTCCTATCTGATT_oh	-0.66371	1	NoSignifi		ACTCCGGATGTGCTGAC_cp	-0.954255	1	NoSignifi			TGACAACATTCTGGTTGCTCCTATCTGATT_oh	-0.824934	1	NoSignifi		ACTCCGGATGTGCTGAC_cp	-1.07621	1	NoSignifi
		ATGAAAATAACTATCCTCTGAGCAGC_oh	1.21262	0.37366	NoSignifi		ATGGAAGCTGCGGAGTC_cp	-0.284359	1	NoSignifi			ATGAAAATAACTATCCTCTGAGCAGC_oh	0.379879	1	NoSignifi		ATGGAAGCTGCGGAGTC_cp	-0.0684773	1	NoSignifi			ATGAAAATAACTATCCTCTGAGCAGC_oh	-0.0362752	1	NoSignifi		ATGGAAGCTGCGGAGTC_cp	-1.58348	0.0390092	NoSignifi
		CGGCGGGGGACCGCCCCCCGG_oh	-1.13816	1	NoSignifi		GCGGAAAACTCGACTGC_cp	-0.433166	1	NoSignifi			CGGCGGGGGACCGCCCCCCGG_oh	0.230773	1	NoSignifi		GCGGAAAACTCGACTGC_cp	-3.91423	1.0007e-10	Down			CGGCGGGGGACCGCCCCCCGG_oh	0.568307	1	NoSignifi		GCGGAAAACTCGACTGC_cp	-3.92392	9.98532e-11	Down
		CAGACGCCGGAACACTT_oh	-0.499002	1	NoSignifi		GAGAAGAATTTTTGAGC_cp	-0.349648	1	NoSignifi			CAGACGCCGGAACACTT_oh	-1.73515	0.179731	NoSignifi		GAGAAGAATTTTTGAGC_cp	-1.86677	0.00348903	NoSignifi			CAGACGCCGGAACACTT_oh	-0.429511	1	NoSignifi		GAGAAGAATTTTTGAGC_cp	-1.74594	0.00666445	NoSignifi
		ATTGTTACTGAGCAA_oh	-2.60032	0.00137881	Down		GGGGATGTACCTCAGTGG_cp	-0.124695	1	NoSignifi			ATTGTTACTGAGCAA_oh	-1.54386	0.753358	NoSignifi		GGGGATGTACCTCAGTGG_cp	-0.155601	1	NoSignifi			ATTGTTACTGAGCAA_oh	-1.74491	0.155964	NoSignifi		GGGGATGTACCTCAGTGG_cp	-1.74594	0.00666445	NoSignifi
		TTTTTGAGGCCTTGTTTCGGCAAGGCT_oh	0.656182	1	NoSignifi		GTGGAGAGGAACAATTCT_cp	-0.798098	1	NoSignifi			TTTTTGAGGCCTTGTTTCGGCAAGGCT_oh	-0.19209	1	NoSignifi		GTGGAGAGGAACAATTCT_cp	-1.05277	1	NoSignifi			TTTTTGAGGCCTTGTTTCGGCAAGGCT_oh	-0.971835	1	NoSignifi		GTGGAGAGGAACAATTCT_cp	-0.366702	1	NoSignifi
		ACTCTTGCTGATCACT_oh	-0.392392	1	NoSignifi		CCAGGGCGAGGCTCATCCATTGC_cp	0.600733	1	NoSignifi			ACTCTTGCTGATCACT_oh	-0.792833	1	NoSignifi		CCAGGGCGAGGCTCATCCATTGC_cp	0.392834	1	NoSignifi			ACTCTTGCTGATCACT_oh	-1.16357	1	NoSignifi		CCAGGGCGAGGCTCATCCATTGC_cp	0.198815	1	NoSignifi
		GGCCCCCGGCGCGCCGGGC_oh	-0.325458	1	NoSignifi		CCGCCGTGACGACTTGC_cp	-0.256914	1	NoSignifi			GGCCCCCGGCGCGCCGGGC_oh	0.230773	1	NoSignifi		CCGCCGTGACGACTTGC_cp	0.517036	1	NoSignifi			GGCCCCCGGCGCGCCGGGC_oh	0.483551	1	NoSignifi		CCGCCGTGACGACTTGC_cp	-0.0314967	1	NoSignifi
		AGTCCTTGTATTCTGAGA_oh	-0.293121	1	NoSignifi		CACGTAGAGCCTTCT_cp	-0.602487	1	NoSignifi			AGTCCTTGTATTCTGAGA_oh	0.331869	1	NoSignifi		CACGTAGAGCCTTCT_cp	-0.577135	1	NoSignifi			AGTCCTTGTATTCTGAGA_oh	0.914292	1	NoSignifi		CACGTAGAGCCTTCT_cp	-0.973033	1	NoSignifi
		ATAGAAATTTCAGACAATA_oh	0.213927	1	NoSignifi		GGTTTCTCTTCAGATCGT_cp	-0.463023	1	NoSignifi			ATAGAAATTTCAGACAATA_oh	0.331869	1	NoSignifi		GGTTTCTCTTCAGATCGT_cp	-0.856604	1	NoSignifi			ATAGAAATTTCAGACAATA_oh	-0.349577	1	NoSignifi		GGTTTCTCTTCAGATCGT_cp	-1.35037	0.262856	NoSignifi
		GATATTAGTGGAAATTCTGATT_oh	0.280914	1	NoSignifi		AGTAGTGGGATCGCGCCTGTGAATAGCC_cp	-0.163943	1	NoSignifi			GATATTAGTGGAAATTCTGATT_oh	-0.241381	1	NoSignifi		AGTAGTGGGATCGCGCCTGTGAATAGCC_cp	-0.494838	1	NoSignifi			GATATTAGTGGAAATTCTGATT_oh	-0.326908	1	NoSignifi		AGTAGTGGGATCGCGCCTGTGAATAGCC_cp	0.198815	1	NoSignifi
		TTGTTCCAGAAGGAACTGTCTGAGGGAT_oh	1.26869	0.195387	NoSignifi		GTGAAGCGTTCCATATTTT_cp	-0.485351	1	NoSignifi			TTGTTCCAGAAGGAACTGTCTGAGGGAT_oh	-0.134745	1	NoSignifi		GTGAAGCGTTCCATATTTT_cp	-1.92302	0.00201159	NoSignifi			TTGTTCCAGAAGGAACTGTCTGAGGGAT_oh	-0.491467	1	NoSignifi		GTGAAGCGTTCCATATTTT_cp	-2.44411	1.87652e-05	Down
		GTTCCTTCCTTGGATGTCTGAGCGAA_oh	0.190879	1	NoSignifi		AGGGATCATTTCTATAGTTCGTTACT_cp	-0.12837	1	NoSignifi			GTTCCTTCCTTGGATGTCTGAGCGAA_oh	-0.618724	1	NoSignifi		AGGGATCATTTCTATAGTTCGTTACT_cp	0.17549	1	NoSignifi			GTTCCTTCCTTGGATGTCTGAGCGAA_oh	-0.110672	1	NoSignifi		AGGGATCATTTCTATAGTTCGTTACT_cp	-1.04877	1	NoSignifi
		TAATGAAAACACAGGAACACCTGAGA_oh	1.56595	0.00209516	NoSignifi		ATGTGTGATGACACAACTTTTTCCCCATC_cp	-0.441035	1	NoSignifi			TAATGAAAACACAGGAACACCTGAGA_oh	0.516015	1	NoSignifi		ATGTGTGATGACACAACTTTTTCCCCATC_cp	-0.789654	1	NoSignifi			TAATGAAAACACAGGAACACCTGAGA_oh	0.671028	1	NoSignifi		ATGTGTGATGACACAACTTTTTCCCCATC_cp	-0.426782	1	NoSignifi
		CGCTCCTATCTGATG_oh	-1.29901	1	NoSignifi		AAATGGGAACGATACAGAGAAGATT_cp	-1.05781	1	NoSignifi			CGCTCCTATCTGATG_oh	-1.81857	0.134935	NoSignifi		AAATGGGAACGATACAGAGAAGATT_cp	-1.07839	1	NoSignifi			CGCTCCTATCTGATG_oh	-0.535717	1	NoSignifi		AAATGGGAACGATACAGAGAAGATT_cp	-1.50181	0.0718709	NoSignifi
		TTGCTGTTGAGACTTGGAAATCTGATT_oh	0.143663	1	NoSignifi		ATGCGGGAAACTCGACTGC_cp	0.068407	1	NoSignifi			TTGCTGTTGAGACTTGGAAATCTGATT_oh	-0.939387	1	NoSignifi		ATGCGGGAAACTCGACTGC_cp	-1.85299	0.00445763	NoSignifi			TTGCTGTTGAGACTTGGAAATCTGATT_oh	-1.53096	0.837097	NoSignifi		ATGCGGGAAACTCGACTGC_cp	-2.16592	0.00016002	Down
		AGATGTGTAGAGAAATGATAACTGAGCACA_oh	0.119463	1	NoSignifi		GATACAGAGAAGATTAGCATGGCCCCTGC_cp	0.0374187	1	NoSignifi			AGATGTGTAGAGAAATGATAACTGAGCACA_oh	-0.100881	1	NoSignifi		GATACAGAGAAGATTAGCATGGCCCCTGC_cp	-1.20354	0.969807	NoSignifi			AGATGTGTAGAGAAATGATAACTGAGCACA_oh	-0.366322	1	NoSignifi		GATACAGAGAAGATTAGCATGGCCCCTGC_cp	-1.39911	0.153197	NoSignifi
		ATACTTACGGATCTGGCTTCTGAGATG_oh	0.142497	1	NoSignifi		AGCTCAGAGAGCATTTGACTGC_cp	-0.146047	1	NoSignifi			ATACTTACGGATCTGGCTTCTGAGATG_oh	-1.32929	1	NoSignifi		AGCTCAGAGAGCATTTGACTGC_cp	0.158637	1	NoSignifi			ATACTTACGGATCTGGCTTCTGAGATG_oh	-0.425504	1	NoSignifi		AGCTCAGAGAGCATTTGACTGC_cp	-1.25758	0.501049	NoSignifi
		ATGTCTGTTGAAGAAACTCAGTGTCTGAGA_oh	0.813391	1	NoSignifi		TTCAGATGATGAATTCAACTGTTCAAC_cp	1.1118	0.269495	NoSignifi			ATGTCTGTTGAAGAAACTCAGTGTCTGAGA_oh	0.472041	1	NoSignifi		TTCAGATGATGAATTCAACTGTTCAAC_cp	-0.620809	1	NoSignifi			ATGTCTGTTGAAGAAACTCAGTGTCTGAGA_oh	0.52925	1	NoSignifi		TTCAGATGATGAATTCAACTGTTCAAC_cp	-0.223714	1	NoSignifi
		TTTTTTGAGGTCTTGCTTCTTGCAAGGCT_oh	0.303949	1	NoSignifi		ACTTCCAGGAACGGTGCACC_cp	-0.427114	1	NoSignifi			TTTTTTGAGGTCTTGCTTCTTGCAAGGCT_oh	0.0804783	1	NoSignifi		ACTTCCAGGAACGGTGCACC_cp	-0.591725	1	NoSignifi			TTTTTTGAGGTCTTGCTTCTTGCAAGGCT_oh	-0.811147	1	NoSignifi		ACTTCCAGGAACGGTGCACC_cp	-1.19941	0.849043	NoSignifi
		TGAGGCCTTGTCTTGACAAGGCT_oh	-0.154536	1	NoSignifi		AATTCTGAGTCTTACACTAATTTTTT_cp	-0.770389	1	NoSignifi			TGAGGCCTTGTCTTGACAAGGCT_oh	-0.694868	1	NoSignifi		AATTCTGAGTCTTACACTAATTTTTT_cp	-0.808821	1	NoSignifi			TGAGGCCTTGTCTTGACAAGGCT_oh	-1.69922	0.266351	NoSignifi		AATTCTGAGTCTTACACTAATTTTTT_cp	-1.33645	0.262856	NoSignifi
		TTTGACATCCAGGAGTCTGAGGGGT_oh	0.685232	1	NoSignifi		AAGTCTTTGCCCTTT_cp	-1.61031	0.0631848	NoSignifi			TTTGACATCCAGGAGTCTGAGGGGT_oh	0.869218	1	NoSignifi		AAGTCTTTGCCCTTT_cp	-5.16435	1.29634e-12	Down			TTTGACATCCAGGAGTCTGAGGGGT_oh	-0.98726	1	NoSignifi		AAGTCTTTGCCCTTT_cp	-3.41938	1.11661e-08	Down
		GAAAACCACATTTCACCGGCTCTGAGA_oh	0.325606	1	NoSignifi		GAGAGGGAGGGAACGCAGTCT_cp	-0.132126	1	NoSignifi			GAAAACCACATTTCACCGGCTCTGAGA_oh	-0.294089	1	NoSignifi		GAGAGGGAGGGAACGCAGTCT_cp	0.138248	1	NoSignifi			GAAAACCACATTTCACCGGCTCTGAGA_oh	-1.9198	0.0874538	NoSignifi		GAGAGGGAGGGAACGCAGTCT_cp	-0.51763	1	NoSignifi
		TAGTTACACTGACTGT_oh	0.346943	1	NoSignifi		ATTGCACTCCGGATGTGCTGACCC_cp	0.360318	1	NoSignifi			TAGTTACACTGACTGT_oh	-1.1081	1	NoSignifi		ATTGCACTCCGGATGTGCTGACCC_cp	0.849957	1	NoSignifi			TAGTTACACTGACTGT_oh	-1.50793	1	NoSignifi		ATTGCACTCCGGATGTGCTGACCC_cp	0.77511	1	NoSignifi
		TTGCAGTACCTCCAGGAACGGTGCACCC_oh	0.873439	1	NoSignifi		CGTGGAGAGGAACATATCTGAGTC_cp	-0.871542	1	NoSignifi			TTGCAGTACCTCCAGGAACGGTGCACCC_oh	-0.694868	1	NoSignifi		CGTGGAGAGGAACATATCTGAGTC_cp	-1.51828	0.0845624	NoSignifi			TTGCAGTACCTCCAGGAACGGTGCACCC_oh	-2.33063	0.0115936	NoSignifi		CGTGGAGAGGAACATATCTGAGTC_cp	-0.90863	1	NoSignifi
		TGGGGGACTGCGTTCGCGCTCCCCCTG_oh	0.58104	1	NoSignifi		GTAAATGATGAACTCACTTTTTTCCCC_cp	-0.328313	1	NoSignifi			TGGGGGACTGCGTTCGCGCTCCCCCTG_oh	-1.17813	1	NoSignifi		GTAAATGATGAACTCACTTTTTTCCCC_cp	-0.54916	1	NoSignifi			TGGGGGACTGCGTTCGCGCTCCCCCTG_oh	-1.11787	1	NoSignifi		GTAAATGATGAACTCACTTTTTTCCCC_cp	-0.349145	1	NoSignifi
		GGTCCTGCTCGTGCAGGGCT_oh	-2.02975	0.0971746	NoSignifi		AGGGCGAGGCTCATCCATTGCACTC_cp	0.411812	1	NoSignifi			GGTCCTGCTCGTGCAGGGCT_oh	-1.41125	1	NoSignifi		AGGGCGAGGCTCATCCATTGCACTC_cp	-0.0130591	1	NoSignifi			GGTCCTGCTCGTGCAGGGCT_oh	-1.9198	0.0874538	NoSignifi		AGGGCGAGGCTCATCCATTGCACTC_cp	-0.0824782	1	NoSignifi
		TCTGTGTATCTGATCA_oh	-0.568418	1	NoSignifi		AATTGGAACGATACAGAGAAGATT_cp	-0.480051	1	NoSignifi			TCTGTGTATCTGATCA_oh	-2.67869	0.00108007	Down		AATTGGAACGATACAGAGAAGATT_cp	-1.21982	1	NoSignifi			TCTGTGTATCTGATCA_oh	-1.11787	1	NoSignifi		AATTGGAACGATACAGAGAAGATT_cp	-1.37113	0.22312	NoSignifi
		TATGGAGTTAAGGGACATGA_oh	1.30269	0.131939	NoSignifi		TCCCCATGAAGAAATGTTC_cp	-0.0175791	1	NoSignifi			TATGGAGTTAAGGGACATGA_oh	0.448996	1	NoSignifi		TCCCCATGAAGAAATGTTC_cp	-0.59256	1	NoSignifi			TATGGAGTTAAGGGACATGA_oh	-0.704651	1	NoSignifi		TCCCCATGAAGAAATGTTC_cp	-0.359568	1	NoSignifi
		ATGGAGATTCTGTGTATCTGATC_oh	-0.12486	1	NoSignifi		ACTCCACGCATCGACCTGGTATTGC_cp	-0.314118	1	NoSignifi			ATGGAGATTCTGTGTATCTGATC_oh	0.276472	1	NoSignifi		ACTCCACGCATCGACCTGGTATTGC_cp	-0.45267	1	NoSignifi			ATGGAGATTCTGTGTATCTGATC_oh	1.09881	0.612222	NoSignifi		ACTCCACGCATCGACCTGGTATTGC_cp	-1.40738	0.18826	NoSignifi
		CCAGTTTTGTCTGATG_oh	-1.64572	0.740128	NoSignifi		GAAGCCACTCTGGAAAAGT_cp	-1.01564	1	NoSignifi			CCAGTTTTGTCTGATG_oh	-0.801366	1	NoSignifi		GAAGCCACTCTGGAAAAGT_cp	-4.17276	8.99102e-11	Down			CCAGTTTTGTCTGATG_oh	-1.8053	0.154552	NoSignifi		GAAGCCACTCTGGAAAAGT_cp	-9.45694	1.65453e-15	Down
		ATGAAATGGCTGAACAGAA_oh	-0.0957815	1	NoSignifi		AGTAGAGAATGACTATTTC_cp	-0.293687	1	NoSignifi			ATGAAATGGCTGAACAGAA_oh	-0.374025	1	NoSignifi		AGTAGAGAATGACTATTTC_cp	-1.11844	1	NoSignifi			ATGAAATGGCTGAACAGAA_oh	-0.383812	1	NoSignifi		AGTAGAGAATGACTATTTC_cp	-0.602356	1	NoSignifi
		TAGTTCCTTCCTTGGATGTCTGAGCGAA_oh	-0.357947	1	NoSignifi		GGCCTTTTGGCTAAGATCAAGTGTAGT_cp	0.500657	1	NoSignifi			TAGTTCCTTCCTTGGATGTCTGAGCGAA_oh	-1.88664	0.131939	NoSignifi		GGCCTTTTGGCTAAGATCAAGTGTAGT_cp	-0.0645835	1	NoSignifi			TAGTTCCTTCCTTGGATGTCTGAGCGAA_oh	-1.02769	1	NoSignifi		GGCCTTTTGGCTAAGATCAAGTGTAGT_cp	-0.809894	1	NoSignifi
		AAGAGAGAATCTTAAAAGACTGAGA_oh	0.758043	1	NoSignifi		AGGTCGGAAACGGAGCAGGTC_cp	-0.162495	1	NoSignifi			AAGAGAGAATCTTAAAAGACTGAGA_oh	-0.054447	1	NoSignifi		AGGTCGGAAACGGAGCAGGTC_cp	-1.5461	0.085352	NoSignifi			AAGAGAGAATCTTAAAAGACTGAGA_oh	0.181366	1	NoSignifi		AGGTCGGAAACGGAGCAGGTC_cp	-2.10941	0.000456399	Down
		GGCGGGGGACCGCCCCCCGG_oh	-0.90626	1	NoSignifi		ACCTCACCCCGAGTTT_cp	-1.17913	1	NoSignifi			GGCGGGGGACCGCCCCCCGG_oh	-0.525147	1	NoSignifi		ACCTCACCCCGAGTTT_cp	-4.56114	1.71557e-11	Down			GGCGGGGGACCGCCCCCCGG_oh	0.657844	1	NoSignifi		ACCTCACCCCGAGTTT_cp	-6.06039	3.53131e-13	Down
		GGAGAAAACAAAAATTCTCTGAGTAG_oh	0.412101	1	NoSignifi		AAAAAAATTGGAACGATACAGAGAAGA_cp	0.617729	1	NoSignifi			GGAGAAAACAAAAATTCTCTGAGTAG_oh	-0.232319	1	NoSignifi		AAAAAAATTGGAACGATACAGAGAAGA_cp	-0.85583	1	NoSignifi			GGAGAAAACAAAAATTCTCTGAGTAG_oh	-1.48452	1	NoSignifi		AAAAAAATTGGAACGATACAGAGAAGA_cp	-0.795415	1	NoSignifi
		AAATTCGTGAAGCGTTCCATATTTTTTT_oh	-1.70917	0.595915	NoSignifi		ACTAAAGATTTCCGTGGAGAGGAACAT_cp	0.0606404	1	NoSignifi			AAATTCGTGAAGCGTTCCATATTTTTTT_oh	-0.834311	1	NoSignifi		ACTAAAGATTTCCGTGGAGAGGAACAT_cp	-0.563747	1	NoSignifi			AAATTCGTGAAGCGTTCCATATTTTTTT_oh	-0.681246	1	NoSignifi		ACTAAAGATTTCCGTGGAGAGGAACAT_cp	-1.37856	0.278932	NoSignifi
		TTGCTCCTATCTGATT_oh	-0.783326	1	NoSignifi		TTGAGCTCCTTTCTGTCCATC_cp	1.16886	0.129821	NoSignifi			TTGCTCCTATCTGATT_oh	-1.54344	0.810456	NoSignifi		TTGAGCTCCTTTCTGTCCATC_cp	0.295881	1	NoSignifi			TTGCTCCTATCTGATT_oh	-0.336618	1	NoSignifi		TTGAGCTCCTTTCTGTCCATC_cp	-0.144661	1	NoSignifi
		AAACCACCATGATTATAACTGAGG_oh	1.18829	0.604054	NoSignifi		AATTTTTTGAGGCCTTGCTTT_cp	-0.00561395	1	NoSignifi			AAACCACCATGATTATAACTGAGG_oh	0.789469	1	NoSignifi		AATTTTTTGAGGCCTTGCTTT_cp	-1.42104	0.222769	NoSignifi			AAACCACCATGATTATAACTGAGG_oh	0.779673	1	NoSignifi		AATTTTTTGAGGCCTTGCTTT_cp	-0.460567	1	NoSignifi
		ATTTCTTATACGCTATTCTGAGCCGA_oh	0.515937	1	NoSignifi		AGCCACTGCACTCCAGCCT_cp	0.976343	1	NoSignifi			ATTTCTTATACGCTATTCTGAGCCGA_oh	-0.597234	1	NoSignifi		AGCCACTGCACTCCAGCCT_cp	0.885662	1	NoSignifi			ATTTCTTATACGCTATTCTGAGCCGA_oh	0.0566184	1	NoSignifi		AGCCACTGCACTCCAGCCT_cp	0.564932	1	NoSignifi
		AGTGGAGAAAACAAAAATTCTCTGAGTAGC_oh	-0.0776581	1	NoSignifi		AGTTACAGATTGAACTCCTGTTCTAC_cp	-0.0252913	1	NoSignifi			AGTGGAGAAAACAAAAATTCTCTGAGTAGC_oh	-1.0609	1	NoSignifi		AGTTACAGATTGAACTCCTGTTCTAC_cp	-0.0562067	1	NoSignifi			AGTGGAGAAAACAAAAATTCTCTGAGTAGC_oh	-1.07068	1	NoSignifi		AGTTACAGATTGAACTCCTGTTCTAC_cp	1.1371	0.0943586	NoSignifi
		TGTCTTTCGCTCCTATCTGATG_oh	1.29554	0.15757	NoSignifi		AATGCGGGAAACTCGACTGC_cp	-0.422413	1	NoSignifi			TGTCTTTCGCTCCTATCTGATG_oh	0.321434	1	NoSignifi		AATGCGGGAAACTCGACTGC_cp	-3.33797	4.52144e-08	Down			TGTCTTTCGCTCCTATCTGATG_oh	0.765442	1	NoSignifi		AATGCGGGAAACTCGACTGC_cp	-3.34769	4.2473e-08	Down
		TGGATGTCTGAGCGAA_oh	-0.30996	1	NoSignifi		AATTGATCACAACCAGTTAC_cp	0.457079	1	NoSignifi			TGGATGTCTGAGCGAA_oh	-0.524311	1	NoSignifi		AATTGATCACAACCAGTTAC_cp	0.13877	1	NoSignifi			TGGATGTCTGAGCGAA_oh	-1.34964	1	NoSignifi		AATTGATCACAACCAGTTAC_cp	0.538956	1	NoSignifi
		AACAAAGGAACCACTGATG_oh	-0.579213	1	NoSignifi		TAGCTCAGCGGTTACTTCGACAGTGGTTC_cp	1.19843	0.0864407	NoSignifi			AACAAAGGAACCACTGATG_oh	-0.146968	1	NoSignifi		TAGCTCAGCGGTTACTTCGACAGTGGTTC_cp	-1.03331	1	NoSignifi			AACAAAGGAACCACTGATG_oh	0.338062	1	NoSignifi		TAGCTCAGCGGTTACTTCGACAGTGGTTC_cp	-1.26476	0.627992	NoSignifi
		AGAACCACCAAGATCGCTGATGCA_oh	1.13727	1	NoSignifi		CCACGGCTGTCTCTC_cp	-1.18838	1	NoSignifi			AGAACCACCAAGATCGCTGATGCA_oh	-0.222706	1	NoSignifi		CCACGGCTGTCTCTC_cp	-0.142228	1	NoSignifi			AGAACCACCAAGATCGCTGATGCA_oh	-0.120329	1	NoSignifi		CCACGGCTGTCTCTC_cp	-1.64655	0.0314112	NoSignifi
		TACCCGGCCGTCGCCGGCA_oh	-1.66118	0.929285	NoSignifi		AGTCTCGGTTCCTGTTCT_cp	-0.468869	1	NoSignifi			TACCCGGCCGTCGCCGGCA_oh	-1.2579	1	NoSignifi		AGTCTCGGTTCCTGTTCT_cp	-0.0985761	1	NoSignifi			TACCCGGCCGTCGCCGGCA_oh	-0.486953	1	NoSignifi		AGTCTCGGTTCCTGTTCT_cp	-0.130036	1	NoSignifi
		TGGGGGATTGCGTTCGCGCTCTCCCCTG_oh	1.15008	0.910477	NoSignifi		GATTTCCCCAAATGCGGGAAACTC_cp	-0.430678	1	NoSignifi			TGGGGGATTGCGTTCGCGCTCTCCCCTG_oh	-0.623485	1	NoSignifi		GATTTCCCCAAATGCGGGAAACTC_cp	0.153545	1	NoSignifi			TGGGGGATTGCGTTCGCGCTCTCCCCTG_oh	-0.397053	1	NoSignifi		GATTTCCCCAAATGCGGGAAACTC_cp	0.0495485	1	NoSignifi
		TGAACCCTTTTCCATCTGATG_oh	1.17536	0.701959	NoSignifi		CCGTGGAGAGGAACAATTCTGAGTCT_cp	0.508656	1	NoSignifi			TGAACCCTTTTCCATCTGATG_oh	-0.18434	1	NoSignifi		CCGTGGAGAGGAACAATTCTGAGTCT_cp	-1.19306	1	NoSignifi			TGAACCCTTTTCCATCTGATG_oh	-0.685533	1	NoSignifi		CCGTGGAGAGGAACAATTCTGAGTCT_cp	-1.98357	0.00139075	NoSignifi
		AGTACCTCCAGGAACGGTGCACCC_oh	0.112814	1	NoSignifi		AGAGAAGATTAGCATGGCCCCTGC_cp	-0.924343	1	NoSignifi			AGTACCTCCAGGAACGGTGCACCC_oh	0.210628	1	NoSignifi		AGAGAAGATTAGCATGGCCCCTGC_cp	-0.756221	1	NoSignifi			AGTACCTCCAGGAACGGTGCACCC_oh	-1.04649	1	NoSignifi		AGAGAAGATTAGCATGGCCCCTGC_cp	-1.90601	0.00433529	NoSignifi
		AAACGCTTTCTGATG_oh	-1.39028	1	NoSignifi		TAAGAGTTCGGTTCCCAGCACC_cp	0.355462	1	NoSignifi			AAACGCTTTCTGATG_oh	-1.81406	0.231565	NoSignifi		TAAGAGTTCGGTTCCCAGCACC_cp	-0.42137	1	NoSignifi			AAACGCTTTCTGATG_oh	-0.955105	1	NoSignifi		TAAGAGTTCGGTTCCCAGCACC_cp	-1.1572	1	NoSignifi
		TGCCTTCCTTCTGAGAACA_oh	0.484693	1	NoSignifi		TGGAATAGGAGCTTGCTCCGTCCACTCC_cp	0.861461	1	NoSignifi			TGCCTTCCTTCTGAGAACA_oh	-0.198105	1	NoSignifi		TGGAATAGGAGCTTGCTCCGTCCACTCC_cp	0.153545	1	NoSignifi			TGCCTTCCTTCTGAGAACA_oh	-1.32504	1	NoSignifi		TGGAATAGGAGCTTGCTCCGTCCACTCC_cp	0.0100775	1	NoSignifi
		GATGTGTAGAGAAATGATAACTGAGCACA_oh	1.1359	1	NoSignifi		GCGGATGATGACACCTGGGTATGCTGC_cp	0.0387191	1	NoSignifi			GATGTGTAGAGAAATGATAACTGAGCACA_oh	-1.69955	0.397658	NoSignifi		GCGGATGATGACACCTGGGTATGCTGC_cp	-0.157538	1	NoSignifi			GATGTGTAGAGAAATGATAACTGAGCACA_oh	-0.955105	1	NoSignifi		GCGGATGATGACACCTGGGTATGCTGC_cp	0.512683	1	NoSignifi
		TTTGAGGTCCTGCTCGTGCAGGGCTA_oh	0.309914	1	NoSignifi		TGCAAATGATGGAAAACTC_cp	-0.784198	1	NoSignifi			TTTGAGGTCCTGCTCGTGCAGGGCTA_oh	-0.820372	1	NoSignifi		TGCAAATGATGGAAAACTC_cp	-1.27401	0.755298	NoSignifi			TTTGAGGTCCTGCTCGTGCAGGGCTA_oh	-2.08432	0.0587958	NoSignifi		TGCAAATGATGGAAAACTC_cp	-1.23506	0.855979	NoSignifi
		TTGTTGATGAATACCAACGATTCTGATG_oh	0.525269	1	NoSignifi		TCCCCATGAAGAAATGTTCAC_cp	0.0555701	1	NoSignifi			TTGTTGATGAATACCAACGATTCTGATG_oh	-0.406916	1	NoSignifi		TCCCCATGAAGAAATGTTCAC_cp	-0.77597	1	NoSignifi			TTGTTGATGAATACCAACGATTCTGATG_oh	-0.558227	1	NoSignifi		TCCCCATGAAGAAATGTTCAC_cp	-0.416238	1	NoSignifi
		TTGAACCCTTTTCCATCTGATG_oh	1.4835	0.0109602	NoSignifi		ATCAACCTGGTATTGC_cp	-0.626482	1	NoSignifi			TTGAACCCTTTTCCATCTGATG_oh	-0.237519	1	NoSignifi		ATCAACCTGGTATTGC_cp	-0.726209	1	NoSignifi			TTGAACCCTTTTCCATCTGATG_oh	-0.660931	1	NoSignifi		ATCAACCTGGTATTGC_cp	-0.428579	1	NoSignifi
		AATCATGAAAATAACTATCCTCTGAGCAGC_oh	1.45611	0.0201078	NoSignifi		AGGAGCTTGCTCCGTCCACTCCAC_cp	0.0195006	1	NoSignifi			AATCATGAAAATAACTATCCTCTGAGCAGC_oh	0.171184	1	NoSignifi		AGGAGCTTGCTCCGTCCACTCCAC_cp	0.593545	1	NoSignifi			AATCATGAAAATAACTATCCTCTGAGCAGC_oh	-0.930076	1	NoSignifi		AGGAGCTTGCTCCGTCCACTCCAC_cp	0.117981	1	NoSignifi
		TAATTACGGATCTGGCTTCTGAGA_oh	0.665601	1	NoSignifi		AAAGGGAACGATACAGAGAAGATT_cp	-0.927407	1	NoSignifi			TAATTACGGATCTGGCTTCTGAGA_oh	-0.337638	1	NoSignifi		AAAGGGAACGATACAGAGAAGATT_cp	-0.760886	1	NoSignifi			TAATTACGGATCTGGCTTCTGAGA_oh	0.0664579	1	NoSignifi		AAAGGGAACGATACAGAGAAGATT_cp	-1.48199	0.111559	NoSignifi
		CGGGAGCCCCGGGGA_oh	-1.90871	0.202748	NoSignifi		AGAGAGTGCCGCGTGCACACGCGC_cp	0.947288	1	NoSignifi			CGGGAGCCCCGGGGA_oh	-1.13072	1	NoSignifi		AGAGAGTGCCGCGTGCACACGCGC_cp	1.12678	0.128083	NoSignifi			CGGGAGCCCCGGGGA_oh	-0.583637	1	NoSignifi		AGAGAGTGCCGCGTGCACACGCGC_cp	0.244923	1	NoSignifi
		TTTGAACCCTTTTCCATCTGATG_oh	1.225	0.438957	NoSignifi		AGTGATGTGATGATTCTGCCAAATGATAC_cp	-0.267633	1	NoSignifi			TTTGAACCCTTTTCCATCTGATG_oh	-0.294705	1	NoSignifi		AGTGATGTGATGATTCTGCCAAATGATAC_cp	-0.870218	1	NoSignifi			TTTGAACCCTTTTCCATCTGATG_oh	-0.000491094	1	NoSignifi		AGTGATGTGATGATTCTGCCAAATGATAC_cp	0.498942	1	NoSignifi
		TGATTGCTGTTGAGACTTGGAAATCTGATT_oh	0.357987	1	NoSignifi		AGGGATCATTTCTATAGTTC_cp	-0.377621	1	NoSignifi			TGATTGCTGTTGAGACTTGGAAATCTGATT_oh	-0.736703	1	NoSignifi		AGGGATCATTTCTATAGTTC_cp	-0.908584	1	NoSignifi			TGATTGCTGTTGAGACTTGGAAATCTGATT_oh	-0.746483	1	NoSignifi		AGGGATCATTTCTATAGTTC_cp	-1.31915	0.487266	NoSignifi
		ATATTTGGCTGTTGTGTGAGACATTA_oh	0.26353	1	NoSignifi		TTCGGTTCCCAGCACCC_cp	0.103779	1	NoSignifi			ATATTTGGCTGTTGTGTGAGACATTA_oh	0.54659	1	NoSignifi		TTCGGTTCCCAGCACCC_cp	0.0498892	1	NoSignifi			ATATTTGGCTGTTGTGTGAGACATTA_oh	0.671924	1	NoSignifi		TTCGGTTCCCAGCACCC_cp	-0.0212185	1	NoSignifi
		AGGGAGATGAAGAGGACAGTGACTGAGAGA_oh	0.136036	1	NoSignifi		GAACGAGATCCTGGC_cp	-1.12835	1	NoSignifi			AGGGAGATGAAGAGGACAGTGACTGAGAGA_oh	-0.337638	1	NoSignifi		GAACGAGATCCTGGC_cp	-1.64056	0.0445106	NoSignifi			AGGGAGATGAAGAGGACAGTGACTGAGAGA_oh	-0.391673	1	NoSignifi		GAACGAGATCCTGGC_cp	-1.06769	1	NoSignifi
		TTCTGACTTGAGCAAGTGACATTC_oh	1.40171	0.0428303	NoSignifi		CAAATTCGTGAAGCGTTCCATATTTTT_cp	-0.846745	1	NoSignifi			TTCTGACTTGAGCAAGTGACATTC_oh	-0.0609101	1	NoSignifi		CAAATTCGTGAAGCGTTCCATATTTTT_cp	-0.677102	1	NoSignifi			TTCTGACTTGAGCAAGTGACATTC_oh	-0.304491	1	NoSignifi		CAAATTCGTGAAGCGTTCCATATTTTT_cp	-1.46675	0.138819	NoSignifi
		AACCCATGCACCGCTCTGAGA_oh	-0.447385	1	NoSignifi		CCACCATGATGACGGAAATTCTTCACT_cp	0.95338	1	NoSignifi			AACCCATGCACCGCTCTGAGA_oh	-0.0973385	1	NoSignifi		CCACCATGATGACGGAAATTCTTCACT_cp	-0.817602	1	NoSignifi			AACCCATGCACCGCTCTGAGA_oh	1.01474	1	NoSignifi		CCACCATGATGACGGAAATTCTTCACT_cp	-1.65034	0.0381578	NoSignifi
		GAGCTCCTGATGGATTTGCTTTTTCTGATA_oh	-0.487895	1	NoSignifi		GACTCCATGGCCAAG_cp	0.440573	1	NoSignifi			GAGCTCCTGATGGATTTGCTTTTTCTGATA_oh	-0.680353	1	NoSignifi		GACTCCATGGCCAAG_cp	0.635983	1	NoSignifi			GAGCTCCTGATGGATTTGCTTTTTCTGATA_oh	-1.21805	1	NoSignifi		GACTCCATGGCCAAG_cp	0.0948043	1	NoSignifi
		TTGCCTTCCTTCTGAGAACA_oh	0.28773	1	NoSignifi		CCAGGGCGAGGCTTATCCATTGC_cp	-0.362376	1	NoSignifi			TTGCCTTCCTTCTGAGAACA_oh	-0.173077	1	NoSignifi		CCAGGGCGAGGCTTATCCATTGC_cp	-0.376114	1	NoSignifi			TTGCCTTCCTTCTGAGAACA_oh	-1.47939	1	NoSignifi		CCAGGGCGAGGCTTATCCATTGC_cp	-0.720759	1	NoSignifi
		AGAGAAGGTTATTAGGA_oh	-0.487895	1	NoSignifi		GGAGAGGAACAACTCTGAGTCTTAAACC_cp	-0.231362	1	NoSignifi			AGAGAAGGTTATTAGGA_oh	0.0762479	1	NoSignifi		GGAGAGGAACAACTCTGAGTCTTAAACC_cp	-1.0579	1	NoSignifi			AGAGAAGGTTATTAGGA_oh	-0.000491094	1	NoSignifi		GGAGAGGAACAACTCTGAGTCTTAAACC_cp	-1.15759	1	NoSignifi
		ACATTCTTTTAAGCCAGTATGTCTGACA_oh	-0.295844	1	NoSignifi		ACTCCGGATGTGCTGATCCCTGC_cp	-0.174799	1	NoSignifi			ACATTCTTTTAAGCCAGTATGTCTGACA_oh	-1.13072	1	NoSignifi		ACTCCGGATGTGCTGATCCCTGC_cp	-0.730236	1	NoSignifi			ACATTCTTTTAAGCCAGTATGTCTGACA_oh	0.560215	1	NoSignifi		ACTCCGGATGTGCTGATCCCTGC_cp	-1.14218	1	NoSignifi
		TTTTTGAGGTCTTGTGCTTACAAGACTA_oh	-0.547021	1	NoSignifi		GGCCAAGGATGAGAACTCT_cp	-0.258317	1	NoSignifi			TTTTTGAGGTCTTGTGCTTACAAGACTA_oh	-1.76356	0.400641	NoSignifi		GGCCAAGGATGAGAACTCT_cp	-0.839568	1	NoSignifi			TTTTTGAGGTCTTGTGCTTACAAGACTA_oh	-2.35197	0.0124841	NoSignifi		GGCCAAGGATGAGAACTCT_cp	-0.606059	1	NoSignifi
		AGAGTTTAACTGCTGAGT_oh	-0.00802901	1	NoSignifi		TACTAAAATTGGAACGATACAG_cp	0.912614	1	NoSignifi			AGAGTTTAACTGCTGAGT_oh	1.06686	1	NoSignifi		TACTAAAATTGGAACGATACAG_cp	-1.44156	0.197759	NoSignifi			AGAGTTTAACTGCTGAGT_oh	0.413162	1	NoSignifi		TACTAAAATTGGAACGATACAG_cp	-2.09178	0.00115424	Down
		TTTTGAGGTCCTGCTCGTGCAGGGCTA_oh	-0.591258	1	NoSignifi		ATTTCTATAGTTCGTTACT_cp	-0.174799	1	NoSignifi			TTTTGAGGTCCTGCTCGTGCAGGGCTA_oh	-1.10525	1	NoSignifi		ATTTCTATAGTTCGTTACT_cp	-0.877934	1	NoSignifi			TTTTGAGGTCCTGCTCGTGCAGGGCTA_oh	-1.55273	0.887879	NoSignifi		ATTTCTATAGTTCGTTACT_cp	-0.39793	1	NoSignifi
		TCGCGCTCTCCCCTG_oh	-1.41729	1	NoSignifi		GCTGGAGGATGAAGT_cp	0.290311	1	NoSignifi			TCGCGCTCTCCCCTG_oh	-2.75103	0.00249584	Down		GCTGGAGGATGAAGT_cp	-0.458112	1	NoSignifi			TCGCGCTCTCCCCTG_oh	-2.54192	0.00549603	Down		GCTGGAGGATGAAGT_cp	-1.03671	1	NoSignifi
		TTTGTTCCAGAAGGAACTGTCTGAGGGAT_oh	0.634577	1	NoSignifi		GAAAGGAGAGAAGGTTAGC_cp	-0.450465	1	NoSignifi			TTTGTTCCAGAAGGAACTGTCTGAGGGAT_oh	-0.89483	1	NoSignifi		GAAAGGAGAGAAGGTTAGC_cp	-1.60958	0.0696104	NoSignifi			TTTGTTCCAGAAGGAACTGTCTGAGGGAT_oh	-0.721013	1	NoSignifi		GAAAGGAGAGAAGGTTAGC_cp	-1.17375	1	NoSignifi
		TCCTTGGATGTCTGAGCGAA_oh	1.39353	0.0497781	NoSignifi		ATACTTTCAGGGATCATTTCTAT_cp	0.245042	1	NoSignifi			TCCTTGGATGTCTGAGCGAA_oh	-0.449211	1	NoSignifi		ATACTTTCAGGGATCATTTCTAT_cp	-0.318221	1	NoSignifi			TCCTTGGATGTCTGAGCGAA_oh	-0.0816565	1	NoSignifi		ATACTTTCAGGGATCATTTCTAT_cp	-0.796416	1	NoSignifi
		ATGTCAAGTTCTGATT_oh	-1.26621	1	NoSignifi		TAAAATTGGAACGATACAGAGAAGAT_cp	0.745215	1	NoSignifi			ATGTCAAGTTCTGATT_oh	-0.89483	1	NoSignifi		TAAAATTGGAACGATACAGAGAAGAT_cp	-1.60958	0.0696104	NoSignifi			ATGTCAAGTTCTGATT_oh	-0.0816565	1	NoSignifi		TAAAATTGGAACGATACAGAGAAGAT_cp	-0.952088	1	NoSignifi
		CAGTTTGTCCTGATA_oh	-1.99766	0.113514	NoSignifi		GAACCGGCCCAGGTCGGAAACGGAGC_cp	0.523032	1	NoSignifi			CAGTTTGTCCTGATA_oh	-1.26477	1	NoSignifi		GAACCGGCCCAGGTCGGAAACGGAGC_cp	0.693653	1	NoSignifi			CAGTTTGTCCTGATA_oh	-0.721013	1	NoSignifi		GAACCGGCCCAGGTCGGAAACGGAGC_cp	-0.410314	1	NoSignifi
		TTGTAGCCTGACAACA_oh	0.881142	1	NoSignifi		AACACTCTGCTAGCGC_cp	-0.20038	1	NoSignifi			TTGTAGCCTGACAACA_oh	-1.03164	1	NoSignifi		AACACTCTGCTAGCGC_cp	-0.240367	1	NoSignifi			TTGTAGCCTGACAACA_oh	-1.04142	1	NoSignifi		AACACTCTGCTAGCGC_cp	-1.32519	0.594934	NoSignifi
		CCTCGGCTCCGGCCGGGGG_oh	-2.98394	0.000807536	Down		CCCGTGGACTGCCTC_cp	0.028436	1	NoSignifi			CCTCGGCTCCGGCCGGGGG_oh	-3.72627	8.35436e-05	Down		CCCGTGGACTGCCTC_cp	0.918303	1	NoSignifi			CCTCGGCTCCGGCCGGGGG_oh	-2.03383	0.107006	NoSignifi		CCCGTGGACTGCCTC_cp	0.931201	1	NoSignifi
		AACACAGGAACACCTGAGA_oh	0.514476	1	NoSignifi		ATCCTGAACGCGCCC_cp	-0.511185	1	NoSignifi			AACACAGGAACACCTGAGA_oh	-0.402069	1	NoSignifi		ATCCTGAACGCGCCC_cp	0.465031	1	NoSignifi			AACACAGGAACACCTGAGA_oh	-0.321953	1	NoSignifi		ATCCTGAACGCGCCC_cp	-0.481847	1	NoSignifi
		ATTGCCAGTTTTGTCTGATG_oh	-0.863686	1	NoSignifi		AGGAGAACTCCGTTC_cp	-0.459761	1	NoSignifi			ATTGCCAGTTTTGTCTGATG_oh	-0.423283	1	NoSignifi		AGGAGAACTCCGTTC_cp	0.761341	1	NoSignifi			ATTGCCAGTTTTGTCTGATG_oh	0.0509071	1	NoSignifi		AGGAGAACTCCGTTC_cp	0.560907	1	NoSignifi
		CAAGGGACCTTGGAGACAATT_oh	0.386353	1	NoSignifi		TACACTAATTTTTTGAGGCCTTGCTTT_cp	1.11365	0.408097	NoSignifi			CAAGGGACCTTGGAGACAATT_oh	0.252888	1	NoSignifi		TACACTAATTTTTTGAGGCCTTGCTTT_cp	-0.486442	1	NoSignifi			CAAGGGACCTTGGAGACAATT_oh	-0.878678	1	NoSignifi		TACACTAATTTTTTGAGGCCTTGCTTT_cp	-1.72452	0.0301671	NoSignifi
		AGAGTTTAACTGCTGAGTT_oh	0.386353	1	NoSignifi		AAGAGATTTCGGAAGCATAATTTTT_cp	0.628622	1	NoSignifi			AGAGTTTAACTGCTGAGTT_oh	0.368122	1	NoSignifi		AAGAGATTTCGGAAGCATAATTTTT_cp	-0.718536	1	NoSignifi			AGAGTTTAACTGCTGAGTT_oh	-0.385925	1	NoSignifi		AAGAGATTTCGGAAGCATAATTTTT_cp	-0.920429	1	NoSignifi
		CAGGAACACCTGAGA_oh	-1.31384	1	NoSignifi		TGCAGTACCTCCAGGAACGGTGCACCA_cp	1.04331	0.896303	NoSignifi			CAGGAACACCTGAGA_oh	-2.98315	0.00129995	Down		TGCAGTACCTCCAGGAACGGTGCACCA_cp	0.332604	1	NoSignifi			CAGGAACACCTGAGA_oh	-0.532239	1	NoSignifi		TGCAGTACCTCCAGGAACGGTGCACCA_cp	-1.29353	0.849043	NoSignifi
		TTAGAGTTCTGATGG_oh	-0.706806	1	NoSignifi		ACTAAAAGGGAACGATACAGAGAAGATT_cp	-0.322773	1	NoSignifi			TTAGAGTTCTGATGG_oh	-2.98315	0.00129995	Down		ACTAAAAGGGAACGATACAGAGAAGATT_cp	-0.870117	1	NoSignifi			TTAGAGTTCTGATGG_oh	-0.753724	1	NoSignifi		ACTAAAAGGGAACGATACAGAGAAGATT_cp	-1.52388	0.14358	NoSignifi
		AGTGGGGGACTGCGTTCGCGCTCTCCCCTT_oh	-0.280856	1	NoSignifi		AGCGTTCCCTCCTGAGCGTGAAGC_cp	-0.260958	1	NoSignifi			AGTGGGGGACTGCGTTCGCGCTCTCCCCTT_oh	-0.868902	1	NoSignifi		AGCGTTCCCTCCTGAGCGTGAAGC_cp	0.259178	1	NoSignifi			AGTGGGGGACTGCGTTCGCGCTCTCCCCTT_oh	-0.131466	1	NoSignifi		AGCGTTCCCTCCTGAGCGTGAAGC_cp	0.0303874	1	NoSignifi
		TCCTCAGACGCCGGAACACTT_oh	1.01617	1	NoSignifi		AAAAAAAATTGGAACGATACAGAGAAGATT_cp	-0.505588	1	NoSignifi			TCCTCAGACGCCGGAACACTT_oh	0.222582	1	NoSignifi		AAAAAAAATTGGAACGATACAGAGAAGATT_cp	-0.53294	1	NoSignifi			TCCTCAGACGCCGGAACACTT_oh	-0.385925	1	NoSignifi		AAAAAAAATTGGAACGATACAGAGAAGATT_cp	-1.22517	1	NoSignifi
		GGCCCCCGGCGCGCCG_oh	-2.73952	0.00317576	Down		CTACGGGGATGATATGAA_cp	-0.489311	1	NoSignifi			GGCCCCCGGCGCGCCG_oh	-1.73764	0.528204	NoSignifi		CTACGGGGATGATATGAA_cp	-1.54556	0.168555	NoSignifi			GGCCCCCGGCGCGCCG_oh	-1.74739	0.459656	NoSignifi		CTACGGGGATGATATGAA_cp	-1.2089	1	NoSignifi
		TCAGAAAGTCAGCACACCA_oh	0.540409	1	NoSignifi		GTTCTGTGATGAGGCTCT_cp	-0.600095	1	NoSignifi			TCAGAAAGTCAGCACACCA_oh	-0.472018	1	NoSignifi		GTTCTGTGATGAGGCTCT_cp	0.497567	1	NoSignifi			TCAGAAAGTCAGCACACCA_oh	-1.63289	0.750478	NoSignifi		GTTCTGTGATGAGGCTCT_cp	0.00301153	1	NoSignifi
		TGTAAACATCCTCGACTGGAAGCTA_oh	-0.584554	1	NoSignifi		GAAGGCCTGTTTCCTAGGCTAC_cp	0.599654	1	NoSignifi			TGTAAACATCCTCGACTGGAAGCTA_oh	-0.216905	1	NoSignifi		GAAGGCCTGTTTCCTAGGCTAC_cp	0.497567	1	NoSignifi			TGTAAACATCCTCGACTGGAAGCTA_oh	-0.668682	1	NoSignifi		GAAGGCCTGTTTCCTAGGCTAC_cp	0.265654	1	NoSignifi
		AAAGGTATTTTCTGAGT_oh	-0.631681	1	NoSignifi		AAAGCTGGAATTCTTTTTCCTTTT_cp	-0.817145	1	NoSignifi			AAAGGTATTTTCTGAGT_oh	-0.134691	1	NoSignifi		AAAGCTGGAATTCTTTTTCCTTTT_cp	-1.19911	1	NoSignifi			AAAGGTATTTTCTGAGT_oh	0.0773096	1	NoSignifi		AAAGCTGGAATTCTTTTTCCTTTT_cp	-0.625752	1	NoSignifi
		GATAGCTGTGAAGAAAGGTATTTTCTGAGT_oh	0.54579	1	NoSignifi		TACCATGATCACGAAGGTGGTTT_cp	0.660994	1	NoSignifi			GATAGCTGTGAAGAAAGGTATTTTCTGAGT_oh	-0.602553	1	NoSignifi		TACCATGATCACGAAGGTGGTTT_cp	0.0348004	1	NoSignifi			GATAGCTGTGAAGAAAGGTATTTTCTGAGT_oh	-0.455398	1	NoSignifi		TACCATGATCACGAAGGTGGTTT_cp	-0.847539	1	NoSignifi
		CTTGGCTGTCTGAGCAG_oh	-1.72489	0.949173	NoSignifi		GTGGAGAGGAACATATCTGAGTCATTACC_cp	-0.157371	1	NoSignifi			CTTGGCTGTCTGAGCAG_oh	-1.49064	1	NoSignifi		GTGGAGAGGAACATATCTGAGTCATTACC_cp	-0.0552486	1	NoSignifi			CTTGGCTGTCTGAGCAG_oh	-0.91906	1	NoSignifi		GTGGAGAGGAACATATCTGAGTCATTACC_cp	-0.625752	1	NoSignifi
		CTTCCTTGGATGTCTGAGCGAA_oh	0.965502	1	NoSignifi		AAGGTCCATTGTAGGAGAACGT_cp	0.339414	1	NoSignifi			CTTCCTTGGATGTCTGAGCGAA_oh	-0.658903	1	NoSignifi		AAGGTCCATTGTAGGAGAACGT_cp	-0.33649	1	NoSignifi			CTTCCTTGGATGTCTGAGCGAA_oh	0.00710197	1	NoSignifi		AAGGTCCATTGTAGGAGAACGT_cp	-0.403879	1	NoSignifi
		AGGAATGGTACACCA_oh	-2.0696	0.10588	NoSignifi		TGTAAATGATGAACTCACT_cp	0.0586056	1	NoSignifi			AGGAATGGTACACCA_oh	-1.97175	0.224461	NoSignifi		TGTAAATGATGAACTCACT_cp	-0.798334	1	NoSignifi			AGGAATGGTACACCA_oh	-1.9815	0.194902	NoSignifi		TGTAAATGATGAACTCACT_cp	-1.49151	0.175472	NoSignifi
		ACCCATGACTGATGGCT_oh	-0.369571	1	NoSignifi		AAGAGTTCGGTTCCCAGCAGCC_cp	-0.38643	1	NoSignifi			ACCCATGACTGATGGCT_oh	-1.05292	1	NoSignifi		AAGAGTTCGGTTCCCAGCAGCC_cp	-0.759968	1	NoSignifi			ACCCATGACTGATGGCT_oh	-0.22669	1	NoSignifi		AAGAGTTCGGTTCCCAGCAGCC_cp	-0.929752	1	NoSignifi
		ACCCGGCCGTCGCCGGC_oh	-4.46297	7.98766e-06	Down		AGTAGTGGGATCGCGCCTGT_cp	0.146225	1	NoSignifi			ACCCGGCCGTCGCCGGC_oh	-2.47987	0.0128348	NoSignifi		AGTAGTGGGATCGCGCCTGT_cp	-0.861809	1	NoSignifi			ACCCGGCCGTCGCCGGC_oh	-1.84537	0.34726	NoSignifi		AGTAGTGGGATCGCGCCTGT_cp	-0.956223	1	NoSignifi
		ATGCCTAGGGCACATAA_oh	-0.291811	1	NoSignifi		AACCAGTTACAGATTTCTTTGTTCCTTCTC_cp	0.230503	1	NoSignifi			ATGCCTAGGGCACATAA_oh	-1.49064	1	NoSignifi		AACCAGTTACAGATTTCTTTGTTCCTTCTC_cp	-0.634175	1	NoSignifi			ATGCCTAGGGCACATAA_oh	-1.06269	1	NoSignifi		AACCAGTTACAGATTTCTTTGTTCCTTCTC_cp	-0.0720038	1	NoSignifi
		TACCGTGAAAAGAAGTAACCTCTGAGCAG_oh	1.39975	0.04958	NoSignifi		AGGAGTTCTGGGCTGTAGT_cp	0.32554	1	NoSignifi			TACCGTGAAAAGAAGTAACCTCTGAGCAG_oh	-0.909286	1	NoSignifi		AGGAGTTCTGGGCTGTAGT_cp	-1.18265	1	NoSignifi			TACCGTGAAAAGAAGTAACCTCTGAGCAG_oh	-0.852276	1	NoSignifi		AGGAGTTCTGGGCTGTAGT_cp	-1.67569	0.0594381	NoSignifi
		ACCTCCAGGAACGGTGC_oh	-0.584554	1	NoSignifi		TACCATGATCACGAAGGTGGTT_cp	1.30146	0.0301803	NoSignifi			ACCTCCAGGAACGGTGC_oh	-0.778669	1	NoSignifi		TACCATGATCACGAAGGTGGTT_cp	0.34629	1	NoSignifi			ACCTCCAGGAACGGTGC_oh	-1.14024	1	NoSignifi		TACCATGATCACGAAGGTGGTT_cp	-0.791664	1	NoSignifi
		TACGCCGGCAGGCGCGGG_oh	-0.837279	1	NoSignifi		GGAGAGGAACAATTCTGAGTCTT_cp	0.0381291	1	NoSignifi			TACGCCGGCAGGCGCGGG_oh	-0.175212	1	NoSignifi		GGAGAGGAACAATTCTGAGTCTT_cp	-0.599498	1	NoSignifi			TACGCCGGCAGGCGCGGG_oh	0.299183	1	NoSignifi		GGAGAGGAACAATTCTGAGTCTT_cp	-1.04612	1	NoSignifi
		TTAGTGGAAATTCTGATT_oh	0.21385	1	NoSignifi		AATTGAAAACTTTTCCCAATACCCCGCC_cp	-0.0991579	1	NoSignifi			TTAGTGGAAATTCTGATT_oh	-1.05292	1	NoSignifi		AATTGAAAACTTTTCCCAATACCCCGCC_cp	-0.861809	1	NoSignifi			TTAGTGGAAATTCTGATT_oh	-1.06269	1	NoSignifi		AATTGAAAACTTTTCCCAATACCCCGCC_cp	-2.29308	0.000618203	Down
		ATCATGAAAATAACTATCCTCTGAGCAG_oh	1.70306	0.000431697	NoSignifi		AAGTGTAGTATCTGTTCTTATCAGTTT_cp	0.262883	1	NoSignifi			ATCATGAAAATAACTATCCTCTGAGCAG_oh	0.448844	1	NoSignifi		AAGTGTAGTATCTGTTCTTATCAGTTT_cp	-0.159879	1	NoSignifi			ATCATGAAAATAACTATCCTCTGAGCAG_oh	0.383671	1	NoSignifi		AAGTGTAGTATCTGTTCTTATCAGTTT_cp	-0.478363	1	NoSignifi
		TAAGCAGGATTACTCTGAGA_oh	2.0459	2.60177e-07	Up		GGCAGGGGAGATACCATGATC_cp	-0.612711	1	NoSignifi			TAAGCAGGATTACTCTGAGA_oh	-0.232943	1	NoSignifi		GGCAGGGGAGATACCATGATC_cp	-0.990685	1	NoSignifi			TAAGCAGGATTACTCTGAGA_oh	0.171153	1	NoSignifi		GGCAGGGGAGATACCATGATC_cp	-2.40759	0.000140616	Down
		AGTATGTCTGACATG_oh	-1.05023	1	NoSignifi		CCACAATGATGACATCATATT_cp	1.08151	0.667829	NoSignifi			AGTATGTCTGACATG_oh	-2.45298	0.0180377	NoSignifi		CCACAATGATGACATCATATT_cp	-0.548984	1	NoSignifi			AGTATGTCTGACATG_oh	-1.81847	0.464158	NoSignifi		CCACAATGATGACATCATATT_cp	-0.370767	1	NoSignifi
		ACCTCCAGGAACGGTGCACCC_oh	-0.22755	1	NoSignifi		ATAAGAGTTCGGTTTTCAGC_cp	-0.456195	1	NoSignifi			ACCTCCAGGAACGGTGCACCC_oh	0.147856	1	NoSignifi		ATAAGAGTTCGGTTTTCAGC_cp	-0.515898	1	NoSignifi			ACCTCCAGGAACGGTGCACCC_oh	-1.47351	1	NoSignifi		ATAAGAGTTCGGTTTTCAGC_cp	-1.39727	0.394269	NoSignifi
		TCAATGTATTCAGAAAGTCAGCACACCA_oh	0.788666	1	NoSignifi		AAAATGGATTTTTGGAACT_cp	-0.103229	1	NoSignifi			TCAATGTATTCAGAAAGTCAGCACACCA_oh	-0.418722	1	NoSignifi		AAAATGGATTTTTGGAACT_cp	-1.166	1	NoSignifi			TCAATGTATTCAGAAAGTCAGCACACCA_oh	-1.81847	0.464158	NoSignifi		AAAATGGATTTTTGGAACT_cp	-1.07661	1	NoSignifi
		AAGGTATTTTCTGAGT_oh	-0.19113	1	NoSignifi		GAGTCCAGGAGTTCTGGGCTGTAGTGC_cp	0.752948	1	NoSignifi			AAGGTATTTTCTGAGT_oh	-0.232943	1	NoSignifi		GAGTCCAGGAGTTCTGGGCTGTAGTGC_cp	0.57742	1	NoSignifi			AAGGTATTTTCTGAGT_oh	-0.478942	1	NoSignifi		GAGTCCAGGAGTTCTGGGCTGTAGTGC_cp	0.242261	1	NoSignifi
		AGGGACGCTTGGTCTCAAACATGA_oh	0.529695	1	NoSignifi		AGCTGCGCTCCCCTGCTAGAACCTCCAAAC_cp	0.764433	1	NoSignifi			AGGGACGCTTGGTCTCAAACATGA_oh	-0.521427	1	NoSignifi		AGCTGCGCTCCCCTGCTAGAACCTCCAAAC_cp	0.842738	1	NoSignifi			AGGGACGCTTGGTCTCAAACATGA_oh	-0.158103	1	NoSignifi		AGCTGCGCTCCCCTGCTAGAACCTCCAAAC_cp	0.832936	1	NoSignifi
		GAGGCCTTGTCTTGACAAGGCTC_oh	-1.50683	1	NoSignifi		CCAGGAACGGTGCACCA_cp	-0.353314	1	NoSignifi			GAGGCCTTGTCTTGACAAGGCTC_oh	-0.575659	1	NoSignifi		CCAGGAACGGTGCACCA_cp	0.089573	1	NoSignifi			GAGGCCTTGTCTTGACAAGGCTC_oh	-1.81847	0.464158	NoSignifi		CCAGGAACGGTGCACCA_cp	-1.4584	0.271886	NoSignifi
		ATTGGGGGACTGCGTTCGCGCTCTCCCCTG_oh	-0.756168	1	NoSignifi		AACTTGTTGAACCCCATTC_cp	-1.62227	0.130412	NoSignifi			ATTGGGGGACTGCGTTCGCGCTCTCCCCTG_oh	-1.46375	1	NoSignifi		AACTTGTTGAACCCCATTC_cp	-2.95986	5.63578e-06	Down			ATTGGGGGACTGCGTTCGCGCTCTCCCCTG_oh	-0.286978	1	NoSignifi		AACTTGTTGAACCCCATTC_cp	-1.97906	0.00567803	NoSignifi
		ACGCCTGTCTGAGCGCT_oh	-0.756168	1	NoSignifi		AAGAGTTCGTTCCCAGCACCC_cp	-0.217396	1	NoSignifi			ACGCCTGTCTGAGCGCT_oh	-0.521427	1	NoSignifi		AAGAGTTCGTTCCCAGCACCC_cp	-0.204237	1	NoSignifi			ACGCCTGTCTGAGCGCT_oh	-0.379769	1	NoSignifi		AAGAGTTCGTTCCCAGCACCC_cp	-1.32179	0.676242	NoSignifi
		TGACAACATCCTGGTTGCTCTTATCTGATT_oh	1.06947	1	NoSignifi		CTGAAATGATGACCATTTAATTC_cp	0.0716293	1	NoSignifi			TGACAACATCCTGGTTGCTCTTATCTGATT_oh	-0.751775	1	NoSignifi		CTGAAATGATGACCATTTAATTC_cp	-0.373809	1	NoSignifi			TGACAACATCCTGGTTGCTCTTATCTGATT_oh	-0.0398031	1	NoSignifi		CTGAAATGATGACCATTTAATTC_cp	-0.508846	1	NoSignifi
		AAATTACACTGAGACCT_oh	-1.23313	1	NoSignifi		AGCATGGCCCCTGCGC_cp	-0.493677	1	NoSignifi			AAATTACACTGAGACCT_oh	-0.663244	1	NoSignifi		AGCATGGCCCCTGCGC_cp	0.189948	1	NoSignifi			AAATTACACTGAGACCT_oh	-1.00839	1	NoSignifi		AGCATGGCCCCTGCGC_cp	0.439439	1	NoSignifi
		TTACGGATCTGGCTTCTGAGA_oh	1.17005	1	NoSignifi		TCCGTGGAGAGGAACAAATCTGAGTCT_cp	0.933151	1	NoSignifi			TTACGGATCTGGCTTCTGAGA_oh	0.606063	1	NoSignifi		TCCGTGGAGAGGAACAAATCTGAGTCT_cp	-0.870005	1	NoSignifi			TTACGGATCTGGCTTCTGAGA_oh	0.59627	1	NoSignifi		TCCGTGGAGAGGAACAAATCTGAGTCT_cp	-2.6346	3.53998e-05	Down
		AACATTACATTTTTCTGATG_oh	-1.77659	0.587389	NoSignifi		TCCGCTCCCACTGCTTCACT_cp	1.78633	1.98116e-06	NoSignifi			AACATTACATTTTTCTGATG_oh	0.333591	1	NoSignifi		TCCGCTCCCACTGCTTCACT_cp	1.20904	0.0576002	NoSignifi			AACATTACATTTTTCTGATG_oh	-1.4461	1	NoSignifi		TCCGCTCCCACTGCTTCACT_cp	0.030638	1	NoSignifi
		GTTGACGAACATTGTTACTGAGCAA_oh	0.904488	1	NoSignifi		AAAACTCCCGTGCTG_cp	-0.767182	1	NoSignifi			GTTGACGAACATTGTTACTGAGCAA_oh	-0.494022	1	NoSignifi		AAAACTCCCGTGCTG_cp	-2.94301	7.8913e-06	Down			GTTGACGAACATTGTTACTGAGCAA_oh	-1.25481	1	NoSignifi		AAAACTCCCGTGCTG_cp	-2.95275	5.24703e-06	Down
		ATCTTAAAAGACTGAGA_oh	-0.16372	1	NoSignifi		CCACGGCTGTCTCTCCAGCCACCT_cp	0.518511	1	NoSignifi			ATCTTAAAAGACTGAGA_oh	-0.249788	1	NoSignifi		CCACGGCTGTCTCTCCAGCCACCT_cp	0.833844	1	NoSignifi			ATCTTAAAAGACTGAGA_oh	-0.305222	1	NoSignifi		CCACGGCTGTCTCTCCAGCCACCT_cp	-0.296328	1	NoSignifi
		GAGGCCTTGCTTTAGCAAGGCT_oh	0.395654	1	NoSignifi		GAGGCTCACCCATTGC_cp	-0.0486113	1	NoSignifi			GAGGCCTTGCTTTAGCAAGGCT_oh	0.303284	1	NoSignifi		GAGGCTCACCCATTGC_cp	-0.731332	1	NoSignifi			GAGGCCTTGCTTTAGCAAGGCT_oh	0.198559	1	NoSignifi		GAGGCTCACCCATTGC_cp	-1.19416	1	NoSignifi
		TCCAGAGGCTGTTTCTGAGCTG_oh	0.852094	1	NoSignifi		TGTAGTATCTGTTCTTATC_cp	-0.422301	1	NoSignifi			TCCAGAGGCTGTTTCTGAGCTG_oh	-0.342581	1	NoSignifi		TGTAGTATCTGTTCTTATC_cp	0.305032	1	NoSignifi			TCCAGAGGCTGTTTCTGAGCTG_oh	-1.79107	0.464158	NoSignifi		TGTAGTATCTGTTCTTATC_cp	0.276151	1	NoSignifi
		ACCCTTGACTGATGGCT_oh	-0.839297	1	NoSignifi		AAAATTGGAACGATACA_cp	-0.177671	1	NoSignifi			ACCCTTGACTGATGGCT_oh	-1.43634	1	NoSignifi		AAAATTGGAACGATACA_cp	-0.0596754	1	NoSignifi			ACCCTTGACTGATGGCT_oh	-0.86476	1	NoSignifi		AAAATTGGAACGATACA_cp	-0.780537	1	NoSignifi
		TGTCTGAGCGTTGCT_oh	-1.08957	1	NoSignifi		ACTCCGGATGTGCTGACCCC_cp	0.377926	1	NoSignifi			TGTCTGAGCGTTGCT_oh	-1.91745	0.400641	NoSignifi		ACTCCGGATGTGCTGACCCC_cp	-1.06442	1	NoSignifi			TGTCTGAGCGTTGCT_oh	-0.734146	1	NoSignifi		ACTCCGGATGTGCTGACCCC_cp	-0.611709	1	NoSignifi
		TTACATTATAAGACTGAGGCTT_oh	-1.08957	1	NoSignifi		AGAAGTTGGATATACT_cp	-0.544914	1	NoSignifi			TTACATTATAAGACTGAGGCTT_oh	-2.42557	0.0180377	NoSignifi		AGAAGTTGGATATACT_cp	-0.309834	1	NoSignifi			TTACATTATAAGACTGAGGCTT_oh	-1.9272	0.263735	NoSignifi		AGAAGTTGGATATACT_cp	-1.53787	0.229848	NoSignifi
		ATGATGGGATTGAGGACCTGAGGA_oh	0.0373711	1	NoSignifi		AAATGGATTTTTGGAACTAGGAGTTGGAAT_cp	-0.45938	1	NoSignifi			ATGATGGGATTGAGGACCTGAGGA_oh	0.141398	1	NoSignifi		AAATGGATTTTTGGAACTAGGAGTTGGAAT_cp	-1.27771	1	NoSignifi			ATGATGGGATTGAGGACCTGAGGA_oh	1.18035	0.53853	NoSignifi		AAATGGATTTTTGGAACTAGGAGTTGGAAT_cp	-2.46418	0.000155135	Down
		GAGGGAGGGAACGCAGTCTGAGTGGA_oh	-0.549429	1	NoSignifi		ACCCACCCGAGATTGAGC_cp	-1.15782	1	NoSignifi			GAGGGAGGGAACGCAGTCTGAGTGGA_oh	-1.30959	1	NoSignifi		ACCCACCCGAGATTGAGC_cp	-4.85337	9.59167e-10	Down			GAGGGAGGGAACGCAGTCTGAGTGGA_oh	-2.21741	0.0474258	NoSignifi		ACCCACCCGAGATTGAGC_cp	-4.30236	5.12304e-09	Down
		ACTATCCTCTGAGCAG_oh	-0.369509	1	NoSignifi		ACTTTCCCCCTTCTCACTACTGC_cp	0.2983	1	NoSignifi			ACTATCCTCTGAGCAG_oh	-1.04824	1	NoSignifi		ACTTTCCCCCTTCTCACTACTGC_cp	-0.309834	1	NoSignifi			ACTATCCTCTGAGCAG_oh	-0.770039	1	NoSignifi		ACTTTCCCCCTTCTCACTACTGC_cp	0.0192041	1	NoSignifi
		TACCCGGCCGTCGCCGGCAG_oh	-0.502302	1	NoSignifi		ACTGCACTCCAGCCTGGGCAAC_cp	0.726223	1	NoSignifi			TACCCGGCCGTCGCCGGCAG_oh	-0.177602	1	NoSignifi		ACTGCACTCCAGCCTGGGCAAC_cp	0.859387	1	NoSignifi			TACCCGGCCGTCGCCGGCAG_oh	0.0155388	1	NoSignifi		ACTGCACTCCAGCCTGGGCAAC_cp	0.0597055	1	NoSignifi
		TTCTCAGCGCGGCTA_oh	-1.86306	0.448225	NoSignifi		AAAAATTGGAACGATACAGAGAAGA_cp	0.196342	1	NoSignifi			TTCTCAGCGCGGCTA_oh	-1.75338	0.911777	NoSignifi		AAAAATTGGAACGATACAGAGAAGA_cp	-1.26025	1	NoSignifi			TTCTCAGCGCGGCTA_oh	-1.89926	0.346704	NoSignifi		AAAAATTGGAACGATACAGAGAAGA_cp	-0.630681	1	NoSignifi
		ATACTTACGGATCTGGCTTCTGAGATGG_oh	0.126562	1	NoSignifi		GGAAACGGAGCAGGTC_cp	-1.38451	1	NoSignifi			ATACTTACGGATCTGGCTTCTGAGATGG_oh	-0.520317	1	NoSignifi		GGAAACGGAGCAGGTC_cp	-3.30005	5.45173e-07	Down			ATACTTACGGATCTGGCTTCTGAGATGG_oh	-1.05801	1	NoSignifi		GGAAACGGAGCAGGTC_cp	-4.84544	1.39629e-09	Down
		ATCACCCATGACTGATGG_oh	-1.20519	1	NoSignifi		ATACGAGGGACATGTTCCTTATC_cp	0.231481	1	NoSignifi			ATCACCCATGACTGATGG_oh	-0.97068	1	NoSignifi		ATACGAGGGACATGTTCCTTATC_cp	-0.383323	1	NoSignifi			ATCACCCATGACTGATGG_oh	-0.277286	1	NoSignifi		ATACGAGGGACATGTTCCTTATC_cp	0.0823877	1	NoSignifi
		GTGAAGCGTTCCATATTTTT_oh	-0.383936	1	NoSignifi		TGGAACGATACAGAGAAGAT_cp	0.231481	1	NoSignifi			GTGAAGCGTTCCATATTTTT_oh	-0.731776	1	NoSignifi		TGGAACGATACAGAGAAGAT_cp	-1.2039	1	NoSignifi			GTGAAGCGTTCCATATTTTT_oh	-0.616597	1	NoSignifi		TGGAACGATACAGAGAAGAT_cp	-1.45363	0.421635	NoSignifi
		ACCATGATTATAACTGAGG_oh	0.797662	1	NoSignifi		GGTTTTCCCAGGGCGAGGCTTATCC_cp	-0.284711	1	NoSignifi			ACCATGATTATAACTGAGG_oh	1.01339	1	NoSignifi		GGTTTTCCCAGGGCGAGGCTTATCC_cp	0.0230394	1	NoSignifi			ACCATGATTATAACTGAGG_oh	1.23678	0.302694	NoSignifi		GGTTTTCCCAGGGCGAGGCTTATCC_cp	-1.10719	1	NoSignifi
		TAAGATCCAACTCTGACC_oh	1.02795	1	NoSignifi		TCCGGATGTGCTGACCCCTGCGATTTCCCC_cp	-0.480704	1	NoSignifi			TAAGATCCAACTCTGACC_oh	-0.286157	1	NoSignifi		TCCGGATGTGCTGACCCCTGCGATTTCCCC_cp	-1.88303	0.0186439	NoSignifi			TAAGATCCAACTCTGACC_oh	0.860449	1	NoSignifi		TCCGGATGTGCTGACCCCTGCGATTTCCCC_cp	-3.55011	2.03502e-07	Down
		ATGCACCGCTCTGAGAC_oh	0.0621776	1	NoSignifi		CCTGCGATTTCCCCAAATGCGGGAAACTC_cp	-0.102961	1	NoSignifi			ATGCACCGCTCTGAGAC_oh	0.163145	1	NoSignifi		CCTGCGATTTCCCCAAATGCGGGAAACTC_cp	0.484351	1	NoSignifi			ATGCACCGCTCTGAGAC_oh	-0.808336	1	NoSignifi		CCTGCGATTTCCCCAAATGCGGGAAACTC_cp	0.100059	1	NoSignifi
		TGGGGGACTGCGTTCGCGCGCCCCCTG_oh	-0.0370938	1	NoSignifi		AGCGAGACCCCGTCT_cp	-0.913936	1	NoSignifi			TGGGGGACTGCGTTCGCGCGCCCCCTG_oh	-0.548179	1	NoSignifi		AGCGAGACCCCGTCT_cp	-3.85491	5.41673e-08	Down			TGGGGGACTGCGTTCGCGCGCCCCCTG_oh	-0.677722	1	NoSignifi		AGCGAGACCCCGTCT_cp	-3.86457	5.06168e-08	Down
		AAGTGCACAGGGGCCATCTGACTCA_oh	0.452089	1	NoSignifi		AAATGCGGGAAACTCGACT_cp	-0.801799	1	NoSignifi			AAGTGCACAGGGGCCATCTGACTCA_oh	-0.286157	1	NoSignifi		AAATGCGGGAAACTCGACT_cp	-3.54042	2.16984e-07	Down			AAGTGCACAGGGGCCATCTGACTCA_oh	0.117827	1	NoSignifi		AAATGCGGGAAACTCGACT_cp	-3.55011	2.03502e-07	Down
		GCGGGGGACCGCCCCCCGG_oh	-1.25421	1	NoSignifi		TCACAGTGATGATGGTGTTCCAAC_cp	-0.0169532	1	NoSignifi			GCGGGGGACCGCCCCCCGG_oh	-0.731776	1	NoSignifi		TCACAGTGATGATGGTGTTCCAAC_cp	-0.980561	1	NoSignifi			GCGGGGGACCGCCCCCCGG_oh	0.117827	1	NoSignifi		TCACAGTGATGATGGTGTTCCAAC_cp	-0.284501	1	NoSignifi
		ACTTACGGATCTGGCTTCTGAGATGG_oh	0.452089	1	NoSignifi		AAGAGTTCGGTTCCCAGCACCT_cp	-0.975958	1	NoSignifi			ACTTACGGATCTGGCTTCTGAGATGG_oh	-0.149114	1	NoSignifi		AAGAGTTCGGTTCCCAGCACCT_cp	-0.869878	1	NoSignifi			ACTTACGGATCTGGCTTCTGAGATGG_oh	-0.395112	1	NoSignifi		AAGAGTTCGGTTCCCAGCACCT_cp	-0.59512	1	NoSignifi
		GGGGCGGCGGGACCCCGCGGGGG_oh	-0.782862	1	NoSignifi		AGAGTTTCTGATGTCCACGTGACGCC_cp	-0.748385	1	NoSignifi			GGGGCGGCGGGACCCCGCGGGGG_oh	0.637442	1	NoSignifi		AGAGTTTCTGATGTCCACGTGACGCC_cp	-0.0390723	1	NoSignifi			GGGGCGGCGGGACCCCGCGGGGG_oh	-0.741551	1	NoSignifi		AGAGTTTCTGATGTCCACGTGACGCC_cp	-0.326599	1	NoSignifi
		GCTATTCTGAGCCGA_oh	-1.17669	1	NoSignifi		AGCTCGCTCTGAAGGCCTGT_cp	0.659712	1	NoSignifi			GCTATTCTGAGCCGA_oh	-3.56322	0.000168228	Down		AGCTCGCTCTGAAGGCCTGT_cp	-0.199223	1	NoSignifi			GCTATTCTGAGCCGA_oh	-1.61026	1	NoSignifi		AGCTCGCTCTGAAGGCCTGT_cp	-0.357556	1	NoSignifi
		AAGGGACCTTGGAGACATTT_oh	-0.0717625	1	NoSignifi		GTTTTCCCAGGGCGAGGCTT_cp	-1.2967	1	NoSignifi			AAGGGACCTTGGAGACATTT_oh	0.264772	1	NoSignifi		GTTTTCCCAGGGCGAGGCTT_cp	-2.8557	3.0437e-05	Down			AAGGGACCTTGGAGACATTT_oh	1.06085	1	NoSignifi		GTTTTCCCAGGGCGAGGCTT_cp	-4.24935	1.64621e-08	Down
		TAGTGGTGAGCCTATGGTTTTCTGAAG_oh	1.56792	0.00795896	NoSignifi		GTAAATGATGAACTCACTTTTTTC_cp	-0.462812	1	NoSignifi			TAGTGGTGAGCCTATGGTTTTCTGAAG_oh	-0.731776	1	NoSignifi		GTAAATGATGAACTCACTTTTTTC_cp	-0.227732	1	NoSignifi			TAGTGGTGAGCCTATGGTTTTCTGAAG_oh	-0.557958	1	NoSignifi		GTAAATGATGAACTCACTTTTTTC_cp	0.117948	1	NoSignifi
		AACCGCTAGCTACAGGC_oh	0.093806	1	NoSignifi		AGGGCGAGGCTCATCC_cp	-0.325611	1	NoSignifi			AACCGCTAGCTACAGGC_oh	-0.667946	1	NoSignifi		AGGGCGAGGCTCATCC_cp	-0.286499	1	NoSignifi			AACCGCTAGCTACAGGC_oh	-0.344674	1	NoSignifi		AGGGCGAGGCTCATCC_cp	0.327079	1	NoSignifi
		ACTTGACTAGTCTTTT_oh	-1.25421	1	NoSignifi		ACTCCGGATGTGCTGACCCTTGC_cp	-0.462812	1	NoSignifi			ACTTGACTAGTCTTTT_oh	-1.18862	1	NoSignifi		ACTCCGGATGTGCTGACCCTTGC_cp	-0.825628	1	NoSignifi			ACTTGACTAGTCTTTT_oh	-1.49576	1	NoSignifi		ACTCCGGATGTGCTGACCCTTGC_cp	-0.972458	1	NoSignifi
		TAGAGTTCTGATGGC_oh	-0.181066	1	NoSignifi		AAGTGTAGTATCTGTTTTATCAGTTTAAT_cp	-0.0414243	1	NoSignifi			TAGAGTTCTGATGGC_oh	-1.60051	1	NoSignifi		AAGTGTAGTATCTGTTTTATCAGTTTAAT_cp	-1.34446	0.980559	NoSignifi			TAGAGTTCTGATGGC_oh	-1.61026	1	NoSignifi		AAGTGTAGTATCTGTTTTATCAGTTTAAT_cp	-1.17813	1	NoSignifi
		GACGACTCCATGTGTCTGAGCAA_oh	0.635198	1	NoSignifi		GAGCAATGATGACCCCAAC_cp	0.351324	1	NoSignifi			GACGACTCCATGTGTCTGAGCAA_oh	-0.491829	1	NoSignifi		GAGCAATGATGACCCCAAC_cp	-1.01141	1	NoSignifi			GACGACTCCATGTGTCTGAGCAA_oh	-0.878363	1	NoSignifi		GAGCAATGATGACCCCAAC_cp	-1.02119	1	NoSignifi
		GTGAATGGGGAGACACGG_oh	-0.428173	1	NoSignifi		GTTCTGTGATGAGGCTC_cp	-1.24628	1	NoSignifi			GTGAATGGGGAGACACGG_oh	-0.798562	1	NoSignifi		GTTCTGTGATGAGGCTC_cp	0.0105902	1	NoSignifi			GTGAATGGGGAGACACGG_oh	-1.11149	1	NoSignifi		GTTCTGTGATGAGGCTC_cp	-0.209018	1	NoSignifi
		TGAAGAAACTCAGTGTCTGAGA_oh	0.523506	1	NoSignifi		AGGTCCCTGTTCGGGCGCC_cp	-0.206416	1	NoSignifi			TGAAGAAACTCAGTGTCTGAGA_oh	-0.239015	1	NoSignifi		AGGTCCCTGTTCGGGCGCC_cp	-0.238702	1	NoSignifi			TGAAGAAACTCAGTGTCTGAGA_oh	-0.808336	1	NoSignifi		AGGTCCCTGTTCGGGCGCC_cp	-1.94927	0.015016	NoSignifi
		AACTCTGTGCTGAATGTCAAGTTCTGATT_oh	0.297686	1	NoSignifi		AGTACCTCCAGGAACGGTGC_cp	-0.695599	1	NoSignifi			AACTCTGTGCTGAATGTCAAGTTCTGATT_oh	-0.0644885	1	NoSignifi		AGTACCTCCAGGAACGGTGC_cp	-0.682366	1	NoSignifi			AACTCTGTGCTGAATGTCAAGTTCTGATT_oh	0.318963	1	NoSignifi		AGTACCTCCAGGAACGGTGC_cp	-1.16001	1	NoSignifi
		CGGCCCCCGGCGCGCCGGGCT_oh	-0.0782174	1	NoSignifi		AATTTTTTGAGGTCCTGCT_cp	-1.62489	0.195195	NoSignifi			CGGCCCCCGGCGCGCCGGGCT_oh	-0.99069	1	NoSignifi		AATTTTTTGAGGTCCTGCT_cp	-1.60059	0.138989	NoSignifi			CGGCCCCCGGCGCGCCGGGCT_oh	-0.36605	1	NoSignifi		AATTTTTTGAGGTCCTGCT_cp	-0.540577	1	NoSignifi
		AACATTCTGGTTGCTCCTATCTGATT_oh	0.0912451	1	NoSignifi		TTGGAACGATACAGAGAAGATT_cp	-0.50345	1	NoSignifi			AACATTCTGGTTGCTCCTATCTGATT_oh	-1.15956	1	NoSignifi		TTGGAACGATACAGAGAAGATT_cp	-1.04373	1	NoSignifi			AACATTCTGGTTGCTCCTATCTGATT_oh	-0.0869036	1	NoSignifi		TTGGAACGATACAGAGAAGATT_cp	-2.26867	0.00111001	Down
		GAAAAGAAGTAACCTCTGAGCAG_oh	0.505357	1	NoSignifi		AGGTGCTGCTTGACTGCAGCTGC_cp	0.302417	1	NoSignifi			GAAAAGAAGTAACCTCTGAGCAG_oh	-0.305831	1	NoSignifi		AGGTGCTGCTTGACTGCAGCTGC_cp	1.08723	0.382744	NoSignifi			GAAAAGAAGTAACCTCTGAGCAG_oh	-0.36605	1	NoSignifi		AGGTGCTGCTTGACTGCAGCTGC_cp	0.457514	1	NoSignifi
		TTTGAGGTCTTGTGCTTACAAGACTA_oh	0.0912451	1	NoSignifi		AATGGGAACGATACAGAGAAGATT_cp	-0.917331	1	NoSignifi			TTTGAGGTCTTGTGCTTACAAGACTA_oh	-0.7695	1	NoSignifi		AATGGGAACGATACAGAGAAGATT_cp	-2.3833	0.00058705	Down			TTTGAGGTCTTGTGCTTACAAGACTA_oh	-2.56861	0.0184304	NoSignifi		AATGGGAACGATACAGAGAAGATT_cp	-1.94927	0.015016	NoSignifi
		ATCCCTAGTTAGCTGACT_oh	-0.114637	1	NoSignifi		AAATTGGAACGATACAGAGAAGAT_cp	0.177067	1	NoSignifi			ATCCCTAGTTAGCTGACT_oh	0.0828748	1	NoSignifi		AAATTGGAACGATACAGAGAAGAT_cp	-0.76458	1	NoSignifi			ATCCCTAGTTAGCTGACT_oh	0.800846	1	NoSignifi		AAATTGGAACGATACAGAGAAGAT_cp	-1.39995	0.624326	NoSignifi
		TCTTCTCTCTGAGCTGA_oh	-1.07406	1	NoSignifi		TCCCCAAATGCGGGAAACTCGACTGC_cp	0.369441	1	NoSignifi			TCTTCTCTCTGAGCTGA_oh	-0.91313	1	NoSignifi		TCCCCAAATGCGGGAAACTCGACTGC_cp	-0.393628	1	NoSignifi			TCTTCTCTCTGAGCTGA_oh	-2.82664	0.0073505	Down		TCCCCAAATGCGGGAAACTCGACTGC_cp	-1.00308	1	NoSignifi
		GCTGTTGAGACTTGGAAATCTGATT_oh	0.807394	1	NoSignifi		TTCCCAGGGCGAGGCTT_cp	-0.0233075	1	NoSignifi			GCTGTTGAGACTTGGAAATCTGATT_oh	-0.519118	1	NoSignifi		TTCCCAGGGCGAGGCTT_cp	-0.530786	1	NoSignifi			GCTGTTGAGACTTGGAAATCTGATT_oh	-0.00469079	1	NoSignifi		TTCCCAGGGCGAGGCTT_cp	-2.6795	9.87146e-05	Down
		ATGAAAACCCCACTGGCTGAGACG_oh	0.685603	1	NoSignifi		ATGTGTGATGACACAACTTTTTTCCCCAT_cp	-0.38824	1	NoSignifi			ATGAAAACCCCACTGGCTGAGACG_oh	0.293833	1	NoSignifi		ATGTGTGATGACACAACTTTTTTCCCCAT_cp	-0.567214	1	NoSignifi			ATGAAAACCCCACTGGCTGAGACG_oh	1.28231	0.18826	NoSignifi		ATGTGTGATGACACAACTTTTTTCCCCAT_cp	-0.577005	1	NoSignifi
		CCGGGTTCATTCCCCGGC_oh	-3.36316	0.00112664	Down		GAAAACTTTTCCCAATACCC_cp	-0.23103	1	NoSignifi			CCGGGTTCATTCCCCGGC_oh	-2.55891	0.0219745	NoSignifi		GAAAACTTTTCCCAATACCC_cp	-0.393628	1	NoSignifi			CCGGGTTCATTCCCCGGC_oh	-2.56861	0.0184304	NoSignifi		GAAAACTTTTCCCAATACCC_cp	-0.861552	1	NoSignifi
		AGGAGTGGAGCCTGCG_oh	-0.937313	1	NoSignifi		ACACTTTCCCCCCTTCTCACTACTGC_cp	0.610158	1	NoSignifi			AGGAGTGGAGCCTGCG_oh	0.226884	1	NoSignifi		ACACTTTCCCCCCTTCTCACTACTGC_cp	-0.460577	1	NoSignifi			AGGAGTGGAGCCTGCG_oh	0.524519	1	NoSignifi		ACACTTTCCCCCCTTCTCACTACTGC_cp	-1.275	1	NoSignifi
		AAGCCGGCGGGAGCCCCG_oh	0.767929	1	NoSignifi		GGAGAGGAACAACTCTGAGTCTT_cp	-0.426348	1	NoSignifi			AAGCCGGCGGGAGCCCCG_oh	0.260747	1	NoSignifi		GGAGAGGAACAACTCTGAGTCTT_cp	-0.220357	1	NoSignifi			AAGCCGGCGGGAGCCCCG_oh	0.889511	1	NoSignifi		GGAGAGGAACAACTCTGAGTCTT_cp	-1.51842	0.240706	NoSignifi
		TCGGTGTTGTGACAAGA_oh	0.685603	1	NoSignifi		AGAGTTCGGTTCCCAGC_cp	-0.577981	1	NoSignifi			TCGGTGTTGTGACAAGA_oh	-0.408536	1	NoSignifi		AGAGTTCGGTTCCCAGC_cp	-0.87907	1	NoSignifi			TCGGTGTTGTGACAAGA_oh	-0.922901	1	NoSignifi		AGAGTTCGGTTCCCAGC_cp	-0.634398	1	NoSignifi
		CAAATACTAATTGCCAGTTTTGTCTGATG_oh	-0.0782174	1	NoSignifi		AGTGTCCCGTGCTAGAGC_cp	0.138168	1	NoSignifi			CAAATACTAATTGCCAGTTTTGTCTGATG_oh	0.120247	1	NoSignifi		AGTGTCCCGTGCTAGAGC_cp	-1.13188	1	NoSignifi			CAAATACTAATTGCCAGTTTTGTCTGATG_oh	-0.0869036	1	NoSignifi		AGTGTCCCGTGCTAGAGC_cp	-0.984733	1	NoSignifi
		TGATTGTGATCTATTGTCTGATG_oh	-0.697466	1	NoSignifi		AAGAGTTCGGTTCTCAGCACCC_cp	-0.212683	1	NoSignifi			TGATTGTGATCTATTGTCTGATG_oh	-0.7695	1	NoSignifi		AAGAGTTCGGTTCTCAGCACCC_cp	0.141523	1	NoSignifi			TGATTGTGATCTATTGTCTGATG_oh	-1.16933	1	NoSignifi		AAGAGTTCGGTTCTCAGCACCC_cp	-0.596032	1	NoSignifi
		AAAGATGATTGTGATCTATTGTCTGATGCA_oh	0.184123	1	NoSignifi		CTGCGATTTCCCCAAATGCGGGAAACT_cp	-0.466519	1	NoSignifi			AAAGATGATTGTGATCTATTGTCTGATGCA_oh	-1.07266	1	NoSignifi		CTGCGATTTCCCCAAATGCGGGAAACT_cp	0.411256	1	NoSignifi			AAAGATGATTGTGATCTATTGTCTGATGCA_oh	-1.99203	0.182192	NoSignifi		CTGCGATTTCCCCAAATGCGGGAAACT_cp	-0.271559	1	NoSignifi
		ATGTAGAGTTTAACTGCTGAGTT_oh	0.685603	1	NoSignifi		AATTGAAAACTTTTCCC_cp	-0.496819	1	NoSignifi			ATGTAGAGTTTAACTGCTGAGTT_oh	-0.638884	1	NoSignifi		AATTGAAAACTTTTCCC_cp	-2.22198	0.00230108	Down			ATGTAGAGTTTAACTGCTGAGTT_oh	-0.418316	1	NoSignifi		AATTGAAAACTTTTCCC_cp	-1.2992	1	NoSignifi
		AGATCCGGGTGCCTCCA_oh	-0.540587	1	NoSignifi		GAAACTGCAAATGGCTC_cp	-1.00551	1	NoSignifi			AGATCCGGGTGCCTCCA_oh	0.357813	1	NoSignifi		GAAACTGCAAATGGCTC_cp	-4.18469	3.83066e-08	Down			AGATCCGGGTGCCTCCA_oh	-1.4667	1	NoSignifi		GAAACTGCAAATGGCTC_cp	-1.91234	0.0253117	NoSignifi
		AAGATCCAACTCTGACCTCA_oh	-0.282283	1	NoSignifi		AATTGAAAACTTTTCCCAATACCCC_cp	-1.04975	1	NoSignifi			AAGATCCAACTCTGACCTCA_oh	-0.80987	1	NoSignifi		AATTGAAAACTTTTCCCAATACCCC_cp	-1.16965	1	NoSignifi			AAGATCCAACTCTGACCTCA_oh	-0.68283	1	NoSignifi		AATTGAAAACTTTTCCCAATACCCC_cp	-1.12309	1	NoSignifi
		CCCGGGTTCCCCGGCA_oh	-1.11796	1	NoSignifi		ATATTAAATGGATTTTT_cp	-0.436843	1	NoSignifi			CCCGGGTTCCCCGGCA_oh	-0.673055	1	NoSignifi		ATATTAAATGGATTTTT_cp	-1.22829	1	NoSignifi			CCCGGGTTCCCCGGCA_oh	-0.970799	1	NoSignifi		ATATTAAATGGATTTTT_cp	-1.42981	0.649813	NoSignifi
		CTTTGAAGAGAGAATCTTAAAAGACTGAGA_oh	0.272543	1	NoSignifi		AAGAGGTCGGTTCCCAGCACCC_cp	-0.527769	1	NoSignifi			CTTTGAAGAGAGAATCTTAAAAGACTGAGA_oh	-0.0057678	1	NoSignifi		AAGAGGTCGGTTCCCAGCACCC_cp	-0.606026	1	NoSignifi			CTTTGAAGAGAGAATCTTAAAAGACTGAGA_oh	-0.237218	1	NoSignifi		AAGAGGTCGGTTCCCAGCACCC_cp	-1.2992	1	NoSignifi
		ACTTCCAGGAACGGTGCACC_oh	-0.122334	1	NoSignifi		ATGGGGACTTTGGTGTGC_cp	-0.29698	1	NoSignifi			ACTTCCAGGAACGGTGCACC_oh	-0.0903935	1	NoSignifi		ATGGGGACTTTGGTGTGC_cp	-0.907631	1	NoSignifi			ACTTCCAGGAACGGTGCACC_oh	-0.970799	1	NoSignifi		ATGGGGACTTTGGTGTGC_cp	-0.870276	1	NoSignifi
		GGGGGAGCTGCGTTCGCGCGCTCCCCTG_oh	-0.843845	1	NoSignifi		ATTTGGATGGGAGAC_cp	-0.527769	1	NoSignifi			GGGGGAGCTGCGTTCGCGCGCTCCCCTG_oh	-2.31043	0.0692663	NoSignifi		ATTTGGATGGGAGAC_cp	-0.231459	1	NoSignifi			GGGGGAGCTGCGTTCGCGCGCTCCCCTG_oh	-1.96237	0.251774	NoSignifi		ATTTGGATGGGAGAC_cp	-0.540079	1	NoSignifi
		GAGGTCCTGCTCGTGCAGGGCTA_oh	-1.2774	1	NoSignifi		CAAGACTCCAGACACATCC_cp	-0.00803427	1	NoSignifi			GAGGTCCTGCTCGTGCAGGGCTA_oh	-0.180294	1	NoSignifi		CAAGACTCCAGACACATCC_cp	-0.116226	1	NoSignifi			GAGGTCCTGCTCGTGCAGGGCTA_oh	-0.749615	1	NoSignifi		CAAGACTCCAGACACATCC_cp	0.598643	1	NoSignifi
		TTGAAGAGAGAATCTTAAAAGACTGAGA_oh	1.11906	1	NoSignifi		ATGTGAGAAGAATTTTTGAGCGGGTAT_cp	0.454672	1	NoSignifi			TTGAAGAGAGAATCTTAAAAGACTGAGA_oh	0.817253	1	NoSignifi		ATGTGAGAAGAATTTTTGAGCGGGTAT_cp	-0.56766	1	NoSignifi			TTGAAGAGAGAATCTTAAAAGACTGAGA_oh	-0.190077	1	NoSignifi		ATGTGAGAAGAATTTTTGAGCGGGTAT_cp	-0.65523	1	NoSignifi
		ATGGAGATTCTGTGTATCTGATCAGG_oh	-0.282283	1	NoSignifi		GTAGTATCTGTTTTTATC_cp	-0.0792432	1	NoSignifi			ATGGAGATTCTGTGTATCTGATCAGG_oh	-0.433109	1	NoSignifi		GTAGTATCTGTTTTTATC_cp	0.660392	1	NoSignifi			ATGGAGATTCTGTGTATCTGATCAGG_oh	-0.388657	1	NoSignifi		GTAGTATCTGTTTTTATC_cp	-0.380757	1	NoSignifi
		ACCGGGTGTTGTAGGCT_oh	0.558824	1	NoSignifi		CTCCAGGAACGGTGCAC_cp	-0.710034	1	NoSignifi			ACCGGGTGTTGTAGGCT_oh	-0.0474603	1	NoSignifi		CTCCAGGAACGGTGCAC_cp	-0.751764	1	NoSignifi			ACCGGGTGTTGTAGGCT_oh	-0.285953	1	NoSignifi		CTCCAGGAACGGTGCAC_cp	-1.48102	0.373691	NoSignifi
		TGCTAATGAAAACACAGGAACACCTGAGA_oh	0.243465	1	NoSignifi		TCACCCTGATGAACTGAATACCGCCCC_cp	0.425198	1	NoSignifi			TGCTAATGAAAACACAGGAACACCTGAGA_oh	-0.276172	1	NoSignifi		TCACCCTGATGAACTGAATACCGCCCC_cp	-0.0430627	1	NoSignifi			TGCTAATGAAAACACAGGAACACCTGAGA_oh	0.0249685	1	NoSignifi		TCACCCTGATGAACTGAATACCGCCCC_cp	-0.558627	1	NoSignifi
		AGTACTTCCAGGAATGGTACACCA_oh	0.383328	1	NoSignifi		AGTGGGGGACTGCGTTCGCGCTC_cp	-0.746453	1	NoSignifi			AGTACTTCCAGGAATGGTACACCA_oh	-0.0057678	1	NoSignifi		AGTGGGGGACTGCGTTCGCGCTC_cp	-0.475036	1	NoSignifi			AGTACTTCCAGGAATGGTACACCA_oh	-1.43704	1	NoSignifi		AGTGGGGGACTGCGTTCGCGCTC_cp	-0.252735	1	NoSignifi
		AATTTTTTGAGGCCTTGTCTTGACAA_oh	-0.462203	1	NoSignifi		AGAAGGGATTTCTGAAAAAC_cp	-0.251738	1	NoSignifi			AATTTTTTGAGGCCTTGTCTTGACAA_oh	-0.883471	1	NoSignifi		AGAAGGGATTTCTGAAAAAC_cp	-0.273898	1	NoSignifi			AATTTTTTGAGGCCTTGTCTTGACAA_oh	-0.819641	1	NoSignifi		AGAAGGGATTTCTGAAAAAC_cp	0.998144	1	NoSignifi
		AACATCCTGGTTGCTCTTATCTGATT_oh	-0.462203	1	NoSignifi		GTTTCTGTTGTTGAATTA_cp	-0.861574	1	NoSignifi			AACATCCTGGTTGCTCTTATCTGATT_oh	0.448735	1	NoSignifi		GTTTCTGTTGTTGAATTA_cp	-0.587203	1	NoSignifi			AACATCCTGGTTGCTCTTATCTGATT_oh	0.784043	1	NoSignifi		GTTTCTGTTGTTGAATTA_cp	-0.71862	1	NoSignifi
		TGAAGAGAGAATCTTAAAAGACTGAGA_oh	1.25639	0.605102	NoSignifi		AGCTCAGAGAGCTGGTGC_cp	-0.332483	1	NoSignifi			TGAAGAGAGAATCTTAAAAGACTGAGA_oh	0.644729	1	NoSignifi		AGCTCAGAGAGCTGGTGC_cp	0.844609	1	NoSignifi			TGAAGAGAGAATCTTAAAAGACTGAGA_oh	-0.144427	1	NoSignifi		AGCTCAGAGAGCTGGTGC_cp	-0.107197	1	NoSignifi
		TTTGCCTTATTGATCTGATCAG_oh	0.715268	1	NoSignifi		AGTCTCGGTTCCTGTT_cp	-0.200314	1	NoSignifi			TTTGCCTTATTGATCTGATCAG_oh	-0.326611	1	NoSignifi		AGTCTCGGTTCCTGTT_cp	-1.15083	1	NoSignifi			TTTGCCTTATTGATCTGATCAG_oh	-1.23214	1	NoSignifi		AGTCTCGGTTCCTGTT_cp	-0.380757	1	NoSignifi
		GCCCCGCCGGGGTCGTGGGCG_oh	0.051927	1	NoSignifi		ACGGTCTGGGAAAAGGCTCCTGT_cp	0.0107917	1	NoSignifi			GCCCCGCCGGGGTCGTGGGCG_oh	-1.1921	1	NoSignifi		ACGGTCTGGGAAAAGGCTCCTGT_cp	-0.0430627	1	NoSignifi			GCCCCGCCGGGGTCGTGGGCG_oh	1.29227	0.199156	NoSignifi		ACGGTCTGGGAAAAGGCTCCTGT_cp	-0.761552	1	NoSignifi
		ACATTATAAGACTGAGGCTT_oh	-0.384788	1	NoSignifi		GACCTGGTATTGCAGTACCTCC_cp	0.251411	1	NoSignifi			ACATTATAAGACTGAGGCTT_oh	-0.348596	1	NoSignifi		GACCTGGTATTGCAGTACCTCC_cp	-0.404828	1	NoSignifi			ACATTATAAGACTGAGGCTT_oh	-1.52126	1	NoSignifi		GACCTGGTATTGCAGTACCTCC_cp	-1.21925	1	NoSignifi
		AAATTCTCTGAGTAG_oh	-1.33396	1	NoSignifi		CGGTTCCCAGCACCCAC_cp	0.232823	1	NoSignifi			AAATTCTCTGAGTAG_oh	-1.77203	1	NoSignifi		CGGTTCCCAGCACCCAC_cp	1.11935	0.318699	NoSignifi			AAATTCTCTGAGTAG_oh	-1.30067	1	NoSignifi		CGGTTCCCAGCACCCAC_cp	-0.449297	1	NoSignifi
		GAGGCCTTGTCTTGACAAGGCT_oh	-0.130401	1	NoSignifi		ATCGATCTGGTATTGC_cp	-0.313408	1	NoSignifi			GAGGCCTTGTCTTGACAAGGCT_oh	-0.150013	1	NoSignifi		ATCGATCTGGTATTGC_cp	0.410213	1	NoSignifi			GAGGCCTTGTCTTGACAAGGCT_oh	-0.940517	1	NoSignifi		ATCGATCTGGTATTGC_cp	0.165158	1	NoSignifi
		TCTGGGCTGTAGTGCGCTATGCCGA_oh	0.516497	1	NoSignifi		GATGATTCTGTTTATCC_cp	0.584578	1	NoSignifi			TCTGGGCTGTAGTGCGCTATGCCGA_oh	-0.0601119	1	NoSignifi		GATGATTCTGTTTATCC_cp	0.00243065	1	NoSignifi			TCTGGGCTGTAGTGCGCTATGCCGA_oh	0.469228	1	NoSignifi		GATGATTCTGTTTATCC_cp	0.0937305	1	NoSignifi
		ATTACGGATCTGGCTTCTGAGA_oh	0.702561	1	NoSignifi		TGCTCTGTGATGAACCCCATGCGTGTC_cp	0.306959	1	NoSignifi			ATTACGGATCTGGCTTCTGAGA_oh	-0.150013	1	NoSignifi		TGCTCTGTGATGAACCCCATGCGTGTC_cp	-0.648066	1	NoSignifi			ATTACGGATCTGGCTTCTGAGA_oh	-0.114145	1	NoSignifi		TGCTCTGTGATGAACCCCATGCGTGTC_cp	-1.46194	0.467341	NoSignifi
		CTTGGAGAGCTGAGC_oh	-0.752458	1	NoSignifi		ATTGTAGGAGAACGTAGGGTAGTC_cp	-0.259079	1	NoSignifi			CTTGGAGAGCTGAGC_oh	-2.49897	0.0435129	NoSignifi		ATTGTAGGAGAACGTAGGGTAGTC_cp	-1.1904	1	NoSignifi			CTTGGAGAGCTGAGC_oh	-0.206936	1	NoSignifi		ATTGTAGGAGAACGTAGGGTAGTC_cp	0.532336	1	NoSignifi
		AACATCCTGGTTGCTCCTATCTGATTC_oh	-0.384788	1	NoSignifi		GCATCGACCTGGTATTGCAGTACCTCC_cp	0.344185	1	NoSignifi			AACATCCTGGTTGCTCCTATCTGATTC_oh	0.0245138	1	NoSignifi		GCATCGACCTGGTATTGCAGTACCTCC_cp	0.0217585	1	NoSignifi			AACATCCTGGTTGCTCCTATCTGATTC_oh	-0.0269624	1	NoSignifi		GCATCGACCTGGTATTGCAGTACCTCC_cp	-0.813051	1	NoSignifi
		CGGGATCGTGCCCGCA_oh	-2.98942	0.0072308	Down		ATCCGAGGACAATAT_cp	-0.379611	1	NoSignifi			CGGGATCGTGCCCGCA_oh	-3.47422	0.000596925	Down		ATCCGAGGACAATAT_cp	-0.628738	1	NoSignifi			CGGGATCGTGCCCGCA_oh	-1.02248	1	NoSignifi		ATCCGAGGACAATAT_cp	-0.680219	1	NoSignifi
		TTCCTTGGATGTCTGAGCGAA_oh	0.867348	1	NoSignifi		GAGTGGAGCCTGCGGC_cp	0.0687901	1	NoSignifi			TTCCTTGGATGTCTGAGCGAA_oh	-0.642774	1	NoSignifi		GAGTGGAGCCTGCGGC_cp	-1.09284	1	NoSignifi			TTCCTTGGATGTCTGAGCGAA_oh	-0.789359	1	NoSignifi		GAGTGGAGCCTGCGGC_cp	-1.16126	1	NoSignifi
		GCCAGTATGTCTGACA_oh	-0.637513	1	NoSignifi		AGACTCACGGCCAGCAGTGC_cp	0.363778	1	NoSignifi			GCCAGTATGTCTGACA_oh	-1.01272	1	NoSignifi		AGACTCACGGCCAGCAGTGC_cp	-0.490846	1	NoSignifi			GCCAGTATGTCTGACA_oh	-0.789359	1	NoSignifi		AGACTCACGGCCAGCAGTGC_cp	-1.04627	1	NoSignifi
		TGGGGGACTGCGTTCGCGCTCTCCCCGG_oh	0.182827	1	NoSignifi		AGGAGCTTGCTCCGTCCACTTCACGC_cp	-0.142315	1	NoSignifi			TGGGGGACTGCGTTCGCGCTCTCCCCGG_oh	-1.09962	1	NoSignifi		AGGAGCTTGCTCCGTCCACTTCACGC_cp	0.959125	1	NoSignifi			TGGGGGACTGCGTTCGCGCTCTCCCCGG_oh	-1.40676	1	NoSignifi		AGGAGCTTGCTCCGTCCACTTCACGC_cp	-0.463265	1	NoSignifi
		ATAATTACGGATCTGGCTTCTGAGATGG_oh	0.465973	1	NoSignifi		AGCTCCAGAGCCTGAAAAGGTGAACCC_cp	0.562821	1	NoSignifi			ATAATTACGGATCTGGCTTCTGAGATGG_oh	-1.29092	1	NoSignifi		AGCTCCAGAGCCTGAAAAGGTGAACCC_cp	0.525985	1	NoSignifi			ATAATTACGGATCTGGCTTCTGAGATGG_oh	-0.206936	1	NoSignifi		AGCTCCAGAGCCTGAAAAGGTGAACCC_cp	0.249804	1	NoSignifi
		ACTTTAGCTCTAGAATTACTCTGAGACC_oh	-0.431915	1	NoSignifi		TGGAGAGGAACAATTCTGAGTCT_cp	0.817788	1	NoSignifi			ACTTTAGCTCTAGAATTACTCTGAGACC_oh	0.320687	1	NoSignifi		TGGAGAGGAACAATTCTGAGTCT_cp	-0.929991	1	NoSignifi			ACTTTAGCTCTAGAATTACTCTGAGACC_oh	1.63738	0.00128637	NoSignifi		TGGAGAGGAACAATTCTGAGTCT_cp	-0.840603	1	NoSignifi
		GGGCTGAATGAAAGTAGCCTTTCTGAAC_oh	-0.531055	1	NoSignifi		GAGTCCAGGAGTTCTGGGCTGTAGTGCGCT_cp	0.942111	1	NoSignifi			GGGCTGAATGAAAGTAGCCTTTCTGAAC_oh	-0.348596	1	NoSignifi		GAGTCCAGGAGTTCTGGGCTGTAGTGCGCT_cp	0.142445	1	NoSignifi			GGGCTGAATGAAAGTAGCCTTTCTGAAC_oh	-0.527594	1	NoSignifi		GAGTCCAGGAGTTCTGGGCTGTAGTGCGCT_cp	-0.578416	1	NoSignifi
		CACAGGAACACCTGAGA_oh	0.0828645	1	NoSignifi		GGAGCTCCAGTGGCGCAATCGGTT_cp	0.365745	1	NoSignifi			CACAGGAACACCTGAGA_oh	-0.486887	1	NoSignifi		GGAGCTCCAGTGGCGCAATCGGTT_cp	0.0612089	1	NoSignifi			CACAGGAACACCTGAGA_oh	-0.176005	1	NoSignifi		GGAGCTCCAGTGGCGCAATCGGTT_cp	-0.519142	1	NoSignifi
		AAAAATCGTGACACCTTGACATGAACAGTT_oh	0.11672	1	NoSignifi		CCAGGGCGAGGCTCATCCATTGCACTC_cp	0.503059	1	NoSignifi			AAAAATCGTGACACCTTGACATGAACAGTT_oh	-0.981785	1	NoSignifi		CCAGGGCGAGGCTCATCCATTGCACTC_cp	0.256778	1	NoSignifi			AAAAATCGTGACACCTTGACATGAACAGTT_oh	-0.438023	1	NoSignifi		CCAGGGCGAGGCTCATCCATTGCACTC_cp	0.478794	1	NoSignifi
		AGGCCTTGCTTTAGCAAGGCT_oh	-0.72152	1	NoSignifi		ATACCATCTGAACGC_cp	-0.311077	1	NoSignifi			AGGCCTTGCTTTAGCAAGGCT_oh	-1.74109	1	NoSignifi		ATACCATCTGAACGC_cp	0.600913	1	NoSignifi			AGGCCTTGCTTTAGCAAGGCT_oh	-1.75084	0.821267	NoSignifi		ATACCATCTGAACGC_cp	-0.820743	1	NoSignifi
		AACATCCTGGTTGTCCCTATCTGATT_oh	-0.0237457	1	NoSignifi		ATCGACCTGGTATTGCA_cp	-0.74431	1	NoSignifi			AACATCCTGGTTGTCCCTATCTGATT_oh	-0.0734313	1	NoSignifi		ATCGACCTGGTATTGCA_cp	-0.810957	1	NoSignifi			AACATCCTGGTTGTCCCTATCTGATT_oh	0.696151	1	NoSignifi		ATCGACCTGGTATTGCA_cp	-2.02056	0.0124152	NoSignifi
		TTGAGACTTGGAAATCTGATT_oh	-0.308215	1	NoSignifi		CCACAATGATGACATCATATTTGCTACTCT_cp	1.09827	0.919789	NoSignifi			TTGAGACTTGGAAATCTGATT_oh	-0.981785	1	NoSignifi		CCACAATGATGACATCATATTTGCTACTCT_cp	-0.433614	1	NoSignifi			TTGAGACTTGGAAATCTGATT_oh	-0.22474	1	NoSignifi		CCACAATGATGACATCATATTTGCTACTCT_cp	-0.20584	1	NoSignifi
		TAGCTCTATCTGATG_oh	-1.97489	0.542052	NoSignifi		GAGAAGAATTTTTGAGCGGGTAT_cp	-0.431082	1	NoSignifi			TAGCTCTATCTGATG_oh	-1.74109	1	NoSignifi		GAGAAGAATTTTTGAGCGGGTAT_cp	-2.38583	0.00171059	Down			TAGCTCTATCTGATG_oh	-2.25893	0.117147	NoSignifi		GAGAAGAATTTTTGAGCGGGTAT_cp	-2.25945	0.00321561	Down
		ATGTTAGAGTTCTGATGG_oh	0.0481958	1	NoSignifi		GAGCTCCTTTCTGTCCATC_cp	-0.379992	1	NoSignifi			ATGTTAGAGTTCTGATGG_oh	-0.822259	1	NoSignifi		GAGCTCCTTTCTGTCCATC_cp	-0.653776	1	NoSignifi			ATGTTAGAGTTCTGATGG_oh	-0.275178	1	NoSignifi		GAGCTCCTTTCTGTCCATC_cp	-0.663564	1	NoSignifi
		TGAGGTCTTGTGCTTACAAGACT_oh	-0.0237457	1	NoSignifi		AGTGATAGATTATGGATTCGC_cp	0.108793	1	NoSignifi			TGAGGTCTTGTGCTTACAAGACT_oh	-0.899818	1	NoSignifi		AGTGATAGATTATGGATTCGC_cp	-0.30684	1	NoSignifi			TGAGGTCTTGTGCTTACAAGACT_oh	-2.25893	0.117147	NoSignifi		AGTGATAGATTATGGATTCGC_cp	0.289801	1	NoSignifi
		TGAAAAACACTTTTCTGAGGCT_oh	1.3321	0.293223	NoSignifi		AAGAAGCCCGGCTCCC_cp	-0.685814	1	NoSignifi			TGAAAAACACTTTTCTGAGGCT_oh	0.90151	1	NoSignifi		AAGAAGCCCGGCTCCC_cp	-4.06788	4.16635e-07	Down			TGAAAAACACTTTTCTGAGGCT_oh	0.341831	1	NoSignifi		AAGAAGCCCGGCTCCC_cp	-3.67483	1.64034e-06	Down
		ACTGCACTTGACTAGA_oh	0.149799	1	NoSignifi		AAGAGTTCGGTTCTTAGC_cp	-1.47113	1	NoSignifi			ACTGCACTTGACTAGA_oh	-0.548013	1	NoSignifi		AAGAGTTCGGTTCTTAGC_cp	-0.94226	1	NoSignifi			ACTGCACTTGACTAGA_oh	0.273292	1	NoSignifi		AAGAGTTCGGTTCTTAGC_cp	-1.79553	0.0943586	NoSignifi
		AGTGGGGGATTGCGTTCGCGCTCTCCCCTG_oh	-0.308215	1	NoSignifi		TCCGTGGAGAGGAACAATTCTGAGTCTT_cp	0.804898	1	NoSignifi			AGTGGGGGATTGCGTTCGCGCTCTCCCCTG_oh	-0.981785	1	NoSignifi		TCCGTGGAGAGGAACAATTCTGAGTCTT_cp	-0.30684	1	NoSignifi			AGTGGGGGATTGCGTTCGCGCTCTCCCCTG_oh	-0.991551	1	NoSignifi		TCCGTGGAGAGGAACAATTCTGAGTCTT_cp	-1.53419	0.394269	NoSignifi
		CCCGGCTTCGGCCGGGG_oh	-4.23227	0.000247843	Down		AACATGTGATGAGAAACT_cp	-0.93292	1	NoSignifi			CCCGGCTTCGGCCGGGG_oh	-2.46804	0.0625435	NoSignifi		AACATGTGATGAGAAACT_cp	-1.17261	1	NoSignifi			CCCGGCTTCGGCCGGGG_oh	-2.25893	0.117147	NoSignifi		AACATGTGATGAGAAACT_cp	-0.538418	1	NoSignifi
		ATAATTACGGATCTGGCTTCTGAGATG_oh	0.797519	1	NoSignifi		ACTCCAGCCTGGGCAAC_cp	0.421458	1	NoSignifi			ATAATTACGGATCTGGCTTCTGAGATG_oh	-0.317665	1	NoSignifi		ACTCCAGCCTGGGCAAC_cp	0.38692	1	NoSignifi			ATAATTACGGATCTGGCTTCTGAGATG_oh	0.747584	1	NoSignifi		ACTCCAGCCTGGGCAAC_cp	-0.386839	1	NoSignifi
		AAAACAAAAATTCTCTGAGTAG_oh	0.390224	1	NoSignifi		GGCCCCCGGCGCGCCGGGCTC_cp	-0.410942	1	NoSignifi			AAAACAAAAATTCTCTGAGTAG_oh	0.0554447	1	NoSignifi		GGCCCCCGGCGCGCCGGGCTC_cp	-2.87381	6.42424e-05	Down			AAAACAAAAATTCTCTGAGTAG_oh	-0.275178	1	NoSignifi		GGCCCCCGGCGCGCCGGGCTC_cp	-4.63803	5.28819e-08	Down
		ACTTTTGAACCCTTTTCCATCTGATG_oh	0.955531	1	NoSignifi		AGCTCAGCGGTTACTTCGACAGTGGTTC_cp	0.234393	1	NoSignifi			ACTTTTGAACCCTTTTCCATCTGATG_oh	-0.119082	1	NoSignifi		AGCTCAGCGGTTACTTCGACAGTGGTTC_cp	-0.356626	1	NoSignifi			ACTTTTGAACCCTTTTCCATCTGATG_oh	0.722097	1	NoSignifi		AGCTCAGCGGTTACTTCGACAGTGGTTC_cp	-2.35501	0.002793	Down
		ATTAGCTCTATCTGATG_oh	-0.308215	1	NoSignifi		CGTCTGTGATGTTCTGCTATT_cp	0.784341	1	NoSignifi			ATTAGCTCTATCTGATG_oh	-2.05926	0.279683	NoSignifi		CGTCTGTGATGTTCTGCTATT_cp	-0.321095	1	NoSignifi			ATTAGCTCTATCTGATG_oh	0.163961	1	NoSignifi		CGTCTGTGATGTTCTGCTATT_cp	0.479883	1	NoSignifi
		TGTGCTGAATGTCAAGTTCTGATT_oh	-1.49419	1	NoSignifi		AAGGCTTTGGATTCGAAATCC_cp	0.172213	1	NoSignifi			TGTGCTGAATGTCAAGTTCTGATT_oh	0.211118	1	NoSignifi		AAGGCTTTGGATTCGAAATCC_cp	-0.723255	1	NoSignifi			TGTGCTGAATGTCAAGTTCTGATT_oh	0.587435	1	NoSignifi		AAGGCTTTGGATTCGAAATCC_cp	-0.828917	1	NoSignifi
		AGGGCTCACTGTGCTACCCAACATTT_oh	-0.98317	1	NoSignifi		GGCCCAGGTCGGAAACGGAGC_cp	-0.270512	1	NoSignifi			AGGGCTCACTGTGCTACCCAACATTT_oh	-0.748657	1	NoSignifi		GGCCCAGGTCGGAAACGGAGC_cp	-1.76534	0.139218	NoSignifi			AGGGCTCACTGTGCTACCCAACATTT_oh	-0.0832137	1	NoSignifi		GGCCCAGGTCGGAAACGGAGC_cp	-0.828917	1	NoSignifi
		AATTTTTTGAGGTCTT_oh	-1.49419	1	NoSignifi		GAAAACTTTTCCCAATAC_cp	-1.26718	1	NoSignifi			AATTTTTTGAGGTCTT_oh	-1.74109	1	NoSignifi		GAAAACTTTTCCCAATAC_cp	-1.03242	1	NoSignifi			AATTTTTTGAGGTCTT_oh	-0.496663	1	NoSignifi		GAAAACTTTTCCCAATAC_cp	-1.43621	0.742276	NoSignifi
		TCCAGGAACGGTGCACCC_oh	0.30663	1	NoSignifi		ATGTTAGAGTTCTGATGGC_cp	-0.390516	1	NoSignifi			TCCAGGAACGGTGCACCC_oh	-1.70949	1	NoSignifi		ATGTTAGAGTTCTGATGGC_cp	-1.15219	1	NoSignifi			TCCAGGAACGGTGCACCC_oh	-2.22733	0.117147	NoSignifi		ATGTTAGAGTTCTGATGGC_cp	-1.59573	0.317829	NoSignifi
		ATGTGGTTCTGAGACTT_oh	0.57905	1	NoSignifi		CCCGGGGAGAGTTCTCTTT_cp	0.213963	1	NoSignifi			ATGTGGTTCTGAGACTT_oh	-1.12956	1	NoSignifi		CCCGGGGAGAGTTCTCTTT_cp	-4.04746	6.2163e-07	Down			ATGTGGTTCTGAGACTT_oh	0.0772696	1	NoSignifi		CCCGGGGAGAGTTCTCTTT_cp	-3.6544	1.64034e-06	Down
		AGTTCCTTCCTTGGATGTCTGAGCGA_oh	0.765114	1	NoSignifi		CGAAACCACGAGGACGAGAC_cp	-1.4507	1	NoSignifi			AGTTCCTTCCTTGGATGTCTGAGCGA_oh	-0.286056	1	NoSignifi		CGAAACCACGAGGACGAGAC_cp	-1.03242	1	NoSignifi			AGTTCCTTCCTTGGATGTCTGAGCGA_oh	0.619044	1	NoSignifi		CGAAACCACGAGGACGAGAC_cp	-1.98	0.0218473	NoSignifi
		TCCTTCCTTGGATGTCTGAGCGA_oh	1.25915	0.759814	NoSignifi		CTGCGATGATGTCATATCTTAGGACACCT_cp	0.427029	1	NoSignifi			TCCTTCCTTGGATGTCTGAGCGA_oh	-0.23379	1	NoSignifi		CTGCGATGATGTCATATCTTAGGACACCT_cp	-0.335911	1	NoSignifi			TCCTTCCTTGGATGTCTGAGCGA_oh	0.501462	1	NoSignifi		CTGCGATGATGTCATATCTTAGGACACCT_cp	-1.75439	0.156768	NoSignifi
		CTTCCTTCTGAGAACA_oh	-1.02512	1	NoSignifi		AGTGGGATCGCGCCTGTGAATAGC_cp	0.334058	1	NoSignifi			CTTCCTTCTGAGAACA_oh	-0.340288	1	NoSignifi		AGTGGGATCGCGCCTGTGAATAGC_cp	-0.798417	1	NoSignifi			CTTCCTTCTGAGAACA_oh	-1.13932	1	NoSignifi		AGTGGGATCGCGCCTGTGAATAGC_cp	-0.85864	1	NoSignifi
		CCTGGGTTCATCCCAGCG_oh	-2.26109	0.195392	NoSignifi		AAGAGATTTCGGAAGCATAATTTT_cp	0.689716	1	NoSignifi			CCTGGGTTCATCCCAGCG_oh	-0.64702	1	NoSignifi		AAGAGATTTCGGAAGCATAATTTT_cp	-0.528013	1	NoSignifi			CCTGGGTTCATCCCAGCG_oh	-1.13932	1	NoSignifi		AAGAGATTTCGGAAGCATAATTTT_cp	-1.57501	0.404463	NoSignifi
		AATTTTTTGAGGCCTTGCTTTAGCAA_oh	0.698121	1	NoSignifi		TCACAGTGATGATGGTGTTCC_cp	-0.762939	1	NoSignifi			AATTTTTTGAGGCCTTGCTTTAGCAA_oh	-0.134616	1	NoSignifi		TCACAGTGATGATGGTGTTCC_cp	-1.1953	1	NoSignifi			AATTTTTTGAGGCCTTGCTTTAGCAA_oh	0.0355776	1	NoSignifi		TCACAGTGATGATGGTGTTCC_cp	-0.457866	1	NoSignifi
		AAGTAACTCTGAGGAGG_oh	-0.468502	1	NoSignifi		ACGCGCTGCCTTTGAGCCCCCGGCCCACC_cp	1.58776	0.000592419	NoSignifi			AAGTAACTCTGAGGAGG_oh	-1.22838	1	NoSignifi		ACGCGCTGCCTTTGAGCCCCCGGCCCACC_cp	1.05405	0.969807	NoSignifi			AAGTAACTCTGAGGAGG_oh	-0.656793	1	NoSignifi		ACGCGCTGCCTTTGAGCCCCCGGCCCACC_cp	0.330939	1	NoSignifi
		ATTGTTACTGAGCAAG_oh	-1.46258	1	NoSignifi		TTCCGTGGAGAGGAACAACTCTGAGTCT_cp	0.846042	1	NoSignifi			ATTGTTACTGAGCAAG_oh	-1.44897	1	NoSignifi		TTCCGTGGAGAGGAACAACTCTGAGTCT_cp	-0.656889	1	NoSignifi			ATTGTTACTGAGCAAG_oh	-2.22733	0.117147	NoSignifi		TTCCGTGGAGAGGAACAACTCTGAGTCT_cp	-1.8532	0.0533276	NoSignifi
		CCTGGTTGCTCCTATCTGATT_oh	0.044289	1	NoSignifi		ACAGATTGAACTCCTGTTCT_cp	0.480065	1	NoSignifi			CCTGGTTGCTCCTATCTGATT_oh	-0.286056	1	NoSignifi		ACAGATTGAACTCCTGTTCT_cp	0.969251	1	NoSignifi			CCTGGTTGCTCCTATCTGATT_oh	-0.656793	1	NoSignifi		ACAGATTGAACTCCTGTTCT_cp	0.57849	1	NoSignifi
		TACGGATCTGGCTTCTGAGA_oh	1.09524	1	NoSignifi		GAACGAGACTCTGCC_cp	-0.762939	1	NoSignifi			TACGGATCTGGCTTCTGAGA_oh	0.416313	1	NoSignifi		GAACGAGACTCTGCC_cp	-8.90406	2.52627e-10	Down			TACGGATCTGGCTTCTGAGA_oh	0.72776	1	NoSignifi		GAACGAGACTCTGCC_cp	-3.31923	8.78937e-06	Down
		TATGATACTGCAAACAGGA_oh	0.57905	1	NoSignifi		ATTGCACTCCGGATGTGCTGACCCTTGC_cp	0.170957	1	NoSignifi			TATGATACTGCAAACAGGA_oh	0.242727	1	NoSignifi		ATTGCACTCCGGATGTGCTGACCCTTGC_cp	0.490832	1	NoSignifi			TATGATACTGCAAACAGGA_oh	-1.45872	1	NoSignifi		ATTGCACTCCGGATGTGCTGACCCTTGC_cp	0.210185	1	NoSignifi
		TTTGCTGAAATCCAGAGGCTGTTTCTGAGC_oh	0.786772	1	NoSignifi		ATTTCTATAGTTTGTTACT_cp	-0.741919	1	NoSignifi			TTTGCTGAAATCCAGAGGCTGTTTCTGAGC_oh	-0.79065	1	NoSignifi		ATTTCTATAGTTTGTTACT_cp	-0.880105	1	NoSignifi			TTTGCTGAAATCCAGAGGCTGTTTCTGAGC_oh	-1.45872	1	NoSignifi		ATTTCTATAGTTTGTTACT_cp	-1.32087	1	NoSignifi
		AGAAAGTCAGCACACCA_oh	-0.369362	1	NoSignifi		ATTTCCGTGGAGAGGAACAACTCTGAGTCT_cp	0.601644	1	NoSignifi			AGAAAGTCAGCACACCA_oh	-0.183351	1	NoSignifi		ATTTCCGTGGAGAGGAACAACTCTGAGTCT_cp	-0.681522	1	NoSignifi			AGAAAGTCAGCACACCA_oh	-0.590008	1	NoSignifi		ATTTCCGTGGAGAGGAACAACTCTGAGTCT_cp	-1.93827	0.0293024	NoSignifi
		ACTCCCAGGAACGGTGCACCA_oh	0.213751	1	NoSignifi		ACTAAAATTGGAACGATACAGA_cp	-0.317828	1	NoSignifi			ACTCCCAGGAACGGTGCACCA_oh	0.0870533	1	NoSignifi		ACTAAAATTGGAACGATACAGA_cp	-0.777399	1	NoSignifi			ACTCCCAGGAACGGTGCACCA_oh	-0.590008	1	NoSignifi		ACTAAAATTGGAACGATACAGA_cp	-1.05911	1	NoSignifi
		TGTAAATGATGAACTCACTTTTTTCCCCGT_oh	-0.814806	1	NoSignifi		GGTTGGTCCGAGAGTAGTGGTG_cp	0.255702	1	NoSignifi			TGTAAATGATGAACTCACTTTTTTCCCCGT_oh	-0.950176	1	NoSignifi		GGTTGGTCCGAGAGTAGTGGTG_cp	-1.04933	1	NoSignifi			TGTAAATGATGAACTCACTTTTTTCCCCGT_oh	-0.800419	1	NoSignifi		GGTTGGTCCGAGAGTAGTGGTG_cp	-1.83219	0.06907	NoSignifi
		TGTTGAGACTTGGAAATCTGATT_oh	-0.0355244	1	NoSignifi		CCACGTCTGTCTGAG_cp	-1.61928	0.469635	NoSignifi			TGTTGAGACTTGGAAATCTGATT_oh	-0.484087	1	NoSignifi		CCACGTCTGTCTGAG_cp	-0.210822	1	NoSignifi			TGTTGAGACTTGGAAATCTGATT_oh	-0.432737	1	NoSignifi		CCACGTCTGTCTGAG_cp	-0.436849	1	NoSignifi
		TGAAGAGGACAGTGACTGAGAGA_oh	1.93158	2.43052e-05	NoSignifi		ATTGCACTCCGGATGT_cp	-0.514346	1	NoSignifi			TGAAGAGGACAGTGACTGAGAGA_oh	0.44863	1	NoSignifi		ATTGCACTCCGGATGT_cp	-1.3111	1	NoSignifi			TGAAGAGGACAGTGACTGAGAGA_oh	0.189521	1	NoSignifi		ATTGCACTCCGGATGT_cp	-1.93827	0.0293024	NoSignifi
		AGAAATTTCAGACAATA_oh	-0.115438	1	NoSignifi		GCCCCAGTTGCCTAA_cp	-0.549868	1	NoSignifi			AGAAATTTCAGACAATA_oh	-0.547918	1	NoSignifi		GCCCCAGTTGCCTAA_cp	-0.42706	1	NoSignifi			AGAAATTTCAGACAATA_oh	-0.374098	1	NoSignifi		GCCCCAGTTGCCTAA_cp	-0.691308	1	NoSignifi
		CTGCGTTCGCGCTCTCCCCTG_oh	-1.43025	1	NoSignifi		TTCCCCATGAAGAAATGTTCAC_cp	0.234978	1	NoSignifi			CTGCGTTCGCGCTCTCCCCTG_oh	0.11937	1	NoSignifi		TTCCCCATGAAGAAATGTTCAC_cp	-0.591621	1	NoSignifi			CTGCGTTCGCGCTCTCCCCTG_oh	-1.55078	1	NoSignifi		TTCCCCATGAAGAAATGTTCAC_cp	-0.645658	1	NoSignifi
		AGTACCTCCAGGAACGGTGCA_oh	-0.115438	1	NoSignifi		ACTTCGACAGTGGTTCAGTTCA_cp	0.906912	1	NoSignifi			AGTACCTCCAGGAACGGTGCA_oh	-0.614704	1	NoSignifi		ACTTCGACAGTGGTTCAGTTCA_cp	-0.880105	1	NoSignifi			AGTACCTCCAGGAACGGTGCA_oh	-0.768103	1	NoSignifi		ACTTCGACAGTGGTTCAGTTCA_cp	-2.82138	0.000118636	Down
		AAAATAACTATCCTCTGAGCAG_oh	0.112135	1	NoSignifi		GAGGGCGATCTGGCTGC_cp	0.432908	1	NoSignifi			AAAATAACTATCCTCTGAGCAG_oh	-0.91786	1	NoSignifi		GAGGGCGATCTGGCTGC_cp	0.722431	1	NoSignifi			AAAATAACTATCCTCTGAGCAG_oh	-0.557691	1	NoSignifi		GAGGGCGATCTGGCTGC_cp	0.89612	1	NoSignifi
		AGAAAACAAAAATTCTCTGAGTAG_oh	0.660187	1	NoSignifi		CGGCGATGAGGAGATACCAAC_cp	-0.266197	1	NoSignifi			AGAAAACAAAAATTCTCTGAGTAG_oh	-0.253739	1	NoSignifi		CGGCGATGAGGAGATACCAAC_cp	-1.44093	1	NoSignifi			AGAAAACAAAAATTCTCTGAGTAG_oh	-0.624476	1	NoSignifi		CGGCGATGAGGAGATACCAAC_cp	-1.53267	0.628963	NoSignifi
		TGTAAACATCCTTGACTGGAAGCTA_oh	-0.657581	1	NoSignifi		AGAGAAGTTTCTCTGACTGTGT_cp	0.0550373	1	NoSignifi			TGTAAACATCCTTGACTGGAAGCTA_oh	-1.00477	1	NoSignifi		AGAGAAGTTTCTCTGACTGTGT_cp	0.190775	1	NoSignifi			TGTAAACATCCTTGACTGGAAGCTA_oh	-1.4264	1	NoSignifi		AGAGAAGTTTCTCTGACTGTGT_cp	-1.61957	0.323851	NoSignifi
		ATTGTGGCCTACATTG_oh	-1.3315	1	NoSignifi		ATACTCTGGTTTCTCTTC_cp	-2.0354	0.0462176	NoSignifi			ATTGTGGCCTACATTG_oh	0.0347442	1	NoSignifi		ATACTCTGGTTTCTCTTC_cp	-1.44093	1	NoSignifi			ATTGTGGCCTACATTG_oh	-1.3119	1	NoSignifi		ATACTCTGGTTTCTCTTC_cp	-2.44227	0.00239705	Down
		ATGAACACTTTAGTGCTGAAG_oh	0.308654	1	NoSignifi		TGACTGTGTAGAGCACCCGAAACC_cp	0.147973	1	NoSignifi			ATGAACACTTTAGTGCTGAAG_oh	0.415544	1	NoSignifi		TGACTGTGTAGAGCACCCGAAACC_cp	-0.570293	1	NoSignifi			ATGAACACTTTAGTGCTGAAG_oh	-0.211252	1	NoSignifi		TGACTGTGTAGAGCACCCGAAACC_cp	-0.58008	1	NoSignifi
		TGTAAACATCCTTGACTGGAAGCTT_oh	0.246075	1	NoSignifi		ACGTCCTCTATCCGAGGACAATAT_cp	-0.0702411	1	NoSignifi			TGTAAACATCCTTGACTGGAAGCTT_oh	0.0347442	1	NoSignifi		ACGTCCTCTATCCGAGGACAATAT_cp	0.592213	1	NoSignifi			TGTAAACATCCTTGACTGGAAGCTT_oh	-0.84566	1	NoSignifi		ACGTCCTCTATCCGAGGACAATAT_cp	0.417607	1	NoSignifi
		AAAGGAACCACTGATGCTG_oh	-1.65067	1	NoSignifi		ACGCATCGATCTGGTATTGCAGTACCTCC_cp	-0.827774	1	NoSignifi			AAAGGAACCACTGATGCTG_oh	-0.91786	1	NoSignifi		ACGCATCGATCTGGTATTGCAGTACCTCC_cp	-0.236386	1	NoSignifi			AAAGGAACCACTGATGCTG_oh	-0.317749	1	NoSignifi		ACGCATCGATCTGGTATTGCAGTACCTCC_cp	0.228116	1	NoSignifi
		TTTGAAGAGAGAATCTTAAAAGACTGAGA_oh	0.541558	1	NoSignifi		CACGTAGAGCCTTCTT_cp	0.398061	1	NoSignifi			TTTGAAGAGAGAATCTTAAAAGACTGAGA_oh	0.448601	1	NoSignifi		CACGTAGAGCCTTCTT_cp	0.133143	1	NoSignifi			TTTGAAGAGAGAATCTTAAAAGACTGAGA_oh	0.334744	1	NoSignifi		CACGTAGAGCCTTCTT_cp	-0.019309	1	NoSignifi
		GGATGTCTGAGCGAA_oh	-0.95973	1	NoSignifi		ACTAAAATGGGAACGATACAGAGAAGATT_cp	0.0524882	1	NoSignifi			GGATGTCTGAGCGAA_oh	-1.64411	1	NoSignifi		ACTAAAATGGGAACGATACAGAGAAGATT_cp	-0.423498	1	NoSignifi			GGATGTCTGAGCGAA_oh	-0.661445	1	NoSignifi		ACTAAAATGGGAACGATACAGAGAAGATT_cp	-1.07726	1	NoSignifi
		TGAAGATTGATTGTTAAGCTGAAA_oh	0.459277	1	NoSignifi		TGACCCCTGCGATTTCCCC_cp	-0.783537	1	NoSignifi			TGAAGATTGATTGTTAAGCTGAAA_oh	-0.45103	1	NoSignifi		TGACCCCTGCGATTTCCCC_cp	-3.96275	2.09717e-06	Down			TGAAGATTGATTGTTAAGCTGAAA_oh	-0.284691	1	NoSignifi		TGACCCCTGCGATTTCCCC_cp	-2.7784	0.000240046	Down
		TGGAAAATGACAGCT_oh	-1.39719	1	NoSignifi		AGATTGAGAGCTCTTTC_cp	0.00283424	1	NoSignifi			TGGAAAATGACAGCT_oh	-1.64411	1	NoSignifi		AGATTGAGAGCTCTTTC_cp	0.726181	1	NoSignifi			TGGAAAATGACAGCT_oh	-1.51773	1	NoSignifi		AGATTGAGAGCTCTTTC_cp	0.325788	1	NoSignifi
		TATATTGTGGCCTACATTG_oh	0.915248	1	NoSignifi		GTGGAGAGGAACAATTCTGAGT_cp	-0.0750059	1	NoSignifi			TATATTGTGGCCTACATTG_oh	0.0235511	1	NoSignifi		GTGGAGAGGAACAATTCTGAGT_cp	-0.89136	1	NoSignifi			TATATTGTGGCCTACATTG_oh	-0.079022	1	NoSignifi		GTGGAGAGGAACAATTCTGAGT_cp	-0.744208	1	NoSignifi
		TAAGATTGAAGATTGATTGTTAAGCTGAAA_oh	1.52661	0.0327651	NoSignifi		AGATTTCTTTGTTCCTTC_cp	-0.369761	1	NoSignifi			TAAGATTGAAGATTGATTGTTAAGCTGAAA_oh	-0.45103	1	NoSignifi		AGATTTCTTTGTTCCTTC_cp	-1.41928	1	NoSignifi			TAAGATTGAAGATTGATTGTTAAGCTGAAA_oh	-0.127756	1	NoSignifi		AGATTTCTTTGTTCCTTC_cp	-0.695473	1	NoSignifi
		AACATTGGTTGCTCCTATCTGATT_oh	-0.352692	1	NoSignifi		AAGTCACTGTTAGCCCGCC_cp	0.319115	1	NoSignifi			AACATTGGTTGCTCCTATCTGATT_oh	-0.389904	1	NoSignifi		AAGTCACTGTTAGCCCGCC_cp	-1.50125	0.928747	NoSignifi			AACATTGGTTGCTCCTATCTGATT_oh	0.655909	1	NoSignifi		AAGTCACTGTTAGCCCGCC_cp	-0.2115	1	NoSignifi
		ATCACCCTTGACTGATGGCT_oh	-0.565899	1	NoSignifi		ATTGCTAATTGAAAACTTTTCCC_cp	-0.274845	1	NoSignifi			ATCACCCTTGACTGATGGCT_oh	-0.45103	1	NoSignifi		ATTGCTAATTGAAAACTTTTCCC_cp	-1.58815	0.594096	NoSignifi			ATCACCCTTGACTGATGGCT_oh	-0.34104	1	NoSignifi		ATTGCTAATTGAAAACTTTTCCC_cp	-0.515499	1	NoSignifi
		TCGGGCCCATACCCGGCCGTCGCCGGCAG_oh	0.27914	1	NoSignifi		AGCCGTTAAAGGCTAGGCTCACAACC_cp	-0.543305	1	NoSignifi			TCGGGCCCATACCCGGCCGTCGCCGGCAG_oh	1.12953	1	NoSignifi		AGCCGTTAAAGGCTAGGCTCACAACC_cp	0.779224	1	NoSignifi			TCGGGCCCATACCCGGCCGTCGCCGGCAG_oh	0.869612	1	NoSignifi		AGCCGTTAAAGGCTAGGCTCACAACC_cp	-0.515499	1	NoSignifi
		TAGCTGTGAAGAAAGGTATTTTCTGAGT_oh	1.643	0.00534174	NoSignifi		ATTGCACTCCGGATGTGCTGACTCCTGC_cp	-0.436695	1	NoSignifi			TAGCTGTGAAGAAAGGTATTTTCTGAGT_oh	0.694206	1	NoSignifi		ATTGCACTCCGGATGTGCTGACTCCTGC_cp	0.287573	1	NoSignifi			TAGCTGTGAAGAAAGGTATTTTCTGAGT_oh	0.438814	1	NoSignifi		ATTGCACTCCGGATGTGCTGACTCCTGC_cp	-0.019309	1	NoSignifi
		ACTGCACTTGACTAGTC_oh	-0.565899	1	NoSignifi		CGGCCTTTTGGCTAAGATCAAGTGT_cp	-0.369761	1	NoSignifi			ACTGCACTTGACTAGTC_oh	-0.389904	1	NoSignifi		CGGCCTTTTGGCTAAGATCAAGTGT_cp	-0.345718	1	NoSignifi			ACTGCACTTGACTAGTC_oh	-1.17276	1	NoSignifi		CGGCCTTTTGGCTAAGATCAAGTGT_cp	-0.648332	1	NoSignifi
		TGTCTGGAGTCACAAAT_oh	1.26119	0.806775	NoSignifi		AGTCTATGATGATCCTATCCCGAACCT_cp	0.491032	1	NoSignifi			TGTCTGGAGTCACAAAT_oh	0.0235511	1	NoSignifi		AGTCTATGATGATCCTATCCCGAACCT_cp	-0.201709	1	NoSignifi			TGTCTGGAGTCACAAAT_oh	-0.981471	1	NoSignifi		AGTCTATGATGATCCTATCCCGAACCT_cp	-0.144551	1	NoSignifi
		ATCTATCACCCATGACTGATGGCT_oh	0.487229	1	NoSignifi		CGGAGCTGGAATTCA_cp	-2.64462	0.000723549	Down			ATCTATCACCCATGACTGATGGCT_oh	-0.168416	1	NoSignifi		CGGAGCTGGAATTCA_cp	-1.88553	0.0601176	NoSignifi			ATCTATCACCCATGACTGATGGCT_oh	-0.735045	1	NoSignifi		CGGAGCTGGAATTCA_cp	-2.0098	0.0275232	NoSignifi
		CTCTGTGCTGAATGTCAAGTTCTGATT_oh	-0.352692	1	NoSignifi		TAACCAGTGATGTGATGATTCTGCC_cp	-0.222564	1	NoSignifi			CTCTGTGCTGAATGTCAAGTTCTGATT_oh	0.38006	1	NoSignifi		TAACCAGTGATGTGATGATTCTGCC_cp	-1.47927	0.928747	NoSignifi			CTCTGTGCTGAATGTCAAGTTCTGATT_oh	0.471901	1	NoSignifi		TAACCAGTGATGTGATGATTCTGCC_cp	-2.75642	0.000338851	Down
		AAACACAGGAACACCTGAGA_oh	0.653238	1	NoSignifi		GGAGTTCTGGGCTGTAGTGCGCT_cp	-0.315442	1	NoSignifi			AAACACAGGAACACCTGAGA_oh	0.011733	1	NoSignifi		GGAGTTCTGGGCTGTAGTGCGCT_cp	-2.96552	0.000135362	Down			AAACACAGGAACACCTGAGA_oh	0.472647	1	NoSignifi		GGAGTTCTGGGCTGTAGTGCGCT_cp	-4.51092	1.13245e-07	Down
		AGCAGTGATGACAGATTGGATCTGACT_oh	-0.270133	1	NoSignifi		AAAATTGGAACGATACAGAGAAGATTAGCA_cp	-0.636445	1	NoSignifi			AGCAGTGATGACAGATTGGATCTGACT_oh	-1.76061	1	NoSignifi		AAAATTGGAACGATACAGAGAAGATTAGCA_cp	-1.56618	0.594096	NoSignifi			AGCAGTGATGACAGATTGGATCTGACT_oh	-0.701212	1	NoSignifi		AAAATTGGAACGATACAGAGAAGATTAGCA_cp	-0.935513	1	NoSignifi
		ACCAACGATTCTGATG_oh	-0.852326	1	NoSignifi		ACGAGGAGGAGACAGAGT_cp	0.257578	1	NoSignifi			ACCAACGATTCTGATG_oh	-1.23525	1	NoSignifi		ACGAGGAGGAGACAGAGT_cp	-0.214408	1	NoSignifi			ACCAACGATTCTGATG_oh	-0.0939236	1	NoSignifi		ACGAGGAGGAGACAGAGT_cp	-0.994153	1	NoSignifi
		TTGCTTTTTCTGATA_oh	-0.651775	1	NoSignifi		ACCACAGGCTGTGTTCCTAC_cp	-0.163809	1	NoSignifi			TTGCTTTTTCTGATA_oh	-1.61028	1	NoSignifi		ACCACAGGCTGTGTTCCTAC_cp	0.333756	1	NoSignifi			TTGCTTTTTCTGATA_oh	-1.35951	1	NoSignifi		ACCACAGGCTGTGTTCCTAC_cp	-0.451829	1	NoSignifi
		TGGGGGACTGCGTTCGCGCTCCCCTG_oh	0.864344	1	NoSignifi		CTGAGCGGGAGGAAC_cp	-1.2802	1	NoSignifi			TGGGGGACTGCGTTCGCGCTCCCCTG_oh	-1.76061	1	NoSignifi		CTGAGCGGGAGGAAC_cp	-4.5014	1.20977e-07	Down			TGGGGGACTGCGTTCGCGCTCCCCTG_oh	-1.93817	0.603466	NoSignifi		CTGAGCGGGAGGAAC_cp	-5.44002	1.59004e-08	Down
		AGAGGAGCACCACAGGT_oh	-1.08533	1	NoSignifi		GATCCGAGTTCATCT_cp	-0.636445	1	NoSignifi			AGAGGAGCACCACAGGT_oh	-1.34976	1	NoSignifi		GATCCGAGTTCATCT_cp	0.0712284	1	NoSignifi			AGAGGAGCACCACAGGT_oh	-1.13893	1	NoSignifi		GATCCGAGTTCATCT_cp	-1.11911	1	NoSignifi
		TATGAGATATGAGGGCA_oh	-0.651775	1	NoSignifi		AAATTCGTGAAGCGTTCCATATTTTTT_cp	-1.10415	1	NoSignifi			TATGAGATATGAGGGCA_oh	-1.47415	1	NoSignifi		AAATTCGTGAAGCGTTCCATATTTTTT_cp	-0.249939	1	NoSignifi			TATGAGATATGAGGGCA_oh	-1.93817	0.603466	NoSignifi		AAATTCGTGAAGCGTTCCATATTTTTT_cp	-0.626354	1	NoSignifi
		ATGGGCTGAATGAAAGTAGCCTTTCTGAAC_oh	-0.0485325	1	NoSignifi		GTAGTATTTGTTCTTATC_cp	-0.380858	1	NoSignifi			ATGGGCTGAATGAAAGTAGCCTTTCTGAAC_oh	-0.481028	1	NoSignifi		GTAGTATTTGTTCTTATC_cp	-0.0804367	1	NoSignifi			ATGGGCTGAATGAAAGTAGCCTTTCTGAAC_oh	-1.13893	1	NoSignifi		GTAGTATTTGTTCTTATC_cp	-0.411308	1	NoSignifi
		TAGTTACACTGACTG_oh	0.179041	1	NoSignifi		TACCTCCAGGAACGGTGCACC_cp	0.361241	1	NoSignifi			TAGTTACACTGACTG_oh	-2.1184	0.364962	NoSignifi		TACCTCCAGGAACGGTGCACC_cp	0.0712284	1	NoSignifi			TAGTTACACTGACTG_oh	-1.62002	1	NoSignifi		TACCTCCAGGAACGGTGCACC_cp	-0.536454	1	NoSignifi
		AGTGGGGGACTGCGTTCGCGTTCTCCCCTG_oh	-0.651775	1	NoSignifi		ACTTGAACGCGCCCGATCTC_cp	-0.170566	1	NoSignifi			AGTGGGGGACTGCGTTCGCGTTCTCCCCTG_oh	-0.297431	1	NoSignifi		ACTTGAACGCGCCCGATCTC_cp	-0.0264835	1	NoSignifi			AGTGGGGGACTGCGTTCGCGTTCTCCCCTG_oh	-1.04011	1	NoSignifi		ACTTGAACGCGCCCGATCTC_cp	-1.55363	0.653955	NoSignifi
		ATTTCTGAAAAACACTTTTCTGAGGCT_oh	0.0697366	1	NoSignifi		TTCCCACTGTCCCTATC_cp	-1.25788	1	NoSignifi			ATTTCTGAAAAACACTTTTCTGAGGCT_oh	-1.47415	1	NoSignifi		TTCCCACTGTCCCTATC_cp	-0.690127	1	NoSignifi			ATTTCTGAAAAACACTTTTCTGAGGCT_oh	-0.0939236	1	NoSignifi		TTCCCACTGTCCCTATC_cp	-1.6461	0.264347	NoSignifi
		AGAGAATCTTAAAAGACTGAGA_oh	1.08638	1	NoSignifi		AGTTTAATATCTGATACGTCCTCT_cp	0.213927	1	NoSignifi			AGAGAATCTTAAAAGACTGAGA_oh	0.547864	1	NoSignifi		AGTTTAATATCTGATACGTCCTCT_cp	-0.504349	1	NoSignifi			AGAGAATCTTAAAAGACTGAGA_oh	0.294777	1	NoSignifi		AGTTTAATATCTGATACGTCCTCT_cp	-0.651177	1	NoSignifi
		TGAGGCCTTGTTTCGGCAAGGCT_oh	-0.0902128	1	NoSignifi		ACTTCCTGTCCTAGCTCC_cp	0.2799	1	NoSignifi			TGAGGCCTTGTTTCGGCAAGGCT_oh	-0.691444	1	NoSignifi		ACTTCCTGTCCTAGCTCC_cp	-0.379202	1	NoSignifi			TGAGGCCTTGTTTCGGCAAGGCT_oh	-1.04011	1	NoSignifi		ACTTCCTGTCCTAGCTCC_cp	-0.471203	1	NoSignifi
		CTATCCTCAGACGCCGGAACACTT_oh	1.04847	1	NoSignifi		GGTCTAAGGGCTGGATTT_cp	0.0721774	1	NoSignifi			CTATCCTCAGACGCCGGAACACTT_oh	0.266195	1	NoSignifi		GGTCTAAGGGCTGGATTT_cp	0.064462	1	NoSignifi			CTATCCTCAGACGCCGGAACACTT_oh	0.00195246	1	NoSignifi		GGTCTAAGGGCTGGATTT_cp	-1.74491	0.155964	NoSignifi
		AGTGGGGGACTGCGTTCGCGCTCCCCCTG_oh	-1.17218	1	NoSignifi		AAGAGGGTTCCCAGC_cp	-1.25788	1	NoSignifi			AGTGGGGGACTGCGTTCGCGCTCCCCCTG_oh	-0.241081	1	NoSignifi		AAGAGGGTTCCCAGC_cp	-0.792833	1	NoSignifi			AGTGGGGGACTGCGTTCGCGCTCCCCCTG_oh	-0.0451893	1	NoSignifi		AAGAGGGTTCCCAGC_cp	-1.74491	0.155964	NoSignifi
		ATTCCCTGTTGCCTTCCTTCTGAGA_oh	0.854682	1	NoSignifi		ATTGCACTCCGGATGTGCTGACC_cp	0.0721774	1	NoSignifi			ATTCCCTGTTGCCTTCCTTCTGAGA_oh	1.56472	0.0138631	NoSignifi		ATTGCACTCCGGATGTGCTGACC_cp	-0.12355	1	NoSignifi			ATTCCCTGTTGCCTTCCTTCTGAGA_oh	2.40934	1.7984e-10	Up		ATTGCACTCCGGATGTGCTGACC_cp	0.0837535	1	NoSignifi
		AACATTTGCCAGTTTGTCCTGATA_oh	-1.05067	1	NoSignifi		CCAGGGCGAGGCTTATCC_cp	0.213927	1	NoSignifi			AACATTTGCCAGTTTGTCCTGATA_oh	-1.20061	1	NoSignifi		CCAGGGCGAGGCTTATCC_cp	0.204352	1	NoSignifi			AACATTTGCCAGTTTGTCCTGATA_oh	-1.00547	1	NoSignifi		CCAGGGCGAGGCTTATCC_cp	-1.03296	1	NoSignifi
		GTGAAGCGTTCCATATTTTTT_oh	-1.95957	1	NoSignifi		ATACTAAAAGGGAACGATACAGAGAAGATT_cp	-0.739235	1	NoSignifi			GTGAAGCGTTCCATATTTTTT_oh	-1.31512	1	NoSignifi		ATACTAAAAGGGAACGATACAGAGAAGATT_cp	-0.59425	1	NoSignifi			GTGAAGCGTTCCATATTTTTT_oh	-2.09347	0.442061	NoSignifi		ATACTAAAAGGGAACGATACAGAGAAGATT_cp	-1.3072	1	NoSignifi
		TCTTAAAAGACTGAGA_oh	-0.09848	1	NoSignifi		AGAAAGAGGAGGCAGAAT_cp	-0.47633	1	NoSignifi			TCTTAAAAGACTGAGA_oh	-2.08376	0.508355	NoSignifi		AGAAAGAGGAGGCAGAAT_cp	-0.717898	1	NoSignifi			TCTTAAAAGACTGAGA_oh	-0.161982	1	NoSignifi		AGAAAGAGGAGGCAGAAT_cp	0.416171	1	NoSignifi
		TAGAATTACGCTGAGACC_oh	1.08312	1	NoSignifi		CTACCCTACGCCGGC_cp	-0.952702	1	NoSignifi			TAGAATTACGCTGAGACC_oh	0.179212	1	NoSignifi		CTACCCTACGCCGGC_cp	-2.51176	0.00454019	Down			TAGAATTACGCTGAGACC_oh	-0.744125	1	NoSignifi		CTACCCTACGCCGGC_cp	-0.727681	1	NoSignifi
		AGCCAGTATGTCTGACA_oh	-1.13753	1	NoSignifi		TTAAGTGACGATAGCCTA_cp	0.365659	1	NoSignifi			AGCCAGTATGTCTGACA_oh	-0.513169	1	NoSignifi		TTAAGTGACGATAGCCTA_cp	1.08558	0.912845	NoSignifi			AGCCAGTATGTCTGACA_oh	-1.10428	1	NoSignifi		TTAAGTGACGATAGCCTA_cp	0.953061	1	NoSignifi
		TTGTCATAGTTACACTGACT_oh	1.00417	1	NoSignifi		GGAGAGGAACATATCTGAGTCA_cp	1.20111	0.43907	NoSignifi			TTGTCATAGTTACACTGACT_oh	0.448538	1	NoSignifi		GGAGAGGAACATATCTGAGTCA_cp	-0.134745	1	NoSignifi			TTGTCATAGTTACACTGACT_oh	-0.216213	1	NoSignifi		GGAGAGGAACATATCTGAGTCA_cp	-1.21093	1	NoSignifi
		TTAGAGGCATTTGTCTGAGA_oh	0.527771	1	NoSignifi		TCTGAGTCTTACACTAATTT_cp	0.406235	1	NoSignifi			TTAGAGGCATTTGTCTGAGA_oh	0.179212	1	NoSignifi		TCTGAGTCTTACACTAATTT_cp	-1.06434	1	NoSignifi			TTAGAGGCATTTGTCTGAGA_oh	-0.392326	1	NoSignifi		TCTGAGTCTTACACTAATTT_cp	-1.44405	1	NoSignifi
		ATCTATCACCCTTGACTGATGGCT_oh	-0.188353	1	NoSignifi		AATTTGTGGTAGTGGGGGACTGCGTTCGC_cp	-0.90228	1	NoSignifi			ATCTATCACCCTTGACTGATGGCT_oh	-0.206436	1	NoSignifi		AATTTGTGGTAGTGGGGGACTGCGTTCGC_cp	-1.00051	1	NoSignifi			ATCTATCACCCTTGACTGATGGCT_oh	-1.7357	1	NoSignifi		AATTTGTGGTAGTGGGGGACTGCGTTCGC_cp	-1.01029	1	NoSignifi
		GAAAATAACTATCCTCTGAGCAG_oh	0.785547	1	NoSignifi		TAAGAGTTCGGTTCCCAGCAC_cp	0.38609	1	NoSignifi			GAAAATAACTATCCTCTGAGCAG_oh	0.0920285	1	NoSignifi		TAAGAGTTCGGTTCCCAGCAC_cp	0.0871305	1	NoSignifi			GAAAATAACTATCCTCTGAGCAG_oh	0.47343	1	NoSignifi		TAAGAGTTCGGTTCCCAGCAC_cp	-1.94283	0.064648	NoSignifi
		ATCCTGGTTGCTCTTATCTGATT_oh	-0.817673	1	NoSignifi		AGATTGAACTCCTGTTCTACACCCCC_cp	-0.118816	1	NoSignifi			ATCCTGGTTGCTCTTATCTGATT_oh	-0.99571	1	NoSignifi		AGATTGAACTCCTGTTCTACACCCCC_cp	0.378742	1	NoSignifi			ATCCTGGTTGCTCTTATCTGATT_oh	0.251643	1	NoSignifi		AGATTGAACTCCTGTTCTACACCCCC_cp	-0.890527	1	NoSignifi
		ATTGCAGTACTTCCAGGAACGGTGCACC_oh	0.410212	1	NoSignifi		AACCAGTGATGTGATGATTCTGCCAA_cp	0.018385	1	NoSignifi			ATTGCAGTACTTCCAGGAACGGTGCACC_oh	-1.20061	1	NoSignifi		AACCAGTGATGTGATGATTCTGCCAA_cp	-0.525931	1	NoSignifi			ATTGCAGTACTTCCAGGAACGGTGCACC_oh	-0.666567	1	NoSignifi		AACCAGTGATGTGATGATTCTGCCAA_cp	-1.01029	1	NoSignifi
		TTTCAGCATTTAACTGAGA_oh	0.898997	1	NoSignifi		ATACTAAAATTGGAACGATACAGA_cp	-0.591452	1	NoSignifi			TTTCAGCATTTAACTGAGA_oh	0.448538	1	NoSignifi		ATACTAAAATTGGAACGATACAGA_cp	-2.92054	0.000280625	Down			TTTCAGCATTTAACTGAGA_oh	0.291057	1	NoSignifi		ATACTAAAATTGGAACGATACAGA_cp	-1.53096	0.837097	NoSignifi
		TGGGGGACTGCGTTCGCGCTATCCCCTG_oh	0.662409	1	NoSignifi		AAATCGGGAAACTCGACTGC_cp	-0.591452	1	NoSignifi			TGGGGGACTGCGTTCGCGCTATCCCCTG_oh	-0.656799	1	NoSignifi		AAATCGGGAAACTCGACTGC_cp	-3.89578	7.0979e-06	Down			TGGGGGACTGCGTTCGCGCTATCCCCTG_oh	-1.44925	1	NoSignifi		AAATCGGGAAACTCGACTGC_cp	-4.46593	1.74263e-07	Down
		AATACTAATTGCCAGTTTTGTCTGATG_oh	-0.497405	1	NoSignifi		GAAACTCGAATGGCTC_cp	-1.00495	1	NoSignifi			AATACTAATTGCCAGTTTTGTCTGATG_oh	-0.734358	1	NoSignifi		GAAACTCGAATGGCTC_cp	-3.49307	2.74276e-05	Down			AATACTAATTGCCAGTTTTGTCTGATG_oh	-0.010544	1	NoSignifi		GAAACTCGAATGGCTC_cp	-4.46593	1.74263e-07	Down
		AGAAGGAACTGTCTGAGGGAT_oh	-0.0555595	1	NoSignifi		AAGAGTTCGGTTTCCAGCACC_cp	-0.760799	1	NoSignifi			AGAAGGAACTGTCTGAGGGAT_oh	0.0920285	1	NoSignifi		AAGAGTTCGGTTTCCAGCACC_cp	-0.939387	1	NoSignifi			AGAAGGAACTGTCTGAGGGAT_oh	0.251643	1	NoSignifi		AAGAGTTCGGTTTCCAGCACC_cp	-0.581367	1	NoSignifi
		ACTTGACTAGTCTTT_oh	-2.1272	0.496721	NoSignifi		ATTTCTATAGTTTGTT_cp	-0.453296	1	NoSignifi			ACTTGACTAGTCTTT_oh	-2.56063	0.111561	NoSignifi		ATTTCTATAGTTTGTT_cp	-0.801366	1	NoSignifi			ACTTGACTAGTCTTT_oh	-2.57031	0.0959368	NoSignifi		ATTTCTATAGTTTGTT_cp	-1.9198	0.0874538	NoSignifi
		TAGCATGTTAGAGTTCTGATGGC_oh	1.1022	1	NoSignifi		GGCACATGATGTTCTTATTCTC_cp	0.429269	1	NoSignifi			TAGCATGTTAGAGTTCTGATGGC_oh	-0.382553	1	NoSignifi		GGCACATGATGTTCTTATTCTC_cp	-0.0124199	1	NoSignifi			TAGCATGTTAGAGTTCTGATGGC_oh	-0.161982	1	NoSignifi		GGCACATGATGTTCTTATTCTC_cp	-0.191712	1	NoSignifi
		TGGGGGACTGCGTTCGCGCTCTCCCCAG_oh	0.414768	1	NoSignifi		TTTCTATGATGAATCAAACTAGCTCACT_cp	-0.0393261	1	NoSignifi			TGGGGGACTGCGTTCGCGCTCTCCCCAG_oh	-1.40401	1	NoSignifi		TTTCTATGATGAATCAAACTAGCTCACT_cp	-1.32929	1	NoSignifi			TGGGGGACTGCGTTCGCGCTCTCCCCAG_oh	-1.41375	1	NoSignifi		TTTCTATGATGAATCAAACTAGCTCACT_cp	-0.756916	1	NoSignifi
		GTTGACGAACATTGTTACTGAGCAAG_oh	-0.0629738	1	NoSignifi		AAATTCGTGAAGCGTTC_cp	-0.490659	1	NoSignifi			GTTGACGAACATTGTTACTGAGCAAG_oh	-2.52513	0.158777	NoSignifi		AAATTCGTGAAGCGTTC_cp	-0.857716	1	NoSignifi			GTTGACGAACATTGTTACTGAGCAAG_oh	-3.81247	0.00174318	Down		AAATTCGTGAAGCGTTC_cp	-1.6004	0.435747	NoSignifi
		AGGCCTTGTTTCGGCAAGGCTA_oh	-1.01517	1	NoSignifi		AACCAGTGATGTGATGATTCTGCCAAATG_cp	-0.279752	1	NoSignifi			AGGCCTTGTTTCGGCAAGGCTA_oh	-1.05903	1	NoSignifi		AACCAGTGATGTGATGATTCTGCCAAATG_cp	-1.1081	1	NoSignifi			AGGCCTTGTTTCGGCAAGGCTA_oh	-1.86802	1	NoSignifi		AACCAGTGATGTGATGATTCTGCCAAATG_cp	-0.98726	1	NoSignifi
		AAATTCGTGAAGCGTTCCATATTTT_oh	-0.35136	1	NoSignifi		CTAAAATTGGAACGATACAGAGAAGATT_cp	0.213914	1	NoSignifi			AAATTCGTGAAGCGTTCCATATTTT_oh	-0.867734	1	NoSignifi		CTAAAATTGGAACGATACAGAGAAGATT_cp	-0.747134	1	NoSignifi			AAATTCGTGAAGCGTTCCATATTTT_oh	-0.969972	1	NoSignifi		CTAAAATTGGAACGATACAGAGAAGATT_cp	-0.756916	1	NoSignifi
		ATAGCGAGACCCCGTCTCTT_oh	1.19347	1	NoSignifi		ACGCGAGCTGGGTTC_cp	-1.03613	1	NoSignifi			ATAGCGAGACCCCGTCTCTT_oh	0.932844	1	NoSignifi		ACGCGAGCTGGGTTC_cp	-0.644429	1	NoSignifi			ATAGCGAGACCCCGTCTCTT_oh	1.09268	1	NoSignifi		ACGCGAGCTGGGTTC_cp	-0.704651	1	NoSignifi
		AGTGGGGGACTGCGTTCGCGCTCTCCACTG_oh	-0.10721	1	NoSignifi		GGTTGGTCCGAGAGTAGTGGTGTTTA_cp	0.52598	1	NoSignifi			AGTGGGGGACTGCGTTCGCGCTCTCCACTG_oh	-1.54014	1	NoSignifi		GGTTGGTCCGAGAGTAGTGGTGTTTA_cp	-0.077851	1	NoSignifi			AGTGGGGGACTGCGTTCGCGCTCTCCACTG_oh	-0.877496	1	NoSignifi		GGTTGGTCCGAGAGTAGTGGTGTTTA_cp	0.415783	1	NoSignifi
		ACTACCTCTTCTGAGA_oh	-0.85573	1	NoSignifi		ATCTGATACGTCCTCTATCTGAGGACAAT_cp	-0.650608	1	NoSignifi			ACTACCTCTTCTGAGA_oh	-2.52513	0.158777	NoSignifi		ATCTGATACGTCCTCTATCTGAGGACAAT_cp	0.0192155	1	NoSignifi			ACTACCTCTTCTGAGA_oh	-0.877496	1	NoSignifi		ATCTGATACGTCCTCTATCTGAGGACAAT_cp	-0.303877	1	NoSignifi
		ATGATGGGATTGAGGACCTGAGGAA_oh	1.01925	1	NoSignifi		ACAAATCTTTCGCCTTTT_cp	0.190499	1	NoSignifi			ATGATGGGATTGAGGACCTGAGGAA_oh	-0.960212	1	NoSignifi		ACAAATCTTTCGCCTTTT_cp	-0.374025	1	NoSignifi			ATGATGGGATTGAGGACCTGAGGAA_oh	1.28502	0.416722	NoSignifi		ACAAATCTTTCGCCTTTT_cp	-0.512686	1	NoSignifi
		ACTTTAGCTCTAGAATTACTCTGAGACCT_oh	-0.35136	1	NoSignifi		TAGCGTTCCCTCCTGAGC_cp	1.34572	0.0669739	NoSignifi			ACTTTAGCTCTAGAATTACTCTGAGACCT_oh	0.336337	1	NoSignifi		TAGCGTTCCCTCCTGAGC_cp	-0.0447645	1	NoSignifi			ACTTTAGCTCTAGAATTACTCTGAGACCT_oh	0.117745	1	NoSignifi		TAGCGTTCCCTCCTGAGC_cp	-0.425504	1	NoSignifi
		AATTTTGAGGCCTTGCTTTAGCAAGGCTA_oh	-0.35136	1	NoSignifi		AACACAGAAGGGTAAAGGAACTCTCC_cp	0.0414191	1	NoSignifi			AATTTTGAGGCCTTGCTTTAGCAAGGCTA_oh	-0.116708	1	NoSignifi		AACACAGAAGGGTAAAGGAACTCTCC_cp	-1.79554	0.178126	NoSignifi			AATTTTGAGGCCTTGCTTTAGCAAGGCTA_oh	-0.557469	1	NoSignifi		AACACAGAAGGGTAAAGGAACTCTCC_cp	-0.303877	1	NoSignifi
		AAGCCAGTATGTCTGACATGC_oh	0.317724	1	NoSignifi		ATACATGATGATCTCACAC_cp	-0.0119059	1	NoSignifi			AAGCCAGTATGTCTGACATGC_oh	-0.621301	1	NoSignifi		ATACATGATGATCTCACAC_cp	-0.255723	1	NoSignifi			AAGCCAGTATGTCTGACATGC_oh	-0.237064	1	NoSignifi		ATACATGATGATCTCACAC_cp	-0.704651	1	NoSignifi
		CCTCCAGGAACGGTGCACC_oh	-0.0265717	1	NoSignifi		TAAGAGTTCGGTTCCCAGCACCCAC_cp	0.468735	1	NoSignifi			CCTCCAGGAACGGTGCACC_oh	-0.134546	1	NoSignifi		TAAGAGTTCGGTTCCCAGCACCCAC_cp	0.223137	1	NoSignifi			CCTCCAGGAACGGTGCACC_oh	-0.672234	1	NoSignifi		TAAGAGTTCGGTTCCCAGCACCCAC_cp	-0.867496	1	NoSignifi
		TGAACACTTTAGTGCTGAAG_oh	0.88087	1	NoSignifi		AGGAGTGGAGCCTGCGG_cp	-0.224007	1	NoSignifi			TGAACACTTTAGTGCTGAAG_oh	-0.190896	1	NoSignifi		AGGAGTGGAGCCTGCGG_cp	-2.46532	0.00384305	Down			TGAACACTTTAGTGCTGAAG_oh	0.198388	1	NoSignifi		AGGAGTGGAGCCTGCGG_cp	-2.30723	0.0115936	NoSignifi
		AACCCAATTTTTTGAGGTCCTGCTCGTGCA_oh	0.320271	1	NoSignifi		CCCACGGCTGTCTCTCCAGCCACC_cp	0.237321	1	NoSignifi			AACCCAATTTTTTGAGGTCCTGCTCGTGCA_oh	-1.50374	1	NoSignifi		CCCACGGCTGTCTCTCCAGCCACC_cp	1.1023	0.733497	NoSignifi			AACCCAATTTTTTGAGGTCCTGCTCGTGCA_oh	-1.37736	1	NoSignifi		CCCACGGCTGTCTCTCCAGCCACC_cp	0.0328283	1	NoSignifi
		TCGGGGGGGCCGGCGGCGGCG_oh	0.098539	1	NoSignifi		CCACAATGATGACATCAT_cp	-0.958507	1	NoSignifi			TCGGGGGGGCCGGCGGCGGCG_oh	-0.831341	1	NoSignifi		CCACAATGATGACATCAT_cp	0.0109842	1	NoSignifi			TCGGGGGGGCCGGCGGCGGCG_oh	-0.384265	1	NoSignifi		CCACAATGATGACATCAT_cp	-0.963856	1	NoSignifi
		CTCAGACGCCGGAACACTT_oh	0.419542	1	NoSignifi		AAAAATTCGTCACTACCACTGAGACAA_cp	-0.505606	1	NoSignifi			CTCAGACGCCGGAACACTT_oh	0.163919	1	NoSignifi		AAAAATTCGTCACTACCACTGAGACAA_cp	-2.46532	0.00384305	Down			CTCAGACGCCGGAACACTT_oh	0.984936	1	NoSignifi		AAAAATTCGTCACTACCACTGAGACAA_cp	-0.963856	1	NoSignifi
		TCATTTGGAAGAAACAACC_oh	1.248	1	NoSignifi		CTGCGATGATGTCATATCTTA_cp	0.283041	1	NoSignifi			TCATTTGGAAGAAACAACC_oh	0.686035	1	NoSignifi		CTGCGATGATGTCATATCTTA_cp	-1.15472	1	NoSignifi			TCATTTGGAAGAAACAACC_oh	0.154139	1	NoSignifi		CTGCGATGATGTCATATCTTA_cp	-1.1645	1	NoSignifi
		TTACCGTGAAAAGAAGTAACCTCTGAGCAG_oh	1.0139	1	NoSignifi		ATCTTCTCATTGAGCTCCTTTCTGTCC_cp	-0.224007	1	NoSignifi			TTACCGTGAAAAGAAGTAACCTCTGAGCAG_oh	-2.23069	0.485257	NoSignifi		ATCTTCTCATTGAGCTCCTTTCTGTCC_cp	-0.435246	1	NoSignifi			TTACCGTGAAAAGAAGTAACCTCTGAGCAG_oh	-1.51348	1	NoSignifi		ATCTTCTCATTGAGCTCCTTTCTGTCC_cp	-0.902732	1	NoSignifi
		AATGCCAAAGGCTAAGCTGATG_oh	-0.369169	1	NoSignifi		GGTTGCGGCCATATC_cp	-0.101452	1	NoSignifi			AATGCCAAAGGCTAAGCTGATG_oh	-0.0803147	1	NoSignifi		GGTTGCGGCCATATC_cp	0.246541	1	NoSignifi			AATGCCAAAGGCTAAGCTGATG_oh	0.737511	1	NoSignifi		GGTTGCGGCCATATC_cp	0.391178	1	NoSignifi
		AGTGGGGGACTGCGTTCGCGCCCCCCCTG_oh	-0.545213	1	NoSignifi		ACGTCCTCTATCCGAGGACAAT_cp	0.391377	1	NoSignifi			AGTGGGGGACTGCGTTCGCGCCCCCCCTG_oh	-1.82191	1	NoSignifi		ACGTCCTCTATCCGAGGACAAT_cp	0.97691	1	NoSignifi			AGTGGGGGACTGCGTTCGCGCCCCCCCTG_oh	-1.13847	1	NoSignifi		ACGTCCTCTATCCGAGGACAAT_cp	-0.0642373	1	NoSignifi
		GAAGCGTTCCATATTTTTTT_oh	-1.06562	1	NoSignifi		TGGATATGATGACTGATTACCTGAGAAATA_cp	-0.429888	1	NoSignifi			GAAGCGTTCCATATTTTTTT_oh	-2.80322	0.0359655	NoSignifi		TGGATATGATGACTGATTACCTGAGAAATA_cp	-2.01103	0.0720796	NoSignifi			GAAGCGTTCCATATTTTTTT_oh	-1.51348	1	NoSignifi		TGGATATGATGACTGATTACCTGAGAAATA_cp	-1.02769	1	NoSignifi
		AACATCCTGGTTGCTTCTATCTGATT_oh	0.137942	1	NoSignifi		CCACAATGATGACATCATATTTGC_cp	0.758043	1	NoSignifi			AACATCCTGGTTGCTTCTATCTGATT_oh	0.37273	1	NoSignifi		CCACAATGATGACATCATATTTGC_cp	-0.479497	1	NoSignifi			AACATCCTGGTTGCTTCTATCTGATT_oh	-0.0900914	1	NoSignifi		CCACAATGATGACATCATATTTGC_cp	-0.681246	1	NoSignifi
		TATAGCATGTTAGAGTTCTGATG_oh	0.970905	1	NoSignifi		ATACCACCTTGAACGCGCC_cp	0.412101	1	NoSignifi			TATAGCATGTTAGAGTTCTGATG_oh	0.0223909	1	NoSignifi		ATACCACCTTGAACGCGCC_cp	0.495445	1	NoSignifi			TATAGCATGTTAGAGTTCTGATG_oh	0.283013	1	NoSignifi		ATACCACCTTGAACGCGCC_cp	-0.963856	1	NoSignifi
		ATACTAATTGCCAGTTTTGTCTGATG_oh	-0.314958	1	NoSignifi		TGAAAACTTTTCCCAATAC_cp	-0.323278	1	NoSignifi			ATACTAATTGCCAGTTTTGTCTGATG_oh	-0.584909	1	NoSignifi		TGAAAACTTTTCCCAATAC_cp	-0.158518	1	NoSignifi			ATACTAATTGCCAGTTTTGTCTGATG_oh	-0.521076	1	NoSignifi		TGAAAACTTTTCCCAATAC_cp	-1.67581	0.340117	NoSignifi
		TTCATACCTGCGACATCT_oh	0.098539	1	NoSignifi		TAGCTCAGCGGTTACTTCGAC_cp	0.567976	1	NoSignifi			TTCATACCTGCGACATCT_oh	-1.24323	1	NoSignifi		TAGCTCAGCGGTTACTTCGAC_cp	-0.621024	1	NoSignifi			TTCATACCTGCGACATCT_oh	-1.83163	1	NoSignifi		TAGCTCAGCGGTTACTTCGAC_cp	-1.577	0.550192	NoSignifi
		TATTCCCTGTTGCCTTCCTTCTGAGAACA_oh	1.30103	0.86887	NoSignifi		GGAGAGGAACAATTCTGAGTCTTAC_cp	0.00787565	1	NoSignifi			TATTCCCTGTTGCCTTCCTTCTGAGAACA_oh	0.0711259	1	NoSignifi		GGAGAGGAACAATTCTGAGTCTTAC_cp	0.127672	1	NoSignifi			TATTCCCTGTTGCCTTCCTTCTGAGAACA_oh	-0.320435	1	NoSignifi		GGAGAGGAACAATTCTGAGTCTTAC_cp	0.260538	1	NoSignifi
		ATCCTGGTTGCTTCTATCTGATT_oh	-0.314958	1	NoSignifi		ACCTGGCAGGGGAGATAC_cp	0.213899	1	NoSignifi			ATCCTGGTTGCTTCTATCTGATT_oh	-0.831341	1	NoSignifi		ACCTGGCAGGGGAGATAC_cp	0.270331	1	NoSignifi			ATCCTGGTTGCTTCTATCTGATT_oh	0.438685	1	NoSignifi		ACCTGGCAGGGGAGATAC_cp	-1.7581	0.267284	NoSignifi
		TTGAAGATTGATTGTTAAGCTGAAACA_oh	2.23792	7.9905e-08	Up		ACTGCTTATGTGAGAAGAATTTTTGAGC_cp	0.610121	1	NoSignifi			TTGAAGATTGATTGTTAAGCTGAAACA_oh	-0.310662	1	NoSignifi		ACTGCTTATGTGAGAAGAATTTTTGAGC_cp	-0.411456	1	NoSignifi			TTGAAGATTGATTGTTAAGCTGAAACA_oh	-0.594676	1	NoSignifi		ACTGCTTATGTGAGAAGAATTTTTGAGC_cp	-2.45126	0.00332669	Down
		ATTCGTCACTACCACTGAGACA_oh	0.571175	1	NoSignifi		GTAAATGATGAACTC_cp	-0.0776581	1	NoSignifi			ATTCGTCACTACCACTGAGACA_oh	0.555105	1	NoSignifi		GTAAATGATGAACTC_cp	-0.930288	1	NoSignifi			ATTCGTCACTACCACTGAGACA_oh	0.438685	1	NoSignifi		GTAAATGATGAACTC_cp	-0.00736102	1	NoSignifi
		GTTCTTGAGTAAAAGTGTGTC_oh	-0.425497	1	NoSignifi		ATTGTAGGAGAACGT_cp	0.59177	1	NoSignifi			GTTCTTGAGTAAAAGTGTGTC_oh	-0.511307	1	NoSignifi		ATTGTAGGAGAACGT_cp	-0.286309	1	NoSignifi			GTTCTTGAGTAAAAGTGTGTC_oh	-0.521076	1	NoSignifi		ATTGTAGGAGAACGT_cp	-0.00736102	1	NoSignifi
		AAAGGAACCACTGATGC_oh	-0.163571	1	NoSignifi		ATTCCCTGTTGCCTTCCTTCTGAGAAC_cp	-0.443457	1	NoSignifi			AAAGGAACCACTGATGC_oh	-2.23069	0.485257	NoSignifi		ATTCCCTGTTGCCTTCCTTCTGAGAAC_cp	-0.246895	1	NoSignifi			AAAGGAACCACTGATGC_oh	-1.51348	1	NoSignifi		ATTCCCTGTTGCCTTCCTTCTGAGAAC_cp	-0.256683	1	NoSignifi
		CCCGACCCCACCCGCGCG_oh	-1.60149	1	NoSignifi		AAGTGTAGTATCTGTTCTTAT_cp	-0.137634	1	NoSignifi			CCCGACCCCACCCGCGCG_oh	0.118268	1	NoSignifi		AAGTGTAGTATCTGTTCTTAT_cp	0.424762	1	NoSignifi			CCCGACCCCACCCGCGCG_oh	0.579183	1	NoSignifi		AAGTGTAGTATCTGTTCTTAT_cp	0.871471	1	NoSignifi
		TGGGTTCGGCCCCACG_oh	-0.819328	1	NoSignifi		ACCATGATCACGAAGGT_cp	-0.603406	1	NoSignifi			TGGGTTCGGCCCCACG_oh	-2.01187	0.954566	NoSignifi		ACCATGATCACGAAGGT_cp	-0.548499	1	NoSignifi			TGGGTTCGGCCCCACG_oh	-2.81287	0.0308302	NoSignifi		ACCATGATCACGAAGGT_cp	-0.940066	1	NoSignifi
		CTTAAAAGACTGAGA_oh	-1.88766	1	NoSignifi		ACCCGAAACCACGAGGAC_cp	-0.736199	1	NoSignifi			CTTAAAAGACTGAGA_oh	-1.24323	1	NoSignifi		ACCCGAAACCACGAGGAC_cp	-0.208529	1	NoSignifi			CTTAAAAGACTGAGA_oh	-0.320435	1	NoSignifi		ACCCGAAACCACGAGGAC_cp	-0.511142	1	NoSignifi
		ACTTTAGTGCTGAAGAA_oh	0.0953736	1	NoSignifi		ATAAGAGTTCGTTCCCAGCACCC_cp	-0.107335	1	NoSignifi			ACTTTAGTGCTGAAGAA_oh	-1.20589	1	NoSignifi		ATAAGAGTTCGTTCCCAGCACCC_cp	-0.286309	1	NoSignifi			ACTTTAGTGCTGAAGAA_oh	-0.896243	1	NoSignifi		ATAAGAGTTCGTTCCCAGCACCC_cp	-1.14071	1	NoSignifi
		CCTGGGTATCCCAGCG_oh	-0.941421	1	NoSignifi		AAGTCCCCTTTGTAC_cp	0.165085	1	NoSignifi			CCTGGGTATCCCAGCG_oh	-1.09138	1	NoSignifi		AAGTCCCCTTTGTAC_cp	-0.501357	1	NoSignifi			CCTGGGTATCCCAGCG_oh	-1.7943	1	NoSignifi		AAGTCCCCTTTGTAC_cp	0.923872	1	NoSignifi
		GGATCTGGCTTCTGAGA_oh	-1.32545	1	NoSignifi		GGTGCCCGCATCCTCC_cp	-0.561726	1	NoSignifi			GGATCTGGCTTCTGAGA_oh	-0.547574	1	NoSignifi		GGTGCCCGCATCCTCC_cp	-2.12337	0.0511856	NoSignifi			GGATCTGGCTTCTGAGA_oh	-0.803767	1	NoSignifi		GGTGCCCGCATCCTCC_cp	-1.99699	0.0617347	NoSignifi
		GTGGAGAAAACAAAAATTCTCTGAGTAG_oh	-0.0790998	1	NoSignifi		GCCTGTGAATAGCCACTGC_cp	0.797936	1	NoSignifi			GTGGAGAAAACAAAAATTCTCTGAGTAG_oh	-0.473972	1	NoSignifi		GCCTGTGAATAGCCACTGC_cp	1.03308	1	NoSignifi			GTGGAGAAAACAAAAATTCTCTGAGTAG_oh	-0.896243	1	NoSignifi		GCCTGTGAATAGCCACTGC_cp	-0.108987	1	NoSignifi
		AGTGCCCAGATCAGAAACATGG_oh	-0.277614	1	NoSignifi		TTTCCCAGGGCGAGGCTC_cp	0.0622048	1	NoSignifi			AGTGCCCAGATCAGAAACATGG_oh	0.65939	1	NoSignifi		TTTCCCAGGGCGAGGCTC_cp	-3.42285	6.06926e-05	Down			AGTGCCCAGATCAGAAACATGG_oh	-0.803767	1	NoSignifi		TTTCCCAGGGCGAGGCTC_cp	-3.4325	5.47258e-05	Down
		TCGGCCCCACGTTGGGCGCCA_oh	0.0107728	1	NoSignifi		AAGAGTTCGGTGCCCAGCACCC_cp	-0.107335	1	NoSignifi			TCGGCCCCACGTTGGGCGCCA_oh	0.626303	1	NoSignifi		AAGAGTTCGGTGCCCAGCACCC_cp	0.242906	1	NoSignifi			TCGGCCCCACGTTGGGCGCCA_oh	0.191474	1	NoSignifi		AAGAGTTCGGTGCCCAGCACCC_cp	-0.820302	1	NoSignifi
		CATAGTGTTGCTTAAT_oh	-1.85031	1	NoSignifi		AGCTCGCTCTGAAGGCCTGTTTC_cp	0.905862	1	NoSignifi			CATAGTGTTGCTTAAT_oh	-1.97453	1	NoSignifi		AGCTCGCTCTGAAGGCCTGTTTC_cp	0.186439	1	NoSignifi			CATAGTGTTGCTTAAT_oh	-1.34002	1	NoSignifi		AGCTCGCTCTGAAGGCCTGTTTC_cp	0.532123	1	NoSignifi
		AACACTTTAGTGCTGAAG_oh	0.74572	1	NoSignifi		TCCTTTGGTATAGTGG_cp	0.535272	1	NoSignifi			AACACTTTAGTGCTGAAG_oh	0.201253	1	NoSignifi		TCCTTTGGTATAGTGG_cp	-1.13093	1	NoSignifi			AACACTTTAGTGCTGAAG_oh	1.07193	1	NoSignifi		TCCTTTGGTATAGTGG_cp	-2.45126	0.00332669	Down
		GAGGTCTTGTGCTTACAAGACT_oh	0.322947	1	NoSignifi		AGTGGAGCCTGCGGC_cp	-0.603406	1	NoSignifi			GAGGTCTTGTGCTTACAAGACT_oh	-0.403944	1	NoSignifi		AGTGGAGCCTGCGGC_cp	-1.13093	1	NoSignifi			GAGGTCTTGTGCTTACAAGACT_oh	-0.634898	1	NoSignifi		AGTGGAGCCTGCGGC_cp	-0.607018	1	NoSignifi
		TCTTTCGCTCCTATCTGATG_oh	1.33838	0.646926	NoSignifi		CCACAATGATGACATCATATTTGCTACT_cp	-0.406094	1	NoSignifi			TCTTTCGCTCCTATCTGATG_oh	0.448431	1	NoSignifi		CCACAATGATGACATCATATTTGCTACT_cp	0.0347742	1	NoSignifi			TCTTTCGCTCCTATCTGATG_oh	0.400283	1	NoSignifi		CCACAATGATGACATCATATTTGCTACT_cp	-0.657456	1	NoSignifi
		AACATCTGGTTGCTCCTATCTGATT_oh	-0.174945	1	NoSignifi		ACTTTCCCCCCTTCTC_cp	0.456325	1	NoSignifi			AACATCTGGTTGCTCCTATCTGATT_oh	-1.20589	1	NoSignifi		ACTTTCCCCCCTTCTC_cp	-0.455707	1	NoSignifi			AACATCTGGTTGCTCCTATCTGATT_oh	-0.2831	1	NoSignifi		ACTTTCCCCCCTTCTC_cp	1.21772	0.175063	NoSignifi
		AACCGTGAAATCAAACAAGTGCTGAGCAA_oh	0.8948	1	NoSignifi		ACTGAGTCCTGTGTGCATAGTTTTC_cp	0.456325	1	NoSignifi			AACCGTGAAATCAAACAAGTGCTGAGCAA_oh	-0.625133	1	NoSignifi		ACTGAGTCCTGTGTGCATAGTTTTC_cp	0.270331	1	NoSignifi			AACCGTGAAATCAAACAAGTGCTGAGCAA_oh	-0.716863	1	NoSignifi		ACTGAGTCCTGTGTGCATAGTTTTC_cp	-0.511142	1	NoSignifi
		TGGGGGCACCAAGGT_oh	-0.388153	1	NoSignifi		AAGGCAATGGATTGCTAATCC_cp	-0.345482	1	NoSignifi			TGGGGGCACCAAGGT_oh	-1.61674	1	NoSignifi		AAGGCAATGGATTGCTAATCC_cp	0.151861	1	NoSignifi			TGGGGGCACCAAGGT_oh	-1.34002	1	NoSignifi		AAGGCAATGGATTGCTAATCC_cp	0.0491724	1	NoSignifi
		AGTGGGGGACTGCGTTCGCGCTCTCCGCTG_oh	-0.446769	1	NoSignifi		AAAATGGGAACGATACAGAGAAGA_cp	1.01654	1	NoSignifi			AGTGGGGGACTGCGTTCGCGCTCTCCGCTG_oh	-1.46641	1	NoSignifi		AAAATGGGAACGATACAGAGAAGA_cp	-1.18035	1	NoSignifi			AGTGGGGGACTGCGTTCGCGCTCTCCGCTG_oh	-0.413714	1	NoSignifi		AAAATGGGAACGATACAGAGAAGA_cp	-0.739764	1	NoSignifi
		CGCGGCGCTTCGCCTCG_oh	-3.95752	0.00471572	Down		TGTGTAGAGCACCCGAAACCAC_cp	-0.537533	1	NoSignifi			CGCGGCGCTTCGCCTCG_oh	-1.09138	1	NoSignifi		TGTGTAGAGCACCCGAAACCAC_cp	0.058963	1	NoSignifi			CGCGGCGCTTCGCCTCG_oh	0.320348	1	NoSignifi		TGTGTAGAGCACCCGAAACCAC_cp	-0.739764	1	NoSignifi
		GCGTTCGCGCTCTCCCCTG_oh	0.0536932	1	NoSignifi		GAGAGAGACTGAGGAATT_cp	0.138755	1	NoSignifi			GCGTTCGCGCTCTCCCCTG_oh	-0.473972	1	NoSignifi		GAGAGAGACTGAGGAATT_cp	0.181544	1	NoSignifi			GCGTTCGCGCTCTCCCCTG_oh	-1.21564	1	NoSignifi		GAGAGAGACTGAGGAATT_cp	0.78478	1	NoSignifi
		AGATTCTGACTTGAGCAAGTGACATTC_oh	-0.277614	1	NoSignifi		TTTCCCAGGGCGAGGCTTATCC_cp	-1.02106	1	NoSignifi			AGATTCTGACTTGAGCAAGTGACATTC_oh	-0.337158	1	NoSignifi		TTTCCCAGGGCGAGGCTTATCC_cp	-0.302642	1	NoSignifi			AGATTCTGACTTGAGCAAGTGACATTC_oh	-0.346929	1	NoSignifi		TTTCCCAGGGCGAGGCTTATCC_cp	-1.73391	0.267284	NoSignifi
		TCCTGGTTGCTCCTATCTGATT_oh	0.664975	1	NoSignifi		CGTGGAGAGGAACATATCTGAGTCA_cp	1.47934	0.0111435	NoSignifi			TCCTGGTTGCTCCTATCTGATT_oh	-0.886485	1	NoSignifi		CGTGGAGAGGAACATATCTGAGTCA_cp	0.0905984	1	NoSignifi			TCCTGGTTGCTCCTATCTGATT_oh	0.0499478	1	NoSignifi		CGTGGAGAGGAACATATCTGAGTCA_cp	-0.232494	1	NoSignifi
		ATGTCATAAGATTCGGTGCAATAAGT_oh	-0.277614	1	NoSignifi		AAGAGTTCGGTCCCCAGCACCC_cp	-0.345482	1	NoSignifi			ATGTCATAAGATTCGGTGCAATAAGT_oh	0.245504	1	NoSignifi		AAGAGTTCGGTCCCCAGCACCC_cp	-0.146968	1	NoSignifi			ATGTCATAAGATTCGGTGCAATAAGT_oh	0.145824	1	NoSignifi		AAGAGTTCGGTCCCCAGCACCC_cp	-1.52902	0.702974	NoSignifi
		TTCTCTTGGCTGTCTGAGCAG_oh	-0.277614	1	NoSignifi		AACCAGTGATGTGATGATTCTGCCAAATGA_cp	0.375343	1	NoSignifi			TTCTCTTGGCTGTCTGAGCAG_oh	-1.33028	1	NoSignifi		AACCAGTGATGTGATGATTCTGCCAAATGA_cp	-1.10674	1	NoSignifi			TTCTCTTGGCTGTCTGAGCAG_oh	-1.34002	1	NoSignifi		AACCAGTGATGTGATGATTCTGCCAAATGA_cp	-0.582829	1	NoSignifi
		ATGGTTTACTGAGGCT_oh	0.213643	1	NoSignifi		TCCGATATAGTGTAACG_cp	0.652435	1	NoSignifi			ATGGTTTACTGAGGCT_oh	-0.886485	1	NoSignifi		TCCGATATAGTGTAACG_cp	1.13519	0.523071	NoSignifi			ATGGTTTACTGAGGCT_oh	-0.346929	1	NoSignifi		TCCGATATAGTGTAACG_cp	0.229345	1	NoSignifi
		AAACATTTGCCAGTTTGTCCTGATA_oh	-1.43986	1	NoSignifi		AAGTCCCTGCTTTTTGT_cp	-0.30996	1	NoSignifi			AAACATTTGCCAGTTTGTCCTGATA_oh	-1.61674	1	NoSignifi		AAGTCCCTGCTTTTTGT_cp	-1.61807	0.650725	NoSignifi			AAACATTTGCCAGTTTGTCCTGATA_oh	-1.10114	1	NoSignifi		AAGTCCCTGCTTTTTGT_cp	-0.0162582	1	NoSignifi
		CTGCTAATGAAAACACAGGAACACCTGAGA_oh	0.0536932	1	NoSignifi		GAACGGGACTCTGGC_cp	-2.07277	0.0644998	NoSignifi			CTGCTAATGAAAACACAGGAACACCTGAGA_oh	-0.625133	1	NoSignifi		GAACGGGACTCTGGC_cp	-3.39866	9.02743e-05	Down			CTGCTAATGAAAACACAGGAACACCTGAGA_oh	-1.21564	1	NoSignifi		GAACGGGACTCTGGC_cp	-2.42707	0.00463388	Down
		TCTGAAAAACACTTTTCTGAGGCT_oh	1.24887	1	NoSignifi		TGAACTGATGATATC_cp	-0.345482	1	NoSignifi			TCTGAAAAACACTTTTCTGAGGCT_oh	0.485803	1	NoSignifi		TGAACTGATGATATC_cp	-0.969929	1	NoSignifi			TCTGAAAAACACTTTTCTGAGGCT_oh	0.970839	1	NoSignifi		TGAACTGATGATATC_cp	0.200836	1	NoSignifi
		TTGGTGGAACCTCCA_oh	-1.21944	1	NoSignifi		GGGCCCCGCGGACTCT_cp	-0.712006	1	NoSignifi			TTGGTGGAACCTCCA_oh	-0.9853	1	NoSignifi		GGGCCCCGCGGACTCT_cp	-5.29136	1.56557e-07	Down			TTGGTGGAACCTCCA_oh	-1.47615	1	NoSignifi		GGGCCCCGCGGACTCT_cp	-2.83583	0.00074076	Down
		AAGATCCAACTCTGACC_oh	0.719304	1	NoSignifi		AAACTCCCGTGCTGATC_cp	-0.759133	1	NoSignifi			AAGATCCAACTCTGACC_oh	-0.153561	1	NoSignifi		AAACTCCCGTGCTGATC_cp	-2.82613	0.000832585	Down			AAGATCCAACTCTGACC_oh	0.996784	1	NoSignifi		AAACTCCCGTGCTGATC_cp	-3.81098	2.22819e-05	Down
		TGCAGTACCTCCAGGAACGGTGCACCC_oh	1.19177	1	NoSignifi		ATGTGTGATGACACAACTTTTCCCCATC_cp	0.0594889	1	NoSignifi			TGCAGTACCTCCAGGAACGGTGCACCC_oh	0.697716	1	NoSignifi		ATGTGTGATGACACAACTTTTCCCCATC_cp	-0.387267	1	NoSignifi			TGCAGTACCTCCAGGAACGGTGCACCC_oh	-1.06281	1	NoSignifi		ATGTGTGATGACACAACTTTTCCCCATC_cp	-0.796113	1	NoSignifi
		ACAGGAACACCTGAGAAA_oh	0.730732	1	NoSignifi		TGCAGTACCTCCAGGAACGGTGCACC_cp	0.822129	1	NoSignifi			ACAGGAACACCTGAGAAA_oh	0.486758	1	NoSignifi		TGCAGTACCTCCAGGAACGGTGCACC_cp	0.321434	1	NoSignifi			ACAGGAACACCTGAGAAA_oh	-0.857916	1	NoSignifi		TGCAGTACCTCCAGGAACGGTGCACC_cp	-1.19012	1	NoSignifi
		TTGTGATCTATTGTCTGATG_oh	0.289342	1	NoSignifi		TCGGTTCCCAGCACCCA_cp	1.22482	0.429499	NoSignifi			TTGTGATCTATTGTCTGATG_oh	-0.848158	1	NoSignifi		TCGGTTCCCAGCACCCA_cp	0.930058	1	NoSignifi			TTGTGATCTATTGTCTGATG_oh	-1.17731	1	NoSignifi		TCGGTTCCCAGCACCCA_cp	-0.247306	1	NoSignifi
		TTTCACCGGCTCTGAGA_oh	-1.1811	1	NoSignifi		ATCCCGACGGGGCTTCCCTAGT_cp	-1.17997	1	NoSignifi			TTTCACCGGCTCTGAGA_oh	-1.57841	1	NoSignifi		ATCCCGACGGGGCTTCCCTAGT_cp	-0.406916	1	NoSignifi			TTTCACCGGCTCTGAGA_oh	-0.857916	1	NoSignifi		ATCCCGACGGGGCTTCCCTAGT_cp	-2.23465	0.0301671	NoSignifi
		AAAGGATTTACCTGAGGCC_oh	-0.239277	1	NoSignifi		CTATCGTGGAATTCTT_cp	0.377961	1	NoSignifi			AAAGGATTTACCTGAGGCC_oh	0.19393	1	NoSignifi		CTATCGTGGAATTCTT_cp	0.857093	1	NoSignifi			AAAGGATTTACCTGAGGCC_oh	-1.43782	1	NoSignifi		CTATCGTGGAATTCTT_cp	0.668236	1	NoSignifi
		TAACTTCAATCGGTGTTGTGACAAGA_oh	1.55603	0.0644998	NoSignifi		AATTGGAACGATACAGAGAAGAT_cp	0.712614	1	NoSignifi			TAACTTCAATCGGTGTTGTGACAAGA_oh	0.146787	1	NoSignifi		AATTGGAACGATACAGAGAAGAT_cp	-1.15574	1	NoSignifi			TAACTTCAATCGGTGTTGTGACAAGA_oh	0.0378366	1	NoSignifi		AATTGGAACGATACAGAGAAGAT_cp	-2.08432	0.0587958	NoSignifi
		TCAAGGGACCTTGGAGACAATT_oh	0.0491097	1	NoSignifi		CTGTGAATAGCCACTGCACTCC_cp	0.58407	1	NoSignifi			TCAAGGGACCTTGGAGACAATT_oh	-1.57841	1	NoSignifi		CTGTGAATAGCCACTGCACTCC_cp	0.875683	1	NoSignifi			TCAAGGGACCTTGGAGACAATT_oh	0.0378366	1	NoSignifi		CTGTGAATAGCCACTGCACTCC_cp	-0.132155	1	NoSignifi
		AGACTTGGAAATCTGATT_oh	0.251979	1	NoSignifi		GGTTTTCCCAGGGCGAGGCTCATCCATT_cp	-0.0888359	1	NoSignifi			AGACTTGGAAATCTGATT_oh	0.408977	1	NoSignifi		GGTTTTCCCAGGGCGAGGCTCATCCATT_cp	-3.05957	0.000421307	Down			AGACTTGGAAATCTGATT_oh	0.0378366	1	NoSignifi		GGTTTTCCCAGGGCGAGGCTCATCCATT_cp	-4.34691	1.54233e-06	Down
		AGTATGTCTGACATGC_oh	-0.349816	1	NoSignifi		AAAAAATTGGAACGATACAGAGAAGATT_cp	-0.554608	1	NoSignifi			AGTATGTCTGACATGC_oh	-0.75568	1	NoSignifi		AAAAAATTGGAACGATACAGAGAAGATT_cp	-0.761731	1	NoSignifi			AGTATGTCTGACATGC_oh	-1.43782	1	NoSignifi		AAAAAATTGGAACGATACAGAGAAGATT_cp	-1.02189	1	NoSignifi
		TTCTCACTACTGCACTTGACTAGTCTTA_oh	0.13371	1	NoSignifi		GTAGCGATTCTGACGTGC_cp	0.764381	1	NoSignifi			TTCTCACTACTGCACTTGACTAGTCTTA_oh	-0.509247	1	NoSignifi		GTAGCGATTCTGACGTGC_cp	1.15979	0.462957	NoSignifi			TTCTCACTACTGCACTTGACTAGTCTTA_oh	-0.183649	1	NoSignifi		GTAGCGATTCTGACGTGC_cp	0.558231	1	NoSignifi
		ACCCCCCTTCCCGGGGGGGGGGA_oh	-2.95919	0.0733544	NoSignifi		CTACGGGGATGATATGAAAAC_cp	0.188843	1	NoSignifi			ACCCCCCTTCCCGGGGGGGGGGA_oh	-1.29195	1	NoSignifi		CTACGGGGATGATATGAAAAC_cp	-1.15574	1	NoSignifi			ACCCCCCTTCCCGGGGGGGGGGA_oh	-1.17731	1	NoSignifi		CTACGGGGATGATATGAAAAC_cp	-0.955105	1	NoSignifi
		GAGTAAAAGTGTGTC_oh	-0.293488	1	NoSignifi		TCACAGTGATGATGGTGTTCCAACA_cp	0.730077	1	NoSignifi			GAGTAAAAGTGTGTC_oh	0.761696	1	NoSignifi		TCACAGTGATGATGGTGTTCCAACA_cp	-0.452567	1	NoSignifi			GAGTAAAAGTGTGTC_oh	0.27405	1	NoSignifi		TCACAGTGATGATGGTGTTCCAACA_cp	-0.891275	1	NoSignifi
		CCGCGCGGCGCCTCGCC_oh	-1.40153	1	NoSignifi		AGTATCTGTATCTATC_cp	-0.151414	1	NoSignifi			CCGCGCGGCGCCTCGCC_oh	-1.74625	1	NoSignifi		AGTATCTGTATCTATC_cp	-0.237519	1	NoSignifi			CCGCGCGGCGCCTCGCC_oh	0.0882749	1	NoSignifi		AGTATCTGTATCTATC_cp	-0.207892	1	NoSignifi
		TTCATTTGGAAGAAACAACC_oh	0.956552	1	NoSignifi		CTACGGGGATGATATGAAAACTG_cp	-0.250686	1	NoSignifi			TTCATTTGGAAGAAACAACC_oh	-0.668774	1	NoSignifi		CTACGGGGATGATATGAAAACTG_cp	-0.945328	1	NoSignifi			TTCATTTGGAAGAAACAACC_oh	-0.678536	1	NoSignifi		CTACGGGGATGATATGAAAACTG_cp	-1.41194	1	NoSignifi
		TTCTGGGCTGTAGTGCGCTATGCCGA_oh	0.757641	1	NoSignifi		ATACGAGGGACATGTTCCTTATCCTTTC_cp	0.442943	1	NoSignifi			TTCTGGGCTGTAGTGCGCTATGCCGA_oh	-0.235001	1	NoSignifi		ATACGAGGGACATGTTCCTTATCCTTTC_cp	-0.159739	1	NoSignifi			TTCTGGGCTGTAGTGCGCTATGCCGA_oh	0.87194	1	NoSignifi		ATACGAGGGACATGTTCCTTATCCTTTC_cp	-0.715162	1	NoSignifi
		ACTACCTCATCTGATG_oh	-1.97961	1	NoSignifi		ATCCATTGCACTCCGGATGTGCTGACCCCT_cp	0.509726	1	NoSignifi			ACTACCTCATCTGATG_oh	-0.509247	1	NoSignifi		ATCCATTGCACTCCGGATGTGCTGACCCCT_cp	0.638067	1	NoSignifi			ACTACCTCATCTGATG_oh	-0.445414	1	NoSignifi		ATCCATTGCACTCCGGATGTGCTGACCCCT_cp	0.0988022	1	NoSignifi
		CCGGGTTCAGTCCCCGGCA_oh	-1.48642	1	NoSignifi		ACTTCCAGGAACGGTGC_cp	-0.191798	1	NoSignifi			CCGGGTTCAGTCCCCGGCA_oh	-1.12819	1	NoSignifi		ACTTCCAGGAACGGTGC_cp	-0.0609101	1	NoSignifi			CCGGGTTCAGTCCCCGGCA_oh	-0.557198	1	NoSignifi		ACTTCCAGGAACGGTGC_cp	-0.635903	1	NoSignifi
		AACGCAGTCTGAGTGGA_oh	-1.24773	1	NoSignifi		CGTGGAGAGGAACAACTCTGAGTCTT_cp	-0.332263	1	NoSignifi			AACGCAGTCTGAGTGGA_oh	-0.9076	1	NoSignifi		CGTGGAGAGGAACAACTCTGAGTCTT_cp	-1.46963	1	NoSignifi			AACGCAGTCTGAGTGGA_oh	-1.02344	1	NoSignifi		CGTGGAGAGGAACAACTCTGAGTCTT_cp	-0.866247	1	NoSignifi
		TAGCATTTGAAATCAGTGTT_oh	1.4161	0.332692	NoSignifi		GTGAAGCCGGCTTTT_cp	0.136036	1	NoSignifi			TAGCATTTGAAATCAGTGTT_oh	1.44624	0.128624	NoSignifi		GTGAAGCCGGCTTTT_cp	0.171184	1	NoSignifi			TAGCATTTGAAATCAGTGTT_oh	1.74185	0.00189557	NoSignifi		GTGAAGCCGGCTTTT_cp	0.334357	1	NoSignifi
		ATTGCAGTACCTCCAGGAACGGTGCACCC_oh	-0.369049	1	NoSignifi		TCGGGAAACTCGACTGC_cp	-0.158719	1	NoSignifi			ATTGCAGTACCTCCAGGAACGGTGCACCC_oh	-0.716307	1	NoSignifi		TCGGGAAACTCGACTGC_cp	-4.31237	2.55854e-06	Down			ATTGCAGTACCTCCAGGAACGGTGCACCC_oh	-1.26232	1	NoSignifi		TCGGGAAACTCGACTGC_cp	-8.6332	3.85612e-08	Down
		GTGGGCACATTACCCGTCTGACA_oh	-0.199894	1	NoSignifi		AAAGTCTGTTCTTTTCCTCTGC_cp	0.402994	1	NoSignifi			GTGGGCACATTACCCGTCTGACA_oh	0.18616	1	NoSignifi		AAAGTCTGTTCTTTTCCTCTGC_cp	-0.253012	1	NoSignifi			GTGGGCACATTACCCGTCTGACA_oh	-0.336014	1	NoSignifi		AAAGTCTGTTCTTTTCCTCTGC_cp	0.1917	1	NoSignifi
		TCTATCCTCAGACGCCGGAACACTT_oh	0.924519	1	NoSignifi		TTGAGCTCCTTTCTGTCC_cp	0.665601	1	NoSignifi			TCTATCCTCAGACGCCGGAACACTT_oh	0.44835	1	NoSignifi		TTGAGCTCCTTTCTGTCC_cp	-0.523416	1	NoSignifi			TCTATCCTCAGACGCCGGAACACTT_oh	0.0249439	1	NoSignifi		TTGAGCTCCTTTCTGTCC_cp	-1.21805	1	NoSignifi
		TACTTCCAGGAACGGTGCACCA_oh	0.874865	1	NoSignifi		AAGGATGACACGCAAATTCGTGAAGCGTTC_cp	-0.616732	1	NoSignifi			TACTTCCAGGAACGGTGCACCA_oh	-0.547434	1	NoSignifi		AAGGATGACACGCAAATTCGTGAAGCGTTC_cp	-1.20827	1	NoSignifi			TACTTCCAGGAACGGTGCACCA_oh	-1.02344	1	NoSignifi		AAGGATGACACGCAAATTCGTGAAGCGTTC_cp	-1.30001	1	NoSignifi
		GCGGCGCCTCGCCTCG_oh	-3.8798	0.0108493	NoSignifi		ATTCCTACAGTGCTTGCCAGAAC_cp	-0.260322	1	NoSignifi			GCGGCGCCTCGCCTCG_oh	-2.11565	0.937561	NoSignifi		ATTCCTACAGTGCTTGCCAGAAC_cp	0.0431614	1	NoSignifi			GCGGCGCCTCGCCTCG_oh	-1.02344	1	NoSignifi		ATTCCTACAGTGCTTGCCAGAAC_cp	-0.0351679	1	NoSignifi
		AGAGAAATGATAACTGAGCACA_oh	0.948719	1	NoSignifi		GTAAATGATGAACTCACTTTTTTCCCCGT_cp	0.589768	1	NoSignifi			AGAGAAATGATAACTGAGCACA_oh	-0.396273	1	NoSignifi		GTAAATGATGAACTCACTTTTTTCCCCGT_cp	-0.427539	1	NoSignifi			AGAGAAATGATAACTGAGCACA_oh	-0.336014	1	NoSignifi		GTAAATGATGAACTCACTTTTTTCCCCGT_cp	-0.304491	1	NoSignifi
		CTTGGCTATTCTGATA_oh	-1.24773	1	NoSignifi		AGAGGAGGACCGGTC_cp	-2.02313	0.113514	NoSignifi			CTTGGCTATTCTGATA_oh	-1.12819	1	NoSignifi		AGAGGAGGACCGGTC_cp	-2.19988	0.0474442	NoSignifi			CTTGGCTATTCTGATA_oh	-0.0856358	1	NoSignifi		AGAGGAGGACCGGTC_cp	-1.92317	0.149946	NoSignifi
		TGAGGATGAAGTTATCTGAGG_oh	0.291363	1	NoSignifi		GGGCGCCGGCGGCTTTGGT_cp	-0.332263	1	NoSignifi			TGAGGATGAAGTTATCTGAGG_oh	0.407829	1	NoSignifi		GGGCGCCGGCGGCTTTGGT_cp	-0.253012	1	NoSignifi			TGAGGATGAAGTTATCTGAGG_oh	-0.726067	1	NoSignifi		GGGCGCCGGCGGCTTTGGT_cp	0.361271	1	NoSignifi
		CGGGGCGGCGGGACCCCGCGGGGG_oh	-1.48642	1	NoSignifi		GCGGATGATGACACCTGGGTATGC_cp	0.238917	1	NoSignifi			CGGGGCGGCGGGACCCCGCGGGGG_oh	-0.0758622	1	NoSignifi		GCGGATGATGACACCTGGGTATGC_cp	-1.20827	1	NoSignifi			CGGGGCGGCGGGACCCCGCGGGGG_oh	-0.917355	1	NoSignifi		GCGGATGATGACACCTGGGTATGC_cp	-0.0351679	1	NoSignifi
		GCCAGTTTGTCCTGATA_oh	-0.254104	1	NoSignifi		AATGAGGTTTATCCGAGGCGC_cp	-0.407981	1	NoSignifi			GCCAGTTTGTCCTGATA_oh	-0.0758622	1	NoSignifi		AATGAGGTTTATCCGAGGCGC_cp	-0.212491	1	NoSignifi			GCCAGTTTGTCCTGATA_oh	-1.13794	1	NoSignifi		AATGAGGTTTATCCGAGGCGC_cp	-1.30001	1	NoSignifi
		AGGTCTTGCTTCTTGCAAGGCT_oh	-0.430149	1	NoSignifi		AAAGGCTAGGCTCACAACCAAAAATA_cp	0.683952	1	NoSignifi			AGGTCTTGCTTCTTGCAAGGCT_oh	0.44835	1	NoSignifi		AAAGGCTAGGCTCACAACCAAAAATA_cp	-0.253012	1	NoSignifi			AGGTCTTGCTTCTTGCAAGGCT_oh	-0.269229	1	NoSignifi		AAAGGCTAGGCTCACAACCAAAAATA_cp	-0.107127	1	NoSignifi
		TACGCTATTCTGAGCCGA_oh	1.4161	0.332692	NoSignifi		AGCTCTTTTAGAATTTGTCTAGC_cp	-0.0638034	1	NoSignifi			TACGCTATTCTGAGCCGA_oh	-0.259459	1	NoSignifi		AGCTCTTTTAGAATTTGTCTAGC_cp	-1.37715	1	NoSignifi			TACGCTATTCTGAGCCGA_oh	0.477983	1	NoSignifi		AGCTCTTTTAGAATTTGTCTAGC_cp	-0.347423	1	NoSignifi
		CTAATTGCCAGTTTTGTCTGATG_oh	0.0884931	1	NoSignifi		ACTGGGAACGATACAGAGAAGATT_cp	-0.662368	1	NoSignifi			CTAATTGCCAGTTTTGTCTGATG_oh	0.563502	1	NoSignifi		ACTGGGAACGATACAGAGAAGATT_cp	-1.20827	1	NoSignifi			CTAATTGCCAGTTTTGTCTGATG_oh	0.127648	1	NoSignifi		ACTGGGAACGATACAGAGAAGATT_cp	-2.20962	0.0406414	NoSignifi
		ACGCTATTCTGAGCCG_oh	-0.781781	1	NoSignifi		TAGTATCTGTTCTTATC_cp	-0.00382704	1	NoSignifi			ACGCTATTCTGAGCCG_oh	-2.68819	0.0783772	NoSignifi		TAGTATCTGTTCTTATC_cp	0.900711	1	NoSignifi			ACGCTATTCTGAGCCG_oh	-0.336014	1	NoSignifi		TAGTATCTGTTCTTATC_cp	0.0664579	1	NoSignifi
		TGAGGCCTTGCTTTAGCAAGGCT_oh	0.627485	1	NoSignifi		ACCCGAAACCACGAGGACGAGACG_cp	0.107181	1	NoSignifi			TGAGGCCTTGCTTTAGCAAGGCT_oh	-0.0195122	1	NoSignifi		ACCCGAAACCACGAGGACGAGACG_cp	-0.449211	1	NoSignifi			TGAGGCCTTGCTTTAGCAAGGCT_oh	-0.639163	1	NoSignifi		ACCCGAAACCACGAGGACGAGACG_cp	-1.65881	0.58042	NoSignifi
		TCGGGCCCATACCCGGCCGTCGCCGGCA_oh	-0.863701	1	NoSignifi		GTAAATGATGAACTCACTTTTTTCC_cp	-0.382507	1	NoSignifi			TCGGGCCCATACCCGGCCGTCGCCGGCA_oh	-0.259459	1	NoSignifi		GTAAATGATGAACTCACTTTTTTCC_cp	-1.54297	1	NoSignifi			TCGGGCCCATACCCGGCCGTCGCCGGCA_oh	-0.0856358	1	NoSignifi		GTAAATGATGAACTCACTTTTTTCC_cp	-0.904606	1	NoSignifi
		TGCGGATATGGGACTGAGACC_oh	1.34494	0.810174	NoSignifi		ATTTCTATAGTTCGTT_cp	-0.00802901	1	NoSignifi			TGCGGATATGGGACTGAGACC_oh	-0.547434	1	NoSignifi		ATTTCTATAGTTCGTT_cp	-0.187021	1	NoSignifi			TGCGGATATGGGACTGAGACC_oh	-0.269229	1	NoSignifi		ATTTCTATAGTTCGTT_cp	-1.65881	0.58042	NoSignifi
		ATTCTGGTTGCTCCTATCTGATT_oh	-0.453462	1	NoSignifi		TACTTCGAGCCTACACAA_cp	1.31182	0.162779	NoSignifi			ATTCTGGTTGCTCCTATCTGATT_oh	-0.675829	1	NoSignifi		TACTTCGAGCCTACACAA_cp	-0.449211	1	NoSignifi			ATTCTGGTTGCTCCTATCTGATT_oh	-0.51672	1	NoSignifi		TACTTCGAGCCTACACAA_cp	-1.65881	0.58042	NoSignifi
		GAACCCTTTTCCATCTGATG_oh	0.667974	1	NoSignifi		CTGCTGTGATGAGATGACT_cp	0.0792297	1	NoSignifi			GAACCCTTTTCCATCTGATG_oh	-0.429397	1	NoSignifi		CTGCTGTGATGAGATGACT_cp	-0.269235	1	NoSignifi			GAACCCTTTTCCATCTGATG_oh	-0.228751	1	NoSignifi		CTGCTGTGATGAGATGACT_cp	-0.904606	1	NoSignifi
		AGGTATTTTCTGAGT_oh	-0.910065	1	NoSignifi		TCTCCCCGACCCCTCC_cp	0.313205	1	NoSignifi			AGGTATTTTCTGAGT_oh	-1.49856	1	NoSignifi		TCTCCCCGACCCCTCC_cp	-0.0718685	1	NoSignifi			AGGTATTTTCTGAGT_oh	-1.50829	1	NoSignifi		TCTCCCCGACCCCTCC_cp	0.916385	1	NoSignifi
		ATGAAAGTAGCCTTTCTGAAC_oh	0.863929	1	NoSignifi		GATTCGGCTGATCTGGCTGGCT_cp	0.107181	1	NoSignifi			ATGAAAGTAGCCTTTCTGAAC_oh	0.31943	1	NoSignifi		GATTCGGCTGATCTGGCTGGCT_cp	0.256643	1	NoSignifi			ATGAAAGTAGCCTTTCTGAAC_oh	-0.103798	1	NoSignifi		GATTCGGCTGATCTGGCTGGCT_cp	0.675733	1	NoSignifi
		ATTGCAGTACTTCCAGGAATGGTACACCA_oh	-0.159405	1	NoSignifi		ACACAACTTGAACTCTCTC_cp	-0.46242	1	NoSignifi			ATTGCAGTACTTCCAGGAATGGTACACCA_oh	-0.429397	1	NoSignifi		ACACAACTTGAACTCTCTC_cp	-1.26477	1	NoSignifi			ATTGCAGTACTTCCAGGAATGGTACACCA_oh	-0.685589	1	NoSignifi		ACACAACTTGAACTCTCTC_cp	-0.558167	1	NoSignifi
		GTCTTTCGCTCCTATCTGATG_oh	0.128982	1	NoSignifi		AAAGCTGGAATTCTTTTTC_cp	-0.382507	1	NoSignifi			GTCTTTCGCTCCTATCTGATG_oh	-0.218982	1	NoSignifi		AAAGCTGGAATTCTTTTTC_cp	-1.44416	1	NoSignifi			GTCTTTCGCTCCTATCTGATG_oh	0.0111911	1	NoSignifi		AAAGCTGGAATTCTTTTTC_cp	-1.45392	1	NoSignifi
		TTCAAGTAATTCAGGATAGGTTAA_oh	-1.7321	1	NoSignifi		ATACCATCCTGAACGC_cp	-0.382507	1	NoSignifi			TTCAAGTAATTCAGGATAGGTTAA_oh	-0.867123	1	NoSignifi		ATACCATCCTGAACGC_cp	0.226961	1	NoSignifi			TTCAAGTAATTCAGGATAGGTTAA_oh	-2.34291	0.555525	NoSignifi		ATACCATCCTGAACGC_cp	-1.04142	1	NoSignifi
		ACGGATCTGGCTTCTGAGAT_oh	1.08214	1	NoSignifi		TTCTCGCTGTTCTGATTC_cp	0.472113	1	NoSignifi			ACGGATCTGGCTTCTGAGAT_oh	1.17528	1	NoSignifi		TTCTCGCTGTTCTGATTC_cp	-0.769874	1	NoSignifi			ACGGATCTGGCTTCTGAGAT_oh	-0.164922	1	NoSignifi		TTCTCGCTGTTCTGATTC_cp	-0.558167	1	NoSignifi
		ATTTTTTGAGGCCTTGTTTCGGCAAGGCTA_oh	0.0847454	1	NoSignifi		AACCAGTGATGTGATGATTCTGCCAAAT_cp	0.264391	1	NoSignifi			ATTTTTTGAGGCCTTGTTTCGGCAAGGCTA_oh	-0.506957	1	NoSignifi		AACCAGTGATGTGATGATTCTGCCAAAT_cp	-1.35168	1	NoSignifi			ATTTTTTGAGGCCTTGTTTCGGCAAGGCTA_oh	-0.778065	1	NoSignifi		AACCAGTGATGTGATGATTCTGCCAAAT_cp	-0.237329	1	NoSignifi
		GGGAGGGAACGCAGTCTGAGTGGA_oh	0.254093	1	NoSignifi		AGCATGGCCCCTGCGCAAGGATGACACGC_cp	-1.19622	1	NoSignifi			GGGAGGGAACGCAGTCTGAGTGGA_oh	-0.0940255	1	NoSignifi		AGCATGGCCCCTGCGCAAGGATGACACGC_cp	0.226961	1	NoSignifi			GGGAGGGAACGCAGTCTGAGTGGA_oh	-1.09746	1	NoSignifi		AGCATGGCCCCTGCGCAAGGATGACACGC_cp	-2.03383	0.107006	NoSignifi
		GCAAATTCGTGAAGCGTTCCATATTTTT_oh	-2.87931	0.153625	NoSignifi		GAGACAGGAGGATCGCTT_cp	-0.306789	1	NoSignifi			GCAAATTCGTGAAGCGTTCCATATTTTT_oh	-0.355796	1	NoSignifi		GAGACAGGAGGATCGCTT_cp	-0.89483	1	NoSignifi			GCAAATTCGTGAAGCGTTCCATATTTTT_oh	-1.86607	1	NoSignifi		GAGACAGGAGGATCGCTT_cp	-2.35197	0.0124841	NoSignifi
		ACTACTGCACTTGACTAGTC_oh	0.0391094	1	NoSignifi		CGCCCTTTCCTGTGCCCTTTTAAGGTTG_cp	0.514476	1	NoSignifi			ACTACTGCACTTGACTAGTC_oh	-0.285767	1	NoSignifi		CGCCCTTTCCTGTGCCCTTTTAAGGTTG_cp	-0.0718685	1	NoSignifi			ACTACTGCACTTGACTAGTC_oh	-0.685589	1	NoSignifi		CGCCCTTTCCTGTGCCCTTTTAAGGTTG_cp	-0.507729	1	NoSignifi
		TGGGTTAAAGGATTTACCTGAGGCC_oh	0.915353	1	NoSignifi		ACGTCCTCTATCCGAGGACAATATATT_cp	-0.234847	1	NoSignifi			TGGGTTAAAGGATTTACCTGAGGCC_oh	-0.0353848	1	NoSignifi		ACGTCCTCTATCCGAGGACAATATATT_cp	-0.312168	1	NoSignifi			TGGGTTAAAGGATTTACCTGAGGCC_oh	-0.228751	1	NoSignifi		ACGTCCTCTATCCGAGGACAATATATT_cp	-0.721013	1	NoSignifi
		ATTCTGTTACAGTACAGTC_oh	-1.20724	1	NoSignifi		ATCGACCTGGTATTGCAGTA_cp	-0.100907	1	NoSignifi			ATTCTGTTACAGTACAGTC_oh	-1.34823	1	NoSignifi		ATCGACCTGGTATTGCAGTA_cp	-1.26477	1	NoSignifi			ATTCTGTTACAGTACAGTC_oh	-1.50829	1	NoSignifi		ATCGACCTGGTATTGCAGTA_cp	-0.840777	1	NoSignifi
		TTTCCTTGGCTATTCTGATA_oh	0.863929	1	NoSignifi		AATTGATTGTTCACAGTCAGTTAC_cp	-0.0383288	1	NoSignifi			TTTCCTTGGCTATTCTGATA_oh	0.488827	1	NoSignifi		AATTGATTGTTCACAGTCAGTTAC_cp	0.422955	1	NoSignifi			TTTCCTTGGCTATTCTGATA_oh	-0.103798	1	NoSignifi		AATTGATTGTTCACAGTCAGTTAC_cp	0.952862	1	NoSignifi
		TGATGCAAGTTACAAATTACACTGAGACC_oh	0.837513	1	NoSignifi		AAAATGGATTTTTGGAAGT_cp	-0.356574	1	NoSignifi			TGATGCAAGTTACAAATTACACTGAGACC_oh	0.127463	1	NoSignifi		AAAATGGATTTTTGGAAGT_cp	-0.243307	1	NoSignifi			TGATGCAAGTTACAAATTACACTGAGACC_oh	-0.439163	1	NoSignifi		AAAATGGATTTTTGGAAGT_cp	-1.63289	0.750478	NoSignifi
		ACATTTTTCTGATGT_oh	-1.7321	1	NoSignifi		ATGCTGTGATGATATCCTC_cp	-0.244437	1	NoSignifi			ACATTTTTCTGATGT_oh	-3.61105	0.0119875	NoSignifi		ATGCTGTGATGATATCCTC_cp	-0.868902	1	NoSignifi			ACATTTTTCTGATGT_oh	-2.65736	0.100533	NoSignifi		ATGCTGTGATGATATCCTC_cp	-0.131466	1	NoSignifi
		TTTTTTGAGGTCTTGTGCTTACAAGACT_oh	-0.269943	1	NoSignifi		AGAGCACCCGAAACCACGAGGAC_cp	0.160534	1	NoSignifi			TTTTTTGAGGTCTTGTGCTTACAAGACT_oh	-2.33323	0.639251	NoSignifi		AGAGCACCCGAAACCACGAGGAC_cp	-0.161093	1	NoSignifi			TTTTTTGAGGTCTTGTGCTTACAAGACT_oh	-2.65736	0.100533	NoSignifi		AGAGCACCCGAAACCACGAGGAC_cp	-1.63289	0.750478	NoSignifi
		GTGGTTCTGAGACTT_oh	-2.56552	0.371778	NoSignifi		AATTCGTGAAGCGTTCCATATTTT_cp	0.187443	1	NoSignifi			GTGGTTCTGAGACTT_oh	-2.07518	1	NoSignifi		AATTCGTGAAGCGTTCCATATTTT_cp	-1.73764	0.528204	NoSignifi			GTGGTTCTGAGACTT_oh	-1.67612	1	NoSignifi		AATTCGTGAAGCGTTCCATATTTT_cp	-1.24861	1	NoSignifi
		TAACCCAATTTTTTGAGGTCCT_oh	0.915353	1	NoSignifi		AATATCTGATACGTCCTCTATC_cp	-0.280856	1	NoSignifi			TAACCCAATTTTTTGAGGTCCT_oh	-0.355796	1	NoSignifi		AATATCTGATACGTCCTCTATC_cp	-0.805072	1	NoSignifi			TAACCCAATTTTTTGAGGTCCT_oh	-1.67612	1	NoSignifi		AATATCTGATACGTCCTCTATC_cp	-1.5268	1	NoSignifi
		AGGGCCCCCGGGGGCCCGA_oh	-1.28	1	NoSignifi		GGGAAGGTCTGAGACT_cp	0.2398	1	NoSignifi			AGGGCCCCCGGGGGCCCGA_oh	-0.113505	1	NoSignifi		GGGAAGGTCTGAGACT_cp	-0.628955	1	NoSignifi			AGGGCCCCCGGGGGCCCGA_oh	-1.63447	1	NoSignifi		GGGAAGGTCTGAGACT_cp	-2.516	0.00771826	Down
		TTTTGACAGTCTCTACGGAGACT_oh	-0.228285	1	NoSignifi		TAACCCAATTTTTTGAGGTCCTGCTC_cp	0.857672	1	NoSignifi			TTTTGACAGTCTCTACGGAGACT_oh	-1.62475	1	NoSignifi		TAACCCAATTTTTTGAGGTCCTGCTC_cp	0.15999	1	NoSignifi			TTTTGACAGTCTCTACGGAGACT_oh	-2.61571	0.149873	NoSignifi		TAACCCAATTTTTTGAGGTCCTGCTC_cp	-1.24861	1	NoSignifi
		TTGCTTCTTGCAAGGCT_oh	0.447291	1	NoSignifi		AAAATTGGAACGATACAGAG_cp	-0.107312	1	NoSignifi			TTGCTTCTTGCAAGGCT_oh	0.219548	1	NoSignifi		AAAATTGGAACGATACAGAG_cp	-0.201614	1	NoSignifi			TTGCTTCTTGCAAGGCT_oh	-0.941312	1	NoSignifi		AAAATTGGAACGATACAGAG_cp	-1.16665	1	NoSignifi
		TGGCAATTTTTGACAGTCTCTACGGAGACT_oh	0.551338	1	NoSignifi		GTTCTGTGATGAGGCTCTGGAA_cp	0.386353	1	NoSignifi			TGGCAATTTTTGACAGTCTCTACGGAGACT_oh	-0.177336	1	NoSignifi		GTTCTGTGATGAGGCTCTGGAA_cp	-0.574724	1	NoSignifi			TGGCAATTTTTGACAGTCTCTACGGAGACT_oh	-1.31632	1	NoSignifi		GTTCTGTGATGAGGCTCTGGAA_cp	-0.584505	1	NoSignifi
		GCACCGCTCTGAGACT_oh	-1.05957	1	NoSignifi		TAGCATGGCCCCTGCGCAAGGATGACACGC_cp	0.621577	1	NoSignifi			GCACCGCTCTGAGACT_oh	-1.81471	1	NoSignifi		TAGCATGGCCCCTGCGCAAGGATGACACGC_cp	0.191626	1	NoSignifi			GCACCGCTCTGAGACT_oh	-1.82442	1	NoSignifi		TAGCATGGCCCCTGCGCAAGGATGACACGC_cp	-2.516	0.00771826	Down
		TCCGGCTCGAAGGACCAGA_oh	-2.52386	0.522093	NoSignifi		TTTGATGGCTGTTCCTCCTGT_cp	-0.395978	1	NoSignifi			TCCGGCTCGAAGGACCAGA_oh	0.169109	1	NoSignifi		TTTGATGGCTGTTCCTCCTGT_cp	-1.41823	1	NoSignifi			TCCGGCTCGAAGGACCAGA_oh	0.305648	1	NoSignifi		TTTGATGGCTGTTCCTCCTGT_cp	-1.5268	1	NoSignifi
		TTTTGACAGTCTCTACGGAGA_oh	0.709632	1	NoSignifi		AGGGCGAGGCTTATC_cp	0.187443	1	NoSignifi			TTTTGACAGTCTCTACGGAGA_oh	-1.04607	1	NoSignifi		AGGGCGAGGCTTATC_cp	-0.28624	1	NoSignifi			TTTTGACAGTCTCTACGGAGA_oh	-0.643943	1	NoSignifi		AGGGCGAGGCTTATC_cp	-0.753724	1	NoSignifi
		ATTATGAAATCTGAAGACA_oh	-0.117747	1	NoSignifi		GTAGTTTGTTCTTATC_cp	-0.863686	1	NoSignifi			ATTATGAAATCTGAAGACA_oh	-0.547278	1	NoSignifi		GTAGTTTGTTCTTATC_cp	0.252888	1	NoSignifi			ATTATGAAATCTGAAGACA_oh	-0.941312	1	NoSignifi		GTAGTTTGTTCTTATC_cp	-0.211401	1	NoSignifi
		AGATTGAATTAGGGAGTACATCT_oh	-0.117747	1	NoSignifi		GAAGGTGGTTTTCCCAGGGCGAGGCTTATC_cp	-0.809475	1	NoSignifi			AGATTGAATTAGGGAGTACATCT_oh	-2.60606	0.17306	NoSignifi		GAAGGTGGTTTTCCCAGGGCGAGGCTTATC_cp	-0.935688	1	NoSignifi			AGATTGAATTAGGGAGTACATCT_oh	-0.835231	1	NoSignifi		GAAGGTGGTTTTCCCAGGGCGAGGCTTATC_cp	-1.87177	0.266351	NoSignifi
		TCTCCTTCAGACAAAA_oh	-0.117747	1	NoSignifi		ATCCCGAACCTGAATTCCTGTTGAAAAACC_cp	0.213859	1	NoSignifi			TCTCCTTCAGACAAAA_oh	-0.726662	1	NoSignifi		ATCCCGAACCTGAATTCCTGTTGAAAAACC_cp	-0.161093	1	NoSignifi			TCTCCTTCAGACAAAA_oh	-0.736419	1	NoSignifi		ATCCCGAACCTGAATTCCTGTTGAAAAACC_cp	-0.695085	1	NoSignifi
		TAGAGGCATTTGTCTGAGA_oh	1.05467	1	NoSignifi		CTGACCCCTGCGATTTCCCC_cp	0.133114	1	NoSignifi			TAGAGGCATTTGTCTGAGA_oh	1.16639	1	NoSignifi		CTGACCCCTGCGATTTCCCC_cp	-2.7251	0.00358779	Down			TAGAGGCATTTGTCTGAGA_oh	0.904365	1	NoSignifi		CTGACCCCTGCGATTTCCCC_cp	-4.27049	3.71477e-06	Down
		GCCCCGCCGGGGTCGTGGGCA_oh	-0.171958	1	NoSignifi		GCCCGGGGAGGTGGAGC_cp	-1.14388	1	NoSignifi			GCCCCGCCGGGGTCGTGGGCA_oh	-0.387751	1	NoSignifi		GCCCGGGGAGGTGGAGC_cp	-5.16393	9.66071e-07	Down			GCCCCGCCGGGGTCGTGGGCA_oh	1.23176	1	NoSignifi		GCCCGGGGAGGTGGAGC_cp	-5.17319	9.14745e-07	Down
		GGGAAGGAACTACAAGACAGCT_oh	-0.478559	1	NoSignifi		ATTGATCATTGACACTTC_cp	-0.494681	1	NoSignifi			GGGAAGGAACTACAAGACAGCT_oh	-0.387751	1	NoSignifi		ATTGATCATTGACACTTC_cp	-0.216905	1	NoSignifi			GGGAAGGAACTACAAGACAGCT_oh	-0.557039	1	NoSignifi		ATTGATCATTGACACTTC_cp	-2.48959	0.0110078	NoSignifi
		AAGGGGATCCAGTCTTT_oh	-2.83766	0.219483	NoSignifi		GGCGGGAGCCCCGGGGAGAGT_cp	0.316731	1	NoSignifi			AAGGGGATCCAGTCTTT_oh	-0.825477	1	NoSignifi		GGCGGGAGCCCCGGGGAGAGT_cp	-5.16393	9.66071e-07	Down			AAGGGGATCCAGTCTTT_oh	-2.04323	1	NoSignifi		GGCGGGAGCCCCGGGGAGAGT_cp	-8.5554	9.86245e-08	Down
		GCCTGTCTGAGCGCT_oh	-0.0654992	1	NoSignifi		GAAACACGGGAAACC_cp	-0.538918	1	NoSignifi			GCCTGTCTGAGCGCT_oh	-1.04607	1	NoSignifi		GAAACACGGGAAACC_cp	-1.71123	0.677149	NoSignifi			GCCTGTCTGAGCGCT_oh	-0.643943	1	NoSignifi		GAAACACGGGAAACC_cp	-1.84537	0.34726	NoSignifi
		TTATGAGATATGAGGGCA_oh	0.616754	1	NoSignifi		AAAATTGGAACGATACAGAGAAG_cp	0.186941	1	NoSignifi			TTATGAGATATGAGGGCA_oh	-0.726662	1	NoSignifi		AAAATTGGAACGATACAGAGAAG_cp	-0.602553	1	NoSignifi			TTATGAGATATGAGGGCA_oh	-1.31632	1	NoSignifi		AAAATTGGAACGATACAGAGAAG_cp	-0.989087	1	NoSignifi
		GAAAGTAGCCTTTCTGAAC_oh	0.37351	1	NoSignifi		GGAATCCGACTGTCT_cp	-0.0169391	1	NoSignifi			GAAAGTAGCCTTTCTGAAC_oh	0.361076	1	NoSignifi		GGAATCCGACTGTCT_cp	1.05057	1	NoSignifi			GAAAGTAGCCTTTCTGAAC_oh	0.159334	1	NoSignifi		GGAATCCGACTGTCT_cp	0.465492	1	NoSignifi
		TGACACCTTTCTCTTGGCTGTCTGAGCAT_oh	0.584416	1	NoSignifi		ATCGACCTGGTATTGCAGT_cp	0.435802	1	NoSignifi			TGACACCTTTCTCTTGGCTGTCTGAGCAT_oh	0.944455	1	NoSignifi		ATCGACCTGGTATTGCAGT_cp	-1.49064	1	NoSignifi			TGACACCTTTCTCTTGGCTGTCTGAGCAT_oh	-0.323916	1	NoSignifi		ATCGACCTGGTATTGCAGT_cp	-0.269623	1	NoSignifi
		ATGGGAGCAGACAGTG_oh	0.0336406	1	NoSignifi		ACACGCTGGTCGATGAACTCAC_cp	-1.01332	1	NoSignifi			ATGGGAGCAGACAGTG_oh	-0.825477	1	NoSignifi		ACACGCTGGTCGATGAACTCAC_cp	-0.445616	1	NoSignifi			ATGGGAGCAGACAGTG_oh	-0.736419	1	NoSignifi		ACACGCTGGTCGATGAACTCAC_cp	-1.5004	1	NoSignifi
		ATCTGTGAGGATAAGTAACTCTGAGGAGG_oh	-0.0654992	1	NoSignifi		ATCTCAATTGATTGTTCACAGTC_cp	0.186941	1	NoSignifi			ATCTGTGAGGATAAGTAACTCTGAGGAGG_oh	-1.04607	1	NoSignifi		ATCTCAATTGATTGTTCACAGTC_cp	0.279291	1	NoSignifi			ATCTGTGAGGATAAGTAACTCTGAGGAGG_oh	-1.31632	1	NoSignifi		ATCTCAATTGATTGTTCACAGTC_cp	-0.852276	1	NoSignifi
		CAGAAAGTCAGCACACCA_oh	0.852262	1	NoSignifi		CTAAAATTGGAACGATACAGAGAAGA_cp	0.832924	1	NoSignifi			CAGAAAGTCAGCACACCA_oh	-1.04607	1	NoSignifi		CTAAAATTGGAACGATACAGAGAAGA_cp	-0.349739	1	NoSignifi			CAGAAAGTCAGCACACCA_oh	-1.31632	1	NoSignifi		CTAAAATTGGAACGATACAGAGAAGA_cp	-1.30911	1	NoSignifi
		CAGTGCAATAGTATTGTCAAAGCATT_oh	-0.0150779	1	NoSignifi		ATGGTTTCGCGTCTGTCTGAGTCTC_cp	-1.07713	1	NoSignifi			CAGTGCAATAGTATTGTCAAAGCATT_oh	-0.634184	1	NoSignifi		ATGGTTTCGCGTCTGTCTGAGTCTC_cp	-0.778669	1	NoSignifi			CAGTGCAATAGTATTGTCAAAGCATT_oh	-1.31632	1	NoSignifi		ATGGTTTCGCGTCTGTCTGAGTCTC_cp	-0.359522	1	NoSignifi
		TTTTTTGAGGCCTTGTCTTGACAAGGCTC_oh	-1.28	1	NoSignifi		TTCCCAGGGCGAGGCTTATCC_cp	0.900735	1	NoSignifi			TTTTTTGAGGCCTTGTCTTGACAAGGCTC_oh	-0.825477	1	NoSignifi		TTCCCAGGGCGAGGCTTATCC_cp	-0.134691	1	NoSignifi			TTTTTTGAGGCCTTGTCTTGACAAGGCTC_oh	-2.61571	0.149873	NoSignifi		TTCCCAGGGCGAGGCTTATCC_cp	-0.668682	1	NoSignifi
		GAAAAACACTTTTCTGAGGCT_oh	0.648382	1	NoSignifi		AGATCTCGGTGGGACCTC_cp	-1.21387	1	NoSignifi			GAAAAACACTTTTCTGAGGCT_oh	0.530473	1	NoSignifi		AGATCTCGGTGGGACCTC_cp	-0.602553	1	NoSignifi			GAAAAACACTTTTCTGAGGCT_oh	-0.557039	1	NoSignifi		AGATCTCGGTGGGACCTC_cp	-1.22221	1	NoSignifi
		TTGGATGTCTGAGTGA_oh	-0.82551	1	NoSignifi		AAATTCGTGAAGCGTTATATATTTTT_cp	-1.01332	1	NoSignifi			TTGGATGTCTGAGTGA_oh	-1.2637	1	NoSignifi		AAATTCGTGAAGCGTTATATATTTTT_cp	-1.83562	0.401603	NoSignifi			TTGGATGTCTGAGTGA_oh	0.149953	1	NoSignifi		AAATTCGTGAAGCGTTATATATTTTT_cp	-1.22221	1	NoSignifi
		TCAAAGGAACCACTGATG_oh	1.3562	0.868646	NoSignifi		GACAAGACACACACC_cp	0.965502	1	NoSignifi			TCAAAGGAACCACTGATG_oh	-1.00319	1	NoSignifi		GACAAGACACACACC_cp	-1.29935	1	NoSignifi			TCAAAGGAACCACTGATG_oh	-0.354632	1	NoSignifi		GACAAGACACACACC_cp	0.439072	1	NoSignifi
		GCTGAATGTCAAGGATT_oh	0.722229	1	NoSignifi		AAGGTGATTCCCTCTCC_cp	-0.837279	1	NoSignifi			GCTGAATGTCAAGGATT_oh	0.105495	1	NoSignifi		AAGGTGATTCCCTCTCC_cp	-0.175212	1	NoSignifi			GCTGAATGTCAAGGATT_oh	-0.0803913	1	NoSignifi		AAGGTGATTCCCTCTCC_cp	-0.505837	1	NoSignifi
		TATTGCAGTACCTCCAGGAACGGTGCACCA_oh	0.338647	1	NoSignifi		GCTCTGTGATGAACCC_cp	-0.0870842	1	NoSignifi			TATTGCAGTACCTCCAGGAACGGTGCACCA_oh	-0.504394	1	NoSignifi		GCTCTGTGATGAACCC_cp	-0.369987	1	NoSignifi			TATTGCAGTACCTCCAGGAACGGTGCACCA_oh	-0.601058	1	NoSignifi		GCTCTGTGATGAACCC_cp	-0.825381	1	NoSignifi
		GAAGAGGACAGTGACTGAGAGA_oh	-0.0226024	1	NoSignifi		TCTGAGTCTTAACCCAATTT_cp	1.09919	1	NoSignifi			GAAGAGGACAGTGACTGAGAGA_oh	-0.782593	1	NoSignifi		TCTGAGTCTTAACCCAATTT_cp	-0.751775	1	NoSignifi			GAAGAGGACAGTGACTGAGAGA_oh	-0.211005	1	NoSignifi		TCTGAGTCTTAACCCAATTT_cp	-1.81847	0.464158	NoSignifi
		AGTGGGGGACTGCGTTCGCGCGCCCCCTG_oh	-0.738657	1	NoSignifi		AAAGGATCAGTCCTTGTATTCTGAGAGCA_cp	0.267166	1	NoSignifi			AGTGGGGGACTGCGTTCGCGCGCCCCCTG_oh	-1.12757	1	NoSignifi		AAAGGATCAGTCCTTGTATTCTGAGAGCA_cp	-0.521427	1	NoSignifi			AGTGGGGGACTGCGTTCGCGCGCCCCCTG_oh	0.252657	1	NoSignifi		AAAGGATCAGTCCTTGTATTCTGAGAGCA_cp	-1.19532	1	NoSignifi
		ATCGGAGGCTTTGTTT_oh	-0.0226024	1	NoSignifi		AAGGCCCAGACTCAAGTTC_cp	-0.0216679	1	NoSignifi			ATCGGAGGCTTTGTTT_oh	0.105495	1	NoSignifi		AAGGCCCAGACTCAAGTTC_cp	-0.030016	1	NoSignifi			ATCGGAGGCTTTGTTT_oh	0.202218	1	NoSignifi		AAGGCCCAGACTCAAGTTC_cp	-0.825381	1	NoSignifi
		TTGAGGTCTTGTGCTTACAAGACTA_oh	-0.129061	1	NoSignifi		ATGTGTAGTATCTGTTTTATC_cp	-0.6535	1	NoSignifi			TTGAGGTCTTGTGCTTACAAGACTA_oh	-0.683778	1	NoSignifi		ATGTGTAGTATCTGTTTTATC_cp	0.147856	1	NoSignifi			TTGAGGTCTTGTGCTTACAAGACTA_oh	-0.354632	1	NoSignifi		ATGTGTAGTATCTGTTTTATC_cp	0.138067	1	NoSignifi
		TACCGTGAAAAGAAGTAACCTCTGAGCAGC_oh	1.39514	0.610953	NoSignifi		GAGACTTGGGCCTCCCGCGGCCCTAACC_cp	-0.19113	1	NoSignifi			TACCGTGAAAAGAAGTAACCTCTGAGCAGC_oh	-0.271266	1	NoSignifi		GAGACTTGGGCCTCCCGCGGCCCTAACC_cp	0.335868	1	NoSignifi			TACCGTGAAAAGAAGTAACCTCTGAGCAGC_oh	-0.354632	1	NoSignifi		GAGACTTGGGCCTCCCGCGGCCCTAACC_cp	-0.585438	1	NoSignifi
		TATTCCCTGTTGCCTTCCTTCTGAGAAC_oh	0.627313	1	NoSignifi		GGCTTTTGGTCTAGGGGTATGATTCTCGCT_cp	0.18642	1	NoSignifi			TATTCCCTGTTGCCTTCCTTCTGAGAAC_oh	-0.271266	1	NoSignifi		GGCTTTTGGTCTAGGGGTATGATTCTCGCT_cp	-0.322844	1	NoSignifi			TATTCCCTGTTGCCTTCCTTCTGAGAAC_oh	-1.01293	1	NoSignifi		GGCTTTTGGTCTAGGGGTATGATTCTCGCT_cp	-1.19532	1	NoSignifi
		AAGACGGGACTGAAG_oh	-0.505656	1	NoSignifi		ACCACCCTGAACGCGTC_cp	-0.342671	1	NoSignifi			AAGACGGGACTGAAG_oh	-1.2637	1	NoSignifi		ACCACCCTGAACGCGTC_cp	-0.418722	1	NoSignifi			AAGACGGGACTGAAG_oh	0.348533	1	NoSignifi		ACCACCCTGAACGCGTC_cp	-0.199795	1	NoSignifi
		CCTTCTCACTACTGCACTTGACTAGTC_oh	-1.01668	1	NoSignifi		AGCACCCACGGCTGTCTCTCC_cp	-0.925324	1	NoSignifi			CCTTCTCACTACTGCACTTGACTAGTC_oh	-3.52652	0.0282899	NoSignifi		AGCACCCACGGCTGTCTCTCC_cp	0.364952	1	NoSignifi			CCTTCTCACTACTGCACTTGACTAGTC_oh	-1.59159	1	NoSignifi		AGCACCCACGGCTGTCTCTCC_cp	-0.332628	1	NoSignifi
		AAAATTCTCTGAGTAG_oh	-0.305105	1	NoSignifi		ACTCCGGATGTGCTGACTCCTGC_cp	-0.342671	1	NoSignifi			AAAATTCTCTGAGTAG_oh	-0.888677	1	NoSignifi		ACTCCGGATGTGCTGACTCCTGC_cp	-0.277194	1	NoSignifi			AAAATTCTCTGAGTAG_oh	0.348533	1	NoSignifi		ACTCCGGATGTGCTGACTCCTGC_cp	-1.11335	1	NoSignifi
		ACGGCCCTGGTGGAGCG_oh	-2.0049	1	NoSignifi		CACCCTGATGAACTGAATACCGCCCC_cp	0.63487	1	NoSignifi			ACGGCCCTGGTGGAGCG_oh	-1.2637	1	NoSignifi		CACCCTGATGAACTGAATACCGCCCC_cp	-0.469161	1	NoSignifi			ACGGCCCTGGTGGAGCG_oh	-0.898428	1	NoSignifi		CACCCTGATGAACTGAATACCGCCCC_cp	0.54382	1	NoSignifi
		CGCTATTCTGAGCCGA_oh	-0.244005	1	NoSignifi		ATTAAGTGGATTTTTGGAACT_cp	-0.0870842	1	NoSignifi			CGCTATTCTGAGCCGA_oh	-1.2637	1	NoSignifi		ATTAAGTGGATTTTTGGAACT_cp	-0.575659	1	NoSignifi			CGCTATTCTGAGCCGA_oh	-0.898428	1	NoSignifi		ATTAAGTGGATTTTTGGAACT_cp	-0.700427	1	NoSignifi
		ATGTGGAGACCTGAGGGA_oh	0.0278189	1	NoSignifi		AAATGATGAACTCACTTTTTTCCCCGTC_cp	-0.0870842	1	NoSignifi			ATGTGGAGACCTGAGGGA_oh	0.211993	1	NoSignifi		AAATGATGAACTCACTTTTTTCCCCGTC_cp	-1.02602	1	NoSignifi			ATGTGGAGACCTGAGGGA_oh	1.36912	0.339485	NoSignifi		AAATGATGAACTCACTTTTTTCCCCGTC_cp	-0.242728	1	NoSignifi
		GGATATGGGACTGAGA_oh	0.0278189	1	NoSignifi		GCGGGAAACTCGACTG_cp	0.267166	1	NoSignifi			GGATATGGGACTGAGA_oh	0.44821	1	NoSignifi		GCGGGAAACTCGACTG_cp	-2.6718	0.00746842	Down			GGATATGGGACTGAGA_oh	1.12021	1	NoSignifi		GCGGGAAACTCGACTG_cp	-5.14629	1.44093e-06	Down
		ACTACTGCACTTGACTAGA_oh	1.04956	1	NoSignifi		TCGGTTCCCAGCACC_cp	0.751727	1	NoSignifi			ACTACTGCACTTGACTAGA_oh	0.894441	1	NoSignifi		TCGGTTCCCAGCACC_cp	0.393462	1	NoSignifi			ACTACTGCACTTGACTAGA_oh	0.947249	1	NoSignifi		TCGGTTCCCAGCACC_cp	0.465966	1	NoSignifi
		GAGCTTTTTAACCCTGAGT_oh	-0.368907	1	NoSignifi		GAGTTCTGGGCTGTAGTGCGCT_cp	-0.728758	1	NoSignifi			GAGCTTTTTAACCCTGAGT_oh	-0.422427	1	NoSignifi		GAGTTCTGGGCTGTAGTGCGCT_cp	-3.61964	0.000281717	Down			GAGCTTTTTAACCCTGAGT_oh	-0.693534	1	NoSignifi		GAGTTCTGGGCTGTAGTGCGCT_cp	-3.22658	0.000824399	Down
		TTGAAGATTGATTGTTAAGCTGAAACAG_oh	1.72046	0.0116408	NoSignifi		ATCTGTTCTTATCAGTTTAATATCT_cp	0.662281	1	NoSignifi			TTGAAGATTGATTGTTAAGCTGAAACAG_oh	-0.888677	1	NoSignifi		ATCTGTTCTTATCAGTTTAATATCT_cp	0.392358	1	NoSignifi			TTGAAGATTGATTGTTAAGCTGAAACAG_oh	-1.01293	1	NoSignifi		ATCTGTTCTTATCAGTTTAATATCT_cp	-1.34729	1	NoSignifi
		TTAACCGCTAGCTACAGGC_oh	0.752529	1	NoSignifi		AAAAAGGGAACGATACAGAGAAGATT_cp	-1.77659	0.587389	NoSignifi			TTAACCGCTAGCTACAGGC_oh	-0.0706213	1	NoSignifi		AAAAAGGGAACGATACAGAGAAGATT_cp	-3.21693	0.000929693	Down			TTAACCGCTAGCTACAGGC_oh	-1.13731	1	NoSignifi		AAAAAGGGAACGATACAGAGAAGATT_cp	-2.91213	0.00239237	Down
		TGTTCCAGAAGGAACTGTCTGAGGGAT_oh	1.45163	0.34809	NoSignifi		AGAGAAGTTTCTCTGACTGTGTAGAGCAC_cp	0.0373711	1	NoSignifi			TGTTCCAGAAGGAACTGTCTGAGGGAT_oh	1.10257	1	NoSignifi		AGAGAAGTTTCTCTGACTGTGTAGAGCAC_cp	-0.604603	1	NoSignifi			TGTTCCAGAAGGAACTGTCTGAGGGAT_oh	-0.601058	1	NoSignifi		AGAGAAGTTTCTCTGACTGTGTAGAGCAC_cp	-0.259572	1	NoSignifi
		GTAGTCTGATTACATTATAAGACTGAGGCT_oh	-0.917929	1	NoSignifi		ACACGCGCGTAGACTTCCCCCGCAAGTC_cp	-0.128197	1	NoSignifi			GTAGTCTGATTACATTATAAGACTGAGGCT_oh	-0.683778	1	NoSignifi		ACACGCGCGTAGACTTCCCCCGCAAGTC_cp	-1.43634	1	NoSignifi			GTAGTCTGATTACATTATAAGACTGAGGCT_oh	-0.144221	1	NoSignifi		ACACGCGCGTAGACTTCCCCCGCAAGTC_cp	0.804025	1	NoSignifi
		AAACGCATGATATTAGTGGAAATTCTGATT_oh	0.256457	1	NoSignifi		ACCAGTGATGTGATGATTCTGCC_cp	0.294576	1	NoSignifi			AAACGCATGATATTAGTGGAAATTCTGATT_oh	-0.201238	1	NoSignifi		ACCAGTGATGTGATGATTCTGCC_cp	-0.604603	1	NoSignifi			AAACGCATGATATTAGTGGAAATTCTGATT_oh	-1.01293	1	NoSignifi		ACCAGTGATGTGATGATTCTGCC_cp	-0.215322	1	NoSignifi
		CGGCCCTGGTGGAGCG_oh	-2.0049	1	NoSignifi		TCAGATGATGAATTCAACTGTTCAAC_cp	1.1266	1	NoSignifi			CGGCCCTGGTGGAGCG_oh	0.211993	1	NoSignifi		TCAGATGATGAATTCAACTGTTCAAC_cp	0.106721	1	NoSignifi			CGGCCCTGGTGGAGCG_oh	0.750688	1	NoSignifi		TCAGATGATGAATTCAACTGTTCAAC_cp	-0.0901769	1	NoSignifi
		CACATTTCACCGGCTCTGAGA_oh	0.123664	1	NoSignifi		CTGCGATGATGTCATATC_cp	0.241251	1	NoSignifi			CACATTTCACCGGCTCTGAGA_oh	-0.201238	1	NoSignifi		CTGCGATGATGTCATATC_cp	-0.998616	1	NoSignifi			CACATTTCACCGGCTCTGAGA_oh	-0.514155	1	NoSignifi		CTGCGATGATGTCATATC_cp	-1.79107	0.464158	NoSignifi
		AACTGACGATAACTGCTCCTGGCTGACT_oh	0.948484	1	NoSignifi		TTGCAATGATGACTTATA_cp	-0.440371	1	NoSignifi			AACTGACGATAACTGCTCCTGGCTGACT_oh	0.68851	1	NoSignifi		TTGCAATGATGACTTATA_cp	-1.65693	1	NoSignifi			AACTGACGATAACTGCTCCTGGCTGACT_oh	0.819227	1	NoSignifi		TTGCAATGATGACTTATA_cp	-1.55218	1	NoSignifi
		TGCTGAAATCCAGAGGCTGTTTCTGAGC_oh	-0.656737	1	NoSignifi		AAATGGCTGCCACAGCAAGCTCTGCTGCTC_cp	0.241251	1	NoSignifi			TGCTGAAATCCAGAGGCTGTTTCTGAGC_oh	-1.12757	1	NoSignifi		AAATGGCTGCCACAGCAAGCTCTGCTGCTC_cp	0.770167	1	NoSignifi			TGCTGAAATCCAGAGGCTGTTTCTGAGC_oh	-1.27344	1	NoSignifi		AAATGGCTGCCACAGCAAGCTCTGCTGCTC_cp	0.620888	1	NoSignifi
		ACCAGCGGGCCCCCGG_oh	-1.81519	1	NoSignifi		TCCTCTTTGTATAGT_cp	0.128297	1	NoSignifi			ACCAGCGGGCCCCCGG_oh	-1.12757	1	NoSignifi		TCCTCTTTGTATAGT_cp	0.363273	1	NoSignifi			ACCAGCGGGCCCCCGG_oh	-0.514155	1	NoSignifi		TCCTCTTTGTATAGT_cp	-0.401098	1	NoSignifi
		TTAGAGTTCTGATGGC_oh	-0.873718	1	NoSignifi		CTGGCAGGGGAGATACCATGATCAC_cp	-0.728758	1	NoSignifi			TTAGAGTTCTGATGGC_oh	-0.958988	1	NoSignifi		CTGGCAGGGGAGATACCATGATCAC_cp	-1.91745	0.400641	NoSignifi			TTAGAGTTCTGATGGC_oh	-2.52863	0.321634	NoSignifi		CTGGCAGGGGAGATACCATGATCAC_cp	-1.55218	1	NoSignifi
		GAGGTCTTGTGCTTACAAGACTA_oh	-0.141177	1	NoSignifi		ACCATCTGAACGCGCCCGATCTC_cp	-0.397451	1	NoSignifi			GAGGTCTTGTGCTTACAAGACTA_oh	0.402507	1	NoSignifi		ACCATCTGAACGCGCCCGATCTC_cp	-0.391316	1	NoSignifi			GAGGTCTTGTGCTTACAAGACTA_oh	-1.54739	1	NoSignifi		ACCATCTGAACGCGCCCGATCTC_cp	-2.07752	0.0710225	NoSignifi
		GAGGTCTTGCTTCTTGCAAGGCTA_oh	-0.781299	1	NoSignifi		AGTGGGGGACTGCGTT_cp	0.0986208	1	NoSignifi			GAGGTCTTGCTTCTTGCAAGGCTA_oh	0.0933429	1	NoSignifi		AGTGGGGGACTGCGTT_cp	-4.18027	1.50027e-05	Down			GAGGTCTTGCTTCTTGCAAGGCTA_oh	-1.22924	1	NoSignifi		AGTGGGGGACTGCGTT_cp	-5.11889	2.27188e-06	Down
		TACTGAGCTTTTTAACCCTGAGCA_oh	0.569922	1	NoSignifi		ACAGAGAAGATTAGCAT_cp	-0.440371	1	NoSignifi			TACTGAGCTTTTTAACCCTGAGCA_oh	-0.63958	1	NoSignifi		ACAGAGAAGATTAGCAT_cp	-1.24505	1	NoSignifi			TACTGAGCTTTTTAACCCTGAGCA_oh	-1.09312	1	NoSignifi		ACAGAGAAGATTAGCAT_cp	-2.07752	0.0710225	NoSignifi
		AAGTTACAAATTACACTGAGACCT_oh	-0.781299	1	NoSignifi		GCGGATGATGACACCTGGGTA_cp	1.35978	0.14651	NoSignifi			AAGTTACAAATTACACTGAGACCT_oh	-0.30067	1	NoSignifi		GCGGATGATGACACCTGGGTA_cp	-0.520317	1	NoSignifi			AAGTTACAAATTACACTGAGACCT_oh	-0.854229	1	NoSignifi		GCGGATGATGACACCTGGGTA_cp	0.0893386	1	NoSignifi
		TGAGGTCCTGCTCGTGCAGGGCTA_oh	-0.0848494	1	NoSignifi		TGGTAGAATGCTCGC_cp	0.0653126	1	NoSignifi			TGAGGTCCTGCTCGTGCAGGGCTA_oh	-1.21951	1	NoSignifi		TGGTAGAATGCTCGC_cp	0.5311	1	NoSignifi			TGAGGTCCTGCTCGTGCAGGGCTA_oh	-1.22924	1	NoSignifi		TGGTAGAATGCTCGC_cp	0.25884	1	NoSignifi
		TGTTGATGAATACCAACGATTCTGATG_oh	0.257748	1	NoSignifi		GGAACAGACTCACGGCC_cp	0.0653126	1	NoSignifi			TGTTGATGAATACCAACGATTCTGATG_oh	-0.460196	1	NoSignifi		GGAACAGACTCACGGCC_cp	-0.177602	1	NoSignifi			TGTTGATGAATACCAACGATTCTGATG_oh	-0.649336	1	NoSignifi		GGAACAGACTCACGGCC_cp	-1.76313	0.595616	NoSignifi
		ATTCTTTTAAGCCAGTATGTCTGACATG_oh	-0.535008	1	NoSignifi		ATGATTTTCCTTGGCTATTCTGATA_cp	0.447796	1	NoSignifi			ATTCTTTTAAGCCAGTATGTCTGACATG_oh	-0.460196	1	NoSignifi		ATGATTTTCCTTGGCTATTCTGATA_cp	0.0626976	1	NoSignifi			ATTCTTTTAAGCCAGTATGTCTGACATG_oh	0.0835713	1	NoSignifi		ATGATTTTCCTTGGCTATTCTGATA_cp	-0.0228268	1	NoSignifi
		GAACACTTTAGTGCTGAAGAAG_oh	0.342349	1	NoSignifi		ATTCCCGGGTTTCGGCACC_cp	0.126562	1	NoSignifi			GAACACTTTAGTGCTGAAGAAG_oh	-0.0264235	1	NoSignifi		ATTCCCGGGTTTCGGCACC_cp	-0.314645	1	NoSignifi			GAACACTTTAGTGCTGAAGAAG_oh	-0.310434	1	NoSignifi		ATTCCCGGGTTTCGGCACC_cp	-1.41817	1	NoSignifi
		AATCTTCTCTCTGAGCTG_oh	-0.972465	1	NoSignifi		CCTGCGATTTCCCCAAATGCGGGAAACT_cp	-0.811355	1	NoSignifi			AATCTTCTCTCTGAGCTG_oh	-0.63958	1	NoSignifi		CCTGCGATTTCCCCAAATGCGGGAAACT_cp	-0.520317	1	NoSignifi			AATCTTCTCTCTGAGCTG_oh	-1.73734	1	NoSignifi		CCTGCGATTTCCCCAAATGCGGGAAACT_cp	-0.231636	1	NoSignifi
		CATGTGTCTGAGCAA_oh	-1.96068	1	NoSignifi		TTCCACAGCTACTGGTCTACAGCTGTCTTT_cp	0.398982	1	NoSignifi			CATGTGTCTGAGCAA_oh	-1.36983	1	NoSignifi		TTCCACAGCTACTGGTCTACAGCTGTCTTT_cp	0.884124	1	NoSignifi			CATGTGTCTGAGCAA_oh	-1.22924	1	NoSignifi		TTCCACAGCTACTGGTCTACAGCTGTCTTT_cp	0.226495	1	NoSignifi
		TTCCAGGAACGGTGCACC_oh	-0.873718	1	NoSignifi		ACTTTCCTTCCCTTCTCACTACTGC_cp	0.185317	1	NoSignifi			TTCCAGGAACGGTGCACC_oh	-1.08337	1	NoSignifi		ACTTTCCTTCCCTTCTCACTACTGC_cp	-0.267503	1	NoSignifi			TTCCAGGAACGGTGCACC_oh	-3.49183	0.0375821	NoSignifi		ACTTTCCTTCCCTTCTCACTACTGC_cp	-0.373162	1	NoSignifi
		AGGGAGGGAACGCAGTCTGAGTGGA_oh	-1.19289	1	NoSignifi		TCGACAGTGGTTCAGTTCA_cp	2.14631	2.71469e-08	Up			AGGGAGGGAACGCAGTCTGAGTGGA_oh	-0.15704	1	NoSignifi		TCGACAGTGGTTCAGTTCA_cp	-0.576667	1	NoSignifi			AGGGAGGGAACGCAGTCTGAGTGGA_oh	-0.968734	1	NoSignifi		TCGACAGTGGTTCAGTTCA_cp	-3.19865	0.00121757	Down
		TCCCTGTTGCCTTCCTTCTGAGAACA_oh	0.49798	1	NoSignifi		AGTACCTCCAGGAAC_cp	-0.135778	1	NoSignifi			TCCCTGTTGCCTTCCTTCTGAGAACA_oh	-1.21951	1	NoSignifi		AGTACCTCCAGGAAC_cp	-0.696433	1	NoSignifi			TCCCTGTTGCCTTCCTTCTGAGAACA_oh	-0.387991	1	NoSignifi		AGTACCTCCAGGAAC_cp	-0.906851	1	NoSignifi
		TGGGGGACTGCGTTCGCGCCCCCCCTG_oh	1.04412	1	NoSignifi		ATGGAGGACTGAGAAGGTGGAGC_cp	-0.100256	1	NoSignifi			TGGGGGACTGCGTTCGCGCCCCCCCTG_oh	-0.63958	1	NoSignifi		ATGGAGGACTGAGAAGGTGGAGC_cp	-0.413819	1	NoSignifi			TGGGGGACTGCGTTCGCGCCCCCCCTG_oh	-1.95615	1	NoSignifi		ATGGAGGACTGAGAAGGTGGAGC_cp	-1.05801	1	NoSignifi
		CTGTTGAGACTTGGAAATCTGATT_oh	-0.199794	1	NoSignifi		AGATTTCTTTGTTCCTTCT_cp	0.269193	1	NoSignifi			CTGTTGAGACTTGGAAATCTGATT_oh	-1.53767	1	NoSignifi		AGATTTCTTTGTTCCTTCT_cp	-1.04824	1	NoSignifi			CTGTTGAGACTTGGAAATCTGATT_oh	-1.22924	1	NoSignifi		AGATTTCTTTGTTCCTTCT_cp	-0.906851	1	NoSignifi
		AAAGGCACGAGAGGACAATT_oh	-0.39145	1	NoSignifi		GTTTCCCGGCCGATGC_cp	0.269193	1	NoSignifi			AAAGGCACGAGAGGACAATT_oh	-0.30067	1	NoSignifi		GTTTCCCGGCCGATGC_cp	1.20143	0.561202	NoSignifi			AAAGGCACGAGAGGACAATT_oh	0.0835713	1	NoSignifi		GTTTCCCGGCCGATGC_cp	0.975109	1	NoSignifi
		AATGAACACCTTGACCA_oh	-1.96068	1	NoSignifi		AGATTCTGACTTGAGCAAGTGAC_cp	-1.74865	0.752756	NoSignifi			AATGAACACCTTGACCA_oh	-0.227068	1	NoSignifi		AGATTCTGACTTGAGCAAGTGAC_cp	-0.97068	1	NoSignifi			AATGAACACCTTGACCA_oh	-0.236834	1	NoSignifi		AGATTCTGACTTGAGCAAGTGAC_cp	-1.31935	1	NoSignifi
		CGTGAAGCGTTCCATATTTTT_oh	-1.19289	1	NoSignifi		TGAAATGATGACCATTTAATTC_cp	-0.755027	1	NoSignifi			CGTGAAGCGTTCCATATTTTT_oh	-0.958988	1	NoSignifi		TGAAATGATGACCATTTAATTC_cp	-0.0929762	1	NoSignifi			CGTGAAGCGTTCCATATTTTT_oh	-1.37956	1	NoSignifi		TGAAATGATGACCATTTAATTC_cp	-0.324428	1	NoSignifi
		AACCTGTTGGGAACACGT_oh	0.49798	1	NoSignifi		TAGATTGAGGCCAGTAA_cp	0.156239	1	NoSignifi			AACCTGTTGGGAACACGT_oh	-0.0902539	1	NoSignifi		TAGATTGAGGCCAGTAA_cp	0.420294	1	NoSignifi			AACCTGTTGGGAACACGT_oh	-0.310434	1	NoSignifi		TAGATTGAGGCCAGTAA_cp	-1.05801	1	NoSignifi
		ACCTCCAGGAACGGTGCA_oh	0.0720303	1	NoSignifi		ATGAGATTGGTTTGAAACC_cp	-0.598148	1	NoSignifi			ACCTCCAGGAACGGTGCA_oh	0.30663	1	NoSignifi		ATGAGATTGGTTTGAAACC_cp	-0.635308	1	NoSignifi			ACCTCCAGGAACGGTGCA_oh	-2.52863	0.321634	NoSignifi		ATGAGATTGGTTTGAAACC_cp	0.351737	1	NoSignifi
		TCTATCACCCATGACTGATGGCT_oh	0.569922	1	NoSignifi		ATGTGTGATGACACAACTTTTTCCCC_cp	-0.327829	1	NoSignifi			TCTATCACCCATGACTGATGGCT_oh	0.0347022	1	NoSignifi		ATGTGTGATGACACAACTTTTTCCCC_cp	-1.04824	1	NoSignifi			TCTATCACCCATGACTGATGGCT_oh	-0.55686	1	NoSignifi		ATGTGTGATGACACAACTTTTTCCCC_cp	-0.475866	1	NoSignifi
		TCTGAAAAACACTTTTCTGAGG_oh	1.38558	0.767286	NoSignifi		ATTCCGGATGTGCTGACCCCTGC_cp	-0.549429	1	NoSignifi			TCTGAAAAACACTTTTCTGAGG_oh	0.884939	1	NoSignifi		ATTCCGGATGTGCTGACCCCTGC_cp	-0.267503	1	NoSignifi			TCTGAAAAACACTTTTCTGAGG_oh	1.09703	1	NoSignifi		ATTCCGGATGTGCTGACCCCTGC_cp	-0.586446	1	NoSignifi
		AAACCGTTCCATTTTATTTCTGAGGTT_oh	0.428468	1	NoSignifi		TGTAAATGATGAACTCACTTTTT_cp	0.495012	1	NoSignifi			AAACCGTTCCATTTTATTTCTGAGGTT_oh	-0.593986	1	NoSignifi		TGTAAATGATGAACTCACTTTTT_cp	-1.40841	1	NoSignifi			AAACCGTTCCATTTTATTTCTGAGGTT_oh	-0.424361	1	NoSignifi		TGTAAATGATGAACTCACTTTTT_cp	-0.906851	1	NoSignifi
		GAGAGAATCTTAAAAGACTGAGA_oh	0.6502	1	NoSignifi		AACGAACGAGACTCTGGCAGAGT_cp	-0.549429	1	NoSignifi			GAGAGAATCTTAAAAGACTGAGA_oh	0.249519	1	NoSignifi		AACGAACGAGACTCTGGCAGAGT_cp	-4.15233	2.35364e-05	Down			GAGAGAATCTTAAAAGACTGAGA_oh	-0.702553	1	NoSignifi		AACGAACGAGACTCTGGCAGAGT_cp	-0.770039	1	NoSignifi
		TTGCAGTACCTCCAGGAACGGTGCAC_oh	-0.828109	1	NoSignifi		ACCACTGAAGACTGATAAGATCC_cp	-0.031732	1	NoSignifi			TTGCAGTACCTCCAGGAACGGTGCAC_oh	-1.03778	1	NoSignifi		ACCACTGAAGACTGATAAGATCC_cp	-0.576667	1	NoSignifi			TTGCAGTACCTCCAGGAACGGTGCAC_oh	-1.50179	1	NoSignifi		ACCACTGAAGACTGATAAGATCC_cp	-0.836824	1	NoSignifi
		TAGAGGCATTTGTCTGAGAAGG_oh	1.18738	1	NoSignifi		AGATTGAACTCCTGTTCTACAC_cp	0.351011	1	NoSignifi			TAGAGGCATTTGTCTGAGAAGG_oh	-0.414601	1	NoSignifi		AGATTGAACTCCTGTTCTACAC_cp	0.0538132	1	NoSignifi			TAGAGGCATTTGTCTGAGAAGG_oh	-0.702553	1	NoSignifi		AGATTGAACTCCTGTTCTACAC_cp	0.860449	1	NoSignifi
		TTTTTTGAGGCCTTGTCTTGACAAGGCT_oh	-0.648836	1	NoSignifi		TAGATTGAGGCCAGTAAT_cp	-0.428173	1	NoSignifi			TTTTTTGAGGCCTTGTCTTGACAAGGCT_oh	-0.111445	1	NoSignifi		TAGATTGAGGCCAGTAAT_cp	-0.942192	1	NoSignifi			TTTTTTGAGGCCTTGTCTTGACAAGGCT_oh	-1.04752	1	NoSignifi		TAGATTGAGGCCAGTAAT_cp	-0.0742735	1	NoSignifi
		AAATTCGTGAAGCGTTCCATATTTTA_oh	-1.55773	1	NoSignifi		AAGAGTTCGGTTTTCAGCACC_cp	-0.299335	1	NoSignifi			AAATTCGTGAAGCGTTCCATATTTTA_oh	-0.692801	1	NoSignifi		AAGAGTTCGGTTTTCAGCACC_cp	-0.106181	1	NoSignifi			AAATTCGTGAAGCGTTCCATATTTTA_oh	-1.91055	1	NoSignifi		AAGAGTTCGGTTTTCAGCACC_cp	-0.557958	1	NoSignifi
		TGACGAACATTGTTACTGAGCAA_oh	0.98498	1	NoSignifi		AGCGAGGAAAAGAAACT_cp	-0.383936	1	NoSignifi			TGACGAACATTGTTACTGAGCAA_oh	-0.692801	1	NoSignifi		AGCGAGGAAAAGAAACT_cp	-8.44053	7.11183e-07	Down			TGACGAACATTGTTACTGAGCAA_oh	-1.18365	1	NoSignifi		AGCGAGGAAAAGAAACT_cp	-4.13336	3.36259e-05	Down
		ATCTGGTTGCTCCTATCTGATT_oh	-1.03286	1	NoSignifi		TTGCACTCCGGATGTGCTGACCCCTGC_cp	0.0298402	1	NoSignifi			ATCTGGTTGCTCCTATCTGATT_oh	0.249519	1	NoSignifi		TTGCACTCCGGATGTGCTGACCCCTGC_cp	0.359708	1	NoSignifi			ATCTGGTTGCTCCTATCTGATT_oh	0.239746	1	NoSignifi		TTGCACTCCGGATGTGCTGACCCCTGC_cp	0.0813985	1	NoSignifi
		GTTCCAGAAGGAACTGTCTGAGGGA_oh	0.615531	1	NoSignifi		ATGAGATGACTCTACATGCACT_cp	-0.0717625	1	NoSignifi			GTTCCAGAAGGAACTGTCTGAGGGA_oh	-0.798885	1	NoSignifi		ATGAGATGACTCTACATGCACT_cp	-0.239015	1	NoSignifi			GTTCCAGAAGGAACTGTCTGAGGGA_oh	0.00940239	1	NoSignifi		ATGAGATGACTCTACATGCACT_cp	-0.158898	1	NoSignifi
		CATGTCTTTCGCTCCTATCTGATG_oh	0.0149708	1	NoSignifi		AAAGGAACTCTCCATAAAACCC_cp	0.376952	1	NoSignifi			CATGTCTTTCGCTCCTATCTGATG_oh	-0.181473	1	NoSignifi		AAAGGAACTCTCCATAAAACCC_cp	0.127614	1	NoSignifi			CATGTCTTTCGCTCCTATCTGATG_oh	-1.04752	1	NoSignifi		AAAGGAACTCTCCATAAAACCC_cp	-0.248798	1	NoSignifi
		AGGGGCCATCTGACTCA_oh	-0.215284	1	NoSignifi		AACCAGGATCCCCTC_cp	-0.726534	1	NoSignifi			AGGGGCCATCTGACTCA_oh	-1.32424	1	NoSignifi		AACCAGGATCCCCTC_cp	-2.01136	0.155488	NoSignifi			AGGGGCCATCTGACTCA_oh	-1.33397	1	NoSignifi		AACCAGGATCCCCTC_cp	-1.73464	0.790223	NoSignifi
		ATCCAGGAGTCTGAGGGGT_oh	-0.345841	1	NoSignifi		ATCCGAGGACAATATATTA_cp	-0.341016	1	NoSignifi			ATCCAGGAGTCTGAGGGGT_oh	-0.414601	1	NoSignifi		ATCCGAGGACAATATATTA_cp	-0.942192	1	NoSignifi			ATCCAGGAGTCTGAGGGGT_oh	-1.33397	1	NoSignifi		ATCCGAGGACAATATATTA_cp	-0.616597	1	NoSignifi
		AATTTTTGAGGCCTTGTTTCGGCAAGGCTA_oh	-0.489399	1	NoSignifi		ATCAGTGATAGATTATGGATTCGC_cp	-0.672323	1	NoSignifi			AATTTTTGAGGCCTTGTTTCGGCAAGGCTA_oh	-0.798885	1	NoSignifi		ATCAGTGATAGATTATGGATTCGC_cp	-1.86103	0.536793	NoSignifi			AATTTTTGAGGCCTTGTTTCGGCAAGGCTA_oh	-0.264838	1	NoSignifi		ATCAGTGATAGATTATGGATTCGC_cp	-1.38968	1	NoSignifi
		TGGGGGACTGCGTTCGCGCTTCCCCCTGG_oh	0.6502	1	NoSignifi		CTGAGGACTGCGACGT_cp	-0.672323	1	NoSignifi			TGGGGGACTGCGTTCGCGCTTCCCCCTGG_oh	-1.32424	1	NoSignifi		CTGAGGACTGCGACGT_cp	-3.56322	0.000168228	Down			TGGGGGACTGCGTTCGCGCTTCCCCCTGG_oh	-1.50179	1	NoSignifi		CTGAGGACTGCGACGT_cp	-2.59768	0.0128218	NoSignifi
		ACCTCATCTGATGCCA_oh	-3.66493	0.0227811	NoSignifi		CAGGAACGGTGCACCA_cp	0.47629	1	NoSignifi			ACCTCATCTGATGCCA_oh	-1.68203	1	NoSignifi		CAGGAACGGTGCACCA_cp	0.477291	1	NoSignifi			ACCTCATCTGATGCCA_oh	-1.91055	1	NoSignifi		CAGGAACGGTGCACCA_cp	-0.741551	1	NoSignifi
		TGAAATCTGAAGACA_oh	-0.095568	1	NoSignifi		ACTTTCAGGGATCATTTCTAT_cp	-0.143704	1	NoSignifi			TGAAATCTGAAGACA_oh	-4.36609	0.01785	NoSignifi		ACTTTCAGGGATCATTTCTAT_cp	-0.193364	1	NoSignifi			TGAAATCTGAAGACA_oh	-2.16858	1	NoSignifi		ACTTTCAGGGATCATTTCTAT_cp	-0.203148	1	NoSignifi
		TGACAACATCCTGGTTGCTTATCTGATT_oh	0.0672183	1	NoSignifi		AGTTCGTTACTAGAGAAGTTTCTCTGACT_cp	-0.0370938	1	NoSignifi			TGACAACATCCTGGTTGCTTATCTGATT_oh	-1.68203	1	NoSignifi		AGTTCGTTACTAGAGAAGTTTCTCTGACT_cp	-0.385331	1	NoSignifi			TGACAACATCCTGGTTGCTTATCTGATT_oh	-1.91055	1	NoSignifi		AGTTCGTTACTAGAGAAGTTTCTCTGACT_cp	-0.616597	1	NoSignifi
		ACTTACGGATCTGGCTTCTGAGATG_oh	1.38558	0.767286	NoSignifi		TGTCCCATTTGACTACCACATTTTCTAC_cp	0.523506	1	NoSignifi			ACTTACGGATCTGGCTTCTGAGATG_oh	0.66315	1	NoSignifi		TGTCCCATTTGACTACCACATTTTCTAC_cp	-0.798562	1	NoSignifi			ACTTACGGATCTGGCTTCTGAGATG_oh	-0.424361	1	NoSignifi		TGTCCCATTTGACTACCACATTTTCTAC_cp	-1.38968	1	NoSignifi
		ATACCTGCGACATCT_oh	-3.10652	0.257774	NoSignifi		TAACCCAATTTTTTGA_cp	0.546547	1	NoSignifi			ATACCTGCGACATCT_oh	-1.68203	1	NoSignifi		TAACCCAATTTTTTGA_cp	-0.437598	1	NoSignifi			ATACCTGCGACATCT_oh	0.185516	1	NoSignifi		TAACCCAATTTTTTGA_cp	-1.19839	1	NoSignifi
		TAAACCGTTCCATTTTATTTCTGAGGTTA_oh	1.01189	1	NoSignifi		ATCAGGGAAGCTTTGGGC_cp	-0.341016	1	NoSignifi			TAAACCGTTCCATTTTATTTCTGAGGTTA_oh	0.195288	1	NoSignifi		ATCAGGGAAGCTTTGGGC_cp	-0.491829	1	NoSignifi			TAAACCGTTCCATTTTATTTCTGAGGTTA_oh	-1.04752	1	NoSignifi		ATCAGGGAAGCTTTGGGC_cp	-1.61026	1	NoSignifi
		GAGGCCTTGTTTCGGCAAGGCT_oh	0.11764	1	NoSignifi		AAAAAAATTGGAACGATAC_cp	-0.299335	1	NoSignifi			GAGGCCTTGTTTCGGCAAGGCT_oh	0.0191713	1	NoSignifi		AAAAAAATTGGAACGATAC_cp	-0.286157	1	NoSignifi			GAGGCCTTGTTTCGGCAAGGCT_oh	-1.33397	1	NoSignifi		AAAAAAATTGGAACGATAC_cp	-0.951963	1	NoSignifi
		ATTTTTTGAGGTCCTGCTCGTGCAGGGCT_oh	-0.279086	1	NoSignifi		ACTGAAGGAATGAGATGAAC_cp	-0.341016	1	NoSignifi			ATTTTTTGAGGTCCTGCTCGTGCAGGGCT_oh	-0.501507	1	NoSignifi		ACTGAAGGAATGAGATGAAC_cp	-1.60051	1	NoSignifi			ATTTTTTGAGGTCCTGCTCGTGCAGGGCT_oh	-2.16858	1	NoSignifi		ACTGAAGGAATGAGATGAAC_cp	-1.02952	1	NoSignifi
		TCCAGAAGGAACTGTCTGAGGGA_oh	1.92797	0.000631641	NoSignifi		GACCCCTGCGATTTCCCC_cp	0.155056	1	NoSignifi			TCCAGAAGGAACTGTCTGAGGGA_oh	0.622629	1	NoSignifi		GACCCCTGCGATTTCCCC_cp	-3.56322	0.000168228	Down			TCCAGAAGGAACTGTCTGAGGGA_oh	1.06735	1	NoSignifi		GACCCCTGCGATTTCCCC_cp	-2.85571	0.00510184	Down
		CAACCTTGGAGAGCTGAGC_oh	0.213485	1	NoSignifi		AGAGCACCCGAAACCACGAGGACGAGAC_cp	-0.258826	1	NoSignifi			CAACCTTGGAGAGCTGAGC_oh	-0.593986	1	NoSignifi		AGAGCACCCGAAACCACGAGGACGAGAC_cp	-0.942192	1	NoSignifi			CAACCTTGGAGAGCTGAGC_oh	1.28929	1	NoSignifi		AGAGCACCCGAAACCACGAGGACGAGAC_cp	-1.73464	0.790223	NoSignifi
		TCAGACGCCGGAACACTT_oh	0.0672183	1	NoSignifi		AAGAAGCCCGGCTCTC_cp	-1.03313	1	NoSignifi			TCAGACGCCGGAACACTT_oh	-0.798885	1	NoSignifi		AAGAAGCCCGGCTCTC_cp	-5.0532	6.13536e-06	Down			TCAGACGCCGGAACACTT_oh	-0.511265	1	NoSignifi		AAGAAGCCCGGCTCTC_cp	-8.44468	6.71992e-07	Down
		TTACCAATTTTTTGAGGTCTTGCTTCTTGC_oh	1.41195	0.649959	NoSignifi		TACAGATTGAACTCCTGTTCTAC_cp	0.591553	1	NoSignifi			TTACCAATTTTTTGAGGTCTTGCTTCTTGC_oh	-0.13439	1	NoSignifi		TACAGATTGAACTCCTGTTCTAC_cp	0.0154471	1	NoSignifi			TTACCAATTTTTTGAGGTCTTGCTTCTTGC_oh	-0.464181	1	NoSignifi		TACAGATTGAACTCCTGTTCTAC_cp	0.00566117	1	NoSignifi
		AATGAGCCTGATCCAG_oh	-1.86798	1	NoSignifi		TCGGCGGTAGAAGAAA_cp	0.0621776	1	NoSignifi			AATGAGCCTGATCCAG_oh	-0.751802	1	NoSignifi		TCGGCGGTAGAAGAAA_cp	0.687104	1	NoSignifi			AATGAGCCTGATCCAG_oh	-0.876055	1	NoSignifi		TCGGCGGTAGAAGAAA_cp	-0.447378	1	NoSignifi
		AGAACCACCAAGATCGCTGATGC_oh	0.213456	1	NoSignifi		AGCGTTCCCTCTTGAGC_cp	-0.782862	1	NoSignifi			AGAACCACCAAGATCGCTGATGC_oh	-0.207992	1	NoSignifi		AGCGTTCCCTCTTGAGC_cp	0.0154471	1	NoSignifi			AGAACCACCAAGATCGCTGATGC_oh	-0.074128	1	NoSignifi		AGCGTTCCCTCTTGAGC_cp	-1.02952	1	NoSignifi
		CAGTAGGCTCTACAGAA_oh	0.213456	1	NoSignifi		GAGACGTAGCGTTCCCTCCTGAGCGT_cp	0.324595	1	NoSignifi			CAGTAGGCTCTACAGAA_oh	0.749647	1	NoSignifi		GAGACGTAGCGTTCCCTCCTGAGCGT_cp	-0.0644885	1	NoSignifi			CAGTAGGCTCTACAGAA_oh	-0.144155	1	NoSignifi		GAGACGTAGCGTTCCCTCCTGAGCGT_cp	-1.11149	1	NoSignifi
		TTTCCTTGGATGTCTGAGCGAA_oh	0.00785816	1	NoSignifi		AGGGCTCTACGCTTGGGC_cp	-0.937313	1	NoSignifi			TTTCCTTGGATGTCTGAGCGAA_oh	-1.12683	1	NoSignifi		AGGGCTCTACGCTTGGGC_cp	-0.209953	1	NoSignifi			TTTCCTTGGATGTCTGAGCGAA_oh	-1.13656	1	NoSignifi		AGGGCTCTACGCTTGGGC_cp	-0.174086	1	NoSignifi
		TCCAGAGGCTGTTTCTGAGC_oh	1.21068	1	NoSignifi		GTTGCCCGCATTCTCC_cp	-2.06578	0.23085	NoSignifi			TCCAGAGGCTGTTTCTGAGC_oh	0.24237	1	NoSignifi		GTTGCCCGCATTCTCC_cp	-2.55891	0.0219745	NoSignifi			TCCAGAGGCTGTTTCTGAGC_oh	-1.28688	1	NoSignifi		GTTGCCCGCATTCTCC_cp	-1.2618	1	NoSignifi
		CCCCGCCCGGGGGCTTGA_oh	-0.985763	1	NoSignifi		TCCGAGGCTAGAGTC_cp	-0.643255	1	NoSignifi			CCCCGCCCGGGGGCTTGA_oh	-1.44499	1	NoSignifi		TCCGAGGCTAGAGTC_cp	0.419076	1	NoSignifi			CCCCGCCCGGGGGCTTGA_oh	-0.295312	1	NoSignifi		TCCGAGGCTAGAGTC_cp	-0.64866	1	NoSignifi
		TACTTACGGATCTGGCTTCTGAGA_oh	0.306219	1	NoSignifi		GCCACATGATGTTTGC_cp	-1.39392	1	NoSignifi			TACTTACGGATCTGGCTTCTGAGA_oh	0.18602	1	NoSignifi		GCCACATGATGTTTGC_cp	-0.91313	1	NoSignifi			TACTTACGGATCTGGCTTCTGAGA_oh	-0.377277	1	NoSignifi		GCCACATGATGTTTGC_cp	-1.84171	0.602292	NoSignifi
		AGTTACCTTCCTTGGATGTCTGAGTGA_oh	0.919124	1	NoSignifi		TTCTCTGACTGTGTAGAGCACCC_cp	0.598293	1	NoSignifi			AGTTACCTTCCTTGGATGTCTGAGTGA_oh	0.296602	1	NoSignifi		TTCTCTGACTGTGTAGAGCACCC_cp	0.357813	1	NoSignifi			AGTTACCTTCCTTGGATGTCTGAGTGA_oh	1.25709	1	NoSignifi		TTCTCTGACTGTGTAGAGCACCC_cp	-0.418316	1	NoSignifi
		AAGCAGCCGGAATTCTGTTT_oh	-0.0484697	1	NoSignifi		CCCACTGTCCCTATC_cp	-0.591008	1	NoSignifi			AAGCAGCCGGAATTCTGTTT_oh	0.669711	1	NoSignifi		CCCACTGTCCCTATC_cp	-0.120053	1	NoSignifi			AAGCAGCCGGAATTCTGTTT_oh	-0.76155	1	NoSignifi		CCCACTGTCCCTATC_cp	0.0730886	1	NoSignifi
		GGATATGGGACTGAGACCA_oh	0.697298	1	NoSignifi		CGTGAAGCGTTCCATATTTT_cp	-0.0782174	1	NoSignifi			GGATATGGGACTGAGACCA_oh	-0.751802	1	NoSignifi		CGTGAAGCGTTCCATATTTT_cp	-1.69583	1	NoSignifi			GGATATGGGACTGAGACCA_oh	-0.074128	1	NoSignifi		CGTGAAGCGTTCCATATTTT_cp	-1.4667	1	NoSignifi
		ATATAGGCTCTAACAAAC_oh	0.213456	1	NoSignifi		AGGTCACGTCGGGGTCAC_cp	0.122873	1	NoSignifi			ATATAGGCTCTAACAAAC_oh	0.399308	1	NoSignifi		AGGTCACGTCGGGGTCAC_cp	0.0445087	1	NoSignifi			ATATAGGCTCTAACAAAC_oh	0.956105	1	NoSignifi		AGGTCACGTCGGGGTCAC_cp	-0.712489	1	NoSignifi
		TTTGCCAGTTTGTCCTGATA_oh	-0.879757	1	NoSignifi		TACCTGGCAGGGGAGATACC_cp	0.552573	1	NoSignifi			TTTGCCAGTTTGTCCTGATA_oh	0.00242368	1	NoSignifi		TACCTGGCAGGGGAGATACC_cp	0.61507	1	NoSignifi			TTTGCCAGTTTGTCCTGATA_oh	-1.00044	1	NoSignifi		TACCTGGCAGGGGAGATACC_cp	0.034723	1	NoSignifi
		CCCGGGGATCCCGGCGGG_oh	-1.51063	1	NoSignifi		AAGCTTCCAAGACTCC_cp	0.380079	1	NoSignifi			CCCGGGGATCCCGGCGGG_oh	-0.546903	1	NoSignifi		AAGCTTCCAAGACTCC_cp	-0.99069	1	NoSignifi			CCCGGGGATCCCGGCGGG_oh	-0.876055	1	NoSignifi		AAGCTTCCAAGACTCC_cp	0.438969	1	NoSignifi
		AGTGGGGGACTGCGTTCGCGATCTCCCCTG_oh	-0.298743	1	NoSignifi		GCGTTTGTGGTATAGT_cp	-0.937313	1	NoSignifi			AGTGGGGGACTGCGTTCGCGATCTCCCCTG_oh	-0.454424	1	NoSignifi		GCGTTTGTGGTATAGT_cp	-1.69583	1	NoSignifi			AGTGGGGGACTGCGTTCGCGATCTCCCCTG_oh	-0.217755	1	NoSignifi		GCGTTTGTGGTATAGT_cp	-1.99203	0.182192	NoSignifi
		GCATAATTTGTGGTAGTGGGGGA_oh	1.05899	1	NoSignifi		TAGCTCAGCGGTTACTTC_cp	0.2138	1	NoSignifi			GCATAATTTGTGGTAGTGGGGGA_oh	1.53846	0.137081	NoSignifi		TAGCTCAGCGGTTACTTC_cp	-0.839529	1	NoSignifi			GCATAATTTGTGGTAGTGGGGGA_oh	1.08413	1	NoSignifi		TAGCTCAGCGGTTACTTC_cp	-2.15986	0.0918306	NoSignifi
		TGGCAGTGTCTTAGCTGGTTGTTAA_oh	-1.36046	1	NoSignifi		ACTGAAGGAATGAGATGAACACTTT_cp	0.456543	1	NoSignifi			TGGCAGTGTCTTAGCTGGTTGTTAA_oh	-0.285551	1	NoSignifi		ACTGAAGGAATGAGATGAACACTTT_cp	-1.83197	0.692413	NoSignifi			TGGCAGTGTCTTAGCTGGTTGTTAA_oh	-0.655469	1	NoSignifi		ACTGAAGGAATGAGATGAACACTTT_cp	-0.64866	1	NoSignifi
		TAATGAGCCTGATCCA_oh	0.164738	1	NoSignifi		AATACCCCGCCGTGACGACTTGCAAT_cp	0.0258289	1	NoSignifi			TAATGAGCCTGATCCA_oh	-0.13439	1	NoSignifi		AATACCCCGCCGTGACGACTTGCAAT_cp	-0.408536	1	NoSignifi			TAATGAGCCTGATCCA_oh	0.48541	1	NoSignifi		AATACCCCGCCGTGACGACTTGCAAT_cp	-0.849301	1	NoSignifi
		TTCGCGCTCTCCCCTG_oh	-1.36046	1	NoSignifi		ATATTAAGTGGATTTTTGGAACT_cp	0.575614	1	NoSignifi			TTCGCGCTCTCCCCTG_oh	-2.4263	0.782996	NoSignifi		ATATTAAGTGGATTTTTGGAACT_cp	0.357813	1	NoSignifi			TTCGCGCTCTCCCCTG_oh	-1.28688	1	NoSignifi		ATATTAAGTGGATTTTTGGAACT_cp	0.034723	1	NoSignifi
		ACTTACGGATCTGGCTTCTGAGAT_oh	-1.10018	1	NoSignifi		AACTAATTGATCACAACCAGTTAC_cp	-0.311948	1	NoSignifi			ACTTACGGATCTGGCTTCTGAGAT_oh	-0.990697	1	NoSignifi		AACTAATTGATCACAACCAGTTAC_cp	-0.702715	1	NoSignifi			ACTTACGGATCTGGCTTCTGAGAT_oh	-2.43595	0.679641	NoSignifi		AACTAATTGATCACAACCAGTTAC_cp	0.910851	1	NoSignifi
		GGATATGGGACTGAGACC_oh	-0.78101	1	NoSignifi		TTTCCCATTTGACTACCACA_cp	-0.399105	1	NoSignifi			GGATATGGGACTGAGACC_oh	-0.990697	1	NoSignifi		TTTCCCATTTGACTACCACA_cp	-1.57145	1	NoSignifi			GGATATGGGACTGAGACC_oh	-0.876055	1	NoSignifi		TTTCCCATTTGACTACCACA_cp	-1.70558	0.986605	NoSignifi
		CCCGGCTCCGGGGGG_oh	-2.65784	0.89963	NoSignifi		AAATTCGTGAAGCGATATATTTTT_cp	-1.07406	1	NoSignifi			CCCGGCTCCGGGGGG_oh	-1.63495	1	NoSignifi		AAATTCGTGAAGCGATATATTTTT_cp	-0.7695	1	NoSignifi			CCCGGCTCCGGGGGG_oh	-0.76155	1	NoSignifi		AAATTCGTGAAGCGATATATTTTT_cp	-0.849301	1	NoSignifi
		TGTGAAGAGTCATGGTTTACTGAGGCT_oh	1.10768	1	NoSignifi		AAGCTGTGATGAATTTGAATCC_cp	-0.812411	1	NoSignifi			TGTGAAGAGTCATGGTTTACTGAGGCT_oh	-0.597046	1	NoSignifi		AAGCTGTGATGAATTTGAATCC_cp	-1.98229	0.209643	NoSignifi			TGTGAAGAGTCATGGTTTACTGAGGCT_oh	-1.08789	1	NoSignifi		AAGCTGTGATGAATTTGAATCC_cp	-1.16933	1	NoSignifi
		CAGATCAGAAACATGG_oh	-0.119498	1	NoSignifi		TGCCCGATGATTATAAAAAGACGC_cp	-0.444741	1	NoSignifi			CAGATCAGAAACATGG_oh	-1.07816	1	NoSignifi		TGCCCGATGATTATAAAAAGACGC_cp	-2.15013	0.106768	NoSignifi			CAGATCAGAAACATGG_oh	-0.827383	1	NoSignifi		TGCCCGATGATTATAAAAAGACGC_cp	-1.36062	1	NoSignifi
		TGGGGGACTGCGTTCGCGCTCTCCCCT_oh	0.262144	1	NoSignifi		ATCCGAGGACAATATATT_cp	0.326754	1	NoSignifi			TGGGGGACTGCGTTCGCGCTCTCCCCT_oh	-0.0156907	1	NoSignifi		ATCCGAGGACAATATATT_cp	-0.0354269	1	NoSignifi			TGGGGGACTGCGTTCGCGCTCTCCCCT_oh	-1.23821	1	NoSignifi		ATCCGAGGACAATATATT_cp	-1.4667	1	NoSignifi
		TGAGGGAAAATACTCTATTCTGAGGC_oh	0.967812	1	NoSignifi		ACCTGTTCCTCCTTT_cp	-1.36425	1	NoSignifi			TGAGGGAAAATACTCTATTCTGAGGC_oh	-0.597046	1	NoSignifi		ACCTGTTCCTCCTTT_cp	0.0741678	1	NoSignifi			TGAGGGAAAATACTCTATTCTGAGGC_oh	-0.415509	1	NoSignifi		ACCTGTTCCTCCTTT_cp	-1.13967	1	NoSignifi
		AAACTCTGTGCTGAATGTCAAGTTCTGATT_oh	-0.1833	1	NoSignifi		AGGGGAAAGTCCCCGGACCACGGGC_cp	0.409744	1	NoSignifi			AAACTCTGTGCTGAATGTCAAGTTCTGATT_oh	-0.159321	1	NoSignifi		AGGGGAAAGTCCCCGGACCACGGGC_cp	0.563969	1	NoSignifi			AAACTCTGTGCTGAATGTCAAGTTCTGATT_oh	-0.24664	1	NoSignifi		AGGGGAAAGTCCCCGGACCACGGGC_cp	-0.749615	1	NoSignifi
		GGCCCCCGGCGCGCCGGGCT_oh	-1.31177	1	NoSignifi		AATTCTGAGTCTTAACCCAATTTTTT_cp	0.12091	1	NoSignifi			GGCCCCCGGCGCGCCGGGCT_oh	-1.22848	1	NoSignifi		AATTCTGAGTCTTAACCCAATTTTTT_cp	-0.548099	1	NoSignifi			GGCCCCCGGCGCGCCGGGCT_oh	-1.59599	1	NoSignifi		AATTCTGAGTCTTAACCCAATTTTTT_cp	-1.23214	1	NoSignifi
		TTTGACATCCAGGAGTCTGAGGGG_oh	1.13409	1	NoSignifi		GAATAGCCACTGCACTCCAGCCTGGGC_cp	-0.782746	1	NoSignifi			TTTGACATCCAGGAGTCTGAGGGG_oh	0.67669	1	NoSignifi		GAATAGCCACTGCACTCCAGCCTGGGC_cp	-3.5045	0.000393467	Down			TTTGACATCCAGGAGTCTGAGGGG_oh	0.438206	1	NoSignifi		GAATAGCCACTGCACTCCAGCCTGGGC_cp	-2.79698	0.0107727	NoSignifi
		AGAGGGAGGGAACGCAGTCTGAGTGGA_oh	-0.393613	1	NoSignifi		CCACAATGATGACATCATATTTGCTACTC_cp	0.535022	1	NoSignifi			AGAGGGAGGGAACGCAGTCTGAGTGGA_oh	-1.39632	1	NoSignifi		CCACAATGATGACATCATATTTGCTACTC_cp	0.0347536	1	NoSignifi			AGAGGGAGGGAACGCAGTCTGAGTGGA_oh	-0.328605	1	NoSignifi		CCACAATGATGACATCATATTTGCTACTC_cp	0.468628	1	NoSignifi
		GGCCTTGTCTTGACAAGGCT_oh	-0.119498	1	NoSignifi		AGCTCAGCGGTTACTTCGAC_cp	0.243465	1	NoSignifi			GGCCTTGTCTTGACAAGGCT_oh	-0.70313	1	NoSignifi		AGCTCAGCGGTTACTTCGAC_cp	-0.180294	1	NoSignifi			GGCCTTGTCTTGACAAGGCT_oh	-1.59599	1	NoSignifi		AGCTCAGCGGTTACTTCGAC_cp	-0.819641	1	NoSignifi
		GGGGGGACTGCGTTCGCGCTCTCCCCTG_oh	-0.55305	1	NoSignifi		AGTACTTCCAGGAACGGTGC_cp	-0.462203	1	NoSignifi			GGGGGGACTGCGTTCGCGCTCTCCCCTG_oh	-2.78035	0.470502	NoSignifi		AGTACTTCCAGGAACGGTGC_cp	-1.80231	0.932783	NoSignifi			GGGGGGACTGCGTTCGCGCTCTCCCCTG_oh	-1.23821	1	NoSignifi		AGTACTTCCAGGAACGGTGC_cp	-0.499236	1	NoSignifi
		GATTGATTGTTAAGCTGAAA_oh	1.10768	1	NoSignifi		AGAGAGTGCCGCGTGCACACGCGCGT_cp	0.83706	1	NoSignifi			GATTGATTGTTAAGCTGAAA_oh	0.114926	1	NoSignifi		AGAGAGTGCCGCGTGCACACGCGCGT_cp	0.0741678	1	NoSignifi			GATTGATTGTTAAGCTGAAA_oh	-0.507985	1	NoSignifi		AGAGAGTGCCGCGTGCACACGCGCGT_cp	-0.336391	1	NoSignifi
		TGAGGTCTTGTGCTTACAAGACTA_oh	-0.393613	1	NoSignifi		CGCGCCTGTGAATAGCCACTGCACTCC_cp	0.435685	1	NoSignifi			TGAGGTCTTGTGCTTACAAGACTA_oh	-1.07816	1	NoSignifi		CGCGCCTGTGAATAGCCACTGCACTCC_cp	0.290406	1	NoSignifi			TGAGGTCTTGTGCTTACAAGACTA_oh	-0.951765	1	NoSignifi		CGCGCCTGTGAATAGCCACTGCACTCC_cp	-1.23214	1	NoSignifi
		TGCAGTACTTCCAGGAACGGTGCACC_oh	0.309271	1	NoSignifi		AAAAAAAATTGGAACGATACAGAGAAGA_cp	0.672273	1	NoSignifi			TGCAGTACTTCCAGGAACGGTGCACC_oh	-0.70313	1	NoSignifi		AAAAAAAATTGGAACGATACAGAGAAGA_cp	-1.66618	1	NoSignifi			TGCAGTACTTCCAGGAACGGTGCACC_oh	-1.59599	1	NoSignifi		AAAAAAAATTGGAACGATACAGAGAAGA_cp	-1.96237	0.251774	NoSignifi
		AAATAACATGATATTGTGGAAGTTCTGAGT_oh	-1.17577	1	NoSignifi		ACTAAAATTGGAACGATACA_cp	0.0554941	1	NoSignifi			AAATAACATGATATTGTGGAAGTTCTGAGT_oh	0.114926	1	NoSignifi		ACTAAAATTGGAACGATACA_cp	-0.609225	1	NoSignifi			AAATAACATGATATTGTGGAAGTTCTGAGT_oh	0.0413287	1	NoSignifi		ACTAAAATTGGAACGATACA_cp	-1.05276	1	NoSignifi
		GCAAATTCGTGAAGCGTTCCATATTTTTT_oh	-0.937075	1	NoSignifi		AGGGCGAGGCTTATCCATT_cp	0.021639	1	NoSignifi			GCAAATTCGTGAAGCGTTCCATATTTTTT_oh	-1.58628	1	NoSignifi		AGGGCGAGGCTTATCCATT_cp	-0.433109	1	NoSignifi			GCAAATTCGTGAAGCGTTCCATATTTTTT_oh	-2.38728	0.679641	NoSignifi		AGGGCGAGGCTTATCCATT_cp	-0.68283	1	NoSignifi
		AAAACACTTTTCTGAGGCT_oh	0.602014	1	NoSignifi		ATAGGAGAACTCCGTTC_cp	0.213788	1	NoSignifi			AAAACACTTTTCTGAGGCT_oh	0.589507	1	NoSignifi		ATAGGAGAACTCCGTTC_cp	0.745825	1	NoSignifi			AAAACACTTTTCTGAGGCT_oh	-0.0254559	1	NoSignifi		ATAGGAGAACTCCGTTC_cp	0.660884	1	NoSignifi
		AGTTCCTTGGCTGTGTCTGAGCA_oh	0.0565461	1	NoSignifi		ACAGATTTCTTTGTTCCTTC_cp	1.13325	1	NoSignifi			AGTTCCTTGGCTGTGTCTGAGCA_oh	-0.405753	1	NoSignifi		ACAGATTTCTTTGTTCCTTC_cp	-0.0171786	1	NoSignifi			AGTTCCTTGGCTGTGTCTGAGCA_oh	0.708606	1	NoSignifi		ACAGATTTCTTTGTTCCTTC_cp	-0.86296	1	NoSignifi
		TGACGACTCCATGTGTCTGAGCAA_oh	-0.732322	1	NoSignifi		AGGAGTTCTGGGCTGTAGTGCGCTATGC_cp	0.0857821	1	NoSignifi			TGACGACTCCATGTGTCTGAGCAA_oh	-1.22848	1	NoSignifi		AGGAGTTCTGGGCTGTAGTGCGCTATGC_cp	-1.51151	1	NoSignifi			TGACGACTCCATGTGTCTGAGCAA_oh	-1.59599	1	NoSignifi		AGGAGTTCTGGGCTGTAGTGCGCTATGC_cp	-2.28987	0.0845323	NoSignifi
		TCGGGGGGGCCGGCGGCGGCGGCGA_oh	0.0565461	1	NoSignifi		AGTAGTGGGATCGCGCCTGTGAA_cp	0.635567	1	NoSignifi			TCGGGGGGGCCGGCGGCGGCGGCGA_oh	-0.498231	1	NoSignifi		AGTAGTGGGATCGCGCCTGTGAA_cp	-0.578943	1	NoSignifi			TCGGGGGGGCCGGCGGCGGCGGCGA_oh	0.105158	1	NoSignifi		AGTAGTGGGATCGCGCCTGTGAA_cp	0.766315	1	NoSignifi
		AAGGACTTGTCATAGTTACACTGACTG_oh	-0.732322	1	NoSignifi		ACCACCCTGAACGCGCCCCGTC_cp	-0.0182641	1	NoSignifi			AAGGACTTGTCATAGTTACACTGACTG_oh	-1.8051	1	NoSignifi		ACCACCCTGAACGCGCCCCGTC_cp	-0.24589	1	NoSignifi			AAGGACTTGTCATAGTTACACTGACTG_oh	-0.827383	1	NoSignifi		ACCACCCTGAACGCGCCCCGTC_cp	-1.40676	1	NoSignifi
		GAAAGGTATTTTCTGAGT_oh	-0.320049	1	NoSignifi		AAGAATGGCTAGTGTC_cp	-0.384788	1	NoSignifi			GAAAGGTATTTTCTGAGT_oh	0.447979	1	NoSignifi		AAGAATGGCTAGTGTC_cp	-1.92235	0.38994	NoSignifi			GAAAGGTATTTTCTGAGT_oh	-0.0254559	1	NoSignifi		AAGAATGGCTAGTGTC_cp	-0.719333	1	NoSignifi
		ACATTGCTGACAGTG_oh	-2.29536	1	NoSignifi		AGTGTAGTATCTGTTCTTATC_cp	0.516497	1	NoSignifi			ACATTGCTGACAGTG_oh	-1.39632	1	NoSignifi		AGTGTAGTATCTGTTCTTATC_cp	0.448711	1	NoSignifi			ACATTGCTGACAGTG_oh	-0.606797	1	NoSignifi		AGTGTAGTATCTGTTCTTATC_cp	0.0147295	1	NoSignifi
		TCTCGGGGGTCCGAGAGG_oh	-1.0011	1	NoSignifi		AGCCCGTGATGAATTAATTTCTGACACC_cp	0.213777	1	NoSignifi			TCTCGGGGGTCCGAGAGG_oh	-1.53591	1	NoSignifi		AGCCCGTGATGAATTAATTTCTGACACC_cp	-0.642774	1	NoSignifi			TCTCGGGGGTCCGAGAGG_oh	-0.196269	1	NoSignifi		AGCCCGTGATGAATTAATTTCTGACACC_cp	-0.719333	1	NoSignifi
		TGAAAGTAGCCTTTCTGAAC_oh	0.263814	1	NoSignifi		AAATTCGTGAAGCGTTCATATTTTT_cp	-0.813557	1	NoSignifi			TGAAAGTAGCCTTTCTGAAC_oh	0.639878	1	NoSignifi		AAATTCGTGAAGCGTTCATATTTTT_cp	-2.09019	0.201331	NoSignifi			TGAAAGTAGCCTTTCTGAAC_oh	0.15553	1	NoSignifi		AAATTCGTGAAGCGTTCATATTTTT_cp	-0.206936	1	NoSignifi
		ATGGACTCGTTCTGAGCCAG_oh	-0.886686	1	NoSignifi		ATGTGTGATGACACAACTTTTTTCTTCATC_cp	-0.752458	1	NoSignifi			ATGGACTCGTTCTGAGCCAG_oh	-0.767268	1	NoSignifi		ATGTGTGATGACACAACTTTTTTCTTCATC_cp	-0.150013	1	NoSignifi			ATGGACTCGTTCTGAGCCAG_oh	-1.76442	1	NoSignifi		ATGTGTGATGACACAACTTTTTTCTTCATC_cp	0.24236	1	NoSignifi
		ACTGCGTTCGCGCTCTCCCCTG_oh	-0.199666	1	NoSignifi		ACGGAGAGAGAGAGAAAACGAGTTCCTTC_cp	0.244076	1	NoSignifi			ACTGCGTTCGCGCTCTCCCCTG_oh	-0.546675	1	NoSignifi		ACGGAGAGAGAGAGAAAACGAGTTCCTTC_cp	-0.348596	1	NoSignifi			ACTGCGTTCGCGCTCTCCCCTG_oh	-1.54562	1	NoSignifi		ACGGAGAGAGAGAGAAAACGAGTTCCTTC_cp	0.0147295	1	NoSignifi
		AGCTCTAGAATTACGCTGAGACC_oh	0.796375	1	NoSignifi		AGGAGTTCTGGGCTGTAGTGCGCTAT_cp	-0.531055	1	NoSignifi			AGCTCTAGAATTACGCTGAGACC_oh	0.226422	1	NoSignifi		AGGAGTTCTGGGCTGTAGTGCGCTAT_cp	-3.47422	0.000596925	Down			AGCTCTAGAATTACGCTGAGACC_oh	0.986609	1	NoSignifi		AGGAGTTCTGGGCTGTAGTGCGCTAT_cp	-3.08116	0.00574739	Down
		TCTCTGGGCCTGTGTCTTAGGCTCT_oh	-1.26138	1	NoSignifi		AGCGGAGGAAAAAACT_cp	-1.63113	1	NoSignifi			TCTCTGGGCCTGTGTCTTAGGCTCT_oh	-1.75473	1	NoSignifi		AGCGGAGGAAAAAACT_cp	-3.47422	0.000596925	Down			TCTCTGGGCCTGTGTCTTAGGCTCT_oh	-1.18784	1	NoSignifi		AGCGGAGGAAAAAACT_cp	-4.97346	1.44153e-05	Down
		TGTGATGTCTTCAAAGGAACCACTGATG_oh	0.574643	1	NoSignifi		ATGGGAACGATACAGAGAAGATT_cp	-0.531055	1	NoSignifi			TGTGATGTCTTCAAAGGAACCACTGATG_oh	-1.34595	1	NoSignifi		ATGGGAACGATACAGAGAAGATT_cp	-1.29092	1	NoSignifi			TGTGATGTCTTCAAAGGAACCACTGATG_oh	-1.03752	1	NoSignifi		ATGGGAACGATACAGAGAAGATT_cp	-1.40676	1	NoSignifi
		TGACTTGAGCAAGTGACATTC_oh	1.18448	1	NoSignifi		TCCCAGGGCGAGGCTTATCC_cp	-0.130401	1	NoSignifi			TGACTTGAGCAAGTGACATTC_oh	0.165296	1	NoSignifi		TCCCAGGGCGAGGCTTATCC_cp	-1.51151	1	NoSignifi			TGACTTGAGCAAGTGACATTC_oh	0.0917004	1	NoSignifi		TCCCAGGGCGAGGCTTATCC_cp	-0.86296	1	NoSignifi
		CTGCATGATGACGAACAAATACTGACT_oh	-0.343224	1	NoSignifi		ATCGACCTGGTATTGCAGTACTTCC_cp	0.766582	1	NoSignifi			CTGCATGATGACGAACAAATACTGACT_oh	-0.035348	1	NoSignifi		ATCGACCTGGTATTGCAGTACTTCC_cp	-0.197155	1	NoSignifi			CTGCATGATGACGAACAAATACTGACT_oh	-0.365137	1	NoSignifi		ATCGACCTGGTATTGCAGTACTTCC_cp	-1.52126	1	NoSignifi
		ACGCCTGTCTGAGCGTCTCT_oh	0.35966	1	NoSignifi		ACCCCCCCTTCTCACTACTGC_cp	-0.0546833	1	NoSignifi			ACGCCTGTCTGAGCGTCTCT_oh	0.101466	1	NoSignifi		ACCCCCCCTTCTCACTACTGC_cp	0.252147	1	NoSignifi			ACGCCTGTCTGAGCGTCTCT_oh	0.331643	1	NoSignifi		ACCCCCCCTTCTCACTACTGC_cp	0.0946642	1	NoSignifi
		TGGGGGACTGCGTTCGCGCTCTCCCCTA_oh	0.988524	1	NoSignifi		AGCATTTCCATGCAATCAGGACCTGACAAC_cp	-0.531055	1	NoSignifi			TGGGGGACTGCGTTCGCGCTCTCCCCTA_oh	-0.268476	1	NoSignifi		AGCATTTCCATGCAATCAGGACCTGACAAC_cp	-0.197155	1	NoSignifi			TGGGGGACTGCGTTCGCGCTCTCCCCTA_oh	-0.556426	1	NoSignifi		AGCATTTCCATGCAATCAGGACCTGACAAC_cp	-1.02248	1	NoSignifi
		TTGGCTATTCTGATA_oh	-1.7689	1	NoSignifi		ATACGAGGGACATGTTCCTTATCC_cp	0.273753	1	NoSignifi			TTGGCTATTCTGATA_oh	-3.2906	0.16262	NoSignifi		ATACGAGGGACATGTTCCTTATCC_cp	-0.70956	1	NoSignifi			TTGGCTATTCTGATA_oh	-0.278234	1	NoSignifi		ATACGAGGGACATGTTCCTTATCC_cp	-0.527594	1	NoSignifi
		ATTTCTAATGATACAGTT_oh	-0.589515	1	NoSignifi		GGAGAGGAACATATCTGAGTC_cp	-0.500117	1	NoSignifi			ATTTCTAATGATACAGTT_oh	0.165296	1	NoSignifi		GGAGAGGAACATATCTGAGTC_cp	-0.981785	1	NoSignifi			ATTTCTAATGATACAGTT_oh	-0.118711	1	NoSignifi		GGAGAGGAACATATCTGAGTC_cp	-0.991551	1	NoSignifi
		AGCAGGATTACTCTGAGA_oh	-0.26966	1	NoSignifi		CTACGGGGATGATATGAAAACTGAA_cp	-0.0994639	1	NoSignifi			AGCAGGATTACTCTGAGA_oh	-0.355382	1	NoSignifi		CTACGGGGATGATATGAAAACTGAA_cp	-1.60496	1	NoSignifi			AGCAGGATTACTCTGAGA_oh	-0.278234	1	NoSignifi		CTACGGGGATGATATGAAAACTGAA_cp	-3.45289	0.000533057	Down
		ATTTTTTGAGGTCTTGCTTCTTGCAAGGCT_oh	0.312533	1	NoSignifi		ATTGCTCTCCGGATGTGCTGACCCCTGC_cp	0.149799	1	NoSignifi			ATTTTTTGAGGTCTTGCTTCTTGCAAGGCT_oh	-0.44786	1	NoSignifi		ATTGCTCTCCGGATGTGCTGACCCCTGC_cp	-0.119082	1	NoSignifi			ATTTTTTGAGGTCTTGCTTCTTGCAAGGCT_oh	-2.73958	0.409551	NoSignifi		ATTGCTCTCCGGATGTGCTGACCCCTGC_cp	0.0861816	1	NoSignifi
		CAAACATGAACTAACATTAACTCTGACA_oh	-0.199666	1	NoSignifi		GTTCCCGGGTTTCGGCACC_cp	-1.30303	1	NoSignifi			CAAACATGAACTAACATTAACTCTGACA_oh	-0.44786	1	NoSignifi		GTTCCCGGGTTTCGGCACC_cp	0.173746	1	NoSignifi			CAAACATGAACTAACATTAACTCTGACA_oh	-0.118711	1	NoSignifi		GTTCCCGGGTTTCGGCACC_cp	-1.61471	1	NoSignifi
		TTACATTATAAGACTGAGGCT_oh	0.689765	1	NoSignifi		AAGCCCGTGATGAATTAATTTCTGAC_cp	-0.0237457	1	NoSignifi			TTACATTATAAGACTGAGGCT_oh	0.341413	1	NoSignifi		AAGCCCGTGATGAATTAATTTCTGAC_cp	-0.981785	1	NoSignifi			TTACATTATAAGACTGAGGCT_oh	0.0249158	1	NoSignifi		AAGCCCGTGATGAATTAATTTCTGAC_cp	-1.17093	1	NoSignifi
		CTTGGAAATCTGATT_oh	-1.41155	1	NoSignifi		CACGAGGACGAGACGT_cp	-0.606576	1	NoSignifi			CTTGGAAATCTGATT_oh	-2.01278	1	NoSignifi		CACGAGGACGAGACGT_cp	-0.899818	1	NoSignifi			CTTGGAAATCTGATT_oh	-1.03752	1	NoSignifi		CACGAGGACGAGACGT_cp	-3.45289	0.000533057	Down
		GTGATGTCTTCAAAGGAACCACTGATG_oh	0.449532	1	NoSignifi		ACTCCGGATGTGCTG_cp	-1.97489	0.542052	NoSignifi			GTGATGTCTTCAAAGGAACCACTGATG_oh	0.639878	1	NoSignifi		ACTCCGGATGTGCTG_cp	-8.3206	3.06063e-06	Down			GTGATGTCTTCAAAGGAACCACTGATG_oh	-0.365137	1	NoSignifi		ACTCCGGATGTGCTG_cp	-3.45289	0.000533057	Down
		TCATTAGAAAGAAACATCT_oh	1.04728	1	NoSignifi		CTGAGCGGGAGGAACC_cp	-1.97489	0.542052	NoSignifi			TCATTAGAAAGAAACATCT_oh	-0.891654	1	NoSignifi		CTGAGCGGGAGGAACC_cp	-1.60496	1	NoSignifi			TCATTAGAAAGAAACATCT_oh	-1.03752	1	NoSignifi		CTGAGCGGGAGGAACC_cp	-8.32474	2.86661e-06	Down
		AGTGGGGGACTGCGTTCGCGCTCCCCTG_oh	-0.420741	1	NoSignifi		AAGAGTTCGGTTCCCAGTACCC_cp	-0.179377	1	NoSignifi			AGTGGGGGACTGCGTTCGCGCTCCCCTG_oh	-1.53591	1	NoSignifi		AAGAGTTCGGTTCCCAGTACCC_cp	-0.265398	1	NoSignifi			AGTGGGGGACTGCGTTCGCGCTCCCCTG_oh	-1.76442	1	NoSignifi		AAGAGTTCGGTTCCCAGTACCC_cp	-0.327444	1	NoSignifi
		CCATGCACCGCTCTGAGA_oh	-0.502661	1	NoSignifi		TTCCGTGGAGAGGAACAATTCTGAGTCT_cp	0.444553	1	NoSignifi			CCATGCACCGCTCTGAGA_oh	-0.355382	1	NoSignifi		TTCCGTGGAGAGGAACAATTCTGAGTCT_cp	-0.678629	1	NoSignifi			CCATGCACCGCTCTGAGA_oh	-0.196269	1	NoSignifi		TTCCGTGGAGAGGAACAATTCTGAGTCT_cp	-3.05023	0.00574739	Down
		GAAAAGAAGTAACCTCTGAGCAGC_oh	0.106935	1	NoSignifi		ATTGCACTCCGGATGTGCTGACTTCTGC_cp	0.275014	1	NoSignifi			GAAAAGAAGTAACCTCTGAGCAGC_oh	-0.546675	1	NoSignifi		ATTGCACTCCGGATGTGCTGACTTCTGC_cp	0.479641	1	NoSignifi			GAAAAGAAGTAACCTCTGAGCAGC_oh	-0.662507	1	NoSignifi		ATTGCACTCCGGATGTGCTGACTTCTGC_cp	-0.381674	1	NoSignifi
		CTGGCTGAGCGTCGCT_oh	-0.78068	1	NoSignifi		AGTCAAGCTTCCAAGACTCC_cp	0.11672	1	NoSignifi			CTGGCTGAGCGTCGCT_oh	-0.44786	1	NoSignifi		AGTCAAGCTTCCAAGACTCC_cp	1.333	0.136622	NoSignifi			CTGGCTGAGCGTCGCT_oh	-0.662507	1	NoSignifi		AGTCAAGCTTCCAAGACTCC_cp	0.747584	1	NoSignifi
		AGAATTACGCTGAGAC_oh	-0.589515	1	NoSignifi		ACTTCCAGGAACGGTGCACCA_cp	0.30469	1	NoSignifi			AGAATTACGCTGAGAC_oh	-1.75473	1	NoSignifi		ACTTCCAGGAACGGTGCACCA_cp	0.13538	1	NoSignifi			AGAATTACGCTGAGAC_oh	-0.365137	1	NoSignifi		ACTTCCAGGAACGGTGCACCA_cp	-0.758428	1	NoSignifi
		AATTTGAGGTCCTGCTCGTGCAGGGCT_oh	-0.78068	1	NoSignifi		GGTTGGTCCGAGAGTAGT_cp	0.797519	1	NoSignifi			AATTTGAGGTCCTGCTCGTGCAGGGCT_oh	-1.17811	1	NoSignifi		GGTTGGTCCGAGAGTAGT_cp	-0.548013	1	NoSignifi			AATTTGAGGTCCTGCTCGTGCAGGGCT_oh	-1.35567	1	NoSignifi		GGTTGGTCCGAGAGTAGT_cp	0.0456607	1	NoSignifi
		TAAGTGAGGATGAAGTTATCTGAGG_oh	1.2359	1	NoSignifi		AGGTGTAGTATCTGTTCTTATC_cp	0.0481958	1	NoSignifi			TAAGTGAGGATGAAGTTATCTGAGG_oh	-0.652759	1	NoSignifi		AGGTGTAGTATCTGTTCTTATC_cp	0.831242	1	NoSignifi			TAAGTGAGGATGAAGTTATCTGAGG_oh	0.385874	1	NoSignifi		AGGTGTAGTATCTGTTCTTATC_cp	0.273292	1	NoSignifi
		CCAGTTTGTCCTGATA_oh	-1.98739	1	NoSignifi		TTCCCAGGGCGAGGCTTA_cp	0.417645	1	NoSignifi			CCAGTTTGTCCTGATA_oh	-1.02779	1	NoSignifi		TTCCCAGGGCGAGGCTTA_cp	-0.822259	1	NoSignifi			CCAGTTTGTCCTGATA_oh	-0.045111	1	NoSignifi		TTCCCAGGGCGAGGCTTA_cp	-1.75084	0.821267	NoSignifi
		GCTGACACTCACATTGCTGACAGTG_oh	0.161146	1	NoSignifi		TTGCTAATTGAAAACTTTTCCCAATAC_cp	-0.263978	1	NoSignifi			GCTGACACTCACATTGCTGACAGTG_oh	0.165296	1	NoSignifi		TTGCTAATTGAAAACTTTTCCCAATAC_cp	-2.46804	0.0625435	NoSignifi			GCTGACACTCACATTGCTGACAGTG_oh	-0.901393	1	NoSignifi		TTGCTAATTGAAAACTTTTCCCAATAC_cp	-1.61471	1	NoSignifi
		TACTCTATTCTGAGGCT_oh	-0.681934	1	NoSignifi		CGCCATGACGACTTGAAATAT_cp	-0.606576	1	NoSignifi			TACTCTATTCTGAGGCT_oh	-2.72998	0.470502	NoSignifi		CGCCATGACGACTTGAAATAT_cp	-1.48058	1	NoSignifi			TACTCTATTCTGAGGCT_oh	-0.365137	1	NoSignifi		CGCCATGACGACTTGAAATAT_cp	-2.73577	0.0218888	NoSignifi
		CTATGGTTTTCTGAAG_oh	-0.78068	1	NoSignifi		ACTAGAGAAGTTTCTCTGACT_cp	0.213764	1	NoSignifi			CTATGGTTTTCTGAAG_oh	-2.01278	1	NoSignifi		ACTAGAGAAGTTTCTCTGACT_cp	0.53963	1	NoSignifi			CTATGGTTTTCTGAAG_oh	-0.777011	1	NoSignifi		ACTAGAGAAGTTTCTCTGACT_cp	-0.0832137	1	NoSignifi
		GAAATCCAGAGGCTGTTTCTGAGC_oh	1.18448	1	NoSignifi		AAGAGTTCGGTTTTCAGCACCCAC_cp	-0.98317	1	NoSignifi			GAAATCCAGAGGCTGTTTCTGAGC_oh	0.226422	1	NoSignifi		AAGAGTTCGGTTTTCAGCACCCAC_cp	-0.548013	1	NoSignifi			GAAATCCAGAGGCTGTTTCTGAGC_oh	-0.457613	1	NoSignifi		AAGAGTTCGGTTTTCAGCACCCAC_cp	-1.61471	1	NoSignifi
		AGTGGGGGACTGCGCGCGCTCTCCCCTG_oh	-0.420741	1	NoSignifi		CCCAGGGCGAGGCTT_cp	-1.21617	1	NoSignifi			AGTGGGGGACTGCGCGCGCTCTCCCCTG_oh	-1.02779	1	NoSignifi		CCCAGGGCGAGGCTT_cp	-2.46804	0.0625435	NoSignifi			AGTGGGGGACTGCGCGCGCTCTCCCCTG_oh	-1.03752	1	NoSignifi		CCCAGGGCGAGGCTT_cp	-1.75084	0.821267	NoSignifi
		CCTCAGACGCCGGAACACTT_oh	0.449532	1	NoSignifi		AATGTTTCTGCAGAAATTT_cp	0.0126734	1	NoSignifi			CCTCAGACGCCGGAACACTT_oh	-0.268476	1	NoSignifi		AATGTTTCTGCAGAAATTT_cp	-0.822259	1	NoSignifi			CCTCAGACGCCGGAACACTT_oh	-1.35567	1	NoSignifi		AATGTTTCTGCAGAAATTT_cp	-0.758428	1	NoSignifi
		AGTTACCTTCCTTGGATGTCTGAGTGAC_oh	-0.199666	1	NoSignifi		TTGCAGTACCTCCAGGAACGGTGCACCA_cp	1.16419	1	NoSignifi			AGTTACCTTCCTTGGATGTCTGAGTGAC_oh	-1.17811	1	NoSignifi		TTGCAGTACCTCCAGGAACGGTGCACCA_cp	0.283078	1	NoSignifi			AGTTACCTTCCTTGGATGTCTGAGTGAC_oh	-1.03752	1	NoSignifi		TTGCAGTACCTCCAGGAACGGTGCACCA_cp	-0.909586	1	NoSignifi
		TTGCTGAAATCCAGAGGCTGTTTCTGAGC_oh	-0.0080098	1	NoSignifi		ACGAAGGTGGTTTTCCCAGGGCGAGGCT_cp	-0.263978	1	NoSignifi			TTGCTGAAATCCAGAGGCTGTTTCTGAGC_oh	-0.268476	1	NoSignifi		ACGAAGGTGGTTTTCCCAGGGCGAGGCT_cp	-2.46804	0.0625435	NoSignifi			TTGCTGAAATCCAGAGGCTGTTTCTGAGC_oh	-1.54562	1	NoSignifi		ACGAAGGTGGTTTTCCCAGGGCGAGGCT_cp	-1.75084	0.821267	NoSignifi
		ACTTCCAGGAATGGTACACC_oh	0.213393	1	NoSignifi		AAATTCGTGAAGCGTTCCATA_cp	0.390224	1	NoSignifi			ACTTCCAGGAATGGTACACC_oh	-0.546675	1	NoSignifi		AAATTCGTGAAGCGTTCCATA_cp	-0.748657	1	NoSignifi			ACTTCCAGGAATGGTACACC_oh	0.0917004	1	NoSignifi		AAATTCGTGAAGCGTTCCATA_cp	-4.01343	0.000126134	Down
		AGTGGGGGACTGCGTTGCGCTCTCCCCTG_oh	-1.26138	1	NoSignifi		AGTCTATGATGATCCTATCCCGAACCTGA_cp	-0.0237457	1	NoSignifi			AGTGGGGGACTGCGTTGCGCTCTCCCCTG_oh	-1.02779	1	NoSignifi		AGTCTATGATGATCCTATCCCGAACCTGA_cp	-0.678629	1	NoSignifi			AGTGGGGGACTGCGTTGCGCTCTCCCCTG_oh	-1.18784	1	NoSignifi		AGTCTATGATGATCCTATCCCGAACCTGA_cp	-1.37582	1	NoSignifi
		TAGTGGAAATTCTGATT_oh	0.726184	1	NoSignifi		AGAGAGCAGGGCTCTACGCTTGGGC_cp	-0.98317	1	NoSignifi			TAGTGGAAATTCTGATT_oh	-0.10895	1	NoSignifi		AGAGAGCAGGGCTCTACGCTTGGGC_cp	-0.822259	1	NoSignifi			TAGTGGAAATTCTGATT_oh	0.674353	1	NoSignifi		AGAGAGCAGGGCTCTACGCTTGGGC_cp	-1.75084	0.821267	NoSignifi
		AAGAAGTTCTGAGCTTG_oh	-0.681934	1	NoSignifi		GTCTACGGCCATACCATTCTG_cp	0.390224	1	NoSignifi			AAGAAGTTCTGAGCTTG_oh	-1.34595	1	NoSignifi		GTCTACGGCCATACCATTCTG_cp	0.924193	1	NoSignifi			AAGAAGTTCTGAGCTTG_oh	-1.18784	1	NoSignifi		GTCTACGGCCATACCATTCTG_cp	0.438897	1	NoSignifi
		TTTGAGGTCTTGCTTCTTGCAAGGCTA_oh	0.449532	1	NoSignifi		AGAAATTTCAGACAATA_cp	-1.49419	1	NoSignifi			TTTGAGGTCTTGCTTCTTGCAAGGCTA_oh	-1.02779	1	NoSignifi		AGAAATTTCAGACAATA_cp	-1.06869	1	NoSignifi			TTTGAGGTCTTGCTTCTTGCAAGGCTA_oh	-2.33691	0.951284	NoSignifi		AGAAATTTCAGACAATA_cp	-2.06898	0.243433	NoSignifi
		TACCTCCAGGAACGGTGCAC_oh	0.457508	1	NoSignifi		GGGGAATTAGCTCACA_cp	-0.400977	1	NoSignifi			TACCTCCAGGAACGGTGCAC_oh	-0.395667	1	NoSignifi		GGGGAATTAGCTCACA_cp	0.731887	1	NoSignifi			TACCTCCAGGAACGGTGCAC_oh	-3.24792	0.21696	NoSignifi		GGGGAATTAGCTCACA_cp	0.201333	1	NoSignifi
		TGGGGGACTGCGTTCGCGCGCTCCCCTG_oh	0.741977	1	NoSignifi		GGGGGACTGCGTTCGC_cp	-0.147762	1	NoSignifi			TGGGGGACTGCGTTCGCGCGCTCCCCTG_oh	-0.975592	1	NoSignifi		GGGGGACTGCGTTCGC_cp	-2.43643	0.0879481	NoSignifi			TGGGGGACTGCGTTCGCGCGCTCCCCTG_oh	-0.504231	1	NoSignifi		GGGGGACTGCGTTCGC_cp	-2.22733	0.117147	NoSignifi
		TAGAATTACGCTGAGACCT_oh	0.882442	1	NoSignifi		CTGGCAGGGGAGATAC_cp	-0.0678483	1	NoSignifi			TAGAATTACGCTGAGACCT_oh	-0.839461	1	NoSignifi		CTGGCAGGGGAGATAC_cp	-0.580234	1	NoSignifi			TAGAATTACGCTGAGACCT_oh	-1.71223	1	NoSignifi		CTGGCAGGGGAGATAC_cp	-1.45872	1	NoSignifi
		CTTCTCACTACTGCACTTGACTAG_oh	0.704615	1	NoSignifi		TTCCCCAAATGCGGGAAACTCGACTGC_cp	-0.322235	1	NoSignifi			CTTCTCACTACTGCACTTGACTAG_oh	0.939249	1	NoSignifi		TTCCCCAAATGCGGGAAACTCGACTGC_cp	-0.134616	1	NoSignifi			CTTCTCACTACTGCACTTGACTAG_oh	0.438068	1	NoSignifi		TTCCCCAAATGCGGGAAACTCGACTGC_cp	-0.465054	1	NoSignifi
		ACAGTTCCTTGGCTGTGTCTGAGCA_oh	-0.450449	1	NoSignifi		AGTAGTGGGATCGCGCCTGTGAAT_cp	-0.189442	1	NoSignifi			ACAGTTCCTTGGCTGTGTCTGAGCA_oh	-1.48371	1	NoSignifi		AGTAGTGGGATCGCGCCTGTGAAT_cp	-0.580234	1	NoSignifi			ACAGTTCCTTGGCTGTGTCTGAGCA_oh	-1.97026	1	NoSignifi		AGTAGTGGGATCGCGCCTGTGAAT_cp	0.11779	1	NoSignifi
		AATTGCCAGTTTTTGTCTGATG_oh	-0.94889	1	NoSignifi		ACTTTCCCCTTCTCACTACTGC_cp	-0.232362	1	NoSignifi			AATTGCCAGTTTTTGTCTGATG_oh	-0.600566	1	NoSignifi		ACTTTCCCCTTCTCACTACTGC_cp	-0.340288	1	NoSignifi			AATTGCCAGTTTTTGTCTGATG_oh	-0.405419	1	NoSignifi		ACTTTCCCCTTCTCACTACTGC_cp	-0.877977	1	NoSignifi
		TTCTGTGTATCTGATCAGG_oh	0.0442026	1	NoSignifi		TGTAAATGATGAACTCACTT_cp	0.213751	1	NoSignifi			TTCTGTGTATCTGATCAGG_oh	-0.216282	1	NoSignifi		TGTAAATGATGAACTCACTT_cp	-0.340288	1	NoSignifi			TTCTGTGTATCTGATCAGG_oh	-1.49342	1	NoSignifi		TGTAAATGATGAACTCACTT_cp	-0.959942	1	NoSignifi
		TGGGGACTGCGTTCGCGCTCTCCCCTG_oh	0.626855	1	NoSignifi		TCCCAGGGCGAGGCTT_cp	0.42184	1	NoSignifi			TGGGGACTGCGTTCGCGCTCTCCCCTG_oh	-0.395667	1	NoSignifi		TCCCAGGGCGAGGCTT_cp	-1.33446	1	NoSignifi			TGGGGACTGCGTTCGCGCTCTCCCCTG_oh	-0.724817	1	NoSignifi		TCCCAGGGCGAGGCTT_cp	-2.44613	0.0535515	NoSignifi
		GCAGTACTTCCAGGAACGGTGCACCA_oh	1.07041	1	NoSignifi		CCCAGGGCGAGGCTTATCC_cp	0.044289	1	NoSignifi			GCAGTACTTCCAGGAACGGTGCACCA_oh	0.0168454	1	NoSignifi		CCCAGGGCGAGGCTTATCC_cp	-0.340288	1	NoSignifi			GCAGTACTTCCAGGAACGGTGCACCA_oh	-0.0665168	1	NoSignifi		CCCAGGGCGAGGCTTATCC_cp	-0.726819	1	NoSignifi
		TAGAATTACTCTGAGAC_oh	1.128	1	NoSignifi		AAAATTGGAACGATACAGAGAAGAGT_cp	-1.80728	1	NoSignifi			TAGAATTACTCTGAGAC_oh	1.24514	1	NoSignifi		AAAATTGGAACGATACAGAGAAGAGT_cp	-2.02765	0.379897	NoSignifi			TAGAATTACTCTGAGAC_oh	0.490334	1	NoSignifi		AAAATTGGAACGATACAGAGAAGAGT_cp	-1.5831	1	NoSignifi
		ATCCTGGTTGCTCCTATCTGATTC_oh	-0.94889	1	NoSignifi		ATGCAATCAGGACCTGACAAC_cp	-0.232362	1	NoSignifi			ATCCTGGTTGCTCCTATCTGATTC_oh	0.0868736	1	NoSignifi		ATGCAATCAGGACCTGACAAC_cp	-1.22838	1	NoSignifi			ATCCTGGTTGCTCCTATCTGATTC_oh	-0.0665168	1	NoSignifi		ATGCAATCAGGACCTGACAAC_cp	-0.465054	1	NoSignifi
		TTGCCAGTTTGTCCTGATA_oh	0.265606	1	NoSignifi		ACGCGCGTAGACTTCCCCCGCAAGTC_cp	0.213751	1	NoSignifi			TTGCCAGTTTGTCCTGATA_oh	0.153659	1	NoSignifi		ACGCGCGTAGACTTCCCCCGCAAGTC_cp	0.00242755	1	NoSignifi			TTGCCAGTTTGTCCTGATA_oh	0.143895	1	NoSignifi		ACGCGCGTAGACTTCCCCCGCAAGTC_cp	0.157204	1	NoSignifi
		ACCGGCTCTGAGAGTT_oh	-0.080699	1	NoSignifi		GAGTCCAGGAGTTCTGGGCTGT_cp	0.181414	1	NoSignifi			ACCGGCTCTGAGAGTT_oh	-0.494482	1	NoSignifi		GAGTCCAGGAGTTCTGGGCTGT_cp	0.978132	1	NoSignifi			ACCGGCTCTGAGAGTT_oh	-0.312943	1	NoSignifi		GAGTCCAGGAGTTCTGGGCTGT_cp	0.26937	1	NoSignifi
		AGTACCAGGAACGGTGCACCA_oh	0.586346	1	NoSignifi		ATGAGTAAGGAAAATAAC_cp	-0.147762	1	NoSignifi			AGTACCAGGAACGGTGCACCA_oh	0.646421	1	NoSignifi		ATGAGTAAGGAAAATAAC_cp	-1.85981	0.69842	NoSignifi			AGTACCAGGAACGGTGCACCA_oh	-0.405419	1	NoSignifi		ATGAGTAAGGAAAATAAC_cp	-1.86955	0.60696	NoSignifi
		TTTGGAAGAAACAACC_oh	-0.147454	1	NoSignifi		GGTTTTCCCAGGGCGAGGCTCATCC_cp	0.181414	1	NoSignifi			TTTGGAAGAAACAACC_oh	-1.48371	1	NoSignifi		GGTTTTCCCAGGGCGAGGCTCATCC_cp	-0.64702	1	NoSignifi			TTTGGAAGAAACAACC_oh	-4.17702	0.0596728	NoSignifi		GGTTTTCCCAGGGCGAGGCTCATCC_cp	-1.23813	1	NoSignifi
		ATGTTAGAGTTCTGATGGC_oh	-0.728468	1	NoSignifi		TCGCGCCTGTGAATAGCCACTGCAC_cp	2.04116	1.97706e-06	Up			ATGTTAGAGTTCTGATGGC_oh	-0.216282	1	NoSignifi		TCGCGCCTGTGAATAGCCACTGCAC_cp	1.14533	1	NoSignifi			ATGTTAGAGTTCTGATGGC_oh	-0.985325	1	NoSignifi		TCGCGCCTGTGAATAGCCACTGCAC_cp	0.876865	1	NoSignifi
		CCCAATGATGTAATGTCTGAGT_oh	-0.291012	1	NoSignifi		GCCCGGTTCCATAGTGTAG_cp	-0.322235	1	NoSignifi			CCCAATGATGTAATGTCTGAGT_oh	-0.600566	1	NoSignifi		GCCCGGTTCCATAGTGTAG_cp	-0.455278	1	NoSignifi			CCCAATGATGTAATGTCTGAGT_oh	-1.49342	1	NoSignifi		GCCCGGTTCCATAGTGTAG_cp	-1.71923	1	NoSignifi
		AAGAAGTTCTGAGCTT_oh	-0.629721	1	NoSignifi		TCTGAGTCTTACACTAATTTT_cp	0.829135	1	NoSignifi			AAGAAGTTCTGAGCTT_oh	-1.70254	1	NoSignifi		TCTGAGTCTTACACTAATTTT_cp	-1.33446	1	NoSignifi			AAGAAGTTCTGAGCTT_oh	-0.504231	1	NoSignifi		TCTGAGTCTTACACTAATTTT_cp	-2.22733	0.117147	NoSignifi
		GAAAACAAAAATTCTCTGAGTAG_oh	-0.147454	1	NoSignifi		GCTACATGTGGCTAAC_cp	0.849859	1	NoSignifi			GAAAACAAAAATTCTCTGAGTAG_oh	-0.134316	1	NoSignifi		GCTACATGTGGCTAAC_cp	-0.183351	1	NoSignifi			GAAAACAAAAATTCTCTGAGTAG_oh	0.682298	1	NoSignifi		GCTACATGTGGCTAAC_cp	1.13554	1	NoSignifi
		TCATGGAGATTCTGTGTATCTGATCA_oh	0.704615	1	NoSignifi		ACTAAAAATTGGAACGATACAGAGAAGATT_cp	-0.689905	1	NoSignifi			TCATGGAGATTCTGTGTATCTGATCA_oh	-1.96059	1	NoSignifi		ACTAAAAATTGGAACGATACAGAGAAGATT_cp	-0.23379	1	NoSignifi			TCATGGAGATTCTGTGTATCTGATCA_oh	-0.405419	1	NoSignifi		ACTAAAAATTGGAACGATACAGAGAAGATT_cp	-1.13932	1	NoSignifi
		TTCACCGGCTCTGAGA_oh	-0.629721	1	NoSignifi		AAGGATGACACGCAAATTC_cp	-0.232362	1	NoSignifi			TTCACCGGCTCTGAGA_oh	-1.29375	1	NoSignifi		AAGGATGACACGCAAATTC_cp	-0.717048	1	NoSignifi			TTCACCGGCTCTGAGA_oh	-0.405419	1	NoSignifi		AAGGATGACACGCAAATTC_cp	-2.70416	0.0218888	NoSignifi
		CCTTGGATGTCTGAGCGAA_oh	1.09491	1	NoSignifi		AATGAACATCCTGACCA_cp	0.0798114	1	NoSignifi			CCTTGGATGTCTGAGCGAA_oh	0.271643	1	NoSignifi		AATGAACATCCTGACCA_cp	-0.64702	1	NoSignifi			CCTTGGATGTCTGAGCGAA_oh	0.261877	1	NoSignifi		AATGAACATCCTGACCA_cp	-0.465054	1	NoSignifi
		TCTGAATGTCAAGTTCTGATT_oh	0.466045	1	NoSignifi		AGGCTCACAACCAAAAAT_cp	-0.520749	1	NoSignifi			TCTGAATGTCAAGTTCTGATT_oh	-0.341514	1	NoSignifi		AGGCTCACAACCAAAAAT_cp	0.0453608	1	NoSignifi			TCTGAATGTCAAGTTCTGATT_oh	-0.351266	1	NoSignifi		AGGCTCACAACCAAAAAT_cp	-0.144396	1	NoSignifi
		ACCCTGGGGTCTGAGGGG_oh	-1.019	1	NoSignifi		GTGGAGAGGAACAATTCTGAGTC_cp	0.808109	1	NoSignifi			ACCCTGGGGTCTGAGGGG_oh	-0.0801627	1	NoSignifi		GTGGAGAGGAACAATTCTGAGTC_cp	-0.340288	1	NoSignifi			ACCCTGGGGTCTGAGGGG_oh	0.381642	1	NoSignifi		GTGGAGAGGAACAATTCTGAGTC_cp	-0.959942	1	NoSignifi
		AATGAACATCCTGACCA_oh	-0.894717	1	NoSignifi		ACGGCCATATTACCCTGAAC_cp	0.87029	1	NoSignifi			AATGAACATCCTGACCA_oh	-1.90643	1	NoSignifi		ACGGCCATATTACCCTGAAC_cp	1.24078	0.417796	NoSignifi			AATGAACATCCTGACCA_oh	-0.450078	1	NoSignifi		ACGGCCATATTACCCTGAAC_cp	0.968341	1	NoSignifi
		GCCCCGCCGGGGTCGTGGG_oh	-0.674295	1	NoSignifi		ATTGTGGATTGCTTGTGTGCTGGC_cp	0.365384	1	NoSignifi			GCCCCGCCGGGGTCGTGGG_oh	-1.2396	1	NoSignifi		ATTGTGGATTGCTTGTGTGCTGGC_cp	-0.455278	1	NoSignifi			GCCCCGCCGGGGTCGTGGG_oh	0.780701	1	NoSignifi		ATTGTGGATTGCTTGTGTGCTGGC_cp	-0.295835	1	NoSignifi
		TAGTGGAGAAAACAAAAATTCTCTGAGTAG_oh	0.466045	1	NoSignifi		TTCCCCATGAAGAAATGTTC_cp	0.651665	1	NoSignifi			TAGTGGAGAAAACAAAAATTCTCTGAGTAG_oh	-0.00260343	1	NoSignifi		TTCCCCATGAAGAAATGTTC_cp	-0.396638	1	NoSignifi			TAGTGGAGAAAACAAAAATTCTCTGAGTAG_oh	0.261877	1	NoSignifi		TTCCCCATGAAGAAATGTTC_cp	-0.144396	1	NoSignifi
		TACGGATCTGGCTTCTGAGATG_oh	1.63814	0.158351	NoSignifi		AGCCAATGAGGTTTATCC_cp	-0.0749278	1	NoSignifi			TACGGATCTGGCTTCTGAGATG_oh	-0.546413	1	NoSignifi		AGCCAATGAGGTTTATCC_cp	-0.835893	1	NoSignifi			TACGGATCTGGCTTCTGAGATG_oh	-0.25879	1	NoSignifi		AGCCAATGAGGTTTATCC_cp	-1.107	1	NoSignifi
		ATTCTGAGAGCAGACATCTG_oh	0.418919	1	NoSignifi		CTGAAGGCCTGTTTCCTAGGCTAC_cp	0.00283137	1	NoSignifi			ATTCTGAGAGCAGACATCTG_oh	-4.11362	0.112073	NoSignifi		CTGAAGGCCTGTTTCCTAGGCTAC_cp	-0.422962	1	NoSignifi			ATTCTGAGAGCAGACATCTG_oh	-1.24932	1	NoSignifi		CTGAAGGCCTGTTTCCTAGGCTAC_cp	-0.432737	1	NoSignifi
		ATTCCCTGTTGCCTTCCTTCTGAGAA_oh	-0.0932805	1	NoSignifi		AATGAACACCTTGACCA_cp	-1.53626	1	NoSignifi			ATTCCCTGTTGCCTTCCTTCTGAGAA_oh	0.391409	1	NoSignifi		AATGAACACCTTGACCA_cp	-0.307971	1	NoSignifi			ATTCCCTGTTGCCTTCCTTCTGAGAA_oh	0.905847	1	NoSignifi		AATGAACACCTTGACCA_cp	-0.374098	1	NoSignifi
		AATTTTTTGAGGCCTTGCTTAGCAAGGCTA_oh	-1.30517	1	NoSignifi		ATACTAAAATTGGAACGAT_cp	-0.542636	1	NoSignifi			AATTTTTTGAGGCCTTGCTTAGCAAGGCTA_oh	-0.16213	1	NoSignifi		ATACTAAAATTGGAACGAT_cp	-0.364321	1	NoSignifi			AATTTTTTGAGGCCTTGCTTAGCAAGGCTA_oh	-0.931171	1	NoSignifi		ATACTAAAATTGGAACGAT_cp	-0.624476	1	NoSignifi
		AATTTTTGAGGTCCTGCTCGTGCAGGGCT_oh	-1.66251	1	NoSignifi		GCGCCTGTGAATAGCCACTGC_cp	1.36693	0.215232	NoSignifi			AATTTTTGAGGTCCTGCTCGTGCAGGGCT_oh	-0.546413	1	NoSignifi		GCGCCTGTGAATAGCCACTGC_cp	1.52654	0.0118203	NoSignifi			AATTTTTGAGGTCCTGCTCGTGCAGGGCT_oh	-0.795045	1	NoSignifi		GCGCCTGTGAATAGCCACTGC_cp	-0.768103	1	NoSignifi
		CGCTCCCACTGCTTCACTTGACCAGCC_oh	-0.483129	1	NoSignifi		ACGGTCTGGGAAAAGGCTCCT_cp	-0.157118	1	NoSignifi			CGCTCCCACTGCTTCACTTGACCAGCC_oh	-2.22092	1	NoSignifi		ACGGTCTGGGAAAAGGCTCCT_cp	-0.364321	1	NoSignifi			CGCTCCCACTGCTTCACTTGACCAGCC_oh	-2.23056	1	NoSignifi		ACGGTCTGGGAAAAGGCTCCT_cp	-1.107	1	NoSignifi
		AGAATTACTCTGAGACCT_oh	0.79615	1	NoSignifi		GCGGGAAACTCGATTGC_cp	-0.157118	1	NoSignifi			AGAATTACTCTGAGACCT_oh	0.271643	1	NoSignifi		GCGGGAAACTCGATTGC_cp	-3.37936	0.00139831	Down			AGAATTACTCTGAGACCT_oh	-0.25879	1	NoSignifi		GCGGGAAACTCGATTGC_cp	-2.41382	0.0755863	NoSignifi
		AAGTCATCGCCAGCTC_oh	-1.881	1	NoSignifi		AAGAGTTCCCCCAGCACCC_cp	0.146804	1	NoSignifi			AAGTCATCGCCAGCTC_oh	-0.92144	1	NoSignifi		AAGAGTTCCCCCAGCACCC_cp	0.603556	1	NoSignifi			AAGTCATCGCCAGCTC_oh	-0.25879	1	NoSignifi		AAGAGTTCCCCCAGCACCC_cp	-2.19501	0.165526	NoSignifi
		CGGCGGTAGAAGAAA_oh	-2.85396	1	NoSignifi		AAGAGTTCGGTTCTTAGCACCC_cp	0.146804	1	NoSignifi			CGGCGGTAGAAGAAA_oh	-1.64838	1	NoSignifi		AAGAGTTCGGTTCTTAGCACCC_cp	0.237672	1	NoSignifi			CGGCGGTAGAAGAAA_oh	0.437991	1	NoSignifi		AAGAGTTCGGTTCTTAGCACCC_cp	-1.3119	1	NoSignifi
		ATTTCTGAAAAACACTTTTCTGAGG_oh	0.3702	1	NoSignifi		AGCGGTTACTTCGACAGTGGTTCAGTTC_cp	-0.200038	1	NoSignifi			ATTTCTGAAAAACACTTTTCTGAGG_oh	0.391409	1	NoSignifi		AGCGGTTACTTCGACAGTGGTTCAGTTC_cp	0.11937	1	NoSignifi			ATTTCTGAAAAACACTTTTCTGAGG_oh	0.690802	1	NoSignifi		AGCGGTTACTTCGACAGTGGTTCAGTTC_cp	-2.19501	0.165526	NoSignifi
		CTTCTCACTACTGCACTTGACTAGTCTTA_oh	0.156993	1	NoSignifi		ACTGCACTCCAGCCTGGGC_cp	-0.157118	1	NoSignifi			CTTCTCACTACTGCACTTGACTAGTCTTA_oh	-0.546413	1	NoSignifi		ACTGCACTCCAGCCTGGGC_cp	-0.758333	1	NoSignifi			CTTCTCACTACTGCACTTGACTAGTCTTA_oh	-0.795045	1	NoSignifi		ACTGCACTCCAGCCTGGGC_cp	-2.19501	0.165526	NoSignifi
		AAGTTTGGTTGCAGACATTG_oh	0.555918	1	NoSignifi		AAGAGTTCGTTTCCCAGCACCC_cp	-1.15223	1	NoSignifi			AAGTTTGGTTGCAGACATTG_oh	-1.07177	1	NoSignifi		AAGAGTTCGTTTCCCAGCACCC_cp	-1.41665	1	NoSignifi			AAGTTTGGTTGCAGACATTG_oh	0.323002	1	NoSignifi		AAGAGTTCGTTTCCCAGCACCC_cp	-1.3119	1	NoSignifi
		CGGGCTCGGGCGCGA_oh	-4.33554	0.0278609	NoSignifi		TGAAGCGTTCCATATTTTT_cp	-1.3315	1	NoSignifi			CGGGCTCGGGCGCGA_oh	-0.341514	1	NoSignifi		TGAAGCGTTCCATATTTTT_cp	-1.30214	1	NoSignifi			CGGGCTCGGGCGCGA_oh	0.945261	1	NoSignifi		TGAAGCGTTCCATATTTTT_cp	-3.38897	0.00122969	Down
		GAAGAGTCATGGTTTACTGAGG_oh	0.640519	1	NoSignifi		ACCTCGTATGAAAACTGC_cp	-1.77495	1	NoSignifi			GAAGAGTCATGGTTTACTGAGG_oh	0.391409	1	NoSignifi		ACCTCGTATGAAAACTGC_cp	-1.8275	0.955873	NoSignifi			GAAGAGTCATGGTTTACTGAGG_oh	-0.0123632	1	NoSignifi		ACCTCGTATGAAAACTGC_cp	-0.768103	1	NoSignifi
		GCTGAATGTCAAGTTCTGATTT_oh	0.598838	1	NoSignifi		ATCGTAGCCAATGAGGTTTATCC_cp	-0.337038	1	NoSignifi			GCTGAATGTCAAGTTCTGATTT_oh	0.332768	1	NoSignifi		ATCGTAGCCAATGAGGTTTATCC_cp	-0.835893	1	NoSignifi			GCTGAATGTCAAGTTCTGATTT_oh	-0.670663	1	NoSignifi		ATCGTAGCCAATGAGGTTTATCC_cp	-2.41382	0.0755863	NoSignifi
		TATCACCCTTGACTGATGGCT_oh	1.50908	0.694835	NoSignifi		CCCAGGGCGAGGCTTATCCATTGC_cp	0.308654	1	NoSignifi			TATCACCCTTGACTGATGGCT_oh	-1.07177	1	NoSignifi		CCCAGGGCGAGGCTTATCCATTGC_cp	0.38168	1	NoSignifi			TATCACCCTTGACTGATGGCT_oh	-1.43927	1	NoSignifi		CCCAGGGCGAGGCTTATCCATTGC_cp	0.0678946	1	NoSignifi
		ATGATACTGCAAACAGGA_oh	-0.236838	1	NoSignifi		AGCTGGTTCCTTCCC_cp	-3.60991	0.00233553	Down			ATGATACTGCAAACAGGA_oh	-0.00260343	1	NoSignifi		AGCTGGTTCCTTCCC_cp	-3.37936	0.00139831	Down			ATGATACTGCAAACAGGA_oh	-1.08149	1	NoSignifi		AGCTGGTTCCTTCCC_cp	-2.9863	0.0120922	NoSignifi
		GTTGTGTGAGACATTA_oh	-0.483129	1	NoSignifi		AGTAGCTGTTCTTATC_cp	-0.0355244	1	NoSignifi			GTTGTGTGAGACATTA_oh	-0.0801627	1	NoSignifi		AGTAGCTGTTCTTATC_cp	0.347003	1	NoSignifi			GTTGTGTGAGACATTA_oh	-0.450078	1	NoSignifi		AGTAGCTGTTCTTATC_cp	-1.4264	1	NoSignifi
		GCGAGACCCCGTCTCTA_oh	0.79615	1	NoSignifi		ACTGACGACTCCATGTGTCTGAGC_cp	0.819096	1	NoSignifi			GCGAGACCCCGTCTCTA_oh	0.50199	1	NoSignifi		ACTGACGACTCCATGTGTCTGAGC_cp	0.689106	1	NoSignifi			GCGAGACCCCGTCTCTA_oh	1.09296	1	NoSignifi		ACTGACGACTCCATGTGTCTGAGC_cp	0.679317	1	NoSignifi
		ACTACTGCACTTGACTAGTA_oh	-0.7803	1	NoSignifi		AGTATCTGTTCTTATT_cp	0.146804	1	NoSignifi			ACTACTGCACTTGACTAGTA_oh	-0.546413	1	NoSignifi		AGTATCTGTTCTTATT_cp	-0.253739	1	NoSignifi			ACTACTGCACTTGACTAGTA_oh	0.381642	1	NoSignifi		AGTATCTGTTCTTATT_cp	-0.0649378	1	NoSignifi
		GTTGACGAACATTGTTACTGAGCA_oh	0.868092	1	NoSignifi		AAGGGAACGATACAGAGAAGA_cp	0.902614	1	NoSignifi			GTTGACGAACATTGTTACTGAGCA_oh	0.554257	1	NoSignifi		AAGGGAACGATACAGAGAAGA_cp	-1.30214	1	NoSignifi			GTTGACGAACATTGTTACTGAGCA_oh	-0.0899208	1	NoSignifi		AAGGGAACGATACAGAGAAGA_cp	-1.83723	0.60696	NoSignifi
		ACTTGACTAGTCTTTTT_oh	0.156993	1	NoSignifi		AGCTTGTGATGAGACATCTCCCACTC_cp	0.338953	1	NoSignifi			ACTTGACTAGTCTTTTT_oh	-0.0801627	1	NoSignifi		AGCTTGTGATGAGACATCTCCCACTC_cp	-0.307971	1	NoSignifi			ACTTGACTAGTCTTTTT_oh	-0.556159	1	NoSignifi		AGCTTGTGATGAGACATCTCCCACTC_cp	-0.11208	1	NoSignifi
		GGAGGGAACGCAGTCTGAGTGGA_oh	0.156993	1	NoSignifi		AGGAGAACGTAGGGTAGTC_cp	-0.200038	1	NoSignifi			GGAGGGAACGCAGTCTGAGTGGA_oh	-0.16213	1	NoSignifi		AGGAGAACGTAGGGTAGTC_cp	-1.19606	1	NoSignifi			GGAGGGAACGCAGTCTGAGTGGA_oh	-1.65808	1	NoSignifi		AGGAGAACGTAGGGTAGTC_cp	0.301687	1	NoSignifi
		GTGGAAGTTCTGAGT_oh	0.156993	1	NoSignifi		ATCTGATACGTCCTCTATC_cp	0.0766129	1	NoSignifi			GTGGAAGTTCTGAGT_oh	-1.64838	1	NoSignifi		ATCTGATACGTCCTCTATC_cp	-1.00477	1	NoSignifi			GTGGAAGTTCTGAGT_oh	-1.43927	1	NoSignifi		ATCTGATACGTCCTCTATC_cp	-0.263518	1	NoSignifi
		TGAGGACATGTCCTGCAATTCTGAAT_oh	1.43995	1	NoSignifi		TGCTGTGATGAGATGACTAAGT_cp	0.56085	1	NoSignifi			TGAGGACATGTCCTGCAATTCTGAAT_oh	1.26834	1	NoSignifi		TGCTGTGATGAGATGACTAAGT_cp	0.51261	1	NoSignifi			TGAGGACATGTCCTGCAATTCTGAAT_oh	0.437991	1	NoSignifi		TGCTGTGATGAGATGACTAAGT_cp	0.227887	1	NoSignifi
		AGGAGTGGAGCCTGCGGC_oh	0.0983759	1	NoSignifi		GACCTCCCGGGAGCGGGGGACCACC_cp	0.426212	1	NoSignifi			AGGAGTGGAGCCTGCGGC_oh	0.391409	1	NoSignifi		GACCTCCCGGGAGCGGGGGACCACC_cp	0.769867	1	NoSignifi			AGGAGTGGAGCCTGCGGC_oh	0.905847	1	NoSignifi		GACCTCCCGGGAGCGGGGGACCACC_cp	-1.01453	1	NoSignifi
		TTTCAGCATTTAACTGAGATA_oh	0.815075	1	NoSignifi		ATGAGTAAGGAAAAT_cp	-1.23909	1	NoSignifi			TTTCAGCATTTAACTGAGATA_oh	-0.604657	1	NoSignifi		ATGAGTAAGGAAAAT_cp	-2.40411	0.0879481	NoSignifi			TTTCAGCATTTAACTGAGATA_oh	-2.57696	1	NoSignifi		ATGAGTAAGGAAAAT_cp	-1.4264	1	NoSignifi
		TAACTATCCTCTGAGCAG_oh	0.737316	1	NoSignifi		TTTTCCCAGGGCGAGGCTT_cp	0.213738	1	NoSignifi			TAACTATCCTCTGAGCAG_oh	-0.604657	1	NoSignifi		TTTTCCCAGGGCGAGGCTT_cp	-2.97665	0.0143762	NoSignifi			TAACTATCCTCTGAGCAG_oh	-0.295	1	NoSignifi		TTTTCCCAGGGCGAGGCTT_cp	-4.8786	5.74131e-05	Down
		CTTCTCACTACTGCACTTGACTAGA_oh	1.26641	1	NoSignifi		GTCCCGTGCTAGAGC_cp	0.508493	1	NoSignifi			CTTCTCACTACTGCACTTGACTAGA_oh	1.5011	0.37407	NoSignifi		GTCCCGTGCTAGAGC_cp	-0.0551566	1	NoSignifi			CTTCTCACTACTGCACTTGACTAGA_oh	0.747067	1	NoSignifi		GTCCCGTGCTAGAGC_cp	-0.432737	1	NoSignifi
		GTTGGTCCCGGCGCCCTT_oh	-0.519261	1	NoSignifi		AGTGACCCACTGAGCCGTC_cp	-1.53626	1	NoSignifi			GTTGGTCCCGGCGCCCTT_oh	-1.59212	1	NoSignifi		AGTGACCCACTGAGCCGTC_cp	-0.758333	1	NoSignifi			GTTGGTCCCGGCGCCCTT_oh	-0.874906	1	NoSignifi		AGTGACCCACTGAGCCGTC_cp	-1.68691	1	NoSignifi
		ACTACCATCTGAGGCTG_oh	-0.519261	1	NoSignifi		GGTCTAAGGCCTGGATTGAGGCTCC_cp	-0.0749278	1	NoSignifi			ACTACCATCTGAGGCTG_oh	-0.604657	1	NoSignifi		GGTCTAAGGCCTGGATTGAGGCTCC_cp	0.38168	1	NoSignifi			ACTACCATCTGAGGCTG_oh	0.0439027	1	NoSignifi		GGTCTAAGGCCTGGATTGAGGCTCC_cp	-0.211252	1	NoSignifi
		AACATTTATTGCTGACA_oh	-0.426842	1	NoSignifi		CACAAGTGATGAGTGACAAAGGGACTT_cp	0.819096	1	NoSignifi			AACATTTATTGCTGACA_oh	0.264077	1	NoSignifi		CACAAGTGATGAGTGACAAAGGGACTT_cp	-1.30214	1	NoSignifi			AACATTTATTGCTGACA_oh	-0.614397	1	NoSignifi		CACAAGTGATGAGTGACAAAGGGACTT_cp	-0.0649378	1	NoSignifi
		TTATAAGACTGAGGCT_oh	-0.180551	1	NoSignifi		AAAACCATTCGTAGTTTCC_cp	-1.11917	1	NoSignifi			TTATAAGACTGAGGCT_oh	-0.384064	1	NoSignifi		AAAACCATTCGTAGTTTCC_cp	-2.94359	0.0213462	NoSignifi			TTATAAGACTGAGGCT_oh	0.18753	1	NoSignifi		AAAACCATTCGTAGTTTCC_cp	-1.07395	1	NoSignifi
		TGGGGGACTGCGTTTGCGCTCTCCCCTG_oh	1.08995	1	NoSignifi		TGGCAGGGGAGATACCATGATC_cp	0.0732585	1	NoSignifi			TGGGGGACTGCGTTTGCGCTCTCCCCTG_oh	-1.0155	1	NoSignifi		TGGCAGGGGAGATACCATGATC_cp	-1.06419	1	NoSignifi			TGGGGGACTGCGTTTGCGCTCTCCCCTG_oh	-0.295	1	NoSignifi		TGGCAGGGGAGATACCATGATC_cp	-0.661445	1	NoSignifi
		GTTGCCTTCCTTCTGAGAACA_oh	0.522333	1	NoSignifi		AAAAATTCTCTGAGTAGC_cp	-1.39719	1	NoSignifi			GTTGCCTTCCTTCTGAGAACA_oh	-0.105865	1	NoSignifi		AAAAATTCTCTGAGTAGC_cp	-1.79444	0.955873	NoSignifi			GTTGCCTTCCTTCTGAGAACA_oh	0.254314	1	NoSignifi		AAAAATTCTCTGAGTAGC_cp	-2.63879	0.0459765	NoSignifi
		TGCAGTACTTCCAGGAATGGTACACCA_oh	1.37309	1	NoSignifi		ATGAGATGACTCTACATGCACTACC_cp	0.213724	1	NoSignifi			TGCAGTACTTCCAGGAATGGTACACCA_oh	-0.0238978	1	NoSignifi		ATGAGATGACTCTACATGCACTACC_cp	0.514032	1	NoSignifi			TGCAGTACTTCCAGGAATGGTACACCA_oh	-0.738779	1	NoSignifi		ATGAGATGACTCTACATGCACTACC_cp	0.142644	1	NoSignifi
		AAAGGCTAAGCTGATG_oh	-0.258069	1	NoSignifi		TCTGGTGGCGATAGC_cp	0.763509	1	NoSignifi			AAAGGCTAAGCTGATG_oh	0.0536615	1	NoSignifi		TCTGGTGGCGATAGC_cp	0.192948	1	NoSignifi			AAAGGCTAAGCTGATG_oh	1.49132	0.514473	NoSignifi		TCTGGTGGCGATAGC_cp	0.766714	1	NoSignifi
		AGACTGATGTTGACA_oh	-1.24888	1	NoSignifi		ATGGTGACCTCCCGGGAGC_cp	0.975691	1	NoSignifi			AGACTGATGTTGACA_oh	-1.59212	1	NoSignifi		ATGGTGACCTCCCGGGAGC_cp	0.270729	1	NoSignifi			AGACTGATGTTGACA_oh	-0.738779	1	NoSignifi		ATGGTGACCTCCCGGGAGC_cp	-0.178195	1	NoSignifi
		TCGGGCGCCGGCGGCTTTGG_oh	0.737316	1	NoSignifi		TCCTTTGGTATAGTGGTG_cp	0.430773	1	NoSignifi			TCGGGCGCCGGCGGCTTTGG_oh	-0.604657	1	NoSignifi		TCCTTTGGTATAGTGGTG_cp	-0.884802	1	NoSignifi			TCGGGCGCCGGCGGCTTTGG_oh	0.921592	1	NoSignifi		TCCTTTGGTATAGTGGTG_cp	-0.735045	1	NoSignifi
		ATGTGGTTCTGAGACT_oh	0.426487	1	NoSignifi		CCAGGGCGAGGCTCACCCATTGC_cp	0.430773	1	NoSignifi			ATGTGGTTCTGAGACT_oh	-0.490148	1	NoSignifi		CCAGGGCGAGGCTCACCCATTGC_cp	1.1085	1	NoSignifi			ATGTGGTTCTGAGACT_oh	0.699926	1	NoSignifi		CCAGGGCGAGGCTCACCCATTGC_cp	0.222579	1	NoSignifi
		AGGAACTGTCTGAGGGA_oh	0.269607	1	NoSignifi		GTAGTATCTGTTCTTAT_cp	-1.39719	1	NoSignifi			AGGAACTGTCTGAGGGA_oh	0.558255	1	NoSignifi		GTAGTATCTGTTCTTAT_cp	-0.45103	1	NoSignifi			AGGAACTGTCTGAGGGA_oh	-0.11562	1	NoSignifi		GTAGTATCTGTTCTTAT_cp	-0.812603	1	NoSignifi
		GCTGAATGTCAAGTTTTGATT_oh	0.852437	1	NoSignifi		CCACAATGATGACATCATATTT_cp	-0.166974	1	NoSignifi			GCTGAATGTCAAGTTTTGATT_oh	0.327908	1	NoSignifi		CCACAATGATGACATCATATTT_cp	-0.581646	1	NoSignifi			GCTGAATGTCAAGTTTTGATT_oh	-0.11562	1	NoSignifi		CCACAATGATGACATCATATTT_cp	-0.524634	1	NoSignifi
		ACCACAGGGTAGAACCACGGACA_oh	0.567969	1	NoSignifi		AACTCCCGTGCTGATC_cp	-0.403113	1	NoSignifi			ACCACAGGGTAGAACCACGGACA_oh	0.660961	1	NoSignifi		AACTCCCGTGCTGATC_cp	-3.3463	0.00213582	Down			ACCACAGGGTAGAACCACGGACA_oh	0.494257	1	NoSignifi		AACTCCCGTGCTGATC_cp	-8.22776	1.24624e-05	Down
		CTATCCTCTGAGCAG_oh	-1.41652	1	NoSignifi		TGGCCAAGGATGAGAACTCT_cp	0.873498	1	NoSignifi			CTATCCTCTGAGCAG_oh	-0.604657	1	NoSignifi		TGGCCAAGGATGAGAACTCT_cp	0.152427	1	NoSignifi			CTATCCTCTGAGCAG_oh	-0.393812	1	NoSignifi		TGGCCAAGGATGAGAACTCT_cp	-0.591418	1	NoSignifi
		ACTGAGCTTTTTAACCCTGAGCA_oh	1.32074	1	NoSignifi		AGATGGCCGGGGCTGC_cp	-0.509571	1	NoSignifi			ACTGAGCTTTTTAACCCTGAGCA_oh	1.44463	0.928747	NoSignifi		AGATGGCCGGGGCTGC_cp	-4.83629	0.000101178	Down			ACTGAGCTTTTTAACCCTGAGCA_oh	1.11369	1	NoSignifi		AGATGGCCGGGGCTGC_cp	-2.38076	0.106246	NoSignifi
		TGGAATTCTCGGGCAAGGT_oh	0.696806	1	NoSignifi		ATACCACCCTGAACGCGCCCCGTC_cp	-1.11917	1	NoSignifi			TGGAATTCTCGGGCAAGGT_oh	-1.0155	1	NoSignifi		ATACCACCCTGAACGCGCCCCGTC_cp	-0.45103	1	NoSignifi			TGGAATTCTCGGGCAAGGT_oh	0.437908	1	NoSignifi		ATACCACCCTGAACGCGCCCCGTC_cp	-1.07395	1	NoSignifi
		TGGGGGACTGCGTTCGCGCTGTCCCCTG_oh	0.815075	1	NoSignifi		TTTCTATGATGAATCAAACTAGCTC_cp	0.246803	1	NoSignifi			TGGGGGACTGCGTTCGCGCTGTCCCCTG_oh	-1.18334	1	NoSignifi		TTTCTATGATGAATCAAACTAGCTC_cp	0.152427	1	NoSignifi			TGGGGGACTGCGTTCGCGCTGTCCCCTG_oh	-2.1743	1	NoSignifi		TTTCTATGATGAATCAAACTAGCTC_cp	-0.34104	1	NoSignifi
		TATTGTGGAAGTTCTGAGT_oh	0.655126	1	NoSignifi		ATACATGATGATCTCACACAACTT_cp	-0.565899	1	NoSignifi			TATTGTGGAAGTTCTGAGT_oh	-0.490148	1	NoSignifi		ATACATGATGATCTCACACAACTT_cp	-0.725276	1	NoSignifi			TATTGTGGAAGTTCTGAGT_oh	-0.738779	1	NoSignifi		ATACATGATGATCTCACACAACTT_cp	-1.17276	1	NoSignifi
		AAATTCGTGAAGCGTTCCATATTT_oh	0.269607	1	NoSignifi		CTACGGGGATGATATGAAAACTGAAC_cp	-0.685615	1	NoSignifi			AAATTCGTGAAGCGTTCCATATTT_oh	-0.285249	1	NoSignifi		CTACGGGGATGATATGAAAACTGAAC_cp	-1.26909	1	NoSignifi			AAATTCGTGAAGCGTTCCATATTT_oh	-0.874906	1	NoSignifi		CTACGGGGATGATATGAAAACTGAAC_cp	-1.80417	0.82976	NoSignifi
		TAACCGCTAGCTACAGGC_oh	-0.106987	1	NoSignifi		AAGAGTTCGGTTCCCAGCACCCC_cp	-0.041863	1	NoSignifi			TAACCGCTAGCTACAGGC_oh	-0.105865	1	NoSignifi		AAGAGTTCGGTTCCCAGCACCCC_cp	-0.220682	1	NoSignifi			TAACCGCTAGCTACAGGC_oh	-1.02523	1	NoSignifi		AAGAGTTCGGTTCCCAGCACCCC_cp	-1.65385	1	NoSignifi
		ACTTGGAAATCTGATT_oh	-0.618008	1	NoSignifi		GAGAAGAATTTTTGAGCGGGT_cp	0.786188	1	NoSignifi			ACTTGGAAATCTGATT_oh	-0.729043	1	NoSignifi		GAGAAGAATTTTTGAGCGGGT_cp	-0.725276	1	NoSignifi			ACTTGGAAATCTGATT_oh	-0.11562	1	NoSignifi		GAGAAGAATTTTTGAGCGGGT_cp	0.0580193	1	NoSignifi
		AACTATCCTCTGAGCA_oh	-0.83843	1	NoSignifi		AGCGTTCCCTTGAGC_cp	-0.886166	1	NoSignifi			AACTATCCTCTGAGCA_oh	-0.490148	1	NoSignifi		AGCGTTCCCTTGAGC_cp	-0.331264	1	NoSignifi			AACTATCCTCTGAGCA_oh	-1.383	1	NoSignifi		AGCGTTCCCTTGAGC_cp	-0.735045	1	NoSignifi
		AGAAGGTTGACGAACATTGTTACTGAGCAA_oh	-0.519261	1	NoSignifi		TCCCCAAATGCGGGAAACTCGACTGCATAA_cp	0.915248	1	NoSignifi			AGAAGGTTGACGAACATTGTTACTGAGCAA_oh	-1.0155	1	NoSignifi		TCCCCAAATGCGGGAAACTCGACTGCATAA_cp	-1.79444	0.955873	NoSignifi			AGAAGGTTGACGAACATTGTTACTGAGCAA_oh	-1.85984	1	NoSignifi		TCCCCAAATGCGGGAAACTCGACTGCATAA_cp	-1.27884	1	NoSignifi
		ATTTTATTTCTGAGGT_oh	-1.09871	1	NoSignifi		ATTCGTCACTACCACTGAGACAA_cp	-0.403113	1	NoSignifi			ATTTTATTTCTGAGGT_oh	-0.604657	1	NoSignifi		ATTCGTCACTACCACTGAGACAA_cp	-1.50798	1	NoSignifi			ATTTTATTTCTGAGGT_oh	1.07726	1	NoSignifi		ATTCGTCACTACCACTGAGACAA_cp	-0.735045	1	NoSignifi
		GAAAGTGGCTACAGTA_oh	-0.83843	1	NoSignifi		TTCGGTTCCCAGCACCCAC_cp	-0.685615	1	NoSignifi			GAAAGTGGCTACAGTA_oh	-1.0155	1	NoSignifi		TTCGGTTCCCAGCACCCAC_cp	0.38006	1	NoSignifi			GAAAGTGGCTACAGTA_oh	-0.738779	1	NoSignifi		TTCGGTTCCCAGCACCCAC_cp	0.142644	1	NoSignifi
		AATTTTTGGAAAAAA_oh	-1.82471	1	NoSignifi		TGGCAGGGATGATACATACT_cp	0.969519	1	NoSignifi			AATTTTTGGAAAAAA_oh	-1.85017	1	NoSignifi		TGGCAGGGATGATACATACT_cp	-0.937876	1	NoSignifi			AATTTTTGGAAAAAA_oh	-0.614397	1	NoSignifi		TGGCAGGGATGATACATACT_cp	-1.62002	1	NoSignifi
		CTGTTGAAGAAACTCAGTGTCTGAGA_oh	0.0883339	1	NoSignifi		TTCTCTGACTGTGTAGAGCACCCGAAACC_cp	1.3428	0.36881	NoSignifi			CTGTTGAAGAAACTCAGTGTCTGAGA_oh	-0.4316	1	NoSignifi		TTCTCTGACTGTGTAGAGCACCCGAAACC_cp	0.0573836	1	NoSignifi			CTGTTGAAGAAACTCAGTGTCTGAGA_oh	-0.68023	1	NoSignifi		TTCTCTGACTGTGTAGAGCACCCGAAACC_cp	-0.365847	1	NoSignifi
		AGAGGCATTTGTCTGAGAAG_oh	0.382391	1	NoSignifi		ACTTCCAGGAACGGTGCAC_cp	-0.590675	1	NoSignifi			AGAGGCATTTGTCTGAGAAG_oh	-0.226701	1	NoSignifi		ACTTCCAGGAACGGTGCAC_cp	-0.617842	1	NoSignifi			AGAGGCATTTGTCTGAGAAG_oh	0.102452	1	NoSignifi		ACTTCCAGGAACGGTGCAC_cp	-2.12812	0.316377	NoSignifi
		TGCTGAATGTCAAGTTCTGATT_oh	-0.121979	1	NoSignifi		CGGGCCCGCCCCCTC_cp	-0.0485325	1	NoSignifi			TGCTGAATGTCAAGTTCTGATT_oh	0.506223	1	NoSignifi		CGGGCCCGCCCCCTC_cp	-1.34976	1	NoSignifi			TGCTGAATGTCAAGTTCTGATT_oh	1.09844	1	NoSignifi		CGGGCCCGCCCCCTC_cp	-0.77877	1	NoSignifi
		ACTGCACTTGACTAGTA_oh	-0.559435	1	NoSignifi		GGCCTTTTGGCTAAGATCAAGTGT_cp	-1.17218	1	NoSignifi			ACTGCACTTGACTAGTA_oh	-0.134222	1	NoSignifi		GGCCTTTTGGCTAAGATCAAGTGT_cp	-0.241081	1	NoSignifi			ACTGCACTTGACTAGTA_oh	0.176052	1	NoSignifi		GGCCTTTTGGCTAAGATCAAGTGT_cp	-1.48389	1	NoSignifi
		TGCCTTCCTTCTGAGAAC_oh	0.434639	1	NoSignifi		AGATTGAGAGCTCTT_cp	-0.133133	1	NoSignifi			TGCCTTCCTTCTGAGAAC_oh	0.11221	1	NoSignifi		AGATTGAGAGCTCTT_cp	-0.18685	1	NoSignifi			TGCCTTCCTTCTGAGAAC_oh	-3.07895	0.76479	NoSignifi		AGATTGAGAGCTCTT_cp	0.216998	1	NoSignifi
		CTTGTATTCTGAGAGCA_oh	-0.368269	1	NoSignifi		ATACCACCCTGAACTC_cp	-1.70805	1	NoSignifi			CTTGTATTCTGAGAGCA_oh	-0.325516	1	NoSignifi		ATACCACCCTGAACTC_cp	-0.417198	1	NoSignifi			CTTGTATTCTGAGAGCA_oh	-0.555848	1	NoSignifi		ATACCACCCTGAACTC_cp	-2.60496	0.0658124	NoSignifi
		AACCCATGCACCGCTCTGAGACT_oh	0.0215792	1	NoSignifi		ACTCGGGAGGCTGAGACAGGAGGATCGC_cp	-1.36335	1	NoSignifi			AACCCATGCACCGCTCTGAGACT_oh	-0.4316	1	NoSignifi		ACTCGGGAGGCTGAGACAGGAGGATCGC_cp	-2.59527	0.0768594	NoSignifi			AACCCATGCACCGCTCTGAGACT_oh	0.102452	1	NoSignifi		ACTCGGGAGGCTGAGACAGGAGGATCGC_cp	-4.81171	0.000146364	Down
		AGGACACAGTCTGAGTGGT_oh	0.32818	1	NoSignifi		AGCTCAGCGGTTACTTC_cp	-0.42152	1	NoSignifi			AGGACACAGTCTGAGTGGT_oh	-0.0473161	1	NoSignifi		AGCTCAGCGGTTACTTC_cp	-0.297431	1	NoSignifi			AGGACACAGTCTGAGTGGT_oh	-0.555848	1	NoSignifi		AGCTCAGCGGTTACTTC_cp	-2.12812	0.316377	NoSignifi
		CTCTTAAGTGAGGATGAAGTTATCTGAGGA_oh	0.873648	1	NoSignifi		TGACGGAGCCAGCGA_cp	-0.475731	1	NoSignifi			CTCTTAAGTGAGGATGAAGTTATCTGAGGA_oh	0.11221	1	NoSignifi		TGACGGAGCCAGCGA_cp	-1.76061	1	NoSignifi			CTCTTAAGTGAGGATGAAGTTATCTGAGGA_oh	-1.80129	1	NoSignifi		TGACGGAGCCAGCGA_cp	-0.701212	1	NoSignifi
		AATTCGTGAAGCGTTCCATATTTTT_oh	-1.19031	1	NoSignifi		AGAAGATTCTAGGTTCCTC_cp	-0.0485325	1	NoSignifi			AATTCGTGAAGCGTTCCATATTTTT_oh	-0.956954	1	NoSignifi		AGAAGATTCTAGGTTCCTC_cp	-0.134583	1	NoSignifi			AATTCGTGAAGCGTTCCATATTTTT_oh	-0.966677	1	NoSignifi		AGAAGATTCTAGGTTCCTC_cp	-1.93817	0.603466	NoSignifi
		TTCTGAAAAACACTTTTCTGAGG_oh	0.835292	1	NoSignifi		AGATTTCTTTGTTCCTTCTCCGC_cp	0.0313808	1	NoSignifi			TTCTGAAAAACACTTTTCTGAGG_oh	0.616804	1	NoSignifi		AGATTTCTTTGTTCCTTCTCCGC_cp	-0.769003	1	NoSignifi			TTCTGAAAAACACTTTTCTGAGG_oh	0.659303	1	NoSignifi		AGATTTCTTTGTTCCTTCTCCGC_cp	-0.0451893	1	NoSignifi
		TCATGTCTTTCGCTCCTATCTGATG_oh	1.01762	1	NoSignifi		AGTGACCCTGTGCATTCCTAC_cp	-0.369272	1	NoSignifi			TCATGTCTTTCGCTCCTATCTGATG_oh	0.562573	1	NoSignifi		AGTGACCCTGTGCATTCCTAC_cp	-0.297431	1	NoSignifi			TCATGTCTTTCGCTCCTATCTGATG_oh	-0.555848	1	NoSignifi		AGTGACCCTGTGCATTCCTAC_cp	-0.627612	1	NoSignifi
		GACACCAACAAAGGAACCACTGATG_oh	-1.35795	1	NoSignifi		AGGAGTGGAGCCTGCG_cp	-0.369272	1	NoSignifi			GACACCAACAAAGGAACCACTGATG_oh	0.0346509	1	NoSignifi		AGGAGTGGAGCCTGCG_cp	-1.03035	1	NoSignifi			GACACCAACAAAGGAACCACTGATG_oh	-0.68023	1	NoSignifi		AGGAGTGGAGCCTGCG_cp	-2.12812	0.316377	NoSignifi
		ACCAACAAAGGAACCACTGATGCTG_oh	0.91101	1	NoSignifi		CGTGGAGAGGAACATATCTGAGTCATTACC_cp	0.213709	1	NoSignifi			ACCAACAAAGGAACCACTGATGCTG_oh	-0.4316	1	NoSignifi		CGTGGAGAGGAACATATCTGAGTCATTACC_cp	-0.691444	1	NoSignifi			ACCAACAAAGGAACCACTGATGCTG_oh	-0.966677	1	NoSignifi		CGTGGAGAGGAACATATCTGAGTCATTACC_cp	-0.365847	1	NoSignifi
		GAGAATCTTAAAAGACTGAGA_oh	0.271852	1	NoSignifi		AAGGCTAGGCTCACAACCAAAAATAT_cp	-0.223006	1	NoSignifi			GAGAATCTTAAAAGACTGAGA_oh	0.861038	1	NoSignifi		AAGGCTAGGCTCACAACCAAAAATAT_cp	-0.617842	1	NoSignifi			GAGAATCTTAAAAGACTGAGA_oh	0.437818	1	NoSignifi		AAGGCTAGGCTCACAACCAAAAATAT_cp	-1.35951	1	NoSignifi
		ACTGACGACTCCATGTGTCTGAGCAAT_oh	0.947429	1	NoSignifi		GCGGGAAAACTCGACTGC_cp	-0.92589	1	NoSignifi			ACTGACGACTCCATGTGTCTGAGCAAT_oh	0.447582	1	NoSignifi		GCGGGAAAACTCGACTGC_cp	-2.33722	0.176074	NoSignifi			ACTGACGACTCCATGTGTCTGAGCAAT_oh	-0.23645	1	NoSignifi		GCGGGAAAACTCGACTGC_cp	-4.81171	0.000146364	Down
		ATGGTTTACTGAGGC_oh	-1.04014	1	NoSignifi		GAGTCCTGTGTGCATAGTTTTC_cp	-1.36335	1	NoSignifi			ATGGTTTACTGAGGC_oh	-3.06944	0.883902	NoSignifi		GAGTCCTGTGTGCATAGTTTTC_cp	-1.76061	1	NoSignifi			ATGGTTTACTGAGGC_oh	-0.335262	1	NoSignifi		GAGTCCTGTGTGCATAGTTTTC_cp	-2.34693	0.152566	NoSignifi
		TTATAAGACTGAGGCTT_oh	-0.368269	1	NoSignifi		AAGTCCCTGTCCTTT_cp	-0.651775	1	NoSignifi			TTATAAGACTGAGGCTT_oh	-0.956954	1	NoSignifi		AAGTCCCTGTCCTTT_cp	-8.18979	2.20327e-05	Down			TTATAAGACTGAGGCTT_oh	-1.32445	1	NoSignifi		AAGTCCCTGTCCTTT_cp	-3.88261	0.000730103	Down
		GAAAAACATGAAGATCCAACTCTGATT_oh	-0.0484148	1	NoSignifi		CAAGTGTAGTATCTGTTTTATC_cp	-0.532059	1	NoSignifi			GAAAAACATGAAGATCCAACTCTGATT_oh	0.322626	1	NoSignifi		CAAGTGTAGTATCTGTTTTATC_cp	-0.0354093	1	NoSignifi			GAAAAACATGAAGATCCAACTCTGATT_oh	-1.1345	1	NoSignifi		CAAGTGTAGTATCTGTTTTATC_cp	0.294777	1	NoSignifi
		TTCTTTTAAGCCAGTATGTCTGACA_oh	0.670778	1	NoSignifi		AGGAGAACTCCGTTCC_cp	-0.17737	1	NoSignifi			TTCTTTTAAGCCAGTATGTCTGACA_oh	0.447582	1	NoSignifi		AGGAGAACTCCGTTCC_cp	0.699529	1	NoSignifi			TTCTTTTAAGCCAGTATGTCTGACA_oh	-0.335262	1	NoSignifi		AGGAGAACTCCGTTCC_cp	0.852913	1	NoSignifi
		GTTGACGAAAATTATTGCTGAGCA_oh	0.755378	1	NoSignifi		TGCTCTGTGATGAACCCCATGC_cp	0.653238	1	NoSignifi			GTTGACGAAAATTATTGCTGAGCA_oh	-0.226701	1	NoSignifi		TGCTCTGTGATGAACCCCATGC_cp	0.413893	1	NoSignifi			GTTGACGAAAATTATTGCTGAGCA_oh	-0.555848	1	NoSignifi		TGCTCTGTGATGAACCCCATGC_cp	-0.77877	1	NoSignifi
		GAGAAAACAAAAATTCTCTGAGTAG_oh	0.152136	1	NoSignifi		AGTATCTGTTCTTATCAGTTTAAT_cp	0.0697366	1	NoSignifi			GAGAAAACAAAAATTCTCTGAGTAG_oh	0.185812	1	NoSignifi		AGTATCTGTTCTTATCAGTTTAAT_cp	0.640762	1	NoSignifi			GAGAAAACAAAAATTCTCTGAGTAG_oh	-1.54326	1	NoSignifi		AGTATCTGTTCTTATCAGTTTAAT_cp	-0.0939236	1	NoSignifi
		AGCGAGACCCCGTCTCTTT_oh	-0.0484148	1	NoSignifi		ATCTGATACGTCCTCT_cp	0.527771	1	NoSignifi			AGCGAGACCCCGTCTCTTT_oh	0.861038	1	NoSignifi		ATCTGATACGTCCTCT_cp	-0.513169	1	NoSignifi			AGCGAGACCCCGTCTCTTT_oh	-0.143974	1	NoSignifi		ATCTGATACGTCCTCT_cp	-0.272562	1	NoSignifi
		CCAGTGGCACCACGCTGCTGGA_oh	-1.35795	1	NoSignifi		ACACGGGGCTCATTCTC_cp	-0.284198	1	NoSignifi			CCAGTGGCACCACGCTGCTGGA_oh	0.25584	1	NoSignifi		ACACGGGGCTCATTCTC_cp	-1.20061	1	NoSignifi			CCAGTGGCACCACGCTGCTGGA_oh	0.805617	1	NoSignifi		ACACGGGGCTCATTCTC_cp	-1.32487	1	NoSignifi
		ACCTTGGAGAGCTGAGC_oh	0.152136	1	NoSignifi		ATCTGCCATTGATGATC_cp	-0.0138792	1	NoSignifi			ACCTTGGAGAGCTGAGC_oh	-0.134222	1	NoSignifi		ATCTGCCATTGATGATC_cp	-0.152205	1	NoSignifi			ACCTTGGAGAGCTGAGC_oh	0.0248948	1	NoSignifi		ATCTGCCATTGATGATC_cp	-0.912993	1	NoSignifi
		TTCTTATACGCTATTCTGAGCCGA_oh	1.40573	1	NoSignifi		TGAAACTCCTTCGTGC_cp	-0.497405	1	NoSignifi			TTCTTATACGCTATTCTGAGCCGA_oh	-3.06944	0.883902	NoSignifi		TGAAACTCCTTCGTGC_cp	0.0920285	1	NoSignifi			TTCTTATACGCTATTCTGAGCCGA_oh	-0.143974	1	NoSignifi		TGAAACTCCTTCGTGC_cp	-0.010544	1	NoSignifi
		AGTACTCCCAGGAACGGTGCACCA_oh	0.755378	1	NoSignifi		TGAAAACTTTTCCCAATACCC_cp	0.178171	1	NoSignifi			AGTACTCCCAGGAACGGTGCACCA_oh	0.71951	1	NoSignifi		TGAAAACTTTTCCCAATACCC_cp	-0.734358	1	NoSignifi			AGTACTCCCAGGAACGGTGCACCA_oh	-0.816356	1	NoSignifi		TGAAAACTTTTCCCAATACCC_cp	-0.0592783	1	NoSignifi
		AGCTCCTGATGGATTTGCTTTTTCTGATA_oh	0.152136	1	NoSignifi		AAGAGTTCGGTTCCTAGCACCC_cp	-0.0555595	1	NoSignifi			AGCTCCTGATGGATTTGCTTTTTCTGATA_oh	-0.546108	1	NoSignifi		AAGAGTTCGGTTCCTAGCACCC_cp	0.0920285	1	NoSignifi			AGCTCCTGATGGATTTGCTTTTTCTGATA_oh	-0.143974	1	NoSignifi		AAGAGTTCGGTTCCTAGCACCC_cp	-0.52294	1	NoSignifi
		TGGCAGTGTCTTAGCTGGTTGTTAT_oh	0.0126368	1	NoSignifi		AAAAAAATTGGAACGATACAGAGAAGAT_cp	1.06378	1	NoSignifi			TGGCAGTGTCTTAGCTGGTTGTTAT_oh	-1.06376	1	NoSignifi		AAAAAAATTGGAACGATACAGAGAAGAT_cp	-0.656799	1	NoSignifi			TGGCAGTGTCTTAGCTGGTTGTTAT_oh	-1.26343	1	NoSignifi		AAAAAAATTGGAACGATACAGAGAAGAT_cp	-0.666567	1	NoSignifi
		TGCCTAGAGGAGCACCACAGGT_oh	0.687593	1	NoSignifi		GTACATGATGAATAAAATC_cp	-0.891236	1	NoSignifi			TGCCTAGAGGAGCACCACAGGT_oh	-0.609469	1	NoSignifi		GTACATGATGAATAAAATC_cp	-1.31512	1	NoSignifi			TGCCTAGAGGAGCACCACAGGT_oh	-0.905651	1	NoSignifi		GTACATGATGAATAAAATC_cp	-0.216213	1	NoSignifi
		ATCACCCTTGACTGATGG_oh	-1.70509	1	NoSignifi		GAGACGTAGCGTTCCCTC_cp	0.761746	1	NoSignifi			ATCACCCTTGACTGATGG_oh	-0.609469	1	NoSignifi		GAGACGTAGCGTTCCCTC_cp	0.30084	1	NoSignifi			ATCACCCTTGACTGATGG_oh	-1.48223	1	NoSignifi		GAGACGTAGCGTTCCCTC_cp	-0.912993	1	NoSignifi
		TTTTTTTGAGGCCTTGCTTTAGCAAGGCTA_oh	0.213188	1	NoSignifi		CGGCGATGAGGAGATACCAACC_cp	0.315297	1	NoSignifi			TTTTTTTGAGGCCTTGCTTTAGCAAGGCTA_oh	-1.47254	1	NoSignifi		CGGCGATGAGGAGATACCAACC_cp	-0.656799	1	NoSignifi			TTTTTTTGAGGCCTTGCTTTAGCAAGGCTA_oh	-3.01792	1	NoSignifi		CGGCGATGAGGAGATACCAACC_cp	-0.52294	1	NoSignifi
		GGCTGTTGTGTGAGACATTA_oh	0.546111	1	NoSignifi		TCCGTGGAGAGGAACATATCTGAGTC_cp	1.17609	1	NoSignifi			GGCTGTTGTGTGAGACATTA_oh	-0.26449	1	NoSignifi		TCCGTGGAGAGGAACATATCTGAGTC_cp	-0.206436	1	NoSignifi			GGCTGTTGTGTGAGACATTA_oh	0.498844	1	NoSignifi		TCCGTGGAGAGGAACATATCTGAGTC_cp	-1.58538	1	NoSignifi
		CTTCTCACTACTGCACTTGACTAGTC_oh	1.72931	0.121208	NoSignifi		ACTTTCCCCTTTCTCACTACTGC_cp	0.0266307	1	NoSignifi			CTTCTCACTACTGCACTTGACTAGTC_oh	0.67783	1	NoSignifi		ACTTTCCCCTTTCTCACTACTGC_cp	0.448538	1	NoSignifi			CTTCTCACTACTGCACTTGACTAGTC_oh	0.37389	1	NoSignifi		ACTTTCCCCTTTCTCACTACTGC_cp	-0.010544	1	NoSignifi
		GAACTAACATTAACTCTGACA_oh	0.934699	1	NoSignifi		ACGCAAATTCGTGAAGCGTTCCATATTTTT_cp	-0.0555595	1	NoSignifi			GAACTAACATTAACTCTGACA_oh	0.67783	1	NoSignifi		ACGCAAATTCGTGAAGCGTTCCATATTTTT_cp	-0.656799	1	NoSignifi			GAACTAACATTAACTCTGACA_oh	0.37389	1	NoSignifi		ACGCAAATTCGTGAAGCGTTCCATATTTTT_cp	-2.31228	0.215109	NoSignifi
		AAGTTTTCAATCTGAGACCT_oh	-0.979087	1	NoSignifi		ATTGCAGTACCTCCAGGAACGGTGCACC_cp	0.854682	1	NoSignifi			AAGTTTTCAATCTGAGACCT_oh	0.508608	1	NoSignifi		ATTGCAGTACCTCCAGGAACGGTGCACC_cp	0.614145	1	NoSignifi			AAGTTTTCAATCTGAGACCT_oh	-0.380316	1	NoSignifi		ATTGCAGTACCTCCAGGAACGGTGCACC_cp	0.126497	1	NoSignifi
		ACTGATTTCTTTTGGTGTTCAGAGT_oh	-0.138444	1	NoSignifi		ATCCTGAACGCGCCCGATC_cp	0.213694	1	NoSignifi			ACTGATTTCTTTTGGTGTTCAGAGT_oh	0.383651	1	NoSignifi		ATCCTGAACGCGCCCGATC_cp	-0.583197	1	NoSignifi			ACTGATTTCTTTTGGTGTTCAGAGT_oh	-0.380316	1	NoSignifi		ATCCTGAACGCGCCCGATC_cp	-0.912993	1	NoSignifi
		ATGCCTAGGGCACAATA_oh	-1.12926	1	NoSignifi		AACCAACCACTTACCT_cp	0.0266307	1	NoSignifi			ATGCCTAGGGCACAATA_oh	-1.25372	1	NoSignifi		AACCAACCACTTACCT_cp	-1.09452	1	NoSignifi			ATGCCTAGGGCACAATA_oh	-0.0829474	1	NoSignifi		AACCAACCACTTACCT_cp	-1.32487	1	NoSignifi
		CATGAAAATAACTATCCTCTGAGCAG_oh	1.00848	1	NoSignifi		GTCTACGGCCATACCATTCT_cp	0.213694	1	NoSignifi			CATGAAAATAACTATCCTCTGAGCAG_oh	-0.0731964	1	NoSignifi		GTCTACGGCCATACCATTCT_cp	0.734174	1	NoSignifi			CATGAAAATAACTATCCTCTGAGCAG_oh	0.956543	1	NoSignifi		GTCTACGGCCATACCATTCT_cp	-0.82609	1	NoSignifi
		AGACTGATGTTGACT_oh	-0.979087	1	NoSignifi		AGTATCTGTTCTTATCA_cp	0.315297	1	NoSignifi			AGACTGATGTTGACT_oh	-1.47254	1	NoSignifi		AGTATCTGTTCTTATCA_cp	0.448538	1	NoSignifi			AGACTGATGTTGACT_oh	-1.07348	1	NoSignifi		AGTATCTGTTCTTATCA_cp	-0.392326	1	NoSignifi
		TGGAGAAAACAAAAATTCTCTGAGTAG_oh	0.77475	1	NoSignifi		CAGGGCGAGGCTCATCCATTGC_cp	1.1022	1	NoSignifi			TGGAGAAAACAAAAATTCTCTGAGTAG_oh	1.3802	1	NoSignifi		CAGGGCGAGGCTCATCCATTGC_cp	0.871401	1	NoSignifi			TGGAGAAAACAAAAATTCTCTGAGTAG_oh	0.37389	1	NoSignifi		CAGGGCGAGGCTCATCCATTGC_cp	0.695303	1	NoSignifi
		AGCATGTTAGAGTTCTGATGG_oh	-0.138444	1	NoSignifi		TTCCCAGGGCGAGGCTC_cp	-0.188353	1	NoSignifi			AGCATGTTAGAGTTCTGATGG_oh	-0.7456	1	NoSignifi		TTCCCAGGGCGAGGCTC_cp	-1.72596	1	NoSignifi			AGCATGTTAGAGTTCTGATGG_oh	-1.74026	1	NoSignifi		TTCCCAGGGCGAGGCTC_cp	-2.09347	0.442061	NoSignifi
		ATCAGACTGATGTTGACA_oh	0.149386	1	NoSignifi		AGAGTTCGGTTCCCAGCAC_cp	-0.817673	1	NoSignifi			ATCAGACTGATGTTGACA_oh	-1.73059	1	NoSignifi		AGAGTTCGGTTCCCAGCAC_cp	-0.734358	1	NoSignifi			ATCAGACTGATGTTGACA_oh	-0.274236	1	NoSignifi		AGAGTTCGGTTCCCAGCAC_cp	-2.09347	0.442061	NoSignifi
		TGACAGTCTCTACGGAGACT_oh	-0.060927	1	NoSignifi		AATGGAGAGACTTTGAC_cp	-0.891236	1	NoSignifi			TGACAGTCTCTACGGAGACT_oh	-1.47254	1	NoSignifi		AATGGAGAGACTTTGAC_cp	-1.31512	1	NoSignifi			TGACAGTCTCTACGGAGACT_oh	-2.45739	1	NoSignifi		AATGGAGAGACTTTGAC_cp	-2.31228	0.215109	NoSignifi
		ATCCCCGACTGGAAGCT_oh	-0.498384	1	NoSignifi		CAGTACCTCCAGGAACGGTGCACCA_cp	-0.891236	1	NoSignifi			ATCCCCGACTGGAAGCT_oh	0.447482	1	NoSignifi		CAGTACCTCCAGGAACGGTGCACCA_cp	-0.816325	1	NoSignifi			ATCCCCGACTGGAAGCT_oh	0.307106	1	NoSignifi		CAGTACCTCCAGGAACGGTGCACCA_cp	-1.21036	1	NoSignifi
		AATCATGTCTTTCGCTCCTATCTGATG_oh	0.443443	1	NoSignifi		ATCGACCTGGTATTGCAGTACC_cp	-1.54912	1	NoSignifi			AATCATGTCTTTCGCTCCTATCTGATG_oh	1.16924	1	NoSignifi		ATCGACCTGGTATTGCAGTACC_cp	-0.99571	1	NoSignifi			AATCATGTCTTTCGCTCCTATCTGATG_oh	1.66524	0.0943586	NoSignifi		ATCGACCTGGTATTGCAGTACC_cp	-2.09347	0.442061	NoSignifi
		CAGTACTTCCAGGAACGGTGCACCA_oh	0.213188	1	NoSignifi		GTCTACGGTTATACCACCCT_cp	-0.0138792	1	NoSignifi			CAGTACTTCCAGGAACGGTGCACCA_oh	-0.0731964	1	NoSignifi		GTCTACGGTTATACCACCCT_cp	0.448538	1	NoSignifi			CAGTACTTCCAGGAACGGTGCACCA_oh	-1.07348	1	NoSignifi		GTCTACGGTTATACCACCCT_cp	-0.216213	1	NoSignifi
		AGAGCAAGGTTATAGAAATTTCAGACAATA_oh	-2.27647	1	NoSignifi		AGCTCGCTCTGAAGGCCTGTTTCC_cp	1.02432	1	NoSignifi			AGAGCAAGGTTATAGAAATTTCAGACAATA_oh	-0.370574	1	NoSignifi		AGCTCGCTCTGAAGGCCTGTTTCC_cp	0.30084	1	NoSignifi			AGAGCAAGGTTATAGAAATTTCAGACAATA_oh	0.0859215	1	NoSignifi		AGCTCGCTCTGAAGGCCTGTTTCC_cp	0.126497	1	NoSignifi
		ATAGCGAGACCCCGTCTCTTT_oh	-0.399637	1	NoSignifi		AAGCTTCCAAGACTCCAGACACATC_cp	0.712932	1	NoSignifi			ATAGCGAGACCCCGTCTCTTT_oh	0.316866	1	NoSignifi		AAGCTTCCAAGACTCCAGACACATC_cp	-0.0999384	1	NoSignifi			ATAGCGAGACCCCGTCTCTTT_oh	-0.494821	1	NoSignifi		AAGCTTCCAAGACTCCAGACACATC_cp	1.07986	1	NoSignifi
		CGGATCTGGCTTCTGAGA_oh	0.213188	1	NoSignifi		AGGAGTTCTGGGCTG_cp	-1.22995	1	NoSignifi			CGGATCTGGCTTCTGAGA_oh	0.173236	1	NoSignifi		AGGAGTTCTGGGCTG_cp	-1.72596	1	NoSignifi			CGGATCTGGCTTCTGAGA_oh	0.912294	1	NoSignifi		AGGAGTTCTGGGCTG_cp	-8.15928	3.31795e-05	Down
		GAAGATTATGAGATATGAGGGCA_oh	0.546111	1	NoSignifi		AAGAGTTCGGTTTCCAGCAC_cp	-0.747678	1	NoSignifi			GAAGATTATGAGATATGAGGGCA_oh	0.246837	1	NoSignifi		AAGAGTTCGGTTTCCAGCAC_cp	-0.903231	1	NoSignifi			GAAGATTATGAGATATGAGGGCA_oh	-0.755329	1	NoSignifi		AAGAGTTCGGTTTCCAGCAC_cp	-0.912993	1	NoSignifi
		CCCGGCCGTCGCCGGCAG_oh	0.389232	1	NoSignifi		AGAGGAGGACCGGTCT_cp	-0.09848	1	NoSignifi			CCCGGCCGTCGCCGGCAG_oh	-0.7456	1	NoSignifi		AGAGGAGGACCGGTCT_cp	-0.816325	1	NoSignifi			CCCGGCCGTCGCCGGCAG_oh	0.866644	1	NoSignifi		AGAGGAGGACCGGTCT_cp	-2.88476	0.0137631	NoSignifi
		AGATGAACACTTTAGTGCTGAAG_oh	-0.138444	1	NoSignifi		AAAACTCCCGTGCTGAT_cp	-0.581615	1	NoSignifi			AGATGAACACTTTAGTGCTGAAG_oh	-1.25372	1	NoSignifi		AAAACTCCCGTGCTGAT_cp	-2.83961	0.0238871	NoSignifi			AGATGAACACTTTAGTGCTGAAG_oh	0.668064	1	NoSignifi		AAAACTCCCGTGCTGAT_cp	-8.12379	5.37425e-05	Down
		GATCTGCAACATTGTGGAAAATGACAGCT_oh	0.731829	1	NoSignifi		ACTGCTTATGTGAGAAGAATTTTT_cp	0.283869	1	NoSignifi			GATCTGCAACATTGTGGAAAATGACAGCT_oh	-0.165675	1	NoSignifi		ACTGCTTATGTGAGAAGAATTTTT_cp	0.0818753	1	NoSignifi			GATCTGCAACATTGTGGAAAATGACAGCT_oh	-1.74026	1	NoSignifi		ACTGCTTATGTGAGAAGAATTTTT_cp	-1.28937	1	NoSignifi
		TGGCTGTTGTGTGAGACATTAT_oh	1.14561	1	NoSignifi		GAGTTCGGTTCCCAGCACCCAC_cp	-0.461899	1	NoSignifi			TGGCTGTTGTGTGAGACATTAT_oh	-0.7456	1	NoSignifi		GAGTTCGGTTCCCAGCACCCAC_cp	-0.477672	1	NoSignifi			TGGCTGTTGTGTGAGACATTAT_oh	-2.05472	1	NoSignifi		GAGTTCGGTTCCCAGCACCCAC_cp	-0.790592	1	NoSignifi
		GTACCTCCAGGAACGGTGCACCA_oh	0.332904	1	NoSignifi		AGCACCCACGGCTGTCT_cp	-0.0200534	1	NoSignifi			GTACCTCCAGGAACGGTGCACCA_oh	0.447482	1	NoSignifi		AGCACCCACGGCTGTCT_cp	0.171776	1	NoSignifi			GTACCTCCAGGAACGGTGCACCA_oh	-1.26343	1	NoSignifi		AGCACCCACGGCTGTCT_cp	-1.17486	1	NoSignifi
		TATACGCTATTCTGAGCCGA_oh	0.59483	1	NoSignifi		ATGTGTGATGACACAACTTTTTTC_cp	-0.520516	1	NoSignifi			TATACGCTATTCTGAGCCGA_oh	0.246837	1	NoSignifi		ATGTGTGATGACACAACTTTTTTC_cp	-1.05903	1	NoSignifi			TATACGCTATTCTGAGCCGA_oh	-0.274236	1	NoSignifi		ATGTGTGATGACACAACTTTTTTC_cp	-0.790592	1	NoSignifi
		TATTAGTGGAAATTCTGATT_oh	0.731829	1	NoSignifi		CGGGTATGATGACCCACATTTAC_cp	-0.520516	1	NoSignifi			TATTAGTGGAAATTCTGATT_oh	-0.609469	1	NoSignifi		CGGGTATGATGACCCACATTTAC_cp	-0.621301	1	NoSignifi			TATTAGTGGAAATTCTGATT_oh	-1.26343	1	NoSignifi		CGGGTATGATGACCCACATTTAC_cp	-0.0742189	1	NoSignifi
		GCTGAAATCCAGAGGCTGTTTCTGAGC_oh	1.00848	1	NoSignifi		ACCACCCTGAACGCGTT_cp	-0.299113	1	NoSignifi			GCTGAAATCCAGAGGCTGTTTCTGAGC_oh	-0.895928	1	NoSignifi		ACCACCCTGAACGCGTT_cp	0.127526	1	NoSignifi			GCTGAAATCCAGAGGCTGTTTCTGAGC_oh	0.0859215	1	NoSignifi		ACCACCCTGAACGCGTT_cp	-0.790592	1	NoSignifi
		ATGATTTTCCTTGGCTATTCTGATACTG_oh	0.274287	1	NoSignifi		AAGGAGGGGTGAACC_cp	-0.199973	1	NoSignifi			ATGATTTTCCTTGGCTATTCTGATACTG_oh	-2.04508	1	NoSignifi		AAGGAGGGGTGAACC_cp	-1.16511	1	NoSignifi			ATGATTTTCCTTGGCTATTCTGATACTG_oh	-0.175423	1	NoSignifi		AAGGAGGGGTGAACC_cp	-0.708627	1	NoSignifi
		TTCCCTGTTGCCTTCCTTCTGAGAACA_oh	0.49569	1	NoSignifi		GACTGTGTAGAGCACCC_cp	0.2492	1	NoSignifi			TTCCCTGTTGCCTTCCTTCTGAGAACA_oh	-0.26449	1	NoSignifi		GACTGTGTAGAGCACCC_cp	0.127526	1	NoSignifi			TTCCCTGTTGCCTTCCTTCTGAGAACA_oh	0.163479	1	NoSignifi		GACTGTGTAGAGCACCC_cp	-0.877496	1	NoSignifi
		AACCCATGCACCGCTCTGAGACTC_oh	0.896343	1	NoSignifi		AGCTCTTTTAGAATTTGTCT_cp	-0.712172	1	NoSignifi			AACCCATGCACCGCTCTGAGACTC_oh	0.173236	1	NoSignifi		AGCTCTTTTAGAATTTGTCT_cp	-0.170939	1	NoSignifi			AACCCATGCACCGCTCTGAGACTC_oh	1.15947	1	NoSignifi		AGCTCTTTTAGAATTTGTCT_cp	-1.7002	1	NoSignifi
		AAGATCCAACTCTGACCTC_oh	0.0126368	1	NoSignifi		ACAGGTCCCTGGTAGCTC_cp	-3.07127	0.0238968	NoSignifi			AAGATCCAACTCTGACCTC_oh	-1.25372	1	NoSignifi		ACAGGTCCCTGGTAGCTC_cp	-0.780828	1	NoSignifi			AAGATCCAACTCTGACCTC_oh	-2.05472	1	NoSignifi		ACAGGTCCCTGGTAGCTC_cp	-0.708627	1	NoSignifi
		TGGGGGACTGCGGTCGCGCTCTCCCCTG_oh	1.14561	1	NoSignifi		GGTTGGTCCGAGAGTAGTGGTGTTTACAA_cp	0.021627	1	NoSignifi			TGGGGGACTGCGGTCGCGCTCTCCCCTG_oh	-0.26449	1	NoSignifi		GGTTGGTCCGAGAGTAGTGGTGTTTACAA_cp	-1.54014	1	NoSignifi			TGGGGGACTGCGGTCGCGCTCTCCCCTG_oh	-0.905651	1	NoSignifi		GGTTGGTCCGAGAGTAGTGGTGTTTACAA_cp	-0.708627	1	NoSignifi
		AATTCGGTGGGACCTCCA_oh	-0.399637	1	NoSignifi		ACTAATTTTTTGAGGCCTT_cp	1.15653	1	NoSignifi			AATTCGGTGGGACCTCCA_oh	0.383651	1	NoSignifi		ACTAATTTTTTGAGGCCTT_cp	-0.347055	1	NoSignifi			AATTCGGTGGGACCTCCA_oh	-0.619203	1	NoSignifi		ACTAATTTTTTGAGGCCTT_cp	1.90876	3.90965e-05	NoSignifi
		AGTACCTCCAGGAACGGTGCAC_oh	-0.655056	1	NoSignifi		ACTAGAGAAGTTTCTCTGACTGT_cp	0.350803	1	NoSignifi			AGTACCTCCAGGAACGGTGCAC_oh	-0.421361	1	NoSignifi		ACTAGAGAAGTTTCTCTGACTGT_cp	-0.014002	1	NoSignifi			AGTACCTCCAGGAACGGTGCAC_oh	-1.41851	1	NoSignifi		ACTAGAGAAGTTTCTCTGACTGT_cp	-0.295704	1	NoSignifi
		GGTGAGCCTATGGTTTTCTGAAG_oh	0.795579	1	NoSignifi		TCCCAGGGCGAGGCTCATCC_cp	-0.35136	1	NoSignifi			GGTGAGCCTATGGTTTTCTGAAG_oh	1.53886	0.500774	NoSignifi		TCCCAGGGCGAGGCTCATCC_cp	-2.26708	0.34778	NoSignifi			GGTGAGCCTATGGTTTTCTGAAG_oh	0.501442	1	NoSignifi		TCCCAGGGCGAGGCTCATCC_cp	-3.25193	0.00664576	Down
		ATGAGATGAACACTTTAGTGCTGAAG_oh	0.276937	1	NoSignifi		GTCGCGGCGGGGAAAT_cp	-0.35136	1	NoSignifi			ATGAGATGAACACTTTAGTGCTGAAG_oh	-0.101953	1	NoSignifi		GTCGCGGCGGGGAAAT_cp	-3.24233	0.00770929	Down			ATGAGATGAACACTTTAGTGCTGAAG_oh	-0.431098	1	NoSignifi		GTCGCGGCGGGGAAAT_cp	-3.81247	0.00174318	Down
		TCAAGACGGGACTGAAG_oh	-0.779335	1	NoSignifi		AGTTACAGATTTCTTTGTTCCTTC_cp	0.934503	1	NoSignifi			TCAAGACGGGACTGAAG_oh	-1.00004	1	NoSignifi		AGTTACAGATTTCTTTGTTCCTTC_cp	0.412076	1	NoSignifi			TCAAGACGGGACTGAAG_oh	-0.841928	1	NoSignifi		AGTTACAGATTTCTTTGTTCCTTC_cp	0.43872	1	NoSignifi
		ATAGCTGTGAAGAAAGGTATTTTCTGAGT_oh	0.705707	1	NoSignifi		AAGTTTCTGCCCTTT_cp	-1.63789	1	NoSignifi			ATAGCTGTGAAGAAAGGTATTTTCTGAGT_oh	-1.40882	1	NoSignifi		AAGTTTCTGCCCTTT_cp	-4.73231	0.000412419	Down			ATAGCTGTGAAGAAAGGTATTTTCTGAGT_oh	-0.691607	1	NoSignifi		AAGTTTCTGCCCTTT_cp	-2.53481	0.137412	NoSignifi
		AATTGCTCGTGAGGCTTGACT_oh	0.795579	1	NoSignifi		GAACGATACAGAGAAGA_cp	0.10154	1	NoSignifi			AATTGCTCGTGAGGCTTGACT_oh	-1.40882	1	NoSignifi		GAACGATACAGAGAAGA_cp	-0.960212	1	NoSignifi			AATTGCTCGTGAGGCTTGACT_oh	-1.41851	1	NoSignifi		GAACGATACAGAGAAGA_cp	-1.7002	1	NoSignifi
		TATGAAATGGCTGAACAGAA_oh	0.8385	1	NoSignifi		TAAAATTGGAACGATACAGAGAAGATTAGC_cp	-0.85573	1	NoSignifi			TATGAAATGGCTGAACAGAA_oh	0.63097	1	NoSignifi		TAAAATTGGAACGATACAGAGAAGATTAGC_cp	-0.780828	1	NoSignifi			TATGAAATGGCTGAACAGAA_oh	-1.67654	1	NoSignifi		TAAAATTGGAACGATACAGAGAAGATTAGC_cp	-1.86802	1	NoSignifi
		TAAGTGAGGATGAAGTTATCTGAGGA_oh	1.39333	1	NoSignifi		AACCTATCAAACTTT_cp	-2.0917	0.666667	NoSignifi			TAAGTGAGGATGAAGTTATCTGAGGA_oh	-0.545747	1	NoSignifi		AACCTATCAAACTTT_cp	-2.52513	0.158777	NoSignifi			TAAGTGAGGATGAAGTTATCTGAGGA_oh	-1.67654	1	NoSignifi		AACCTATCAAACTTT_cp	-0.557469	1	NoSignifi
		AGGCAAGATGCTGGCATAGCTGTAA_oh	-1.89893	1	NoSignifi		CCCCTATGATGAGGACCTTTTCACAGACCT_cp	-0.933247	1	NoSignifi			AGGCAAGATGCTGGCATAGCTGTAA_oh	-0.832207	1	NoSignifi		CCCCTATGATGAGGACCTTTTCACAGACCT_cp	-1.40401	1	NoSignifi			AGGCAAGATGCTGGCATAGCTGTAA_oh	-0.55548	1	NoSignifi		CCCCTATGATGAGGACCTTTTCACAGACCT_cp	-1.7002	1	NoSignifi
		ACATGATGGGATTGAGGACCTGAGGA_oh	-0.434634	1	NoSignifi		ACCCCCCTTCTCACTACTGC_cp	0.0621369	1	NoSignifi			ACATGATGGGATTGAGGACCTGAGGA_oh	-0.101953	1	NoSignifi		ACCCCCCTTCTCACTACTGC_cp	-0.064441	1	NoSignifi			ACATGATGGGATTGAGGACCTGAGGA_oh	-0.210513	1	NoSignifi		ACCCCCCTTCTCACTACTGC_cp	-0.557469	1	NoSignifi
		TTACGGATCTGGCTTCTGAGATGG_oh	0.00282279	1	NoSignifi		GCTCTGTGATGAACC_cp	-0.0629738	1	NoSignifi			TTACGGATCTGGCTTCTGAGATGG_oh	-1.98136	1	NoSignifi		GCTCTGTGATGAACC_cp	-0.621301	1	NoSignifi			TTACGGATCTGGCTTCTGAGATGG_oh	-1.1997	1	NoSignifi		GCTCTGTGATGAACC_cp	-1.28937	1	NoSignifi
		TGTAATGATGTTGATCAAATGTCTGAGC_oh	-0.779335	1	NoSignifi		ATGAACGAGACTCTGGC_cp	-0.645418	1	NoSignifi			TGTAATGATGTTGATCAAATGTCTGAGC_oh	-1.19	1	NoSignifi		ATGAACGAGACTCTGGC_cp	-3.80295	0.00199433	Down			TGTAATGATGTTGATCAAATGTCTGAGC_oh	-1.1997	1	NoSignifi		ATGAACGAGACTCTGGC_cp	-1.86802	1	NoSignifi
		TGAATGGGGAGACACGG_oh	-0.655056	1	NoSignifi		AACCAGTGATGTGATGATTCTGCCAAA_cp	0.95616	1	NoSignifi			TGAATGGGGAGACACGG_oh	-0.421361	1	NoSignifi		AACCAGTGATGTGATGATTCTGCCAAA_cp	-0.014002	1	NoSignifi			TGAATGGGGAGACACGG_oh	-3.8833	0.589397	NoSignifi		AACCAGTGATGTGATGATTCTGCCAAA_cp	-0.877496	1	NoSignifi
		GGGCACATTACCCGTCTGACA_oh	-0.540639	1	NoSignifi		GGGGATGTAGTTCAGTGG_cp	0.177258	1	NoSignifi			GGGCACATTACCCGTCTGACA_oh	-0.00947495	1	NoSignifi		GGGGATGTAGTTCAGTGG_cp	-0.698861	1	NoSignifi			GGGCACATTACCCGTCTGACA_oh	-0.841928	1	NoSignifi		GGGGATGTAGTTCAGTGG_cp	-0.708627	1	NoSignifi
		GAAAACCCCACTGGCTGAGACG_oh	0.276937	1	NoSignifi		AGGGAACTGCCAGGCA_cp	0.317724	1	NoSignifi			GAAAACCCCACTGGCTGAGACG_oh	0.236957	1	NoSignifi		AGGGAACTGCCAGGCA_cp	0.769672	1	NoSignifi			GAAAACCCCACTGGCTGAGACG_oh	-0.210513	1	NoSignifi		AGGGAACTGCCAGGCA_cp	-0.237064	1	NoSignifi
		AAGTGAGGATGAAGTTATCTGAGGAGA_oh	0.65858	1	NoSignifi		ATTCCCTGTTGCCTTCCTTCTGAGAACA_cp	-0.609015	1	NoSignifi			AAGTGAGGATGAAGTTATCTGAGGAGA_oh	0.077431	1	NoSignifi		ATTCCCTGTTGCCTTCCTTCTGAGAACA_cp	-1.36761	1	NoSignifi			AAGTGAGGATGAAGTTATCTGAGGAGA_oh	-2.39366	1	NoSignifi		ATTCCCTGTTGCCTTCCTTCTGAGAACA_cp	-0.933578	1	NoSignifi
		GAGGACAACAGTCCCTCTAAACTGATG_oh	0.00282279	1	NoSignifi		AAGAATGGCTAGTGTCAGC_cp	0.354126	1	NoSignifi			GAGGACAACAGTCCCTCTAAACTGATG_oh	-1.40882	1	NoSignifi		AAGAATGGCTAGTGTCAGC_cp	-0.134546	1	NoSignifi			GAGGACAACAGTCCCTCTAAACTGATG_oh	-0.691607	1	NoSignifi		AAGAATGGCTAGTGTCAGC_cp	0.644614	1	NoSignifi
		AGTACCTCCAGGAACGGTGCACA_oh	-0.156615	1	NoSignifi		CTGTGAATAGCCACTGC_cp	-0.116444	1	NoSignifi			AGTACCTCCAGGAACGGTGCACA_oh	-1.19	1	NoSignifi		CTGTGAATAGCCACTGC_cp	1.06859	1	NoSignifi			AGTACCTCCAGGAACGGTGCACA_oh	-1.1997	1	NoSignifi		CTGTGAATAGCCACTGC_cp	0.323534	1	NoSignifi
		TGATGCAAGTTACAAATTACACTGAGACCT_oh	0.213135	1	NoSignifi		CTGACTGTGTAGAGCACCCGAAACCAC_cp	-0.0265717	1	NoSignifi			TGATGCAAGTTACAAATTACACTGAGACCT_oh	-0.421361	1	NoSignifi		CTGACTGTGTAGAGCACCCGAAACCAC_cp	0.555105	1	NoSignifi			TGATGCAAGTTACAAATTACACTGAGACCT_oh	-0.841928	1	NoSignifi		CTGACTGTGTAGAGCACCCGAAACCAC_cp	-0.320435	1	NoSignifi
		ACTGCTTCACTTGACCAGA_oh	-1.42285	1	NoSignifi		TTTCCCAGGGCGAGGCTCATCC_cp	0.387205	1	NoSignifi			ACTGCTTCACTTGACCAGA_oh	-1.66687	1	NoSignifi		TTTCCCAGGGCGAGGCTCATCC_cp	-1.24323	1	NoSignifi			ACTGCTTCACTTGACCAGA_oh	-0.0192248	1	NoSignifi		TTTCCCAGGGCGAGGCTCATCC_cp	-8.08739	5.37425e-05	Down
		TGAAAATAACTATCCTCTGAGCAGC_oh	1.50411	1	NoSignifi		AGGAGCTTGCTCCGTCCATCCC_cp	-0.262711	1	NoSignifi			TGAAAATAACTATCCTCTGAGCAGC_oh	-1.00004	1	NoSignifi		AGGAGCTTGCTCCGTCCATCCC_cp	0.0711259	1	NoSignifi			TGAAAATAACTATCCTCTGAGCAGC_oh	-1.991	1	NoSignifi		AGGAGCTTGCTCCGTCCATCCC_cp	-0.200671	1	NoSignifi
		ATAGCATGTTAGAGTTCTGATGG_oh	-0.335887	1	NoSignifi		TTCCCAGGGCGAGGCTCACCCATT_cp	-0.21229	1	NoSignifi			ATAGCATGTTAGAGTTCTGATGG_oh	-0.306853	1	NoSignifi		TTCCCAGGGCGAGGCTCACCCATT_cp	-1.02263	1	NoSignifi			ATAGCATGTTAGAGTTCTGATGG_oh	-1.1997	1	NoSignifi		TTCCCAGGGCGAGGCTCACCCATT_cp	-0.841102	1	NoSignifi
		GGCTAGTTCCTTCCTTGGATGTCTGAGCGA_oh	0.338037	1	NoSignifi		AGTACTCTGCGTTGTGTTGC_cp	0.137942	1	NoSignifi			GGCTAGTTCCTTCCTTGGATGTCTGAGCGA_oh	-0.421361	1	NoSignifi		AGTACTCTGCGTTGTGTTGC_cp	-0.584909	1	NoSignifi			GGCTAGTTCCTTCCTTGGATGTCTGAGCGA_oh	-0.691607	1	NoSignifi		AGTACTCTGCGTTGTGTTGC_cp	-3.21554	0.0101328	NoSignifi
		TCTAAATGCTGGTGACAGA_oh	1.4772	1	NoSignifi		CCCCTTCTCACTACTGC_cp	0.48212	1	NoSignifi			TCTAAATGCTGGTGACAGA_oh	1.34229	1	NoSignifi		CCCCTTCTCACTACTGC_cp	-0.374493	1	NoSignifi			TCTAAATGCTGGTGACAGA_oh	1.02027	1	NoSignifi		CCCCTTCTCACTACTGC_cp	-0.384265	1	NoSignifi
		CTTGGATGTCTGAGCGA_oh	0.276937	1	NoSignifi		ATCGACACTCCGAACGC_cp	0.708376	1	NoSignifi			CTTGGATGTCTGAGCGA_oh	-0.832207	1	NoSignifi		ATCGACACTCCGAACGC_cp	1.3312	0.279683	NoSignifi			CTTGGATGTCTGAGCGA_oh	-0.0192248	1	NoSignifi		ATCGACACTCCGAACGC_cp	0.0126127	1	NoSignifi
		GAGCCTATGGTTTTCTGAAG_oh	0.0763866	1	NoSignifi		CCACGCATCGACCTGGTATTGC_cp	-0.21229	1	NoSignifi			GAGCCTATGGTTTTCTGAAG_oh	0.741551	1	NoSignifi		CCACGCATCGACCTGGTATTGC_cp	-0.249537	1	NoSignifi			GAGCCTATGGTTTTCTGAAG_oh	-0.0192248	1	NoSignifi		CCACGCATCGACCTGGTATTGC_cp	-0.933578	1	NoSignifi
		ATGATTATAACTGAGGC_oh	-0.540639	1	NoSignifi		ATAGTCGGCATTGGC_cp	-0.0265717	1	NoSignifi			ATGATTATAACTGAGGC_oh	-1.19	1	NoSignifi		ATAGTCGGCATTGGC_cp	-1.02263	1	NoSignifi			ATGATTATAACTGAGGC_oh	-2.39366	1	NoSignifi		ATAGTCGGCATTGGC_cp	-1.37736	1	NoSignifi
		AGTGGGGGACTGCGGTCGCGCTCTCCCCTG_oh	0.705707	1	NoSignifi		AGCTGAGTGTTTCTTTGAAGAGAGAATCTT_cp	0.387205	1	NoSignifi			AGTGGGGGACTGCGGTCGCGCTCTCCCCTG_oh	-0.306853	1	NoSignifi		AGCTGAGTGTTTCTTTGAAGAGAGAATCTT_cp	-0.511307	1	NoSignifi			AGTGGGGGACTGCGGTCGCGCTCTCCCCTG_oh	-0.691607	1	NoSignifi		AGCTGAGTGTTTCTTTGAAGAGAGAATCTT_cp	-1.03239	1	NoSignifi
		ATGCACTACCATCTGAGG_oh	0.0763866	1	NoSignifi		TCCGTGGAGAGGAACAACTCTGA_cp	1.28357	1	NoSignifi			ATGCACTACCATCTGAGG_oh	0.68732	1	NoSignifi		TCCGTGGAGAGGAACAACTCTGA_cp	-0.0280482	1	NoSignifi			ATGCACTACCATCTGAGG_oh	0.677556	1	NoSignifi		TCCGTGGAGAGGAACAACTCTGA_cp	-2.24039	0.422372	NoSignifi
		CCTGGGTTCATATCCCAGCG_oh	-0.779335	1	NoSignifi		ATACCACTCTGAACGCGC_cp	0.0580291	1	NoSignifi			CCTGGGTTCATATCCCAGCG_oh	-0.200768	1	NoSignifi		ATACCACTCTGAACGCGC_cp	-0.374493	1	NoSignifi			CCTGGGTTCATATCCCAGCG_oh	-2.39366	1	NoSignifi		ATACCACTCTGAACGCGC_cp	-1.66381	1	NoSignifi
		GTTCCAGAAGGAACTGTCTGAGGGAT_oh	0.609861	1	NoSignifi		TGAGAGTGATGATTTCAC_cp	-2.245	0.462645	NoSignifi			GTTCCAGAAGGAACTGTCTGAGGGAT_oh	-0.545747	1	NoSignifi		TGAGAGTGATGATTTCAC_cp	-1.36761	1	NoSignifi			GTTCCAGAAGGAACTGTCTGAGGGAT_oh	0.370828	1	NoSignifi		TGAGAGTGATGATTTCAC_cp	-0.521076	1	NoSignifi
		AAACCGTTCCATTTTATTTCTGAGGTTA_oh	1.33457	1	NoSignifi		GAGAACTTTGAAGACTGA_cp	-0.21229	1	NoSignifi			AAACCGTTCCATTTTATTTCTGAGGTTA_oh	0.159398	1	NoSignifi		GAGAACTTTGAAGACTGA_cp	-0.249537	1	NoSignifi			AAACCGTTCCATTTTATTTCTGAGGTTA_oh	-2.39366	1	NoSignifi		GAGAACTTTGAAGACTGA_cp	0.061347	1	NoSignifi
		TTCTAATGATACAGTT_oh	0.65858	1	NoSignifi		ATGTGTGATGACACAACTTTTTTTCCCATC_cp	-1.06562	1	NoSignifi			TTCTAATGATACAGTT_oh	-0.306853	1	NoSignifi		ATGTGTGATGACACAACTTTTTTTCCCATC_cp	-0.831341	1	NoSignifi			TTCTAATGATACAGTT_oh	-0.0192248	1	NoSignifi		ATGTGTGATGACACAACTTTTTTTCCCATC_cp	-0.451049	1	NoSignifi
		AACCGCTAGCTACAGG_oh	-0.779335	1	NoSignifi		AAGGGCTGGATTGAGGCTCC_cp	0.48212	1	NoSignifi			AACCGCTAGCTACAGG_oh	0.380587	1	NoSignifi		AAGGGCTGGATTGAGGCTCC_cp	-0.511307	1	NoSignifi			AACCGCTAGCTACAGG_oh	0.562567	1	NoSignifi		AAGGGCTGGATTGAGGCTCC_cp	-0.594676	1	NoSignifi
		CCCCGCGGGGTCCCG_oh	-1.06551	1	NoSignifi		TAAGCAGGATTTAACTAC_cp	-0.978765	1	NoSignifi			CCCCGCGGGGTCCCG_oh	-1.19	1	NoSignifi		TAAGCAGGATTTAACTAC_cp	-0.744435	1	NoSignifi			CCCCGCGGGGTCCCG_oh	-0.691607	1	NoSignifi		TAAGCAGGATTTAACTAC_cp	-0.320435	1	NoSignifi
		TGTAGCCTGACAACA_oh	-0.434634	1	NoSignifi		TGGAGAGGAACAACTCTGAGTCT_cp	1.0139	1	NoSignifi			TGTAGCCTGACAACA_oh	-1.00004	1	NoSignifi		TGGAGAGGAACAACTCTGAGTCT_cp	-0.374493	1	NoSignifi			TGTAGCCTGACAACA_oh	-0.691607	1	NoSignifi		TGGAGAGGAACAACTCTGAGTCT_cp	-1.83163	1	NoSignifi
		GCCCCGCCGGGGTCGTGGGA_oh	-1.42285	1	NoSignifi		AGGGAACTGCCAGGC_cp	0.51242	1	NoSignifi			GCCCCGCCGGGGTCGTGGGA_oh	-0.306853	1	NoSignifi		AGGGAACTGCCAGGC_cp	0.118268	1	NoSignifi			GCCCCGCCGGGGTCGTGGGA_oh	-0.0192248	1	NoSignifi		AGGGAACTGCCAGGC_cp	0.198388	1	NoSignifi
		TGACAACATTGGTTGCTCCTATCTGATT_oh	0.676559	1	NoSignifi		GGGGATGTAGCTCAGGG_cp	0.285602	1	NoSignifi			TGACAACATTGGTTGCTCCTATCTGATT_oh	-0.354694	1	NoSignifi		GGGGATGTAGCTCAGGG_cp	-0.310662	1	NoSignifi			TGACAACATTGGTTGCTCCTATCTGATT_oh	-0.249926	1	NoSignifi		GGGGATGTAGCTCAGGG_cp	-1.66381	1	NoSignifi
		TTGGGGACTGCGTTCGCGCTCTCCCCTG_oh	0.862277	1	NoSignifi		AGATTGAACTCCTGTTTTAC_cp	-0.609015	1	NoSignifi			TTGGGGACTGCGTTCGCGCTCTCCCCTG_oh	-0.76554	1	NoSignifi		AGATTGAACTCCTGTTTTAC_cp	-0.374493	1	NoSignifi			TTGGGGACTGCGTTCGCGCTCTCCCCTG_oh	-1.60987	1	NoSignifi		AGATTGAACTCCTGTTTTAC_cp	-0.200671	1	NoSignifi
		GATATTTCTTATACGCTATTCTGAGCCGA_oh	-0.712637	1	NoSignifi		AATTTGTGGTAGTGGGGGACTGCGTTC_cp	-0.163571	1	NoSignifi			GATATTTCTTATACGCTATTCTGAGCCGA_oh	-0.615212	1	NoSignifi		AATTTGTGGTAGTGGGGGACTGCGTTC_cp	-2.01187	0.954566	NoSignifi			GATATTTCTTATACGCTATTCTGAGCCGA_oh	-0.488813	1	NoSignifi		AATTTGTGGTAGTGGGGGACTGCGTTC_cp	-1.51348	1	NoSignifi
		TGGGGGACTGCTTTCGCGCTCTCCCCTG_oh	0.213078	1	NoSignifi		TTCCCAGGGCGAGGCTTATCCATT_cp	0.92659	1	NoSignifi			TGGGGGACTGCTTTCGCGCTCTCCCCTG_oh	-1.12333	1	NoSignifi		TTCCCAGGGCGAGGCTTATCCATT_cp	-0.584909	1	NoSignifi			TGGGGGACTGCTTTCGCGCTCTCCCCTG_oh	-1.35184	1	NoSignifi		TTCCCAGGGCGAGGCTTATCCATT_cp	-1.51348	1	NoSignifi
		TACCTCCAGGAACGGTGCACCC_oh	1.27605	1	NoSignifi		GGGCTGGAGAGATGGCTCAGCCGT_cp	-0.0708082	1	NoSignifi			TACCTCCAGGAACGGTGCACCC_oh	-1.34216	1	NoSignifi		GGGCTGGAGAGATGGCTCAGCCGT_cp	0.411096	1	NoSignifi			TACCTCCAGGAACGGTGCACCC_oh	-3.81663	0.589397	NoSignifi		GGGCTGGAGAGATGGCTCAGCCGT_cp	-0.0378256	1	NoSignifi
		ACCGGGTGTTGTAGGCTT_oh	0.404734	1	NoSignifi		CTGAAGTGATGATTCACAATC_cp	-0.369169	1	NoSignifi			ACCGGGTGTTGTAGGCTT_oh	0.808218	1	NoSignifi		CTGAAGTGATGATTCACAATC_cp	-0.249537	1	NoSignifi			ACCGGGTGTTGTAGGCTT_oh	0.134347	1	NoSignifi		CTGAAGTGATGATTCACAATC_cp	-0.521076	1	NoSignifi
		GCAAGGACTTGTCATAGTTACACTGACT_oh	-0.00799704	1	NoSignifi		GGTTTTCCCAGGGCGAGGCTTATCCATT_cp	-0.819328	1	NoSignifi			GCAAGGACTTGTCATAGTTACACTGACT_oh	0.57787	1	NoSignifi		GGTTTTCCCAGGGCGAGGCTTATCCATT_cp	-1.02263	1	NoSignifi			GCAAGGACTTGTCATAGTTACACTGACT_oh	0.367469	1	NoSignifi		GGTTTTCCCAGGGCGAGGCTTATCCATT_cp	-1.83163	1	NoSignifi
		AATTACTGAGCTTTTTAACCCTGAGCA_oh	-0.367936	1	NoSignifi		ACCACCCTGAACGCGCCCCGT_cp	-0.225366	1	NoSignifi			AATTACTGAGCTTTTTAACCCTGAGCA_oh	-0.240186	1	NoSignifi		ACCACCCTGAACGCGCCCCGT_cp	0.784632	1	NoSignifi			AATTACTGAGCTTTTTAACCCTGAGCA_oh	0.134347	1	NoSignifi		ACCACCCTGAACGCGCCCCGT_cp	-0.483741	1	NoSignifi
		ACAAAAATTCTCTGAGTAG_oh	-0.269189	1	NoSignifi		GAGAAGTTTCTCTGACTGTGT_cp	-0.859501	1	NoSignifi			ACAAAAATTCTCTGAGTAG_oh	-0.76554	1	NoSignifi		GAGAAGTTTCTCTGACTGTGT_cp	-1.20589	1	NoSignifi			ACAAAAATTCTCTGAGTAG_oh	-0.143845	1	NoSignifi		GAGAAGTTTCTCTGACTGTGT_cp	-1.62647	1	NoSignifi
		TGGTGACCTCCCGGG_oh	-0.367936	1	NoSignifi		TTCCCCATGAAGAAATGTTCACACGTCCT_cp	-0.388153	1	NoSignifi			TGGTGACCTCCCGGG_oh	-1.34216	1	NoSignifi		TTCCCCATGAAGAAATGTTCACACGTCCT_cp	-0.04298	1	NoSignifi			TGGTGACCTCCCGGG_oh	0.134347	1	NoSignifi		TTCCCCATGAAGAAATGTTCACACGTCCT_cp	-1.98425	1	NoSignifi
		GATTGTTAAGCTGAAA_oh	-0.99881	1	NoSignifi		CGGGCGCGGTGGCGCACGCCTGT_cp	0.322947	1	NoSignifi			GATTGTTAAGCTGAAA_oh	0.447254	1	NoSignifi		CGGGCGCGGTGGCGCACGCCTGT_cp	1.08172	1	NoSignifi			GATTGTTAAGCTGAAA_oh	-0.364431	1	NoSignifi		CGGGCGCGGTGGCGCACGCCTGT_cp	1.02227	1	NoSignifi
		ACTGAGCTTTTTAACCCTGAGC_oh	-0.17677	1	NoSignifi		CGAGAGTAGTGGTGTTTAC_cp	-0.571671	1	NoSignifi			ACTGAGCTTTTTAACCCTGAGC_oh	0.447254	1	NoSignifi		CGAGAGTAGTGGTGTTTAC_cp	-1.20589	1	NoSignifi			ACTGAGCTTTTTAACCCTGAGC_oh	-0.364431	1	NoSignifi		CGAGAGTAGTGGTGTTTAC_cp	-0.346929	1	NoSignifi
		TCACTGACGACTCCATGTGTCTGAGCAA_oh	1.30839	1	NoSignifi		ATACGAGGGACATGTTCCTTATCCTTTCGC_cp	0.213643	1	NoSignifi			TCACTGACGACTCCATGTGTCTGAGCAA_oh	-0.240186	1	NoSignifi		ATACGAGGGACATGTTCCTTATCCTTTCGC_cp	-0.0972115	1	NoSignifi			TCACTGACGACTCCATGTGTCTGAGCAA_oh	-0.624939	1	NoSignifi		ATACGAGGGACATGTTCCTTATCCTTTCGC_cp	0.191474	1	NoSignifi
		TGACAACATCCTGGTTGCTTCTATCTGATT_oh	0.57389	1	NoSignifi		ACTCTGCATGGTTACAC_cp	0.175287	1	NoSignifi			TGACAACATCCTGGTTGCTTCTATCTGATT_oh	-0.240186	1	NoSignifi		ACTCTGCATGGTTACAC_cp	-3.1686	0.0178968	NoSignifi			TGACAACATCCTGGTTGCTTCTATCTGATT_oh	-0.77526	1	NoSignifi		ACTCTGCATGGTTACAC_cp	-0.716863	1	NoSignifi
		TTATGAAATCTGAAGACA_oh	0.676559	1	NoSignifi		ATTCGTGAAGCGTTCCATATTTT_cp	-0.781984	1	NoSignifi			TTATGAAATCTGAAGACA_oh	-1.12333	1	NoSignifi		ATTCGTGAAGCGTTCCATATTTT_cp	-0.153561	1	NoSignifi			TTATGAAATCTGAAGACA_oh	-0.943086	1	NoSignifi		ATTCGTGAAGCGTTCCATATTTT_cp	-3.17821	0.0101328	NoSignifi
		TGACAACATCCTGGTTGTCCCTATCTGATT_oh	0.626137	1	NoSignifi		ATTGCAGTACCTCCAGGAACGGTGCACCA_cp	0.918215	1	NoSignifi			TGACAACATCCTGGTTGTCCCTATCTGATT_oh	-0.933374	1	NoSignifi		ATTGCAGTACCTCCAGGAACGGTGCACCA_cp	0.330129	1	NoSignifi			TGACAACATCCTGGTTGTCCCTATCTGATT_oh	-1.13304	1	NoSignifi		ATTGCAGTACCTCCAGGAACGGTGCACCA_cp	0.0499478	1	NoSignifi
		TACCGTAACATTTATTGCTGACA_oh	0.676559	1	NoSignifi		GGAAGTAGGAGTTGGAAT_cp	-1.12069	1	NoSignifi			TACCGTAACATTTATTGCTGACA_oh	-0.76554	1	NoSignifi		GGAAGTAGGAGTTGGAAT_cp	-1.61674	1	NoSignifi			TACCGTAACATTTATTGCTGACA_oh	-1.92433	1	NoSignifi		GGAAGTAGGAGTTGGAAT_cp	-0.483741	1	NoSignifi
		TGAAATCCAGAGGCTGTTTCTGAGC_oh	0.905197	1	NoSignifi		TTTCCCATTTGACTACCACATT_cp	-0.70842	1	NoSignifi			TGAAATCCAGAGGCTGTTTCTGAGC_oh	0.303624	1	NoSignifi		TTTCCCATTTGACTACCACATT_cp	-1.09138	1	NoSignifi			TGAAATCCAGAGGCTGTTTCTGAGC_oh	0.216312	1	NoSignifi		TTTCCCATTTGACTACCACATT_cp	-1.34002	1	NoSignifi
		ACCTTGACATGAACAGTT_oh	0.81804	1	NoSignifi		ACCCACGGCTGTCTCTCCAGCC_cp	-0.446769	1	NoSignifi			ACCTTGACATGAACAGTT_oh	0.226064	1	NoSignifi		ACCCACGGCTGTCTCTCCAGCC_cp	0.65939	1	NoSignifi			ACCTTGACATGAACAGTT_oh	0.687874	1	NoSignifi		ACCCACGGCTGTCTCTCCAGCC_cp	1.07193	1	NoSignifi
		ATAGCGAGACCCCGTCTCT_oh	0.404734	1	NoSignifi		ATCTTCCGGGAAACC_cp	-0.941421	1	NoSignifi			ATAGCGAGACCCCGTCTCT_oh	0.697636	1	NoSignifi		ATCTTCCGGGAAACC_cp	-1.97453	1	NoSignifi			ATAGCGAGACCCCGTCTCT_oh	1.21208	1	NoSignifi		ATCTTCCGGGAAACC_cp	-4.66784	0.000582964	Down
		TGTTGTCTGAGGCAA_oh	-0.367936	1	NoSignifi		GCCGGGCGCGGTGGC_cp	-1.02827	1	NoSignifi			TGTTGTCTGAGGCAA_oh	-1.34216	1	NoSignifi		GCCGGGCGCGGTGGC_cp	-3.72923	0.00487169	Down			TGTTGTCTGAGGCAA_oh	-1.35184	1	NoSignifi		GCCGGGCGCGGTGGC_cp	-1.7943	1	NoSignifi
		TTTTTGAGGTCCTGCCTACCCAGGACT_oh	-0.367936	1	NoSignifi		AGATTGAACTCCTGTTCTACATTTTCCCCC_cp	0.822185	1	NoSignifi			TTTTTGAGGTCCTGCCTACCCAGGACT_oh	-0.933374	1	NoSignifi		AGATTGAACTCCTGTTCTACATTTTCCCCC_cp	0.754326	1	NoSignifi			TTTTTGAGGTCCTGCCTACCCAGGACT_oh	-1.13304	1	NoSignifi		AGATTGAACTCCTGTTCTACATTTTCCCCC_cp	-0.346929	1	NoSignifi
		ACTTTAGCTCTAGAATTACGCTGAGAC_oh	0.0695203	1	NoSignifi		GATGTGCTGACCCCTGCGATTTCCCC_cp	-0.571671	1	NoSignifi			ACTTTAGCTCTAGAATTACGCTGAGAC_oh	-0.134102	1	NoSignifi		GATGTGCTGACCCCTGCGATTTCCCC_cp	-8.04592	9.68704e-05	Down			ACTTTAGCTCTAGAATTACGCTGAGAC_oh	0.85072	1	NoSignifi		GATGTGCTGACCCCTGCGATTTCCCC_cp	-8.05006	8.78371e-05	Down
		TATAGCATGTTAGAGTTCTGATGGCA_oh	1.17445	1	NoSignifi		AGTTTAATATCTGATACGTCCTCTATC_cp	0.251005	1	NoSignifi			TATAGCATGTTAGAGTTCTGATGGCA_oh	-0.240186	1	NoSignifi		AGTTTAATATCTGATACGTCCTCTATC_cp	0.155603	1	NoSignifi			TATAGCATGTTAGAGTTCTGATGGCA_oh	0.504281	1	NoSignifi		AGTTTAATATCTGATACGTCCTCTATC_cp	0.191474	1	NoSignifi
		ACTTCTCACGTGGAGACCTGAGGGA_oh	-0.712637	1	NoSignifi		CGGCCCCTGGGAAGGTCTGAGACT_cp	-0.941421	1	NoSignifi			ACTTCTCACGTGGAGACCTGAGGGA_oh	-0.76554	1	NoSignifi		CGGCCCCTGGGAAGGTCTGAGACT_cp	-0.212202	1	NoSignifi			ACTTCTCACGTGGAGACCTGAGGGA_oh	-1.13304	1	NoSignifi		CGGCCCCTGGGAAGGTCTGAGACT_cp	-1.47615	1	NoSignifi
		CCTTGGCTATTCTGATA_oh	-0.17677	1	NoSignifi		CCAGGGCGAGGCTTATCCATTGCACTC_cp	0.322947	1	NoSignifi			CCTTGGCTATTCTGATA_oh	-1.12333	1	NoSignifi		CCAGGGCGAGGCTTATCCATTGCACTC_cp	-0.153561	1	NoSignifi			CCTTGGCTATTCTGATA_oh	-1.13304	1	NoSignifi		CCAGGGCGAGGCTTATCCATTGCACTC_cp	0.582656	1	NoSignifi
		AGTGGGGGACTTCGTTCGCGCTCTCCCCTG_oh	-0.367936	1	NoSignifi		AGACCACCCTGAACGC_cp	-0.446769	1	NoSignifi			AGTGGGGGACTTCGTTCGCGCTCTCCCCTG_oh	-0.479081	1	NoSignifi		AGACCACCCTGAACGC_cp	-1.20589	1	NoSignifi			AGTGGGGGACTTCGTTCGCGCTCTCCCCTG_oh	-0.624939	1	NoSignifi		AGACCACCCTGAACGC_cp	-1.47615	1	NoSignifi
		GTCCTGCAATTCTGAAT_oh	-1.16645	1	NoSignifi		AAGAGTTCGGTTCCCAGCACAC_cp	-0.174945	1	NoSignifi			GTCCTGCAATTCTGAAT_oh	-0.933374	1	NoSignifi		AAGAGTTCGGTTCCCAGCACAC_cp	-0.473972	1	NoSignifi			GTCCTGCAATTCTGAAT_oh	-1.13304	1	NoSignifi		AAGAGTTCGGTTCCCAGCACAC_cp	-0.413714	1	NoSignifi
		ACTGACGACTCCATGTGTCTGAGC_oh	-0.17677	1	NoSignifi		GGGGGACTGCGTTCG_cp	-0.446769	1	NoSignifi			ACTGACGACTCCATGTGTCTGAGC_oh	0.753986	1	NoSignifi		GGGGGACTGCGTTCG_cp	-1.46641	1	NoSignifi			ACTGACGACTCCATGTGTCTGAGC_oh	1.76871	0.0533276	NoSignifi		GGGGGACTGCGTTCG_cp	-2.46108	0.281848	NoSignifi
		CTGAAAAACACTTTTCTGAGGCT_oh	0.725277	1	NoSignifi		ACTCCGGATGTGCTGA_cp	-0.859501	1	NoSignifi			CTGAAAAACACTTTTCTGAGGCT_oh	1.63583	0.233446	NoSignifi		ACTCCGGATGTGCTGA_cp	-3.1686	0.0178968	NoSignifi			CTGAAAAACACTTTTCTGAGGCT_oh	0.744223	1	NoSignifi		ACTCCGGATGTGCTGA_cp	-1.7943	1	NoSignifi
		TACGGATCTGGCTTCTGAGATGG_oh	1.64865	0.373935	NoSignifi		ATCTGTTCTTATCAGTTT_cp	0.213643	1	NoSignifi			TACGGATCTGGCTTCTGAGATGG_oh	0.0571915	1	NoSignifi		ATCTGTTCTTATCAGTTT_cp	0.245504	1	NoSignifi			TACGGATCTGGCTTCTGAGATGG_oh	-0.943086	1	NoSignifi		ATCTGTTCTTATCAGTTT_cp	0.47602	1	NoSignifi
		TTATAGCATGTTAGAGTTCTGATG_oh	0.905197	1	NoSignifi		ATTGGTACCAGATTCTGACTTGAGC_cp	-1.02827	1	NoSignifi			TTATAGCATGTTAGAGTTCTGATG_oh	-0.479081	1	NoSignifi		ATTGGTACCAGATTCTGACTTGAGC_cp	0.155603	1	NoSignifi			TTATAGCATGTTAGAGTTCTGATG_oh	0.85072	1	NoSignifi		ATTGGTACCAGATTCTGACTTGAGC_cp	-0.413714	1	NoSignifi
[truncated: 24,234 more rows]

[truncated: 1 more sheets: Fig 4k]
