# Supplementary material for: Discovery of the major 15–30 nt mammalian small RNAs, their biogenesis and function
Source: Nat Commun. 2023 Sep 18;14:5796. doi: 10.1038/s41467-023-41554-6 (PMC10507107; doi:10.1038/s41467-023-41554-6)
Supplement: Supplementary file 16 — Source Data [file 41467_2023_41554_MOESM16_ESM.zip › Source_Data_Fig._5.xlsx]

## Sheet: Fig. 5b
Fig. 5b

## Sheet: Fig. 5c
Fig. 5c
	Hepa 1-6	3'-OH			3'-cP
	Abundance (%)	0.0565475	0.0522445	0.0685529	0.943453	0.947755	0.931447
	P value
	3'-OH VS 3'-cP	2.25004e-08

## Sheet: Fig. 5d
Fig. 5d
		293T	3'-OH			3'-cP
		Abundance (%)	0.130004	0.201631	0.17221	0.869996	0.798369	0.82779
		P value
		3'-OH VS 3'-cP	1.13685e-05

## Sheet: Fig. 5e
Fig. 5e
	Hepa 1-6	Type	3'-OH sublibrary			3'-cP sublibrary
	Relative to miRNA-OH	srRNA	9.01385	7.04523	5.29994	85.5362	173.454	100.574
		sinRNA	1.70117	0.843678	1.31545	39.9629	19.756	17.7791
		slncRNA	0.658345	0.278283	0.608872	19.3433	7.47901	8.07236
		smRNA	2.12956	0.751732	1.07234	34.0041	76.1577	22.3242
		sgmRNA	0.531341	0.326497	0.517251	12.2614	4.35102	5.00579
		srpRNA	0.281159	0.146679	0.251377	8.15958	3.05714	3.627
		tsRNA	1.28663	1.11952	0.919832	4.68518	1.83673	2.98987
		piRNA	0.0455539	0.0412875	0.0630618	0.973732	0.46035	0.485889
		snRNA	0.382471	0.195844	0.0940852	0.645752	0.38484	0.758387
		smcRNA	0.0145773	0.0157544	0.00724848	0.0751522	0.0524781	0.0995247
		snoRNA	0.183309	0.191905	0.250942	0.481531	0.218659	0.445471
		miRNA	1	1	1	0.683097	0.227405	0.293359
	P value
	3'-OH sublibrary VS 3'-cP sublibrary	srRNA	0.0142693
		sinRNA	0.0257981
		slncRNA	0.0450695
		smRNA	0.0588182
		sgmRNA	0.0563197
		srpRNA	0.0430722
		tsRNA	0.0687718
		piRNA	0.0242403
		snRNA	0.0555571
		smcRNA	0.0102988
		snoRNA	0.111218
		miRNA	0.0135775

## Sheet: Fig. 5f
Fig. 5f
	293T	Type	3'-OH sublibrary			3'-cP sublibrary
	Relative to miRNA-OH	srRNA	4.23274	9.372	4.94241	13.9365	20.813	29.61
		sinRNA	0.249508	0.434327	0.482358	7.47525	8.62113	11.7906
		slncRNA	0.132027	0.195122	0.234419	6.96434	7.91854	11.4052
		smRNA	0.00684521	0.0209575	0.0067595	3.79354	6.87533	9.96047
		sgmRNA	0.0860785	0.255285	0.234014	4.69942	4.88105	6.88159
		srpRNA	0.469582	1.33026	0.93254	1.75293	1.87956	2.5707
		tsRNA	0.798836	1.12231	1.22671	2.1187	1.76908	2.1845
		piRNA	0.0213913	0.0549232	0.0588076	0.557415	0.551177	0.812864
		snRNA	0.309147	0.37019	0.567798	0.318399	0.306802	0.498356
		smcRNA	0.179601	0.260524	0.0877383	0.152278	0.171952	0.241951
		snoRNA	0.604176	1.48925	0.85778	0.109882	0.111851	0.123144
		miRNA	1	1	1	0.185805	0.216035	0.339946
	P value
	3'-OH sublibrary VS 3'-cP sublibrary	srRNA	0.0337543
		sinRNA	0.00232465
		slncRNA	0.00314702
		smRNA	0.0182066
		sgmRNA	0.00164638
		srpRNA	0.0312649
		tsRNA	0.00588866
		piRNA	0.0023871
		snRNA	0.700649
		smcRNA	0.833241
		snoRNA	0.0299029
		miRNA	9.00453e-05

## Sheet: Fig. 5g
Fig. 5g
			Hepa 1-6			293T
		Type	3'-OH sublibrary	3'-cP sublibrary		3'-OH sublibrary	3'-cP sublibrary
		srRNA	0.520999	0.536885		0.396389	0.347548
		sinRNA	0.0939495	0.121137		0.108812	0.154597
		smRNA	0.0926232	0.192149		0.0408172	0.109553
		tsRNA	0.0822284	0.0151512		0.102074	0.0350781
		miRNA	0.0757236	0.00190999		0.14866	0.00404736
		slncRNA	0.0378984	0.055021		0.0726339	0.145113
		sgmRNA	0.0341546	0.0341812		0.05371	0.0918419
		srpRNA	0.0139283	0.0234675		0.0103197	0.00197749
		snRNA	0.0154815	0.00285803		0.0132122	0.0062162
		snoRNA	0.016068	0.0018351		0.0181187	0.0346175
		piRNA	0.00383587	0.00301572		0.00921692	0.0107174
		smcRNA	0.000925247	0.000362052		0.00301338	0.00313519
		Other	0.0121844	0.0120275		0.0230232	0.0555577

## Sheet: Fig. 5h
Fig. 5h
			Total unique reads					Top 1000 unique reads
			Hepa 1-6	293T				Hepa 1-6	293T
		3'-OH	6892	5399			3'-OH	828	905
		3'-cP	69858	40526			3'-cP	828	905
		cross	1856	869			cross	172	95

## Sheet: Fig. 5i
Fig. 5i
	Hepa 1-6 (Ago2-IP)	5' end						Hepa 1-6 (Ago2-IP)	3' end
	3'-cP sublibrary	1	2	3	4	5		3'-cP sublibrary	-5	-4	-3	-2	-1
	A	0.55403	0.344279	0.244316	0.211084	0.298507		A	0.212282	0.222576	0.232649	0.18373	0.0948784
	U	0.10183	0.173391	0.201818	0.177908	0.159518		T	0.186999	0.279374	0.253703	0.240148	0.406603
	C	0.106474	0.211345	0.279709	0.253785	0.221298		C	0.331294	0.266935	0.241839	0.285228	0.438544
	G	0.237666	0.270984	0.274158	0.357222	0.320678		G	0.269424	0.231115	0.271809	0.290894	0.0599749
	293T (Ago2-IP)	5' end						293T (Ago2-IP)	3' end
	3'-cP sublibrary	1	2	3	4	5		3'-cP sublibrary	-5	-4	-3	-2	-1
	A	0.429098	0.278487	0.241924	0.235579	0.258659		A	0.23617	0.248423	0.24331	0.201589	0.189329
	U	0.17395	0.204066	0.214568	0.199893	0.186465		T	0.218574	0.248087	0.280206	0.256449	0.233575
	C	0.139187	0.216717	0.236466	0.233717	0.236497		C	0.283619	0.265329	0.244775	0.26158	0.456552
	G	0.257765	0.30073	0.307042	0.330811	0.318379		G	0.261637	0.238162	0.231708	0.280382	0.120545
