# Supplementary material for: Discovery of the major 15–30 nt mammalian small RNAs, their biogenesis and function
Source: Nat Commun. 2023 Sep 18;14:5796. doi: 10.1038/s41467-023-41554-6 (PMC10507107; doi:10.1038/s41467-023-41554-6)
Supplement: Supplementary file 16 — Source Data [file 41467_2023_41554_MOESM16_ESM.zip › Source_Data_Fig._6.xlsx]

## Sheet: Fig. 6a
Fig. 6a	Step 1			Step 2			Step 3
	Fold change	P value		Fold change	P value		Fold change	P value
	1.7687	0.0015		1.7344	0.001282		0.1852	0.139318
	1.7482	0.0059		1.6625	0.000578		-0.0363	0.901143
	1.743	0.0348		1.6287	0.001435		-0.0433	0.872
	1.7072	0.026		1.5396	0.004461		-0.1954	0.531915
	1.6564	0.0006		1.539	0.002795		-0.3825	0.146307
	1.5487	0.0085		1.5195	0.004383		-0.4057	0.124964
	1.5284	0.0059		1.4663	0.000161		-0.4472	0.115262
	1.4856	0.0123		1.4601	0.001314		-0.7515	0.027328
	1.4699	0.0073		1.4447	0.008609		-0.936	0.010649
	1.4534	0.0045		1.4351	0.007515		-0.9621	0.005566
	1.4348	0.0084		1.4342	0.000477		-0.9676	0.001282
	1.3798	0.016		1.4224	0.001879		-0.9851	0.00635
	1.331	0.0025		1.3991	0.002309		-1.0413	0.002043
	1.309	0.0039		1.3852	0.000207		-1.0729	0.005149
	1.3075	0.0047		1.3709	0.013105		-1.0976	0.001408
	1.3014	0.0011		1.3454	0.004818		-1.1101	0.005385
	1.2931	0.0042		1.3274	0.000925		-1.1714	0.000771
	1.2884	0.0032		1.3166	0.00256		-1.1719	0.001218
	1.2807	0.045		1.2531	0.000261		-1.2005	0.002101
	1.2498	0.0123		1.2024	0.00815		-1.3039	0.002502
	1.2399	0.0015		1.2019	0.030865		-1.354	0.007872
	1.2328	0.0182		1.1999	0.002244		-1.3911	0.000799
	1.1857	0.0008		1.1931	0.007305		-1.4461	0.007953
	1.1707	0.0102		1.1357	0.005889		-1.5137	0.000362
	0.7759	0.2321		1.0982	0.010773		-1.6075	0.002331
	0.664	0.0057		0.9273	0.048145
	0.6076	0.1371		0.7712	0.019832
	0.5528	0.0204		0.7149	0.101971
	0.5413	0.2386		0.6921	0.089612
	0.3709	0.1468		0.6697	0.123372
	0.2955	0.548		0.6631	0.126861
	0.2757	0.6271		0.6365	0.169121
	0.2353	0.2455		0.5579	0.213194
	0.1681	0.4339		0.5459	0.29646
	0.151	0.8159		0.5388	0.195224
	0.0671	0.874		0.4998	0.025604
	-0.0632	0.8312		0.496	0.276841
	-0.2115	0.6397		0.4507	0.220413
	-0.2276	0.5924		0.4409	0.329894
	-0.4247	0.0789		0.4009	0.290642
	-0.488	0.2449		0.3896	0.359595
	-0.9968	0.048		0.3806	0.326505
				0.3587	0.216237
				0.3497	0.154573
				0.3485	0.053519
				0.2549	0.608866
				0.2528	0.446437
				0.2381	0.515494
				0.2379	0.429333
				0.2284	0.270614
				0.2222	0.430114
				0.1973	0.43116
				0.1958	0.691998
				0.195	0.731286
				0.1303	0.723941
				0.1262	0.731412
				0.0841	0.774465
				0.0461	0.860854
				-0.0177	0.951845
				-0.027	0.961591
				-0.1547	0.424479
				-0.2077	0.460472
				-0.2238	0.187594

## Sheet: Fig. 6b
															P value
Fig. 6b		Relative luciferase activity	WT 3'UTR+As-NC			WT 3'UTR+As-sRNA			Mut 3'UTR+As-NC			Mut 3'UTR+As-sRNA			WT 3'UTR+As-NC VS WT 3'UTR+As-sRNA	WT 3'UTR+As-sRNA VS Mut 3'UTR+As-sRNA
		Dido1+srR-31-cP	1.28098	0.942128	0.776896	2.33201	2.59521	1.78959	1.15397	0.973827	0.86982	1.29058	1.15826	0.987461	0.011434	0.0124066
		Ogdh+srR-49-cP	1.00244	1.22788	0.769679	2.17414	2.72823	2.71224	1.26237	1.26968	0.950444	1.05489	1.43366	1.25232	0.00239749	0.00370078
		Cerk+srR-67-cP	0.888134	1.08083	1.03103	2.21663	2.91484	2.07073	1.23011	1.27175	0.950758	1.33376	0.988204	1.14131	0.00629721	0.0111004
		Mdp1+tsR-7-cP	0.899691	1.15371	0.946601	1.95772	2.41419	2.5569	1.082	0.922428	0.805583	0.868851	0.907184	1.21458	0.00264988	0.00341266
		Slc9a3r2+tsR-36-cP	0.914904	1.16687	0.918223	1.58412	2.64287	2.12306	0.878652	1.22373	0.869309	0.969283	1.25455	1.24697	0.0243512	0.0398749
		Cwc25+tsR-38-cP	0.9768	1.11789	0.905308	1.85198	2.28862	2.2074	1.14551	0.988138	0.837545	0.968754	1.28133	0.925684	0.00165291	0.00376312
		Sirt5+sinR-1-cP	1.10226	1.1745	0.723243	2.70343	2.62548	1.998	1.0163	1.17078	0.854311	0.98068	1.24957	1.18301	0.00542252	0.0053513
		Hmgcs1+sinR-13-cP	1.28098	0.942128	0.776896	2.33201	2.59521	1.78959	1.15397	0.973827	0.86982	1.29058	1.15826	0.987461	0.011434	0.0124066
		Nr3c2+slncR-1-cP	1.04301	1.05526	0.901723	2.20696	2.45031	1.35442	0.979852	1.1662	0.842897	1.2994	1.07405	1.30089	0.0403849	0.0841467
		Cd44+snR-2-cP	0.88855	0.879016	1.23243	2.11844	2.58071	2.52647	0.951662	0.927149	1.33757	0.866758	0.86145	1.12755	0.00164833	0.00102552
		Bcl2+snR-2-cP	1.10336	0.838146	1.05849	2.6386	2.10789	2.00908	1.19982	0.820082	0.944371	1.19667	0.966909	1.06941	0.00411266	0.00471921
		Ccnd2+snR-7-cP	0.998818	0.869447	1.13173	2.21694	2.10127	2.80068	1.00525	0.919327	1.25101	1.29359	0.954313	1.12303	0.00391272	0.00626052
		Twf1+smR-2-cP	0.927489	0.931536	1.14098	2.30366	2.18018	2.65019	1.0523	0.827346	1.08694	1.05076	1.58572	1.50319	0.000937153	0.0101633
		Me1+smR-2-cP	1.13115	0.882556	0.986293	2.32326	1.98578	2.83844	1.00103	1.09587	0.864802	1.29175	1.07248	0.945154	0.00586747	0.00879124
		Tsr2+smR-4-cP	0.908975	1.05872	1.0323	2.40952	2.09035	2.90418	1.23097	1.34057	1.14385	1.67909	1.19658	1.40559	0.0036844	0.0193239
		Cul2+smR-26-cP	0.866786	0.895914	1.2373	2.93823	2.50401	1.92717	0.87655	1.02012	1.09459	0.983063	1.33487	1.45688	0.0099702	0.0211761
		Atl1+snoR-21-cP	1.09621	1.0082	0.895594	2.14901	2.61911	1.77209	0.853447	1.16971	1.08276	1.25041	1.47262	1.40457	0.00940072	0.0338489
		Rfx2+smcR-2-cP	1.04219	1.07372	0.884093	2.27691	2.56264	1.8808	1.19416	1.25408	0.952849	1.25099	1.56376	1.05598	0.00384986	0.0183433
															P value
		Relative luciferase activity	WT 3'UTR+NC-mimic			WT 3'UTR+sRNA-mimic			Mut 3'UTR+NC-mimic			Mut 3'UTR+sRNA-mimic			WT 3'UTR+NC-mimic VS WT 3'UTR+sRNA-mimic	WT 3'UTR+sRNA-mimic VS Mut 3'UTR+sRNA-mimic
		Dido1+srR-31-cP	0.917296	1.018	1.06471	0.339255	0.558677	0.372324	0.841738	0.887988	1.01912	0.791346	1.10406	0.961164	0.002056	0.00953601
		Ogdh+srR-49-cP	0.88964	1.01782	1.09254	0.403893	0.43652	0.549074	0.876531	1.13303	0.923206	0.847475	1.11701	0.740946	0.00189595	0.0218074
		Cerk+srR-67-cP	0.886587	1.10658	1.00683	0.314478	0.620777	0.461568	0.956032	1.19016	1.18085	0.75966	0.882201	1.16486	0.008012	0.0344144
		Mdp1+tsR-7-cP	0.871033	1.07184	1.05713	0.482807	0.655504	0.54266	0.918362	1.12216	1.08872	0.994005	0.901481	1.19658	0.00586308	0.00953801
		Slc9a3r2+tsR-36-cP	1.01132	0.907824	1.08085	0.362685	0.543927	0.506381	0.88492	1.09498	1.10265	1.01926	0.83146	1.08674	0.00209685	0.00572424
		Cwc25+tsR-38-cP	1.05037	1.03735	0.912277	0.437234	0.388094	0.647171	0.996409	1.12225	0.950104	0.927674	0.82259	1.12678	0.00497318	0.017255
		Sirt5+sinR-1-cP	0.890566	1.14448	0.964955	0.339361	0.570806	0.377014	0.77982	1.01146	1.1553	0.933158	1.19079	0.919274	0.00536821	0.00675964
		Hmgcs1+sinR-13-cP	0.982207	0.93081	1.08698	0.431248	0.42192	0.589899	0.902573	0.984228	1.28791	0.846239	0.941964	1.01979	0.00189212	0.00356585
		Nr3c2+slncR-1-cP	0.948792	1.11789	0.933318	0.523906	0.379131	0.514955	1.06527	1.21842	0.915575	1.04772	0.926514	0.867516	0.00220161	0.00257231
		Cd44+snR-2-cP	0.960694	1.27263	0.766676	0.559684	0.457581	0.325495	0.913414	1.05003	0.867793	0.885787	1.12178	0.680384	0.0271416	0.0360527
		Bcl2+snR-2-cP	0.961114	0.976259	1.06263	0.350325	0.513042	0.383007	1.03475	1.15173	1.0751	0.904374	1.01128	1.05523	0.000578806	0.00100822
		Ccnd2+snR-7-cP	0.767318	1.24062	0.992061	0.326041	0.589485	0.405956	0.785244	1.16585	0.896306	0.7285	1.01863	0.696626	0.0236848	0.0438662
		Twf1+smR-2-cP	0.899678	1.20347	0.896849	0.356997	0.393788	0.534141	0.845788	1.03646	1.03016	1.14729	0.809994	0.833803	0.00768451	0.0144067
		Me1+smR-2-cP	0.962154	1.09204	0.94581	0.383152	0.466623	0.54951	1.05928	1.06788	1.20431	0.990086	1.0265	0.837892	0.00132263	0.00296172
		Tsr2+smR-4-cP	0.991683	1.12524	0.883081	0.433736	0.574811	0.406676	1.17403	0.947343	1.04047	0.851835	1.09847	0.793874	0.0037632	0.0143511
		Cul2+smR-26-cP	0.995985	0.864852	1.13916	0.424467	0.451169	0.577113	0.919665	0.900205	1.1081	0.903793	0.664996	0.768072	0.00500049	0.0243804
		Atl1+snoR-21-cP	0.900373	1.11569	0.983934	0.351723	0.479458	0.498686	0.956955	1.03613	0.91705	0.916034	1.04142	0.812981	0.00201978	0.00397665
		Rfx2+smcR-2-cP	0.945682	0.818273	1.23605	0.396074	0.497745	0.513058	0.878808	0.900818	1.09949	0.921122	0.884791	1.24642	0.0146363	0.0104597

## Sheet: Fig. 6c
Fig. 6c
														P value
		As-NC			As-sRNA			NC-mimic			sRNA-mimic			As-NC VS As-sRNA	NC-mimic VS sRNA-mimic
	Dido1+srR-31-cP	77.04	132.99	97.61	173.46	235.07	281.99	114.92	94.3	92.28	63.33	36.89	45.4	0.0226909	0.00811951
	Ogdh+srR-49-cP	98.73	114.25	88.66	190.32	203.54	158.79	93.35	121.14	88.43	41.16	58.01	38.27	0.00533484	0.00976436
	Cerk+srR-67-cP	84.21	113.45	104.66	201.18	229.46	315.04	115.87	94.98	90.86	33.51	52.79	30.52	0.0138535	0.00409599
	Mdp1+tsR-7-cP	127.81	97.05	80.62	111.66	115.61	144.98	113.28	92.41	95.53	70.3	83.63	98.68	0.269336	0.196339
	Slc9a3r2+tsR-36-cP	93.67	126.71	84.25	250.84	321.61	243.3	85.83	113.64	102.53	39.68	49.29	57.57	0.00372089	0.00568653
	Cwc25+tsR-38-cP	98.12	113.74	89.6	289.77	286	213.12	89.94	113.7	97.79	34.64	63.15	46.16	0.00330886	0.00837323
	Sirt5+sinR-1-cP	117.78	87.71	96.8	210.38	249.24	322.8	101.84	87.69	111.97	55.09	48.45	34.29	0.00939794	0.0042795
	Hmgcs1+sinR-13-cP	109.92	100.12	90.86	239.23	255.3	230.25	90.22	115.99	95.56	33.15	54.73	29.92	0.000103236	0.00517424
	Nr3c2+slncR-1-cP	115.68	94.21	91.76	245.31	228.37	286.01	93.64	115.5	92.46	36.5	61.94	52.87	0.00122897	0.00901282
	Cd44+snR-2-cP	85.76	101.27	115.14	166.17	153.63	103.1	95.49	113.38	92.37	74.84	84.4	90.26	0.128633	0.0955756
	Bcl2+snR-2-cP	117.04	93.44	91.43	322.28	251.77	268.88	116.93	98.52	86.8	52.88	35.74	37.08	0.0013755	0.00472873
	Twf1+smR-2-cP	88.24	117.98	96.06	176.66	244.5	298.15	93.65	115.52	92.43	37.43	58.23	41.82	0.0185597	0.00507828
	Me1+smR-2-cP	88.9	117.22	95.97	196.49	283.07	181.76	110.16	105.65	85.92	53.39	43.55	38.16	0.0216045	0.00305794
	Tsr2+smR-4-cP	98.67	121.61	83.34	145.33	121.39	89.13	85.69	126.42	92.31	98.17	90.3	70.97	0.427126	0.37365
	Cul2+smR-26-cP	124.49	86.92	92.41	179.06	135.63	117.48	117.14	92.07	92.72	87.68	72.98	96.78	0.119991	0.240816
	Atl1+snoR-21-cP	89.41	115.78	96.6	106.9	184.78	160.74	95.53	119.14	87.87	92.09	96.93	76.58	0.108019	0.334642
	Rfx2+smcR-2-cP	94.58	119.83	88.24	121.96	96.48	143.74	92.43	119.85	90.27	99.11	73.79	84.93	0.301005	0.282467

## Sheet: Fig. 6d
Fig. 6d
														P value
		As-NC+siNC			As-sRNA+siNC			As-NC+siAgo2			As-sRNA+siAgo2			As-NC+siNC VS As-sRNA+siNC	As-sRNA+siNC VS As-sRNA+siAgo2
	Dido1+srR-31-cP	100.26	112.54	88.62	229.52	257.55	199.01	112.71	114.11	92.95	131.92	166.9	164.64	0.00216676	0.0217846
	Ogdh+srR-49-cP	110.19	110.16	82.38	229.34	212.24	183.73	102.63	117.49	93.43	157.49	169.33	141.52	0.00268086	0.0281949
	Cerk+srR-67-cP	89.65	94.3	118.28	181.35	228.59	241.87	102.76	100.07	130.22	176.63	149.98	132.12	0.00464144	0.0456798
	Slc9a3r2+tsR-36-cP	115.77	95.59	90.36	205.72	194.66	220.67	123	105.71	84.77	149.82	161.65	125.01	0.00059617	0.00949854
	Cwc25+tsR-38-cP	90.65	115.36	95.63	167.16	192.69	207.56	88.87	109	84.09	158.67	183.59	155.18	0.00319491	0.190293
	Sirt5+sinR-1-cP	116.82	87.07	98.32	240.99	263.56	210.35	85.89	95.86	109.39	138.09	144.45	175.23	0.00147471	0.0111578
	Hmgcs1+sinR-13-cP	92.41	121.98	88.71	211.45	280.34	207.58	83.38	119.31	89.28	152.21	175.08	150.43	0.00695716	0.0414135
	Nr3c2+slncR-1-cP	91.57	116.4	93.82	184.47	207.46	257.95	77.03	94.74	105.35	143.86	144.92	163.1	0.00737488	0.0431268
	Bcl2+snR-2-cP	95.81	118.06	88.4	233.15	254.02	193.8	106.29	117.99	96.49	137.46	161.42	166.61	0.00309135	0.0222294
	Twf1+smR-2-cP	88.07	90.23	125.84	261.19	303.28	343.21	87.23	99.72	133.22	189.14	140.53	183.57	0.00165188	0.0096018
	Me1+smR-2-cP	83.58	127.65	93.73	221.89	212.7	281.87	93.12	136.91	102.24	173.87	148.04	134.18	0.00573482	0.0243024
														P value
		NC-mimic+siNC			sRNA-mimic+siNC			NC-mimic+siAgo2			sRNA-mimic+siAgo2			NC-mimic+siNC VS sRNA-mimic+siNC	sRNA-mimic+siNC VS sRNA-mimic+siAgo2
	Dido1+srR-31-cP	88.16	121.43	93.41	46.51	59.28	34.67	79.59	111.71	106.66	70.01	90.04	73.71	0.0124265	0.0296955
	Ogdh+srR-49-cP	108.6	115.34	79.83	56.37	53.1	30.25	112.57	129.5	88.92	81.34	69.91	58.11	0.0160115	0.093818
	Cerk+srR-67-cP	96.05	96.05	108.39	38	42.98	54.99	100.9	90.49	120.28	76.82	91.29	70.15	0.00108569	0.0131563
	Slc9a3r2+tsR-36-cP	90.61	125.32	88.06	40.6	37.5	57.36	89.33	88.71	117.05	70.23	82.77	62.74	0.0141602	0.0345316
	Cwc25+tsR-38-cP	90.6	116.29	94.92	44.1	61.43	47.23	94.93	123.75	99.57	64.73	81.48	80.38	0.00654371	0.0316722
	Sirt5+sinR-1-cP	113.29	94.52	93.39	37.17	60.38	37.35	100.6	92.38	85.94	66.01	82.58	80.98	0.00527692	0.0278228
	Hmgcs1+sinR-13-cP	83.83	127.09	93.87	32.99	46.3	35.89	116.72	115.48	108.43	62.14	67.34	77.84	0.0098861	0.00746182
	Nr3c2+slncR-1-cP	89.46	117.07	95.49	33.34	56.2	37.53	96.55	118.32	104.82	71.58	87.18	62.22	0.00595678	0.0364371
	Bcl2+snR-2-cP	85.71	110.22	105.85	33.27	54.15	43.04	86.12	116.09	110.69	71.86	89.91	73.06	0.00410201	0.01428
	Twf1+smR-2-cP	94.67	87.12	121.25	28.69	34.82	47.64	92.91	114.65	125.97	87.39	68	73.15	0.00554661	0.00827233
	Me1+smR-2-cP	99.8	117.26	85.45	45.42	62.89	46.3	107.9	122.39	89.4	88.46	103.99	75.09	0.010338	0.0203519

## Sheet: Fig. 6e
Fig. 6e

## Sheet: Fig. 6f
Fig. 6f

## Sheet: Fig. 6h
Fig. 6h
						P value
	Apoptotic cells (%)	As-NC	As-snR-2-cP	NC-mimic	snR-2-cP-mimic	As-NC VS As-snR-2-cP	NC-mimic VS snR-2-cP-mimic
		8.23	4.71	9.85	16.68	0.000181722	1.16887e-05
		9.86	5.22	10.31	18.58
		12.19	7.09	11.78	18.89
		9.96	6.5	10.41	14.11
		10.61	6.63	10.6	16.16
		11.38	7.46	11.47	17.15

## Sheet: Fig. 6i
Fig. 6i

## Sheet: Fig. 6j
Fig. 6j
						P value
	Relative cleaved Casp3 level	As-NC	As-snR-2-cP	NC-mimic	snR-2-cP-mimic	As-NC VS As-snR-2-cP	NC-mimic VS snR-2-cP-mimic
		1	0.48	1.01	2.83	0.000404043	0.0094655
		1	0.62	1.43	3.66
		1	0.51	1.08	2.43
