# Supplementary material for: Discovery of the major 15–30 nt mammalian small RNAs, their biogenesis and function
Source: Nat Commun. 2023 Sep 18;14:5796. doi: 10.1038/s41467-023-41554-6 (PMC10507107; doi:10.1038/s41467-023-41554-6)
Supplement: Supplementary file 16 — Source Data [file 41467_2023_41554_MOESM16_ESM.zip › Source_Data_Fig._7.xlsx]

## Sheet: Fig. 7a
Fig. 7a
	Time (min)	Fraction cleaved
	0	0	0	0
	5	0.13	0.1	0.02
	10	0.26	0.16	0.11
	30	0.39	0.29	0.25
	60	0.49	0.55	0.61
P value
VS 0 min	5	0.0320461
	10	0.00802209
	30	0.000868843
	60	4.59869e-05

## Sheet: Fig. 7b
Fig. 7b
	Time (min)	Fraction cleaved
	0	0	0	0
	5	0.09	0.08	0.04
	10	0.22	0.15	0.14
	30	0.35	0.31	0.35
	60	0.49	0.52	0.58
P value
VS 0 min	5	0.00508182
	10	0.00125217
	30	7.30379e-06
	60	1.83245e-05

## Sheet: Fig. 7c
Fig. 7c
	Time (min)	Fraction cleaved
	0	0	0	0
	5	0.03	0.04	0.02
	10	0.16	0.11	0.1
	30	0.33	0.24	0.35
	60	0.48	0.45	0.5
P value
VS 0 min	5	0.00326669
	10	0.00133095
	30	0.0004104
	60	2.57394e-06

## Sheet: Fig. 7d
Fig. 7d
	Time (min)	Fraction cleaved
	0	0	0	0
	5	0.02	0.02	0.01
	10	0.12	0.08	0.06
	30	0.29	0.26	0.25
	60	0.48	0.57	0.57
P value
VS 0 min	5	0.00374522
	10	0.0039831
	30	1.22121e-05
	60	2.79993e-05

## Sheet: Fig. 7e
Fig. 7e
	Lane 2			Lane 4
miR-122	0.62	0.48	0.57	0	0	0
	Lane 6			Lane 8
snR-c-cP	0	0	0	0.59	0.51	0.61
P value
Lane 2 VS lane 4	0.000169716
Lane 6 VS lane 8	4.85796e-05

## Sheet: Fig. 7f
Fig. 7f
		Time (min)	Fraction cleaved
		0	0	0	0
		5	0.05	0.08	0.01
		10	0.14	0.11	0.19
		30	0.2	0.41	0.32
		60	0.54	0.43	0.65
	P value
	VS 0 min	5	0.0413972
		10	0.00163591
		30	0.00350015
		60	0.000524629

## Sheet: Fig. 7g
Fig. 7g
	Time (min)	Fraction cleaved
	0	0	0	0
	5	0.01	0.06	0.09
	10	0.08	0.18	0.13
	30	0.29	0.31	0.44
	60	0.39	0.5	0.61
P value
VS 0 min	5	0.042127
	10	0.00539749
	30	0.000902022
	60	0.000703469

## Sheet: Fig. 7h
Fig. 7h
		Time (min)	Fraction cleaved
		0	0	0	0
		5	0.02	0.05	0.07
		10	0.12	0.17	0.18
		30	0.27	0.33	0.37
		60	0.42	0.49	0.56
	P value
	VS 0 min	5	0.0162663
		10	0.000539357
		30	0.000185622
		60	0.000132753

## Sheet: Fig. 7i
Fig. 7i
		Time (min)	Fraction cleaved
		0	0	0	0
		5	0.07	0.01	0.08
		10	0.16	0.07	0.15
		30	0.42	0.27	0.31
		60	0.56	0.44	0.64
	P value
	VS 0 min	5	0.0356051
		10	0.00563395
		30	0.000874601
		60	0.000356006

## Sheet: Fig. 7j
Fig. 7j
		OH-snR-2-OH			OH-snR-2-cP			P-snR-2-OH			P-snR-2-cP
		0.19	0.23	0.25	0.2	0.19	0.24	0.45	0.52	0.43	0.4	0.51	0.47
	P value
	OH-snR-2-OH VS OH-snR-2-cP	0.299143
	OH-snR-2-OH VS P-snR-2-OH	0.000849861
	OH-snR-2-cP VS P-snR-2-cP	0.00108187
	P-snR-2-OH VS P-snR-2-cP	0.882028

[truncated: 1 more sheets: Fig. 7k]
