# Supplementary material for: Discovery of the major 15–30 nt mammalian small RNAs, their biogenesis and function
Source: Nat Commun. 2023 Sep 18;14:5796. doi: 10.1038/s41467-023-41554-6 (PMC10507107; doi:10.1038/s41467-023-41554-6)
Supplement: Supplementary file 16 — Source Data [file 41467_2023_41554_MOESM16_ESM.zip › Source_Data_Fig._S1.xlsx]

## Sheet: Fig. S1a
Fig. S1a	2',3'-cAMP
	m/z	Relative intensity (%)
	99.2	2.0028
	136.1	100
	195.4	1.8208
	202.1	1.0722
	330	62.1485

## Sheet: Fig. S1b
Fig. S1b
	2',3'-cUMP
	m/z	Relative intensity (%)
	56.9	5.6338
	57.1	3.5211
	57.4	3.5211
	59.5	1.4085
	69.4	2.8169
	71.1	3.5211
	74.3	9.1549
	80.9	2.8169
	82.7	1.4085
	83.4	3.5211
	85.2	7.0423
	85.4	4.2254
	85.9	1.4085
	86.1	2.1127
	87	2.1127
	87.5	1.4085
	87.7	2.8169
	88.3	4.9296
	89.4	2.1127
	96.9	4.2254
	97.2	6.338
	97.4	4.2254
	98.4	3.5211
	98.6	3.5211
	98.9	14.7887
	100.1	2.1127
	101.8	16.9014
	102.3	20.4225
	105.1	1.4085
	106.8	4.2254
	107.5	1.4085
	108.5	1.4085
	109.1	2.1127
	110.6	2.8169
	110.8	2.1127
	111.1	2.1127
	111.3	2.8169
	111.9	2.1127
	113	100
	113.9	4.2254
	114.2	4.2254
	115.3	2.8169
	115.9	3.5211
	116.2	2.1127
	116.5	2.8169
	116.9	1.4085
	117.2	1.4085
	117.4	1.4085
	119.3	9.1549
	119.6	2.8169
	120	4.9296
	120.4	4.2254
	123	3.5211
	123.5	2.1127
	123.9	1.4085
	124.7	4.2254
	125.1	3.5211
	126.1	2.1127
	127	1.4085
	127.2	4.2254
	129.2	1.4085
	130.8	1.4085
	132.8	2.1127
	133.1	3.5211
	134.5	2.1127
	135.2	7.7465
	135.5	7.7465
	136	5.6338
	136.6	2.1127
	137.1	4.2254
	137.5	2.1127
	138.2	2.8169
	138.5	3.5211
	139.1	5.6338
	139.9	1.4085
	140.8	2.1127
	141.2	2.8169
	141.5	2.1127
	142.8	2.8169
	145	1.4085
	146.1	2.1127
	147.7	4.2254
	148	5.6338
	148.9	2.1127
	149.4	2.1127
	150.4	1.4085
	151	3.5211
	151.2	2.8169
	151.4	2.8169
	152.7	1.4085
	153.3	1.4085
	155	3.5211
	158.4	1.4085
	159.4	4.9296
	160.1	26.7606
	161	5.6338
	161.5	2.8169
	162.7	2.8169
	163.3	2.1127
	164.3	1.4085
	164.6	2.8169
	165.1	5.6338
	165.4	6.338
	167.3	2.1127
	169.3	3.5211
	171.1	3.5211
	171.3	9.1549
	171.5	7.0423
	172	2.1127
	172.8	10.5634
	174.2	2.1127
	175.1	2.8169
	175.3	3.5211
	176	1.4085
	176.8	1.4085
	177.2	1.4085
	177.4	2.8169
	179.2	9.1549
	179.4	7.0423
	181.1	1.4085
	181.4	1.4085
	181.9	1.4085
	182.9	2.1127
	184.9	2.8169
	185.1	1.4085
	185.4	3.5211
	185.9	1.4085
	188.3	1.4085
	189.3	4.2254
	191	2.1127
	191.4	4.9296
	192.4	1.4085
	192.9	3.5211
	193.1	2.8169
	193.4	2.1127
	195.4	46.4789
	198.5	2.1127
	201	2.1127
	201.2	2.1127
	203.1	4.2254
	203.4	5.6338
	205.2	2.8169
	207.2	2.8169
	207.4	2.1127
	207.6	2.8169
	208.7	3.5211
	209.4	3.5211
	210.5	2.8169
	211	2.1127
	211.3	3.5211
	213.1	1.4085
	213.5	2.1127
	216.6	2.1127
	216.9	2.8169
	217.1	5.6338
	218.4	2.8169
	218.7	2.8169
	219.4	1.4085
	221.1	2.1127
	221.5	2.1127
	222	1.4085
	222.3	2.1127
	223.2	2.8169
	226.1	2.8169
	227.3	18.3099
	227.9	7.7465
	228.9	1.4085
	229.3	2.8169
	229.8	2.1127
	230.5	2.1127
	230.9	1.4085
	233.1	4.9296
	233.9	1.4085
	234.2	1.4085
	235	4.2254
	235.2	1.4085
	236	1.4085
	236.5	3.5211
	237.5	3.5211
	238.4	2.1127
	239.3	1.4085
	239.7	2.8169
	240.2	2.1127
	240.6	2.1127
	241.1	2.1127
	242	2.1127
	242.4	2.1127
	243	2.1127
	243.4	1.4085
	244.5	3.5211
	244.8	2.1127
	245.1	1.4085
	245.3	2.1127
	246.3	1.4085
	247.1	10.5634
	248	3.5211
	248.4	2.8169
	248.7	4.2254
	249.3	1.4085
	249.8	2.1127
	250.9	2.8169
	252.7	1.4085
	253.3	1.4085
	254.2	2.1127
	256.8	1.4085
	258.1	4.2254
	258.6	1.4085
	259.5	1.4085
	260.7	2.1127
	261.2	4.9296
	261.8	2.1127
	262	4.2254
	262.3	1.4085
	263.2	4.2254
	263.5	1.4085
	264.8	1.4085
	265.4	7.7465
	265.9	8.4507
	266.3	10.5634
	267.6	1.4085
	268.9	1.4085
	271.1	2.8169
	271.4	2.1127
	271.7	2.1127
	272.4	2.1127
	273.9	2.1127
	275.2	2.1127
	275.4	2.1127
	275.6	4.2254
	277.4	1.4085
	278	2.1127
	279	1.4085
	284	2.1127
	284.3	1.4085
	287	1.4085
	287.5	1.4085
	288.2	1.4085
	288.6	1.4085
	289.5	8.4507
	290.6	1.4085
	291.2	1.4085
	295.2	7.7465
	296.5	1.4085
	298.3	4.2254
	307.1	71.831

## Sheet: Fig. S1c
Fig. S1c
	2',3'-cCMP
	m/z	Relative intensity (%)
	112.1	100
	305.9	5.3333
	306	16

## Sheet: Fig. S1d
Fig. S1d	2',3'-cGMP
	m/z	Relative intensity (%)
	151.8	34.7826
	152.2	100
	346.1	21.7391
	346.2	8.6957

## Sheet: Fig. S1e
Fig. S1e

## Sheet: Fig. S1f
Fig. S1f
	Percent of G (%)	P-RNA10-cP			P-RNA17-cP
	2',3'-cCMP	0	0	0	0	0	0
	2',3'-cUMP	0.224686	0.19753	0.215626	0	0	0
	2',3'-cAMP	0	0	0	0	0	0
	2',3'-cGMP	0	0	0	0.163051	0.191164	0.179893

## Sheet: Fig. S1g
Fig. S1g
Spleen	Percentage of G (%)
	Ψ	2′,3′-cCMP	2′,3′-cUMP	m1A	Um	m6A	m3C	m22G	m5C	I	2′,3′-cAMP	2′,3′-cGMP
	6.18	7.68	5.34	0.37	2.37	1	0.97	0.45	0.75	2.48	0.92	0.89
	6.71	6.96	4.85	0.41	1.94	0.96	0.95	0.62	0.71	2.69	0.84	0.74
	4.32	7.36	5	0.27	1.54	0.81	1.17	1.04	0.98	2.16	1.1	0.81
Hepa 1-6
	Ψ	2′,3′-cCMP	2′,3′-cUMP	m1A	Um	m6A	m3C	m22G	m5C	I	2′,3′-cAMP	2′,3′-cGMP
	6.6	8.22	4.79	1.12	2.01	1.02	0.82	0.89	0.75	0.98	0.39	0.34
	8.19	7.18	5.11	2.19	1.6	2.2	1.52	1.69	1.17	2.02	0.89	0.81
	8.51	8.37	5.36	2.71	1.46	2.71	1.7	1.78	1.34	1.35	0.75	0.8
Hep G2
	Ψ	2′,3′-cCMP	2′,3′-cUMP	m1A	Um	m6A	m3C	m22G	m5C	I	2′,3′-cAMP	2′,3′-cGMP
	11.16	7.75	5.78	3.11	2.16	2.54	1.54	1.47	1.32	0.8	0.77	0.78
	9.53	8.4	4.88	2.9	2.21	2.47	1.41	1.3	1.25	1.31	0.8	0.8
	5.6	8.28	3.91	1.98	1.88	1.02	1.08	0.98	0.82	1.47	0.82	0.92

## Sheet: Fig. S1h
Fig. S1h
	Abundance of 3'-cP (%)
	Spleen	Hepa 1-6	Hep G2
	83.39	77.24	84.79
	75.33	78.63	83.72
	80.25	85.91	78.35

## Sheet: Fig. S1i
Fig. S1i

## Sheet: Fig. S1j
Fig. S1j
	Remaining 15-30 nt sRNA (%)							Remaining 15-30 nt sRNA (%)
Spleen	Con	PAP	AP+PAP	Pnk+PAP			AML12	Con	PAP	AP+PAP	Pnk+PAP
	100	94.12	92.35	4.32				100	90.94	84.69	24.74
	100	87.56	85.64	4.25				100	93.72	90.54	17.42
	100	90.25	88.54	8.52				100	90.55	88.5	11.55
								100	92.11	90.41	22.71
P values							P values
VS Con		0.00796077					VS Con		2.6275e-05
VS PAP			0.544337				VS PAP			0.0759647
VS AP+PAP				4.15378e-06			VS AP+PAP				6.89983e-07
	Remaining 15-30 nt sRNA (%)							Remaining 15-30 nt sRNA (%)
Brain	Con	PAP	AP+PAP	Pnk+PAP			NIH/3T3	Con	PAP	AP+PAP	Pnk+PAP
	100	90.64	86.45	4.65				100	87.3	85.22	15.21
	100	90.87	87.25	10.58				100	92.51	88.56	21.71
	100	92.48	89.79	8.07				100	90.56	88.79	25.1
								100	92.67	90.84	22.79
P values							P values
VS Con		0.000115732					VS Con		0.000313355
VS PAP			0.0394067				VS PAP			0.208056
VS AP+PAP				2.28867e-06			VS AP+PAP				1.43896e-07
	Remaining 15-30 nt sRNA (%)							Remaining 15-30 nt sRNA (%)
WAT	Con	PAP	AP+PAP	Pnk+PAP			Hep G2	Con	PAP	AP+PAP	Pnk+PAP
	100	91.56	88.67	3.84				100	89.33	85.56	26.65
	100	93.74	80.75	9.44				100	92.65	89.56	17.44
	100	89.56	87.89	4.42				100	91.54	89.25	23.28
								100	91.12	88.47	14.37
P values							P values
VS Con		0.00226075					VS Con		1.39038e-05
VS PAP			0.104405				VS PAP			0.0418643
VS AP+PAP				1.32078e-05			VS AP+PAP				4.21182e-07
	Remaining 15-30 nt sRNA (%)							Remaining 15-30 nt sRNA (%)
Hepa 1-6	Con	PAP	AP+PAP	Pnk+PAP			293T	Con	PAP	AP+PAP	Pnk+PAP
	100	90.56	85.22	10.21				100	88.7	87.79	7.53
	100	91.67	88.81	19.96				100	91.85	89.92	15.52
	100	90.58	86.57	16.05				100	85.95	84.75	6.17
P values							P values
VS Con		1.59065e-05					VS Con		0.00280682
VS PAP			0.0214087				VS PAP			0.585032
VS AP+PAP				1.89175e-05			VS AP+PAP				1.87777e-05

[truncated: 1 more sheets: Fig. S1k]
