# Supplementary material for: Discovery of the major 15–30 nt mammalian small RNAs, their biogenesis and function
Source: Nat Commun. 2023 Sep 18;14:5796. doi: 10.1038/s41467-023-41554-6 (PMC10507107; doi:10.1038/s41467-023-41554-6)
Supplement: Supplementary file 16 — Source Data [file 41467_2023_41554_MOESM16_ESM.zip › Source_Data_Fig._S10.xlsx]

## Sheet: Fig. S10a
	3'-OH sublibrary	Replication 1	Replication 2 in Replication 1		Replication 1	Replication 3 in Replication 1		Replication 2	Replication 3 in Replication 2		3'-cP sublibrary	Replication 1	Replication 2 in Replication 1		Replication 1	Replication 3 in Replication 1		Replication 2	Replication 3 in Replication 2
Fig. S10a	Hepa 1-6 (Ago2-IP)	2434.09	2690.43		2434.09	579.715		2690.43	579.715		Hepa 1-6 (Ago2-IP)	28.1257	245.228		28.1257	20.4233		245.228	20.4233
		1780.76	2661.2		1780.76	599.671		2661.2	599.671			1	8.18319		1	5.85583		8.18319	5.85583
		1195.02	994.92		1195.02	978.829		994.92	978.829			14.5629	8.18319		14.5629	1		8.18319	1
		1104.9	2778.13		1104.9	1038.7		2778.13	1038.7			41.6886	202.129		41.6886	25.2792		202.129	25.2792
		992.259	1		992.259	80.8228		1	80.8228			38.2979	1		38.2979	15.5675		1	15.5675
		586.744	848.755		586.744	579.715		848.755	579.715			38.2979	1		1	5.85583		1	5.85583
		519.158	88.6988		519.158	1		88.6988	1			7.78143	15.3664		38.2979	1		1	15.5675
		406.515	59.4659		406.515	100.778		59.4659	100.778			17.9536	101.565		1	15.5675		15.3664	20.4233
		406.515	88.6988		406.515	1078.61		88.6988	1078.61			21.3443	94.3814		7.78143	20.4233		101.565	44.7025
		406.515	614.891		406.515	739.361		614.891	739.361			1	8.18319		17.9536	44.7025		94.3814	5.85583
		383.986	205.631		383.986	60.8671		205.631	60.8671			11.1722	22.5496		21.3443	5.85583		8.18319	1
		383.986	293.329		383.986	20.9557		293.329	20.9557			7.78143	8.18319		1	5.85583		1	5.85583
		293.872	117.932		293.872	1		117.932	1			21.3443	65.6487		11.1722	1		22.5496	1
		293.872	30.2329		293.872	40.9114		30.2329	40.9114			31.5164	15.3664		7.78143	1		8.18319	1
		271.343	147.165		271.343	40.9114		147.165	40.9114			17.9536	194.946		21.3443	1		65.6487	1
		271.343	702.59		271.343	499.892		702.59	499.892			11.1722	1		31.5164	10.7117		15.3664	10.7117
		271.343	1		271.343	80.8228		1	80.8228			41.6886	123.114		1	5.85583		1	5.85583
		271.343	614.891		271.343	40.9114		614.891	40.9114			1	29.7327		17.9536	30.135		194.946	30.135
		271.343	264.096		271.343	180.601		264.096	180.601			1	15.3664		11.1722	1		123.114	25.2792
		248.815	30.2329		248.815	280.38		30.2329	280.38			1	15.3664		41.6886	25.2792		29.7327	20.4233
		226.286	1		226.286	1		1	20.9557			4.39072	8.18319		1	20.4233		1	5.85583
		226.286	1		226.286	20.9557		556.426	1597.46			92.5493	80.015		1	5.85583		15.3664	1
		226.286	556.426		226.286	1597.46		1	20.9557			11.1722	8.18319		92.5493	127.252		15.3664	1
		226.286	1		226.286	20.9557		88.6988	120.734			41.6886	108.748		11.1722	1		8.18319	1
		226.286	88.6988		226.286	120.734		322.562	140.69			496.045	1171.86		41.6886	15.5675		80.015	127.252
		226.286	322.562		226.286	140.69		351.795	80.8228			34.9072	8.18319		496.045	486.583		8.18319	1
		226.286	1		226.286	1		147.165	60.8671			1	8.18319		34.9072	5.85583		108.748	15.5675
		226.286	351.795		226.286	80.8228		614.891	200.557			1	8.18319		1	5.85583		1171.86	486.583
		226.286	1		226.286	1		1	20.9557			1	22.5496		31.5164	25.2792		8.18319	5.85583
		203.757	147.165		203.757	60.8671		117.932	20.9557			31.5164	173.397		4.39072	10.7117		8.18319	1
		203.757	614.891		203.757	200.557		176.398	938.918			1	44.0991		45.0793	49.5583		8.18319	5.85583
		203.757	1		203.757	20.9557		205.631	220.513			1	8.18319		72.205	73.8375		22.5496	1
		181.229	117.932		181.229	20.9557		234.863	280.38			45.0793	44.0991		92.5493	34.9908		173.397	25.2792
		181.229	176.398		181.229	938.918		322.562	60.8671			72.205	367.342		1	30.135		1	10.7117
		181.229	1		181.229	1		1	20.9557			92.5493	202.129		1	5.85583		44.0991	1
		181.229	1		181.229	1		1	140.69			1	58.4655		1	20.4233		8.18319	1
		181.229	205.631		181.229	220.513		293.329	60.8671			11.1722	130.297		11.1722	59.27		44.0991	49.5583
		181.229	234.863		181.229	280.38		264.096	140.69			58.6422	101.565		58.6422	54.4141		367.342	73.8375
		181.229	322.562		181.229	60.8671		1	340.247			14.5629	8.18319		14.5629	1		202.129	34.9908
		181.229	1		181.229	1		88.6988	40.9114			1	8.18319		38.2979	5.85583		1	30.135
		181.229	1		181.229	1		30.2329	1			38.2979	15.3664		1	5.85583		58.4655	1
		181.229	1		181.229	20.9557		30.2329	1			1	8.18319		1	15.5675		1	5.85583
		158.7	1		158.7	1		1	140.69			4.39072	87.1982		24.735	1		1	20.4233
		158.7	1		158.7	1		147.165	280.38			1	8.18319		11.1722	10.7117		130.297	59.27
		158.7	1		158.7	1		1	40.9114			24.735	1		28.1257	73.8375		101.565	54.4141
		158.7	1		158.7	1		30.2329	1			11.1722	36.9159		11.1722	1		8.18319	1
		158.7	1		158.7	140.69		30.2329	1			28.1257	65.6487		24.735	5.85583		8.18319	1
		158.7	293.329		158.7	60.8671		1	20.9557			11.1722	44.0991		4.39072	5.85583		15.3664	5.85583
		136.172	264.096		136.172	140.69		30.2329	60.8671			24.735	187.763		4.39072	25.2792		8.18319	1
		136.172	1		136.172	1		30.2329	40.9114			1	8.18319		1	5.85583		1	5.85583
		136.172	1		136.172	1		88.6988	40.9114			1	8.18319		1	5.85583		87.1982	1
		136.172	1		136.172	340.247		30.2329	20.9557			1	8.18319		1	5.85583		8.18319	1
		136.172	1		136.172	1		1	80.8228			4.39072	15.3664		28.1257	1		1	15.5675
		136.172	1		136.172	1		585.659	120.734			1	8.18319		4.39072	5.85583		36.9159	10.7117
		136.172	1		136.172	1		59.4659	1			28.1257	115.931		1	30.135		65.6487	73.8375
		136.172	1		136.172	1		1	40.9114			4.39072	15.3664		99.3307	78.6933		44.0991	1
		113.643	1		113.643	1		59.4659	60.8671			1	29.7327		1	5.85583		187.763	5.85583
		113.643	88.6988		113.643	40.9114		59.4659	40.9114			99.3307	58.4655		14.5629	39.8466		1	5.85583
		113.643	1		113.643	1		1	20.9557			14.5629	44.0991		11.1722	1		8.18319	1
		113.643	1		113.643	1		117.932	20.9557			11.1722	1		45.0793	49.5583		8.18319	1
		113.643	30.2329		113.643	1		30.2329	1			45.0793	80.015		51.8607	15.5675		8.18319	1
		113.643	30.2329		113.643	1		381.028	60.8671			51.8607	29.7327		7.78143	1		15.3664	25.2792
		113.643	1		113.643	140.69		59.4659	1			7.78143	8.18319		309.555	1414.05		1	5.85583
		113.643	147.165		113.643	280.38		30.2329	1			309.555	561.288		1	5.85583		1	5.85583
		91.1145	1		91.1145	40.9114		1	120.734			4.39072	22.5496		82.3772	83.5491		8.18319	5.85583
		91.1145	30.2329		91.1145	1		351.795	958.874			82.3772	1		7.78143	1		115.931	1
		91.1145	1		91.1145	1		1	40.9114			7.78143	1		99.3307	200.089		15.3664	5.85583
		91.1145	1		91.1145	1		88.6988	1			99.3307	36.9159		1	10.7117		29.7327	30.135
		91.1145	1		91.1145	1		1	20.9557			41.6886	22.5496		41.6886	78.6933		58.4655	78.6933
		91.1145	1		91.1145	1		30.2329	40.9114			14.5629	1		4.39072	20.4233		1	5.85583
		91.1145	1		91.1145	1		30.2329	40.9114			11.1722	1		14.5629	1		44.0991	39.8466
		68.5858	30.2329		68.5858	1		59.4659	1			7.78143	8.18319		1	5.85583		80.015	49.5583
		68.5858	1		68.5858	20.9557		30.2329	1			7.78143	44.0991		11.1722	1		29.7327	15.5675
		68.5858	1		68.5858	1		117.932	80.8228			14.5629	8.18319		7.78143	5.85583		8.18319	1
		68.5858	1		68.5858	1		88.6988	40.9114			11.1722	1		7.78143	5.85583		561.288	1414.05
		68.5858	30.2329		68.5858	60.8671		176.398	1			11.1722	1		14.5629	1		22.5496	1
		68.5858	30.2329		68.5858	40.9114		30.2329	20.9557			563.859	496.64		11.1722	1		1	5.85583
		68.5858	88.6988		68.5858	40.9114		147.165	559.76			1	58.4655		11.1722	1		1	83.5491
		68.5858	30.2329		68.5858	20.9557		88.6988	1			34.9072	1		563.859	1069.28		36.9159	200.089
		68.5858	1		68.5858	80.8228		88.6988	1			14.5629	22.5496		34.9072	1		1	10.7117
		68.5858	1		68.5858	1		30.2329	20.9557			1	8.18319		14.5629	1		22.5496	78.6933
		68.5858	585.659		68.5858	120.734		59.4659	1			45.0793	1		45.0793	1		1	20.4233
		68.5858	59.4659		68.5858	1		1	220.513			65.4236	115.931		65.4236	73.8375		1	5.85583
		68.5858	1		68.5858	1		1	20.9557			65.4236	159.03		65.4236	98.1166		8.18319	5.85583
		68.5858	1		68.5858	1		1	20.9557			58.6422	8.18319		1	25.2792		44.0991	5.85583
		68.5858	1		68.5858	40.9114		1	619.627			72.205	123.114		58.6422	64.1258		8.18319	1
		68.5858	1		68.5858	1		117.932	1			774.083	324.243		72.205	34.9908		496.64	1069.28
		68.5858	1		68.5858	1		59.4659	1			4.39072	80.015		774.083	219.512		58.4655	1
		68.5858	59.4659		68.5858	60.8671		59.4659	40.9114			4.39072	44.0991		4.39072	44.7025		22.5496	1
		68.5858	59.4659		68.5858	40.9114		147.165	1			594.375	288.327		594.375	49.5583		8.18319	1
		68.5858	1		68.5858	20.9557		117.932	20.9557			299.383	202.129		299.383	151.531		115.931	73.8375
		68.5858	1		68.5858	1		1	20.9557			89.1586	1		89.1586	54.4141		159.03	98.1166
		68.5858	117.932		68.5858	20.9557		30.2329	1			309.555	194.946		309.555	107.828		1	25.2792
		68.5858	30.2329		68.5858	1		30.2329	1			2272.78	934.814		2272.78	1346.07		8.18319	64.1258
		68.5858	381.028		68.5858	60.8671		1	20.9557			21.3443	1		21.3443	1		123.114	34.9908
		68.5858	59.4659		68.5858	1		30.2329	140.69			4.39072	29.7327		190.88	151.531		324.243	219.512
		68.5858	30.2329		68.5858	1		59.4659	240.468			190.88	144.664		11.1722	30.135		80.015	1
		68.5858	1		68.5858	120.734		1	20.9557			11.1722	15.3664		68.8143	5.85583		44.0991	44.7025
		68.5858	351.795		68.5858	958.874		59.4659	1			68.8143	44.0991		292.601	287.494		288.327	49.5583
		46.0572	1		46.0572	1		59.4659	1			292.601	582.838		797.818	729.375		202.129	151.531
		46.0572	1		46.0572	40.9114		30.2329	1			797.818	230.862		170.536	297.206		1	54.4141
		46.0572	1		46.0572	1		322.562	160.646			170.536	58.4655		309.555	127.252		194.946	107.828
		46.0572	88.6988		46.0572	1		30.2329	40.9114			309.555	187.763		14.5629	1		934.814	1346.07
		46.0572	1		46.0572	20.9557		264.096	1			14.5629	1		1	39.8466		29.7327	1
		46.0572	30.2329		46.0572	40.9114		1	20.9557			1	58.4655		892.758	229.224		144.664	151.531
		46.0572	1		46.0572	1		30.2329	1			892.758	367.342		401.104	78.6933		15.3664	30.135
		46.0572	30.2329		46.0572	40.9114		88.6988	1			401.104	29.7327		323.118	117.54		44.0991	5.85583
		46.0572	1		46.0572	1		1	60.8671			323.118	115.931		22339	13650.7		582.838	287.494
		46.0572	59.4659		46.0572	1		30.2329	40.9114			22339	6695.73		14.5629	25.2792		230.862	729.375
		46.0572	30.2329		46.0572	1		30.2329	20.9557			14.5629	29.7327		668.971	360.331		58.4655	297.206
		46.0572	117.932		46.0572	80.8228		1	20.9557			668.971	906.081		1	15.5675		187.763	127.252
		46.0572	88.6988		46.0572	40.9114		30.2329	1			140.019	1		140.019	112.684		58.4655	39.8466
		46.0572	176.398		46.0572	1		1	20.9557			1004.65	511.006		1004.65	1414.05		367.342	229.224
		46.0572	30.2329		46.0572	20.9557		1	20.9557			1052.12	590.021		1052.12	1040.15		29.7327	78.6933
		46.0572	147.165		46.0572	559.76		205.631	1			526.561	252.411		526.561	705.095		115.931	117.54
		46.0572	88.6988		46.0572	1		1	20.9557			14.5629	1		14.5629	30.135		6695.73	13650.7
		46.0572	88.6988		46.0572	1		1	20.9557			12960.3	6444.32		12960.3	11417.1		29.7327	25.2792
		46.0572	1		46.0572	1		1	80.8228			14.5629	58.4655		14.5629	59.27		906.081	360.331
		46.0572	30.2329		46.0572	20.9557		30.2329	1			1	15.3664		4056.3	1773.38		1	15.5675
		46.0572	1		46.0572	1		1	40.9114			4056.3	2091.31		1	20.4233		1	112.684
		46.0572	59.4659		46.0572	1		59.4659	1			1	8.18319		38.2979	15.5675		511.006	1414.05
		46.0572	1		46.0572	220.513		59.4659	1			38.2979	36.9159		72.205	25.2792		590.021	1040.15
		46.0572	1		46.0572	20.9557		30.2329	1			72.205	15.3664		1	20.4233		252.411	705.095
		46.0572	1		46.0572	1		59.4659	1			1	44.0991		28.1257	5.85583		1	30.135
		46.0572	1		46.0572	1		1	20.9557			28.1257	72.8319		1472.57	263.215		6444.32	11417.1
		46.0572	1		46.0572	20.9557		1	20.9557			1472.57	352.976		1	15.5675		58.4655	59.27
		46.0572	1		46.0572	619.627		59.4659	1			1	44.0991		1	54.4141		15.3664	1
		46.0572	1		46.0572	1		30.2329	1			17.9536	22.5496		1	20.4233		2091.31	1773.38
		46.0572	117.932		46.0572	1		88.6988	60.8671			1526.82	1164.68		17.9536	10.7117		8.18319	20.4233
		46.0572	59.4659		46.0572	1		30.2329	1			72.205	94.3814		1526.82	1093.56		36.9159	15.5675
		46.0572	1		46.0572	1		30.2329	20.9557			17.9536	1		72.205	175.81		15.3664	25.2792
		46.0572	59.4659		46.0572	40.9114		1	180.601			48.47	8.18319		17.9536	30.135		44.0991	20.4233
		46.0572	147.165		46.0572	1		30.2329	1			58.6422	1		48.47	5.85583		72.8319	5.85583
		46.0572	117.932		46.0572	20.9557		30.2329	1			112.894	65.6487		58.6422	30.135		352.976	263.215
		46.0572	1		46.0572	1		322.562	1			123.066	259.595		112.894	73.8375		44.0991	15.5675
		46.0572	1		46.0572	1		1	20.9557			78.9865	1		123.066	98.1166		1	54.4141
		46.0572	1		46.0572	20.9557		1	20.9557			1	44.0991		78.9865	10.7117		1	20.4233
		46.0572	1		46.0572	1		1	20.9557			1	22.5496		1	15.5675		22.5496	10.7117
		46.0572	30.2329		46.0572	1		1	20.9557			17.9536	1		17.9536	1		1164.68	1093.56
		46.0572	30.2329		46.0572	1		30.2329	20.9557			201.052	58.4655		201.052	219.512		94.3814	175.81
		46.0572	1		46.0572	20.9557		1	20.9557			75.5957	58.4655		75.5957	1		1	30.135
		46.0572	30.2329		46.0572	140.69		30.2329	1			68.8143	29.7327		68.8143	151.531		8.18319	5.85583
		46.0572	59.4659		46.0572	240.468		1	20.9557			51.8607	1		51.8607	44.7025		1	30.135
		46.0572	1		46.0572	20.9557		1	40.9114			214.615	295.511		214.615	282.638		65.6487	73.8375
		46.0572	1		46.0572	1		117.932	1			726.613	173.397		726.613	302.062		259.595	98.1166
		46.0572	59.4659		46.0572	1		30.2329	1			34.9072	1		34.9072	15.5675		1	10.7117
		46.0572	59.4659		46.0572	1		1	60.8671			95.94	1		95.94	1		44.0991	15.5675
		46.0572	1		46.0572	1		30.2329	1			360.416	238.045		360.416	486.583		22.5496	1
		23.5286	1		23.5286	1		1	20.9557			1	51.2823		1	20.4233		58.4655	219.512
		23.5286	30.2329		23.5286	1		1813.44	3932.27			136.629	101.565		136.629	200.089		58.4655	1
		23.5286	1		23.5286	1		293.329	360.203			1038.56	1028.2		1038.56	374.899		29.7327	151.531
		23.5286	1		23.5286	1		819.522	599.671			7.78143	36.9159		7.78143	1		1	44.7025
		23.5286	1		23.5286	1		88.6988	160.646			75.5957	72.8319		75.5957	44.7025		295.511	282.638
		23.5286	1		23.5286	1		147.165	240.468			48.47	1		48.47	49.5583		173.397	302.062
		23.5286	1		23.5286	1		351.795	1			62.0329	44.0991		62.0329	59.27		1	15.5675
		23.5286	322.562		23.5286	160.646		30.2329	1			879.195	575.655		879.195	1054.71		238.045	486.583
		23.5286	30.2329		23.5286	40.9114		1	140.69			45.0793	80.015		45.0793	20.4233		51.2823	20.4233
		23.5286	1		23.5286	1		147.165	20.9557			17.9536	58.4655		17.9536	1		101.565	200.089
		23.5286	1		23.5286	1		234.863	40.9114			116.284	44.0991		116.284	54.4141		1028.2	374.899
		23.5286	1		23.5286	1		1	40.9114			1	22.5496		1	5.85583		36.9159	1
		23.5286	1		23.5286	1		234.863	20.9557			48.47	80.015		48.47	59.27		72.8319	44.7025
		23.5286	1		23.5286	1		30.2329	20.9557			2655.93	2730.61		2655.93	4075.04		1	49.5583
		23.5286	264.096		23.5286	1		88.6988	1			62.0329	101.565		62.0329	15.5675		44.0991	59.27
		23.5286	1		23.5286	1		1	40.9114			17.9536	1		17.9536	1		575.655	1054.71
		23.5286	1		23.5286	1		30.2329	40.9114			160.364	137.481		160.364	355.476		80.015	20.4233
		23.5286	1		23.5286	20.9557		30.2329	1			28.1257	1		28.1257	25.2792		58.4655	1
		23.5286	1		23.5286	1		117.932	60.8671			7.78143	1		1	5.85583		44.0991	54.4141
		23.5286	30.2329		23.5286	1		30.2329	1			17.9536	1		1	15.5675		22.5496	5.85583
		23.5286	1		23.5286	1		59.4659	1			150.191	36.9159		1	5.85583		80.015	59.27
		23.5286	1		23.5286	1		30.2329	1			1	8.18319		7.78143	1		2730.61	4075.04
		23.5286	1		23.5286	1		30.2329	1			1648.89	518.189		17.9536	1		101.565	15.5675
		23.5286	1		23.5286	1		1	40.9114			24.735	36.9159		150.191	112.684		137.481	355.476
		23.5286	1		23.5286	1		30.2329	20.9557			343.462	180.58		1	64.1258		1	25.2792
		23.5286	1		23.5286	1		30.2329	20.9557			24.735	15.3664		1648.89	1171.26		1	5.85583
		23.5286	88.6988		23.5286	1		234.863	1			1	15.3664		24.735	1		1	15.5675
		23.5286	1		23.5286	1		30.2329	1			2110.03	3283.72		343.462	73.8375		1	5.85583
		23.5286	1		23.5286	1		1	20.9557			1401.37	1293.97		24.735	1		36.9159	112.684
		23.5286	1		23.5286	1		1	40.9114			28.1257	1		2110.03	1200.39		8.18319	1
		23.5286	1		23.5286	1		1	40.9114			65.4236	87.1982		1401.37	2098.72		1	64.1258
		23.5286	1		23.5286	60.8671		1	20.9557			1	36.9159		28.1257	15.5675		518.189	1171.26
		23.5286	30.2329		23.5286	40.9114		117.932	40.9114			116.284	144.664		65.4236	30.135		36.9159	1
		23.5286	30.2329		23.5286	20.9557		30.2329	60.8671			31.5164	137.481		116.284	98.1166		180.58	73.8375
		23.5286	1		23.5286	1		614.891	100.778			1	15.3664		31.5164	102.972		15.3664	1
		23.5286	1		23.5286	1		30.2329	1			55.2514	15.3664		55.2514	141.819		15.3664	1
		23.5286	1		23.5286	1		30.2329	40.9114			24.735	1		24.735	1		3283.72	1200.39
		23.5286	1		23.5286	20.9557		30.2329	1			14.5629	51.2823		14.5629	10.7117		1293.97	2098.72
		23.5286	1		23.5286	1		1	20.9557			17.9536	1		17.9536	1		1	15.5675
		23.5286	1		23.5286	1		1	100.778			363.807	144.664		363.807	224.368		87.1982	30.135
		23.5286	1		23.5286	1		30.2329	1			218.006	216.496		218.006	78.6933		36.9159	1
		23.5286	30.2329		23.5286	1		30.2329	1			567.25	554.105		567.25	1501.45		144.664	98.1166
		23.5286	1		23.5286	1		293.329	1			282.429	44.0991		282.429	350.62		137.481	102.972
		23.5286	1		23.5286	1		30.2329	60.8671			48.47	29.7327		1	30.135		15.3664	1
		23.5286	1		23.5286	1		1	20.9557			7.78143	8.18319		48.47	39.8466		15.3664	141.819
		23.5286	1		23.5286	1		30.2329	1			38.2979	1		7.78143	1		51.2823	10.7117
		23.5286	1		23.5286	1		1	20.9557			177.317	223.679		38.2979	73.8375		144.664	224.368
		23.5286	1		23.5286	1		59.4659	1			560.468	80.015		177.317	156.387		216.496	78.6933
		23.5286	1		23.5286	1		117.932	1			4.39072	123.114		4.39072	10.7117		554.105	1501.45
		23.5286	1		23.5286	1		30.2329	80.8228			14.5629	1		560.468	141.819		44.0991	350.62
		23.5286	1		23.5286	20.9557		1	60.8671			28.1257	15.3664		4.39072	326.341		1	30.135
		23.5286	1		23.5286	1		30.2329	20.9557			17.9536	1		14.5629	30.135		29.7327	39.8466
		23.5286	1		23.5286	20.9557		1	60.8671			21.3443	1		28.1257	1		8.18319	1
		23.5286	1		23.5286	1		30.2329	1			11.1722	1		17.9536	15.5675		1	73.8375
		23.5286	1		23.5286	1		1	100.778			41.6886	8.18319		21.3443	10.7117		223.679	156.387
		23.5286	1		23.5286	1		117.932	1			68.8143	1		1	5.85583		1	10.7117
		23.5286	1		23.5286	1		30.2329	40.9114			2706.79	1653.13		11.1722	15.5675		80.015	141.819
		23.5286	1		23.5286	1		1	40.9114			68.8143	1		41.6886	1		123.114	326.341
		23.5286	1		23.5286	1		30.2329	1			11.1722	1		68.8143	34.9908		1	30.135
		23.5286	1		23.5286	1		59.4659	1			1092.81	546.922		1	88.4049		15.3664	1
		23.5286	1		23.5286	1		1	180.601			835.116	2005.11		2706.79	5619.2		1	15.5675
		23.5286	1		23.5286	1		1	40.9114			38.2979	1		68.8143	1		1	10.7117
		23.5286	1		23.5286	1		1	20.9557			14.5629	1		11.1722	1		1	5.85583
		23.5286	1		23.5286	1		30.2329	60.8671			1	8.18319		1092.81	501.151		1	15.5675
		23.5286	1		23.5286	1		117.932	1			180.708	1		835.116	952.743		8.18319	1
		23.5286	1		23.5286	1		37448.4	25803.7			109.503	58.4655		38.2979	10.7117		1	34.9908
		23.5286	205.631		23.5286	1		10027.9	7264.87			1	15.3664		1	5.85583		1	88.4049
		23.5286	1		23.5286	1		5993.75	13870.2			38.2979	15.3664		14.5629	1		1653.13	5619.2
		23.5286	1		23.5286	1		8332.38	4371.3			62.0329	1		180.708	78.6933		546.922	501.151
		23.5286	1		23.5286	1		7776.96	2216.08			224.787	8.18319		109.503	200.089		2005.11	952.743
		23.5286	1		23.5286	1		3508.95	2655.11			38.2979	1		38.2979	54.4141		1	10.7117
		23.5286	1		23.5286	1		2047.31	4211.65			272.257	29.7327		62.0329	15.5675		1	5.85583
		23.5286	1		23.5286	1		6987.67	1577.5			665.58	180.58		224.787	238.936		8.18319	1
		23.5286	1		23.5286	1		4064.38	2355.77			1299.64	302.694		38.2979	1		1	78.6933
		23.5286	1		23.5286	1		1696.51	1816.97			231.569	44.0991		272.257	170.954		58.4655	200.089
		23.5286	1		23.5286	1		1667.28	938.918			4.39072	87.1982		665.58	195.233		15.3664	1
		23.5286	1		23.5286	1		877.988	1697.23			17.9536	1		1299.64	841.059		15.3664	54.4141
		23.5286	1		23.5286	1		1433.41	2355.77			1	58.4655		231.569	20.4233		1	15.5675
		23.5286	1		23.5286	1		1053.38	2555.33			34.9072	1		4.39072	15.5675		8.18319	238.936
		23.5286	1		23.5286	1		761.056	1617.41			62.0329	1		17.9536	10.7117		29.7327	170.954
		23.5286	1		23.5286	1		1579.58	819.184			34.9072	94.3814		1	10.7117		180.58	195.233
		23.5286	1		23.5286	1		1608.81	1397.9			14.5629	36.9159		34.9072	1		302.694	841.059
		23.5286	1		23.5286	1		644.124	599.671			14.5629	29.7327		62.0329	30.135		44.0991	20.4233
		23.5286	1		23.5286	1		877.988	2255.99			92.5493	1		34.9072	10.7117		87.1982	15.5675
		23.5286	1		23.5286	1		2018.07	440.025			4.39072	130.297		14.5629	44.7025		1	10.7117
		23.5286	1		23.5286	1		1111.85	739.361			21.3443	58.4655		14.5629	39.8466		58.4655	10.7117
		23.5286	1		23.5286	1		439.494	1417.86			41.6886	87.1982		92.5493	44.7025		1	30.135
		23.5286	1		23.5286	1		4795.2	619.627			1	8.18319		4.39072	25.2792		94.3814	10.7117
		23.5286	1		23.5286	1		293.329	400.114			48.47	22.5496		21.3443	30.135		36.9159	44.7025
		23.5286	1		23.5286	1		702.59	1018.74			14.5629	1		41.6886	10.7117		29.7327	39.8466
		23.5286	1		23.5286	1		673.357	320.291			1	44.0991		1	10.7117		1	44.7025
		23.5286	1		23.5286	1		877.988	879.051			14.5629	1		48.47	1		130.297	25.2792
		23.5286	1		23.5286	1		527.193	978.829			763.911	403.258		14.5629	1		58.4655	30.135
		23.5286	1		23.5286	1		1053.38	1717.19			390.932	345.793		1	10.7117		87.1982	10.7117
		23.5286	1		23.5286	1		2281.17	699.449			180.708	1		1	54.4141		8.18319	10.7117
		23.5286	1		23.5286	1		1111.85	1038.7			72.205	1		14.5629	15.5675		22.5496	1
		23.5286	1		23.5286	20.9557		1170.32	859.095			28.1257	1		763.911	671.105		1	10.7117
		23.5286	1		23.5286	20.9557		1082.62	659.538			14.5629	1		390.932	292.35		44.0991	54.4141
		23.5286	1		23.5286	1		848.755	958.874			11.1722	1		1	20.4233		1	15.5675
		23.5286	1		23.5286	1		848.755	759.317			58.6422	130.297		1	15.5675		403.258	671.105
		23.5286	1		23.5286	1		1199.55	1976.61			265.476	65.6487		1	68.9816		345.793	292.35
		23.5286	1		23.5286	1		1374.95	779.272			1	36.9159		1	10.7117		1	20.4233
		23.5286	1		23.5286	1		907.221	899.006			7.78143	1		180.708	49.5583		1	15.5675
		23.5286	1		23.5286	1		527.193	1876.84			11.1722	1		72.205	10.7117		1	68.9816
		23.5286	1		23.5286	1		381.028	559.76			160.364	424.808		28.1257	1		1	10.7117
		23.5286	1		23.5286	80.8228		819.522	1238.25			95.94	1		14.5629	1		1	49.5583
		23.5286	1		23.5286	1		468.727	719.405			34.9072	1		1	5.85583		1	10.7117
		23.5286	30.2329		23.5286	1		264.096	440.025			4.39072	29.7327		11.1722	64.1258		1	5.85583
		23.5286	1		23.5286	40.9114		410.261	759.317			68.8143	58.4655		58.6422	49.5583		1	64.1258
		23.5286	1		23.5286	1		673.357	659.538			126.457	58.4655		265.476	44.7025		130.297	49.5583
		23.5286	1		23.5286	1		439.494	380.158			17.9536	1		7.78143	10.7117		65.6487	44.7025
		23.5286	1		23.5286	1		1	80.8228			1	65.6487		11.1722	10.7117		36.9159	1
		23.5286	1		23.5286	1		322.562	499.892			102.722	22.5496		1	10.7117		1	10.7117
		23.5286	1		23.5286	1		614.891	859.095			48.47	15.3664		160.364	54.4141		1	10.7117
		23.5286	1		23.5286	1		439.494	759.317			170.536	467.907		1	15.5675		1	10.7117
		23.5286	1		23.5286	1		439.494	1377.94			14.5629	1		95.94	73.8375		424.808	54.4141
		23.5286	1		23.5286	1		965.687	599.671			553.687	173.397		34.9072	20.4233		1	15.5675
		23.5286	59.4659		23.5286	1		790.289	799.228			17.9536	1		4.39072	15.5675		1	73.8375
		23.5286	59.4659		23.5286	1		1053.38	300.336			17.9536	36.9159		68.8143	5.85583		1	20.4233
		23.5286	1		23.5286	1		1	20.9557			34.9072	44.0991		1	44.7025		29.7327	15.5675
		23.5286	1		23.5286	1		819.522	300.336			31.5164	51.2823		126.457	39.8466		58.4655	5.85583
		23.5286	30.2329		23.5286	1		848.755	479.937			211.224	238.045		1	5.85583		1	44.7025
		23.5286	1		23.5286	1		702.59	559.76			28.1257	1		17.9536	1		58.4655	39.8466
		23.5286	1		23.5286	1		614.891	160.646			78.9865	58.4655		102.722	54.4141		1	5.85583
		23.5286	1		23.5286	1		497.96	120.734			65.4236	15.3664		48.47	5.85583		65.6487	1
		23.5286	1		23.5286	1		176.398	220.513			1	58.4655		170.536	151.531		22.5496	54.4141
		23.5286	1		23.5286	1		731.823	1278.16			295.992	216.496		14.5629	1		15.3664	5.85583
		23.5286	1		23.5286	1		234.863	80.8228			543.514	180.58		553.687	253.503		467.907	151.531
		23.5286	1		23.5286	1		585.659	459.981			48.47	1		17.9536	1		173.397	253.503
		23.5286	59.4659		23.5286	1		264.096	938.918			45.0793	15.3664		17.9536	49.5583		36.9159	49.5583
		23.5286	1		23.5286	1		147.165	559.76			119.675	22.5496		34.9072	5.85583		44.0991	5.85583
		23.5286	1		23.5286	1		965.687	459.981			177.317	51.2823		31.5164	59.27		51.2823	59.27
		23.5286	1		23.5286	1		673.357	300.336			14.5629	1		211.224	156.387		238.045	156.387
		23.5286	1		23.5286	20.9557		410.261	400.114			72.205	1		28.1257	1		58.4655	39.8466
		23.5286	1		23.5286	20.9557		585.659	579.715			24.735	1		78.9865	39.8466		15.3664	1
		23.5286	1		23.5286	1		556.426	879.051			4.39072	8.18319		65.4236	1		1	10.7117
		23.5286	1		23.5286	1		30.2329	120.734			14.5629	15.3664		1	10.7117		58.4655	1
		23.5286	1		23.5286	1		1287.25	380.158			34.9072	1		295.992	136.963		216.496	136.963
		23.5286	59.4659		23.5286	1		205.631	679.494			1	15.3664		543.514	486.583		180.58	486.583
		23.5286	1		23.5286	1		556.426	839.139			21.3443	1		48.47	1		15.3664	1
		23.5286	30.2329		23.5286	1		468.727	1477.72			187.489	36.9159		45.0793	1		1	15.5675
		23.5286	1		23.5286	1		527.193	1098.56			14.5629	1		1	15.5675		22.5496	39.8466
		23.5286	1		23.5286	1		264.096	80.8228			689.315	597.204		119.675	39.8466		51.2823	39.8466
		23.5286	1		23.5286	1		614.891	400.114			190.88	1		177.317	39.8466		1	10.7117
		23.5286	1		23.5286	1		88.6988	699.449			160.364	1		14.5629	10.7117		1	10.7117
		23.5286	1		23.5286	1		848.755	380.158			45.0793	1		1	10.7117		1	20.4233
		23.5286	88.6988		23.5286	60.8671		1521.11	1158.43			78.9865	1		72.205	20.4233		8.18319	5.85583
		23.5286	1		23.5286	1		30.2329	40.9114			1	29.7327		24.735	1		15.3664	64.1258
		23.5286	1		23.5286	1		1	20.9557			21.3443	1		4.39072	5.85583		1	5.85583
		23.5286	1		23.5286	1		351.795	479.937			129.847	115.931		14.5629	64.1258		1	5.85583
		23.5286	1		23.5286	1		644.124	619.627			201.052	94.3814		1	5.85583		15.3664	15.5675
		23.5286	30.2329		23.5286	1		30.2329	60.8671			82.3772	15.3664		34.9072	5.85583		36.9159	229.224
		23.5286	1		23.5286	1		819.522	559.76			4.39072	72.8319		1	15.5675		1	10.7117
		23.5286	1		23.5286	1		1	60.8671			119.675	51.2823		21.3443	1		597.204	598.267
		23.5286	1		23.5286	1		264.096	1537.59			82.3772	1		187.489	229.224		1	34.9908
		23.5286	30.2329		23.5286	20.9557		351.795	360.203			11.1722	1		14.5629	10.7117		1	39.8466
		23.5286	1		23.5286	180.601		410.261	679.494			34.9072	1		689.315	598.267		1	15.5675
		23.5286	1		23.5286	1		176.398	80.8228			1	8.18319		190.88	34.9908		29.7327	39.8466
		23.5286	1		23.5286	1		88.6988	240.468			201.052	72.8319		160.364	39.8466		1	30.135
		23.5286	30.2329		23.5286	1		468.727	100.778			11.1722	94.3814		45.0793	15.5675		115.931	117.54
		23.5286	1		23.5286	1		59.4659	1			24.735	1		78.9865	1		94.3814	175.81
		23.5286	1		23.5286	1		1	240.468			1	44.0991		1	39.8466		15.3664	10.7117
		23.5286	1		23.5286	1		59.4659	1			31.5164	65.6487		21.3443	30.135		72.8319	10.7117
		23.5286	1		23.5286	1		147.165	260.424			1	29.7327		129.847	117.54		51.2823	30.135
		23.5286	1		23.5286	1		1	80.8228			14.5629	1		201.052	175.81		1	5.85583
		23.5286	1		23.5286	1		614.891	819.184			1	58.4655		82.3772	10.7117		1	5.85583
		23.5286	1		23.5286	1		497.96	499.892			78.9865	65.6487		4.39072	10.7117		1	5.85583
		23.5286	1		23.5286	1		497.96	1078.61			21.3443	137.481		119.675	30.135		1	5.85583
		23.5286	1		23.5286	1		293.329	479.937			51.8607	15.3664		1	5.85583		8.18319	25.2792
		23.5286	30.2329		23.5286	1		381.028	360.203			58.6422	1		82.3772	5.85583		72.8319	297.206
		23.5286	1		23.5286	1		147.165	220.513			1	44.0991		11.1722	5.85583		1	25.2792
		23.5286	322.562		23.5286	1		176.398	300.336			140.019	72.8319		1	5.85583		94.3814	5.85583
		23.5286	1		23.5286	1		848.755	579.715			1	44.0991		34.9072	1		1	34.9908
		23.5286	1		23.5286	1		147.165	100.778			1	22.5496		1	25.2792		44.0991	1
		23.5286	1		23.5286	1		1	80.8228			133.238	15.3664		201.052	297.206		65.6487	59.27
		23.5286	1		23.5286	1		176.398	519.848			106.112	15.3664		1	25.2792		29.7327	1
		23.5286	1		23.5286	20.9557		88.6988	60.8671			38.2979	8.18319		11.1722	5.85583		58.4655	1
		23.5286	1		23.5286	1		147.165	60.8671			1754	561.288		1	34.9908		1	25.2792
		23.5286	1		23.5286	1		147.165	420.07			17.9536	29.7327		24.735	1		1	20.4233
		23.5286	1		23.5286	20.9557		410.261	499.892			2072.73	1056.93		31.5164	59.27		65.6487	49.5583
		23.5286	1		23.5286	20.9557		673.357	60.8671			38.2979	29.7327		14.5629	1		1	30.135
		23.5286	1		23.5286	20.9557		147.165	80.8228			1	65.6487		1	25.2792		1	25.2792
		23.5286	1		23.5286	1		381.028	240.468			28.1257	1		1	20.4233		137.481	78.6933
		23.5286	1		23.5286	1		205.631	40.9114			51.8607	44.0991		78.9865	49.5583		15.3664	15.5675
		23.5286	30.2329		23.5286	20.9557		176.398	440.025			1	115.931		4.39072	30.135		1	5.85583
		23.5286	1		23.5286	1		264.096	160.646			28.1257	1		1	25.2792		44.0991	10.7117
		23.5286	1		23.5286	1		1	40.9114			201.052	115.931		21.3443	78.6933		72.8319	107.828
		23.5286	1		23.5286	1		147.165	160.646			28.1257	1		51.8607	15.5675		44.0991	1
		23.5286	1		23.5286	1		117.932	80.8228			187.489	22.5496		58.6422	5.85583		22.5496	1
		23.5286	1		23.5286	1		497.96	100.778			14.5629	1		1	10.7117		15.3664	44.7025
		23.5286	1		23.5286	1		497.96	1			28.1257	1		140.019	107.828		1	10.7117
		23.5286	1		23.5286	20.9557		293.329	20.9557			543.514	130.297		133.238	44.7025		15.3664	102.972
		23.5286	30.2329		23.5286	1		117.932	1			902.93	194.946		1	10.7117		8.18319	98.1166
		23.5286	1		23.5286	1		497.96	1			68.8143	72.8319		106.112	102.972		1	10.7117
		23.5286	1		23.5286	1		1	20.9557			295.992	115.931		38.2979	98.1166		561.288	1239.24
		23.5286	1		23.5286	1		30.2329	1			45.0793	1		1	10.7117		29.7327	1
		23.5286	1		23.5286	1		877.988	240.468			21.3443	1		1754	1239.24		1056.93	3434.07
		23.5286	1		23.5286	1		322.562	479.937			418.058	302.694		17.9536	1		29.7327	161.242
		23.5286	1		23.5286	20.9557		644.124	499.892			1	108.748		2072.73	3434.07		65.6487	5.85583
		23.5286	1		23.5286	1		322.562	380.158			221.397	8.18319		38.2979	161.242		44.0991	30.135
		23.5286	1		23.5286	1		205.631	20.9557			1	36.9159		1	5.85583		115.931	34.9908
		23.5286	1		23.5286	1		439.494	819.184			109.503	137.481		28.1257	1		1	10.7117
		23.5286	1		23.5286	1		117.932	40.9114			21.3443	1		51.8607	30.135		115.931	714.807
		23.5286	1		23.5286	1		1	40.9114			4.39072	22.5496		1	34.9908		1	5.85583
		23.5286	1		23.5286	1		1	20.9557			109.503	87.1982		28.1257	10.7117		1	5.85583
		23.5286	1		23.5286	1		205.631	120.734			4.39072	15.3664		201.052	714.807		1	10.7117
		23.5286	1		23.5286	1		1	80.8228			58.6422	51.2823		1	5.85583		22.5496	107.828
		23.5286	1		23.5286	1		30.2329	1			82.3772	1		1	5.85583		1	15.5675
		23.5286	1		23.5286	1		117.932	1			38.2979	8.18319		28.1257	10.7117		1	15.5675
		23.5286	1		23.5286	1		1	60.8671			17.9536	58.4655		187.489	107.828		130.297	404.034
		23.5286	1		23.5286	1		234.863	420.07			109.503	29.7327		14.5629	15.5675		194.946	578.844
		23.5286	1		23.5286	40.9114		1	40.9114			133.238	58.4655		28.1257	15.5675		72.8319	25.2792
		23.5286	117.932		23.5286	1		59.4659	100.778			58.6422	8.18319		543.514	404.034		115.931	146.675
		23.5286	30.2329		23.5286	1		673.357	220.513			38.2979	1		902.93	578.844		1	44.7025
		23.5286	1		23.5286	1		147.165	220.513			48.47	1		68.8143	25.2792		1	49.5583
		23.5286	1		23.5286	1		88.6988	140.69			1	36.9159		295.992	146.675		302.694	792.5
		23.5286	1		23.5286	1		88.6988	40.9114			51.8607	1		45.0793	44.7025		108.748	1
		23.5286	1		23.5286	1		176.398	60.8671			194.271	582.838		21.3443	49.5583		8.18319	83.5491
		23.5286	1		23.5286	1		117.932	1			153.582	44.0991		418.058	792.5		36.9159	10.7117
		23.5286	1		23.5286	1		293.329	20.9557			17.9536	44.0991		221.397	83.5491		137.481	78.6933
		23.5286	1		23.5286	1		30.2329	80.8228			31.5164	1		1	10.7117		22.5496	1
		23.5286	1		23.5286	1		439.494	459.981			21.3443	1		109.503	78.6933		87.1982	49.5583
		23.5286	1		23.5286	1		702.59	839.139			48.47	144.664		21.3443	1		1	10.7117
		23.5286	1		23.5286	1		205.631	679.494			17.9536	22.5496		109.503	49.5583		15.3664	5.85583
		23.5286	1		23.5286	1		1	140.69			3089.94	1358.62		1	10.7117		51.2823	30.135
		23.5286	1		23.5286	1		293.329	220.513			194.271	324.243		4.39072	5.85583		1	10.7117
		23.5286	1		23.5286	60.8671		147.165	1			126.457	108.748		58.6422	30.135		8.18319	34.9908
		23.5286	1		23.5286	1		117.932	20.9557			14.5629	1		82.3772	10.7117		58.4655	10.7117
		23.5286	1		23.5286	1		59.4659	20.9557			282.429	72.8319		38.2979	34.9908		29.7327	68.9816
		23.5286	1		23.5286	1		117.932	60.8671			68.8143	1		17.9536	10.7117		58.4655	20.4233
		23.5286	1		23.5286	1		117.932	1			51.8607	51.2823		109.503	68.9816		1	54.4141
		23.5286	1		23.5286	1		1	60.8671			11.1722	1		133.238	20.4233		1	20.4233
		23.5286	1		23.5286	1		30.2329	60.8671			72.205	1		1	54.4141		8.18319	44.7025
		23.5286	1		23.5286	1		88.6988	80.8228			126.457	1		1	20.4233		1	59.27
		23.5286	1		23.5286	1		234.863	539.804			1	8.18319		58.6422	44.7025		36.9159	15.5675
		23.5286	1		23.5286	1		176.398	360.203			17.9536	1		38.2979	1		582.838	141.819
		23.5286	1		23.5286	1		293.329	200.557			82.3772	80.015		48.47	59.27		1	20.4233
		23.5286	1		23.5286	1		1	140.69			28.1257	1		1	15.5675		44.0991	112.684
		23.5286	30.2329		23.5286	1		234.863	440.025			1	101.565		51.8607	1		44.0991	30.135
		23.5286	1		23.5286	1		147.165	1			75.5957	22.5496		194.271	141.819		1	15.5675
		23.5286	1		23.5286	1		1	100.778			24.735	1		1	20.4233		1	5.85583
		23.5286	1		23.5286	1		59.4659	20.9557			24.735	1		153.582	112.684		144.664	10.7117
		23.5286	1		23.5286	1		147.165	20.9557			1	80.015		17.9536	30.135		22.5496	34.9908
		23.5286	1		23.5286	20.9557		88.6988	20.9557			1082.64	697.769		31.5164	1		1358.62	4099.32
		23.5286	1		23.5286	1		381.028	100.778			106.112	36.9159		1	15.5675		1	10.7117
		3380.29	1813.44		3380.29	3932.27		1	20.9557			48.47	36.9159		21.3443	1		1	10.7117
		676.858	293.329		676.858	360.203		59.4659	80.8228			1	22.5496		1	5.85583		324.243	156.387
		429.044	819.522		429.044	599.671		1	20.9557			21.3443	65.6487		48.47	10.7117		108.748	64.1258
		406.515	88.6988		406.515	160.646		381.028	140.69			17.9536	44.0991		17.9536	34.9908		72.8319	83.5491
		338.929	1		338.929	1		30.2329	1			55.2514	1		3089.94	4099.32		1	30.135
		271.343	147.165		271.343	240.468		410.261	220.513			28.1257	36.9159		1	10.7117		51.2823	20.4233
		248.815	351.795		248.815	1		264.096	200.557			1	22.5496		1	10.7117		1	15.5675
		248.815	30.2329		248.815	1		30.2329	40.9114			373.979	72.8319		194.271	156.387		8.18319	1
		203.757	1		203.757	140.69		88.6988	140.69			7.78143	29.7327		126.457	64.1258		80.015	49.5583
		203.757	1		203.757	1		1	20.9557			17.9536	1		14.5629	1		1	10.7117
		203.757	1		203.757	1		117.932	80.8228			41.6886	1		282.429	83.5491		1	10.7117
		181.229	1		181.229	1		264.096	20.9557			1211.48	1128.76		68.8143	30.135		101.565	122.396
		181.229	1		181.229	1		410.261	60.8671			14.5629	1		51.8607	20.4233		22.5496	68.9816
		158.7	147.165		158.7	20.9557		88.6988	1			14.5629	1		11.1722	1		1	39.8466
		158.7	1		158.7	1		497.96	200.557			51.8607	65.6487		72.205	15.5675		80.015	64.1258
		136.172	1		136.172	1		234.863	80.8228			7.78143	22.5496		126.457	1		697.769	535.141
		136.172	1		136.172	1		59.4659	1			75.5957	72.8319		17.9536	1		36.9159	170.954
		136.172	1		136.172	1		59.4659	60.8671			11.1722	1		82.3772	49.5583		1	25.2792
		136.172	234.863		136.172	40.9114		1	20.9557			34.9072	1		1	10.7117		36.9159	20.4233
		113.643	1		113.643	40.9114		59.4659	20.9557			31.5164	1		1	10.7117		22.5496	34.9908
		113.643	1		113.643	1		117.932	160.646			38.2979	51.2823		28.1257	1		1	30.135
		113.643	1		113.643	1		59.4659	40.9114			1	8.18319		1	122.396		1	5.85583
		113.643	1		113.643	1		59.4659	40.9114			1	22.5496		75.5957	68.9816		65.6487	10.7117
		113.643	1		113.643	1		59.4659	440.025			24.735	8.18319		24.735	1		44.0991	44.7025
		113.643	234.863		113.643	20.9557		30.2329	1			11.1722	1		24.735	39.8466		36.9159	1
		113.643	1		113.643	1		147.165	240.468			7.78143	101.565		1	64.1258		22.5496	5.85583
		91.1145	30.2329		91.1145	20.9557		264.096	140.69			21.3443	1		1082.64	535.141		72.8319	73.8375
		91.1145	1		91.1145	1		30.2329	80.8228			224.787	159.03		106.112	170.954		1	10.7117
		91.1145	88.6988		91.1145	1		1	140.69			17.9536	22.5496		1	25.2792		29.7327	1
		91.1145	1		91.1145	40.9114		1	60.8671			51.8607	36.9159		48.47	20.4233		1	15.5675
		68.5858	1		68.5858	1		117.932	280.38			14.5629	1		1	34.9908		1	30.135
		68.5858	30.2329		68.5858	40.9114		59.4659	80.8228			34.9072	15.3664		1	30.135		1128.76	462.304
		68.5858	30.2329		68.5858	1		497.96	140.69			55.2514	8.18319		1	5.85583		1	15.5675
		46.0572	1		46.0572	1		468.727	320.291			713.05	1480.74		21.3443	10.7117		65.6487	20.4233
		46.0572	117.932		46.0572	60.8671		205.631	60.8671			2079.51	3068.22		17.9536	44.7025		22.5496	15.5675
		46.0572	30.2329		46.0572	1		30.2329	80.8228			207.834	72.8319		55.2514	1		72.8319	141.819
		46.0572	1		46.0572	1		117.932	140.69			68.8143	87.1982		28.1257	1		1	15.5675
		46.0572	1		46.0572	1		1	140.69			17.9536	51.2823		1	5.85583		1	5.85583
		46.0572	1		46.0572	1		59.4659	20.9557			245.131	187.763		373.979	73.8375		51.2823	39.8466
		46.0572	1		46.0572	1		117.932	100.778			48.47	80.015		1	10.7117		8.18319	5.85583
		46.0572	1		46.0572	1		30.2329	220.513			373.979	238.045		7.78143	1		22.5496	1
		46.0572	1		46.0572	1		1	100.778			7.78143	87.1982		17.9536	15.5675		8.18319	1
		46.0572	1		46.0572	1		351.795	180.601			163.754	87.1982		41.6886	30.135		101.565	1
		23.5286	1		23.5286	1		1	60.8671			21.3443	1		1211.48	462.304		1	5.85583
		23.5286	59.4659		23.5286	1		30.2329	20.9557			17.9536	1		14.5629	1		1	5.85583
		23.5286	1		23.5286	1		88.6988	100.778			14.5629	65.6487		14.5629	15.5675		159.03	83.5491
		23.5286	1		23.5286	1		88.6988	60.8671			55.2514	22.5496		51.8607	20.4233		1	10.7117
		23.5286	1		23.5286	1		1	40.9114			92.5493	58.4655		7.78143	15.5675		22.5496	73.8375
		23.5286	1		23.5286	1		673.357	160.646			665.58	245.228		75.5957	141.819		36.9159	5.85583
		23.5286	1		23.5286	1		88.6988	100.778			123.066	8.18319		11.1722	1		1	5.85583
		23.5286	1		23.5286	1		147.165	40.9114			21.3443	1		1	15.5675		1	39.8466
		23.5286	1		23.5286	1		1	20.9557			62.0329	80.015		1	5.85583		15.3664	20.4233
		23.5286	1		23.5286	1		1	20.9557			1	22.5496		34.9072	1		1	5.85583
		23.5286	1		23.5286	1		30.2329	140.69			28.1257	1		31.5164	1		1	5.85583
		23.5286	1		23.5286	1		1	60.8671			92.5493	173.397		38.2979	39.8466		8.18319	39.8466
		23.5286	30.2329		23.5286	1		88.6988	80.8228			34.9072	29.7327		1	5.85583		1480.74	2089.01
		23.5286	1		23.5286	1		1	20.9557			641.845	338.61		24.735	1		3068.22	5347.27
		23.5286	1		23.5286	1		30.2329	20.9557			14.5629	1		11.1722	1		72.8319	44.7025
		23.5286	1		23.5286	1		30.2329	120.734			34.9072	1		7.78143	1		87.1982	78.6933
		23.5286	30.2329		23.5286	1		30.2329	60.8671			24.735	87.1982		1	5.85583		51.2823	5.85583
		23.5286	1		23.5286	40.9114		1	100.778			21.3443	1		21.3443	5.85583		187.763	132.107
		23.5286	1		23.5286	1		1	100.778			119.675	1		224.787	83.5491		80.015	117.54
		23.5286	1		23.5286	1		1	40.9114			14.5629	1		1	10.7117		238.045	190.377
		23.5286	1		23.5286	1		59.4659	1			28.1257	1		17.9536	73.8375		1	30.135
		23.5286	1		23.5286	1		1	220.513			21.3443	29.7327		51.8607	5.85583		87.1982	49.5583
		23.5286	1		23.5286	1		264.096	619.627			28.1257	29.7327		1	5.85583		87.1982	39.8466
		23.5286	30.2329		23.5286	20.9557		30.2329	1			7.78143	1		14.5629	39.8466		1	20.4233
		23.5286	1		23.5286	1		88.6988	260.424			82.3772	173.397		34.9072	20.4233		1	10.7117
		23.5286	1		23.5286	1		1	80.8228			221.397	36.9159		1	5.85583		65.6487	5.85583
		23.5286	1		23.5286	1		59.4659	1			45.0793	58.4655		1	5.85583		1	5.85583
		23.5286	1		23.5286	1		88.6988	80.8228			14.5629	1		55.2514	39.8466		22.5496	1
		23.5286	1		23.5286	1		1	20.9557			31.5164	1		713.05	2089.01		58.4655	54.4141
		23.5286	1		23.5286	1		117.932	80.8228			1	8.18319		2079.51	5347.27		245.228	729.375
		23.5286	1		23.5286	1		147.165	80.8228			1445.44	1552.57		207.834	44.7025		8.18319	112.684
		23.5286	1		23.5286	1		205.631	280.38			58.6422	80.015		68.8143	78.6933		80.015	15.5675
		23.5286	1		23.5286	1		30.2329	100.778			24.735	1		17.9536	5.85583		22.5496	1
		23.5286	1		23.5286	1		59.4659	80.8228			150.191	72.8319		245.131	132.107		1	68.9816
		23.5286	1		23.5286	1		410.261	60.8671			1	8.18319		48.47	117.54		173.397	34.9908
		23.5286	1		23.5286	1		117.932	20.9557			41.6886	15.3664		373.979	190.377		1	10.7117
		23.5286	1		23.5286	1		147.165	160.646			31.5164	58.4655		1	30.135		29.7327	39.8466
		23.5286	1		23.5286	1		1	20.9557			31.5164	36.9159		7.78143	49.5583		338.61	690.528
		23.5286	1		23.5286	1		1	80.8228			5463.44	3973.3		163.754	39.8466		1	15.5675
		23.5286	1		23.5286	1		1	20.9557			38.2979	1		21.3443	20.4233		87.1982	39.8466
		23.5286	1		23.5286	1		264.096	20.9557			11.1722	1		17.9536	10.7117		1	59.27
		23.5286	1		23.5286	1		293.329	160.646			1	8.18319		14.5629	5.85583		1	10.7117
		23.5286	1		23.5286	1		117.932	1			529.952	302.694		1	5.85583		1	10.7117
		23.5286	1		23.5286	1		30.2329	1			1	65.6487		55.2514	1		29.7327	1
		23.5286	1		23.5286	1		1	40.9114			238.35	137.481		92.5493	54.4141		29.7327	15.5675
		23.5286	1		23.5286	1		468.727	20.9557			17.9536	36.9159		665.58	729.375		173.397	68.9816
		23.5286	30.2329		23.5286	20.9557		30.2329	1			34.9072	115.931		123.066	112.684		36.9159	93.2608
		23.5286	1		23.5286	1		1	20.9557			28.1257	58.4655		21.3443	1		58.4655	136.963
		23.5286	1		23.5286	1		439.494	160.646			28.1257	1		62.0329	15.5675		1	59.27
		23.5286	1		23.5286	1		234.863	60.8671			78.9865	44.0991		28.1257	68.9816		1	25.2792
		23.5286	1		23.5286	1		381.028	80.8228			62.0329	101.565		92.5493	34.9908		8.18319	15.5675
		23.5286	1		23.5286	1		59.4659	60.8671			34.9072	1		4.39072	10.7117		1552.57	1418.9
		23.5286	1		23.5286	1		1	140.69			1	44.0991		34.9072	39.8466		1	39.8466
		23.5286	234.863		23.5286	1		147.165	180.601			17.9536	1		641.845	690.528		1	10.7117
		23.5286	1		23.5286	1		117.932	20.9557			48.47	44.0991		14.5629	1		80.015	117.54
		23.5286	1		23.5286	1		1	40.9114			536.733	187.763		34.9072	15.5675		72.8319	15.5675
		23.5286	1		23.5286	1		322.562	120.734			24.735	1		24.735	39.8466		8.18319	30.135
		23.5286	1		23.5286	1		468.727	20.9557			177.317	72.8319		21.3443	1		15.3664	5.85583
		23.5286	1		23.5286	1		59.4659	140.69			45.0793	15.3664		119.675	59.27		58.4655	30.135
		23.5286	1		23.5286	1		30.2329	80.8228			17.9536	44.0991		14.5629	10.7117		1	25.2792
		23.5286	1		23.5286	1		205.631	60.8671			265.476	180.58		28.1257	10.7117		36.9159	1
		23.5286	30.2329		23.5286	1		1	20.9557			82.3772	87.1982		21.3443	1		3973.3	13068
		23.5286	1		23.5286	20.9557		30.2329	40.9114			17.9536	1		28.1257	15.5675		1	10.7117
		23.5286	1		23.5286	1		59.4659	40.9114			48.47	51.2823		7.78143	1		1	15.5675
		23.5286	1		23.5286	1		176.398	220.513			7.78143	1		82.3772	68.9816		1	10.7117
		429.044	1		429.044	40.9114		30.2329	40.9114			201.052	295.511		221.397	93.2608		8.18319	1
		429.044	1		429.044	1		176.398	40.9114			1	51.2823		45.0793	136.963		302.694	734.23
		338.929	1		338.929	40.9114		30.2329	1			24.735	80.015		14.5629	59.27		1	5.85583
		338.929	1		338.929	20.9557		117.932	260.424			1	44.0991		31.5164	25.2792		65.6487	25.2792
		293.872	1		293.872	1		1	40.9114			231.569	238.045		1	15.5675		137.481	457.448
		248.815	1		248.815	1		234.863	20.9557			31.5164	1		1445.44	1418.9		36.9159	30.135
		248.815	1		248.815	1		30.2329	180.601			248.522	539.739		1	39.8466		115.931	25.2792
		248.815	1		248.815	1		59.4659	140.69			28.1257	1		1	10.7117		58.4655	5.85583
		248.815	117.932		248.815	40.9114		59.4659	160.646			89.1586	1		58.6422	117.54		1	49.5583
		248.815	1		248.815	1		1	20.9557			31.5164	1		24.735	1		44.0991	10.7117
		203.757	30.2329		203.757	60.8671		30.2329	260.424			1	22.5496		150.191	15.5675		101.565	20.4233
		203.757	614.891		203.757	100.778		1	40.9114			78.9865	101.565		1	30.135		44.0991	1
		203.757	30.2329		203.757	1		293.329	40.9114			75.5957	1		41.6886	5.85583		1	64.1258
		181.229	1		181.229	1		59.4659	100.778			95.94	22.5496		31.5164	30.135		44.0991	10.7117
		181.229	1		181.229	1		1	80.8228			17.9536	1		1	25.2792		187.763	389.466
		181.229	1		181.229	1		293.329	80.8228			68.8143	137.481		31.5164	1		72.8319	238.936
		158.7	1		158.7	1		234.863	240.468			7.78143	1		5463.44	13068		15.3664	34.9908
		158.7	30.2329		158.7	40.9114		117.932	120.734			14.5629	1		38.2979	1		44.0991	25.2792
		158.7	1		158.7	1		30.2329	40.9114			1	29.7327		1	10.7117		180.58	510.862
		158.7	1		158.7	1		30.2329	1			31.5164	29.7327		11.1722	1		87.1982	49.5583
		136.172	30.2329		136.172	1		1	20.9557			445.184	94.3814		1	15.5675		51.2823	49.5583
		136.172	1		136.172	1		59.4659	120.734			4.39072	36.9159		1	10.7117		1	39.8466
		136.172	1		136.172	1		410.261	300.336			11.1722	1		529.952	734.23		295.511	845.914
		136.172	1		136.172	1		1	20.9557			24.735	58.4655		1	5.85583		51.2823	25.2792
		113.643	1		113.643	1		59.4659	120.734			65.4236	22.5496		1	25.2792		80.015	15.5675
		113.643	1		113.643	20.9557		1	100.778			41.6886	123.114		238.35	457.448		44.0991	5.85583
		113.643	1		113.643	100.778		205.631	60.8671			14.5629	29.7327		17.9536	30.135		238.045	501.151
		113.643	30.2329		113.643	1		59.4659	260.424			7.78143	8.18319		34.9072	25.2792		539.739	141.819
		113.643	30.2329		113.643	1		1	20.9557			14.5629	1		28.1257	5.85583		1	10.7117
		91.1145	1		91.1145	1		468.727	60.8671			1	58.4655		28.1257	49.5583		1	49.5583
		91.1145	1		91.1145	1		1	80.8228			51.8607	15.3664		78.9865	10.7117		1	25.2792
		91.1145	1		91.1145	1		117.932	120.734			21.3443	1		62.0329	20.4233		1	15.5675
		91.1145	1		91.1145	1		88.6988	80.8228			24.735	1		34.9072	1		1	10.7117
		68.5858	1		68.5858	1		88.6988	20.9557			85.7679	29.7327		17.9536	64.1258		22.5496	44.7025
		68.5858	293.329		68.5858	1		30.2329	100.778			112.894	115.931		48.47	10.7117		101.565	88.4049
		68.5858	30.2329		68.5858	60.8671		1	40.9114			92.5493	1		536.733	389.466		22.5496	277.782
		68.5858	1		68.5858	1		117.932	1			51.8607	51.2823		24.735	1		1	15.5675
		68.5858	1		68.5858	20.9557		117.932	1			62.0329	65.6487		177.317	238.936		137.481	64.1258
		68.5858	1		68.5858	1		176.398	40.9114			14.5629	1		45.0793	34.9908		1	64.1258
		46.0572	30.2329		46.0572	1		30.2329	180.601			160.364	8.18319		17.9536	25.2792		29.7327	5.85583
		46.0572	1		46.0572	20.9557		88.6988	40.9114			1	8.18319		265.476	510.862		29.7327	54.4141
		46.0572	59.4659		46.0572	1		30.2329	100.778			106.112	87.1982		82.3772	49.5583		94.3814	379.755
		46.0572	1		46.0572	1		1	20.9557			38.2979	44.0991		17.9536	1		36.9159	54.4141
		46.0572	1		46.0572	1		1	20.9557			24.735	1		48.47	49.5583		58.4655	49.5583
		46.0572	1		46.0572	1		1	20.9557			17.9536	1		7.78143	39.8466		22.5496	10.7117
		46.0572	1		46.0572	1		88.6988	1			14.5629	1		201.052	845.914		123.114	10.7117
		46.0572	1		46.0572	1		30.2329	20.9557			17.9536	1		1	25.2792		29.7327	1
		46.0572	117.932		46.0572	1		497.96	80.8228			190.88	15.3664		24.735	15.5675		8.18319	59.27
		46.0572	30.2329		46.0572	80.8228		59.4659	20.9557			21.3443	1		1	5.85583		1	20.4233
		23.5286	1		23.5286	1		59.4659	40.9114			58.6422	101.565		231.569	501.151		58.4655	34.9908
		23.5286	1		23.5286	1		30.2329	120.734			394.323	194.946		31.5164	1		15.3664	1
		23.5286	1		23.5286	1		117.932	719.405			31.5164	58.4655		248.522	141.819		1	5.85583
		23.5286	1		23.5286	1		176.398	200.557			62.0329	15.3664		28.1257	10.7117		1	10.7117
		23.5286	1		23.5286	60.8671		59.4659	100.778			38.2979	65.6487		1	49.5583		29.7327	44.7025
		23.5286	1		23.5286	1		1	40.9114			75.5957	1		1	25.2792		115.931	253.503
		23.5286	1		23.5286	1		1	40.9114			17.9536	1		1	15.5675		1	117.54
		23.5286	1		23.5286	1		1	20.9557			89.1586	72.8319		89.1586	1		51.2823	68.9816
		23.5286	1		23.5286	1		1	20.9557			58.6422	115.931		31.5164	1		1	39.8466
		23.5286	30.2329		23.5286	20.9557		1	140.69			62.0329	1		1	10.7117		1	5.85583
		23.5286	1		23.5286	1		30.2329	60.8671			4.39072	29.7327		1	44.7025		65.6487	30.135
		23.5286	1		23.5286	1		30.2329	1			1	22.5496		78.9865	88.4049		1	5.85583
		23.5286	1		23.5286	1		30.2329	100.778			24.735	15.3664		75.5957	1		1	30.135
		23.5286	1		23.5286	1		30.2329	60.8671			41.6886	8.18319		95.94	277.782		1	20.4233
		23.5286	1		23.5286	1		59.4659	1			48.47	58.4655		17.9536	15.5675		8.18319	49.5583
		23.5286	1		23.5286	60.8671		381.028	200.557			431.621	719.319		68.8143	64.1258		8.18319	1
		23.5286	1		23.5286	1		30.2329	180.601			58.6422	36.9159		1	64.1258		87.1982	141.819
		23.5286	1		23.5286	1		30.2329	1			102.722	44.0991		7.78143	1		44.0991	68.9816
		23.5286	1		23.5286	1		205.631	300.336			1	22.5496		14.5629	1		1	20.4233
		23.5286	1		23.5286	1		147.165	140.69			17.9536	1		1	5.85583		1	5.85583
		23.5286	1		23.5286	1		176.398	80.8228			92.5493	1		31.5164	54.4141		15.3664	1
		23.5286	1		23.5286	1		30.2329	60.8671			48.47	1		445.184	379.755		101.565	15.5675
		23.5286	1		23.5286	1		1	40.9114			963.963	611.571		4.39072	54.4141		194.946	311.773
		23.5286	1		23.5286	1		176.398	160.646			112.894	80.015		11.1722	1		58.4655	5.85583
		23.5286	1		23.5286	1		59.4659	60.8671			51.8607	65.6487		24.735	49.5583		15.3664	302.062
		23.5286	30.2329		23.5286	1		1	80.8228			48.47	22.5496		65.4236	10.7117		65.6487	20.4233
		23.5286	1		23.5286	1		1	80.8228			845.288	410.442		41.6886	10.7117		1	25.2792
		23.5286	1		23.5286	1		147.165	1			7.78143	22.5496		14.5629	1		1	30.135
		23.5286	1		23.5286	1		293.329	120.734			323.118	216.496		7.78143	59.27		72.8319	20.4233
		23.5286	1		23.5286	1		88.6988	80.8228			99.3307	151.847		14.5629	20.4233		115.931	30.135
		23.5286	1		23.5286	100.778		1	40.9114			82.3772	44.0991		1	34.9908		1	20.4233
		23.5286	1		23.5286	1		410.261	459.981			78.9865	1		51.8607	1		29.7327	10.7117
		23.5286	1		23.5286	1		59.4659	160.646			24.735	15.3664		21.3443	5.85583		22.5496	1
		23.5286	117.932		23.5286	1		410.261	80.8228			11.1722	1		24.735	10.7117		15.3664	68.9816
		23.5286	1		23.5286	1		59.4659	20.9557			214.615	101.565		85.7679	44.7025		8.18319	1
		23.5286	1		23.5286	1		351.795	120.734			862.242	568.472		112.894	253.503		58.4655	20.4233
		23.5286	1		23.5286	1		30.2329	80.8228			55.2514	1		92.5493	117.54		719.319	1336.35
		23.5286	1		23.5286	1		30.2329	1			38.2979	1		51.8607	68.9816		36.9159	83.5491
		23.5286	30.2329		23.5286	40.9114		59.4659	140.69			24.735	1		1	39.8466		44.0991	25.2792
		23.5286	1		23.5286	1		59.4659	200.557			1	22.5496		1	5.85583		22.5496	1
		23.5286	1		23.5286	1		30.2329	200.557			78.9865	15.3664		62.0329	30.135		1	263.215
		23.5286	1		23.5286	1		1	120.734			496.045	338.61		14.5629	1		1	10.7117
		23.5286	1		23.5286	1		234.863	20.9557			41.6886	209.312		1	5.85583		611.571	1569.43
		23.5286	1		23.5286	1		59.4659	200.557			1	72.8319		1	30.135		80.015	98.1166
		23.5286	1		23.5286	1		30.2329	20.9557			24.735	1		1	20.4233		65.6487	64.1258
		23.5286	1		23.5286	1		59.4659	180.601			41.6886	58.4655		160.364	49.5583		22.5496	15.5675
		23.5286	1		23.5286	1		30.2329	160.646			4.39072	8.18319		106.112	141.819		410.442	1491.74
		23.5286	1		23.5286	1		1	100.778			397.714	331.426		38.2979	68.9816		1	10.7117
		23.5286	1		23.5286	1		1	719.405			68.8143	1		24.735	20.4233		22.5496	1
		23.5286	1		23.5286	1		1	40.9114			55.2514	115.931		17.9536	1		216.496	122.396
		23.5286	1		23.5286	40.9114		1	20.9557			34.9072	36.9159		14.5629	1		151.847	39.8466
		23.5286	1		23.5286	1		30.2329	1			62.0329	36.9159		17.9536	5.85583		44.0991	15.5675
		23.5286	1		23.5286	1		30.2329	160.646			31.5164	15.3664		190.88	1		1	5.85583
		23.5286	30.2329		23.5286	1		30.2329	260.424			72.205	130.297		21.3443	1		15.3664	30.135
		23.5286	1		23.5286	1		1	220.513			109.503	151.847		58.6422	15.5675		1	20.4233
		23.5286	59.4659		23.5286	1		88.6988	1			116.284	51.2823		394.323	311.773		1	25.2792
		23.5286	1		23.5286	1		1	60.8671			58.6422	29.7327		31.5164	5.85583		101.565	418.601
		23.5286	1		23.5286	1		88.6988	20.9557			28.1257	1		62.0329	302.062		568.472	1064.43
		23.5286	1		23.5286	1		59.4659	100.778			1	44.0991		38.2979	20.4233		1	34.9908
		23.5286	1		23.5286	1		1	20.9557			99.3307	72.8319		75.5957	25.2792		1	25.2792
		23.5286	1		23.5286	1		614.891	100.778			1	36.9159		17.9536	30.135		22.5496	1
		226.286	1		226.286	180.601		1	60.8671			763.911	1667.5		89.1586	20.4233		15.3664	25.2792
		136.172	1		136.172	40.9114		59.4659	40.9114			28.1257	1		58.6422	30.135		338.61	272.926
		113.643	1		113.643	20.9557		147.165	40.9114			1	8.18319		62.0329	20.4233		209.312	10.7117
		68.5858	1		68.5858	1		147.165	40.9114			7.78143	8.18319		4.39072	10.7117		72.8319	112.684
		46.0572	30.2329		46.0572	60.8671		59.4659	140.69			146.801	72.8319		24.735	68.9816		58.4655	39.8466
		23.5286	1		23.5286	1		117.932	1			99.3307	72.8319		41.6886	1		8.18319	1
		23.5286	1		23.5286	1		1	80.8228			31.5164	1		48.47	20.4233		331.426	166.098
		23.5286	117.932		23.5286	1		30.2329	100.778			126.457	108.748		431.621	1336.35		115.931	73.8375
		23.5286	1		23.5286	1		30.2329	1			92.5493	51.2823		58.6422	83.5491		1	68.9816
		30189.3	37448.4		30189.3	25803.7		59.4659	1			45.0793	1		102.722	25.2792		36.9159	39.8466
		8066.24	10027.9		8066.24	7264.87		30.2329	20.9557			21.3443	15.3664		17.9536	1		36.9159	64.1258
		7367.86	5993.75		7367.86	13870.2		1	40.9114			72.205	1		92.5493	263.215		15.3664	34.9908
		4686.95	8332.38		4686.95	4371.3		1	140.69			1	22.5496		48.47	10.7117		130.297	73.8375
		3673.16	7776.96		3673.16	2216.08		1	40.9114			28.1257	1		963.963	1569.43		151.847	54.4141
		3380.29	3508.95		3380.29	2655.11		1	60.8671			292.601	245.228		112.894	98.1166		51.2823	146.675
		2884.66	2047.31		2884.66	4211.65		30.2329	1			51.8607	101.565		51.8607	64.1258		29.7327	15.5675
		2546.73	6987.67		2546.73	1577.5		30.2329	1			31.5164	194.946		48.47	15.5675		1	25.2792
		2501.68	4064.38		2501.68	2355.77		381.028	240.468			28.1257	58.4655		845.288	1491.74		1	5.85583
		2276.39	1696.51		2276.39	1816.97		381.028	160.646			11.1722	1		1	10.7117		44.0991	1
		2186.28	1667.28		2186.28	938.918		293.329	320.291			31.5164	1		7.78143	1		72.8319	102.972
		1870.88	877.988		1870.88	1697.23		30.2329	1			17.9536	1		323.118	122.396		36.9159	1
		1758.23	1433.41		1758.23	2355.77		1	160.646			85.7679	1		99.3307	39.8466		1667.5	719.663
		1690.65	1053.38		1690.65	2555.33		1	20.9557			24.735	1		82.3772	15.5675		8.18319	20.4233
		1487.89	761.056		1487.89	1617.41		1	80.8228			41.6886	1		78.9865	5.85583		8.18319	136.963
		1397.77	1579.58		1397.77	819.184		1	140.69			140.019	1		24.735	30.135		72.8319	102.972
		1285.13	1608.81		1285.13	1397.9		264.096	340.247			1	36.9159		1	20.4233		72.8319	64.1258
		1240.07	644.124		1240.07	599.671		1	60.8671			302.774	58.4655		11.1722	25.2792		1	15.5675
		1217.55	877.988		1217.55	2255.99		117.932	140.69			34.9072	1		214.615	418.601		108.748	98.1166
		1172.49	2018.07		1172.49	440.025		1	40.9114			55.2514	29.7327		862.242	1064.43		51.2823	88.4049
		1149.96	1111.85		1149.96	739.361		176.398	180.601			11.1722	1		55.2514	1		1	25.2792
		1149.96	439.494		1149.96	1417.86		88.6988	320.291			17.9536	1		38.2979	34.9908		15.3664	34.9908
		1127.43	4795.2		1127.43	619.627		59.4659	1			146.801	36.9159		24.735	25.2792		22.5496	1
		1127.43	293.329		1127.43	400.114		1	140.69			85.7679	29.7327		78.9865	25.2792		245.228	496.295
		1037.32	702.59		1037.32	1018.74		1	20.9557			7.78143	1		496.045	272.926		1	15.5675
		1014.79	673.357		1014.79	320.291		1	40.9114			21.3443	1		41.6886	10.7117		101.565	20.4233
		1014.79	877.988		1014.79	879.051		147.165	40.9114			1	15.3664		1	112.684		194.946	30.135
		992.259	527.193		992.259	978.829		59.4659	300.336			143.41	252.411		24.735	1		58.4655	1
		969.73	1053.38		969.73	1717.19		147.165	120.734			34.9072	44.0991		41.6886	39.8466		1	10.7117
		969.73	2281.17		969.73	699.449		59.4659	60.8671			14.5629	1		397.714	166.098		1	44.7025
		947.202	1111.85		947.202	1038.7		30.2329	1			62.0329	130.297		68.8143	1		1	49.5583
		947.202	1170.32		947.202	859.095		322.562	60.8671			24.735	15.3664		55.2514	73.8375		1	10.7117
		924.673	1082.62		924.673	659.538		88.6988	60.8671			1	44.0991		1	68.9816		1	39.8466
		924.673	848.755		924.673	958.874		1	40.9114			21.3443	1		34.9072	39.8466		1	44.7025
		924.673	848.755		924.673	759.317		1	80.8228			1	44.0991		62.0329	64.1258		36.9159	1
		902.144	1199.55		902.144	1976.61		1	80.8228			31.5164	1		31.5164	34.9908		58.4655	146.675
		902.144	1374.95		902.144	779.272		117.932	1			28.1257	1		72.205	73.8375		1	20.4233
		879.616	907.221		879.616	899.006		30.2329	120.734			31.5164	1		109.503	54.4141		29.7327	5.85583
		879.616	527.193		879.616	1876.84		1	160.646			17.9536	8.18319		116.284	146.675		1	5.85583
		879.616	381.028		879.616	559.76		88.6988	240.468			34.9072	29.7327		58.6422	15.5675		36.9159	34.9908
		857.087	819.522		857.087	1238.25		1	20.9557			4.39072	44.0991		1	25.2792		29.7327	1
		834.559	468.727		834.559	719.405		1	40.9114			1	15.3664		28.1257	1		1	64.1258
		834.559	264.096		834.559	440.025		59.4659	1			7.78143	1		1	5.85583		1	5.85583
		812.03	410.261		812.03	759.317		1	40.9114			14.5629	1		99.3307	102.972		1	15.5675
		744.444	673.357		744.444	659.538		205.631	60.8671			34.9072	1		763.911	719.663		15.3664	1
		744.444	439.494		744.444	380.158		117.932	60.8671			1	8.18319		28.1257	1		252.411	151.531
		721.916	1		721.916	80.8228		59.4659	80.8228			24.735	22.5496		1	20.4233		44.0991	15.5675
		699.387	322.562		699.387	499.892		59.4659	20.9557			17.9536	15.3664		7.78143	136.963		1	15.5675
		699.387	614.891		699.387	859.095		1	20.9557			99.3307	44.0991		146.801	102.972		130.297	54.4141
		676.858	439.494		676.858	759.317		1	80.8228			1530.21	1775.25		99.3307	64.1258		15.3664	1
		676.858	439.494		676.858	1377.94		59.4659	40.9114			21.3443	101.565		31.5164	15.5675		44.0991	1
		676.858	965.687		676.858	599.671		322.562	140.69			1	72.8319		126.457	98.1166		44.0991	1
		676.858	790.289		676.858	799.228		234.863	1			31.5164	1		92.5493	88.4049		1	5.85583
		654.33	1053.38		654.33	300.336		59.4659	140.69			180.708	245.228		45.0793	25.2792		1	5.85583
		654.33	1		654.33	20.9557		30.2329	20.9557			24.735	1		21.3443	34.9908		1	30.135
		654.33	819.522		654.33	300.336		1	240.468			17.9536	1		72.205	1		8.18319	20.4233
		654.33	848.755		654.33	479.937		59.4659	100.778			38.2979	1		28.1257	1		29.7327	112.684
		654.33	702.59		654.33	559.76		59.4659	180.601			1	22.5496		292.601	496.295		1	20.4233
		654.33	614.891		654.33	160.646		1	60.8671			51.8607	1		1	15.5675		44.0991	39.8466
		631.801	497.96		631.801	120.734		88.6988	1			123.066	51.2823		51.8607	20.4233		15.3664	1
		631.801	176.398		631.801	220.513		59.4659	60.8671			62.0329	51.2823		31.5164	30.135		1	15.5675
		631.801	731.823		631.801	1278.16		30.2329	40.9114			814.772	202.129		28.1257	1		8.18319	1
		631.801	234.863		631.801	80.8228		88.6988	80.8228			38.2979	1		11.1722	1		22.5496	20.4233
		609.273	585.659		609.273	459.981		30.2329	140.69			82.3772	1		1	10.7117		1	5.85583
		609.273	264.096		609.273	938.918		30.2329	20.9557			34.9072	1		31.5164	44.7025		15.3664	25.2792
		609.273	147.165		609.273	559.76		117.932	60.8671			45.0793	108.748		17.9536	49.5583		44.0991	10.7117
		586.744	965.687		586.744	459.981		205.631	1			17.9536	8.18319		85.7679	10.7117		1775.25	5007.36
		586.744	673.357		586.744	300.336		30.2329	220.513			62.0329	1		24.735	39.8466		1	15.5675
		586.744	1		586.744	1		30.2329	1			1269.13	977.913		41.6886	44.7025		1	10.7117
		564.215	410.261		564.215	400.114		30.2329	1			17.9536	1		140.019	1		1	10.7117
		564.215	585.659		564.215	579.715		30.2329	80.8228			24.735	1		302.774	146.675		101.565	1
		564.215	556.426		564.215	879.051		176.398	400.114			133.238	115.931		1	20.4233		1	10.7117
		541.687	30.2329		541.687	120.734		1	20.9557			38.2979	1		34.9072	1		1	5.85583
		541.687	1287.25		541.687	380.158		30.2329	80.8228			78.9865	1		55.2514	5.85583		72.8319	15.5675
		519.158	205.631		519.158	679.494		1	140.69			21.3443	94.3814		11.1722	1		1	30.135
		519.158	556.426		519.158	839.139		410.261	220.513			1	36.9159		1	5.85583		245.228	102.972
		519.158	468.727		519.158	1477.72		59.4659	160.646			1	15.3664		17.9536	1		1	49.5583
		496.629	527.193		496.629	1098.56		88.6988	1			17.9536	1		146.801	34.9908		22.5496	1
		474.101	264.096		474.101	80.8228		88.6988	200.557			28.1257	80.015		85.7679	1		1	10.7117
		474.101	614.891		474.101	400.114		322.562	180.601			14.5629	1		7.78143	64.1258		1	15.5675
		474.101	88.6988		474.101	699.449		59.4659	40.9114			65.4236	36.9159		4.39072	5.85583		51.2823	5.85583
		474.101	848.755		474.101	380.158		439.494	140.69			4.39072	36.9159		1	15.5675		1	5.85583
		474.101	1521.11		474.101	1158.43		234.863	60.8671			1	15.3664		21.3443	1		51.2823	98.1166
		474.101	30.2329		474.101	40.9114		88.6988	180.601			14.5629	1		143.41	151.531		202.129	336.052
		474.101	1		474.101	20.9557		1	40.9114			31.5164	1		34.9072	15.5675		1	5.85583
		451.572	351.795		451.572	479.937		30.2329	1			1	15.3664		14.5629	1		1	151.531
		451.572	644.124		451.572	619.627		147.165	280.38			24.735	1		1	15.5675		1	20.4233
		451.572	30.2329		451.572	60.8671		59.4659	160.646			21.3443	58.4655		62.0329	54.4141		1	15.5675
		451.572	819.522		451.572	559.76		264.096	1			41.6886	94.3814		24.735	1		1	10.7117
		451.572	1		451.572	60.8671		117.932	100.778			346.853	252.411		21.3443	1		108.748	34.9908
		451.572	264.096		451.572	1537.59		88.6988	20.9557			1	58.4655		31.5164	5.85583		8.18319	30.135
		451.572	351.795		451.572	360.203		117.932	120.734			72.205	1		1	5.85583		1	44.7025
		429.044	410.261		429.044	679.494		176.398	180.601			1	44.0991		28.1257	1		977.913	2176.41
		429.044	176.398		429.044	80.8228		59.4659	280.38			465.528	554.105		31.5164	30.135		1	25.2792
		429.044	88.6988		429.044	240.468		30.2329	20.9557			28.1257	1		17.9536	20.4233		1	15.5675
		429.044	1		429.044	1		30.2329	100.778			65.4236	72.8319		34.9072	112.684		1	30.135
		429.044	468.727		429.044	100.778		88.6988	140.69			658.799	841.433		1	20.4233		115.931	54.4141
		429.044	59.4659		429.044	1		1	20.9557			1	15.3664		4.39072	39.8466		1	15.5675
		429.044	1		429.044	240.468		1	60.8671			14.5629	1		7.78143	1		1	73.8375
		429.044	59.4659		429.044	1		117.932	140.69			48.47	1		14.5629	1		1	78.6933
		429.044	147.165		429.044	260.424		1	20.9557			7.78143	1		34.9072	15.5675		94.3814	25.2792
		429.044	1		429.044	80.8228		1	180.601			109.503	80.015		24.735	20.4233		36.9159	10.7117
		429.044	614.891		429.044	819.184		176.398	140.69			160.364	1		1	5.85583		1	10.7117
		429.044	497.96		429.044	499.892		1	60.8671			62.0329	1		17.9536	25.2792		15.3664	1
		406.515	497.96		406.515	1078.61		1	20.9557			1	8.18319		99.3307	10.7117		80.015	39.8466
		406.515	293.329		406.515	479.937		30.2329	20.9557			173.927	15.3664		1530.21	5007.36		36.9159	15.5675
		406.515	381.028		406.515	360.203		30.2329	1			655.408	726.502		1	15.5675		36.9159	20.4233
		406.515	147.165		406.515	220.513		147.165	40.9114			458.747	575.655		1	10.7117		15.3664	1
		406.515	176.398		406.515	300.336		264.096	20.9557			31.5164	36.9159		1	10.7117		1	5.85583
		406.515	848.755		406.515	579.715		322.562	60.8671			21.3443	1		21.3443	1		15.3664	5.85583
		406.515	147.165		406.515	100.778		147.165	1			17.9536	1		1	10.7117		1	5.85583
		406.515	1		406.515	80.8228		381.028	240.468			11.1722	1		1	5.85583		58.4655	68.9816
		383.986	176.398		383.986	519.848		1	20.9557			601.157	877.349		1	15.5675		94.3814	54.4141
		383.986	88.6988		383.986	60.8671		1	100.778			72.205	1		31.5164	30.135		1	5.85583
		383.986	1		383.986	1		147.165	1			184.099	1		180.708	102.972		252.411	297.206
		383.986	147.165		383.986	60.8671		322.562	60.8671			275.648	87.1982		24.735	49.5583		58.4655	39.8466
		383.986	147.165		383.986	420.07		30.2329	80.8228			431.621	87.1982		17.9536	1		1	10.7117
		383.986	410.261		383.986	499.892		30.2329	1			24.735	29.7327		38.2979	1		1	5.85583
		383.986	673.357		383.986	60.8671		59.4659	100.778			1	8.18319		51.8607	10.7117		1	25.2792
		383.986	1		383.986	1		59.4659	140.69			1	58.4655		1	15.5675		44.0991	1
		383.986	147.165		383.986	80.8228		1	60.8671			34.9072	1		123.066	5.85583		554.105	1176.11
		361.458	381.028		361.458	240.468		147.165	1			41.6886	15.3664		1	5.85583		1	20.4233
		361.458	1		361.458	1		147.165	280.38			48.47	159.03		62.0329	98.1166		72.8319	98.1166
		361.458	205.631		361.458	40.9114		88.6988	40.9114			7.78143	1		814.772	336.052		841.433	1098.42
		361.458	1		361.458	1		59.4659	20.9557			102.722	15.3664		38.2979	1		15.3664	1
		361.458	176.398		361.458	440.025		1	80.8228			499.435	259.595		1	5.85583		1	10.7117
		338.929	264.096		338.929	160.646		1	20.9557			62.0329	72.8319		82.3772	151.531		1	5.85583
		338.929	1		338.929	40.9114		1	180.601			207.834	15.3664		1	20.4233		1	20.4233
		338.929	1		338.929	1		88.6988	1			24.735	1		34.9072	1		1	107.828
		338.929	147.165		338.929	160.646		59.4659	1			102.722	72.8319		1	15.5675		1	39.8466
		338.929	117.932		338.929	80.8228		30.2329	100.778			102.722	15.3664		1	10.7117		80.015	1
		338.929	497.96		338.929	100.778		59.4659	20.9557			11.1722	1		45.0793	34.9908		1	68.9816
		338.929	497.96		338.929	1		30.2329	120.734			14.5629	108.748		17.9536	30.135		1	10.7117
		338.929	1		338.929	1		59.4659	40.9114			14.5629	15.3664		62.0329	44.7025		8.18319	1
		338.929	1		338.929	1		1	40.9114			231.569	216.496		1269.13	2176.41		15.3664	263.215
		338.929	293.329		338.929	20.9557		30.2329	20.9557			14.5629	101.565		1	25.2792		726.502	1627.7
		316.401	1		316.401	1		30.2329	40.9114			24.735	1		17.9536	15.5675		575.655	360.331
		316.401	117.932		316.401	1		30.2329	20.9557			89.1586	1		24.735	30.135		1	5.85583
		316.401	497.96		316.401	1		30.2329	1			31.5164	1		133.238	54.4141		36.9159	30.135
		316.401	1		316.401	20.9557		30.2329	1			1	29.7327		38.2979	15.5675		1	20.4233
		316.401	30.2329		316.401	1		117.932	1			17.9536	1		78.9865	73.8375		877.349	1938.48
		316.401	1		316.401	1		205.631	100.778			31.5164	1		1	78.6933		1	34.9908
		316.401	877.988		316.401	240.468		30.2329	60.8671			14.5629	8.18319		21.3443	25.2792		1	83.5491
		316.401	322.562		316.401	479.937		30.2329	220.513			1	44.0991		1	10.7117		87.1982	340.908
		316.401	644.124		316.401	499.892		88.6988	20.9557			17.9536	51.2823		1	10.7117		1	15.5675
		316.401	322.562		316.401	380.158		1	20.9557			24.735	1		17.9536	1		87.1982	476.871
		316.401	205.631		316.401	20.9557		59.4659	1			1	15.3664		28.1257	39.8466		29.7327	54.4141
		316.401	439.494		316.401	819.184		30.2329	140.69			1	58.4655		14.5629	1		8.18319	1
		316.401	117.932		316.401	40.9114		1	40.9114			21.3443	1		65.4236	15.5675		58.4655	1
		316.401	1		316.401	40.9114		30.2329	40.9114			14.5629	1		4.39072	20.4233		1	15.5675
		316.401	1		316.401	20.9557		1	20.9557			62.0329	1		14.5629	5.85583		15.3664	5.85583
		316.401	205.631		316.401	120.734		30.2329	20.9557			21.3443	1		31.5164	1		159.03	44.7025
		316.401	1		316.401	80.8228		30.2329	1			21.3443	1		1	5.85583		1	5.85583
		316.401	30.2329		316.401	1		30.2329	60.8671			75.5957	51.2823		24.735	5.85583		15.3664	15.5675
		316.401	1		316.401	1		30.2329	40.9114			14.5629	1		21.3443	68.9816		259.595	753.654
		316.401	1		316.401	1		30.2329	20.9557			1	8.18319		41.6886	54.4141		72.8319	98.1166
		293.872	1		293.872	1		1	60.8671			45.0793	101.565		1	5.85583		15.3664	161.242
		293.872	1		293.872	1		1	60.8671			31.5164	22.5496		346.853	297.206		72.8319	151.531
		293.872	117.932		293.872	1		30.2329	20.9557			21.3443	1		1	39.8466		1	10.7117
		293.872	1		293.872	60.8671		1	80.8228			1	8.18319		72.205	10.7117		15.3664	117.54
		293.872	234.863		293.872	420.07		117.932	100.778			58.6422	44.0991		1	5.85583		1	10.7117
		293.872	1		293.872	40.9114		176.398	60.8671			1	36.9159		1	25.2792		1	15.5675
		293.872	59.4659		293.872	100.778		1	40.9114			17.9536	1		465.528	1176.11		108.748	170.954
		293.872	673.357		293.872	220.513		30.2329	20.9557			1	22.5496		28.1257	1		15.3664	20.4233
		293.872	1		293.872	1		264.096	100.778			24.735	22.5496		1	20.4233		216.496	204.945
		293.872	147.165		293.872	220.513		59.4659	20.9557			1	51.2823		65.4236	98.1166		1	10.7117
		293.872	88.6988		293.872	140.69		30.2329	160.646			21.3443	36.9159		658.799	1098.42		101.565	15.5675
		293.872	88.6988		293.872	40.9114		30.2329	1			24.735	1		1	10.7117		1	5.85583
		293.872	176.398		293.872	60.8671		1	120.734			65.4236	58.4655		1	5.85583		1	64.1258
		293.872	117.932		293.872	1		1	60.8671			14.5629	8.18319		14.5629	20.4233		1	10.7117
		293.872	293.329		293.872	20.9557		322.562	1			1	51.2823		48.47	107.828		29.7327	1
		293.872	30.2329		293.872	80.8228		30.2329	120.734			14.5629	44.0991		7.78143	39.8466		8.18319	10.7117
		293.872	439.494		293.872	459.981		1	20.9557			45.0793	1		109.503	1		1	20.4233
		293.872	702.59		293.872	839.139		59.4659	60.8671			51.8607	58.4655		160.364	68.9816		1	15.5675
		293.872	205.631		293.872	679.494		1	20.9557			41.6886	1		62.0329	10.7117		44.0991	1
		293.872	1		293.872	140.69		88.6988	40.9114			31.5164	1		173.927	263.215		51.2823	1
		293.872	293.329		293.872	220.513		30.2329	20.9557			21.3443	1		655.408	1627.7		1	5.85583
		293.872	147.165		293.872	1		1	160.646			14.5629	8.18319		458.747	360.331		1	49.5583
		271.343	1		271.343	1		1	20.9557			24.735	1		1	5.85583		15.3664	10.7117
		271.343	117.932		271.343	20.9557		59.4659	60.8671			17.9536	1		31.5164	30.135		58.4655	1
		271.343	59.4659		271.343	20.9557		1	100.778			106.112	539.739		21.3443	1		1	10.7117
		271.343	117.932		271.343	60.8671		1	80.8228			7.78143	1		17.9536	1		1	54.4141
		271.343	117.932		271.343	1		88.6988	220.513			24.735	44.0991		11.1722	20.4233		1	15.5675
		271.343	1		271.343	1		59.4659	20.9557			72.205	36.9159		601.157	1938.48		1	15.5675
		271.343	1		271.343	60.8671		88.6988	40.9114			17.9536	36.9159		72.205	34.9908		1	25.2792
		271.343	30.2329		271.343	60.8671		30.2329	1			45.0793	36.9159		184.099	83.5491		1	20.4233
		271.343	88.6988		271.343	80.8228		1	140.69			1	15.3664		275.648	340.908		1	10.7117
		271.343	1		271.343	1		88.6988	80.8228			45.0793	22.5496		1	15.5675		51.2823	54.4141
		271.343	234.863		271.343	539.804		59.4659	60.8671			24.735	1		431.621	476.871		1	5.85583
		271.343	176.398		271.343	360.203		1	60.8671			24.735	1		24.735	54.4141		8.18319	1
		271.343	293.329		271.343	200.557		30.2329	20.9557			38.2979	87.1982		1	15.5675		101.565	34.9908
		271.343	1		271.343	140.69		30.2329	1			28.1257	1		34.9072	1		1	5.85583
		271.343	1		271.343	1		147.165	40.9114			17.9536	1		41.6886	5.85583		22.5496	34.9908
		271.343	1		271.343	1		59.4659	140.69			24.735	1		48.47	44.7025		1	20.4233
		271.343	234.863		271.343	440.025		59.4659	1			4.39072	44.0991		1	5.85583		1	10.7117
		271.343	147.165		271.343	1		1	40.9114			774.083	625.937		7.78143	1		8.18319	15.5675
		271.343	1		271.343	100.778		1	140.69			34.9072	1		102.722	15.5675		44.0991	54.4141
		271.343	1		271.343	1		30.2329	1			58.6422	1		499.435	753.654		1	10.7117
		271.343	1		271.343	1		30.2329	1			17.9536	1		62.0329	98.1166		36.9159	1
		271.343	59.4659		271.343	20.9557		30.2329	40.9114			28.1257	8.18319		207.834	161.242		1	20.4233
		248.815	147.165		248.815	20.9557		30.2329	1			11.1722	1		24.735	1		1	25.2792
		248.815	88.6988		248.815	20.9557		1	40.9114			41.6886	1		102.722	151.531		22.5496	1
		248.815	381.028		248.815	100.778		30.2329	160.646			211.224	525.372		1	10.7117		22.5496	15.5675
		248.815	1		248.815	20.9557		30.2329	140.69			24.735	1		102.722	117.54		51.2823	20.4233
		248.815	1		248.815	1		1	20.9557			126.457	151.847		1	10.7117		36.9159	122.396
		248.815	1		248.815	1		88.6988	120.734			11.1722	1		11.1722	15.5675		1	10.7117
		248.815	1		248.815	1		1	220.513			14.5629	1		14.5629	170.954		58.4655	73.8375
		248.815	59.4659		248.815	80.8228		1	40.9114			55.2514	1		14.5629	20.4233		8.18319	64.1258
		248.815	1		248.815	20.9557		117.932	1			1	22.5496		231.569	204.945		51.2823	1
		248.815	381.028		248.815	140.69		30.2329	1			167.145	144.664		1	10.7117		1	5.85583
		248.815	30.2329		248.815	1		1	40.9114			7.78143	58.4655		14.5629	15.5675		44.0991	1
		248.815	410.261		248.815	220.513		1	20.9557			85.7679	1		24.735	1		1	10.7117
		248.815	264.096		248.815	200.557		1	80.8228			1	58.4655		1	5.85583		1	68.9816
		248.815	1		248.815	1		59.4659	20.9557			11.1722	1		89.1586	64.1258		1	10.7117
		248.815	30.2329		248.815	40.9114		59.4659	100.778			17.9536	1		31.5164	10.7117		1	15.5675
		248.815	88.6988		248.815	140.69		30.2329	220.513			17.9536	22.5496		17.9536	1		1	10.7117
		248.815	1		248.815	20.9557		30.2329	100.778			4.39072	8.18319		31.5164	1		58.4655	39.8466
		248.815	117.932		248.815	80.8228		88.6988	1			75.5957	1		14.5629	10.7117		1	20.4233
		248.815	1		248.815	1		59.4659	60.8671			38.2979	1		1	20.4233		1	25.2792
		248.815	264.096		248.815	20.9557		59.4659	1			109.503	1		1	15.5675		1	5.85583
		248.815	410.261		248.815	60.8671		117.932	1			78.9865	1		17.9536	1		1	10.7117
		248.815	1		248.815	1		59.4659	240.468			1	65.6487		1	5.85583		8.18319	1
		248.815	88.6988		248.815	1		117.932	40.9114			58.6422	1		24.735	49.5583		1	10.7117
		248.815	497.96		248.815	200.557		1	100.778			11.1722	1		1	10.7117		539.739	161.242
		248.815	1		248.815	1		1	40.9114			106.112	137.481		21.3443	1		1	5.85583
		248.815	234.863		248.815	80.8228		1	20.9557			55.2514	51.2823		1	10.7117		44.0991	15.5675
		248.815	1		248.815	1		30.2329	40.9114			51.8607	1		1	54.4141		36.9159	30.135
		248.815	1		248.815	1		30.2329	20.9557			7.78143	1		14.5629	15.5675		36.9159	1
		248.815	1		248.815	1		234.863	1			7.78143	1		62.0329	15.5675		1	39.8466
		248.815	59.4659		248.815	1		1	40.9114			14.5629	15.3664		21.3443	25.2792		36.9159	59.27
		248.815	59.4659		248.815	60.8671		30.2329	20.9557			258.694	108.748		1	20.4233		15.3664	64.1258
		248.815	1		248.815	20.9557		30.2329	120.734			65.4236	1		1	10.7117		22.5496	10.7117
		248.815	1		248.815	1		1	20.9557			31.5164	1		21.3443	1		1	20.4233
		248.815	1		248.815	1		234.863	1			1	51.2823		75.5957	54.4141		1	10.7117
		226.286	1		226.286	1		88.6988	1			65.4236	137.481		14.5629	5.85583		87.1982	20.4233
		226.286	1		226.286	1		1	60.8671			482.482	733.685		45.0793	34.9908		1	10.7117
		226.286	1		226.286	1		59.4659	100.778			65.4236	58.4655		1	5.85583		1	5.85583
		226.286	59.4659		226.286	20.9557		1	60.8671			34.9072	51.2823		31.5164	34.9908		1	20.4233
		226.286	117.932		226.286	160.646		1	40.9114			1	8.18319		21.3443	20.4233		44.0991	5.85583
		226.286	59.4659		226.286	40.9114		1	40.9114			1	8.18319		1	10.7117		1	10.7117
		226.286	59.4659		226.286	40.9114		1	40.9114			1	44.0991		1	15.5675		625.937	904.184
		226.286	59.4659		226.286	440.025		30.2329	160.646			14.5629	1		58.6422	54.4141		8.18319	25.2792
		226.286	1		226.286	1		147.165	120.734			173.927	1		1	10.7117		1	15.5675
		226.286	30.2329		226.286	1		30.2329	1			7.78143	1		17.9536	20.4233		1	30.135
		226.286	1		226.286	1		1	180.601			160.364	65.6487		1	25.2792		1	5.85583
		226.286	147.165		226.286	240.468		1	20.9557			160.364	29.7327		24.735	15.5675		525.372	102.972
		226.286	264.096		226.286	140.69		1	20.9557			17.9536	72.8319		1	20.4233		1	34.9908
		226.286	30.2329		226.286	80.8228		410.261	260.424			1	58.4655		21.3443	122.396		1	15.5675
		226.286	1		226.286	140.69		88.6988	40.9114			24.735	1		24.735	10.7117		1	5.85583
		226.286	1		226.286	1		1	80.8228			1	58.4655		65.4236	73.8375		151.847	64.1258
		226.286	1		226.286	60.8671		1	40.9114			7.78143	44.0991		14.5629	64.1258		1	5.85583
		226.286	117.932		226.286	280.38		1	160.646			38.2979	22.5496		1	5.85583		22.5496	1
		226.286	1		226.286	1		264.096	20.9557			28.1257	1		14.5629	1		1	20.4233
		226.286	1		226.286	1		59.4659	1			394.323	273.961		45.0793	10.7117		144.664	248.647
		226.286	1		226.286	1		30.2329	80.8228			38.2979	1		1	68.9816		58.4655	10.7117
		226.286	1		226.286	1		234.863	100.778			24.735	29.7327		1	10.7117		1	5.85583
		226.286	59.4659		226.286	80.8228		1	60.8671			21.3443	1		1	15.5675		58.4655	25.2792
		226.286	1		226.286	1		1	60.8671			1	58.4655		1	10.7117		1	20.4233
		226.286	1		226.286	1		59.4659	120.734			1	115.931		51.8607	39.8466		1	20.4233
		226.286	497.96		226.286	140.69		1	60.8671			82.3772	252.411		1	20.4233		22.5496	5.85583
		226.286	468.727		226.286	320.291		205.631	100.778			194.271	108.748		41.6886	1		8.18319	5.85583
		226.286	205.631		226.286	60.8671		117.932	140.69			1	58.4655		31.5164	25.2792		1	30.135
		226.286	30.2329		226.286	80.8228		88.6988	60.8671			21.3443	1		21.3443	5.85583		1	151.531
		226.286	117.932		226.286	140.69		176.398	80.8228			58.6422	87.1982		1	10.7117		1	20.4233
		226.286	1		226.286	140.69		30.2329	1			24.735	1		14.5629	1		65.6487	20.4233
		226.286	1		226.286	1		1	20.9557			1	36.9159		1	10.7117		1	10.7117
		226.286	1		226.286	1		30.2329	140.69			17.9536	1		24.735	1		137.481	59.27
		226.286	59.4659		226.286	20.9557		1	20.9557			241.741	115.931		17.9536	1		51.2823	166.098
		226.286	117.932		226.286	100.778		1	80.8228			21.3443	1		106.112	161.242		1	20.4233
		226.286	1		226.286	1		1	20.9557			1143.67	963.547		1	5.85583		1	5.85583
		226.286	30.2329		226.286	220.513		1	20.9557			7.78143	22.5496		7.78143	1		15.3664	64.1258
		226.286	1		226.286	1		1	40.9114			95.94	87.1982		24.735	15.5675		1	5.85583
		226.286	1		226.286	100.778		1	60.8671			1	15.3664		72.205	30.135		108.748	180.666
		226.286	1		226.286	1		1	60.8671			48.47	1		17.9536	1		1	5.85583
		203.757	351.795		203.757	180.601		1	200.557			34.9072	1		1	39.8466		1	5.85583
		203.757	1		203.757	60.8671		1	20.9557			48.47	29.7327		45.0793	59.27		1	34.9908
		203.757	30.2329		203.757	20.9557		59.4659	40.9114			112.894	29.7327		1	64.1258		1	5.85583
		203.757	1		203.757	1		30.2329	1			45.0793	1		45.0793	10.7117		1	5.85583
		203.757	88.6988		203.757	100.778		30.2329	20.9557			1	51.2823		1	20.4233		51.2823	1
		203.757	1		203.757	1		147.165	1			1	15.3664		24.735	1		137.481	15.5675
		203.757	88.6988		203.757	60.8671		439.494	60.8671			48.47	8.18319		24.735	10.7117		733.685	1142.12
		203.757	1		203.757	40.9114		30.2329	1			11.1722	15.3664		38.2979	20.4233		58.4655	238.936
		203.757	673.357		203.757	160.646		176.398	280.38			34.9072	137.481		28.1257	10.7117		51.2823	10.7117
		203.757	88.6988		203.757	100.778		30.2329	1			14.5629	29.7327		17.9536	1		8.18319	10.7117
		203.757	1		203.757	1		1	60.8671			17.9536	1		1	5.85583		8.18319	1
		203.757	147.165		203.757	40.9114		264.096	60.8671			1	15.3664		1	20.4233		1	25.2792
		203.757	1		203.757	20.9557		117.932	100.778			7.78143	1		24.735	1		44.0991	20.4233
		203.757	1		203.757	20.9557		59.4659	1			1	15.3664		4.39072	5.85583		1	20.4233
		203.757	1		203.757	1		205.631	1			1	44.0991		1	10.7117		1	25.2792
		203.757	1		203.757	1		322.562	1			295.992	29.7327		774.083	904.184		1	20.4233
		203.757	30.2329		203.757	140.69		30.2329	60.8671			2408.41	273.961		34.9072	1		1	30.135
		203.757	1		203.757	1		1	40.9114			143.41	51.2823		58.6422	1		1	10.7117
		203.757	1		203.757	1		1	100.778			11.1722	44.0991		17.9536	1		65.6487	384.611
		203.757	1		203.757	60.8671		30.2329	20.9557			51.8607	1		28.1257	25.2792		29.7327	59.27
		203.757	1		203.757	1		1	20.9557			21.3443	1		1	15.5675		72.8319	39.8466
		203.757	1		203.757	1		1	20.9557			68.8143	1		11.1722	1		1	39.8466
		203.757	1		203.757	1		30.2329	40.9114			17.9536	209.312		41.6886	30.135		58.4655	5.85583
		203.757	88.6988		203.757	80.8228		381.028	1			21.3443	1		1	5.85583		1	34.9908
		203.757	1		203.757	20.9557		1	20.9557			85.7679	22.5496		211.224	102.972		1	83.5491
		203.757	1		203.757	1		30.2329	100.778			7.78143	36.9159		1	34.9908		58.4655	5.85583
		203.757	30.2329		203.757	20.9557		1	20.9557			11.1722	22.5496		24.735	15.5675		44.0991	1
		203.757	1		203.757	1		30.2329	1			123.066	44.0991		1	5.85583		22.5496	10.7117
		203.757	30.2329		203.757	120.734		59.4659	80.8228			21.3443	15.3664		126.457	64.1258		1	5.85583
		203.757	30.2329		203.757	60.8671		30.2329	40.9114			24.735	1		11.1722	1		273.961	190.377
		203.757	1		203.757	100.778		1	20.9557			14.5629	29.7327		14.5629	1		29.7327	10.7117
		203.757	1		203.757	100.778		1	120.734			106.112	123.114		55.2514	5.85583		1	93.2608
		203.757	1		203.757	1		30.2329	1			24.735	8.18319		1	20.4233		1	10.7117
		203.757	1		203.757	1		205.631	60.8671			14.5629	72.8319		167.145	248.647		1	25.2792
		203.757	1		203.757	40.9114		30.2329	1			11.1722	1		7.78143	10.7117		58.4655	15.5675
		203.757	1		203.757	1		1	60.8671			31.5164	1		85.7679	1		115.931	1
		203.757	1		203.757	1		30.2329	80.8228			31.5164	1		1	5.85583		252.411	78.6933
		203.757	59.4659		203.757	1		1	20.9557			34.9072	22.5496		1	25.2792		108.748	272.926
		203.757	1		203.757	220.513		59.4659	1			112.894	51.2823		11.1722	1		1	10.7117
		203.757	1		203.757	1		1	160.646			21.3443	1		1	20.4233		1	30.135
		203.757	264.096		203.757	619.627		1	80.8228			326.509	51.2823		17.9536	20.4233		58.4655	5.85583
		203.757	1		203.757	1		234.863	40.9114			65.4236	8.18319		17.9536	5.85583		87.1982	44.7025
		203.757	30.2329		203.757	1		30.2329	40.9114			167.145	151.847		4.39072	5.85583		1	5.85583
		203.757	1		203.757	1		1	100.778			1	22.5496		75.5957	1		36.9159	1
		203.757	88.6988		203.757	260.424		1	20.9557			1	22.5496		38.2979	30.135		1	25.2792
		203.757	1		203.757	1		1	20.9557			24.735	1		109.503	151.531		1	15.5675
		203.757	1		203.757	1		59.4659	20.9557			55.2514	51.2823		78.9865	1		1	20.4233
		203.757	1		203.757	1		117.932	60.8671			1	58.4655		1	20.4233		1	20.4233
		203.757	1		203.757	1		88.6988	20.9557			1	22.5496		1	20.4233		115.931	73.8375
		203.757	1		203.757	80.8228		30.2329	1			28.1257	1		58.6422	1		1	88.4049
		181.229	59.4659		181.229	1		117.932	1			65.4236	1		11.1722	10.7117		963.547	2574.59
		181.229	88.6988		181.229	80.8228		1	20.9557			1	29.7327		106.112	59.27		22.5496	54.4141
		181.229	1		181.229	1		30.2329	20.9557			187.489	51.2823		55.2514	166.098		87.1982	73.8375
		181.229	1		181.229	20.9557		1	120.734			34.9072	1		51.8607	20.4233		15.3664	20.4233
		181.229	117.932		181.229	80.8228		30.2329	60.8671			17.9536	15.3664		1	5.85583		1	39.8466
		181.229	147.165		181.229	80.8228		1	20.9557			38.2979	1		7.78143	1		1	44.7025
		181.229	205.631		181.229	280.38		1	40.9114			17.9536	1		7.78143	1		29.7327	1
		181.229	1		181.229	1		30.2329	1			14.5629	1		14.5629	64.1258		29.7327	10.7117
		181.229	1		181.229	1		59.4659	20.9557			11.1722	15.3664		1	5.85583		51.2823	1
		181.229	1		181.229	1		117.932	20.9557			34.9072	1		258.694	180.666		15.3664	1
		181.229	30.2329		181.229	100.778		1	60.8671			75.5957	44.0991		65.4236	5.85583		8.18319	1
		181.229	59.4659		181.229	80.8228		59.4659	140.69			4.39072	94.3814		31.5164	5.85583		15.3664	15.5675
		181.229	410.261		181.229	60.8671		59.4659	1			21.3443	29.7327		1	34.9908		137.481	15.5675
		181.229	1		181.229	1		30.2329	1			28.1257	1		1	5.85583		29.7327	68.9816
		181.229	1		181.229	1		59.4659	1			1	8.18319		1	5.85583		15.3664	1
		181.229	1		181.229	1		88.6988	60.8671			85.7679	1		65.4236	15.5675		15.3664	5.85583
		181.229	1		181.229	1		30.2329	1			24.735	1		482.482	1142.12		44.0991	5.85583
		181.229	1		181.229	1		59.4659	60.8671			7.78143	1		65.4236	238.936		1	10.7117
		181.229	1		181.229	1		1	60.8671			1	22.5496		34.9072	10.7117		29.7327	204.945
		181.229	1		181.229	1		30.2329	200.557			21.3443	1		1	10.7117		273.961	258.359
		181.229	117.932		181.229	20.9557		59.4659	80.8228			248.522	202.129		1	25.2792		51.2823	175.81
		181.229	147.165		181.229	160.646		1	220.513			38.2979	1		1	20.4233		44.0991	10.7117
		181.229	1		181.229	1		1	20.9557			48.47	1		1	20.4233		1	5.85583
		181.229	1		181.229	1		117.932	20.9557			95.94	58.4655		14.5629	1		209.312	78.6933
		181.229	1		181.229	20.9557		30.2329	1			31.5164	51.2823		4.39072	25.2792		1	20.4233
		181.229	1		181.229	1		176.398	1			258.694	22.5496		1	20.4233		22.5496	93.2608
		181.229	1		181.229	1		1	20.9557			28.1257	1		173.927	30.135		36.9159	25.2792
		181.229	1		181.229	1		1	140.69			58.6422	1		1	10.7117		22.5496	1
		181.229	1		181.229	1		1	20.9557			41.6886	8.18319		7.78143	1		44.0991	15.5675
		181.229	1		181.229	80.8228		59.4659	20.9557			11.1722	1		160.364	384.611		15.3664	25.2792
		181.229	1		181.229	1		264.096	20.9557			45.0793	1		160.364	59.27		1	5.85583
		181.229	1		181.229	20.9557		30.2329	240.468			21.3443	101.565		17.9536	39.8466		1	10.7117
		181.229	1		181.229	1		30.2329	1			14.5629	101.565		1	39.8466		29.7327	10.7117
		181.229	264.096		181.229	20.9557		234.863	1			21.3443	1		1	5.85583		123.114	78.6933
		181.229	1		181.229	1		1	180.601			48.47	51.2823		1	34.9908		8.18319	78.6933
		181.229	293.329		181.229	160.646		1	20.9557			78.9865	8.18319		24.735	83.5491		72.8319	25.2792
		181.229	117.932		181.229	1		88.6988	60.8671			7.78143	1		1	5.85583		1	10.7117
		181.229	30.2329		181.229	1		147.165	140.69			68.8143	1		7.78143	1		1	10.7117
		181.229	1		181.229	40.9114		88.6988	20.9557			62.0329	51.2823		38.2979	10.7117		22.5496	10.7117
		181.229	468.727		181.229	20.9557		30.2329	1			7.78143	87.1982		1	5.85583		51.2823	49.5583
		181.229	1		181.229	1		117.932	1			4.39072	29.7327		28.1257	1		1	20.4233
		181.229	1		181.229	1		30.2329	1			1	22.5496		394.323	190.377		51.2823	175.81
		181.229	1		181.229	1		1	40.9114			14.5629	1		38.2979	1		1	10.7117
		181.229	1		181.229	1		30.2329	20.9557			95.94	1		24.735	10.7117		8.18319	34.9908
		181.229	30.2329		181.229	1		439.494	1			675.752	352.976		21.3443	93.2608		1	5.85583
		181.229	1		181.229	1		30.2329	1			28.1257	51.2823		1	10.7117		151.847	49.5583
		181.229	1		181.229	20.9557		30.2329	1			41.6886	22.5496		1	25.2792		22.5496	15.5675
		181.229	1		181.229	1		1	20.9557			28.1257	1		1	15.5675		22.5496	20.4233
		181.229	439.494		181.229	160.646		1	20.9557			11.1722	44.0991		82.3772	78.6933		51.2823	15.5675
		181.229	234.863		181.229	60.8671		1	100.778			11.1722	1		194.271	272.926		58.4655	34.9908
		181.229	1		181.229	1		1	20.9557			1	29.7327		1	10.7117		1	10.7117
		181.229	1		181.229	1		1	20.9557			404.495	640.303		1	30.135		22.5496	68.9816
		181.229	381.028		181.229	80.8228		59.4659	1			51.8607	1		1	5.85583		1	15.5675
		181.229	59.4659		181.229	60.8671		1	20.9557			92.5493	1		21.3443	1		29.7327	1
		181.229	1		181.229	1		30.2329	80.8228			336.681	115.931		58.6422	44.7025		51.2823	1
		181.229	1		181.229	140.69		30.2329	220.513			24.735	1		24.735	5.85583		15.3664	59.27
		181.229	147.165		181.229	180.601		205.631	40.9114			11.1722	1		17.9536	25.2792		1	5.85583
		181.229	1		181.229	1		1	20.9557			55.2514	15.3664		1	15.5675		1	5.85583
		181.229	117.932		181.229	20.9557		1	20.9557			224.787	8.18319		1	20.4233		1	54.4141
		181.229	1		181.229	1		1	120.734			1	15.3664		1	20.4233		15.3664	1
		181.229	1		181.229	40.9114		30.2329	1			28.1257	1		241.741	73.8375		44.0991	102.972
		181.229	322.562		181.229	120.734		1	40.9114			72.205	1		21.3443	88.4049		1	5.85583
		181.229	1		181.229	1		1	40.9114			1991.35	1588.48		1143.67	2574.59		94.3814	30.135
		181.229	468.727		181.229	20.9557		30.2329	1			1	101.565		7.78143	54.4141		29.7327	59.27
		181.229	59.4659		181.229	140.69		59.4659	60.8671			1	36.9159		95.94	73.8375		1	10.7117
		181.229	30.2329		181.229	80.8228		88.6988	120.734			1	51.2823		1	20.4233		1	10.7117
		181.229	1		181.229	1		497.96	180.601			31.5164	1		48.47	39.8466		8.18319	1
		181.229	205.631		181.229	60.8671		1	100.778			14.5629	1		34.9072	44.7025		1	34.9908
		181.229	1		181.229	20.9557		30.2329	20.9557			68.8143	1		48.47	1		1	20.4233
		181.229	1		181.229	1		1	20.9557			170.536	8.18319		112.894	10.7117		22.5496	10.7117
		181.229	30.2329		181.229	40.9114		30.2329	1			275.648	1		45.0793	1		202.129	68.9816
		181.229	1		181.229	1		30.2329	1			7.78143	29.7327		48.47	1		1	15.5675
		181.229	1		181.229	1		293.329	20.9557			1	22.5496		11.1722	15.5675		58.4655	64.1258
		181.229	1		181.229	1		176.398	100.778			48.47	1		34.9072	15.5675		51.2823	20.4233
		181.229	1		181.229	1		1	160.646			1	22.5496		14.5629	68.9816		22.5496	272.926
		181.229	59.4659		181.229	40.9114		1	100.778			48.47	1		17.9536	1		1	88.4049
		181.229	176.398		181.229	220.513		59.4659	1			140.019	223.679		7.78143	1		1	5.85583
		181.229	1		181.229	1		176.398	20.9557			1	15.3664		1	5.85583		8.18319	54.4141
		181.229	30.2329		181.229	40.9114		59.4659	40.9114			31.5164	15.3664		1	5.85583		1	5.85583
		181.229	176.398		181.229	40.9114		30.2329	1			38.2979	1		1	10.7117		1	5.85583
		181.229	30.2329		181.229	1		30.2329	60.8671			394.323	166.213		295.992	204.945		1	15.5675
		181.229	1		181.229	1		1	20.9557			21.3443	58.4655		2408.41	258.359		101.565	73.8375
		181.229	1		181.229	1		205.631	20.9557			31.5164	1		143.41	175.81		101.565	102.972
		181.229	117.932		181.229	260.424		1	80.8228			1	22.5496		11.1722	10.7117		1	25.2792
		181.229	1		181.229	40.9114		59.4659	1			95.94	87.1982		51.8607	1		51.2823	25.2792
		181.229	1		181.229	1		1	20.9557			75.5957	22.5496		21.3443	1		8.18319	112.684
		181.229	234.863		181.229	20.9557		30.2329	1			1	36.9159		68.8143	5.85583		1	15.5675
		158.7	1		158.7	1		147.165	180.601			21.3443	1		17.9536	78.6933		1	25.2792
		158.7	1		158.7	1		117.932	100.778			7.78143	29.7327		21.3443	20.4233		1	20.4233
		158.7	1		158.7	1		59.4659	20.9557			4.39072	44.0991		85.7679	93.2608		51.2823	20.4233
		158.7	1		158.7	1		1	40.9114			1	8.18319		7.78143	25.2792		87.1982	1
		158.7	30.2329		158.7	180.601		234.863	120.734			21.3443	44.0991		11.1722	1		29.7327	25.2792
		158.7	1		158.7	1		1	20.9557			62.0329	1		123.066	15.5675		22.5496	5.85583
		158.7	1		158.7	1		30.2329	1			1	44.0991		21.3443	25.2792		352.976	875.049
		158.7	1		158.7	1		1	40.9114			68.8143	1		24.735	1		51.2823	34.9908
		158.7	59.4659		158.7	140.69		59.4659	60.8671			1	8.18319		1	5.85583		22.5496	20.4233
		158.7	1		158.7	1		1	60.8671			58.6422	8.18319		1	10.7117		1	20.4233
		158.7	1		158.7	1		1	120.734			17.9536	1		14.5629	10.7117		44.0991	1
		158.7	59.4659		158.7	160.646		1	100.778			136.629	87.1982		106.112	78.6933		1	15.5675
		158.7	1		158.7	20.9557		30.2329	20.9557			41.6886	1		24.735	78.6933		29.7327	1
		158.7	30.2329		158.7	260.424		1	80.8228			89.1586	22.5496		14.5629	25.2792		640.303	943.031
		158.7	1		158.7	40.9114		30.2329	20.9557			1	15.3664		11.1722	1		1	49.5583
		158.7	1		158.7	1		30.2329	1			14.5629	51.2823		31.5164	10.7117		115.931	282.638
		158.7	1		158.7	1		1	60.8671			24.735	1		31.5164	1		1	5.85583
		158.7	1		158.7	1		293.329	20.9557			14.5629	1		1	10.7117		15.3664	15.5675
		158.7	1		158.7	1		1	20.9557			17.9536	1		34.9072	10.7117		8.18319	117.54
		158.7	293.329		158.7	40.9114		30.2329	40.9114			1	58.4655		112.894	49.5583		15.3664	1
		158.7	1		158.7	1		1	60.8671			82.3772	1		21.3443	20.4233		1	49.5583
		158.7	59.4659		158.7	100.778		30.2329	20.9557			1	29.7327		326.509	175.81		1	10.7117
		158.7	1		158.7	1		30.2329	1			1	51.2823		1	10.7117		1588.48	4254.71
		158.7	1		158.7	80.8228		117.932	1			41.6886	8.18319		65.4236	34.9908		101.565	25.2792
		158.7	293.329		158.7	80.8228		1	40.9114			31.5164	1		1	5.85583		1	5.85583
		158.7	1		158.7	1		30.2329	1			7.78143	44.0991		167.145	49.5583		36.9159	1
		158.7	234.863		158.7	240.468		1	140.69			38.2979	1		1	15.5675		51.2823	1
		158.7	1		158.7	1		59.4659	1			153.582	65.6487		1	20.4233		1	44.7025
		158.7	1		158.7	1		1	20.9557			1	8.18319		24.735	1		1	30.135
		158.7	117.932		158.7	120.734		1	20.9557			194.271	223.679		55.2514	15.5675		8.18319	39.8466
		158.7	1		158.7	1		88.6988	40.9114			11.1722	1		1	34.9908		1	5.85583
		158.7	30.2329		158.7	40.9114		1	40.9114			1	29.7327		1	10.7117		1	112.684
		158.7	1		158.7	1		30.2329	1			373.979	166.213		1	68.9816		29.7327	1
		158.7	30.2329		158.7	1		30.2329	1			184.099	1		28.1257	15.5675		22.5496	54.4141
		158.7	1		158.7	20.9557		1	20.9557			11.1722	1		65.4236	1		1	5.85583
		158.7	1		158.7	1		1	20.9557			21.3443	1		187.489	1		1	20.4233
		158.7	59.4659		158.7	120.734		1	20.9557			1	51.2823		34.9072	1		22.5496	44.7025
		158.7	1		158.7	1		1	40.9114			116.284	144.664		17.9536	59.27		1	10.7117
		158.7	410.261		158.7	300.336		176.398	200.557			11.1722	29.7327		1	5.85583		1	20.4233
		158.7	1		158.7	20.9557		30.2329	180.601			21.3443	8.18319		38.2979	5.85583		223.679	311.773
		158.7	1		158.7	1		30.2329	40.9114			1	29.7327		17.9536	54.4141		1	10.7117
		158.7	1		158.7	1		30.2329	1			1	36.9159		14.5629	1		15.3664	1
		158.7	59.4659		158.7	120.734		88.6988	20.9557			1	8.18319		11.1722	1		15.3664	1
		158.7	1		158.7	100.778		59.4659	20.9557			17.9536	1		34.9072	1		166.213	297.206
		158.7	205.631		158.7	60.8671		1	40.9114			17.9536	1		75.5957	102.972		58.4655	15.5675
		158.7	59.4659		158.7	260.424		1	20.9557			1	101.565		1	5.85583		1	10.7117
		158.7	1		158.7	20.9557		30.2329	20.9557			170.536	180.58		4.39072	30.135		22.5496	1
		158.7	468.727		158.7	60.8671		30.2329	1			1	58.4655		21.3443	59.27		1	15.5675
		158.7	1		158.7	80.8228		30.2329	1			7.78143	1		28.1257	10.7117		87.1982	107.828
		158.7	1		158.7	1		30.2329	20.9557			1	36.9159		1	10.7117		1	10.7117
		158.7	1		158.7	1		1	20.9557			1	29.7327		85.7679	1		22.5496	34.9908
		158.7	117.932		158.7	120.734		30.2329	60.8671			1	58.4655		24.735	34.9908		36.9159	5.85583
		158.7	1		158.7	1		30.2329	1			34.9072	1		7.78143	20.4233		29.7327	25.2792
		158.7	1		158.7	1		30.2329	1			38.2979	22.5496		1	10.7117		1	10.7117
		158.7	1		158.7	1		1	20.9557			58.6422	1		21.3443	1		44.0991	25.2792
		158.7	88.6988		158.7	80.8228		30.2329	1			85.7679	44.0991		248.522	68.9816		8.18319	78.6933
		158.7	1		158.7	1		59.4659	80.8228			41.6886	44.0991		1	15.5675		44.0991	64.1258
		158.7	88.6988		158.7	20.9557		1	40.9114			1	51.2823		38.2979	1		44.0991	1
		158.7	1		158.7	1		30.2329	1			14.5629	1		48.47	1		8.18319	15.5675
		158.7	30.2329		158.7	100.778		1	20.9557			1	29.7327		95.94	64.1258		1	10.7117
		158.7	1		158.7	40.9114		1	20.9557			1	8.18319		31.5164	20.4233		8.18319	59.27
		158.7	117.932		158.7	1		30.2329	20.9557			65.4236	44.0991		258.694	272.926		1	20.4233
		158.7	1		158.7	1		59.4659	40.9114			1	8.18319		28.1257	88.4049		1	10.7117
		158.7	1		158.7	1		1	20.9557			24.735	1		58.6422	5.85583		87.1982	214.656
		158.7	117.932		158.7	1		1	20.9557			17.9536	51.2823		41.6886	54.4141		1	5.85583
		158.7	176.398		158.7	40.9114		1	20.9557			119.675	309.877		11.1722	1		22.5496	98.1166
		158.7	1		158.7	1		1	20.9557			1	8.18319		45.0793	5.85583		1	44.7025
		158.7	1		158.7	1		176.398	180.601			1	36.9159		1	5.85583		15.3664	1
		158.7	1		158.7	1		1	40.9114			1	22.5496		1	15.5675		51.2823	34.9908
		158.7	30.2329		158.7	180.601		1	20.9557			1	44.0991		21.3443	73.8375		1	59.27
		158.7	88.6988		158.7	40.9114		30.2329	20.9557			14.5629	123.114		14.5629	102.972		1	5.85583
		158.7	1		158.7	1		1	40.9114			51.8607	15.3664		21.3443	25.2792		1	5.85583
		158.7	1		158.7	1		1	40.9114			14.5629	1		48.47	25.2792		58.4655	44.7025
		158.7	30.2329		158.7	100.778		147.165	1			11.1722	1		78.9865	112.684		1	25.2792
		158.7	1		158.7	20.9557		205.631	220.513			1	8.18319		7.78143	15.5675		29.7327	1
		158.7	1		158.7	20.9557		1	120.734			1	44.0991		1	25.2792		1	5.85583
		158.7	1		158.7	20.9557		1	60.8671			1	8.18319		68.8143	20.4233		51.2823	1
		158.7	1		158.7	1		30.2329	1			1	22.5496		62.0329	20.4233		8.18319	1
		158.7	1		158.7	1		30.2329	120.734			17.9536	1		7.78143	1		44.0991	68.9816
		158.7	88.6988		158.7	1		59.4659	20.9557			24.735	1		4.39072	25.2792		1	102.972
		158.7	1		158.7	1		59.4659	60.8671			1	36.9159		1	5.85583		65.6487	25.2792
		158.7	30.2329		158.7	20.9557		176.398	40.9114			38.2979	80.015		14.5629	1		8.18319	20.4233
		158.7	497.96		158.7	80.8228		30.2329	1			1	29.7327		95.94	1		223.679	530.285
		158.7	1		158.7	1		30.2329	1			1	36.9159		675.752	875.049		1	30.135
		158.7	1		158.7	1		30.2329	1			28.1257	1		28.1257	34.9908		29.7327	10.7117
		158.7	1		158.7	1		1	120.734			14.5629	15.3664		41.6886	20.4233		166.213	442.881
		158.7	1		158.7	1		30.2329	1			1	22.5496		28.1257	20.4233		1	44.7025
		158.7	1		158.7	1		1	140.69			17.9536	130.297		11.1722	1		51.2823	1
		158.7	1		158.7	1		30.2329	1			38.2979	123.114		11.1722	1		144.664	5.85583
		158.7	1		158.7	1		1	80.8228			24.735	1		1	15.5675		1	5.85583
		158.7	1		158.7	1		59.4659	40.9114			1	15.3664		404.495	943.031		29.7327	1
		158.7	1		158.7	1		1	40.9114			11.1722	51.2823		51.8607	1		8.18319	200.089
		158.7	1		158.7	1		1	20.9557			1	44.0991		92.5493	49.5583		29.7327	10.7117
		136.172	1		136.172	1		234.863	1			7.78143	1		336.681	282.638		36.9159	15.5675
		136.172	59.4659		136.172	20.9557		1	80.8228			1	15.3664		24.735	5.85583		8.18319	10.7117
		136.172	1		136.172	1		1	40.9114			1	29.7327		11.1722	1		1	15.5675
		136.172	1		136.172	1		30.2329	1			1	15.3664		55.2514	15.5675		101.565	1
		136.172	1		136.172	1		88.6988	80.8228			14.5629	1		224.787	117.54		180.58	238.936
		136.172	1		136.172	1		88.6988	80.8228			7.78143	1		28.1257	49.5583		58.4655	1
		136.172	59.4659		136.172	40.9114		30.2329	40.9114			24.735	1		1	10.7117		1	44.7025
		136.172	1		136.172	1		1	20.9557			21.3443	51.2823		72.205	1		1	10.7117
		136.172	1		136.172	1		59.4659	320.291			7.78143	1		1991.35	4254.71		1	10.7117
		136.172	1		136.172	1		1	20.9557			48.47	8.18319		1	25.2792		1	34.9908
		136.172	1		136.172	1		30.2329	40.9114			41.6886	1		1	5.85583		36.9159	20.4233
		136.172	1		136.172	1		30.2329	1			21.3443	1		31.5164	44.7025		29.7327	34.9908
		136.172	1		136.172	1		1	80.8228			1	15.3664		14.5629	30.135		1	5.85583
		136.172	1		136.172	1		1	20.9557			1	22.5496		68.8143	1		1	20.4233
		136.172	1		136.172	1		205.631	80.8228			1	65.6487		170.536	39.8466		58.4655	1
		136.172	30.2329		136.172	120.734		30.2329	1			17.9536	58.4655		1	5.85583		22.5496	20.4233
		136.172	1		136.172	1		30.2329	1			1	87.1982		275.648	112.684		1	20.4233
		136.172	117.932		136.172	719.405		1	20.9557			24.735	1		7.78143	1		44.0991	10.7117
		136.172	176.398		136.172	200.557		30.2329	1			774.083	561.288		1	54.4141		44.0991	30.135
		136.172	1		136.172	1		351.795	40.9114			11.1722	15.3664		1	5.85583		51.2823	15.5675
		136.172	1		136.172	1		59.4659	20.9557			48.47	15.3664		48.47	20.4233		1	10.7117
		136.172	1		136.172	1		30.2329	1			11.1722	65.6487		1	44.7025		1	10.7117
		136.172	59.4659		136.172	100.778		30.2329	1			51.8607	80.015		48.47	10.7117		29.7327	20.4233
		136.172	1		136.172	1		59.4659	20.9557			28.1257	22.5496		1	20.4233		8.18319	20.4233
		136.172	1		136.172	1		1	40.9114			99.3307	36.9159		140.019	311.773		44.0991	253.503
		136.172	1		136.172	40.9114		30.2329	1			180.708	29.7327		1	10.7117		8.18319	1
		136.172	1		136.172	40.9114		88.6988	20.9557			112.894	36.9159		31.5164	1		51.2823	10.7117
		136.172	1		136.172	20.9557		30.2329	1			1	22.5496		38.2979	1		1	5.85583
		136.172	1		136.172	1		30.2329	40.9114			1	72.8319		394.323	297.206		1	10.7117
		136.172	1		136.172	1		1	40.9114			31.5164	1		21.3443	15.5675		309.877	243.792
		136.172	1		136.172	1		1	20.9557			1	8.18319		31.5164	10.7117		8.18319	1
		136.172	1		136.172	20.9557		30.2329	20.9557			11.1722	1		1	15.5675		36.9159	30.135
		136.172	1		136.172	140.69		30.2329	120.734			21.3443	1		95.94	107.828		22.5496	1
		136.172	30.2329		136.172	60.8671		1	60.8671			1	58.4655		1	10.7117		1	5.85583
		136.172	1		136.172	1		1	80.8228			14.5629	1		75.5957	34.9908		1	5.85583
		136.172	1		136.172	1		30.2329	1			1	29.7327		1	5.85583		1	20.4233
		136.172	30.2329		136.172	1		1	20.9557			17.9536	1		21.3443	1		44.0991	1
		136.172	1		136.172	1		30.2329	100.778			4.39072	44.0991		7.78143	25.2792		123.114	5.85583
		136.172	1		136.172	1		322.562	100.778			140.019	259.595		1	10.7117		1	39.8466
		136.172	30.2329		136.172	100.778		1	20.9557			1	44.0991		4.39072	25.2792		15.3664	20.4233
		136.172	1		136.172	1		1	20.9557			58.6422	8.18319		1	78.6933		1	5.85583
		136.172	30.2329		136.172	60.8671		59.4659	1			14.5629	1		21.3443	64.1258		1	5.85583
		136.172	1		136.172	1		1	80.8228			1	8.18319		62.0329	1		1	20.4233
		136.172	1		136.172	1		1	40.9114			55.2514	166.213		68.8143	1		8.18319	1
		136.172	1		136.172	1		30.2329	20.9557			1	8.18319		1	15.5675		44.0991	1
		136.172	59.4659		136.172	1		30.2329	1			14.5629	1		1	10.7117		8.18319	1
		136.172	1		136.172	1		30.2329	1			14.5629	58.4655		58.6422	59.27		22.5496	1
		136.172	381.028		136.172	200.557		1	20.9557			7.78143	51.2823		17.9536	1		1	10.7117
		136.172	30.2329		136.172	180.601		1	40.9114			28.1257	1		1	20.4233		1	34.9908
		136.172	1		136.172	1		59.4659	40.9114			1	51.2823		4.39072	10.7117		36.9159	1
		136.172	30.2329		136.172	1		1	40.9114			1	72.8319		136.629	214.656		1	15.5675
		136.172	1		136.172	1		1	20.9557			21.3443	1		41.6886	5.85583		80.015	122.396
		136.172	1		136.172	1		1	20.9557			1	65.6487		89.1586	98.1166		29.7327	10.7117
		136.172	1		136.172	1		30.2329	1			21.3443	1		1	44.7025		36.9159	5.85583
		136.172	205.631		136.172	300.336		30.2329	1			11.1722	15.3664		14.5629	34.9908		1	15.5675
		136.172	1		136.172	1		1	40.9114			11.1722	22.5496		24.735	59.27		15.3664	1
		136.172	1		136.172	1		88.6988	1			72.205	223.679		1	5.85583		1	15.5675
		136.172	147.165		136.172	140.69		117.932	20.9557			109.503	1		1	5.85583		1	20.4233
		136.172	1		136.172	1		1	60.8671			1	8.18319		14.5629	1		22.5496	5.85583
		136.172	1		136.172	1		1	20.9557			24.735	1		17.9536	1		1	5.85583
		136.172	1		136.172	1		1	80.8228			1	22.5496		1	44.7025		130.297	93.2608
		136.172	176.398		136.172	80.8228		205.631	1			7.78143	65.6487		82.3772	25.2792		123.114	54.4141
		136.172	30.2329		136.172	60.8671		1	60.8671			58.6422	22.5496		1	5.85583		1	10.7117
		136.172	1		136.172	1		1	20.9557			1	8.18319		41.6886	1		1	25.2792
		136.172	1		136.172	40.9114		147.165	20.9557			11.1722	1		31.5164	1		1	15.5675
		136.172	176.398		136.172	160.646		264.096	1			17.9536	1		7.78143	68.9816		15.3664	1
		136.172	59.4659		136.172	60.8671		1	40.9114			11.1722	58.4655		38.2979	102.972		1	5.85583
		136.172	1		136.172	1		30.2329	1			1	15.3664		153.582	25.2792		1	15.5675
		136.172	1		136.172	80.8228		59.4659	1			7.78143	1		1	20.4233		51.2823	1
		136.172	1		136.172	1		59.4659	1			14.5629	58.4655		194.271	530.285		1	5.85583
		136.172	1		136.172	1		30.2329	1			1	8.18319		11.1722	30.135		44.0991	1
		136.172	1		136.172	1		147.165	120.734			1	8.18319		1	10.7117		1	5.85583
		136.172	1		136.172	80.8228		1	20.9557			85.7679	1		373.979	442.881		1	25.2792
		136.172	1		136.172	1		30.2329	1			72.205	80.015		184.099	44.7025		1	5.85583
		136.172	147.165		136.172	1		1	80.8228			92.5493	94.3814		11.1722	1		1	25.2792
		136.172	1		136.172	1		59.4659	1			7.78143	1		21.3443	1		1	20.4233
		136.172	1		136.172	1		117.932	1			55.2514	159.03		116.284	5.85583		1	10.7117
		136.172	293.329		136.172	120.734		30.2329	1			14.5629	29.7327		1	5.85583		15.3664	1
		136.172	1		136.172	1		1	60.8671			31.5164	8.18319		11.1722	1		1	5.85583
		136.172	88.6988		136.172	80.8228		1	20.9557			11.1722	1		21.3443	200.089		1	15.5675
		136.172	1		136.172	40.9114		59.4659	1			31.5164	36.9159		1	10.7117		1	73.8375
		136.172	1		136.172	1		30.2329	1			1	8.18319		1	15.5675		29.7327	1
		136.172	410.261		136.172	459.981		88.6988	140.69			1	36.9159		1	10.7117		15.3664	1
		136.172	1		136.172	1		30.2329	1			45.0793	51.2823		17.9536	1		1	10.7117
		136.172	1		136.172	1		1	120.734			45.0793	65.6487		17.9536	15.5675		1	5.85583
		136.172	1		136.172	1		1	120.734			11.1722	44.0991		170.536	238.936		1	10.7117
		136.172	1		136.172	1		59.4659	200.557			1	72.8319		7.78143	44.7025		1	5.85583
		136.172	1		136.172	1		1	20.9557			17.9536	1		4.39072	10.7117		51.2823	1
		136.172	59.4659		136.172	160.646		30.2329	1			21.3443	1		1	10.7117		8.18319	15.5675
		136.172	1		136.172	1		1	140.69			34.9072	1		1	34.9908		1	30.135
		136.172	1		136.172	1		1	80.8228			21.3443	1		1	20.4233		1	10.7117
		136.172	1		136.172	1		30.2329	1			28.1257	80.015		1	34.9908		15.3664	30.135
		136.172	1		136.172	1		59.4659	1			68.8143	1		1	5.85583		22.5496	1
		136.172	1		136.172	1		30.2329	1			11.1722	8.18319		1	20.4233		65.6487	1
		136.172	1		136.172	1		30.2329	1			380.76	252.411		34.9072	1		58.4655	30.135
		136.172	410.261		136.172	80.8228		30.2329	1			31.5164	1		38.2979	20.4233		87.1982	10.7117
		136.172	1		136.172	1		30.2329	20.9557			62.0329	1		58.6422	20.4233		1	25.2792
		136.172	59.4659		136.172	20.9557		30.2329	100.778			58.6422	159.03		85.7679	10.7117		561.288	1297.51
		136.172	1		136.172	1		1	80.8228			17.9536	1		41.6886	30.135		1	25.2792
		136.172	1		136.172	1		1	20.9557			1	8.18319		1	15.5675		15.3664	1
		136.172	1		136.172	1		381.028	180.601			28.1257	1		1	10.7117		15.3664	15.5675
		136.172	351.795		136.172	120.734		117.932	1			1	44.0991		14.5629	10.7117		65.6487	30.135
		136.172	30.2329		136.172	80.8228		30.2329	1			221.397	166.213		1	20.4233		80.015	73.8375
		136.172	1		136.172	1		30.2329	1			4.39072	15.3664		1	20.4233		22.5496	5.85583
		136.172	30.2329		136.172	1		1	40.9114			31.5164	29.7327		65.4236	253.503		36.9159	161.242
		136.172	59.4659		136.172	140.69		1	20.9557			62.0329	1		24.735	1		29.7327	127.252
		136.172	59.4659		136.172	200.557		30.2329	20.9557			28.1257	8.18319		17.9536	10.7117		36.9159	20.4233
		136.172	30.2329		136.172	200.557		205.631	1			4.39072	44.0991		1	5.85583		1	5.85583
		136.172	1		136.172	120.734		30.2329	1			1	29.7327		1	10.7117		22.5496	1
		113.643	234.863		113.643	20.9557		322.562	80.8228			21.3443	1		119.675	243.792		72.8319	15.5675
		113.643	59.4659		113.643	200.557		30.2329	20.9557			24.735	1		1	30.135		1	10.7117
		113.643	30.2329		113.643	20.9557		88.6988	80.8228			11.1722	1		4.39072	5.85583		8.18319	1
		113.643	59.4659		113.643	180.601		88.6988	1			11.1722	22.5496		4.39072	5.85583		1	20.4233
		113.643	1		113.643	1		59.4659	1			1	29.7327		1	20.4233		58.4655	25.2792
		113.643	30.2329		113.643	160.646		1	60.8671			129.847	137.481		14.5629	5.85583		1	15.5675
		113.643	1		113.643	1		59.4659	60.8671			21.3443	8.18319		1	39.8466		29.7327	1
		113.643	1		113.643	1		30.2329	80.8228			21.3443	1		51.8607	20.4233		1	5.85583
		113.643	1		113.643	100.778		30.2329	1			28.1257	1		14.5629	5.85583		44.0991	1
		113.643	1		113.643	719.405		117.932	1			1	29.7327		1	5.85583		259.595	54.4141
		113.643	1		113.643	1		1	40.9114			38.2979	137.481		1	20.4233		1	5.85583
		113.643	1		113.643	40.9114		1	20.9557			28.1257	65.6487		11.1722	1		44.0991	5.85583
		113.643	1		113.643	1		497.96	40.9114			31.5164	29.7327		17.9536	10.7117		1	15.5675
		113.643	1		113.643	20.9557		1	20.9557			55.2514	1		24.735	34.9908		1	15.5675
		113.643	1		113.643	1		1	120.734			1	29.7327		1	15.5675		8.18319	25.2792
		113.643	30.2329		113.643	1		1	20.9557			11.1722	1		38.2979	122.396		1	5.85583
		113.643	1		113.643	1		30.2329	1			11.1722	1		1	10.7117		8.18319	1
		113.643	1		113.643	1		1	20.9557			1	51.2823		1	5.85583		166.213	39.8466
		113.643	30.2329		113.643	160.646		1	80.8228			28.1257	8.18319		28.1257	15.5675		8.18319	5.85583
		113.643	1		113.643	1		30.2329	1			1	8.18319		14.5629	1		58.4655	1
		113.643	30.2329		113.643	260.424		1	20.9557			1	72.8319		1	15.5675		1	5.85583
		113.643	1		113.643	1		30.2329	1			21.3443	22.5496		1	20.4233		51.2823	1
		113.643	1		113.643	220.513		30.2329	1			1	8.18319		1	5.85583		51.2823	20.4233
		113.643	88.6988		113.643	1		30.2329	20.9557			85.7679	8.18319		1	5.85583		1	10.7117
		113.643	1		113.643	60.8671		264.096	80.8228			38.2979	115.931		17.9536	93.2608		72.8319	49.5583
		113.643	1		113.643	1		117.932	1			7.78143	1		38.2979	54.4141		1	25.2792
		113.643	1		113.643	1		30.2329	60.8671			11.1722	1		1	10.7117		65.6487	5.85583
		113.643	1		113.643	1		30.2329	1			34.9072	1		1	25.2792		1	5.85583
		113.643	1		113.643	1		1	40.9114			7.78143	1		24.735	1		1	5.85583
		113.643	1		113.643	1		30.2329	1			48.47	166.213		1	15.5675		15.3664	1
		113.643	88.6988		113.643	20.9557		1	40.9114			1	15.3664		1	5.85583		22.5496	5.85583
		113.643	1		113.643	1		1	60.8671			28.1257	1		1	15.5675		223.679	49.5583
		113.643	59.4659		113.643	100.778		1	20.9557			1	8.18319		11.1722	1		1	30.135
		113.643	1		113.643	20.9557		30.2329	40.9114			1	29.7327		1	5.85583		8.18319	1
		113.643	1		113.643	1		1	20.9557			85.7679	22.5496		1	5.85583		1	20.4233
		113.643	1		113.643	1		30.2329	1			14.5629	1		7.78143	25.2792		1	5.85583
		113.643	614.891		113.643	100.778		59.4659	80.8228			38.2979	101.565		1	5.85583		1	25.2792
		113.643	1		113.643	1		59.4659	1			28.1257	36.9159		1	25.2792		22.5496	5.85583
		113.643	1		113.643	60.8671		1	20.9557			14.5629	1		1	20.4233		65.6487	1
		113.643	59.4659		113.643	40.9114		59.4659	20.9557			24.735	1		1	10.7117		22.5496	1
		113.643	1		113.643	1		30.2329	20.9557			1	36.9159		1	5.85583		1	10.7117
		113.643	147.165		113.643	40.9114		30.2329	20.9557			1	44.0991		1	15.5675		8.18319	1
		113.643	147.165		113.643	40.9114		147.165	1			1	51.2823		1	73.8375		1	10.7117
		113.643	1		113.643	1		1	40.9114			1	22.5496		14.5629	10.7117		1	5.85583
		113.643	59.4659		113.643	140.69		30.2329	1			1	22.5496		7.78143	1		58.4655	1
		113.643	1		113.643	1		1	40.9114			11.1722	1		1	5.85583		15.3664	1
		113.643	1		113.643	1		1	80.8228			1	15.3664		24.735	1		1	34.9908
		113.643	117.932		113.643	1		176.398	20.9557			24.735	1		1	10.7117		58.4655	10.7117
		113.643	1		113.643	1		1	20.9557			1	51.2823		4.39072	5.85583		8.18319	1
		113.643	1		113.643	1		30.2329	1			7.78143	15.3664		21.3443	1		8.18319	1
		113.643	1		113.643	80.8228		30.2329	1			92.5493	166.213		7.78143	1		80.015	30.135
		113.643	30.2329		113.643	100.778		1	20.9557			11.1722	1		48.47	15.5675		1	5.85583
		113.643	1		113.643	1		59.4659	60.8671			38.2979	51.2823		41.6886	30.135		94.3814	15.5675
		113.643	1		113.643	1		30.2329	40.9114			11.1722	1		1	10.7117		159.03	88.4049
		113.643	1		113.643	1		117.932	160.646			1	72.8319		21.3443	1		29.7327	10.7117
		113.643	1		113.643	1		30.2329	20.9557			1	22.5496		1	30.135		8.18319	1
		113.643	30.2329		113.643	1		30.2329	1			28.1257	1		17.9536	30.135		1	5.85583
		113.643	1		113.643	1		1	40.9114			4.39072	8.18319		1	10.7117		1	5.85583
		113.643	59.4659		113.643	1		1	20.9557			1	44.0991		24.735	25.2792		1	25.2792
		113.643	30.2329		113.643	20.9557		1	20.9557			17.9536	36.9159		774.083	1297.51		36.9159	1
		113.643	1		113.643	1		1	20.9557			14.5629	1		1	25.2792		1	5.85583
		113.643	1		113.643	40.9114		1	20.9557			1	8.18319		11.1722	1		1	20.4233
		113.643	1		113.643	140.69		30.2329	40.9114			160.364	475.09		48.47	15.5675		8.18319	1
		113.643	1		113.643	1		30.2329	60.8671			1	29.7327		11.1722	30.135		36.9159	1
		113.643	1		113.643	1		147.165	100.778			17.9536	1		51.8607	73.8375		51.2823	88.4049
		113.643	1		113.643	40.9114		30.2329	20.9557			1	15.3664		28.1257	5.85583		1	5.85583
		113.643	1		113.643	1		59.4659	60.8671			153.582	266.778		99.3307	161.242		65.6487	44.7025
		113.643	1		113.643	1		30.2329	40.9114			4.39072	8.18319		180.708	127.252		44.0991	1
		113.643	1		113.643	1		1	20.9557			17.9536	1		112.894	20.4233		1	10.7117
		113.643	1		113.643	1		30.2329	1			1	15.3664		1	5.85583		72.8319	1
		113.643	1		113.643	1		59.4659	1			1	8.18319		1	15.5675		1	25.2792
		113.643	1		113.643	1		1	40.9114			7.78143	1		1	10.7117		1	5.85583
		113.643	1		113.643	1		88.6988	80.8228			1	8.18319		31.5164	1		1	5.85583
		113.643	1		113.643	1		30.2329	140.69			48.47	15.3664		11.1722	20.4233		1	30.135
		113.643	1		113.643	1		30.2329	1			58.6422	22.5496		21.3443	1		80.015	54.4141
		113.643	1		113.643	1		30.2329	20.9557			21.3443	1		1	25.2792		1	10.7117
		113.643	1		113.643	60.8671		30.2329	20.9557			21.3443	44.0991		14.5629	15.5675		1	34.9908
		113.643	30.2329		113.643	1		1	120.734			34.9072	22.5496		17.9536	5.85583		1	54.4141
		113.643	30.2329		113.643	1		1	20.9557			1	80.015		140.019	54.4141		8.18319	68.9816
		113.643	381.028		113.643	240.468		1	60.8671			1	29.7327		1	5.85583		1	20.4233
		113.643	381.028		113.643	160.646		234.863	20.9557			24.735	1		1	5.85583		252.411	277.782
		113.643	293.329		113.643	320.291		1	140.69			51.8607	1		1	15.5675		1	15.5675
		113.643	30.2329		113.643	1		1	40.9114			1	15.3664		1	15.5675		159.03	49.5583
		113.643	1		113.643	160.646		1	20.9557			28.1257	1		58.6422	25.2792		8.18319	1
		113.643	1		113.643	20.9557		1	20.9557			1	58.4655		14.5629	1		1	20.4233
		113.643	1		113.643	1		1	20.9557			21.3443	1		1	5.85583		1	15.5675
		113.643	1		113.643	80.8228		1	20.9557			11.1722	1		55.2514	39.8466		44.0991	20.4233
		113.643	1		113.643	1		1	60.8671			48.47	80.015		1	5.85583		1	15.5675
		113.643	1		113.643	1		205.631	220.513			11.1722	1		14.5629	1		1	5.85583
		113.643	1		113.643	140.69		1	20.9557			1	15.3664		14.5629	1		166.213	200.089
		113.643	264.096		113.643	340.247		30.2329	1			11.1722	80.015		1	5.85583		15.3664	30.135
		113.643	1		113.643	60.8671		1	80.8228			82.3772	87.1982		7.78143	1		29.7327	25.2792
		113.643	1		113.643	1		30.2329	40.9114			28.1257	72.8319		28.1257	1		1	5.85583
		113.643	1		113.643	1		30.2329	60.8671			28.1257	15.3664		1	20.4233		1	10.7117
		113.643	117.932		113.643	140.69		1	80.8228			1	8.18319		1	10.7117		1	30.135
		113.643	1		113.643	1		1	20.9557			62.0329	8.18319		1	49.5583		8.18319	10.7117
		113.643	1		113.643	40.9114		59.4659	40.9114			17.9536	1		21.3443	25.2792		44.0991	10.7117
		113.643	1		113.643	1		30.2329	1			31.5164	36.9159		1	5.85583		29.7327	1
		113.643	1		113.643	1		30.2329	40.9114			17.9536	1		21.3443	5.85583		1	5.85583
		113.643	176.398		113.643	180.601		1	20.9557			7.78143	1		1	5.85583		1	5.85583
		113.643	1		113.643	1		1	20.9557			1	29.7327		11.1722	1		1	34.9908
		113.643	88.6988		113.643	320.291		1	40.9114			1	15.3664		11.1722	5.85583		22.5496	1
		113.643	59.4659		113.643	1		30.2329	20.9557			28.1257	1		72.205	49.5583		29.7327	5.85583
		113.643	1		113.643	140.69		176.398	20.9557			1	8.18319		109.503	30.135		137.481	39.8466
		113.643	1		113.643	1		30.2329	20.9557			65.4236	180.58		24.735	20.4233		8.18319	5.85583
		113.643	1		113.643	20.9557		30.2329	80.8228			1	29.7327		1	5.85583		1	5.85583
		113.643	1		113.643	40.9114		1	160.646			92.5493	94.3814		1	25.2792		1	10.7117
		113.643	1		113.643	1		322.562	1			17.9536	58.4655		1	5.85583		29.7327	1
		113.643	147.165		113.643	40.9114		1	20.9557			28.1257	1		7.78143	1		1	5.85583
		113.643	59.4659		113.643	300.336		59.4659	40.9114			11.1722	1		58.6422	1		137.481	98.1166
		113.643	1		113.643	1		30.2329	1			7.78143	15.3664		1	10.7117		1	34.9908
		113.643	147.165		113.643	120.734		1	40.9114			11.1722	1		11.1722	1		1	10.7117
		113.643	59.4659		113.643	60.8671		30.2329	1			11.1722	1		17.9536	1		65.6487	1
		113.643	30.2329		113.643	1		1	20.9557			17.9536	1		1	10.7117		1	5.85583
		113.643	1		113.643	1		205.631	200.557			7.78143	1		1	5.85583		1	5.85583
		113.643	322.562		113.643	60.8671		30.2329	1			1	8.18319		11.1722	1		1	34.9908
		113.643	88.6988		113.643	60.8671		30.2329	1			1	58.4655		7.78143	1		29.7327	39.8466
		113.643	1		113.643	40.9114		30.2329	1			41.6886	51.2823		1	34.9908		1	15.5675
		113.643	1		113.643	1		30.2329	1			14.5629	1		14.5629	10.7117		1	25.2792
		113.643	1		113.643	1		30.2329	20.9557			85.7679	101.565		85.7679	1		1	15.5675
		113.643	1		113.643	80.8228		30.2329	20.9557			48.47	187.763		72.205	30.135		29.7327	5.85583
		113.643	1		113.643	1		30.2329	140.69			1	15.3664		1	5.85583		51.2823	1
		113.643	1		113.643	1		30.2329	1			68.8143	51.2823		92.5493	15.5675		8.18319	10.7117
		113.643	1		113.643	1		1	60.8671			17.9536	15.3664		7.78143	1		8.18319	1
		113.643	1		113.643	1		30.2329	1			24.735	22.5496		55.2514	88.4049		1	10.7117
		113.643	1		113.643	1		88.6988	20.9557			1	22.5496		14.5629	10.7117		1	15.5675
		113.643	1		113.643	1		1	20.9557			24.735	1		31.5164	1		72.8319	1
		113.643	1		113.643	1		117.932	1			1	8.18319		1	5.85583		1	15.5675
		113.643	1		113.643	80.8228		30.2329	1			1	29.7327		11.1722	1		1	5.85583
		113.643	1		113.643	1		1	60.8671			65.4236	80.015		1	5.85583		22.5496	15.5675
		113.643	1		113.643	1		1	40.9114			4.39072	8.18319		1	25.2792		1	5.85583
		113.643	1		113.643	1		30.2329	1			21.3443	15.3664		31.5164	1		8.18319	1
		113.643	117.932		113.643	1		147.165	60.8671			1	51.2823		1	5.85583		1	5.85583
		113.643	1		113.643	1		1	20.9557			1	22.5496		1	20.4233		8.18319	30.135
		113.643	30.2329		113.643	120.734		1	40.9114			65.4236	51.2823		45.0793	88.4049		1	20.4233
		113.643	1		113.643	160.646		1	20.9557			21.3443	80.015		4.39072	5.85583		115.931	49.5583
		113.643	1		113.643	1		59.4659	20.9557			38.2979	44.0991		45.0793	44.7025		1	10.7117
		113.643	88.6988		113.643	240.468		30.2329	20.9557			55.2514	1		11.1722	1		1	10.7117
		113.643	1		113.643	1		176.398	1			21.3443	1		1	10.7117		1	5.85583
		113.643	1		113.643	20.9557		1	80.8228			38.2979	1		17.9536	1		1	10.7117
		113.643	1		113.643	40.9114		30.2329	1			31.5164	1		21.3443	1		166.213	83.5491
		113.643	1		113.643	1		1	20.9557			11.1722	1		34.9072	25.2792		15.3664	1
		113.643	59.4659		113.643	1		205.631	1			34.9072	1		21.3443	5.85583		1	10.7117
		113.643	1		113.643	1		1	60.8671			1	8.18319		1	5.85583		8.18319	15.5675
		113.643	1		113.643	40.9114		1	20.9557			41.6886	72.8319		1	30.135		1	5.85583
		113.643	205.631		113.643	60.8671		59.4659	1			1	8.18319		28.1257	54.4141		1	10.7117
		91.1145	117.932		91.1145	60.8671		30.2329	1			1	51.2823		1	10.7117		29.7327	1
		91.1145	1		91.1145	1		1	20.9557			21.3443	1		68.8143	34.9908		22.5496	59.27
		91.1145	59.4659		91.1145	80.8228		30.2329	1			51.8607	29.7327		1	54.4141		1	10.7117
		91.1145	1		91.1145	1		1	60.8671			65.4236	36.9159		11.1722	68.9816		101.565	1
		91.1145	1		91.1145	1		30.2329	1			11.1722	87.1982		1	20.4233		1	10.7117
		91.1145	59.4659		91.1145	20.9557		1	20.9557			24.735	1		380.76	277.782		1	10.7117
		91.1145	1		91.1145	20.9557		30.2329	40.9114			41.6886	58.4655		31.5164	1		36.9159	44.7025
		91.1145	1		91.1145	80.8228		1	20.9557			21.3443	8.18319		62.0329	15.5675		1	10.7117
		91.1145	1		91.1145	1		30.2329	1			4.39072	8.18319		58.6422	49.5583		1	34.9908
		91.1145	59.4659		91.1145	40.9114		1	20.9557			1	22.5496		17.9536	1		1	5.85583
		91.1145	1		91.1145	1		1	20.9557			11.1722	72.8319		28.1257	20.4233		36.9159	1
		91.1145	322.562		91.1145	140.69		1	40.9114			14.5629	22.5496		1	15.5675		44.0991	10.7117
		91.1145	234.863		91.1145	1		1	20.9557			11.1722	1		1	20.4233		1	15.5675
		91.1145	59.4659		91.1145	140.69		30.2329	20.9557			38.2979	29.7327		1	15.5675		51.2823	1
		91.1145	1		91.1145	1		1	20.9557			7.78143	72.8319		1	5.85583		22.5496	20.4233
		91.1145	1		91.1145	1		1	20.9557			1	15.3664		221.397	200.089		22.5496	10.7117
		91.1145	1		91.1145	1		59.4659	1			1	44.0991		4.39072	30.135		1	20.4233
		91.1145	30.2329		91.1145	20.9557		117.932	1			1	29.7327		31.5164	25.2792		15.3664	20.4233
		91.1145	1		91.1145	1		205.631	1			1	58.4655		1	5.85583		1	10.7117
		91.1145	1		91.1145	240.468		1	20.9557			1	22.5496		1	10.7117		1	25.2792
		91.1145	1		91.1145	1		30.2329	1			34.9072	1		62.0329	30.135		51.2823	1
		91.1145	1		91.1145	1		88.6988	20.9557			34.9072	65.6487		28.1257	10.7117		15.3664	15.5675
		91.1145	1		91.1145	1		117.932	80.8228			1	8.18319		4.39072	10.7117		1	10.7117
		91.1145	59.4659		91.1145	100.778		1	20.9557			11.1722	65.6487		21.3443	5.85583		166.213	64.1258
		91.1145	59.4659		91.1145	180.601		30.2329	20.9557			55.2514	101.565		1	5.85583		51.2823	5.85583
		91.1145	1		91.1145	60.8671		30.2329	100.778			1	36.9159		24.735	1		1	30.135
		91.1145	88.6988		91.1145	1		1	20.9557			31.5164	1		11.1722	34.9908		72.8319	49.5583
		91.1145	1		91.1145	1		1	20.9557			1	51.2823		11.1722	1		1	5.85583
		91.1145	59.4659		91.1145	60.8671		30.2329	1			123.066	101.565		1	5.85583		1	15.5675
		91.1145	1		91.1145	1		30.2329	40.9114			38.2979	1		129.847	39.8466		22.5496	1
		91.1145	30.2329		91.1145	40.9114		59.4659	40.9114			14.5629	1		21.3443	5.85583		8.18319	5.85583
		91.1145	1		91.1145	1		30.2329	1			1	22.5496		21.3443	1		44.0991	1
		91.1145	88.6988		91.1145	80.8228		1	20.9557			1	15.3664		1	5.85583		1	44.7025
		91.1145	30.2329		91.1145	140.69		1	80.8228			11.1722	1		28.1257	1		36.9159	1
		91.1145	30.2329		91.1145	20.9557		1	20.9557			21.3443	1		1	10.7117		1	5.85583
		91.1145	1		91.1145	1		1	20.9557			41.6886	36.9159		1	5.85583		8.18319	1
		91.1145	117.932		91.1145	60.8671		1	40.9114			248.522	123.114		38.2979	98.1166		475.09	374.899
		91.1145	205.631		91.1145	1		30.2329	20.9557			34.9072	1		4.39072	34.9908		1	25.2792
		91.1145	30.2329		91.1145	220.513		1	20.9557			14.5629	8.18319		1	10.7117		29.7327	1
		91.1145	1		91.1145	1		176.398	1			1	44.0991		28.1257	1		15.3664	1
		91.1145	1		91.1145	1		30.2329	140.69			1	15.3664		1	5.85583		266.778	30.135
		91.1145	30.2329		91.1145	1		30.2329	60.8671			34.9072	1		1	5.85583		8.18319	1
		91.1145	30.2329		91.1145	1		30.2329	1			1	22.5496		1	34.9908		1	20.4233
		91.1145	1		91.1145	1		30.2329	40.9114			17.9536	58.4655		31.5164	39.8466		15.3664	1
		91.1145	1		91.1145	1		88.6988	1			31.5164	1		55.2514	1		1	10.7117
		91.1145	30.2329		91.1145	80.8228		1	100.778			24.735	1		1	15.5675		8.18319	1
		91.1145	176.398		91.1145	400.114		1	40.9114			1	8.18319		1	25.2792		1	64.1258
		91.1145	1		91.1145	20.9557		1	40.9114			1	72.8319		1	15.5675		8.18319	5.85583
		91.1145	1		91.1145	1		147.165	1			31.5164	51.2823		1	5.85583		15.3664	5.85583
		91.1145	1		91.1145	1		30.2329	1			1	36.9159		11.1722	1		22.5496	10.7117
		91.1145	1		91.1145	1		30.2329	20.9557			48.47	216.496		11.1722	1		44.0991	10.7117
		91.1145	1		91.1145	1		1	20.9557			1	36.9159		28.1257	10.7117		22.5496	78.6933
		91.1145	1		91.1145	1		1	20.9557			1	22.5496		1	10.7117		1	10.7117
		91.1145	1		91.1145	1		30.2329	20.9557			17.9536	1		1	15.5675		80.015	34.9908
		91.1145	30.2329		91.1145	80.8228		30.2329	20.9557			24.735	1		1	15.5675		29.7327	30.135
		91.1145	1		91.1145	140.69		1	80.8228			75.5957	58.4655		1	5.85583		1	10.7117
		91.1145	410.261		91.1145	220.513		30.2329	1			1	15.3664		21.3443	15.5675		15.3664	1
		91.1145	1		91.1145	1		205.631	20.9557			24.735	1		1	5.85583		58.4655	1
		91.1145	1		91.1145	1		30.2329	120.734			7.78143	36.9159		1	5.85583		1	25.2792
		91.1145	59.4659		91.1145	160.646		1	20.9557			1	51.2823		85.7679	30.135		1	25.2792
		91.1145	88.6988		91.1145	1		1	120.734			1	22.5496		1	20.4233		80.015	5.85583
		91.1145	1		91.1145	1		30.2329	80.8228			7.78143	29.7327		38.2979	49.5583		1	10.7117
		91.1145	1		91.1145	1		117.932	1			1	87.1982		7.78143	1		15.3664	1
		91.1145	88.6988		91.1145	200.557		30.2329	1			24.735	1		1	10.7117		80.015	5.85583
		91.1145	322.562		91.1145	180.601		1	20.9557			28.1257	44.0991		11.1722	1		87.1982	15.5675
		91.1145	1		91.1145	1		30.2329	1			21.3443	1		34.9072	10.7117		72.8319	34.9908
		91.1145	1		91.1145	1		147.165	1			1	22.5496		7.78143	1		15.3664	1
		91.1145	59.4659		91.1145	40.9114		88.6988	40.9114			31.5164	36.9159		1	5.85583		8.18319	1
		91.1145	439.494		91.1145	140.69		30.2329	1			1	36.9159		1	10.7117		8.18319	15.5675
		91.1145	1		91.1145	1		30.2329	1			7.78143	1		48.47	83.5491		1	10.7117
		91.1145	1		91.1145	1		1	60.8671			17.9536	1		28.1257	10.7117		36.9159	25.2792
		91.1145	1		91.1145	1		59.4659	100.778			1	8.18319		1	15.5675		1	34.9908
		91.1145	1		91.1145	1		1	20.9557			62.0329	22.5496		1	5.85583		1	10.7117
		91.1145	1		91.1145	1		1	20.9557			11.1722	1		1	10.7117		1	20.4233
		91.1145	234.863		91.1145	60.8671		1	40.9114			34.9072	22.5496		85.7679	59.27		29.7327	1
		91.1145	88.6988		91.1145	180.601		264.096	80.8228			28.1257	1		14.5629	10.7117		15.3664	1
		91.1145	1		91.1145	40.9114		1	40.9114			24.735	1		38.2979	1		8.18319	1
		91.1145	30.2329		91.1145	1		30.2329	1			4.39072	15.3664		1	10.7117		1	10.7117
		91.1145	1		91.1145	1		30.2329	1			1	22.5496		1	10.7117		1	30.135
		91.1145	1		91.1145	1		1	60.8671			41.6886	1		28.1257	44.7025		1	5.85583
		91.1145	1		91.1145	1		1	40.9114			4.39072	51.2823		1	10.7117		1	15.5675
		91.1145	147.165		91.1145	280.38		30.2329	1			14.5629	1		14.5629	34.9908		180.58	54.4141
		91.1145	1		91.1145	1		1	20.9557			11.1722	137.481		24.735	5.85583		29.7327	1
		91.1145	1		91.1145	1		1	40.9114			1	8.18319		1	10.7117		1	15.5675
		91.1145	59.4659		91.1145	160.646		30.2329	20.9557			38.2979	1		1	15.5675		1	10.7117
		91.1145	1		91.1145	1		1	40.9114			17.9536	51.2823		1	20.4233		94.3814	1
		91.1145	264.096		91.1145	1		1	20.9557			1	29.7327		1	10.7117		58.4655	1
		91.1145	117.932		91.1145	100.778		30.2329	120.734			48.47	72.8319		11.1722	20.4233		15.3664	1
		91.1145	1		91.1145	1		1	20.9557			48.47	58.4655		1	20.4233		1	15.5675
		91.1145	88.6988		91.1145	20.9557		1	20.9557			4.39072	44.0991		1	10.7117		1	10.7117
		91.1145	1		91.1145	1		1	20.9557			7.78143	1		1	25.2792		1	20.4233
		91.1145	117.932		91.1145	120.734		30.2329	60.8671			1	8.18319		24.735	1		1	15.5675
		91.1145	1		91.1145	1		59.4659	1			1	36.9159		7.78143	15.5675		8.18319	1
		91.1145	1		91.1145	1		30.2329	20.9557			21.3443	44.0991		1	10.7117		58.4655	1
		91.1145	1		91.1145	1		59.4659	80.8228			21.3443	1		92.5493	64.1258		51.2823	1
		91.1145	176.398		91.1145	180.601		1	20.9557			1	44.0991		11.1722	1		101.565	132.107
		91.1145	59.4659		91.1145	280.38		1	100.778			1	8.18319		38.2979	5.85583		187.763	25.2792
		91.1145	30.2329		91.1145	20.9557		1	20.9557			1	29.7327		1	30.135		15.3664	1
		91.1145	1		91.1145	1		1	60.8671			7.78143	1		11.1722	1		51.2823	98.1166
		91.1145	30.2329		91.1145	100.778		1	40.9114			248.522	309.877		1	49.5583		15.3664	15.5675
		91.1145	1		91.1145	1		30.2329	1			14.5629	1		1	5.85583		22.5496	15.5675
		91.1145	1		91.1145	1		30.2329	20.9557			55.2514	72.8319		1	15.5675		22.5496	20.4233
		91.1145	1		91.1145	1		1579.58	639.582			21.3443	1		28.1257	1		8.18319	1
		91.1145	1		91.1145	1		702.59	420.07			65.4236	1		4.39072	5.85583		29.7327	20.4233
		91.1145	88.6988		91.1145	140.69		293.329	140.69			21.3443	1		4.39072	44.7025		1	5.85583
		91.1145	1		91.1145	20.9557		117.932	260.424			24.735	29.7327		17.9536	1		80.015	15.5675
		91.1145	1		91.1145	1		176.398	100.778			1	51.2823		14.5629	1		8.18319	1
		91.1145	1		91.1145	60.8671		439.494	100.778			7.78143	29.7327		1	5.85583		15.3664	10.7117
		91.1145	1		91.1145	1		205.631	1138.47			48.47	1		160.364	374.899		1	5.85583
		91.1145	117.932		91.1145	140.69		59.4659	100.778			45.0793	137.481		1	25.2792		51.2823	34.9908
		91.1145	1		91.1145	1		614.891	160.646			28.1257	1		17.9536	1		22.5496	5.85583
		91.1145	1		91.1145	20.9557		147.165	20.9557			14.5629	8.18319		153.582	30.135		51.2823	15.5675
		91.1145	1		91.1145	1		1	300.336			1	15.3664		1	20.4233		80.015	25.2792
		91.1145	1		91.1145	1		59.4659	1			14.5629	51.2823		17.9536	1		44.0991	20.4233
		91.1145	1		91.1145	180.601		30.2329	1			51.8607	1		1	10.7117		1	25.2792
		91.1145	176.398		91.1145	140.69		30.2329	1			4.39072	29.7327		4.39072	64.1258		1	5.85583
		91.1145	1		91.1145	60.8671		1	40.9114			1	22.5496		7.78143	1		8.18319	1
		91.1145	1		91.1145	20.9557		30.2329	1			38.2979	22.5496		1	5.85583		72.8319	1
		91.1145	1		91.1145	1		59.4659	20.9557			1	8.18319		48.47	5.85583		8.18319	5.85583
		91.1145	1		91.1145	1		30.2329	1			21.3443	94.3814		58.6422	10.7117		1	15.5675
		91.1145	30.2329		91.1145	20.9557		59.4659	20.9557			7.78143	44.0991		21.3443	1		1	20.4233
		91.1145	30.2329		91.1145	1		30.2329	1			1	36.9159		21.3443	10.7117		51.2823	93.2608
		91.1145	147.165		91.1145	40.9114		1	60.8671			17.9536	1		34.9072	78.6933		1	25.2792
		91.1145	1		91.1145	1		30.2329	1			21.3443	108.748		1	10.7117		29.7327	10.7117
		91.1145	1		91.1145	1		1	20.9557			28.1257	58.4655		1	34.9908		36.9159	30.135
		91.1145	264.096		91.1145	20.9557		59.4659	40.9114			58.6422	108.748		1	30.135		87.1982	1
		91.1145	322.562		91.1145	60.8671		1	20.9557			1	8.18319		24.735	1		1	5.85583
		91.1145	1		91.1145	1		147.165	1			1	15.3664		51.8607	10.7117		58.4655	88.4049
		91.1145	1		91.1145	1		848.755	519.848			1	8.18319		28.1257	1		1	5.85583
		91.1145	1		91.1145	1		88.6988	1			14.5629	29.7327		21.3443	1		8.18319	20.4233
		91.1145	147.165		91.1145	1		117.932	300.336			1	15.3664		1	25.2792		8.18319	1
		91.1145	1		91.1145	1		1	160.646			1	8.18319		11.1722	25.2792		22.5496	1
		91.1145	381.028		91.1145	240.468		1	20.9557			1	8.18319		48.47	5.85583		1	10.7117
		91.1145	1		91.1145	20.9557		322.562	100.778			1	15.3664		1	10.7117		72.8319	1
		91.1145	1		91.1145	1		176.398	20.9557			7.78143	1		11.1722	1		22.5496	1
		91.1145	1		91.1145	100.778		30.2329	40.9114			14.5629	1		11.1722	5.85583		29.7327	1
		91.1145	147.165		91.1145	1		30.2329	1			1	51.2823		82.3772	15.5675		1	5.85583
		91.1145	322.562		91.1145	60.8671		59.4659	1			1	22.5496		28.1257	34.9908		1	20.4233
		91.1145	30.2329		91.1145	80.8228		1	20.9557			21.3443	1		28.1257	1		72.8319	25.2792
		91.1145	1		91.1145	1		88.6988	1			34.9072	29.7327		62.0329	15.5675		1	10.7117
		91.1145	30.2329		91.1145	1		1	60.8671			1	44.0991		17.9536	1		15.3664	1
		91.1145	59.4659		91.1145	100.778		1	40.9114			462.137	295.511		1	10.7117		44.0991	1
		91.1145	59.4659		91.1145	140.69		176.398	20.9557			31.5164	1		31.5164	25.2792		29.7327	15.5675
		91.1145	1		91.1145	1		59.4659	20.9557			1	44.0991		17.9536	34.9908		58.4655	1
		91.1145	1		91.1145	60.8671		59.4659	40.9114			28.1257	1		1	10.7117		22.5496	1
		91.1145	147.165		91.1145	1		30.2329	20.9557			14.5629	1		7.78143	20.4233		1	5.85583
		91.1145	147.165		91.1145	280.38		30.2329	1			62.0329	51.2823		28.1257	1		1	5.85583
		91.1145	88.6988		91.1145	40.9114		30.2329	120.734			38.2979	44.0991		1	10.7117		1	10.7117
		91.1145	1		91.1145	1		30.2329	1			65.4236	1		1	30.135		65.6487	1
		91.1145	1		91.1145	1		1	20.9557			31.5164	58.4655		1	5.85583		8.18319	1
		91.1145	59.4659		91.1145	20.9557		117.932	1			282.429	15.3664		1	15.5675		65.6487	30.135
		91.1145	1		91.1145	1		1	20.9557			21.3443	44.0991		65.4236	54.4141		101.565	49.5583
		91.1145	1		91.1145	1		59.4659	1			11.1722	29.7327		1	15.5675		1	5.85583
		91.1145	1		91.1145	80.8228		2164.24	2615.2			1	29.7327		1	10.7117		36.9159	1
		91.1145	1		91.1145	20.9557		381.028	200.557			17.9536	1		92.5493	1		1	54.4141
		91.1145	1		91.1145	1		790.289	978.829			7.78143	36.9159		17.9536	1		1	15.5675
		91.1145	1		91.1145	180.601		1	60.8671			17.9536	1		28.1257	1		51.2823	1
		91.1145	1		91.1145	1		147.165	20.9557			11.1722	1		11.1722	1		101.565	34.9908
		91.1145	88.6988		91.1145	1		176.398	1			129.847	166.213		7.78143	1		1	5.85583
		91.1145	1		91.1145	1		205.631	60.8671			14.5629	1		1	15.5675		1	5.85583
		91.1145	59.4659		91.1145	1		1	80.8228			4.39072	15.3664		11.1722	1		22.5496	1
		91.1145	30.2329		91.1145	100.778		1	160.646			28.1257	1		1	10.7117		15.3664	1
		91.1145	59.4659		91.1145	20.9557		1	20.9557			17.9536	1		11.1722	1		36.9159	5.85583
		91.1145	30.2329		91.1145	120.734		293.329	180.601			21.3443	1		17.9536	20.4233		1	5.85583
		68.5858	59.4659		68.5858	40.9114		1	20.9557			38.2979	15.3664		7.78143	15.5675		123.114	49.5583
		68.5858	1		68.5858	1		176.398	1			14.5629	15.3664		41.6886	1		8.18319	5.85583
		68.5858	1		68.5858	1		264.096	20.9557			24.735	87.1982		14.5629	1		44.0991	1
		68.5858	1		68.5858	40.9114		13682	12972.2			28.1257	1		85.7679	132.107		15.3664	1
		68.5858	1		68.5858	1		9706.33	11076.4			31.5164	8.18319		48.47	25.2792		1	20.4233
		68.5858	30.2329		68.5858	20.9557		4765.97	2535.37			38.2979	44.0991		68.8143	98.1166		1	5.85583
		68.5858	30.2329		68.5858	40.9114		2602.73	3413.42			38.2979	1		17.9536	15.5675		22.5496	1
		68.5858	1		68.5858	1		4532.1	6446.69			31.5164	1		24.735	15.5675		58.4655	5.85583
		68.5858	30.2329		68.5858	20.9557		3128.92	3772.63			34.9072	1		1	20.4233		1	10.7117
		68.5858	30.2329		68.5858	1		1959.61	639.582			1	51.2823		24.735	1		1	5.85583
		68.5858	30.2329		68.5858	1		2251.93	3094.13			1	36.9159		1	20.4233		1	20.4233
		68.5858	1		68.5858	1		1082.62	1138.47			1	8.18319		1	5.85583		8.18319	1
		68.5858	1		68.5858	1		3187.39	2136.26			72.205	144.664		65.4236	15.5675		1	30.135
		68.5858	1		68.5858	1		1813.44	879.051			7.78143	22.5496		21.3443	10.7117		1	30.135
		68.5858	117.932		68.5858	1		3099.69	3333.6			1	51.2823		1	5.85583		72.8319	5.85583
		68.5858	1		68.5858	1		1521.11	2994.36			14.5629	29.7327		1	34.9908		51.2823	88.4049
		68.5858	205.631		68.5858	100.778		2515.03	1677.28			55.2514	15.3664		1	5.85583		36.9159	1
		68.5858	1		68.5858	1		1141.08	280.38			51.8607	173.397		65.4236	15.5675		216.496	83.5491
		68.5858	30.2329		68.5858	60.8671		1579.58	1876.84			21.3443	58.4655		21.3443	25.2792		36.9159	1
		68.5858	1		68.5858	1		1988.84	2056.44			1	51.2823		38.2979	20.4233		22.5496	5.85583
		68.5858	1		68.5858	1		790.289	899.006			1	94.3814		55.2514	1		1	5.85583
		68.5858	30.2329		68.5858	220.513		1374.95	1218.3			31.5164	1		21.3443	1		58.4655	49.5583
		68.5858	88.6988		68.5858	20.9557		468.727	599.671			7.78143	1		38.2979	25.2792		15.3664	1
		68.5858	1		68.5858	1		1258.02	1258.21			156.973	115.931		31.5164	1		1	20.4233
		68.5858	1		68.5858	1		1667.28	1617.41			38.2979	1		11.1722	1		1	5.85583
		68.5858	1		68.5858	1		293.329	200.557			41.6886	29.7327		34.9072	1		36.9159	1
		68.5858	1		68.5858	20.9557		117.932	80.8228			82.3772	1		1	5.85583		1	5.85583
		68.5858	1		68.5858	1		1930.37	1457.77			129.847	72.8319		41.6886	1		51.2823	1
		68.5858	59.4659		68.5858	1		907.221	2275.95			509.607	367.342		1	5.85583		22.5496	1
		68.5858	30.2329		68.5858	140.69		205.631	360.203			48.47	22.5496		1	15.5675		29.7327	15.5675
		68.5858	1		68.5858	40.9114		936.454	938.918			34.9072	36.9159		1	20.4233		87.1982	1
		68.5858	1		68.5858	1		205.631	160.646			652.017	360.159		1	93.2608		1	5.85583
		68.5858	30.2329		68.5858	40.9114		527.193	160.646			45.0793	1		21.3443	25.2792		1	59.27
		68.5858	1		68.5858	20.9557		176.398	819.184			143.41	1		51.8607	10.7117		1	30.135
		68.5858	30.2329		68.5858	20.9557		527.193	40.9114			65.4236	123.114		65.4236	30.135		1	20.4233
		68.5858	30.2329		68.5858	1		556.426	479.937			34.9072	1		11.1722	1		44.0991	15.5675
		68.5858	30.2329		68.5858	60.8671		585.659	639.582			1	15.3664		1	5.85583		1	49.5583
		68.5858	30.2329		68.5858	40.9114		117.932	1			65.4236	29.7327		24.735	1		1	5.85583
		68.5858	30.2329		68.5858	20.9557		819.522	679.494			11.1722	1		41.6886	88.4049		22.5496	5.85583
		68.5858	1		68.5858	60.8671		556.426	60.8671			173.927	72.8319		1	5.85583		1	25.2792
		68.5858	1		68.5858	60.8671		264.096	60.8671			17.9536	51.2823		21.3443	20.4233		1	15.5675
		68.5858	30.2329		68.5858	20.9557		176.398	300.336			11.1722	1		1	10.7117		36.9159	59.27
		68.5858	1		68.5858	80.8228		994.92	739.361			28.1257	1		11.1722	1		36.9159	1
		68.5858	117.932		68.5858	100.778		293.329	300.336			414.667	216.496		14.5629	1		1	15.5675
		68.5858	1		68.5858	1		585.659	1377.94			17.9536	1		11.1722	1		1	5.85583
		68.5858	1		68.5858	1		30.2329	200.557			1	15.3664		38.2979	1		8.18319	1
		68.5858	1		68.5858	1		293.329	100.778			34.9072	1		1	5.85583		22.5496	25.2792
		68.5858	176.398		68.5858	60.8671		556.426	639.582			1	194.946		1	20.4233		1	5.85583
		68.5858	1		68.5858	40.9114		176.398	479.937			65.4236	8.18319		7.78143	25.2792		1	5.85583
		68.5858	30.2329		68.5858	20.9557		644.124	1397.9			31.5164	1		1	10.7117		22.5496	30.135
		68.5858	264.096		68.5858	100.778		497.96	220.513			28.1257	51.2823		1	15.5675		1	15.5675
		68.5858	59.4659		68.5858	20.9557		381.028	260.424			28.1257	1		34.9072	5.85583		15.3664	1
		68.5858	30.2329		68.5858	160.646		176.398	320.291			51.8607	87.1982		1	5.85583		22.5496	1
		68.5858	30.2329		68.5858	1		439.494	140.69			65.4236	1		1	10.7117		1	15.5675
		68.5858	1		68.5858	1		147.165	260.424			1	29.7327		34.9072	1		1	5.85583
		68.5858	1		68.5858	120.734		439.494	380.158			11.1722	8.18319		11.1722	30.135		51.2823	1
		68.5858	1		68.5858	60.8671		381.028	559.76			1	15.3664		55.2514	49.5583		1	15.5675
		68.5858	322.562		68.5858	1		30.2329	20.9557			4.39072	8.18319		1	5.85583		1	30.135
		68.5858	30.2329		68.5858	120.734		322.562	320.291			140.019	123.114		4.39072	54.4141		137.481	15.5675
		68.5858	1		68.5858	1		59.4659	459.981			1	44.0991		31.5164	15.5675		8.18319	1
		68.5858	1		68.5858	20.9557		264.096	140.69			1	22.5496		123.066	34.9908		1	49.5583
		68.5858	1		68.5858	1		351.795	400.114			24.735	1		1	5.85583		51.2823	10.7117
		68.5858	1		68.5858	1		59.4659	360.203			41.6886	1		38.2979	1		1	5.85583
		68.5858	1		68.5858	1		176.398	140.69			24.735	8.18319		1	5.85583		29.7327	20.4233
		68.5858	1		68.5858	1		1	20.9557			211.224	151.847		14.5629	1		72.8319	49.5583
		68.5858	1		68.5858	1		410.261	579.715			1	8.18319		11.1722	1		58.4655	44.7025
		68.5858	59.4659		68.5858	60.8671		614.891	519.848			21.3443	1		21.3443	1		1	10.7117
		68.5858	1		68.5858	20.9557		30.2329	40.9114			62.0329	65.6487		41.6886	5.85583		44.0991	1
		68.5858	88.6988		68.5858	40.9114		1	60.8671			1	36.9159		1	5.85583		1	20.4233
		68.5858	30.2329		68.5858	20.9557		614.891	260.424			24.735	1		248.522	49.5583		8.18319	1
		68.5858	1		68.5858	1		1	380.158			7.78143	1		34.9072	1		36.9159	1
		68.5858	1		68.5858	160.646		1	60.8671			1	36.9159		14.5629	5.85583		44.0991	30.135
		68.5858	1		68.5858	20.9557		1	579.715			45.0793	1		34.9072	20.4233		1	5.85583
		68.5858	59.4659		68.5858	60.8671		234.863	100.778			65.4236	36.9159		1	5.85583		44.0991	25.2792
		68.5858	1		68.5858	1		59.4659	320.291			312.946	44.0991		17.9536	5.85583		8.18319	1
		68.5858	1		68.5858	100.778		1	40.9114			41.6886	8.18319		31.5164	1		29.7327	1
		68.5858	1		68.5858	1		293.329	240.468			28.1257	1		1	10.7117		1	20.4233
		68.5858	1		68.5858	80.8228		410.261	40.9114			323.118	166.213		1	5.85583		1	10.7117
		68.5858	1		68.5858	1		1	360.203			1	29.7327		24.735	20.4233		1	5.85583
		68.5858	88.6988		68.5858	220.513		351.795	579.715			41.6886	1		1	30.135		309.877	73.8375
		68.5858	59.4659		68.5858	20.9557		468.727	200.557			11.1722	94.3814		1	30.135		1	39.8466
		68.5858	1		68.5858	1		59.4659	100.778			1	8.18319		1	5.85583		72.8319	10.7117
		68.5858	1		68.5858	1		176.398	180.601			31.5164	1		31.5164	88.4049		1	10.7117
		68.5858	88.6988		68.5858	40.9114		30.2329	1			136.629	123.114		48.47	83.5491		1	25.2792
		68.5858	1		68.5858	1		30.2329	20.9557			11.1722	1		1	5.85583		29.7327	1
		68.5858	1		68.5858	1		30.2329	80.8228			65.4236	1		1	5.85583		51.2823	1
		68.5858	30.2329		68.5858	1		1	120.734			17.9536	80.015		17.9536	1		29.7327	25.2792
		68.5858	1		68.5858	140.69		1	40.9114			21.3443	1		24.735	1		1	20.4233
		68.5858	88.6988		68.5858	80.8228		30.2329	20.9557			14.5629	1		75.5957	49.5583		1	5.85583
		68.5858	1		68.5858	1		264.096	60.8671			34.9072	1		24.735	1		137.481	34.9908
		68.5858	59.4659		68.5858	60.8671		30.2329	140.69			1096.2	44.0991		1	20.4233		8.18319	1
		68.5858	1		68.5858	60.8671		1	60.8671			129.847	58.4655		1	5.85583		15.3664	10.7117
		68.5858	1		68.5858	1		117.932	100.778			51.8607	1		7.78143	1		51.2823	1
		68.5858	1		68.5858	1		234.863	160.646			2021.87	1358.62		1	5.85583		29.7327	15.5675
		68.5858	30.2329		68.5858	20.9557		1	20.9557			14.5629	1		7.78143	15.5675		22.5496	1
		68.5858	1		68.5858	1		147.165	200.557			7.78143	1		4.39072	5.85583		1	15.5675
		68.5858	1		68.5858	1		439.494	619.627			126.457	266.778		24.735	1		22.5496	5.85583
		68.5858	1		68.5858	1		30.2329	1			45.0793	151.847		1	59.27		1	25.2792
		68.5858	1		68.5858	1		1	40.9114			21.3443	1		1	30.135		1	15.5675
		68.5858	30.2329		68.5858	1		30.2329	1			21.3443	22.5496		1	20.4233		1	5.85583
		68.5858	147.165		68.5858	40.9114		381.028	240.468			72.205	36.9159		28.1257	15.5675		1	15.5675
		68.5858	59.4659		68.5858	140.69		1725.74	879.051			28.1257	1		21.3443	49.5583		8.18319	1
		68.5858	59.4659		68.5858	1		147.165	60.8671			31.5164	58.4655		1	5.85583		94.3814	10.7117
		68.5858	1		68.5858	40.9114		117.932	120.734			146.801	209.312		1	5.85583		44.0991	25.2792
		68.5858	1		68.5858	140.69		117.932	200.557			21.3443	1		1	25.2792		36.9159	15.5675
		68.5858	30.2329		68.5858	1		59.4659	40.9114			14.5629	29.7327		1	15.5675		108.748	39.8466
		68.5858	30.2329		68.5858	1		176.398	1			163.754	633.12		31.5164	59.27		1	25.2792
		68.5858	1		68.5858	1		1	60.8671			1	65.6487		7.78143	1		58.4655	5.85583
		68.5858	30.2329		68.5858	40.9114		1	300.336			424.839	403.258		17.9536	15.5675		108.748	34.9908
		68.5858	30.2329		68.5858	1		234.863	1			11.1722	1		1	5.85583		8.18319	1
		68.5858	1		68.5858	40.9114		30.2329	260.424			173.927	80.015		62.0329	25.2792		15.3664	1
		68.5858	30.2329		68.5858	160.646		205.631	100.778			55.2514	1		1	5.85583		8.18319	1
		68.5858	30.2329		68.5858	140.69		147.165	440.025			38.2979	1		11.1722	5.85583		29.7327	10.7117
		68.5858	1		68.5858	20.9557		59.4659	1			4.39072	94.3814		34.9072	30.135		15.3664	1
		68.5858	88.6988		68.5858	120.734		117.932	1			1	15.3664		1	15.5675		8.18319	1
		68.5858	1		68.5858	1		439.494	160.646			55.2514	1		28.1257	1		8.18319	1
		68.5858	1		68.5858	1		30.2329	80.8228			89.1586	101.565		24.735	1		1	10.7117
		68.5858	1		68.5858	1		30.2329	1			119.675	65.6487		41.6886	15.5675		1	5.85583
		68.5858	1		68.5858	220.513		1	20.9557			1	101.565		1	5.85583		15.3664	1
		68.5858	1		68.5858	1		1	140.69			24.735	1		1	15.5675		1	10.7117
		68.5858	1		68.5858	40.9114		1	120.734			7.78143	1		14.5629	30.135		51.2823	1
		68.5858	117.932		68.5858	1		30.2329	40.9114			1	65.6487		11.1722	15.5675		22.5496	1
		68.5858	30.2329		68.5858	1		264.096	20.9557			1	15.3664		38.2979	49.5583		1	5.85583
		68.5858	1		68.5858	1		59.4659	1			24.735	1		17.9536	10.7117		1	10.7117
		68.5858	1		68.5858	40.9114		1	20.9557			1	15.3664		1	5.85583		29.7327	78.6933
		68.5858	1		68.5858	1		88.6988	1			34.9072	1		1	20.4233		44.0991	39.8466
		68.5858	1		68.5858	1		30.2329	40.9114			11.1722	1		48.47	49.5583		295.511	753.654
		68.5858	1		68.5858	1		264.096	60.8671			11.1722	1		48.47	44.7025		1	30.135
		68.5858	1		68.5858	1		1	140.69			1	15.3664		1	10.7117		1	5.85583
		68.5858	1		68.5858	20.9557		88.6988	180.601			45.0793	1		7.78143	1		44.0991	1
		68.5858	1		68.5858	1		88.6988	20.9557			11.1722	15.3664		1	20.4233		1	30.135
		68.5858	1		68.5858	1		30.2329	120.734			24.735	1		21.3443	30.135		1	15.5675
		68.5858	1		68.5858	80.8228		1	140.69			11.1722	1		1	5.85583		1	5.85583
		68.5858	59.4659		68.5858	20.9557		88.6988	80.8228			1	22.5496		21.3443	1		1	20.4233
		68.5858	1		68.5858	1		88.6988	200.557			156.973	108.748		1	25.2792		51.2823	15.5675
		68.5858	59.4659		68.5858	100.778		59.4659	20.9557			648.627	1200.59		1	20.4233		44.0991	127.252
		68.5858	30.2329		68.5858	220.513		59.4659	20.9557			17.9536	29.7327		7.78143	10.7117		1	15.5675
		68.5858	1		68.5858	1		1	100.778			333.29	29.7327		1	5.85583		58.4655	1
		68.5858	30.2329		68.5858	100.778		1	380.158			38.2979	22.5496		248.522	73.8375		15.3664	156.387
		68.5858	1		68.5858	1		88.6988	20.9557			65.4236	1		14.5629	39.8466		44.0991	15.5675
		68.5858	88.6988		68.5858	1		30.2329	60.8671			14.5629	8.18319		55.2514	10.7117		29.7327	15.5675
		68.5858	59.4659		68.5858	60.8671		1	240.468			1	58.4655		21.3443	10.7117		29.7327	15.5675
		68.5858	59.4659		68.5858	1		1	60.8671			14.5629	1		65.4236	1		1	10.7117
		68.5858	117.932		68.5858	1		1	160.646			45.0793	1		1	25.2792		36.9159	15.5675
		68.5858	1		68.5858	1		1	100.778			14.5629	108.748		21.3443	1		1	15.5675
		68.5858	59.4659		68.5858	240.468		1	120.734			1	15.3664		24.735	1		166.213	370.043
		68.5858	117.932		68.5858	40.9114		88.6988	1			38.2979	1		7.78143	25.2792		1	5.85583
		68.5858	1		68.5858	1		30.2329	60.8671			31.5164	22.5496		4.39072	20.4233		1	10.7117
		68.5858	1		68.5858	100.778		88.6988	60.8671			136.629	58.4655		1	5.85583		15.3664	1
		68.5858	1		68.5858	40.9114		1	120.734			11.1722	22.5496		48.47	1		1	10.7117
		68.5858	1		68.5858	20.9557		117.932	1			34.9072	1		45.0793	34.9908		1	5.85583
		68.5858	30.2329		68.5858	40.9114		88.6988	1			11.1722	44.0991		28.1257	1		15.3664	73.8375
		68.5858	30.2329		68.5858	20.9557		30.2329	1			14.5629	1		14.5629	1		15.3664	30.135
		68.5858	1		68.5858	1		30.2329	20.9557			116.284	130.297		1	10.7117		1	5.85583
		68.5858	234.863		68.5858	1		468.727	380.158			187.489	29.7327		14.5629	1		87.1982	20.4233
		68.5858	1		68.5858	40.9114		1	20.9557			7.78143	8.18319		51.8607	1		1	30.135
		68.5858	30.2329		68.5858	20.9557		30.2329	1			21.3443	8.18319		4.39072	15.5675		8.18319	10.7117
		68.5858	30.2329		68.5858	120.734		1	40.9114			4.39072	8.18319		1	15.5675		44.0991	1
		68.5858	1		68.5858	20.9557		59.4659	619.627			17.9536	1		38.2979	5.85583		1	5.85583
		68.5858	234.863		68.5858	1		147.165	100.778			31.5164	29.7327		1	25.2792		1	15.5675
		68.5858	88.6988		68.5858	1		205.631	479.937			7.78143	1		1	15.5675		1	15.5675
		68.5858	1		68.5858	1		59.4659	140.69			24.735	15.3664		1	5.85583		51.2823	1
		68.5858	1		68.5858	60.8671		147.165	20.9557			45.0793	1		1	15.5675		1	34.9908
		68.5858	1		68.5858	1		30.2329	1			48.47	36.9159		21.3443	10.7117		36.9159	1
		68.5858	59.4659		68.5858	100.778		1	140.69			21.3443	1		7.78143	25.2792		8.18319	1
		68.5858	1		68.5858	60.8671		1	20.9557			1	36.9159		1	15.5675		1	30.135
		68.5858	1		68.5858	1		1	200.557			95.94	1		17.9536	1		144.664	30.135
		68.5858	1		68.5858	40.9114		117.932	1			7.78143	44.0991		21.3443	39.8466		22.5496	49.5583
		68.5858	1		68.5858	1		117.932	100.778			62.0329	1		1	25.2792		51.2823	1
		68.5858	1		68.5858	40.9114		147.165	160.646			28.1257	1		28.1257	5.85583		29.7327	1
		68.5858	1		68.5858	40.9114		147.165	20.9557			78.9865	94.3814		58.6422	34.9908		15.3664	20.4233
		68.5858	30.2329		68.5858	160.646		147.165	60.8671			540.124	238.045		14.5629	10.7117		173.397	83.5491
		68.5858	147.165		68.5858	120.734		1	60.8671			17.9536	29.7327		1	10.7117		58.4655	1
		68.5858	1		68.5858	1		1	200.557			14.5629	8.18319		1	5.85583		51.2823	1
		68.5858	1		68.5858	1		351.795	459.981			21.3443	1		7.78143	1		94.3814	1
		68.5858	30.2329		68.5858	1		88.6988	320.291			51.8607	80.015		14.5629	1		1	10.7117
		68.5858	1		68.5858	180.601		1	40.9114			123.066	58.4655		1	10.7117		115.931	49.5583
		68.5858	1		68.5858	20.9557		205.631	60.8671			7.78143	29.7327		21.3443	5.85583		1	20.4233
		68.5858	1		68.5858	1		88.6988	20.9557			62.0329	15.3664		1	10.7117		29.7327	20.4233
		68.5858	1		68.5858	20.9557		147.165	40.9114			21.3443	1		34.9072	78.6933		1	25.2792
		68.5858	1		68.5858	1		30.2329	1			14.5629	1		1	39.8466		72.8319	1
		68.5858	410.261		68.5858	260.424		1	60.8671			1	22.5496		462.137	753.654		367.342	573.988
		68.5858	88.6988		68.5858	40.9114		117.932	160.646			17.9536	29.7327		31.5164	30.135		1	20.4233
		68.5858	1		68.5858	1		88.6988	20.9557			11.1722	65.6487		1	5.85583		22.5496	1
		68.5858	1		68.5858	1		1	60.8671			28.1257	1		1	30.135		1	73.8375
		68.5858	1		68.5858	80.8228		293.329	1			21.3443	1		28.1257	1		36.9159	25.2792
		68.5858	1		68.5858	1		59.4659	1			28.1257	1		1	15.5675		360.159	539.997
		46.0572	1		46.0572	40.9114		1	20.9557			65.4236	194.946		1	5.85583		1	20.4233
		46.0572	1		46.0572	1		1	20.9557			7.78143	1		14.5629	20.4233		1	5.85583
		46.0572	1		46.0572	160.646		1	60.8671			4.39072	8.18319		62.0329	15.5675		1	10.7117
		46.0572	1		46.0572	1		30.2329	1			38.2979	80.015		38.2979	127.252		123.114	20.4233
		46.0572	1		46.0572	1		1	100.778			1	15.3664		65.4236	15.5675		1	39.8466
		46.0572	1		46.0572	1		59.4659	1			45.0793	1		31.5164	1		15.3664	1
		46.0572	1		46.0572	1		1	140.69			11.1722	1		282.429	156.387		29.7327	93.2608
		46.0572	1		46.0572	1		439.494	120.734			28.1257	1		21.3443	15.5675		1	5.85583
		46.0572	1		46.0572	1		1	60.8671			55.2514	1		11.1722	15.5675		72.8319	117.54
		46.0572	1		46.0572	1		1	20.9557			21.3443	1		1	15.5675		51.2823	1
		46.0572	1		46.0572	1		30.2329	1			295.992	417.625		17.9536	10.7117		1	20.4233
		46.0572	1		46.0572	1		147.165	40.9114			1	36.9159		7.78143	15.5675		216.496	253.503
		46.0572	1		46.0572	1		59.4659	1			45.0793	1		17.9536	15.5675		1	10.7117
		46.0572	264.096		46.0572	20.9557		1	160.646			1	22.5496		11.1722	1		15.3664	1
		46.0572	59.4659		46.0572	1		59.4659	1			1	65.6487		129.847	370.043		194.946	15.5675
		46.0572	1		46.0572	1		30.2329	40.9114			7.78143	1		14.5629	5.85583		1	5.85583
		46.0572	30.2329		46.0572	80.8228		1	20.9557			75.5957	1		1	10.7117		8.18319	64.1258
		46.0572	1		46.0572	1		30.2329	1			1	8.18319		28.1257	10.7117		1	5.85583
		46.0572	1		46.0572	1		1	40.9114			119.675	123.114		17.9536	1		51.2823	1
		46.0572	234.863		46.0572	100.778		88.6988	40.9114			1	58.4655		21.3443	5.85583		1	20.4233
		46.0572	1		46.0572	60.8671		1	120.734			38.2979	1		38.2979	73.8375		87.1982	64.1258
		46.0572	1		46.0572	1		1	60.8671			129.847	94.3814		14.5629	30.135		1	20.4233
		46.0572	1		46.0572	60.8671		1	20.9557			21.3443	1		1	5.85583		29.7327	10.7117
		46.0572	1		46.0572	1		30.2329	1			730.004	963.547		24.735	20.4233		8.18319	1
		46.0572	59.4659		46.0572	120.734		1	40.9114			31.5164	1		28.1257	30.135		15.3664	39.8466
		46.0572	1		46.0572	60.8671		497.96	120.734			62.0329	1		31.5164	10.7117		8.18319	1
		46.0572	1		46.0572	1		59.4659	60.8671			31.5164	58.4655		38.2979	1		123.114	166.098
		46.0572	205.631		46.0572	100.778		1	60.8671			28.1257	1		1	5.85583		1	25.2792
		46.0572	117.932		46.0572	140.69		1	180.601			1	22.5496		1	15.5675		44.0991	1
		46.0572	88.6988		46.0572	60.8671		147.165	80.8228			31.5164	58.4655		38.2979	1		22.5496	54.4141
		46.0572	176.398		46.0572	80.8228		205.631	80.8228			78.9865	51.2823		31.5164	1		8.18319	5.85583
		46.0572	1		46.0572	1		264.096	120.734			34.9072	1		34.9072	15.5675		151.847	219.512
		46.0572	30.2329		46.0572	1		205.631	1			4.39072	36.9159		1	34.9908		8.18319	5.85583
		46.0572	1		46.0572	1		205.631	60.8671			58.6422	8.18319		1	30.135		1	10.7117
		46.0572	1		46.0572	1		117.932	140.69			279.039	1		72.205	30.135		1	5.85583
		46.0572	1		46.0572	20.9557		30.2329	40.9114			170.536	87.1982		7.78143	49.5583		1	5.85583
		46.0572	1		46.0572	1		30.2329	1			1	8.18319		14.5629	1		65.6487	30.135
		46.0572	30.2329		46.0572	140.69		30.2329	1			65.4236	15.3664		55.2514	20.4233		36.9159	1
		46.0572	1		46.0572	1		117.932	100.778			62.0329	1		51.8607	83.5491		1	20.4233
		46.0572	1		46.0572	20.9557		1	140.69			21.3443	15.3664		21.3443	1		36.9159	1
		46.0572	1		46.0572	1		205.631	20.9557			560.468	295.511		1	10.7117		1	10.7117
		46.0572	1		46.0572	80.8228		1	40.9114			72.205	1		31.5164	1		1	20.4233
		46.0572	1		46.0572	1		59.4659	120.734			1	51.2823		7.78143	1		1	20.4233
		46.0572	1		46.0572	20.9557		59.4659	20.9557			21.3443	1		156.973	49.5583		36.9159	25.2792
		46.0572	1		46.0572	1		1	40.9114			116.284	44.0991		38.2979	20.4233		1	15.5675
		46.0572	1		46.0572	1		5145.99	978.829			14.5629	1		41.6886	20.4233		44.0991	306.917
		46.0572	1		46.0572	20.9557		2807.36	1038.7			24.735	1		82.3772	25.2792		1	20.4233
		46.0572	1		46.0572	40.9114		2778.13	2176.17			1	15.3664		129.847	1		8.18319	15.5675
		46.0572	1		46.0572	1		4707.5	3912.32			1	58.4655		509.607	573.988		1	5.85583
		46.0572	1		46.0572	1		1	20.9557			1	29.7327		1	20.4233		1	5.85583
		46.0572	1		46.0572	1		468.727	260.424			28.1257	1		48.47	1		166.213	554.565
		46.0572	1		46.0572	1		965.687	1777.06			38.2979	1		1	73.8375		29.7327	1
		46.0572	1		46.0572	60.8671		614.891	180.601			78.9865	15.3664		34.9072	25.2792		94.3814	10.7117
		46.0572	1		46.0572	1		468.727	140.69			1	44.0991		652.017	539.997		8.18319	1
		46.0572	1		46.0572	60.8671		731.823	859.095			21.3443	1		45.0793	20.4233		1	10.7117
		46.0572	1		46.0572	1		1082.62	1657.32			62.0329	1		143.41	1		1	20.4233
		46.0572	1		46.0572	200.557		614.891	1038.7			21.3443	144.664		1	5.85583		123.114	25.2792
		46.0572	1		46.0572	1		497.96	499.892			38.2979	1		1	10.7117		1	5.85583
		46.0572	1		46.0572	1		147.165	40.9114			1	44.0991		65.4236	20.4233		1	54.4141
		46.0572	1		46.0572	20.9557		264.096	539.804			41.6886	1		34.9072	39.8466		80.015	20.4233
		46.0572	59.4659		46.0572	40.9114		1228.78	599.671			21.3443	1		65.4236	93.2608		1	44.7025
		46.0572	30.2329		46.0572	1		117.932	140.69			51.8607	51.2823		1	5.85583		1	5.85583
		46.0572	1		46.0572	1		117.932	100.778			28.1257	65.6487		11.1722	1		1	5.85583
		46.0572	30.2329		46.0572	20.9557		848.755	2295.91			845.288	503.823		173.927	117.54		44.0991	506.006
		46.0572	147.165		46.0572	1		322.562	300.336			28.1257	1		17.9536	1		58.4655	49.5583
		46.0572	439.494		46.0572	60.8671		527.193	220.513			1	36.9159		11.1722	1		1	39.8466
		46.0572	30.2329		46.0572	1		1	60.8671			85.7679	8.18319		28.1257	20.4233		1358.62	4390.67
		46.0572	1		46.0572	1		965.687	440.025			1	8.18319		414.667	253.503		1	10.7117
		46.0572	1		46.0572	1		468.727	20.9557			1	36.9159		17.9536	10.7117		266.778	34.9908
		46.0572	176.398		46.0572	280.38		147.165	1			1859.11	1480.74		34.9072	1		151.847	49.5583
		46.0572	1		46.0572	1		381.028	360.203			1	36.9159		1	15.5675		1	15.5675
		46.0572	1		46.0572	1		59.4659	40.9114			89.1586	22.5496		1	5.85583		22.5496	1
		46.0572	30.2329		46.0572	1		30.2329	340.247			7.78143	1		65.4236	64.1258		36.9159	25.2792
		46.0572	1		46.0572	60.8671		322.562	160.646			251.913	115.931		31.5164	1		1	39.8466
		46.0572	264.096		46.0572	60.8671		176.398	1218.3			102.722	36.9159		1	5.85583		58.4655	15.5675
		46.0572	117.932		46.0572	100.778		59.4659	40.9114			34.9072	8.18319		28.1257	1		209.312	486.583
		46.0572	59.4659		46.0572	1		59.4659	160.646			41.6886	15.3664		28.1257	1		1	44.7025
		46.0572	205.631		46.0572	1		30.2329	1			24.735	1		1	20.4233		29.7327	1
		46.0572	1		46.0572	1		293.329	420.07			38.2979	1		51.8607	64.1258		1	15.5675
		46.0572	1		46.0572	1		205.631	1			309.555	238.045		65.4236	20.4233		633.12	214.656
		46.0572	322.562		46.0572	1		1	40.9114			41.6886	166.213		1	10.7117		65.6487	10.7117
		46.0572	1		46.0572	1		1	60.8671			62.0329	36.9159		11.1722	1		403.258	394.322
		46.0572	30.2329		46.0572	60.8671		527.193	120.734			21.3443	1		1	39.8466		1	10.7117
		46.0572	1		46.0572	40.9114		59.4659	479.937			78.9865	1		140.019	166.098		80.015	234.08
		46.0572	1		46.0572	1		88.6988	20.9557			17.9536	1		1	25.2792		1	5.85583
		46.0572	1		46.0572	100.778		1	100.778			123.066	101.565		1	54.4141		1	20.4233
		46.0572	1		46.0572	1		264.096	599.671			1	87.1982		24.735	1		1	5.85583
		46.0572	1		46.0572	1		1	80.8228			1	15.3664		41.6886	1		94.3814	5.85583
		46.0572	30.2329		46.0572	20.9557		264.096	579.715			89.1586	1		24.735	5.85583		15.3664	1
		46.0572	1		46.0572	20.9557		59.4659	1			1	8.18319		211.224	219.512		101.565	64.1258
		46.0572	1		46.0572	20.9557		1	20.9557			1	15.3664		1	5.85583		65.6487	190.377
		46.0572	30.2329		46.0572	40.9114		59.4659	180.601			58.6422	1		1	10.7117		101.565	64.1258
		46.0572	1		46.0572	1		234.863	20.9557			1	29.7327		21.3443	5.85583		65.6487	10.7117
		46.0572	381.028		46.0572	1		205.631	20.9557			11.1722	1		1	5.85583		15.3664	1
		46.0572	1		46.0572	20.9557		1	100.778			11.1722	1		62.0329	30.135		1	10.7117
		46.0572	30.2329		46.0572	100.778		59.4659	1			1	58.4655		24.735	20.4233		1	20.4233
		46.0572	1		46.0572	20.9557		176.398	220.513			129.847	202.129		7.78143	1		15.3664	1
		46.0572	1		46.0572	1		1	40.9114			14.5629	29.7327		1	10.7117		1	49.5583
		46.0572	30.2329		46.0572	1		88.6988	739.361			11.1722	1		45.0793	20.4233		1	5.85583
		46.0572	1		46.0572	1		205.631	579.715			45.0793	1		1	20.4233		15.3664	1
		46.0572	59.4659		46.0572	80.8228		1	100.778			123.066	36.9159		65.4236	25.2792		15.3664	44.7025
		46.0572	30.2329		46.0572	40.9114		30.2329	120.734			194.271	51.2823		1	15.5675		1	5.85583
		46.0572	1		46.0572	20.9557		205.631	100.778			167.145	173.397		312.946	306.917		22.5496	1
		46.0572	1		46.0572	120.734		117.932	60.8671			24.735	1		1	20.4233		108.748	25.2792
		46.0572	1		46.0572	1		30.2329	1			24.735	15.3664		41.6886	15.5675		1200.59	1389.77
		46.0572	1		46.0572	1		88.6988	60.8671			38.2979	1		1	5.85583		1	30.135
		46.0572	1		46.0572	1		59.4659	40.9114			24.735	1		28.1257	1		29.7327	15.5675
		46.0572	1		46.0572	1		1	40.9114			234.959	748.051		1	5.85583		1	25.2792
		46.0572	30.2329		46.0572	1		30.2329	60.8671			14.5629	1		323.118	554.565		29.7327	59.27
		46.0572	1		46.0572	1		1	100.778			757.13	424.808		41.6886	1		22.5496	78.6933
		46.0572	205.631		46.0572	60.8671		59.4659	1			17.9536	1		11.1722	10.7117		1	20.4233
		46.0572	30.2329		46.0572	1		1	80.8228			21.3443	1		1	10.7117		1	10.7117
		46.0572	1		46.0572	1		30.2329	60.8671			11.1722	1		31.5164	20.4233		8.18319	5.85583
		46.0572	1		46.0572	1		1	40.9114			48.47	1		136.629	25.2792		1	5.85583
		46.0572	1		46.0572	1		1	60.8671			45.0793	1		11.1722	5.85583		1	25.2792
		46.0572	1		46.0572	60.8671		30.2329	60.8671			28.1257	1		65.4236	54.4141		58.4655	30.135
		46.0572	30.2329		46.0572	80.8228		1	40.9114			1	58.4655		17.9536	20.4233		1	5.85583
		46.0572	1		46.0572	1		117.932	40.9114			1	36.9159		21.3443	44.7025		1	15.5675
		46.0572	1		46.0572	1		293.329	120.734			7.78143	1		14.5629	1		108.748	30.135
		46.0572	1		46.0572	1		731.823	340.247			465.528	108.748		34.9072	5.85583		15.3664	1
		46.0572	1		46.0572	1		264.096	1			28.1257	1		1	5.85583		1	25.2792
		46.0572	1		46.0572	1		1	20.9557			21.3443	1		1096.2	506.006		22.5496	20.4233
		46.0572	1		46.0572	1		30.2329	100.778			7.78143	1		129.847	49.5583		1	15.5675
		46.0572	1		46.0572	1		1	40.9114			167.145	101.565		51.8607	39.8466		58.4655	10.7117
		46.0572	1		46.0572	1		1	140.69			14.5629	1		2021.87	4390.67		22.5496	15.5675
		46.0572	1		46.0572	1		30.2329	100.778			1	65.6487		14.5629	1		44.0991	44.7025
		46.0572	1		46.0572	20.9557		117.932	1			21.3443	51.2823		1	10.7117		130.297	54.4141
		46.0572	59.4659		46.0572	1		117.932	20.9557			1	44.0991		7.78143	1		29.7327	132.107
		46.0572	1		46.0572	160.646		88.6988	1			1	8.18319		126.457	34.9908		8.18319	20.4233
		46.0572	1		46.0572	80.8228		234.863	160.646			1	22.5496		45.0793	49.5583		8.18319	117.54
		46.0572	1		46.0572	1		439.494	160.646			51.8607	123.114		21.3443	15.5675		8.18319	20.4233
		46.0572	234.863		46.0572	40.9114		1	20.9557			58.6422	8.18319		21.3443	1		1	10.7117
		46.0572	30.2329		46.0572	40.9114		1	60.8671			1	8.18319		72.205	25.2792		29.7327	102.972
		46.0572	1		46.0572	1		1	40.9114			1	44.0991		28.1257	39.8466		1	49.5583
		46.0572	1		46.0572	100.778		117.932	40.9114			106.112	80.015		31.5164	15.5675		15.3664	10.7117
		46.0572	1		46.0572	1		1	140.69			24.735	1		146.801	486.583		1	5.85583
		46.0572	1		46.0572	20.9557		1	20.9557			1	44.0991		21.3443	1		36.9159	1
		46.0572	1		46.0572	1		147.165	1			14.5629	108.748		1	44.7025		36.9159	1
		46.0572	1		46.0572	1		117.932	40.9114			1	8.18319		14.5629	1		1	5.85583
		46.0572	1		46.0572	1		30.2329	1			65.4236	22.5496		1	15.5675		1	10.7117
		46.0572	1		46.0572	1		205.631	1			1	22.5496		163.754	214.656		1	49.5583
		46.0572	1		46.0572	20.9557		88.6988	220.513			1	51.2823		1	10.7117		44.0991	54.4141
		46.0572	59.4659		46.0572	20.9557		30.2329	1			204.443	194.946		424.839	394.322		1	30.135
		46.0572	1		46.0572	1		1	140.69			1	15.3664		11.1722	10.7117		1	10.7117
		46.0572	1		46.0572	1		1	80.8228			11.1722	1		173.927	234.08		1	10.7117
		46.0572	1		46.0572	1		117.932	60.8671			17.9536	58.4655		55.2514	5.85583		94.3814	30.135
		46.0572	1		46.0572	1		1	40.9114			31.5164	1		38.2979	20.4233		238.045	986.734
		46.0572	1		46.0572	1		147.165	20.9557			41.6886	1		1	5.85583		29.7327	10.7117
		46.0572	117.932		46.0572	60.8671		30.2329	1			11.1722	1		4.39072	5.85583		1	5.85583
		46.0572	1		46.0572	1		1	280.38			34.9072	1		55.2514	1		1	10.7117
		46.0572	88.6988		46.0572	20.9557		264.096	180.601			17.9536	1		89.1586	64.1258		8.18319	1
		46.0572	1		46.0572	1		1	20.9557			4.39072	8.18319		119.675	190.377		1	5.85583
		46.0572	30.2329		46.0572	1		59.4659	639.582			31.5164	22.5496		1	64.1258		80.015	54.4141
		46.0572	117.932		46.0572	1		351.795	659.538			1	58.4655		24.735	1		58.4655	122.396
		46.0572	1		46.0572	1		381.028	60.8671			28.1257	1		7.78143	1		29.7327	25.2792
		46.0572	1		46.0572	20.9557		1	440.025			62.0329	159.03		1	10.7117		15.3664	5.85583
		46.0572	30.2329		46.0572	20.9557		1	60.8671			31.5164	1		1	10.7117		1	34.9908
		46.0572	1		46.0572	120.734		1	60.8671			7.78143	22.5496		1	20.4233		1	20.4233
		46.0572	30.2329		46.0572	60.8671		1	220.513			34.9072	1		24.735	1		22.5496	1
		46.0572	1		46.0572	1		176.398	1			1	58.4655		34.9072	1		29.7327	20.4233
		46.0572	1		46.0572	1		1	420.07			1	29.7327		11.1722	49.5583		65.6487	5.85583
		46.0572	1		46.0572	20.9557		117.932	160.646			14.5629	137.481		11.1722	5.85583		1	25.2792
		46.0572	1		46.0572	40.9114		1	60.8671			1	36.9159		45.0793	1		1	44.7025
		46.0572	30.2329		46.0572	1		30.2329	1			55.2514	238.045		11.1722	44.7025		1	10.7117
		46.0572	1		46.0572	1		30.2329	1			11.1722	1		24.735	5.85583		1	10.7117
		46.0572	59.4659		46.0572	20.9557		1	60.8671			1	44.0991		11.1722	1		194.946	156.387
		46.0572	1		46.0572	1		30.2329	1			7.78143	29.7327		156.973	25.2792		1	15.5675
		46.0572	117.932		46.0572	20.9557		1	40.9114			14.5629	1		648.627	1389.77		8.18319	10.7117
		46.0572	1		46.0572	60.8671		30.2329	1			1	130.297		1	30.135		80.015	20.4233
		46.0572	1		46.0572	1		205.631	20.9557			38.2979	1		17.9536	15.5675		1	39.8466
		46.0572	59.4659		46.0572	140.69		59.4659	40.9114			31.5164	44.0991		1	25.2792		15.3664	1
		46.0572	59.4659		46.0572	1		1	40.9114			1	72.8319		333.29	59.27		1	39.8466
		46.0572	1		46.0572	1		322.562	40.9114			24.735	22.5496		38.2979	78.6933		1	5.85583
		46.0572	1		46.0572	1		585.659	240.468			1	36.9159		1	20.4233		1	10.7117
		46.0572	1		46.0572	1		30.2329	60.8671			1	58.4655		65.4236	10.7117		417.625	714.807
		46.0572	1		46.0572	1		702.59	1			21.3443	1		14.5629	5.85583		36.9159	1
		46.0572	30.2329		46.0572	1		1	60.8671			11.1722	1		1	5.85583		1	10.7117
		46.0572	59.4659		46.0572	1		30.2329	20.9557			14.5629	1		1	25.2792		22.5496	5.85583
		46.0572	88.6988		46.0572	60.8671		117.932	40.9114			34.9072	94.3814		1	30.135		65.6487	30.135
		46.0572	30.2329		46.0572	1		1	80.8228			34.9072	1		14.5629	1		1	20.4233
		46.0572	59.4659		46.0572	60.8671		88.6988	40.9114			102.722	144.664		1	5.85583		1	15.5675
		46.0572	1		46.0572	60.8671		88.6988	20.9557			11.1722	1		45.0793	15.5675		8.18319	1
		46.0572	30.2329		46.0572	200.557		117.932	20.9557			7.78143	1		14.5629	30.135		1	5.85583
		46.0572	1		46.0572	1		293.329	1			41.6886	1		38.2979	25.2792		123.114	166.098
		46.0572	59.4659		46.0572	80.8228		1	40.9114			17.9536	36.9159		31.5164	20.4233		58.4655	1
		46.0572	1		46.0572	1		30.2329	1			129.847	1		1	15.5675		1	10.7117
		46.0572	1		46.0572	1		264.096	20.9557			1	8.18319		136.629	10.7117		1	20.4233
		46.0572	1		46.0572	220.513		30.2329	1			1	44.0991		11.1722	15.5675		94.3814	141.819
		46.0572	1		46.0572	1		59.4659	1			1	8.18319		34.9072	1		1	15.5675
		46.0572	1		46.0572	20.9557		1	20.9557			17.9536	1		11.1722	44.7025		963.547	1156.69
		46.0572	1		46.0572	1		88.6988	20.9557			7.78143	1		14.5629	1		1	34.9908
		46.0572	117.932		46.0572	20.9557		1	40.9114			1	15.3664		116.284	54.4141		58.4655	68.9816
		46.0572	30.2329		46.0572	1		30.2329	80.8228			17.9536	1		187.489	132.107		1	5.85583
		46.0572	176.398		46.0572	1		1	40.9114			1	44.0991		7.78143	20.4233		1	15.5675
		46.0572	1		46.0572	1		88.6988	20.9557			28.1257	1		21.3443	117.54		22.5496	1
		46.0572	1		46.0572	20.9557		30.2329	1			58.6422	1		4.39072	20.4233		58.4655	54.4141
		46.0572	1		46.0572	140.69		30.2329	1			62.0329	36.9159		17.9536	10.7117		51.2823	78.6933
		46.0572	1		46.0572	1		1	20.9557			1	22.5496		31.5164	102.972		1	30.135
		46.0572	1		46.0572	1		1	20.9557			31.5164	1		7.78143	49.5583		1	25.2792
		46.0572	1		46.0572	20.9557		1	20.9557			17.9536	1		24.735	10.7117		36.9159	5.85583
		46.0572	1		46.0572	1		30.2329	1			7.78143	1		45.0793	1		8.18319	5.85583
		46.0572	59.4659		46.0572	20.9557		88.6988	1			4.39072	15.3664		1	5.85583		1	20.4233
		46.0572	264.096		46.0572	20.9557		1	20.9557			1	51.2823		48.47	1		87.1982	88.4049
		46.0572	1		46.0572	1		59.4659	1			34.9072	1		21.3443	1		8.18319	5.85583
		46.0572	30.2329		46.0572	240.468		59.4659	1			24.735	108.748		1	5.85583		15.3664	34.9908
		46.0572	1		46.0572	1		59.4659	1			21.3443	1		95.94	10.7117		1	10.7117
		46.0572	1		46.0572	1		117.932	1			1	44.0991		1	49.5583		1	54.4141
		46.0572	30.2329		46.0572	1		117.932	260.424			11.1722	1		7.78143	54.4141		15.3664	1
		46.0572	234.863		46.0572	1		1	40.9114			221.397	65.6487		62.0329	30.135		1	5.85583
		46.0572	1		46.0572	1		1	40.9114			1	15.3664		1	10.7117		295.511	782.789
		46.0572	1		46.0572	180.601		30.2329	20.9557			1	8.18319		28.1257	10.7117		1	54.4141
		46.0572	1		46.0572	20.9557		88.6988	1			7.78143	1		78.9865	30.135		51.2823	15.5675
		46.0572	1		46.0572	1		1	40.9114			21.3443	36.9159		540.124	986.734		44.0991	112.684
		46.0572	88.6988		46.0572	60.8671		117.932	20.9557			21.3443	1		17.9536	10.7117		1	5.85583
		46.0572	147.165		46.0572	140.69		1	20.9557			1	8.18319		1	5.85583		1	5.85583
		46.0572	1		46.0572	1		30.2329	1			48.47	36.9159		1	10.7117		15.3664	20.4233
		46.0572	88.6988		46.0572	20.9557		30.2329	1			24.735	1		14.5629	1		58.4655	1
		46.0572	30.2329		46.0572	1		1	20.9557			1	29.7327		21.3443	1		29.7327	1
		46.0572	1		46.0572	1		30.2329	20.9557			407.886	331.426		1	5.85583		1	64.1258
		46.0572	1		46.0572	1		1	20.9557			28.1257	1		51.8607	54.4141		1	15.5675
		46.0572	1		46.0572	1		1	80.8228			45.0793	1		123.066	122.396		1	88.4049
		46.0572	117.932		46.0572	1		117.932	20.9557			17.9536	1		7.78143	25.2792		1	5.85583
		46.0572	1		46.0572	1		30.2329	1			1	15.3664		62.0329	5.85583		1	10.7117
		46.0572	30.2329		46.0572	1		30.2329	1			272.257	388.892		21.3443	34.9908		15.3664	1
		46.0572	1		46.0572	1		59.4659	1			1	22.5496		1	20.4233		44.0991	1
		46.0572	1		46.0572	40.9114		30.2329	1			11.1722	1		14.5629	1		1	10.7117
		46.0572	30.2329		46.0572	20.9557		1	20.9557			1	72.8319		17.9536	20.4233		1	15.5675
		46.0572	1		46.0572	1		1	80.8228			11.1722	1		11.1722	5.85583		144.664	25.2792
		46.0572	1		46.0572	1		30.2329	1			24.735	29.7327		28.1257	25.2792		1	5.85583
		46.0572	439.494		46.0572	1		1	20.9557			45.0793	123.114		21.3443	44.7025		44.0991	1
		46.0572	30.2329		46.0572	1		1	140.69			14.5629	44.0991		28.1257	10.7117		1	20.4233
		46.0572	30.2329		46.0572	1		30.2329	20.9557			1	8.18319		1	10.7117		51.2823	49.5583
		46.0572	1		46.0572	1		1	20.9557			1	29.7327		65.4236	156.387		65.6487	117.54
		46.0572	1		46.0572	20.9557		30.2329	20.9557			1	8.18319		7.78143	1		503.823	1734.53
		46.0572	1		46.0572	1		30.2329	1			75.5957	51.2823		1	15.5675		1	20.4233
		46.0572	1		46.0572	20.9557		30.2329	20.9557			1	29.7327		4.39072	10.7117		36.9159	1
		46.0572	1		46.0572	100.778		1	60.8671			51.8607	1		38.2979	20.4233		1	5.85583
		46.0572	1		46.0572	1		1	60.8671			1	51.2823		1	39.8466		8.18319	59.27
		46.0572	1		46.0572	1		4385.94	2415.64			14.5629	123.114		45.0793	39.8466		1	30.135
		46.0572	1		46.0572	20.9557		3684.35	3712.76			7.78143	1		11.1722	5.85583		1	30.135
		46.0572	1		46.0572	20.9557		4678.27	3173.96			17.9536	1		28.1257	1		8.18319	1
		46.0572	1		46.0572	1		4999.83	2894.58			1	65.6487		55.2514	1		1	10.7117
		46.0572	1		46.0572	1		351.795	140.69			218.006	180.58		21.3443	10.7117		36.9159	5.85583
		46.0572	59.4659		46.0572	1		994.92	539.804			14.5629	1		295.992	714.807		1	5.85583
		46.0572	1		46.0572	20.9557		731.823	519.848			95.94	101.565		1	10.7117		1480.74	5740.59
		46.0572	30.2329		46.0572	80.8228		1	260.424			14.5629	1		45.0793	1		1	5.85583
		46.0572	1		46.0572	1		439.494	180.601			21.3443	1		1	5.85583		1	5.85583
		46.0572	1		46.0572	1		614.891	420.07			89.1586	1		1	30.135		1	10.7117
		46.0572	1		46.0572	1		176.398	539.804			82.3772	44.0991		7.78143	20.4233		1	5.85583
		46.0572	30.2329		46.0572	220.513		176.398	20.9557			7.78143	44.0991		75.5957	15.5675		36.9159	1
		46.0572	205.631		46.0572	40.9114		585.659	160.646			24.735	36.9159		1	5.85583		22.5496	20.4233
		46.0572	1		46.0572	1		1	180.601			45.0793	1		119.675	166.098		115.931	127.252
		46.0572	1		46.0572	20.9557		527.193	380.158			72.205	1		1	10.7117		36.9159	78.6933
		46.0572	1		46.0572	1		644.124	120.734			1	15.3664		38.2979	20.4233		8.18319	1
		46.0572	1		46.0572	20.9557		556.426	180.601			38.2979	1		129.847	141.819		15.3664	10.7117
		46.0572	1		46.0572	1		293.329	60.8671			17.9536	1		21.3443	15.5675		1	25.2792
		46.0572	1		46.0572	1		585.659	220.513			38.2979	15.3664		730.004	1156.69		1	10.7117
		46.0572	1		46.0572	1		322.562	20.9557			146.801	230.862		31.5164	1		1	30.135
		46.0572	1		46.0572	1		205.631	180.601			1	51.2823		62.0329	34.9908		1	15.5675
		46.0572	1		46.0572	1		1	160.646			21.3443	8.18319		31.5164	68.9816		238.045	345.764
		46.0572	1		46.0572	120.734		790.289	100.778			11.1722	29.7327		28.1257	1		166.213	428.313
		46.0572	1		46.0572	1		468.727	20.9557			24.735	1		1	5.85583		36.9159	54.4141
		46.0572	30.2329		46.0572	1		176.398	180.601			4.39072	58.4655		1	15.5675		1	25.2792
		46.0572	1		46.0572	40.9114		30.2329	1			78.9865	44.0991		31.5164	54.4141		1	15.5675
		46.0572	1		46.0572	40.9114		673.357	859.095			1	44.0991		78.9865	78.6933		101.565	127.252
		46.0572	1		46.0572	1		30.2329	1			7.78143	1		1	30.135		87.1982	1
		46.0572	1		46.0572	1		234.863	619.627			17.9536	1		34.9072	25.2792		15.3664	15.5675
		46.0572	30.2329		46.0572	1		585.659	160.646			11.1722	1		4.39072	5.85583		1	64.1258
		46.0572	1		46.0572	1		234.863	240.468			41.6886	65.6487		58.6422	5.85583		1	5.85583
[truncated: 77,837 more rows]

## Sheet: Fig. S10b
	3'-OH sublibrary	Replication 1	Replication 2 in Replication 1		Replication 1	Replication 3 in Replication 1		Replication 2	Replication 3 in Replication 2		3'-cP sublibrary	Replication 1	Replication 2 in Replication 1		Replication 1	Replication 3 in Replication 1		Replication 2	Replication 3 in Replication 2
Fig. S10b	293T (Ago2-IP)	1922.12	1931.14		1922.12	1186.09		1931.14	1186.09		293T (Ago2-IP)	1	14.166		1	7.61977		14.166	7.61977
		1754.15	1279.4		1754.15	2630.77		1279.4	2630.77			2.00977	9.77735		2.00977	4.97186		9.77735	4.97186
		1418.22	1329.54		1418.22	633.047		1329.54	633.047			1	10.8745		1	14.2395		10.8745	14.2395
		1134.78	2958.88		1134.78	2732.35		2958.88	2732.35			2.00977	19.6519		1	7.61977		19.6519	1
		1113.78	2645.54		1113.78	2371.18		2645.54	2371.18			2.00977	7.58301		1	8.94373		1	7.61977
		1113.78	1906.07		1113.78	1479.54		1906.07	1479.54			1	8.68018		21.1954	72.4935		7.58301	1
		966.808	439.668		966.808	2438.9		439.668	2438.9			1	6.48584		9.07814	7.61977		8.68018	1
		872.327	765.536		872.327	712.053		765.536	712.053			1	9.77735		1	8.94373		6.48584	1
		452.41	439.668		452.41	531.468		439.668	531.468			21.1954	146.923		9.07814	10.2677		9.77735	8.94373
		389.423	289.267		389.423	384.743		289.267	384.743			9.07814	49.2754		16.1465	27.4791		146.923	72.4935
		389.423	151.4		389.423	68.7193		151.4	68.7193			9.07814	1		21.1954	109.564		49.2754	7.61977
		389.423	590.068		389.423	294.45		590.068	294.45			1	9.77735		3.01953	7.61977		1	8.94373
		357.929	51.1335		357.929	238.018		51.1335	238.018			16.1465	62.4414		120.153	182.382		1	10.2677
		347.431	13.5334		347.431	136.439		13.5334	136.439			21.1954	150.215		89.8595	317.425		9.77735	1
		347.431	1053.8		347.431	689.48		1053.8	689.48			1	7.58301		3.01953	15.5635		62.4414	27.4791
		326.435	565.002		326.435	407.316		565.002	407.316			3.01953	22.9434		2.00977	26.1551		150.215	109.564
		315.938	715.402		315.938	192.871		715.402	192.871			120.153	29.5264		2.00977	14.2395		7.58301	1
		305.44	301.801		305.44	463.749		301.801	463.749			89.8595	33.9151		9.07814	83.0852		22.9434	7.61977
		305.44	828.202		305.44	497.608		828.202	497.608			3.01953	30.6236		7.05861	7.61977		29.5264	182.382
		294.942	88.7336		294.942	396.029		88.7336	396.029			2.00977	31.7207		23.2149	46.0144		33.9151	317.425
		273.946	427.135		273.946	384.743		427.135	384.743			2.00977	37.2066		5.03907	2.32395		30.6236	15.5635
		242.452	138.867		242.452	1208.66		138.867	1208.66			9.07814	98.648		1	8.94373		31.7207	26.1551
		221.456	13.5334		221.456	1		13.5334	1			1	7.58301		9.07814	1		37.2066	14.2395
		221.456	214.067		221.456	768.486		214.067	768.486			7.05861	14.166		1	6.29582		98.648	83.0852
		210.958	151.4		210.958	712.053		151.4	712.053			1	15.2632		6.04884	7.61977		7.58301	1
		200.46	38.6001		200.46	170.298		38.6001	170.298			23.2149	53.6641		2.00977	20.8593		14.166	7.61977
		200.46	38.6001		200.46	215.445		38.6001	215.445			5.03907	1		61.5861	260.495		15.2632	4.97186
		189.963	351.934		189.963	136.439		351.934	136.439			1	5.38867		27.2539	142.663		53.6641	46.0144
		189.963	13.5334		189.963	113.865		13.5334	113.865			9.07814	32.8179		2.00977	12.9156		1	8.94373
		179.465	163.934		179.465	181.585		163.934	181.585			2.00977	14.166		40.3809	134.719		5.38867	1
		179.465	51.1335		179.465	102.579		51.1335	102.579			6.04884	20.749		1	8.94373		32.8179	1
		168.967	189.001		168.967	339.597		189.001	339.597			1	10.8745		8.06837	24.8312		14.166	3.64791
		168.967	301.801		168.967	125.152		301.801	125.152			2.00977	24.0405		12.1074	11.5916		1	6.29582
		168.967	138.867		168.967	238.018		138.867	238.018			1	5.38867		2.00977	10.2677		20.749	7.61977
		158.469	63.6668		158.469	113.865		63.6668	113.865			61.5861	63.5386		5.03907	4.97186		10.8745	1
		158.469	414.601		158.469	238.018		414.601	238.018			1	8.68018		1	11.5916		24.0405	20.8593
		137.473	1		137.473	1		126.334	159.012			27.2539	151.312		7.05861	1		5.38867	1
		137.473	126.334		137.473	159.012		88.7336	68.7193			40.3809	360.871		5.03907	3.64791		63.5386	260.495
		126.975	88.7336		126.975	68.7193		126.334	91.2924			8.06837	9.77735		4.0293	20.8593		8.68018	3.64791
		126.975	126.334		126.975	91.2924		26.0667	12.2866			12.1074	3.19434		15.1367	57.93		151.312	142.663
		126.975	26.0667		126.975	12.2866		63.6668	80.0059			1	6.48584		1	11.5916		1	12.9156
		126.975	63.6668		126.975	80.0059		76.2002	68.7193			2.00977	10.8745		16.1465	55.2821		360.871	134.719
		126.975	76.2002		126.975	68.7193		163.934	113.865			5.03907	5.38867		12.1074	12.9156		3.19434	8.94373
		116.477	163.934		116.477	113.865		38.6001	12.2866			7.05861	2.09717		7.05861	28.803		9.77735	24.8312
		116.477	38.6001		116.477	12.2866		113.8	170.298			5.03907	2.09717		107.026	591.484		3.19434	11.5916
		116.477	113.8		116.477	170.298		138.867	181.585			4.0293	11.9717		6.04884	10.2677		6.48584	4.97186
		116.477	138.867		116.477	181.585		126.334	23.5731			15.1367	14.166		8.06837	11.5916		10.8745	10.2677
		105.979	126.334		105.979	23.5731		163.934	136.439			16.1465	18.5547		11.0977	4.97186		5.38867	4.97186
		105.979	163.934		105.979	136.439		126.334	46.1462			1	9.77735		5.03907	4.97186		3.19434	11.5916
		105.979	126.334		105.979	46.1462		51.1335	147.725			1	8.68018		1	7.61977		11.9717	20.8593
		105.979	51.1335		105.979	147.725		1	57.4328			12.1074	42.6924		1	11.5916		14.166	57.93
		105.979	1		105.979	57.4328		26.0667	57.4328			7.05861	13.0688		2.00977	6.29582		1	11.5916
		95.4813	26.0667		95.4813	57.4328		314.334	80.0059			107.026	236.891		4.0293	23.5072		18.5547	55.2821
		95.4813	314.334		95.4813	80.0059		63.6668	91.2924			2.00977	11.9717		8.06837	7.61977		9.77735	1
		95.4813	63.6668		95.4813	91.2924		13.5334	23.5731			1	6.48584		4.0293	10.2677		8.68018	1
		95.4813	13.5334		95.4813	23.5731		101.267	475.035			1	30.6236		4.0293	2.32395		42.6924	12.9156
		95.4813	101.267		95.4813	475.035		176.467	215.445			1	8.68018		1	10.2677		13.0688	28.803
		95.4813	176.467		95.4813	215.445		13.5334	1			6.04884	14.166		10.0879	6.29582		236.891	591.484
		95.4813	1		95.4813	1		414.601	125.152			2.00977	4.29151		1	11.5916		11.9717	2.32395
		95.4813	1		95.4813	1		26.0667	1			8.06837	1		5.03907	2.32395		6.48584	1
		84.9833	13.5334		84.9833	1		1	57.4328			11.0977	6.48584		9.07814	32.7749		30.6236	1
		84.9833	1		84.9833	1		76.2002	1			1	8.68018		16.1465	52.6342		8.68018	1
		84.9833	414.601		84.9833	125.152		138.867	23.5731			1	5.38867		1	20.8593		14.166	10.2677
		84.9833	26.0667		84.9833	1		51.1335	57.4328			3.01953	3.19434		1	11.5916		1	11.5916
		84.9833	1		84.9833	57.4328		26.0667	215.445			1	9.77735		8.06837	28.803		6.48584	4.97186
		84.9833	76.2002		84.9833	1		26.0667	12.2866			5.03907	1		8.06837	14.2395		8.68018	1
		74.4854	138.867		74.4854	23.5731		1	328.31			3.01953	3.19434		8.06837	14.2395		5.38867	1
		74.4854	1		74.4854	1		76.2002	159.012			1	9.77735		2.00977	4.97186		9.77735	1
		74.4854	51.1335		74.4854	57.4328		38.6001	57.4328			4.0293	17.4575		6.04884	1		9.77735	7.61977
		74.4854	26.0667		74.4854	215.445		1	305.737			1	9.77735		1	8.94373		1	11.5916
		74.4854	26.0667		74.4854	12.2866		76.2002	23.5731			2.00977	4.29151		4.0293	3.64791		2.09717	4.97186
		74.4854	1		74.4854	328.31		26.0667	12.2866			1	7.58301		5.03907	3.64791		1	6.29582
		74.4854	76.2002		74.4854	159.012		13.5334	23.5731			8.06837	19.6519		3.01953	19.5354		17.4575	23.5072
		74.4854	38.6001		74.4854	57.4328		138.867	91.2924			4.0293	4.29151		1	8.94373		9.77735	1
		74.4854	1		74.4854	305.737		126.334	46.1462			4.0293	2.09717		26.2442	81.7612		7.58301	1
		74.4854	76.2002		74.4854	23.5731		138.867	1			1	6.48584		2.00977	10.2677		19.6519	7.61977
		74.4854	26.0667		74.4854	12.2866		126.334	102.579			2.00977	10.8745		1	6.29582		4.29151	10.2677
		63.9875	1		63.9875	1		1	12.2866			10.0879	1		1	14.2395		6.48584	10.2677
		63.9875	13.5334		63.9875	23.5731		88.7336	102.579			5.03907	2.09717		6.04884	1		10.8745	1
		63.9875	138.867		63.9875	91.2924		13.5334	57.4328			2.00977	5.38867		17.1563	44.6905		1	6.29582
		63.9875	126.334		63.9875	46.1462		13.5334	136.439			9.07814	20.749		6.04884	19.5354		2.09717	11.5916
		63.9875	1		63.9875	1		1	328.31			16.1465	62.4414		2.00977	53.9582		5.38867	1
		63.9875	138.867		63.9875	1		38.6001	1			1	17.4575		69.6642	165.17		20.749	32.7749
		63.9875	1		63.9875	1		1	12.2866			8.06837	18.5547		8.06837	31.4509		62.4414	52.6342
		63.9875	126.334		63.9875	102.579		38.6001	34.8597			8.06837	10.8745		1	14.2395		17.4575	20.8593
		63.9875	1		63.9875	12.2866		101.267	1			8.06837	30.6236		5.03907	6.29582		1	11.5916
		63.9875	88.7336		63.9875	102.579		38.6001	1			2.00977	4.29151		2.00977	6.29582		18.5547	28.803
		63.9875	13.5334		63.9875	57.4328		201.534	147.725			2.00977	8.68018		39.3712	89.7049		10.8745	14.2395
		63.9875	13.5334		63.9875	136.439		126.334	125.152			6.04884	51.4697		1	10.2677		30.6236	14.2395
		63.9875	1		63.9875	328.31		88.7336	113.865			4.0293	19.6519		6.04884	1		8.68018	4.97186
		63.9875	38.6001		63.9875	1		38.6001	34.8597			4.0293	13.0688		5.03907	47.3384		51.4697	1
		63.9875	1		63.9875	1		1	271.877			2.00977	8.68018		3.01953	6.29582		1	8.94373
		63.9875	1		63.9875	12.2866		1	12.2866			5.03907	5.38867		4.0293	11.5916		19.6519	1
		53.4896	1		53.4896	1		1	12.2866			3.01953	9.77735		30.2833	118.832		13.0688	3.64791
		53.4896	38.6001		53.4896	34.8597		76.2002	1			2.00977	19.6519		24.2247	42.0426		8.68018	1
		53.4896	1		53.4896	1		13.5334	57.4328			26.2442	8.68018		8.06837	1		5.38867	3.64791
		53.4896	1		53.4896	1		26.0667	23.5731			2.00977	4.29151		6.04884	7.61977		9.77735	1
		53.4896	101.267		53.4896	1		63.6668	1			1	6.48584		1	14.2395		2.09717	19.5354
		53.4896	38.6001		53.4896	1		13.5334	57.4328			1	6.48584		4.0293	4.97186		1	8.94373
		53.4896	201.534		53.4896	147.725		13.5334	80.0059			1	11.9717		7.05861	1		19.6519	2.32395
		53.4896	1		53.4896	1		1	23.5731			1	30.6236		18.166	114.86		8.68018	81.7612
		53.4896	1		53.4896	1		113.8	136.439			1	5.38867		3.01953	8.94373		6.48584	2.32395
		53.4896	126.334		53.4896	125.152		13.5334	23.5731			3.01953	7.58301		1	8.94373		6.48584	1
		53.4896	88.7336		53.4896	113.865		1	80.0059			6.04884	2.09717		1	11.5916		11.9717	1
		53.4896	38.6001		53.4896	34.8597		76.2002	23.5731			1	7.58301		7.05861	3.64791		30.6236	3.64791
		53.4896	1		53.4896	271.877		26.0667	46.1462			1	7.58301		2.00977	38.0707		1	10.2677
		53.4896	1		53.4896	12.2866		1	80.0059			17.1563	120.591		159.534	129.424		1	6.29582
		53.4896	1		53.4896	1		13.5334	23.5731			6.04884	15.2632		653.31	664.301		5.38867	1
		53.4896	1		53.4896	12.2866		1	12.2866			3.01953	4.29151		10.0879	12.9156		7.58301	1
		53.4896	76.2002		53.4896	1		151.4	80.0059			69.6642	299.43		7.05861	1		2.09717	14.2395
		53.4896	13.5334		53.4896	57.4328		13.5334	1			1	11.9717		21.1954	60.578		7.58301	1
		53.4896	1		53.4896	1		38.6001	12.2866			8.06837	1		727.023	612.667		7.58301	1
		53.4896	1		53.4896	1		51.1335	102.579			5.03907	4.29151		25.2344	16.8875		120.591	44.6905
		42.9917	1		42.9917	1		13.5334	34.8597			2.00977	7.58301		168.621	129.424		15.2632	19.5354
		42.9917	1		42.9917	1		1	46.1462			39.3712	38.3037		187.807	158.551		4.29151	2.32395
		42.9917	26.0667		42.9917	23.5731		1	91.2924			6.04884	1		12.1074	6.29582		1	53.9582
		42.9917	63.6668		42.9917	1		38.6001	23.5731			5.03907	7.58301		31.293	75.1415		299.43	165.17
		42.9917	13.5334		42.9917	57.4328		1	23.5731			1	5.38867		3.01953	4.97186		11.9717	4.97186
		42.9917	13.5334		42.9917	80.0059		13.5334	1			4.0293	7.58301		45.4298	51.3103		1	31.4509
		42.9917	1		42.9917	23.5731		126.334	46.1462			4.0293	6.48584		1	7.61977		1	14.2395
		42.9917	113.8		42.9917	136.439		26.0667	57.4328			30.2833	20.749		8.06837	8.94373		4.29151	6.29582
		42.9917	13.5334		42.9917	23.5731		88.7336	181.585			24.2247	18.5547		14.127	4.97186		7.58301	6.29582
		42.9917	1		42.9917	80.0059		13.5334	1			8.06837	1		8.06837	26.1551		38.3037	89.7049
		42.9917	76.2002		42.9917	23.5731		63.6668	23.5731			6.04884	1		33.3126	40.7186		1	10.2677
		42.9917	1		42.9917	1		63.6668	12.2866			1	5.38867		297.872	320.073		7.58301	47.3384
		42.9917	1		42.9917	1		13.5334	12.2866			4.0293	2.09717		5.03907	6.29582		5.38867	1
		42.9917	1		42.9917	1		38.6001	34.8597			4.0293	5.38867		1	7.61977		1	6.29582
		42.9917	1		42.9917	1		26.0667	23.5731			7.05861	3.19434		18.166	22.1833		7.58301	11.5916
		42.9917	1		42.9917	1		38.6001	1			18.166	55.8584		16.1465	1		6.48584	1
		42.9917	26.0667		42.9917	46.1462		76.2002	80.0059			1	8.68018		29.2735	72.4935		20.749	118.832
		42.9917	1		42.9917	80.0059		239.134	1			1	13.0688		3.01953	16.8875		18.5547	42.0426
		42.9917	1		42.9917	1		113.8	1			7.05861	1		27.2539	14.2395		1	7.61977
		42.9917	1		42.9917	1		1	12.2866			2.00977	8.68018		9.07814	31.4509		5.38867	1
		42.9917	1		42.9917	1		38.6001	57.4328			1	9.77735		10.0879	6.29582		2.09717	14.2395
		42.9917	13.5334		42.9917	23.5731		38.6001	1			159.534	93.1622		1	8.94373		5.38867	4.97186
		42.9917	1		42.9917	12.2866		1	226.731			653.31	1115.72		8.06837	1		55.8584	114.86
		42.9917	151.4		42.9917	80.0059		1	12.2866			10.0879	32.8179		8.06837	26.1551		8.68018	1
		42.9917	1		42.9917	1		88.7336	12.2866			7.05861	9.77735		30.2833	1		13.0688	1
		42.9917	1		42.9917	1		26.0667	34.8597			21.1954	49.2754		254.452	146.635		2.09717	8.94373
		42.9917	1		42.9917	1		51.1335	57.4328			727.023	368.551		6.04884	1		1	8.94373
		42.9917	1		42.9917	1		51.1335	1			25.2344	9.77735		15.1367	15.5635		1	11.5916
		42.9917	1		42.9917	1		26.0667	80.0059			168.621	128.272		4.0293	10.2677		8.68018	38.0707
		42.9917	13.5334		42.9917	1		26.0667	12.2866			187.807	114.008		2.00977	7.61977		9.77735	1
		42.9917	1		42.9917	1		63.6668	102.579			12.1074	8.68018		6.04884	4.97186		93.1622	129.424
		42.9917	1		42.9917	1		38.6001	23.5731			31.293	1		46.4395	110.888		1115.72	664.301
		42.9917	38.6001		42.9917	12.2866		1	34.8597			3.01953	8.68018		50.4786	6.29582		32.8179	12.9156
		42.9917	1		42.9917	1		13.5334	12.2866			45.4298	94.2593		5.03907	4.97186		9.77735	1
		42.9917	51.1335		42.9917	102.579		151.4	12.2866			1	5.38867		17.1563	22.1833		49.2754	60.578
		42.9917	1		42.9917	1		1	12.2866			1	5.38867		11.0977	6.29582		368.551	612.667
		42.9917	1		42.9917	1		26.0667	57.4328			8.06837	3.19434		7.05861	1		9.77735	16.8875
		42.9917	13.5334		42.9917	34.8597		13.5334	23.5731			14.127	1		1	8.94373		128.272	129.424
		42.9917	1		42.9917	46.1462		26.0667	80.0059			4.0293	17.4575		7.05861	8.94373		114.008	158.551
		42.9917	1		42.9917	91.2924		51.1335	80.0059			3.01953	4.29151		8.06837	1		8.68018	6.29582
		42.9917	38.6001		42.9917	23.5731		38.6001	170.298			8.06837	14.166		5.03907	1		1	75.1415
		42.9917	1		42.9917	23.5731		1	12.2866			33.3126	40.4981		34.3223	53.9582		8.68018	4.97186
		42.9917	13.5334		42.9917	1		1	12.2866			297.872	209.462		4.0293	10.2677		94.2593	51.3103
		42.9917	1		42.9917	1		51.1335	23.5731			5.03907	5.38867		6.04884	12.9156		5.38867	1
		32.4937	1		32.4937	1		88.7336	57.4328			1	9.77735		35.3321	44.6905		5.38867	7.61977
		32.4937	1		32.4937	1		1	91.2924			18.166	6.48584		18.166	63.2259		3.19434	8.94373
		32.4937	1		32.4937	1		88.7336	80.0059			16.1465	6.48584		5.03907	14.2395		17.4575	1
		32.4937	1		32.4937	1		13.5334	23.5731			29.2735	17.4575		1289.46	1066.78		14.166	26.1551
		32.4937	1		32.4937	1		13.5334	12.2866			3.01953	11.9717		9.07814	6.29582		40.4981	40.7186
		32.4937	126.334		32.4937	46.1462		1	113.865			27.2539	26.2349		8.06837	11.5916		209.462	320.073
		32.4937	1		32.4937	1		13.5334	34.8597			2.00977	6.48584		3756.32	2144.48		5.38867	6.29582
		32.4937	26.0667		32.4937	57.4328		13.5334	23.5731			9.07814	114.008		13.1172	32.7749		1	7.61977
		32.4937	1		32.4937	1		51.1335	34.8597			10.0879	5.38867		6.04884	30.127		9.77735	1
		32.4937	88.7336		32.4937	181.585		13.5334	23.5731			8.06837	1		19.1758	59.254		6.48584	22.1833
		32.4937	1		32.4937	1		13.5334	46.1462			8.06837	1		4.0293	24.8312		6.48584	1
		32.4937	1		32.4937	1		1	57.4328			30.2833	11.9717		160.543	212.833		17.4575	72.4935
		32.4937	1		32.4937	1		1	46.1462			254.452	133.757		3.01953	11.5916		11.9717	16.8875
		32.4937	1		32.4937	1		63.6668	23.5731			6.04884	1		2287.11	2347.05		26.2349	14.2395
		32.4937	1		32.4937	1		63.6668	12.2866			15.1367	6.48584		79646.4	30425.5		6.48584	1
		32.4937	13.5334		32.4937	1		38.6001	1			4.0293	27.332		54.5177	20.8593		114.008	31.4509
		32.4937	63.6668		32.4937	23.5731		1	57.4328			2.00977	6.48584		66.6349	89.7049		5.38867	6.29582
		32.4937	63.6668		32.4937	12.2866		1	12.2866			6.04884	3.19434		44.42	124.128		1	8.94373
		32.4937	1		32.4937	1		1	102.579			46.4395	223.725		5.03907	79.1133		1	26.1551
		32.4937	13.5334		32.4937	12.2866		26.0667	12.2866			50.4786	8.68018		5.03907	14.2395		11.9717	1
		32.4937	38.6001		32.4937	34.8597		1	23.5731			5.03907	1		62.5958	34.0989		133.757	146.635
		32.4937	26.0667		32.4937	23.5731		13.5334	46.1462			17.1563	60.2471		9.07814	1		6.48584	15.5635
		32.4937	38.6001		32.4937	1		1	12.2866			11.0977	43.7896		59.5665	11.5916		27.332	10.2677
		32.4937	1		32.4937	1		1	12.2866			7.05861	5.38867		11.0977	19.5354		6.48584	7.61977
		32.4937	1		32.4937	1		63.6668	34.8597			1	10.8745		27.2539	65.8738		3.19434	4.97186
		32.4937	76.2002		32.4937	80.0059		76.2002	1			1	15.2632		1965	1495.74		223.725	110.888
		32.4937	239.134		32.4937	1		38.6001	1			2.00977	20.749		2310.34	5196.2		8.68018	6.29582
		32.4937	113.8		32.4937	1		1	12.2866			1	8.68018		3.01953	3.64791		60.2471	22.1833
		32.4937	1		32.4937	1		38.6001	23.5731			7.05861	11.9717		19.1758	10.2677		43.7896	6.29582
		32.4937	1		32.4937	12.2866		1	12.2866			3.01953	3.19434		19.1758	71.1696		5.38867	1
		32.4937	1		32.4937	1		13.5334	1			8.06837	1		16051.2	8841.04		10.8745	1
		32.4937	38.6001		32.4937	57.4328		26.0667	1			5.03907	1		31.293	12.9156		15.2632	1
		32.4937	1		32.4937	1		76.2002	1			3.01953	16.3604		16.1465	19.5354		1	8.94373
		32.4937	1		32.4937	1		1	80.0059			4.0293	9.77735		16.1465	6.29582		20.749	1
		32.4937	38.6001		32.4937	1		26.0667	102.579			34.3223	117.3		58.5568	214.157		8.68018	1
		32.4937	1		32.4937	1		13.5334	1			4.0293	2.09717		61.5861	95.0008		11.9717	8.94373
		32.4937	1		32.4937	226.731		1	102.579			6.04884	8.68018		79.7619	84.4091		16.3604	1
		32.4937	1		32.4937	12.2866		1	12.2866			35.3321	17.4575		9.07814	1		9.77735	1
		32.4937	1		32.4937	1		63.6668	1			18.166	27.332		3765.41	1873.07		117.3	53.9582
		32.4937	88.7336		32.4937	12.2866		51.1335	1			5.03907	7.58301		233.246	170.466		1	10.2677
		32.4937	26.0667		32.4937	34.8597		26.0667	1			3.01953	11.9717		5.03907	11.5916		8.68018	12.9156
		32.4937	1		32.4937	1		1	57.4328			1289.46	584.694		211.032	353.172		17.4575	44.6905
		32.4937	1		32.4937	1		13.5334	1			9.07814	1		795.687	314.777		27.332	63.2259
		32.4937	1		32.4937	1		101.267	1			8.06837	1		75.7228	73.8175		7.58301	14.2395
		32.4937	1		32.4937	1		63.6668	46.1462			3756.32	1246.29		4.0293	23.5072		11.9717	1
		32.4937	51.1335		32.4937	57.4328		51.1335	80.0059			13.1172	22.9434		939.074	2613.16		584.694	1066.78
		32.4937	51.1335		32.4937	1		13.5334	1			6.04884	29.5264		323.116	120.156		1	6.29582
		32.4937	26.0667		32.4937	80.0059		13.5334	1			19.1758	9.77735		10079.5	6350.69		1	11.5916
		32.4937	1		32.4937	1		1	68.7193			160.543	42.6924		142.367	140.015		1246.29	2144.48
		32.4937	1		32.4937	1		1	12.2866			3.01953	6.48584		139.338	39.3947		22.9434	32.7749
		32.4937	1		32.4937	1		38.6001	1			2287.11	748.172		66.6349	559.709		29.5264	30.127
		32.4937	1		32.4937	1		1	23.5731			79646.4	24169.4		13547	15677.9		9.77735	59.254
		32.4937	26.0667		32.4937	12.2866		26.0667	12.2866			54.5177	29.5264		8.06837	6.29582		1	24.8312
		32.4937	63.6668		32.4937	102.579		13.5334	12.2866			66.6349	28.4292		334.223	316.101		42.6924	212.833
		32.4937	1		32.4937	1		38.6001	23.5731			44.42	61.3443		9.07814	1		6.48584	11.5916
		32.4937	38.6001		32.4937	23.5731		138.867	68.7193			5.03907	1		58.5568	26.1551		748.172	2347.05
		32.4937	1		32.4937	34.8597		113.8	12.2866			5.03907	1		10.0879	6.29582		24169.4	30425.5
		32.4937	1		32.4937	1		38.6001	46.1462			62.5958	25.1377		28.2637	1		29.5264	20.8593
		32.4937	1		32.4937	1		38.6001	1			9.07814	10.8745		139.338	713.288		28.4292	89.7049
		32.4937	1		32.4937	1		1	23.5731			59.5665	13.0688		103.996	166.494		61.3443	124.128
		32.4937	13.5334		32.4937	12.2866		26.0667	12.2866			11.0977	5.38867		90.8693	149.283		1	79.1133
		32.4937	151.4		32.4937	12.2866		88.7336	1			27.2539	5.38867		1655	1003.23		1	14.2395
		32.4937	1		32.4937	12.2866		239.134	23.5731			1965	779.99		1706.5	1277.29		25.1377	34.0989
		32.4937	26.0667		32.4937	57.4328		26.0667	12.2866			2310.34	577.014		27.2539	31.4509		10.8745	1
		32.4937	1		32.4937	1		26.0667	1			3.01953	9.77735		239.305	211.509		13.0688	11.5916
		32.4937	1		32.4937	1		63.6668	1			19.1758	6.48584		72.6935	117.508		5.38867	19.5354
		32.4937	13.5334		32.4937	23.5731		1	12.2866			19.1758	49.2754		284.745	433.933		5.38867	65.8738
		32.4937	26.0667		32.4937	80.0059		13.5334	1			16051.2	3118.06		172.661	126.776		779.99	1495.74
		32.4937	51.1335		32.4937	80.0059		126.334	34.8597			1	7.58301		11.0977	12.9156		577.014	5196.2
		32.4937	38.6001		32.4937	170.298		1	12.2866			31.293	28.4292		47.4493	57.93		9.77735	3.64791
		32.4937	1		32.4937	12.2866		1	12.2866			16.1465	18.5547		11.0977	7.61977		6.48584	10.2677
		32.4937	1		32.4937	12.2866		51.1335	1			16.1465	3.19434		1	6.29582		49.2754	71.1696
		32.4937	51.1335		32.4937	23.5731		1	12.2866			58.5568	37.2066		4.0293	8.94373		3118.06	8841.04
		32.4937	88.7336		32.4937	57.4328		63.6668	1			61.5861	9.77735		675.525	672.245		7.58301	1
		32.4937	1		32.4937	91.2924		1	12.2866			79.7619	37.2066		19.1758	11.5916		28.4292	12.9156
		32.4937	1		32.4937	1		113.8	113.865			9.07814	3.19434		75.7228	27.4791		18.5547	19.5354
		32.4937	88.7336		32.4937	80.0059		1	12.2866			1	7.58301		2.00977	11.5916		3.19434	6.29582
		32.4937	13.5334		32.4937	23.5731		26.0667	68.7193			3765.41	861.18		791.648	306.834		37.2066	214.157
		32.4937	1		32.4937	1		51.1335	1			233.246	93.1622		1070.34	1256.11		9.77735	95.0008
		32.4937	13.5334		32.4937	12.2866		63.6668	1			5.03907	1		683.603	553.089		37.2066	84.4091
		32.4937	1		32.4937	113.865		1	12.2866			211.032	327.956		20.1856	26.1551		7.58301	1
		32.4937	13.5334		32.4937	34.8597		13.5334	1			795.687	253.349		12.1074	18.2114		861.18	1873.07
		32.4937	13.5334		32.4937	23.5731		13.5334	1			75.7228	110.717		926.957	987.346		93.1622	170.466
		32.4937	1		32.4937	1		88.7336	23.5731			4.0293	5.38867		9.07814	10.2677		1	11.5916
		32.4937	51.1335		32.4937	34.8597		13.5334	34.8597			939.074	172.158		96.9279	68.5217		327.956	353.172
		32.4937	13.5334		32.4937	23.5731		13.5334	23.5731			323.116	103.037		98.9475	102.945		253.349	314.777
		32.4937	13.5334		32.4937	46.1462		26.0667	23.5731			10079.5	1867.28		599.792	312.129		110.717	73.8175
		32.4937	1		32.4937	1		26.0667	12.2866			142.367	87.6763		1058.23	677.541		5.38867	23.5072
		32.4937	1		32.4937	1		38.6001	1			1	5.38867		13.1172	67.1977		172.158	2613.16
		21.9958	1		21.9958	1		51.1335	1			139.338	38.3037		6.04884	3.64791		103.037	120.156
		21.9958	1		21.9958	1		126.334	12.2866			66.6349	26.2349		117.123	158.551		1867.28	6350.69
		21.9958	1		21.9958	1		1	46.1462			13547	4440.14		3.01953	3.64791		87.6763	140.015
		21.9958	1		21.9958	57.4328		26.0667	1			8.06837	14.166		3989.58	2750.85		5.38867	1
		21.9958	1		21.9958	1		13.5334	1			334.223	127.174		1616.63	1875.72		38.3037	39.3947
		21.9958	1		21.9958	46.1462		1	34.8597			9.07814	1		17.1563	32.7749		26.2349	559.709
		21.9958	63.6668		21.9958	23.5731		26.0667	23.5731			58.5568	49.2754		13.1172	118.832		4440.14	15677.9
		21.9958	1		21.9958	1		176.467	23.5731			10.0879	1		163.573	182.382		14.166	6.29582
		21.9958	1		21.9958	1		63.6668	34.8597			28.2637	25.1377		1	8.94373		127.174	316.101
		21.9958	1		21.9958	1		1	23.5731			139.338	42.6924		5.03907	1		49.2754	26.1551
		21.9958	1		21.9958	1		1	23.5731			1	5.38867		355.428	207.537		1	6.29582
		21.9958	1		21.9958	1		1	12.2866			103.996	65.7329		11.0977	4.97186		25.1377	1
		21.9958	1		21.9958	1		13.5334	34.8597			90.8693	45.9839		3429.16	2752.18		42.6924	713.288
		21.9958	1		21.9958	1		1	34.8597			1655	612.123		25.2344	20.8593		5.38867	1
		21.9958	1		21.9958	1		13.5334	136.439			1706.5	410.244		13.1172	18.2114		65.7329	166.494
		21.9958	63.6668		21.9958	12.2866		13.5334	12.2866			27.2539	19.6519		35.3321	16.8875		45.9839	149.283
		21.9958	38.6001		21.9958	1		1	12.2866			239.305	116.203		120.153	59.254		612.123	1003.23
		21.9958	1		21.9958	1		38.6001	23.5731			72.6935	81.0933		32.3028	34.0989		410.244	1277.29
		21.9958	1		21.9958	1		1	12.2866			4.0293	2.09717		9.07814	15.5635		19.6519	31.4509
		21.9958	1		21.9958	1		1	12.2866			284.745	85.482		45.4298	34.0989		116.203	211.509
		21.9958	1		21.9958	1		13.5334	46.1462			172.661	98.648		370.575	420.694		81.0933	117.508
		21.9958	1		21.9958	1		1	12.2866			11.0977	16.3604		19.1758	11.5916		85.482	433.933
		21.9958	1		21.9958	57.4328		13.5334	23.5731			47.4493	132.66		11750.6	9320.32		98.648	126.776
		21.9958	1		21.9958	12.2866		1	12.2866			11.0977	17.4575		45.4298	83.0852		16.3604	12.9156
		21.9958	1		21.9958	1		88.7336	34.8597			4.0293	7.58301		205.983	326.693		132.66	57.93
		21.9958	1		21.9958	102.579		1	12.2866			675.525	624.192		9.07814	4.97186		17.4575	7.61977
		21.9958	1		21.9958	1		13.5334	1			19.1758	8.68018		13.1172	114.86		3.19434	6.29582
		21.9958	26.0667		21.9958	12.2866		13.5334	1			75.7228	40.4981		27.2539	28.803		7.58301	8.94373
		21.9958	1		21.9958	23.5731		38.6001	1			791.648	233.6		121.162	95.0008		624.192	672.245
		21.9958	13.5334		21.9958	46.1462		13.5334	113.865			1070.34	395.981		195.885	166.494		8.68018	11.5916
		21.9958	1		21.9958	12.2866		1	12.2866			683.603	517.766		8.06837	1		40.4981	27.4791
		21.9958	1		21.9958	1		1	192.871			20.1856	17.4575		623.017	500.131		1	11.5916
		21.9958	1		21.9958	1		76.2002	80.0059			12.1074	5.38867		6.04884	16.8875		233.6	306.834
		21.9958	1		21.9958	12.2866		1	12.2866			926.957	368.551		4015.84	2509.89		395.981	1256.11
		21.9958	63.6668		21.9958	34.8597		1	12.2866			9.07814	3.19434		25.2344	1		517.766	553.089
		21.9958	76.2002		21.9958	1		13.5334	34.8597			96.9279	140.34		6.04884	4.97186		17.4575	26.1551
		21.9958	38.6001		21.9958	1		13.5334	1			98.9475	37.2066		9.07814	11.5916		5.38867	18.2114
		21.9958	1		21.9958	12.2866		13.5334	1			599.792	84.3848		11.0977	2.32395		368.551	987.346
		21.9958	38.6001		21.9958	23.5731		13.5334	1			1058.23	587.985		10.0879	49.9863		3.19434	10.2677
		21.9958	1		21.9958	1		1	102.579			13.1172	10.8745		7.05861	2.32395		140.34	68.5217
		21.9958	1		21.9958	1		38.6001	34.8597			6.04884	10.8745		5.03907	1		4.29151	3.64791
		21.9958	1		21.9958	1		1	12.2866			117.123	24.0405		2346.69	5190.9		37.2066	102.945
		21.9958	1		21.9958	1		26.0667	23.5731			3.01953	4.29151		8.06837	71.1696		84.3848	312.129
		21.9958	1		21.9958	12.2866		1	12.2866			3989.58	1342.84		5.03907	14.2395		587.985	677.541
		21.9958	1		21.9958	1		13.5334	1			1616.63	935.788		1801.41	1681.1		10.8745	67.1977
		21.9958	13.5334		21.9958	1		1	12.2866			17.1563	40.4981		1205.65	2238.48		10.8745	3.64791
		21.9958	1		21.9958	1		51.1335	23.5731			13.1172	28.4292		60.5763	36.7468		24.0405	158.551
		21.9958	1		21.9958	1		1	12.2866			163.573	79.9961		30.2833	6.29582		4.29151	3.64791
		21.9958	1		21.9958	1		13.5334	1			1	14.166		41.3907	79.1133		1342.84	2750.85
		21.9958	1		21.9958	1		63.6668	12.2866			5.03907	1		18.166	35.4228		935.788	1875.72
		21.9958	26.0667		21.9958	1		1	12.2866			355.428	357.58		187.807	1256.11		40.4981	32.7749
		21.9958	1		21.9958	1		13.5334	1			2.00977	11.9717		17.1563	2.32395		28.4292	118.832
		21.9958	1		21.9958	1		13.5334	23.5731			11.0977	27.332		299.891	175.762		79.9961	182.382
		21.9958	76.2002		21.9958	1		38.6001	12.2866			3429.16	1099.27		9.07814	1		14.166	8.94373
		21.9958	1		21.9958	1		13.5334	1			25.2344	4.29151		3480.66	1911.47		357.58	207.537
		21.9958	1		21.9958	1		88.7336	1			13.1172	7.58301		380.673	464.384		11.9717	2.32395
		21.9958	1		21.9958	1		13.5334	215.445			35.3321	8.68018		204.973	607.371		27.332	4.97186
		21.9958	1		21.9958	80.0059		51.1335	1			120.153	70.1216		1824.64	1156.81		1099.27	2752.18
		21.9958	26.0667		21.9958	102.579		13.5334	1			32.3028	2.09717		28.2637	35.4228		4.29151	20.8593
		21.9958	13.5334		21.9958	1		38.6001	1			9.07814	1		41.3907	6.29582		7.58301	18.2114
		21.9958	1		21.9958	1		13.5334	1			45.4298	24.0405		1	6.29582		8.68018	16.8875
		21.9958	1		21.9958	102.579		51.1335	1			370.575	203.976		8.06837	15.5635		70.1216	59.254
		21.9958	1		21.9958	12.2866		13.5334	23.5731			19.1758	1		1	16.8875		2.09717	34.0989
		21.9958	63.6668		21.9958	1		38.6001	34.8597			11750.6	13705.7		112.074	729.175		1	15.5635
		21.9958	1		21.9958	1		1	12.2866			45.4298	41.5952		38.3614	19.5354		24.0405	34.0989
		21.9958	1		21.9958	1		63.6668	12.2866			205.983	74.5103		2671.84	930.416		203.976	420.694
		21.9958	51.1335		21.9958	1		13.5334	1			9.07814	4.29151		16.1465	14.2395		1	11.5916
		21.9958	26.0667		21.9958	1		1	12.2866			13.1172	9.77735		335.233	215.481		13705.7	9320.32
		21.9958	1		21.9958	1		88.7336	46.1462			2.00977	4.29151		141.358	136.043		41.5952	83.0852
		21.9958	1		21.9958	1		26.0667	1			27.2539	14.166		8.06837	4.97186		74.5103	326.693
		21.9958	1		21.9958	1		1	12.2866			121.162	85.482		196.895	218.129		4.29151	4.97186
		21.9958	1		21.9958	1		13.5334	1			195.885	70.1216		4.0293	30.127		9.77735	114.86
		21.9958	1		21.9958	1		13.5334	12.2866			8.06837	4.29151		3.01953	4.97186		14.166	28.803
		21.9958	1		21.9958	57.4328		13.5334	1			623.017	232.503		17.1563	18.2114		85.482	95.0008
		21.9958	1		21.9958	1		1	12.2866			6.04884	9.77735		7.05861	64.5498		70.1216	166.494
		21.9958	1		21.9958	1		13.5334	1			4015.84	1482.18		3.01953	20.8593		232.503	500.131
		21.9958	13.5334		21.9958	1		1379.67	7517.85			1	14.166		1262.2	886.726		9.77735	16.8875
		21.9958	1		21.9958	1		13.5334	1			25.2344	32.8179		971.386	570.3		1482.18	2509.89
		21.9958	1		21.9958	1		264.201	147.725			6.04884	14.166		40.3809	8.94373		14.166	1
		21.9958	101.267		21.9958	1		51.1335	147.725			9.07814	5.38867		5.03907	19.5354		32.8179	1
		21.9958	63.6668		21.9958	46.1462		76.2002	34.8597			11.0977	1		86.8302	65.8738		14.166	4.97186
		21.9958	1		21.9958	1		1	12.2866			10.0879	7.58301		286.764	286.974		5.38867	11.5916
		21.9958	51.1335		21.9958	80.0059		26.0667	68.7193			7.05861	2.09717		1791.32	3001.08		7.58301	49.9863
		21.9958	13.5334		21.9958	1		51.1335	192.871			5.03907	1		9.07814	15.5635		671.37	5190.9
		21.9958	1		21.9958	1		13.5334	1			2346.69	671.37		25.2344	10.2677		17.4575	71.1696
		21.9958	1		21.9958	1		1	12.2866			8.06837	17.4575		24175.8	15144.4		19.6519	14.2395
		21.9958	13.5334		21.9958	1		1	34.8597			5.03907	19.6519		43.4102	136.043		657.107	1681.1
		21.9958	1		21.9958	1		13.5334	34.8597			1801.41	657.107		388.751	275.059		803.03	2238.48
		21.9958	1		21.9958	68.7193		1	12.2866			1205.65	803.03		66.6349	35.4228		16.3604	36.7468
		21.9958	1		21.9958	12.2866		13.5334	113.865			60.5763	16.3604		93.8986	223.424		4.29151	6.29582
		21.9958	1		21.9958	1		88.7336	305.737			30.2833	4.29151		49.4688	15.5635		88.7735	79.1133
		21.9958	38.6001		21.9958	1		26.0667	12.2866			41.3907	88.7735		10.0879	24.8312		1	35.4228
		21.9958	1		21.9958	1		26.0667	1			18.166	1		3.01953	6.29582		103.037	1256.11
		21.9958	1		21.9958	1		13.5334	1			187.807	103.037		2878.84	2468.85		10.8745	2.32395
		21.9958	1		21.9958	1		13.5334	1			17.1563	10.8745		46.4395	101.621		94.2593	175.762
		21.9958	1		21.9958	1		13.5334	68.7193			299.891	94.2593		162.563	481.596		1585.31	1911.47
		21.9958	1		21.9958	23.5731		13.5334	23.5731			9.07814	1		15.1367	12.9156		477.171	464.384
		21.9958	26.0667		21.9958	12.2866		51.1335	125.152			3480.66	1585.31		10.0879	12.9156		48.1782	607.371
		21.9958	13.5334		21.9958	12.2866		26.0667	23.5731			380.673	477.171		852.234	509.399		525.447	1156.81
		21.9958	38.6001		21.9958	23.5731		1	34.8597			204.973	48.1782		6.04884	11.5916		43.7896	35.4228
		21.9958	138.867		21.9958	68.7193		13.5334	1			1824.64	525.447		15.1367	65.8738		27.332	6.29582
		21.9958	113.8		21.9958	12.2866		13.5334	1			28.2637	43.7896		151.455	143.987		2.09717	6.29582
		21.9958	38.6001		21.9958	46.1462		13.5334	12.2866			41.3907	27.332		388.751	725.203		20.749	15.5635
		21.9958	1		21.9958	1		38.6001	34.8597			8.06837	20.749		71.6837	69.8456		16.3604	1
		21.9958	38.6001		21.9958	1		26.0667	1			1	16.3604		109.045	63.2259		6.48584	16.8875
		21.9958	1		21.9958	1		13.5334	12.2866			1	6.48584		28.2637	1		8.68018	729.175
		21.9958	1		21.9958	1		63.6668	34.8597			112.074	8.68018		21.1954	44.6905		10.8745	19.5354
		21.9958	1		21.9958	1		13.5334	1			38.3614	10.8745		10.0879	10.2677		798.641	930.416
		21.9958	1		21.9958	1		13.5334	1			2671.84	798.641		8.06837	4.97186		37.2066	14.2395
		21.9958	1		21.9958	1		138.867	91.2924			16.1465	37.2066		35.3321	2.32395		157.895	215.481
		21.9958	1		21.9958	1		76.2002	1			335.233	157.895		101.977	67.1977		7.58301	1
		21.9958	1		21.9958	1		38.6001	1			1	7.58301		26.2442	35.4228		70.1216	136.043
		21.9958	1		21.9958	23.5731		13.5334	1			141.358	70.1216		34.3223	47.3384		4.29151	4.97186
		21.9958	1		21.9958	1		13.5334	1			8.06837	4.29151		11.0977	1		72.316	218.129
		21.9958	26.0667		21.9958	12.2866		13.5334	1			196.895	72.316		4.0293	3.64791		4.29151	30.127
		21.9958	1		21.9958	1		38.6001	1			4.0293	4.29151		16.1465	20.8593		3.19434	4.97186
		21.9958	88.7336		21.9958	1		38.6001	23.5731			3.01953	3.19434		3.01953	3.64791		2.09717	18.2114
		21.9958	1		21.9958	1		13.5334	1			17.1563	2.09717		14.127	2.32395		1	64.5498
		21.9958	239.134		21.9958	23.5731		13.5334	1			7.05861	1		20.1856	39.3947		1	20.8593
		21.9958	26.0667		21.9958	12.2866		13.5334	1			1262.2	200.685		660.378	902.613		200.685	886.726
		21.9958	26.0667		21.9958	1		1	12.2866			971.386	281.875		152.465	85.7331		281.875	570.3
		21.9958	1		21.9958	1		1	23.5731			40.3809	11.9717		611.909	652.386		11.9717	8.94373
		21.9958	1		21.9958	1		38.6001	1			5.03907	1		71.6837	76.4654		1	19.5354
		21.9958	1		21.9958	1		1	23.5731			86.8302	48.1782		9.07814	3.64791		48.1782	65.8738
		21.9958	1		21.9958	1		1	12.2866			286.764	39.4009		27.2539	11.5916		39.4009	286.974
		11.4979	1		11.4979	1		51.1335	113.865			1791.32	2371.98		6.04884	1		2371.98	3001.08
		11.4979	1		11.4979	1		13.5334	1			9.07814	19.6519		73.7033	39.3947		19.6519	15.5635
		11.4979	1		11.4979	1		13.5334	12.2866			25.2344	61.3443		20.1856	10.2677		61.3443	10.2677
		11.4979	1		11.4979	1		1	12.2866			24175.8	4227.29		419.044	448.497		4227.29	15144.4
		11.4979	1		11.4979	1		13.5334	1			43.4102	62.4414		8113.47	3930.5		62.4414	136.043
		11.4979	63.6668		11.4979	1		26.0667	23.5731			388.751	144.729		217.09	170.466		144.729	275.059
		11.4979	1		11.4979	1		88.7336	23.5731			66.6349	52.5669		5.03907	1		52.5669	35.4228
		11.4979	1		11.4979	1		1	12.2866			93.8986	291.75		9.07814	1		291.75	223.424
		11.4979	1		11.4979	1		13.5334	1			1	5.38867		643.212	497.483		5.38867	1
		11.4979	1		11.4979	12.2866		51.1335	1			49.4688	32.8179		6.04884	16.8875		32.8179	15.5635
		11.4979	1		11.4979	1		1	80.0059			10.0879	3.19434		8.06837	1		3.19434	24.8312
		11.4979	1		11.4979	1		1	12.2866			2878.84	496.92		2.00977	10.2677		1	6.29582
		11.4979	13.5334		11.4979	1		13.5334	1			46.4395	58.0528		2.00977	26.1551		496.92	2468.85
		11.4979	126.334		11.4979	34.8597		13.5334	12.2866			162.563	194.102		1944.8	476.3		58.0528	101.621
		11.4979	1		11.4979	12.2866		803.136	215.445			15.1367	4.29151		9.07814	6.29582		194.102	481.596
		11.4979	1		11.4979	1		389.534	260.591			10.0879	2.09717		9.07814	8.94373		4.29151	12.9156
		11.4979	1		11.4979	12.2866		189.001	429.889			852.234	466.2		1	7.61977		2.09717	12.9156
		11.4979	1		11.4979	1		38.6001	46.1462			6.04884	1		3293.85	2031.95		466.2	509.399
		11.4979	51.1335		11.4979	1		163.934	68.7193			15.1367	22.9434		304.94	154.579		1	11.5916
		11.4979	1		11.4979	1		51.1335	46.1462			151.455	98.648		457.415	218.129		22.9434	65.8738
		11.4979	1		11.4979	1		38.6001	170.298			388.751	115.106		4.0293	4.97186		98.648	143.987
		11.4979	1		11.4979	1		151.4	23.5731			71.6837	19.6519		16.1465	26.1551		115.106	725.203
		11.4979	1		11.4979	1		51.1335	1			109.045	31.7207		435.2	575.596		19.6519	69.8456
		11.4979	1		11.4979	1		13.5334	23.5731			4.0293	8.68018		3.01953	7.61977		31.7207	63.2259
		11.4979	1		11.4979	1		51.1335	1			28.2637	1		176.7	55.2821		8.68018	1
		11.4979	1		11.4979	1		101.267	23.5731			21.1954	16.3604		4.0293	8.94373		16.3604	44.6905
		11.4979	1		11.4979	12.2866		76.2002	1			10.0879	1		27.2539	19.5354		1	10.2677
		11.4979	63.6668		11.4979	1		151.4	192.871			8.06837	8.68018		1	7.61977		8.68018	4.97186
		11.4979	1		11.4979	1		201.534	12.2866			35.3321	15.2632		14.127	16.8875		15.2632	2.32395
		11.4979	1		11.4979	1		13.5334	1			101.977	127.174		24.2247	3.64791		127.174	67.1977
		11.4979	1		11.4979	12.2866		13.5334	1			26.2442	26.2349		344.321	326.693		26.2349	35.4228
		11.4979	1		11.4979	1		63.6668	57.4328			34.3223	30.6236		5.03907	10.2677		30.6236	47.3384
		11.4979	113.8		11.4979	113.865		163.934	1			11.0977	1		231.227	1050.9		11.9717	3.64791
		11.4979	1		11.4979	1		1	12.2866			4.0293	11.9717		13.1172	42.0426		16.3604	20.8593
		11.4979	1		11.4979	1		26.0667	23.5731			16.1465	16.3604		9.07814	24.8312		7.58301	39.3947
		11.4979	1		11.4979	1		126.334	46.1462			14.127	1		173.67	56.6061		527.641	902.613
		11.4979	1		11.4979	1		163.934	1			20.1856	7.58301		253.442	202.241		82.1905	85.7331
		11.4979	1		11.4979	12.2866		176.467	80.0059			660.378	527.641		10.0879	1		227.017	652.386
		11.4979	1		11.4979	1		151.4	34.8597			152.465	82.1905		451.356	531.906		60.2471	76.4654
		11.4979	1		11.4979	1		26.0667	23.5731			611.909	227.017		17.1563	12.9156		9.77735	3.64791
		11.4979	1		11.4979	1		189.001	147.725			71.6837	60.2471		20.1856	24.8312		20.749	11.5916
		11.4979	1		11.4979	1		1	68.7193			9.07814	9.77735		5394.17	1393.8		103.037	39.3947
		11.4979	1		11.4979	1		101.267	1			27.2539	20.749		54.5177	68.5217		9.77735	10.2677
		11.4979	26.0667		11.4979	68.7193		13.5334	12.2866			6.04884	1		118.133	247.256		300.527	448.497
		11.4979	1		11.4979	1		264.201	34.8597			73.7033	103.037		6.04884	1		1631.39	3930.5
		11.4979	51.1335		11.4979	1		13.5334	34.8597			20.1856	9.77735		1	16.8875		73.4131	170.466
		11.4979	63.6668		11.4979	1		51.1335	23.5731			419.044	300.527		1369.23	3627.31		393.786	497.483
		11.4979	1		11.4979	1		13.5334	1			8113.47	1631.39		11.0977	4.97186		1	16.8875
		11.4979	1		11.4979	1		138.867	23.5731			217.09	73.4131		11.0977	39.3947		13.0688	1
		11.4979	1		11.4979	12.2866		63.6668	1			5.03907	1		87.84	610.019		4.29151	10.2677
		11.4979	1		11.4979	1		13.5334	136.439			9.07814	1		1185.46	6656.52		1	26.1551
		11.4979	1		11.4979	1		26.0667	12.2866			643.212	393.786		8.06837	6.29582		604.443	476.3
		11.4979	1		11.4979	1		38.6001	238.018			6.04884	1		123.182	71.1696		4.29151	6.29582
		11.4979	1		11.4979	1		176.467	46.1462			8.06837	13.0688		94.9084	130.748		3.19434	8.94373
		11.4979	13.5334		11.4979	1		76.2002	1			2.00977	4.29151		419.044	247.256		3.19434	7.61977
		11.4979	1		11.4979	1		63.6668	57.4328			1944.8	604.443		576.567	289.622		1476.69	2031.95
		11.4979	1		11.4979	1		13.5334	34.8597			9.07814	4.29151		2.00977	40.7186		60.2471	154.579
		11.4979	1		11.4979	1		38.6001	136.439			9.07814	3.19434		18.166	34.0989		163.381	218.129
		11.4979	1		11.4979	1		38.6001	12.2866			3293.85	1476.69		41.3907	84.4091		10.8745	26.1551
		11.4979	1		11.4979	1		26.0667	23.5731			304.94	60.2471		16.1465	14.2395		361.968	575.596
		11.4979	1		11.4979	1		1	12.2866			457.415	163.381		45.4298	24.8312		3.19434	7.61977
		11.4979	1		11.4979	1		38.6001	1			16.1465	10.8745		113.084	28.803		100.842	55.2821
		11.4979	1		11.4979	1		76.2002	260.591			435.2	361.968		100.967	69.8456		1	8.94373
		11.4979	1		11.4979	1		26.0667	1			3.01953	3.19434		9.07814	4.97186		4.29151	19.5354
		11.4979	1		11.4979	1		26.0667	12.2866			176.7	100.842		24.2247	1		1	7.61977
		11.4979	13.5334		11.4979	1		26.0667	46.1462			27.2539	4.29151		54.5177	23.5072		1	16.8875
		11.4979	88.7336		11.4979	23.5731		38.6001	23.5731			14.127	1		154.485	251.227		9.77735	3.64791
		11.4979	1		11.4979	1		13.5334	1			24.2247	9.77735		17.1563	26.1551		219.337	326.693
		11.4979	1		11.4979	1		126.334	1			344.321	219.337		1233.93	1135.63		1	10.2677
		11.4979	13.5334		11.4979	34.8597		38.6001	125.152			5.03907	1		1	7.61977		58.0528	1050.9
		11.4979	13.5334		11.4979	23.5731		26.0667	23.5731			231.227	58.0528		9.07814	28.803		22.9434	42.0426
		11.4979	26.0667		11.4979	23.5731		113.8	23.5731			13.1172	22.9434		110.055	83.0852		6.48584	24.8312
		11.4979	26.0667		11.4979	12.2866		51.1335	1			9.07814	6.48584		3.01953	6.29582		111.814	56.6061
		11.4979	1		11.4979	1		13.5334	1			173.67	111.814		20.1856	1		62.4414	202.241
		11.4979	1		11.4979	1		113.8	12.2866			253.442	62.4414		12.1074	32.7749		185.324	531.906
		11.4979	1		11.4979	1		1	12.2866			10.0879	1		2.00977	8.94373		25.1377	12.9156
		11.4979	38.6001		11.4979	1		76.2002	1			451.356	185.324		2.00977	24.8312		8.68018	24.8312
		11.4979	1		11.4979	1		51.1335	34.8597			17.1563	25.1377		41.3907	325.369		1168.39	1393.8
		11.4979	1		11.4979	1		1	159.012			20.1856	8.68018		8.06837	10.2677		35.0122	68.5217
		11.4979	51.1335		11.4979	1		63.6668	1			5394.17	1168.39		6.04884	1		67.9273	247.256
		11.4979	1		11.4979	1		38.6001	80.0059			54.5177	35.0122		3.01953	15.5635		1	16.8875
		11.4979	1		11.4979	1		38.6001	12.2866			118.133	67.9273		42.4005	69.8456		469.491	3627.31
		11.4979	126.334		11.4979	12.2866		76.2002	12.2866			6.04884	4.29151		463.474	816.556		8.68018	4.97186
		11.4979	1		11.4979	1		76.2002	1			1369.23	469.491		5.03907	4.97186		17.4575	39.3947
		11.4979	1		11.4979	1		26.0667	68.7193			11.0977	8.68018		24.2247	10.2677		4.29151	3.64791
		11.4979	1		11.4979	1		13.5334	1			11.0977	17.4575		101.977	167.818		30.6236	610.019
		11.4979	1		11.4979	1		1	147.725			2.00977	4.29151		7.05861	7.61977		212.754	6656.52
		11.4979	1		11.4979	1		13.5334	23.5731			87.84	30.6236		5.03907	6.29582		4.29151	6.29582
		11.4979	1		11.4979	1		38.6001	57.4328			1185.46	212.754		14.127	8.94373		84.3848	71.1696
		11.4979	1		11.4979	46.1462		88.7336	57.4328			8.06837	4.29151		240.315	56.6061		117.3	130.748
		11.4979	1		11.4979	1		1	12.2866			123.182	84.3848		1	11.5916		4.29151	2.32395
		11.4979	1		11.4979	1		1	12.2866			94.9084	117.3		11.0977	3.64791		148.021	247.256
		11.4979	26.0667		11.4979	1		1	12.2866			2.00977	4.29151		18.166	161.198		163.381	289.622
		11.4979	1		11.4979	1		126.334	1			419.044	148.021		82.7912	102.945		1	40.7186
		11.4979	1		11.4979	1		1	46.1462			576.567	163.381		6.04884	11.5916		31.7207	34.0989
		11.4979	13.5334		11.4979	1		63.6668	12.2866			18.166	31.7207		6.04884	16.8875		36.1094	84.4091
		11.4979	1		11.4979	1		126.334	91.2924			41.3907	36.1094		1	11.5916		14.166	1
		11.4979	1		11.4979	1		26.0667	12.2866			1	14.166		200.934	498.807		5.38867	14.2395
		11.4979	1		11.4979	34.8597		13.5334	23.5731			16.1465	5.38867		28.2637	8.94373		19.6519	24.8312
		11.4979	1		11.4979	1		13.5334	1			45.4298	19.6519		13.1172	11.5916		39.4009	28.803
		11.4979	1		11.4979	1		88.7336	57.4328			113.084	39.4009		1390.44	4989.66		24.0405	69.8456
		11.4979	1		11.4979	1		214.067	113.865			100.967	24.0405		14.127	19.5354		8.68018	1
		11.4979	26.0667		11.4979	23.5731		13.5334	1			9.07814	1		2.00977	6.29582		20.749	23.5072
		11.4979	176.467		11.4979	23.5731		13.5334	1			24.2247	8.68018		9.07814	10.2677		96.4537	251.227
		11.4979	1		11.4979	1		88.7336	34.8597			54.5177	20.749		92.8888	592.808		2.09717	26.1551
		11.4979	63.6668		11.4979	34.8597		63.6668	1			154.485	96.4537		10018.9	6058.09		290.652	1135.63
		11.4979	1		11.4979	1		76.2002	34.8597			17.1563	2.09717		57.547	118.832		8.68018	7.61977
		11.4979	1		11.4979	1		63.6668	34.8597			1233.93	290.652		181.748	118.832		18.5547	28.803
		11.4979	1		11.4979	23.5731		1	12.2866			1	8.68018		1	11.5916		31.7207	83.0852
		11.4979	1		11.4979	1		51.1335	12.2866			9.07814	18.5547		31.293	106.916		1	6.29582
		11.4979	1		11.4979	1		113.8	1			110.055	31.7207		30.2833	52.6342		6.48584	32.7749
		11.4979	1		11.4979	1		1	12.2866			20.1856	2.09717		69.6642	60.578		5.38867	1
		11.4979	1		11.4979	1		13.5334	1			12.1074	6.48584		1	22.1833		1	8.94373
		11.4979	1		11.4979	23.5731		13.5334	1			2.00977	5.38867		24.2247	38.0707		8.68018	1
		11.4979	1		11.4979	1		1	91.2924			1	8.68018		1	6.29582		2.09717	24.8312
		11.4979	1		11.4979	1		13.5334	12.2866			1	5.38867		9.07814	14.2395		5.38867	2.32395
		11.4979	1		11.4979	1		13.5334	23.5731			41.3907	3.19434		24.2247	12.9156		3.19434	325.369
		11.4979	1		11.4979	1		13.5334	1			8.06837	1		36.3419	100.297		1	10.2677
		11.4979	1		11.4979	12.2866		1	12.2866			6.04884	1		8.06837	1		6.48584	15.5635
		11.4979	1		11.4979	1		13.5334	1			3.01953	6.48584		42.4005	293.594		59.1499	69.8456
		11.4979	13.5334		11.4979	34.8597		38.6001	12.2866			42.4005	59.1499		2.00977	10.2677		79.9961	816.556
		11.4979	1		11.4979	1		13.5334	1			463.474	79.9961		555.362	576.92		13.0688	4.97186
		11.4979	1		11.4979	34.8597		38.6001	1			5.03907	13.0688		21.1954	19.5354		10.8745	10.2677
		11.4979	1		11.4979	1		13.5334	1			24.2247	10.8745		171.651	268.439		21.8462	167.818
		11.4979	13.5334		11.4979	136.439		13.5334	23.5731			101.977	21.8462		12.1074	19.5354		21.8462	1
		11.4979	13.5334		11.4979	12.2866		51.1335	23.5731			1	21.8462		26.2442	19.5354		11.9717	7.61977
		11.4979	1		11.4979	12.2866		138.867	12.2866			7.05861	11.9717		5.03907	1		4.29151	6.29582
		11.4979	38.6001		11.4979	23.5731		13.5334	1			5.03907	4.29151		8.06837	1		1	8.94373
		11.4979	1		11.4979	1		13.5334	1			14.127	1		15.1367	6.29582		142.535	56.6061
		11.4979	1		11.4979	1		1	80.0059			240.315	142.535		18.166	12.9156		13.0688	11.5916
		11.4979	1		11.4979	1		1	46.1462			1	13.0688		70.674	38.0707		1	161.198
		11.4979	1		11.4979	1		51.1335	1			11.0977	1		64.6154	79.1133		195.199	102.945
		11.4979	1		11.4979	12.2866		1	12.2866			18.166	1		6.04884	18.2114		1	11.5916
		11.4979	1		11.4979	1		13.5334	23.5731			82.7912	195.199		510.933	273.735		2.09717	16.8875
		11.4979	1		11.4979	1		13.5334	1			2.00977	4.29151		5.03907	7.61977		1	11.5916
		11.4979	1		11.4979	12.2866		13.5334	23.5731			6.04884	1		15.1367	7.61977		101.939	498.807
		11.4979	1		11.4979	1		26.0667	1			6.04884	2.09717		4.0293	4.97186		5.38867	8.94373
		11.4979	1		11.4979	1		13.5334	23.5731			200.934	101.939		52.4981	55.2821		3.19434	11.5916
		11.4979	13.5334		11.4979	46.1462		13.5334	12.2866			28.2637	5.38867		56.5372	75.1415		231.405	4989.66
		11.4979	1		11.4979	12.2866		1	34.8597			13.1172	3.19434		7.05861	14.2395		13.0688	19.5354
		11.4979	1		11.4979	1		1	12.2866			1390.44	231.405		12.1074	10.2677		2.09717	6.29582
		11.4979	1		11.4979	1		38.6001	136.439			14.127	13.0688		44.42	15.5635		15.2632	10.2677
		11.4979	13.5334		11.4979	23.5731		138.867	1			9.07814	15.2632		10.0879	6.29582		37.2066	592.808
		11.4979	1		11.4979	1		26.0667	1			92.8888	37.2066		7.05861	1		5438.57	6058.09
		11.4979	1		11.4979	12.2866		63.6668	12.2866			10018.9	5438.57		116.114	161.198		141.438	118.832
		11.4979	1		11.4979	1		1	12.2866			57.547	141.438		2.00977	12.9156		36.1094	118.832
		11.4979	88.7336		11.4979	34.8597		13.5334	12.2866			181.748	36.1094		20.1856	105.592		1	11.5916
		11.4979	1		11.4979	1		126.334	113.865			31.293	4.29151		37.3516	49.9863		4.29151	106.916
		11.4979	1		11.4979	12.2866		1	12.2866			30.2833	78.899		5.03907	1		78.899	52.6342
		11.4979	1		11.4979	1		26.0667	23.5731			69.6642	5.38867		203.963	170.466		5.38867	60.578
		11.4979	1		11.4979	1		38.6001	34.8597			1	26.2349		20.1856	8.94373		26.2349	1
		11.4979	1		11.4979	1		38.6001	1			24.2247	27.332		24.2247	23.5072		4.29151	22.1833
		11.4979	1		11.4979	1		13.5334	1			9.07814	21.8462		1429.82	502.779		27.332	38.0707
		11.4979	1		11.4979	1		101.267	113.865			24.2247	8.68018		3.01953	3.64791		1	6.29582
		11.4979	1		11.4979	1		113.8	46.1462			36.3419	7.58301		21.1954	1		21.8462	14.2395
		11.4979	13.5334		11.4979	1		51.1335	80.0059			8.06837	15.2632		10.0879	14.2395		8.68018	12.9156
		11.4979	1		11.4979	1		51.1335	12.2866			42.4005	11.9717		65.6251	39.3947		7.58301	100.297
		11.4979	1		11.4979	1		26.0667	1			555.362	875.443		3.01953	22.1833		15.2632	1
		11.4979	1		11.4979	1		1	12.2866			21.1954	6.48584		8.06837	10.2677		11.9717	293.594
		11.4979	1		11.4979	1		1	80.0059			171.651	132.66		1292.49	1481.18		1	10.2677
		11.4979	13.5334		11.4979	1		13.5334	1			12.1074	1		13.1172	8.94373		875.443	576.92
		11.4979	1		11.4979	1		1	12.2866			26.2442	33.9151		126.211	140.015		6.48584	19.5354
		11.4979	1		11.4979	1		1	113.865			5.03907	6.48584		16.1465	1		132.66	268.439
		11.4979	1		11.4979	1		63.6668	46.1462			8.06837	11.9717		5.03907	18.2114		1	19.5354
		11.4979	1		11.4979	1		51.1335	12.2866			15.1367	1		3.01953	22.1833		33.9151	19.5354
		11.4979	1		11.4979	1		26.0667	12.2866			18.166	15.2632		75.7228	110.888		6.48584	1
		11.4979	38.6001		11.4979	1		63.6668	1			70.674	64.6358		32.3028	91.0289		11.9717	1
		11.4979	1		11.4979	1		13.5334	1			64.6154	43.7896		12.1074	18.2114		1	6.29582
		11.4979	13.5334		11.4979	113.865		13.5334	23.5731			6.04884	35.0122		24.2247	6.29582		15.2632	12.9156
		11.4979	1		11.4979	1		1	12.2866			510.933	417.924		38.3614	65.8738		64.6358	38.0707
		11.4979	1		11.4979	12.2866		38.6001	23.5731			5.03907	4.29151		38.3614	108.24		43.7896	79.1133
		11.4979	1		11.4979	192.871		1	12.2866			15.1367	11.9717		162.563	114.86		35.0122	18.2114
		11.4979	1		11.4979	1		1	46.1462			4.0293	2.09717		1	7.61977		417.924	273.735
		11.4979	1		11.4979	1		38.6001	12.2866			52.4981	36.1094		1	15.5635		4.29151	7.61977
		11.4979	76.2002		11.4979	80.0059		113.8	12.2866			56.5372	19.6519		435.2	651.062		11.9717	7.61977
		11.4979	1		11.4979	12.2866		1	12.2866			7.05861	15.2632		4.0293	8.94373		2.09717	4.97186
		11.4979	1		11.4979	1		13.5334	12.2866			12.1074	10.8745		118.133	92.3529		36.1094	55.2821
		11.4979	1		11.4979	1		1	12.2866			44.42	17.4575		4.0293	10.2677		19.6519	75.1415
		11.4979	1		11.4979	1		26.0667	23.5731			10.0879	4.29151		6.04884	15.5635		15.2632	14.2395
		11.4979	1		11.4979	1		38.6001	80.0059			7.05861	5.38867		74.713	10.2677		10.8745	10.2677
		11.4979	1		11.4979	12.2866		13.5334	1			116.114	18.5547		138.328	151.931		17.4575	15.5635
		11.4979	1		11.4979	1		26.0667	147.725			2.00977	8.68018		228.198	742.414		4.29151	6.29582
		11.4979	1		11.4979	1		26.0667	23.5731			20.1856	5.38867		5.03907	1		5.38867	1
		11.4979	1		11.4979	1		88.7336	12.2866			37.3516	11.9717		456.405	354.496		18.5547	161.198
		11.4979	1		11.4979	1		1	34.8597			5.03907	1		3.01953	10.2677		8.68018	12.9156
		11.4979	1		11.4979	1		13.5334	12.2866			203.963	96.4537		27.2539	7.61977		5.38867	105.592
		11.4979	1		11.4979	1		1	12.2866			20.1856	19.6519		43.4102	47.3384		11.9717	49.9863
		11.4979	1		11.4979	1		13.5334	1			24.2247	39.4009		49.4688	23.5072		96.4537	170.466
		11.4979	1		11.4979	1		13.5334	1			1429.82	510.086		5.03907	4.97186		19.6519	8.94373
		11.4979	13.5334		11.4979	34.8597		13.5334	12.2866			4.0293	8.68018		11.0977	1		39.4009	23.5072
		11.4979	1		11.4979	1		151.4	1			21.1954	9.77735		4.0293	20.8593		510.086	502.779
		11.4979	13.5334		11.4979	1		1429.8	1423.11			10.0879	1		60.5763	43.3665		8.68018	1
		11.4979	13.5334		11.4979	1		890.869	633.047			65.6251	81.0933		3.01953	23.5072		9.77735	1
		11.4979	13.5334		11.4979	1		1	12.2866			3.01953	6.48584		5.03907	7.61977		1	14.2395
		11.4979	1		11.4979	1		113.8	113.865			8.06837	1		879.498	341.256		81.0933	39.3947
		11.4979	1		11.4979	1		138.867	23.5731			1292.49	2059.29		14.127	8.94373		6.48584	22.1833
		11.4979	1		11.4979	1		176.467	102.579			13.1172	20.749		52.4981	52.6342		1	10.2677
		11.4979	1		11.4979	1		151.4	125.152			126.211	74.5103		1	6.29582		2059.29	1481.18
		11.4979	1		11.4979	1		402.068	238.018			16.1465	1		72.6935	286.974		20.749	8.94373
		11.4979	1		11.4979	102.579		63.6668	91.2924			5.03907	7.58301		30.2833	69.8456		74.5103	140.015
		11.4979	1		11.4979	1		1	12.2866			75.7228	11.9717		201.944	445.849		7.58301	18.2114
		11.4979	1		11.4979	1		13.5334	1			32.3028	14.166		221.129	285.65		1	22.1833
		11.4979	1		11.4979	1		214.067	147.725			1	5.38867		91.8791	38.0707		11.9717	110.888
		11.4979	1		11.4979	1		13.5334	1			12.1074	19.6519		24.2247	26.1551		14.166	91.0289
		11.4979	1		11.4979	1		76.2002	91.2924			24.2247	16.3604		19.1758	51.3103		5.38867	1
		11.4979	1		11.4979	1		88.7336	46.1462			38.3614	6.48584		325.135	342.58		19.6519	18.2114
		11.4979	1		11.4979	1		13.5334	1			38.3614	35.0122		38.3614	65.8738		16.3604	6.29582
		11.4979	38.6001		11.4979	34.8597		13.5334	1			162.563	71.2188		1	7.61977		6.48584	65.8738
		11.4979	1		11.4979	12.2866		26.0667	113.865			435.2	92.065		24.2247	3.64791		35.0122	108.24
		11.4979	1		11.4979	1		38.6001	34.8597			118.133	22.9434		21.1954	14.2395		71.2188	114.86
		11.4979	26.0667		11.4979	23.5731		189.001	113.865			4.0293	6.48584		9.07814	3.64791		1	7.61977
		11.4979	1		11.4979	12.2866		26.0667	1			6.04884	37.2066		380.673	129.424		1	15.5635
		11.4979	1		11.4979	1		76.2002	1			74.713	24.0405		40.3809	8.94373		92.065	651.062
		11.4979	13.5334		11.4979	1		101.267	1			138.328	67.9273		1	12.9156		1	8.94373
		11.4979	1		11.4979	1		38.6001	1			228.198	255.543		13.1172	6.29582		22.9434	92.3529
		11.4979	1		11.4979	1		101.267	46.1462			5.03907	1		8.06837	1		6.48584	10.2677
		11.4979	1		11.4979	1		1	12.2866			456.405	365.26		44.42	118.832		37.2066	15.5635
		11.4979	1		11.4979	1		13.5334	23.5731			1	5.38867		60.5763	87.057		24.0405	10.2677
		11.4979	1		11.4979	1		1	12.2866			1	6.48584		11.0977	1		67.9273	151.931
		11.4979	1		11.4979	1		1	12.2866			27.2539	7.58301		6.04884	11.5916		255.543	742.414
		11.4979	1		11.4979	1		51.1335	1			43.4102	31.7207		1697.41	1189.91		365.26	354.496
		11.4979	1		11.4979	12.2866		51.1335	34.8597			49.4688	3.19434		85.8205	32.7749		5.38867	1
		11.4979	1		11.4979	1		26.0667	23.5731			5.03907	8.68018		1962.98	2251.72		1	10.2677
		11.4979	51.1335		11.4979	23.5731		38.6001	12.2866			11.0977	6.48584		91.8791	133.395		6.48584	1
		11.4979	1		11.4979	1		1	12.2866			1	6.48584		1	10.2677		7.58301	7.61977
		11.4979	1		11.4979	1		1	23.5731			4.0293	8.68018		315.038	240.636		31.7207	47.3384
		11.4979	1		11.4979	1		63.6668	1			60.5763	27.332		1298.55	415.398		3.19434	23.5072
		11.4979	1		11.4979	1		1	80.0059			5.03907	19.6519		1	11.5916		8.68018	4.97186
		11.4979	1		11.4979	1		63.6668	91.2924			879.498	358.677		71.6837	116.184		6.48584	1
		11.4979	1		11.4979	1		1	91.2924			14.127	13.0688		4.0293	11.5916		6.48584	1
		11.4979	1		11.4979	1		1	12.2866			2.00977	5.38867		11.0977	1		8.68018	20.8593
		11.4979	1		11.4979	1		1	12.2866			52.4981	6.48584		15.1367	24.8312		27.332	43.3665
		11.4979	1		11.4979	1		1	12.2866			2.00977	4.29151		77.7423	141.339		1	23.5072
		11.4979	1		11.4979	12.2866		13.5334	1			1	5.38867		229.208	202.241		19.6519	7.61977
		11.4979	13.5334		11.4979	1		1	12.2866			72.6935	8.68018		12.1074	15.5635		358.677	341.256
		11.4979	1		11.4979	1		13.5334	1			30.2833	25.1377		2.00977	11.5916		13.0688	8.94373
		11.4979	1		11.4979	1		26.0667	1			201.944	144.729		68.6544	117.508		5.38867	1
		11.4979	1		11.4979	1		63.6668	1			221.129	50.3726		1	59.254		6.48584	52.6342
		11.4979	1		11.4979	1		13.5334	1			91.8791	92.065		105.006	71.1696		5.38867	6.29582
		11.4979	1		11.4979	1		126.334	23.5731			24.2247	87.6763		12.1074	12.9156		8.68018	286.974
		11.4979	1		11.4979	1		51.1335	12.2866			19.1758	36.1094		877.478	3753.09		25.1377	69.8456
		11.4979	1		11.4979	1		1	12.2866			325.135	645.038		8.06837	1		144.729	445.849
		11.4979	1		11.4979	1		1	46.1462			38.3614	2.09717		57.547	68.5217		50.3726	285.65
		11.4979	1		11.4979	1		13.5334	1			1	25.1377		3.01953	3.64791		92.065	38.0707
		11.4979	1		11.4979	1		26.0667	1			24.2247	59.1499		5.03907	11.5916		87.6763	26.1551
		11.4979	1		11.4979	1		7721.56	8827.08			21.1954	10.8745		58.5568	63.2259		36.1094	51.3103
		11.4979	1		11.4979	1		6217.55	9481.71			9.07814	5.38867		930.996	320.073		645.038	342.58
		11.4979	1		11.4979	1		1141.54	4188.31			380.673	221.531		8.06837	60.578		2.09717	65.8738
		11.4979	63.6668		11.4979	12.2866		1329.54	2371.18			40.3809	33.9151		8.06837	4.97186		25.1377	7.61977
		11.4979	1		11.4979	1		377.001	915.211			1	15.2632		14.127	32.7749		59.1499	3.64791
		11.4979	1		11.4979	1		1667.94	2100.3			13.1172	8.68018		25.2344	12.9156		10.8745	14.2395
		11.4979	1		11.4979	1		1780.74	3240.24			8.06837	10.8745		1774.15	1694.34		5.38867	3.64791
		11.4979	1		11.4979	1		5315.15	3962.58			44.42	22.9434		60.5763	128.1		221.531	129.424
		11.4979	1		11.4979	1		1179.14	3285.39			60.5763	107.425		3.01953	32.7749		33.9151	8.94373
		11.4979	1		11.4979	1		1266.87	2969.36			11.0977	28.4292		21.1954	20.8593		15.2632	12.9156
		11.4979	1		11.4979	1		765.536	2122.87			6.04884	9.77735		27.2539	14.2395		8.68018	6.29582
		11.4979	1		11.4979	1		351.934	441.176			1697.41	1878.26		255.461	208.861		10.8745	1
		11.4979	1		11.4979	1		1241.8	960.357			85.8205	60.2471		7.05861	4.97186		22.9434	118.832
		11.4979	1		11.4979	1		903.403	1468.25			1962.98	842.528		4.0293	22.1833		107.425	87.057
		11.4979	1		11.4979	1		38.6001	12.2866			91.8791	14.166		1	6.29582		28.4292	1
		11.4979	1		11.4979	12.2866		1241.8	915.211			315.038	284.07		17.1563	35.4228		9.77735	11.5916
		11.4979	13.5334		11.4979	1		439.668	824.918			1298.55	508.989		226.178	847.007		1878.26	1189.91
		11.4979	1		11.4979	1		502.335	1073.22			71.6837	28.4292		1	11.5916		60.2471	32.7749
		11.4979	1		11.4979	1		489.801	1366.67			4.0293	2.09717		13.1172	7.61977		842.528	2251.72
		11.4979	1		11.4979	1		214.067	689.48			1	6.48584		5.03907	1		14.166	133.395
		11.4979	1		11.4979	1		715.402	238.018			11.0977	4.29151		6.04884	12.9156		1	10.2677
		11.4979	13.5334		11.4979	23.5731		1768.2	520.182			15.1367	1		6.04884	1		284.07	240.636
		11.4979	38.6001		11.4979	12.2866		915.936	1581.12			77.7423	84.3848		594.743	1302.45		508.989	415.398
		11.4979	1		11.4979	1		13.5334	1			229.208	106.328		957.25	598.104		1	11.5916
		11.4979	1		11.4979	1		2231.94	1671.41			1	8.68018		6.04884	3.64791		28.4292	116.184
		11.4979	1		11.4979	1		915.936	836.205			12.1074	11.9717		7.05861	28.803		2.09717	11.5916
		11.4979	1		11.4979	1		514.868	113.865			2.00977	25.1377		107.026	40.7186		6.48584	4.97186
		11.4979	1		11.4979	1		214.067	339.597			68.6544	45.9839		35.3321	2.32395		1	24.8312
		11.4979	1		11.4979	1		715.402	565.328			105.006	47.0811		127.221	67.1977		84.3848	141.339
		11.4979	1		11.4979	1		1003.67	723.34			12.1074	9.77735		4.0293	8.94373		106.328	202.241
		11.4979	1		11.4979	1		151.4	429.889			1	5.38867		4.0293	8.94373		8.68018	4.97186
		11.4979	13.5334		11.4979	1		176.467	3680.42			877.478	433.284		303.93	485.567		11.9717	15.5635
		11.4979	1		11.4979	1		289.267	508.895			8.06837	1		8.06837	42.0426		25.1377	11.5916
		11.4979	1		11.4979	1		26.0667	125.152			57.547	20.749		12.1074	1		45.9839	117.508
		11.4979	1		11.4979	1		251.667	159.012			3.01953	16.3604		2.00977	11.5916		1	59.254
		11.4979	1		11.4979	1		176.467	712.053			5.03907	7.58301		74.713	69.8456		47.0811	71.1696
		11.4979	1		11.4979	1		414.601	587.901			58.5568	88.7735		46.4395	165.17		9.77735	12.9156
		11.4979	88.7336		11.4979	1		176.467	317.024			930.996	220.434		12.1074	1		5.38867	1
		11.4979	13.5334		11.4979	215.445		1066.34	1039.36			8.06837	5.38867		65.6251	155.903		433.284	3753.09
		11.4979	1		11.4979	1		176.467	226.731			8.06837	1		52.4981	68.5217		20.749	68.5217
		11.4979	1		11.4979	1		176.467	204.158			14.127	9.77735		8.06837	6.29582		16.3604	1
		11.4979	1		11.4979	1		753.002	1163.52			25.2344	70.1216		9.07814	1		7.58301	11.5916
		11.4979	51.1335		11.4979	1		2532.74	1502.11			1774.15	527.641		15.1367	15.5635		88.7735	63.2259
		11.4979	1		11.4979	1		1492.47	2224.45			1	8.68018		5.03907	1		220.434	320.073
		11.4979	13.5334		11.4979	1		828.202	689.48			60.5763	13.0688		6.04884	15.5635		5.38867	60.578
		11.4979	38.6001		11.4979	1		226.601	396.029			21.1954	39.4009		186.797	196.945		9.77735	32.7749
		11.4979	1		11.4979	1		915.936	1603.69			27.2539	10.8745		9.07814	1		70.1216	12.9156
		11.4979	1		11.4979	1		13.5334	34.8597			255.461	132.66		32.3028	51.3103		527.641	1694.34
		11.4979	1		11.4979	1		489.801	1107.08			1	5.38867		43.4102	72.4935		8.68018	1
		11.4979	1		11.4979	1		915.936	779.772			7.05861	22.9434		26.2442	1		13.0688	128.1
		11.4979	1		11.4979	1		489.801	520.182			17.1563	18.5547		4.0293	4.97186		1	32.7749
		11.4979	13.5334		11.4979	1		840.736	768.486			4.0293	4.29151		2.00977	23.5072		39.4009	20.8593
		11.4979	1		11.4979	1		88.7336	565.328			226.178	64.6358		7.05861	1		10.8745	14.2395
		11.4979	51.1335		11.4979	1		1	215.445			1	21.8462		105.006	87.057		132.66	208.861
		11.4979	1		11.4979	1		301.801	170.298			13.1172	9.77735		16.1465	38.0707		5.38867	1
		11.4979	13.5334		11.4979	23.5731		138.867	215.445			5.03907	1		3.01953	3.64791		22.9434	4.97186
		11.4979	38.6001		11.4979	34.8597		51.1335	881.351			6.04884	5.38867		20.1856	18.2114		1	22.1833
		11.4979	1		11.4979	12.2866		163.934	768.486			6.04884	2.09717		4.0293	43.3665		2.09717	6.29582
		11.4979	1		11.4979	1		88.7336	136.439			2.00977	9.77735		26.2442	36.7468		18.5547	35.4228
		11.4979	63.6668		11.4979	12.2866		251.667	813.632			594.743	163.381		28.2637	71.1696		64.6358	847.007
		11.4979	1		11.4979	1		915.936	452.462			957.25	326.859		2.00977	12.9156		21.8462	11.5916
		11.4979	1		11.4979	1		339.401	678.193			6.04884	1		77.7423	77.7894		9.77735	7.61977
		11.4979	1		11.4979	1		1	147.725			7.05861	1		60.5763	210.185		5.38867	12.9156
		11.4979	1		11.4979	1		113.8	46.1462			107.026	22.9434		2.00977	6.29582		9.77735	1
		11.4979	1		11.4979	1		665.269	633.047			35.3321	6.48584		3818.93	1596.37		163.381	1302.45
		11.4979	1		11.4979	1		477.268	339.597			127.221	73.4131		15.1367	35.4228		326.859	598.104
		11.4979	1		11.4979	1		1241.8	791.059			4.0293	2.09717		2508.25	2868.68		1	28.803
		11.4979	13.5334		11.4979	1		101.267	204.158			303.93	160.089		5.03907	1		22.9434	40.7186
		11.4979	1		11.4979	1		176.467	508.895			8.06837	38.3037		43.4102	48.6624		6.48584	2.32395
		11.4979	1		11.4979	1		13.5334	192.871			12.1074	3.19434		3.01953	55.2821		73.4131	67.1977
		11.4979	1		11.4979	1		727.936	903.924			74.713	42.6924		178.719	145.311		2.09717	8.94373
		11.4979	1		11.4979	1		903.403	700.766			46.4395	22.9434		6.04884	16.8875		1	8.94373
		11.4979	1		11.4979	1		464.735	1050.65			12.1074	1		24.2247	60.578		160.089	485.567
		11.4979	1		11.4979	1		627.668	599.187			65.6251	89.8706		4259.19	2410.6		38.3037	42.0426
		11.4979	1		11.4979	12.2866		1	12.2866			52.4981	19.6519		28.2637	24.8312		1	11.5916
		11.4979	1		11.4979	1		602.602	463.749			8.06837	7.58301		11.0977	1		42.6924	69.8456
		11.4979	1		11.4979	1		239.134	136.439			9.07814	6.48584		29.2735	35.4228		22.9434	165.17
		11.4979	1		11.4979	1		1291.94	734.626			15.1367	21.8462		2.00977	8.94373		89.8706	155.903
		11.4979	1		11.4979	1		26.0667	102.579			5.03907	11.9717		7.05861	6.29582		19.6519	68.5217
		11.4979	1		11.4979	1		715.402	441.176			6.04884	1		7.05861	10.2677		7.58301	6.29582
		11.4979	1		11.4979	1		753.002	689.48			186.797	168.867		14.127	35.4228		6.48584	1
		11.4979	1		11.4979	1		88.7336	102.579			9.07814	6.48584		6.04884	15.5635		21.8462	15.5635
		11.4979	1		11.4979	1		414.601	847.492			32.3028	83.2876		832.039	925.12		11.9717	1
		11.4979	1		11.4979	1		151.4	136.439			43.4102	28.4292		1	15.5635		1	15.5635
		11.4979	88.7336		11.4979	46.1462		26.0667	147.725			26.2442	7.58301		3.01953	7.61977		168.867	196.945
		11.4979	1		11.4979	1		301.801	599.187			4.0293	16.3604		8.06837	1		6.48584	1
		11.4979	1		11.4979	1		214.067	170.298			1	20.749		1696.4	2071.66		83.2876	51.3103
		11.4979	1		11.4979	1		151.4	46.1462			7.05861	1		7.05861	7.61977		28.4292	72.4935
		11.4979	26.0667		11.4979	1		251.667	1			105.006	32.8179		3.01953	8.94373		7.58301	1
		11.4979	1		11.4979	1		276.734	159.012			4.0293	11.9717		40.3809	59.254		16.3604	4.97186
		11.4979	1		11.4979	12.2866		239.134	260.591			16.1465	20.749		29.2735	28.803		1	23.5072
		11.4979	1		11.4979	1		214.067	554.041			20.1856	26.2349		8.06837	2.32395		20.749	4.97186
		11.4979	13.5334		11.4979	1		351.934	113.865			4.0293	6.48584		1	7.61977		32.8179	87.057
		11.4979	13.5334		11.4979	12.2866		63.6668	328.31			1	6.48584		1	10.2677		11.9717	1
		11.4979	13.5334		11.4979	1		63.6668	238.018			26.2442	9.77735		1	6.29582		20.749	38.0707
		11.4979	1		11.4979	1		326.868	328.31			28.2637	1		1	11.5916		2.09717	4.97186
		11.4979	1		11.4979	12.2866		151.4	215.445			77.7423	98.648		59.5665	92.3529		26.2349	18.2114
		11.4979	13.5334		11.4979	1		627.668	666.907			60.5763	142.535		18.166	39.3947		6.48584	43.3665
		42.9917	1		42.9917	1		389.534	407.316			3818.93	1037.82		3.01953	27.4791		6.48584	1
		2562.49	1379.67		2562.49	7517.85		126.334	520.182			15.1367	4.29151		5.03907	1		9.77735	36.7468
		210.958	13.5334		210.958	1		402.068	317.024			2508.25	1975.9		188.817	251.227		1	71.1696
		126.975	264.201		126.975	147.725		577.535	328.31			5.03907	1		7.05861	1		1	12.9156
		116.477	51.1335		116.477	147.725		1	113.865			43.4102	43.7896		1	7.61977		98.648	77.7894
		116.477	76.2002		116.477	34.8597		1078.87	576.614			178.719	70.1216		2.00977	18.2114		142.535	210.185
		95.4813	1		95.4813	12.2866		351.934	350.883			2.00977	8.68018		77.7423	290.946		1	6.29582
		95.4813	26.0667		95.4813	68.7193		13.5334	1			6.04884	1		1	15.5635		1037.82	1596.37
		74.4854	51.1335		74.4854	192.871		314.334	125.152			24.2247	28.4292		7.05861	30.127		4.29151	35.4228
		63.9875	1		63.9875	1		239.134	80.0059			4259.19	5702.98		55.5274	108.24		1975.9	2868.68
		63.9875	13.5334		63.9875	1		26.0667	136.439			28.2637	2.09717		18.166	4.97186		43.7896	48.6624
		53.4896	1		53.4896	12.2866		314.334	147.725			2.00977	5.38867		167.612	98.9726		2.09717	55.2821
		53.4896	1		53.4896	34.8597		702.869	441.176			11.0977	8.68018		1	6.29582		70.1216	145.311
		53.4896	1		53.4896	1		865.803	734.626			29.2735	19.6519		54.5177	105.592		8.68018	1
		53.4896	1		53.4896	1		151.4	384.743			1	7.58301		1	7.61977		1	16.8875
		53.4896	13.5334		53.4896	34.8597		138.867	497.608			7.05861	3.19434		75.7228	46.0144		28.4292	60.578
		42.9917	1		42.9917	1		289.267	396.029			7.05861	3.19434		14.127	12.9156		5702.98	2410.6
		42.9917	1		42.9917	1		226.601	113.865			14.127	11.9717		229.208	374.355		2.09717	24.8312
		42.9917	1		42.9917	12.2866		477.268	497.608			6.04884	9.77735		6.04884	1		5.38867	1
		42.9917	13.5334		42.9917	113.865		138.867	576.614			832.039	217.142		13.1172	6.29582		8.68018	1
		42.9917	88.7336		42.9917	305.737		853.269	1276.38			8.06837	17.4575		92.8888	237.988		19.6519	35.4228
		42.9917	1		42.9917	1		226.601	283.164			1696.4	408.05		90.8693	169.142		7.58301	1
		42.9917	26.0667		42.9917	12.2866		239.134	125.152			7.05861	4.29151		142.367	72.4935		1	8.94373
		42.9917	26.0667		42.9917	1		226.601	80.0059			40.3809	24.0405		33.3126	26.1551		3.19434	6.29582
		42.9917	1		42.9917	1		126.334	125.152			29.2735	28.4292		20.1856	10.2677		3.19434	10.2677
		42.9917	1		42.9917	1		840.736	599.187			8.06837	28.4292		19.1758	28.803		11.9717	35.4228
		32.4937	1		32.4937	1		151.4	80.0059			3.01953	15.2632		53.5079	57.93		9.77735	15.5635
		32.4937	1		32.4937	1		201.534	91.2924			4.0293	7.58301		19.1758	46.0144		217.142	925.12
		32.4937	1		32.4937	1		176.467	226.731			59.5665	73.4131		16.1465	1		1	15.5635
		32.4937	13.5334		32.4937	1		126.334	215.445			18.166	6.48584		8641.58	16322.7		1	7.61977
		32.4937	1		32.4937	1		88.7336	91.2924			3.01953	21.8462		11.0977	14.2395		17.4575	1
		32.4937	13.5334		32.4937	1		88.7336	384.743			5.03907	4.29151		8.06837	4.97186		408.05	2071.66
		32.4937	13.5334		32.4937	68.7193		151.4	452.462			188.817	106.328		1	6.29582		4.29151	7.61977
		32.4937	1		32.4937	1		590.068	610.474			7.05861	3.19434		10.0879	11.5916		1	8.94373
		32.4937	13.5334		32.4937	23.5731		715.402	497.608			77.7423	52.5669		190.836	386.271		24.0405	59.254
		32.4937	1		32.4937	1		727.936	508.895			4.0293	5.38867		7.05861	1		28.4292	28.803
		32.4937	1		32.4937	1		138.867	1			7.05861	38.3037		163.573	108.24		28.4292	2.32395
		32.4937	51.1335		32.4937	125.152		38.6001	181.585			55.5274	155.701		10.0879	30.127		1	7.61977
		32.4937	1		32.4937	1		201.534	328.31			18.166	2.09717		10.0879	26.1551		15.2632	1
		32.4937	1		32.4937	1		301.801	57.4328			167.612	106.328		1	22.1833		1	10.2677
		32.4937	1		32.4937	1		314.334	23.5731			1	6.48584		253.442	93.6768		1	6.29582
		32.4937	26.0667		32.4937	23.5731		13.5334	204.158			54.5177	56.9556		60.5763	40.7186		7.58301	1
		21.9958	1		21.9958	34.8597		276.734	689.48			75.7228	18.5547		70.674	114.86		1	11.5916
		21.9958	1		21.9958	1		514.868	192.871			14.127	7.58301		5.03907	1		73.4131	92.3529
		21.9958	13.5334		21.9958	1		314.334	91.2924			229.208	168.867		9.07814	7.61977		6.48584	39.3947
		21.9958	1		21.9958	1		113.8	12.2866			1	6.48584		5.03907	27.4791		21.8462	27.4791
		21.9958	13.5334		21.9958	1		301.801	362.17			6.04884	1		42.4005	31.4509		106.328	251.227
		21.9958	13.5334		21.9958	12.2866		138.867	1			4.0293	6.48584		78.7521	18.2114		1	7.61977
		21.9958	38.6001		21.9958	34.8597		953.536	700.766			13.1172	25.1377		27.2539	12.9156		1	18.2114
		21.9958	1		21.9958	1		840.736	757.199			92.8888	269.806		10.0879	28.803		52.5669	290.946
		21.9958	1		21.9958	1		13.5334	91.2924			90.8693	110.717		52.4981	63.2259		1	15.5635
		21.9958	26.0667		21.9958	1		38.6001	102.579			142.367	37.2066		10.0879	6.29582		5.38867	1
		21.9958	1		21.9958	1		314.334	463.749			33.3126	30.6236		470.542	155.903		38.3037	30.127
		21.9958	1		21.9958	1		189.001	159.012			20.1856	1		1	11.5916		155.701	108.24
		21.9958	13.5334		21.9958	12.2866		113.8	136.439			19.1758	42.6924		49.4688	27.4791		4.29151	4.97186
		21.9958	63.6668		21.9958	34.8597		126.334	204.158			53.5079	160.089		3.01953	22.1833		2.09717	4.97186
		21.9958	13.5334		21.9958	1		13.5334	57.4328			19.1758	62.4414		138.328	87.057		106.328	98.9726
		21.9958	1		21.9958	1		63.6668	170.298			16.1465	1		2.00977	6.29582		6.48584	6.29582
		21.9958	1		21.9958	1		113.8	34.8597			8641.58	1850.83		66.6349	35.4228		56.9556	105.592
		21.9958	1		21.9958	1		414.601	192.871			11.0977	15.2632		5.03907	1		1	7.61977
		21.9958	13.5334		21.9958	1		214.067	204.158			8.06837	1		11.0977	12.9156		18.5547	46.0144
		21.9958	1		21.9958	1		427.135	463.749			10.0879	18.5547		4.0293	125.452		7.58301	12.9156
		21.9958	138.867		21.9958	91.2924		289.267	350.883			190.836	326.859		8.06837	1		168.867	374.355
		21.9958	1		21.9958	1		189.001	429.889			7.05861	1		65.6251	35.4228		6.48584	1
		21.9958	1		21.9958	1		264.201	362.17			163.573	45.9839		75.7228	227.396		6.48584	1
		21.9958	76.2002		21.9958	1		13.5334	68.7193			10.0879	7.58301		9.07814	1		25.1377	6.29582
		11.4979	1		11.4979	1		1	452.462			1	11.9717		1	15.5635		269.806	237.988
		11.4979	38.6001		11.4979	1		364.468	418.603			10.0879	21.8462		9.07814	14.2395		110.717	169.142
		11.4979	13.5334		11.4979	1		314.334	34.8597			1	9.77735		50.4786	136.043		37.2066	72.4935
		11.4979	13.5334		11.4979	1		26.0667	136.439			253.442	77.8018		18.166	18.2114		30.6236	26.1551
		11.4979	13.5334		11.4979	1		51.1335	102.579			60.5763	41.5952		8.06837	1		1	10.2677
		11.4979	38.6001		11.4979	1		76.2002	46.1462			70.674	11.9717		165.592	27.4791		42.6924	28.803
		11.4979	1		11.4979	1		239.134	283.164			5.03907	1		12.1074	1		160.089	57.93
		11.4979	38.6001		11.4979	23.5731		539.935	644.334			9.07814	7.58301		34.3223	22.1833		62.4414	46.0144
		11.4979	1		11.4979	1		690.335	305.737			5.03907	32.8179		26.2442	1		1850.83	16322.7
		11.4979	1		11.4979	1		88.7336	463.749			42.4005	10.8745		16.1465	11.5916		15.2632	14.2395
		11.4979	13.5334		11.4979	1		126.334	317.024			78.7521	39.4009		14.127	12.9156		1	6.29582
		11.4979	1		11.4979	1		151.4	34.8597			27.2539	1		57.547	47.3384		18.5547	11.5916
		11.4979	1		11.4979	1		514.868	294.45			10.0879	10.8745		769.433	1025.74		326.859	386.271
		11.4979	13.5334		11.4979	1		126.334	204.158			52.4981	64.6358		460.444	648.414		45.9839	108.24
		11.4979	1		11.4979	1		51.1335	159.012			10.0879	1		5.03907	11.5916		7.58301	30.127
		11.4979	1		11.4979	1		101.267	102.579			470.542	211.656		133.28	263.143		11.9717	1
		11.4979	13.5334		11.4979	1		214.067	181.585			49.4688	29.5264		42.4005	214.157		21.8462	26.1551
		11.4979	1		11.4979	12.2866		38.6001	271.877			3.01953	56.9556		303.93	161.198		9.77735	22.1833
		11.4979	1		11.4979	1		151.4	655.62			138.328	37.2066		3.01953	27.4791		77.8018	93.6768
		11.4979	1		11.4979	1		226.601	192.871			3.01953	6.48584		10.0879	15.5635		41.5952	40.7186
		11.4979	1		11.4979	23.5731		88.7336	12.2866			3.01953	6.48584		11.0977	19.5354		11.9717	114.86
		11.4979	1		11.4979	1		602.602	497.608			66.6349	29.5264		135.299	204.889		7.58301	7.61977
		11.4979	1		11.4979	1		126.334	125.152			5.03907	7.58301		658.359	1083.99		32.8179	27.4791
		11.4979	1		11.4979	1		76.2002	215.445			11.0977	5.38867		4.0293	16.8875		10.8745	31.4509
		11.4979	38.6001		11.4979	1		126.334	373.456			4.0293	13.0688		1	27.4791		39.4009	18.2114
		11.4979	1		11.4979	1		38.6001	271.877			8.06837	4.29151		1	7.61977		1	12.9156
		11.4979	1		11.4979	1		51.1335	46.1462			65.6251	54.7613		52.4981	11.5916		10.8745	28.803
		11.4979	1		11.4979	1		452.201	418.603			2.00977	6.48584		129.24	22.1833		64.6358	63.2259
		11.4979	1		11.4979	23.5731		151.4	34.8597			75.7228	14.166		2.00977	8.94373		1	6.29582
		11.4979	1		11.4979	12.2866		138.867	159.012			9.07814	6.48584		216.081	175.762		211.656	155.903
		11.4979	1		11.4979	1		38.6001	238.018			9.07814	11.9717		4.0293	4.97186		1	11.5916
		11.4979	51.1335		11.4979	113.865		13.5334	113.865			50.4786	8.68018		8.06837	28.803		29.5264	27.4791
		11.4979	1		11.4979	1		63.6668	147.725			18.166	1		12.1074	7.61977		56.9556	22.1833
		11.4979	1		11.4979	1		51.1335	57.4328			8.06837	1		305.95	280.354		37.2066	87.057
		11.4979	1		11.4979	1		389.534	463.749			165.592	75.6075		1	7.61977		6.48584	1
		11.4979	1		11.4979	1		1	226.731			1	10.8745		4.0293	3.64791		1	6.29582
		11.4979	1		11.4979	1		26.0667	294.45			12.1074	15.2632		1	14.2395		6.48584	1
		11.4979	13.5334		11.4979	1		151.4	238.018			34.3223	18.5547		8.06837	28.803		29.5264	35.4228
		11.4979	1		11.4979	1		113.8	249.304			26.2442	13.0688		33.3126	49.9863		7.58301	1
		11.4979	13.5334		11.4979	12.2866		339.401	226.731			16.1465	32.8179		31.293	28.803		5.38867	12.9156
		11.4979	1		11.4979	1		477.268	892.638			4.0293	9.77735		1	10.2677		13.0688	125.452
		11.4979	1		11.4979	1		26.0667	1			14.127	35.0122		1	14.2395		54.7613	35.4228
		11.4979	1		11.4979	1		276.734	486.322			57.547	3.19434		2244.7	2977.25		6.48584	1
		11.4979	1		11.4979	12.2866		1	23.5731			769.433	367.454		17.1563	32.7749		14.166	227.396
		11.4979	1		11.4979	1		38.6001	102.579			460.444	569.333		1487.38	745.062		6.48584	1
		11.4979	1		11.4979	1		364.468	362.17			1	8.68018		146.406	140.015		2.09717	15.5635
		11.4979	13.5334		11.4979	1		76.2002	12.2866			5.03907	1		30.2833	19.5354		11.9717	14.2395
		11.4979	26.0667		11.4979	23.5731		339.401	159.012			133.28	48.1782		2.00977	10.2677		8.68018	136.043
		11.4979	88.7336		11.4979	23.5731		13.5334	91.2924			42.4005	108.522		87.84	80.4373		1	18.2114
		11.4979	1		11.4979	1		627.668	147.725			1	5.38867		6.04884	1		75.6075	27.4791
		11.4979	1		11.4979	12.2866		76.2002	238.018			303.93	122.786		7.05861	7.61977		10.8745	1
		11.4979	1		11.4979	1		101.267	283.164			3.01953	22.9434		6.04884	11.5916		15.2632	1
		11.4979	13.5334		11.4979	1		389.534	238.018			10.0879	9.77735		6.04884	1		18.5547	22.1833
		11.4979	1		11.4979	1		126.334	136.439			11.0977	14.166		4.0293	8.94373		13.0688	1
		11.4979	1		11.4979	1		402.068	181.585			135.299	38.3037		1	6.29582		32.8179	11.5916
		11.4979	1		11.4979	1		364.468	125.152			658.359	541.904		5.03907	1		9.77735	1
		11.4979	1		11.4979	1		289.267	147.725			4.0293	5.38867		1	10.2677		35.0122	12.9156
		11.4979	1		11.4979	1		1	68.7193			1	10.8745		4.0293	11.5916		3.19434	47.3384
		11.4979	1		11.4979	1		13.5334	1			52.4981	16.3604		8.06837	12.9156		367.454	1025.74
		11.4979	1		11.4979	1		1	34.8597			129.24	61.3443		24.2247	30.127		569.333	648.414
		11.4979	1		11.4979	1		301.801	1			216.081	31.7207		44.42	91.0289		8.68018	1
		11.4979	1		11.4979	1		113.8	68.7193			8.06837	1		49.4688	48.6624		1	11.5916
		11.4979	51.1335		11.4979	1		126.334	147.725			12.1074	15.2632		64.6154	40.7186		48.1782	263.143
		11.4979	1		11.4979	1		138.867	125.152			305.95	353.191		7.05861	38.0707		108.522	214.157
		11.4979	1		11.4979	80.0059		63.6668	91.2924			4.0293	2.09717		680.573	403.482		5.38867	1
		11.4979	1		11.4979	1		201.534	68.7193			2.00977	5.38867		2.00977	11.5916		122.786	161.198
		11.4979	1		11.4979	12.2866		163.934	294.45			8.06837	26.2349		8.06837	7.61977		22.9434	27.4791
		11.4979	1		11.4979	1		51.1335	1			1	6.48584		8.06837	3.64791		9.77735	15.5635
		11.4979	1		11.4979	1		101.267	34.8597			2.00977	6.48584		17.1563	18.2114		14.166	19.5354
		11.4979	13.5334		11.4979	1		51.1335	136.439			33.3126	9.77735		23.2149	27.4791		38.3037	204.889
		11.4979	1		11.4979	1		239.134	192.871			31.293	5.38867		2.00977	11.5916		541.904	1083.99
		11.4979	1		11.4979	1		113.8	80.0059			1	20.749		4.0293	4.97186		5.38867	16.8875
		11.4979	13.5334		11.4979	12.2866		26.0667	192.871			2244.7	336.734		96.9279	228.72		10.8745	27.4791
		11.4979	1		11.4979	1		565.002	520.182			17.1563	28.4292		1	6.29582		1	7.61977
		11.4979	1		11.4979	1		377.001	463.749			1	9.77735		6.04884	2.32395		16.3604	11.5916
		11.4979	1		11.4979	1		51.1335	125.152			1487.38	1589.7		21.1954	4.97186		61.3443	22.1833
		11.4979	1		11.4979	1		38.6001	1			146.406	53.6641		16.1465	34.0989		1	8.94373
		11.4979	1		11.4979	1		38.6001	283.164			2.00977	4.29151		3.01953	7.61977		31.7207	175.762
		11.4979	1		11.4979	1		101.267	136.439			30.2833	33.9151		10.0879	8.94373		1	28.803
		11.4979	1		11.4979	1		26.0667	1			1	22.9434		128.231	69.8456		15.2632	7.61977
		210.958	803.136		210.958	215.445		101.267	57.4328			2.00977	9.77735		372.594	161.198		353.191	280.354
		200.46	389.534		200.46	260.591		489.801	429.889			2.00977	8.68018		8.06837	53.9582		1	7.61977
		147.971	189.001		147.971	429.889		189.001	170.298			87.84	62.4414		15.1367	28.803		1	14.2395
		137.473	38.6001		137.473	46.1462		26.0667	1			6.04884	2.09717		1	15.5635		5.38867	1
		116.477	1		116.477	1		26.0667	1			7.05861	5.38867		13.1172	22.1833		26.2349	28.803
		105.979	163.934		105.979	68.7193		163.934	283.164			6.04884	4.29151		129.24	349.2		6.48584	1
		84.9833	51.1335		84.9833	46.1462		38.6001	125.152			6.04884	3.19434		17.1563	1		6.48584	1
		84.9833	38.6001		84.9833	170.298		26.0667	113.865			2.00977	19.6519		3.01953	7.61977		9.77735	49.9863
		74.4854	151.4		74.4854	23.5731		38.6001	1			4.0293	3.19434		11.0977	14.2395		5.38867	28.803
		74.4854	51.1335		74.4854	1		26.0667	192.871			5.03907	2.09717		4.0293	7.61977		1	10.2677
		74.4854	13.5334		74.4854	23.5731		163.934	46.1462			1	17.4575		6.04884	7.61977		20.749	14.2395
		74.4854	51.1335		74.4854	1		138.867	23.5731			4.0293	7.58301		7.05861	10.2677		336.734	2977.25
		63.9875	101.267		63.9875	23.5731		138.867	283.164			8.06837	22.9434		7.05861	1		28.4292	32.7749
		63.9875	1		63.9875	1		314.334	159.012			1	5.38867		6.04884	49.9863		9.77735	1
		63.9875	76.2002		63.9875	1		63.6668	34.8597			24.2247	14.166		18.166	2.32395		1589.7	745.062
		63.9875	151.4		63.9875	192.871		239.134	46.1462			44.42	17.4575		20.1856	23.5072		53.6641	140.015
		63.9875	201.534		63.9875	12.2866		113.8	147.725			49.4688	26.2349		1	8.94373		33.9151	19.5354
		53.4896	13.5334		53.4896	1		214.067	91.2924			64.6154	44.8867		33.3126	56.6061		22.9434	1
		53.4896	13.5334		53.4896	1		264.201	226.731			7.05861	3.19434		7.05861	18.2114		9.77735	10.2677
		53.4896	63.6668		53.4896	57.4328		251.667	260.591			680.573	329.053		7.05861	4.97186		8.68018	1
		53.4896	1		53.4896	1		289.267	283.164			2.00977	5.38867		1	19.5354		62.4414	80.4373
		53.4896	163.934		53.4896	1		88.7336	271.877			8.06837	2.09717		5.03907	4.97186		5.38867	7.61977
		53.4896	1		53.4896	12.2866		38.6001	80.0059			8.06837	7.58301		15.1367	39.3947		4.29151	11.5916
		53.4896	26.0667		53.4896	23.5731		13.5334	192.871			17.1563	33.9151		154.485	198.269		19.6519	1
		53.4896	126.334		53.4896	46.1462		13.5334	68.7193			23.2149	1		5.03907	1		3.19434	8.94373
		53.4896	163.934		53.4896	1		351.934	373.456			96.9279	30.6236		21.1954	51.3103		1	6.29582
		53.4896	176.467		53.4896	80.0059		113.8	147.725			6.04884	4.29151		41.3907	56.6061		17.4575	10.2677
		53.4896	151.4		53.4896	34.8597		527.402	170.298			21.1954	2.09717		2.00977	14.2395		7.58301	11.5916
		53.4896	26.0667		53.4896	23.5731		1	12.2866			16.1465	8.68018		3.01953	4.97186		22.9434	12.9156
		53.4896	189.001		53.4896	147.725		214.067	317.024			10.0879	28.4292		276.666	155.903		5.38867	1
		53.4896	1		53.4896	68.7193		214.067	215.445			128.231	42.6924		13.1172	12.9156		14.166	30.127
		53.4896	101.267		53.4896	1		189.001	102.579			372.594	109.62		149.436	80.4373		17.4575	91.0289
		53.4896	13.5334		53.4896	12.2866		88.7336	192.871			8.06837	1		11.0977	1		26.2349	48.6624
		53.4896	264.201		53.4896	34.8597		314.334	283.164			15.1367	7.58301		4.0293	11.5916		44.8867	40.7186
		53.4896	13.5334		53.4896	34.8597		63.6668	102.579			13.1172	7.58301		37.3516	19.5354		3.19434	38.0707
		42.9917	1		42.9917	1		113.8	192.871			129.24	126.077		10.0879	26.1551		329.053	403.482
		42.9917	1		42.9917	1		76.2002	1			17.1563	4.29151		7.05861	3.64791		5.38867	11.5916
		42.9917	1		42.9917	1		26.0667	12.2866			3.01953	8.68018		387.741	525.286		2.09717	7.61977
		42.9917	51.1335		42.9917	23.5731		51.1335	68.7193			11.0977	24.0405		59.5665	8.94373		7.58301	3.64791
		42.9917	13.5334		42.9917	1		126.334	159.012			1	6.48584		5.03907	6.29582		33.9151	18.2114
		42.9917	1		42.9917	1		101.267	12.2866			6.04884	6.48584		3.01953	4.97186		1	27.4791
		42.9917	138.867		42.9917	23.5731		552.468	305.737			3.01953	6.48584		4.0293	8.94373		1	11.5916
		42.9917	1		42.9917	1		1	46.1462			3.01953	3.19434		5.03907	38.0707		30.6236	228.72
		42.9917	63.6668		42.9917	1		126.334	136.439			7.05861	4.29151		16.1465	52.6342		1	6.29582
		42.9917	13.5334		42.9917	136.439		113.8	192.871			1	7.58301		1	14.2395		4.29151	2.32395
		42.9917	26.0667		42.9917	12.2866		13.5334	91.2924			7.05861	1		2.00977	34.0989		2.09717	4.97186
		32.4937	38.6001		32.4937	238.018		101.267	147.725			6.04884	2.09717		53.5079	30.127		8.68018	34.0989
		32.4937	176.467		32.4937	46.1462		101.267	317.024			18.166	13.0688		197.905	36.7468		2.09717	7.61977
		32.4937	76.2002		32.4937	1		88.7336	1			20.1856	1		1	10.2677		28.4292	8.94373
		32.4937	1		32.4937	1		76.2002	1			33.3126	62.4414		15.1367	11.5916		42.6924	69.8456
		32.4937	1		32.4937	1		63.6668	283.164			7.05861	10.8745		15.1367	40.7186		109.62	161.198
		32.4937	63.6668		32.4937	57.4328		1	80.0059			7.05861	14.166		116.114	387.595		1	53.9582
		32.4937	13.5334		32.4937	34.8597		314.334	328.31			1	8.68018		12.1074	4.97186		7.58301	28.803
		32.4937	38.6001		32.4937	136.439		51.1335	12.2866			5.03907	19.6519		20.1856	34.0989		1	15.5635
		32.4937	1		32.4937	1		26.0667	113.865			15.1367	11.9717		3.01953	6.29582		7.58301	22.1833
		32.4937	38.6001		32.4937	12.2866		76.2002	136.439			154.485	133.757		12.1074	10.2677		126.077	349.2
		32.4937	26.0667		32.4937	23.5731		377.001	305.737			5.03907	6.48584		10.0879	16.8875		8.68018	7.61977
		32.4937	1		32.4937	12.2866		51.1335	12.2866			21.1954	10.8745		7.05861	12.9156		24.0405	14.2395
		32.4937	38.6001		32.4937	1		38.6001	181.585			41.3907	7.58301		1	6.29582		1	7.61977
		32.4937	1		32.4937	1		51.1335	34.8597			276.666	148.021		79.7619	228.72		6.48584	2.32395
		32.4937	1		32.4937	1		126.334	34.8597			13.1172	5.38867		9.07814	10.2677		6.48584	7.61977
		32.4937	76.2002		32.4937	260.591		88.7336	305.737			149.436	48.1782		1096.6	457.764		6.48584	1
		32.4937	26.0667		32.4937	1		13.5334	1			1	5.38867		13.1172	11.5916		4.29151	10.2677
		32.4937	26.0667		32.4937	12.2866		26.0667	136.439			11.0977	7.58301		5.03907	11.5916		7.58301	3.64791
		32.4937	26.0667		32.4937	46.1462		38.6001	170.298			4.0293	17.4575		246.374	211.509		2.09717	49.9863
		32.4937	38.6001		32.4937	23.5731		126.334	68.7193			2.00977	9.77735		63.6056	185.03		13.0688	2.32395
		32.4937	13.5334		32.4937	1		502.335	396.029			37.3516	20.749		2.00977	14.2395		1	23.5072
		32.4937	126.334		32.4937	1		63.6668	34.8597			10.0879	15.2632		4.0293	15.5635		2.09717	8.94373
		32.4937	38.6001		32.4937	125.152		126.334	80.0059			7.05861	1		1	12.9156		62.4414	56.6061
		32.4937	26.0667		32.4937	23.5731		326.868	305.737			387.741	684.536		39.3712	130.748		10.8745	18.2114
		32.4937	1		32.4937	1		1	57.4328			59.5665	26.2349		6.04884	2.32395		14.166	4.97186
		32.4937	1		32.4937	1		38.6001	215.445			5.03907	24.0405		7.05861	16.8875		8.68018	19.5354
		32.4937	113.8		32.4937	23.5731		13.5334	68.7193			2.00977	8.68018		1	10.2677		19.6519	4.97186
		32.4937	51.1335		32.4937	1		176.467	80.0059			2.00977	4.29151		8.06837	8.94373		11.9717	39.3947
		32.4937	13.5334		32.4937	1		76.2002	46.1462			3.01953	10.8745		15.1367	116.184		133.757	198.269
		32.4937	113.8		32.4937	12.2866		13.5334	68.7193			1	24.0405		5.03907	27.4791		6.48584	1
		32.4937	1		32.4937	12.2866		239.134	12.2866			1	13.0688		7.05861	11.5916		10.8745	51.3103
		32.4937	1		32.4937	1		63.6668	57.4328			5.03907	7.58301		4.0293	11.5916		7.58301	56.6061
		21.9958	1		21.9958	1		126.334	113.865			16.1465	35.0122		170.641	106.916		1	14.2395
		21.9958	76.2002		21.9958	1		63.6668	46.1462			2.00977	6.48584		19.1758	40.7186		148.021	155.903
		21.9958	1		21.9958	1		88.7336	215.445			53.5079	16.3604		31.293	39.3947		5.38867	12.9156
		21.9958	1		21.9958	1		38.6001	238.018			197.905	56.9556		20.1856	60.578		48.1782	80.4373
		21.9958	51.1335		21.9958	34.8597		151.4	23.5731			1	5.38867		9.07814	2.32395		5.38867	1
		21.9958	1		21.9958	1		38.6001	46.1462			15.1367	28.4292		32.3028	101.621		7.58301	1
		21.9958	1		21.9958	159.012		1	91.2924			15.1367	10.8745		1	24.8312		17.4575	11.5916
		21.9958	63.6668		21.9958	1		13.5334	441.176			116.114	624.192		49.4688	47.3384		9.77735	3.64791
		21.9958	38.6001		21.9958	80.0059		113.8	57.4328			12.1074	9.77735		133.28	162.522		20.749	19.5354
		21.9958	1		21.9958	1		38.6001	46.1462			20.1856	109.62		2.00977	6.29582		15.2632	26.1551
		21.9958	38.6001		21.9958	12.2866		765.536	328.31			3.01953	5.38867		5.03907	2.32395		684.536	525.286
		21.9958	1		21.9958	1		214.067	294.45			12.1074	1		4.0293	14.2395		26.2349	8.94373
		21.9958	76.2002		21.9958	12.2866		126.334	136.439			10.0879	1		1	11.5916		24.0405	6.29582
		21.9958	1		21.9958	1		13.5334	1			2.00977	4.29151		327.155	399.51		8.68018	1
		21.9958	76.2002		21.9958	1		63.6668	80.0059			7.05861	1		4.0293	7.61977		10.8745	4.97186
		21.9958	26.0667		21.9958	68.7193		1	102.579			3.01953	4.29151		1	14.2395		1	8.94373
		21.9958	13.5334		21.9958	1		189.001	125.152			1	8.68018		6.04884	15.5635		24.0405	4.97186
		21.9958	1		21.9958	1		63.6668	102.579			79.7619	52.5669		13.1172	1		13.0688	1
		21.9958	1		21.9958	147.725		88.7336	91.2924			9.07814	18.5547		5.03907	2.32395		7.58301	38.0707
		21.9958	13.5334		21.9958	23.5731		1	12.2866			2.00977	5.38867		5.03907	1		35.0122	52.6342
		21.9958	38.6001		21.9958	57.4328		138.867	57.4328			1096.6	359.774		11.0977	11.5916		4.29151	14.2395
		21.9958	1		21.9958	1		88.7336	102.579			3.01953	7.58301		7.05861	1		6.48584	34.0989
		21.9958	1		21.9958	1		51.1335	34.8597			13.1172	1		1	16.8875		16.3604	30.127
		21.9958	1		21.9958	1		76.2002	34.8597			5.03907	1		1	7.61977		56.9556	36.7468
		21.9958	88.7336		21.9958	57.4328		1	68.7193			246.374	165.575		14.127	28.803		5.38867	10.2677
		21.9958	1		21.9958	1		1	328.31			63.6056	51.4697		53.5079	373.031		28.4292	11.5916
		21.9958	1		21.9958	1		51.1335	12.2866			1	5.38867		22.2051	10.2677		10.8745	40.7186
		21.9958	1		21.9958	1		38.6001	1			4.0293	2.09717		11.0977	23.5072		624.192	387.595
		21.9958	1		21.9958	1		339.401	317.024			39.3712	33.9151		25.2344	28.803		9.77735	4.97186
		21.9958	1		21.9958	12.2866		1	68.7193			6.04884	6.48584		19.1758	1		109.62	34.0989
		21.9958	1		21.9958	12.2866		51.1335	113.865			7.05861	3.19434		9.07814	15.5635		5.38867	6.29582
		21.9958	1		21.9958	1		189.001	610.474			1	6.48584		112.074	697.4		1	10.2677
		21.9958	1		21.9958	1		176.467	91.2924			8.06837	14.166		28.2637	46.0144		1	16.8875
		21.9958	1		21.9958	1		88.7336	1			15.1367	1		5.03907	1		1	12.9156
		21.9958	1		21.9958	1		101.267	91.2924			5.03907	25.1377		8.06837	1		8.68018	6.29582
		21.9958	1		21.9958	1		101.267	441.176			7.05861	19.6519		22.2051	48.6624		52.5669	228.72
		21.9958	1		21.9958	1		151.4	57.4328			4.0293	5.38867		2320.44	1470.59		18.5547	10.2677
		21.9958	1		21.9958	1		113.8	68.7193			4.0293	6.48584		1	6.29582		5.38867	1
		21.9958	1		21.9958	12.2866		1	23.5731			170.641	82.1905		35.3321	105.592		359.774	457.764
		21.9958	126.334		21.9958	1		314.334	136.439			19.1758	5.38867		1	7.61977		7.58301	1
		21.9958	1		21.9958	46.1462		51.1335	1			31.293	15.2632		49.4688	18.2114		1	11.5916
		21.9958	1		21.9958	1		214.067	271.877			20.1856	14.166		1	14.2395		1	11.5916
		21.9958	1		21.9958	1		176.467	1321.53			4.0293	8.68018		6.04884	48.6624		165.575	211.509
		21.9958	1		21.9958	1		101.267	1			9.07814	2.09717		6.04884	26.1551		51.4697	185.03
		21.9958	63.6668		21.9958	12.2866		1	136.439			32.3028	9.77735		153.475	206.213		1	14.2395
		21.9958	126.334		21.9958	91.2924		13.5334	1			4.0293	3.19434		219.11	57.93		5.38867	1
		21.9958	1		21.9958	1		163.934	113.865			49.4688	30.6236		1	10.2677		2.09717	15.5635
		21.9958	1		21.9958	1		88.7336	34.8597			133.28	39.4009		2.00977	16.8875		1	12.9156
		21.9958	1		21.9958	1		1	147.725			2.00977	5.38867		3.01953	6.29582		33.9151	130.748
		21.9958	26.0667		21.9958	12.2866		101.267	12.2866			5.03907	10.8745		21.1954	27.4791		6.48584	2.32395
		21.9958	1		21.9958	1		38.6001	204.158			327.155	257.737		4.0293	7.61977		3.19434	16.8875
		21.9958	13.5334		21.9958	23.5731		76.2002	102.579			4.0293	11.9717		387.741	289.622		1	10.2677
		21.9958	1		21.9958	1		151.4	429.889			6.04884	17.4575		4.0293	14.2395		6.48584	1
		21.9958	1		21.9958	1		1	34.8597			13.1172	14.166		37.3516	53.9582		14.166	8.94373
		21.9958	1		21.9958	1		113.8	12.2866			1	6.48584		6.04884	1		1	116.184
		21.9958	1		21.9958	1		1	305.737			5.03907	19.6519		8.06837	4.97186		25.1377	27.4791
		21.9958	13.5334		21.9958	1		1	23.5731			5.03907	1		12.1074	1		19.6519	11.5916
		21.9958	1		21.9958	1		13.5334	113.865			11.0977	6.48584		4.0293	7.61977		5.38867	11.5916
		21.9958	88.7336		21.9958	57.4328		189.001	463.749			7.05861	2.09717		51.4884	38.0707		6.48584	1
		21.9958	1		21.9958	1		38.6001	192.871			14.127	10.8745		36.3419	19.5354		82.1905	106.916
		21.9958	214.067		21.9958	113.865		201.534	407.316			53.5079	25.1377		35.3321	55.2821		5.38867	40.7186
		21.9958	13.5334		21.9958	1		239.134	1			1	9.77735		2.00977	28.803		15.2632	39.3947
		21.9958	1		21.9958	1		63.6668	57.4328			22.2051	3.19434		9.07814	1		14.166	60.578
		21.9958	1		21.9958	1		13.5334	113.865			11.0977	9.77735		27.2539	243.284		8.68018	1
		21.9958	1		21.9958	1		76.2002	91.2924			25.2344	47.0811		6.04884	18.2114		9.77735	101.621
		21.9958	1		21.9958	1		439.668	531.468			19.1758	15.2632		42.4005	22.1833		1	24.8312
		11.4979	13.5334		11.4979	1		1	12.2866			9.07814	48.1782		19.1758	27.4791		30.6236	47.3384
		11.4979	88.7336		11.4979	34.8597		51.1335	1			112.074	47.0811		8.06837	14.2395		39.4009	162.522
		11.4979	63.6668		11.4979	1		126.334	102.579			1	7.58301		163.573	175.762		5.38867	6.29582
		11.4979	76.2002		11.4979	34.8597		13.5334	68.7193			28.2637	31.7207		1	8.94373		10.8745	2.32395
		11.4979	1		11.4979	1		214.067	80.0059			5.03907	1		8.06837	1		1	14.2395
		11.4979	1		11.4979	1		1	57.4328			8.06837	21.8462		18.166	44.6905		1	11.5916
		11.4979	1		11.4979	1		239.134	238.018			22.2051	13.0688		4.0293	4.97186		257.737	399.51
		11.4979	63.6668		11.4979	34.8597		126.334	34.8597			2320.44	2145.96		9.07814	11.5916		11.9717	7.61977
		11.4979	1		11.4979	1		1	34.8597			35.3321	4.29151		168.621	118.832		1	14.2395
		11.4979	1		11.4979	1		214.067	204.158			2.00977	5.38867		13.1172	7.61977		17.4575	15.5635
		11.4979	1		11.4979	1		63.6668	34.8597			2.00977	4.29151		7.05861	7.61977		14.166	1
		11.4979	1		11.4979	1		339.401	215.445			49.4688	8.68018		3.01953	11.5916		6.48584	1
		11.4979	1		11.4979	1		226.601	283.164			6.04884	3.19434		2.00977	7.61977		19.6519	2.32395
		11.4979	1		11.4979	12.2866		88.7336	1			6.04884	22.9434		29.2735	31.4509		6.48584	11.5916
		11.4979	1		11.4979	1		439.668	486.322			153.475	61.3443		140.348	146.635		1	16.8875
		11.4979	51.1335		11.4979	12.2866		26.0667	1			219.11	175.45		59.5665	136.043		1	7.61977
		11.4979	1		11.4979	1		26.0667	1			1	6.48584		19.1758	1		10.8745	28.803
		11.4979	1		11.4979	1		126.334	147.725			21.1954	9.77735		4.0293	8.94373		25.1377	373.031
		11.4979	113.8		11.4979	1		226.601	159.012			387.741	52.5669		2.00977	7.61977		9.77735	1
		11.4979	1		11.4979	1		1	34.8597			4.0293	19.6519		2863.69	1452.05		3.19434	10.2677
		11.4979	1		11.4979	1		176.467	328.31			37.3516	104.134		7.05861	4.97186		9.77735	23.5072
		11.4979	1		11.4979	1		1	91.2924			6.04884	1		11.0977	3.64791		47.0811	28.803
		11.4979	1		11.4979	12.2866		1	192.871			8.06837	1		9.07814	11.5916		15.2632	1
		11.4979	1		11.4979	1		414.601	317.024			12.1074	6.48584		7.05861	16.8875		48.1782	15.5635
		11.4979	13.5334		11.4979	1		113.8	147.725			4.0293	6.48584		11.0977	3.64791		47.0811	697.4
		11.4979	1		11.4979	1		1	80.0059			51.4884	29.5264		1	6.29582		7.58301	2.32395
		11.4979	1		11.4979	1		1	46.1462			36.3419	14.166		4.0293	19.5354		31.7207	46.0144
		11.4979	1		11.4979	1		63.6668	249.304			35.3321	14.166		8.06837	1		21.8462	1
		11.4979	13.5334		11.4979	1		1	34.8597			2.00977	9.77735		51.4884	42.0426		13.0688	48.6624
		11.4979	1		11.4979	91.2924		26.0667	34.8597			9.07814	1		2.00977	16.8875		2145.96	1470.59
		11.4979	1		11.4979	1		226.601	34.8597			27.2539	8.68018		28.2637	27.4791		3.19434	6.29582
		11.4979	1		11.4979	1		76.2002	1			6.04884	8.68018		7.05861	4.97186		4.29151	105.592
		11.4979	1		11.4979	1		63.6668	204.158			42.4005	63.5386		19.1758	15.5635		5.38867	1
		11.4979	13.5334		11.4979	12.2866		1	34.8597			19.1758	10.8745		11.0977	3.64791		1	7.61977
		11.4979	1		11.4979	1		1	12.2866			8.06837	1		7.05861	4.97186		8.68018	18.2114
		11.4979	1		11.4979	1		51.1335	57.4328			163.573	98.648		88.8498	22.1833		1	14.2395
		11.4979	1		11.4979	1		26.0667	34.8597			1	7.58301		20.1856	19.5354		3.19434	48.6624
		11.4979	13.5334		11.4979	23.5731		76.2002	1			8.06837	2.09717		2.00977	4.97186		22.9434	26.1551
		11.4979	1		11.4979	1		13.5334	1			1	7.58301		29.2735	28.803		61.3443	206.213
		11.4979	1		11.4979	1		1	12.2866			2.00977	9.77735		89.8595	73.8175		175.45	57.93
		11.4979	1		11.4979	1		76.2002	23.5731			18.166	42.6924		83.8009	60.578		1	10.2677
		11.4979	13.5334		11.4979	1		239.134	384.743			4.0293	21.8462		11.0977	34.0989		1	16.8875
		11.4979	1		11.4979	12.2866		126.334	80.0059			2.00977	8.68018		436.21	402.158		1	6.29582
		11.4979	1		11.4979	1		113.8	159.012			9.07814	20.749		1	7.61977		6.48584	1
		11.4979	1		11.4979	1		38.6001	1			168.621	63.5386		1	7.61977		9.77735	27.4791
		11.4979	13.5334		11.4979	1		13.5334	57.4328			13.1172	1		6.04884	2.32395		1	7.61977
		11.4979	38.6001		11.4979	12.2866		1	283.164			7.05861	4.29151		37.3516	161.198		52.5669	289.622
		11.4979	1		11.4979	1		51.1335	34.8597			3.01953	11.9717		1	6.29582		19.6519	14.2395
		11.4979	1		11.4979	1		113.8	102.579			2.00977	15.2632		11.0977	12.9156		104.134	53.9582
		11.4979	13.5334		11.4979	1		26.0667	1			29.2735	16.3604		4.0293	43.3665		6.48584	1
		11.4979	1		11.4979	1		76.2002	125.152			140.348	41.5952		95.9181	445.849		6.48584	7.61977
		11.4979	1		11.4979	1		163.934	136.439			59.5665	44.8867		58.5568	162.522		29.5264	38.0707
		11.4979	1		11.4979	1		76.2002	125.152			19.1758	9.77735		79.7619	49.9863		14.166	19.5354
		11.4979	1		11.4979	1		26.0667	91.2924			3.01953	4.29151		22.2051	48.6624		14.166	55.2821
		11.4979	38.6001		11.4979	1		1	34.8597			4.0293	2.09717		99.9572	64.5498		9.77735	28.803
		11.4979	1		11.4979	1		26.0667	1			2.00977	4.29151		6.04884	1		8.68018	243.284
		11.4979	1		11.4979	1		1	34.8597			2863.69	613.22		1	12.9156		8.68018	18.2114
		11.4979	1		11.4979	1		1	34.8597			7.05861	1		11.0977	1		63.5386	22.1833
		11.4979	13.5334		11.4979	1		189.001	12.2866			11.0977	8.68018		7.05861	4.97186		10.8745	27.4791
		11.4979	1		11.4979	1		63.6668	91.2924			9.07814	7.58301		36.3419	40.7186		1	14.2395
		11.4979	1		11.4979	1		138.867	192.871			7.05861	18.5547		3.01953	16.8875		98.648	175.762
		11.4979	1		11.4979	1		264.201	102.579			11.0977	10.8745		1	8.94373		7.58301	8.94373
		11.4979	1		11.4979	1		176.467	147.725			4.0293	49.2754		153.475	314.777		7.58301	2.32395
		11.4979	13.5334		11.4979	23.5731		189.001	1			8.06837	1		7.05861	1		9.77735	3.64791
		11.4979	1		11.4979	1		201.534	34.8597			51.4884	26.2349		16.1465	12.9156		42.6924	44.6905
		11.4979	51.1335		11.4979	23.5731		1	46.1462			4.0293	7.58301		10.0879	3.64791		21.8462	4.97186
		11.4979	138.867		11.4979	12.2866		289.267	283.164			28.2637	9.77735		2.00977	4.97186		8.68018	1
		11.4979	1		11.4979	1		1	68.7193			7.05861	1		17.1563	44.6905		20.749	11.5916
		11.4979	13.5334		11.4979	1		113.8	34.8597			19.1758	6.48584		2.00977	11.5916		63.5386	118.832
		11.4979	1		11.4979	1		176.467	170.298			11.0977	1		26.2442	12.9156		1	7.61977
		11.4979	1		11.4979	1		13.5334	1			7.05861	1		9.07814	15.5635		4.29151	7.61977
		11.4979	1		11.4979	1		1	68.7193			88.8498	41.5952		78.7521	481.596		11.9717	11.5916
		11.4979	13.5334		11.4979	1		1	170.298			20.1856	19.6519		2.00977	14.2395		15.2632	7.61977
		11.4979	1		11.4979	80.0059		126.334	1			3.01953	3.19434		6.04884	1		16.3604	31.4509
		11.4979	1		11.4979	1		76.2002	204.158			29.2735	18.5547		4.0293	4.97186		41.5952	146.635
		11.4979	1		11.4979	46.1462		26.0667	1			89.8595	104.134		46.4395	6.29582		44.8867	136.043
		11.4979	1		11.4979	1		38.6001	91.2924			83.8009	22.9434		1	8.94373		9.77735	1
		11.4979	51.1335		11.4979	1		76.2002	1			4.0293	2.09717		317.057	341.256		2.09717	8.94373
		11.4979	1		11.4979	12.2866		1	91.2924			11.0977	17.4575		5.03907	7.61977		4.29151	7.61977
		11.4979	1		11.4979	1		26.0667	23.5731			436.21	100.842		36.3419	24.8312		613.22	1452.05
		11.4979	13.5334		11.4979	23.5731		51.1335	159.012			1	9.77735		3.01953	3.64791		8.68018	3.64791
		11.4979	1		11.4979	1		138.867	226.731			6.04884	1		7.05861	1		7.58301	11.5916
		11.4979	1		11.4979	1		38.6001	1			37.3516	47.0811		5.03907	1		18.5547	16.8875
		11.4979	1		11.4979	1		239.134	1			11.0977	20.749		6.04884	7.61977		10.8745	3.64791
		11.4979	1		11.4979	1		101.267	170.298			4.0293	16.3604		8.06837	4.97186		1	6.29582
		11.4979	13.5334		11.4979	1		101.267	34.8597			95.9181	30.6236		150.446	104.268		49.2754	19.5354
		11.4979	1		11.4979	1		88.7336	181.585			3.01953	3.19434		1	8.94373		26.2349	42.0426
		11.4979	1		11.4979	1		126.334	192.871			58.5568	73.4131		6.04884	7.61977		7.58301	1
		11.4979	13.5334		11.4979	23.5731		63.6668	12.2866			79.7619	33.9151		35.3321	14.2395		1	16.8875
		11.4979	1		11.4979	1		1	159.012			22.2051	11.9717		99.9572	19.5354		9.77735	27.4791
		11.4979	26.0667		11.4979	1		1	23.5731			99.9572	54.7613		11.0977	1		6.48584	15.5635
		11.4979	1		11.4979	1		13.5334	1			6.04884	1		2.00977	14.2395		41.5952	22.1833
		11.4979	1		11.4979	1		38.6001	1			11.0977	17.4575		5.03907	1		19.6519	19.5354
		11.4979	1		11.4979	1		88.7336	147.725			7.05861	1		39.3712	26.1551		18.5547	28.803
		11.4979	1		11.4979	1		38.6001	57.4328			36.3419	84.3848		6041.43	3256.6		104.134	73.8175
		11.4979	1		11.4979	1		26.0667	12.2866			3.01953	18.5547		107.026	87.057		22.9434	60.578
		11.4979	1		11.4979	1		51.1335	1			1	10.8745		45.4298	34.0989		17.4575	34.0989
		11.4979	1		11.4979	1		13.5334	1			1	7.58301		3.01953	6.29582		100.842	402.158
		11.4979	1		11.4979	1		1	46.1462			153.475	81.0933		8.06837	44.6905		9.77735	1
		11.4979	1		11.4979	1		51.1335	34.8597			7.05861	1		48.4591	4.97186		1	7.61977
		11.4979	1		11.4979	1		590.068	350.883			16.1465	9.77735		100.967	126.776		1	7.61977
		11.4979	13.5334		11.4979	23.5731		1	57.4328			10.0879	6.48584		21.1954	14.2395		47.0811	161.198
		11.4979	13.5334		11.4979	12.2866		38.6001	136.439			17.1563	8.68018		2.00977	4.97186		3.19434	6.29582
		11.4979	1		11.4979	1		226.601	317.024			26.2442	22.9434		6.04884	1		20.749	12.9156
		11.4979	1		11.4979	1		1	34.8597			9.07814	9.77735		109.045	208.861		16.3604	43.3665
		11.4979	1		11.4979	34.8597		1	249.304			78.7521	51.4697		8.06837	44.6905		30.6236	445.849
		11.4979	1		11.4979	1		1	305.737			2.00977	27.332		10.0879	23.5072		73.4131	162.522
		11.4979	1		11.4979	1		63.6668	12.2866			6.04884	5.38867		8.06837	3.64791		33.9151	49.9863
		11.4979	1		11.4979	1		113.8	23.5731			4.0293	27.332		268.588	628.554		11.9717	48.6624
		11.4979	1		11.4979	1		76.2002	34.8597			46.4395	44.8867		7.05861	1		54.7613	64.5498
		11.4979	1		11.4979	1		201.534	23.5731			317.057	257.737		626.046	2186.85		1	12.9156
		11.4979	1		11.4979	1		113.8	46.1462			5.03907	1		5.03907	1		17.4575	1
		11.4979	1		11.4979	1		26.0667	113.865			36.3419	52.5669		14.127	12.9156		84.3848	40.7186
		11.4979	1		11.4979	1		264.201	204.158			3.01953	11.9717		72.6935	92.3529		18.5547	16.8875
		11.4979	1		11.4979	1		13.5334	1			7.05861	9.77735		1	8.94373		10.8745	1
		11.4979	1		11.4979	1		1	23.5731			5.03907	1		31.293	36.7468		7.58301	8.94373
		11.4979	1		11.4979	1		13.5334	1			6.04884	9.77735		5.03907	8.94373		81.0933	314.777
		11.4979	1		11.4979	1		13.5334	12.2866			8.06837	10.8745		71.6837	68.5217		9.77735	12.9156
		11.4979	1		11.4979	12.2866		38.6001	12.2866			150.446	85.482		6.04884	1		6.48584	3.64791
		11.4979	38.6001		11.4979	136.439		101.267	12.2866			1	7.58301		4.0293	18.2114		8.68018	44.6905
		11.4979	138.867		11.4979	1		13.5334	1			6.04884	8.68018		5.03907	3.64791		3.19434	11.5916
		11.4979	26.0667		11.4979	1		51.1335	80.0059			3.01953	4.29151		1026.92	841.711		22.9434	12.9156
		11.4979	1		11.4979	1		88.7336	125.152			35.3321	16.3604		5.03907	4.97186		9.77735	15.5635
		11.4979	63.6668		11.4979	12.2866		1	57.4328			99.9572	66.8301		13.1172	2.32395		51.4697	481.596
		11.4979	1		11.4979	1		76.2002	23.5731			11.0977	2.09717		12.1074	34.0989		27.332	14.2395
		11.4979	1		11.4979	1		214.067	238.018			2.00977	19.6519		10.0879	1		5.38867	1
		11.4979	1		11.4979	12.2866		214.067	226.731			5.03907	1		1	7.61977		27.332	4.97186
		11.4979	13.5334		11.4979	12.2866		13.5334	34.8597			39.3712	9.77735		1	6.29582		44.8867	6.29582
		11.4979	1		11.4979	1		138.867	12.2866			6041.43	2343.45		39.3712	35.4228		1	8.94373
		11.4979	1		11.4979	1		51.1335	12.2866			107.026	64.6358		10.0879	11.5916		257.737	341.256
		11.4979	1		11.4979	1		63.6668	34.8597			45.4298	10.8745		10.0879	20.8593		1	7.61977
		11.4979	126.334		11.4979	113.865		26.0667	57.4328			3.01953	4.29151		1	6.29582		52.5669	24.8312
		11.4979	1		11.4979	1		151.4	91.2924			8.06837	14.166		4.0293	7.61977		11.9717	3.64791
		11.4979	1		11.4979	1		26.0667	147.725			48.4591	67.9273		4.0293	3.64791		9.77735	1
		11.4979	1		11.4979	1		51.1335	12.2866			100.967	106.328		945.133	554.413		9.77735	7.61977
		11.4979	1		11.4979	1		26.0667	34.8597			3.01953	5.38867		9.07814	1		10.8745	4.97186
		11.4979	1		11.4979	1		26.0667	136.439			21.1954	21.8462		549.304	731.823		85.482	104.268
		11.4979	1		11.4979	1		113.8	1			6.04884	5.38867		17.1563	24.8312		7.58301	8.94373
		11.4979	1		11.4979	12.2866		38.6001	23.5731			109.045	59.1499		142.367	100.297		8.68018	7.61977
		11.4979	26.0667		11.4979	23.5731		51.1335	113.865			3.01953	6.48584		10.0879	3.64791		16.3604	14.2395
		11.4979	38.6001		11.4979	34.8597		126.334	12.2866			8.06837	5.38867		8.06837	35.4228		66.8301	19.5354
		11.4979	1		11.4979	1		1	12.2866			10.0879	10.8745		12.1074	6.29582		19.6519	14.2395
		11.4979	38.6001		11.4979	1		13.5334	113.865			8.06837	5.38867		18.166	1		9.77735	26.1551
		11.4979	13.5334		11.4979	1		38.6001	238.018			268.588	242.377		62.5958	126.776		2343.45	3256.6
		11.4979	101.267		11.4979	113.865		13.5334	34.8597			7.05861	1		6.04884	1		64.6358	87.057
		11.4979	1		11.4979	1		151.4	91.2924			626.046	258.835		14.127	27.4791		10.8745	34.0989
		11.4979	113.8		11.4979	46.1462		1	12.2866			5.03907	1		5.03907	1		4.29151	6.29582
		11.4979	1		11.4979	1		163.934	1			14.127	10.8745		9.07814	8.94373		14.166	44.6905
		11.4979	1		11.4979	1		1	147.725			72.6935	9.77735		6.04884	12.9156		67.9273	4.97186
		11.4979	1		11.4979	1		13.5334	1			1	8.68018		8.06837	10.2677		106.328	126.776
		11.4979	51.1335		11.4979	80.0059		88.7336	23.5731			31.293	167.77		1	7.61977		5.38867	2.32395
		11.4979	1		11.4979	1		239.134	147.725			5.03907	33.9151		15.1367	49.9863		21.8462	14.2395
		11.4979	51.1335		11.4979	12.2866		1	57.4328			71.6837	31.7207		19.1758	20.8593		5.38867	1
		11.4979	26.0667		11.4979	1		38.6001	68.7193			6.04884	35.0122		15.1367	56.6061		59.1499	208.861
		11.4979	1		11.4979	12.2866		88.7336	80.0059			4.0293	24.0405		1	7.61977		6.48584	1
		11.4979	1		11.4979	80.0059		1	102.579			5.03907	1		616.958	377.003		5.38867	44.6905
		11.4979	13.5334		11.4979	1		51.1335	1			1026.92	450.839		13.1172	6.29582		10.8745	23.5072
		11.4979	1		11.4979	1		13.5334	34.8597			5.03907	1		12.1074	8.94373		5.38867	3.64791
		11.4979	1		11.4979	1		13.5334	1			1	5.38867		20.1856	4.97186		242.377	628.554
		11.4979	1		11.4979	1		138.867	12.2866			13.1172	8.68018		8.06837	1		258.835	2186.85
		11.4979	1		11.4979	12.2866		63.6668	12.2866			12.1074	22.9434		24.2247	16.8875		10.8745	12.9156
		11.4979	1		11.4979	1		101.267	271.877			10.0879	1		9.07814	10.2677		9.77735	92.3529
		11.4979	1		11.4979	1		1	113.865			39.3712	15.2632		129.24	128.1		8.68018	1
		11.4979	1		11.4979	1		1	102.579			10.0879	1		8.06837	20.8593		1	8.94373
		11.4979	1		11.4979	113.865		13.5334	192.871			10.0879	1		16.1465	1		167.77	36.7468
		11.4979	1		11.4979	1		38.6001	1			4.0293	2.09717		38.3614	71.1696		33.9151	8.94373
		11.4979	1		11.4979	1		226.601	147.725			4.0293	7.58301		4.0293	3.64791		31.7207	68.5217
		11.4979	1		11.4979	1		1	12.2866			945.133	368.551		12.1074	7.61977		35.0122	1
		11.4979	1		11.4979	1		13.5334	68.7193			3.01953	3.19434		21.1954	7.61977		24.0405	18.2114
		11.4979	1		11.4979	1		76.2002	23.5731			9.07814	1		70.674	40.7186		450.839	841.711
		11.4979	63.6668		11.4979	46.1462		13.5334	1			1	9.77735		1	7.61977		5.38867	1
		11.4979	1		11.4979	1		38.6001	1			549.304	169.964		58.5568	36.7468		8.68018	2.32395
		11.4979	1		11.4979	1		214.067	170.298			3.01953	5.38867		29.2735	106.916		22.9434	34.0989
		11.4979	1		11.4979	1		76.2002	1			17.1563	1		316.048	198.269		4.29151	7.61977
		11.4979	1		11.4979	1		1	34.8597			1	11.9717		1	22.1833		1	6.29582
		11.4979	51.1335		11.4979	12.2866		63.6668	12.2866			142.367	28.4292		59.5665	85.7331		15.2632	35.4228
		11.4979	26.0667		11.4979	12.2866		126.334	12.2866			1	5.38867		6.04884	6.29582		1	11.5916
		11.4979	63.6668		11.4979	1		101.267	102.579			10.0879	1		21.1954	16.8875		1	20.8593
		11.4979	13.5334		11.4979	1		26.0667	102.579			8.06837	36.1094		114.094	77.7894		1	6.29582
		11.4979	1		11.4979	1		76.2002	204.158			12.1074	1		5.03907	19.5354		2.09717	7.61977
		11.4979	1		11.4979	1		26.0667	91.2924			18.166	18.5547		94.9084	212.833		7.58301	3.64791
		11.4979	1		11.4979	1		1	34.8597			62.5958	43.7896		4.0293	16.8875		368.551	554.413
		11.4979	1		11.4979	1		101.267	113.865			6.04884	1		53.5079	34.0989		9.77735	3.64791
		11.4979	1		11.4979	1		1	34.8597			14.127	8.68018		111.065	247.256		169.964	731.823
		11.4979	1		11.4979	1		1	12.2866			5.03907	1		25.2344	72.4935		5.38867	1
		11.4979	13.5334		11.4979	23.5731		51.1335	102.579			9.07814	3.19434		6.04884	10.2677		1	24.8312
		11.4979	1		11.4979	1		176.467	136.439			6.04884	1		24.2247	51.3103		11.9717	1
		11.4979	1		11.4979	12.2866		1	34.8597			8.06837	2.09717		2.00977	6.29582		28.4292	100.297
		11.4979	1		11.4979	1		1	12.2866			1	5.38867		65.6251	106.916		5.38867	1
		11.4979	38.6001		11.4979	23.5731		13.5334	12.2866			15.1367	9.77735		28.2637	35.4228		36.1094	35.4228
		11.4979	1		11.4979	12.2866		38.6001	1			19.1758	8.68018		21.1954	4.97186		1	6.29582
		11.4979	1		11.4979	1		13.5334	1			15.1367	17.4575		6.04884	1		18.5547	1
		11.4979	1		11.4979	1		113.8	80.0059			1	13.0688		5.03907	6.29582		43.7896	126.776
		11.4979	1		11.4979	1		13.5334	23.5731			616.958	111.814		5.03907	34.0989		8.68018	27.4791
		11.4979	1		11.4979	1		151.4	1			13.1172	6.48584		5.03907	1		3.19434	8.94373
		11.4979	1		11.4979	1		38.6001	34.8597			2.00977	4.29151		3.01953	11.5916		1	12.9156
		11.4979	1		11.4979	46.1462		13.5334	12.2866			12.1074	1		11.0977	43.3665		2.09717	10.2677
		11.4979	1		11.4979	1		51.1335	12.2866			20.1856	6.48584		2.00977	10.2677		1	7.61977
		11.4979	1		11.4979	1		76.2002	113.865			8.06837	1		8.06837	3.64791		5.38867	1
		11.4979	38.6001		11.4979	12.2866		1	271.877			24.2247	48.1782		1	7.61977		9.77735	49.9863
		11.4979	113.8		11.4979	12.2866		1	91.2924			9.07814	14.166		6.04884	1		8.68018	20.8593
		11.4979	1		11.4979	12.2866		1	91.2924			129.24	37.2066		39.3712	92.3529		17.4575	56.6061
		11.4979	1		11.4979	1		163.934	147.725			2.00977	7.58301		8.06837	4.97186		13.0688	7.61977
		11.4979	1		11.4979	1		26.0667	80.0059			8.06837	6.48584		1	14.2395		111.814	377.003
		11.4979	1		11.4979	1		1	80.0059			2.00977	5.38867		141.358	195.621		6.48584	6.29582
		11.4979	1		11.4979	1		1	23.5731			16.1465	5.38867		28.2637	1		1	8.94373
		11.4979	13.5334		11.4979	12.2866		76.2002	12.2866			38.3614	22.9434		547.284	849.655		6.48584	4.97186
		11.4979	1		11.4979	12.2866		1	23.5731			4.0293	25.1377		243.344	173.114		48.1782	16.8875
		11.4979	26.0667		11.4979	23.5731		51.1335	1			12.1074	19.6519		1	14.2395		14.166	10.2677
		11.4979	1		11.4979	1		26.0667	1			21.1954	17.4575		1	8.94373		37.2066	128.1
		11.4979	1		11.4979	1		1	57.4328			4.0293	13.0688		6.04884	12.9156		7.58301	1
		11.4979	38.6001		11.4979	80.0059		63.6668	80.0059			70.674	54.7613		56.5372	88.381		6.48584	20.8593
		11.4979	1		11.4979	1		126.334	1			58.5568	76.7046		64.6154	105.592		5.38867	1
		11.4979	1		11.4979	1		51.1335	12.2866			1	26.2349		18.166	4.97186		5.38867	1
		11.4979	13.5334		11.4979	1		76.2002	12.2866			2.00977	7.58301		156.504	298.89		22.9434	71.1696
		11.4979	1		11.4979	1		13.5334	1			29.2735	17.4575		1	6.29582		25.1377	3.64791
		11.4979	1		11.4979	1		51.1335	23.5731			316.048	201.782		35.3321	59.254		19.6519	7.61977
		11.4979	1		11.4979	1		1	34.8597			1	31.7207		64.6154	59.254		17.4575	7.61977
		11.4979	1		11.4979	1		38.6001	102.579			59.5665	124.98		54.5177	109.564		13.0688	1
		11.4979	1		11.4979	1		314.334	68.7193			6.04884	1		43.4102	10.2677		54.7613	40.7186
		11.4979	1		11.4979	1		26.0667	1			4.0293	30.6236		21.1954	7.61977		1	7.61977
		11.4979	26.0667		11.4979	147.725		51.1335	294.45			1	7.58301		218.1	256.523		76.7046	36.7468
		11.4979	1		11.4979	1		264.201	147.725			21.1954	13.0688		23.2149	23.5072		26.2349	4.97186
		11.4979	1		11.4979	1		377.001	80.0059			114.094	62.4414		24.2247	20.8593		7.58301	3.64791
		11.4979	1		11.4979	1		38.6001	2100.3			5.03907	4.29151		51.4884	56.6061		17.4575	106.916
		11.4979	26.0667		11.4979	23.5731		13.5334	1			94.9084	45.9839		7.05861	11.5916		201.782	198.269
		11.4979	1		11.4979	1		1	34.8597			3.01953	7.58301		130.25	162.522		31.7207	22.1833
		11.4979	1		11.4979	1		1	12.2866			53.5079	17.4575		12.1074	18.2114		124.98	85.7331
		11.4979	1		11.4979	1		163.934	80.0059			111.065	131.563		224.159	411.426		1	6.29582
		11.4979	88.7336		11.4979	12.2866		113.8	80.0059			25.2344	127.174		25.2344	24.8312		30.6236	1
		11.4979	1		11.4979	1		38.6001	68.7193			6.04884	1		17.1563	182.382		7.58301	1
		11.4979	1		11.4979	1		101.267	1			24.2247	17.4575		5.03907	1		13.0688	16.8875
		11.4979	1		11.4979	1		251.667	249.304			2.00977	27.332		9.07814	7.61977		62.4414	77.7894
		11.4979	1		11.4979	34.8597		138.867	125.152			65.6251	17.4575		39.3712	44.6905		4.29151	19.5354
		11.4979	1		11.4979	1		151.4	91.2924			28.2637	11.9717		331.194	19.5354		45.9839	212.833
		11.4979	1		11.4979	1		51.1335	68.7193			1	9.77735		6.04884	10.2677		1	16.8875
		11.4979	1		11.4979	1		26.0667	46.1462			1	8.68018		1	6.29582		7.58301	1
		11.4979	1		11.4979	1		38.6001	46.1462			21.1954	19.6519		1	7.61977		17.4575	34.0989
		11.4979	1		11.4979	1		1	34.8597			6.04884	5.38867		5.03907	7.61977		131.563	247.256
		11.4979	1		11.4979	1		214.067	125.152			5.03907	15.2632		2.00977	8.94373		127.174	72.4935
		11.4979	1		11.4979	1		76.2002	68.7193			5.03907	3.19434		5.03907	1		1	10.2677
		11.4979	1		11.4979	1		51.1335	192.871			5.03907	14.166		6.04884	11.5916		17.4575	51.3103
		11.4979	13.5334		11.4979	12.2866		13.5334	147.725			3.01953	19.6519		7.05861	10.2677		27.332	6.29582
		11.4979	1		11.4979	12.2866		13.5334	46.1462			11.0977	1		248.393	267.115		17.4575	106.916
		11.4979	13.5334		11.4979	1		1	12.2866			2.00977	16.3604		7.05861	12.9156		11.9717	35.4228
		11.4979	13.5334		11.4979	1		1	12.2866			8.06837	3.19434		8.06837	1		9.77735	1
		11.4979	1		11.4979	1		51.1335	46.1462			6.04884	1		106.016	333.313		8.68018	1
		11.4979	1		11.4979	1		13.5334	1			39.3712	9.77735		6.04884	2.32395		19.6519	4.97186
		11.4979	13.5334		11.4979	12.2866		13.5334	1			8.06837	1		40.3809	27.4791		5.38867	1
		11.4979	151.4		11.4979	1		38.6001	1			141.358	142.535		52.4981	26.1551		15.2632	6.29582
		11.4979	1		11.4979	1		1	34.8597			28.2637	2.09717		10.0879	6.29582		3.19434	34.0989
		861.829	1429.8		861.829	1423.11		101.267	102.579			547.284	115.106		1	6.29582		14.166	1
		399.921	890.869		399.921	633.047		251.667	226.731			1	5.38867		4.0293	4.97186		19.6519	11.5916
		158.469	1		158.469	12.2866		1	181.585			243.344	122.786		43.4102	72.4935		1	43.3665
		126.975	113.8		126.975	113.865		63.6668	1			1	11.9717		8.06837	12.9156		16.3604	10.2677
		105.979	1		105.979	1		51.1335	1			6.04884	1		6.04884	24.8312		3.19434	3.64791
		95.4813	1		95.4813	1		13.5334	68.7193			3.01953	20.749		6.04884	8.94373		1	7.61977
		95.4813	138.867		95.4813	23.5731		13.5334	147.725			56.5372	5.38867		10.0879	19.5354		9.77735	92.3529
		95.4813	176.467		95.4813	102.579		214.067	204.158			64.6154	33.9151		126.211	526.61		1	14.2395
		84.9833	1		84.9833	1		38.6001	12.2866			18.166	13.0688		200.934	122.804		142.535	195.621
		63.9875	151.4		63.9875	125.152		13.5334	1			156.504	3.19434		2.00977	8.94373		115.106	849.655
		63.9875	402.068		63.9875	238.018		138.867	136.439			35.3321	21.8462		8.06837	8.94373		5.38867	1
		63.9875	63.6668		63.9875	91.2924		13.5334	91.2924			1	11.9717		10.0879	11.5916		122.786	173.114
		53.4896	1		53.4896	1		76.2002	34.8597			64.6154	8.68018		6.04884	28.803		1	14.2395
		53.4896	1		53.4896	1		189.001	1			54.5177	24.0405		48.4591	43.3665		3.19434	8.94373
		42.9917	1		42.9917	1		51.1335	1			43.4102	40.4981		26.2442	26.1551		11.9717	3.64791
		42.9917	1		42.9917	1		26.0667	328.31			21.1954	4.29151		59.5665	48.6624		1	12.9156
		42.9917	1		42.9917	1		38.6001	102.579			218.1	132.66		221.129	130.748		20.749	1
		42.9917	1		42.9917	12.2866		51.1335	23.5731			1	14.166		51.4884	69.8456		5.38867	88.381
		42.9917	1		42.9917	1		76.2002	328.31			1	6.48584		8.06837	11.5916		33.9151	105.592
		42.9917	13.5334		42.9917	1		126.334	57.4328			23.2149	11.9717		41.3907	55.2821		13.0688	4.97186
		32.4937	1		32.4937	1		189.001	1			24.2247	9.77735		7.05861	22.1833		3.19434	298.89
		32.4937	214.067		32.4937	147.725		1	12.2866			51.4884	10.8745		5.03907	4.97186		1	6.29582
		32.4937	1		32.4937	1		26.0667	12.2866			3.01953	3.19434		5.03907	1		21.8462	59.254
		32.4937	13.5334		32.4937	1		1	57.4328			7.05861	15.2632		5.03907	19.5354		11.9717	1
		32.4937	1		32.4937	1		13.5334	1			130.25	307.11		3.01953	8.94373		8.68018	59.254
		32.4937	76.2002		32.4937	91.2924		1	204.158			12.1074	18.5547		39.3712	59.254		24.0405	109.564
		32.4937	1		32.4937	1		88.7336	215.445			224.159	528.738		20.1856	6.29582		40.4981	10.2677
		32.4937	88.7336		32.4937	46.1462		13.5334	12.2866			25.2344	32.8179		72.6935	51.3103		4.29151	7.61977
		32.4937	1		32.4937	1		38.6001	34.8597			17.1563	41.5952		3.01953	8.94373		132.66	256.523
		32.4937	13.5334		32.4937	1		13.5334	226.731			1	9.77735		67.6446	145.311		14.166	1
		32.4937	13.5334		32.4937	1		26.0667	113.865			5.03907	1		9.07814	2.32395		6.48584	1
		32.4937	26.0667		32.4937	113.865		1	23.5731			9.07814	1		7.05861	1		11.9717	23.5072
		32.4937	1		32.4937	1		76.2002	68.7193			39.3712	9.77735		17.1563	84.4091		9.77735	20.8593
		32.4937	38.6001		32.4937	34.8597		138.867	57.4328			331.194	100.842		9.07814	1		10.8745	56.6061
		21.9958	1		21.9958	1		38.6001	1			6.04884	7.58301		18.166	125.452		15.2632	11.5916
		21.9958	189.001		21.9958	113.865		63.6668	34.8597			1	11.9717		5.03907	1		307.11	162.522
		21.9958	1		21.9958	1		163.934	554.041			1	8.68018		1	11.5916		18.5547	18.2114
		21.9958	1		21.9958	1		138.867	147.725			4.0293	3.19434		57.547	35.4228		528.738	411.426
		21.9958	1		21.9958	1		1	23.5731			2.00977	15.2632		3.01953	11.5916		32.8179	24.8312
		21.9958	1		21.9958	1		13.5334	12.2866			5.03907	13.0688		4.0293	24.8312		41.5952	182.382
		21.9958	1		21.9958	1		26.0667	1			2.00977	4.29151		12.1074	27.4791		9.77735	1
		21.9958	26.0667		21.9958	1		38.6001	12.2866			5.03907	7.58301		10.0879	12.9156		1	7.61977
		21.9958	1		21.9958	1		1	68.7193			6.04884	6.48584		6.04884	1		9.77735	44.6905
		21.9958	76.2002		21.9958	1		1	12.2866			7.05861	8.68018		26.2442	30.127		100.842	19.5354
		21.9958	101.267		21.9958	1		13.5334	34.8597			248.393	444.256		27.2539	18.2114		7.58301	10.2677
		21.9958	1		21.9958	1		1	46.1462			7.05861	3.19434		5.03907	1		11.9717	1
		21.9958	38.6001		21.9958	1		51.1335	1			8.06837	1		8.06837	16.8875		1	6.29582
		21.9958	101.267		21.9958	46.1462		13.5334	1			106.016	119.494		36.3419	60.578		8.68018	1
		21.9958	1		21.9958	1		364.468	181.585			6.04884	1		6.04884	1		3.19434	7.61977
		21.9958	1		21.9958	12.2866		1	23.5731			40.3809	37.2066		7.05861	18.2114		15.2632	3.64791
		21.9958	1		21.9958	1		51.1335	68.7193			52.4981	39.4009		6.04884	1		13.0688	7.61977
		21.9958	1		21.9958	1		26.0667	57.4328			10.0879	24.0405		1	23.5072		4.29151	8.94373
		21.9958	1		21.9958	1		1	23.5731			1	13.0688		23.2149	49.9863		7.58301	1
		21.9958	1		21.9958	1		1	46.1462			43.4102	76.7046		20.1856	2.32395		6.48584	11.5916
		21.9958	13.5334		21.9958	23.5731		113.8	80.0059			8.06837	1		5.03907	1		8.68018	10.2677
		21.9958	1		21.9958	1		138.867	102.579			6.04884	1		86.8302	106.916		444.256	267.115
		21.9958	1		21.9958	1		13.5334	1			6.04884	1		23.2149	24.8312		3.19434	12.9156
		21.9958	1		21.9958	1		1	12.2866			10.0879	9.77735		42.4005	30.127		119.494	333.313
		11.4979	1		11.4979	12.2866		38.6001	1			126.211	112.911		38.3614	30.127		37.2066	27.4791
		11.4979	1		11.4979	12.2866		1	23.5731			200.934	64.6358		2.00977	16.8875		39.4009	26.1551
		11.4979	1		11.4979	1		26.0667	102.579			2.00977	6.48584		13.1172	1		24.0405	6.29582
		11.4979	51.1335		11.4979	1		1	23.5731			8.06837	4.29151		17.1563	1		4.29151	2.32395
		11.4979	1		11.4979	1		38.6001	12.2866			10.0879	5.38867		5.03907	7.61977		13.0688	1
		11.4979	51.1335		11.4979	34.8597		38.6001	46.1462			6.04884	13.0688		2.00977	4.97186		3.19434	6.29582
		11.4979	1		11.4979	1		1	57.4328			48.4591	10.8745		32.3028	8.94373		76.7046	72.4935
		11.4979	26.0667		11.4979	23.5731		1	80.0059			26.2442	2.09717		9.07814	20.8593		1	12.9156
		11.4979	38.6001		11.4979	12.2866		1	23.5731			59.5665	39.4009		13.1172	36.7468		1	24.8312
		11.4979	1		11.4979	12.2866		1	12.2866			221.129	232.503		158.524	140.015		1	8.94373
		11.4979	1		11.4979	1		51.1335	34.8597			51.4884	29.5264		12.1074	1		9.77735	19.5354
		11.4979	1		11.4979	1		226.601	80.0059			8.06837	1		11.0977	20.8593		112.911	526.61
		11.4979	1		11.4979	23.5731		1	91.2924			41.3907	81.0933		4.0293	28.803		64.6358	122.804
		11.4979	1		11.4979	1		113.8	91.2924			7.05861	7.58301		144.387	256.523		6.48584	8.94373
		11.4979	63.6668		11.4979	1		439.668	226.731			5.03907	15.2632		19.1758	56.6061		4.29151	8.94373
		11.4979	1		11.4979	1		13.5334	1			5.03907	1		18.166	10.2677		5.38867	11.5916
		11.4979	1		11.4979	1		88.7336	159.012			1	7.58301		1	6.29582		13.0688	28.803
		11.4979	1		11.4979	80.0059		1	12.2866			5.03907	41.5952		2.00977	11.5916		10.8745	43.3665
		11.4979	1		11.4979	1		26.0667	1			39.3712	15.2632		656.339	738.443		2.09717	26.1551
		11.4979	1		11.4979	1		1	34.8597			20.1856	10.8745		4.0293	6.29582		39.4009	48.6624
		11.4979	1		11.4979	1		201.534	1			1	6.48584		7.05861	1		232.503	130.748
		11.4979	1		11.4979	1		1	12.2866			72.6935	38.3037		47.4493	48.6624		29.5264	69.8456
		11.4979	63.6668		11.4979	91.2924		26.0667	80.0059			3.01953	8.68018		5.03907	16.8875		1	11.5916
		11.4979	1		11.4979	1		1	34.8597			67.6446	33.9151		154.485	47.3384		81.0933	55.2821
		11.4979	1		11.4979	91.2924		13.5334	12.2866			9.07814	9.77735		5.03907	1		7.58301	22.1833
		11.4979	1		11.4979	12.2866		13.5334	1			4.0293	2.09717		2.00977	10.2677		15.2632	4.97186
		11.4979	1		11.4979	1		1	57.4328			7.05861	5.38867		4.0293	19.5354		7.58301	1
		11.4979	1		11.4979	1		51.1335	1			17.1563	7.58301		14.127	8.94373		41.5952	19.5354
		11.4979	1		11.4979	12.2866		38.6001	1			9.07814	5.38867		3.01953	8.94373		1	8.94373
		11.4979	1		11.4979	1		1	68.7193			18.166	2.09717		28.2637	57.93		15.2632	59.254
		11.4979	1		11.4979	1		51.1335	102.579			5.03907	4.29151		5.03907	1		10.8745	6.29582
		11.4979	1		11.4979	12.2866		1	12.2866			1	5.38867		9.07814	11.5916		6.48584	1
		11.4979	1		11.4979	1		13.5334	23.5731			1	5.38867		1	11.5916		38.3037	51.3103
		11.4979	13.5334		11.4979	1		113.8	147.725			1	5.38867		275.657	121.48		8.68018	8.94373
		11.4979	1		11.4979	1		38.6001	23.5731			57.547	54.7613		4.0293	11.5916		33.9151	145.311
		11.4979	1		11.4979	1		1	23.5731			3.01953	10.8745		35.3321	71.1696		9.77735	2.32395
		11.4979	1		11.4979	1		151.4	113.865			4.0293	15.2632		1	8.94373		5.38867	1
		11.4979	1		11.4979	1		189.001	23.5731			12.1074	27.332		73.7033	725.203		7.58301	84.4091
		11.4979	1		11.4979	12.2866		13.5334	1			10.0879	21.8462		4.0293	12.9156		5.38867	1
		11.4979	1		11.4979	1		1	12.2866			6.04884	4.29151		1	8.94373		2.09717	125.452
		11.4979	1		11.4979	1		1	362.17			1	5.38867		34.3223	18.2114		5.38867	1
		11.4979	1		11.4979	1		26.0667	57.4328			26.2442	35.0122		324.126	204.889		1	11.5916
		11.4979	1		11.4979	1		1	57.4328			27.2539	14.166		24.2247	7.61977		5.38867	1
		11.4979	13.5334		11.4979	1		26.0667	91.2924			5.03907	1		200.934	1260.08		5.38867	1
		11.4979	1		11.4979	1		101.267	1			8.06837	10.8745		26.2442	4.97186		54.7613	35.4228
		11.4979	26.0667		11.4979	1		38.6001	80.0059			36.3419	90.9678		3.01953	6.29582		10.8745	11.5916
		11.4979	63.6668		11.4979	1		88.7336	57.4328			6.04884	2.09717		6.04884	2.32395		15.2632	24.8312
		11.4979	1		11.4979	1		26.0667	1			7.05861	4.29151		35.3321	14.2395		27.332	27.4791
		11.4979	1		11.4979	1		88.7336	1			6.04884	4.29151		6.04884	1		21.8462	12.9156
		11.4979	13.5334		11.4979	1		339.401	68.7193			23.2149	49.2754		6.04884	1		5.38867	1
		11.4979	126.334		11.4979	23.5731		1	12.2866			1	10.8745		36.3419	56.6061		35.0122	30.127
		11.4979	1		11.4979	1		38.6001	46.1462			20.1856	18.5547		4.0293	22.1833		14.166	18.2114
		11.4979	1		11.4979	1		126.334	46.1462			5.03907	25.1377		28.2637	60.578		10.8745	16.8875
		11.4979	51.1335		11.4979	12.2866		76.2002	34.8597			86.8302	101.939		10.0879	38.0707		90.9678	60.578
		11.4979	1		11.4979	1		63.6668	68.7193			23.2149	40.4981		4.0293	31.4509		4.29151	18.2114
		11.4979	1		11.4979	1		88.7336	68.7193			42.4005	16.3604		5.03907	1		1	23.5072
		11.4979	1		11.4979	1		13.5334	170.298			1	28.4292		1	7.61977		49.2754	49.9863
		11.4979	1		11.4979	12.2866		151.4	34.8597			38.3614	38.3037		9.07814	7.61977		10.8745	1
		11.4979	1		11.4979	46.1462		13.5334	12.2866			2.00977	48.1782		1	10.2677		18.5547	2.32395
		11.4979	1		11.4979	1		1	34.8597			13.1172	5.38867		3.01953	18.2114		25.1377	1
		11.4979	1		11.4979	1		13.5334	1			2.00977	7.58301		8.06837	8.94373		101.939	106.916
		11.4979	1		11.4979	1		63.6668	23.5731			17.1563	14.166		12.1074	16.8875		40.4981	24.8312
		11.4979	1		11.4979	1		13.5334	46.1462			5.03907	1		17.1563	14.2395		16.3604	30.127
		11.4979	1		11.4979	1		1	34.8597			1	7.58301		2.00977	7.61977		28.4292	2.32395
		11.4979	1		11.4979	1		88.7336	68.7193			32.3028	10.8745		173.67	142.663		38.3037	30.127
		11.4979	13.5334		11.4979	1		38.6001	12.2866			9.07814	3.19434		7.05861	19.5354		48.1782	16.8875
		11.4979	26.0667		11.4979	1		76.2002	91.2924			13.1172	56.9556		43.4102	112.212		5.38867	1
		8493.81	7721.56		8493.81	8827.08		414.601	1			158.524	45.9839		5.03907	10.2677		7.58301	2.32395
		7632.98	6217.55		7632.98	9481.71		38.6001	1			3.01953	8.68018		3.01953	18.2114		14.166	1
		4630.58	1141.54		4630.58	4188.31		51.1335	102.579			12.1074	17.4575		19.1758	51.3103		1	7.61977
		2321.04	1329.54		2321.04	2371.18		13.5334	1			11.0977	15.2632		15.1367	11.5916		3.19434	4.97186
		2184.57	377.001		2184.57	915.211		163.934	12.2866			4.0293	10.8745		6.04884	2.32395		7.58301	3.64791
		2132.08	1667.94		2132.08	2100.3		51.1335	1			144.387	60.2471		8.06837	16.8875		10.8745	8.94373
		1880.13	1780.74		1880.13	3240.24		51.1335	23.5731			19.1758	11.9717		1	10.2677		3.19434	20.8593
		1659.67	5315.15		1659.67	3962.58		13.5334	46.1462			18.166	86.5791		1	6.29582		56.9556	36.7468
		1617.68	1179.14		1617.68	3285.39		1	80.0059			3.01953	9.77735		11.0977	3.64791		45.9839	140.015
		1607.18	1266.87		1607.18	2969.36		1	57.4328			2.00977	7.58301		15.1367	26.1551		8.68018	1
		1533.7	765.536		1533.7	2122.87		1	125.152			656.339	188.616		1870.08	1081.35		17.4575	1
		1533.7	351.934		1533.7	441.176		126.334	102.579			7.05861	7.58301		6.04884	2.32395		15.2632	20.8593
		1407.72	1241.8		1407.72	960.357		13.5334	1			47.4493	25.1377		5.03907	8.94373		10.8745	28.803
		1355.23	903.403		1355.23	1468.25		51.1335	1			5.03907	1		17.1563	14.2395		60.2471	256.523
		1334.23	38.6001		1334.23	12.2866		13.5334	1			154.485	66.8301		5.03907	1		11.9717	56.6061
		1292.24	1241.8		1292.24	915.211		1	46.1462			5.03907	1		5.03907	28.803		86.5791	10.2677
		1260.75	439.668		1260.75	824.918		13.5334	1			4.0293	19.6519		5.03907	11.5916		1	6.29582
		1071.79	502.335		1071.79	1073.22		38.6001	57.4328			14.127	1		1	27.4791		9.77735	1
		1050.79	489.801		1050.79	1366.67		76.2002	57.4328			3.01953	11.9717		8.06837	49.9863		7.58301	11.5916
		998.302	214.067		998.302	689.48		1	91.2924			28.2637	9.77735		5.03907	11.5916		188.616	738.443
		998.302	715.402		998.302	238.018		138.867	1			5.03907	1		6.04884	1		1	6.29582
		987.804	1768.2		987.804	520.182		126.334	1			9.07814	2.09717		310.999	125.452		7.58301	1
		987.804	915.936		987.804	1581.12		51.1335	12.2866			275.657	188.616		1	36.7468		25.1377	48.6624
		977.306	13.5334		977.306	1		1	68.7193			35.3321	65.7329		5.03907	1		1	16.8875
		935.314	2231.94		935.314	1671.41		1	46.1462			73.7033	8.68018		545.265	120.156		66.8301	47.3384
		924.817	915.936		924.817	836.205		13.5334	23.5731			4.0293	14.166		1055.2	505.427		1	10.2677
		872.327	514.868		872.327	113.865		13.5334	12.2866			34.3223	5.38867		8.06837	12.9156		19.6519	19.5354
		830.335	214.067		830.335	339.597		1	34.8597			324.126	316.985		8.06837	1		1	8.94373
		819.837	715.402		819.837	565.328		1	46.1462			24.2247	32.8179		8.06837	2.32395		11.9717	8.94373
		819.837	1003.67		819.837	723.34		1	12.2866			200.934	118.397		393.8	575.596		9.77735	57.93
		788.344	151.4		788.344	429.889		13.5334	91.2924			26.2442	15.2632		47.4493	48.6624		2.09717	11.5916
		788.344	176.467		788.344	3680.42		1	125.152			6.04884	5.38867		6.04884	1		1	11.5916
		777.846	289.267		777.846	508.895		13.5334	1			35.3321	47.0811		8.06837	4.97186		188.616	121.48
		767.348	26.0667		767.348	125.152		138.867	57.4328			6.04884	5.38867		64.6154	72.4935		1	11.5916
		746.352	251.667		746.352	159.012		13.5334	1			6.04884	1		26.2442	18.2114		65.7329	71.1696
		735.854	176.467		735.854	712.053		13.5334	34.8597			36.3419	27.332		8.06837	1		3.19434	8.94373
		725.356	414.601		725.356	587.901		1	34.8597			4.0293	6.48584		283.735	105.592		8.68018	725.203
		725.356	176.467		725.356	317.024		88.7336	57.4328			28.2637	10.8745		28.2637	11.5916		14.166	12.9156
		725.356	1066.34		725.356	1039.36		26.0667	12.2866			10.0879	25.1377		10.0879	4.97186		1	8.94373
		714.858	176.467		714.858	226.731		13.5334	12.2866			4.0293	44.8867		6.04884	35.4228		5.38867	18.2114
		683.365	176.467		683.365	204.158		1	102.579			5.03907	13.0688		11.0977	47.3384		316.985	204.889
		683.365	753.002		683.365	1163.52		76.2002	317.024			9.07814	3.19434		10.0879	1		32.8179	7.61977
		683.365	2532.74		683.365	1502.11		51.1335	34.8597			3.01953	16.3604		25.2344	88.381		118.397	1260.08
		662.369	1492.47		662.369	2224.45		38.6001	23.5731			2.00977	7.58301		40.3809	44.6905		15.2632	4.97186
		662.369	828.202		662.369	689.48		1	46.1462			8.06837	11.9717		1	10.2677		1	6.29582
		662.369	226.601		662.369	396.029		88.7336	23.5731			12.1074	3.19434		22.2051	47.3384		5.38867	2.32395
		662.369	915.936		662.369	1603.69		13.5334	23.5731			17.1563	22.9434		9.07814	30.127		47.0811	14.2395
		651.871	13.5334		651.871	34.8597		38.6001	1			2.00977	8.68018		8.06837	12.9156		5.38867	1
		641.373	489.801		641.373	1107.08		1	34.8597			173.67	47.0811		132.27	52.6342		27.332	56.6061
		599.381	915.936		599.381	779.772		88.7336	68.7193			7.05861	26.2349		46.4395	26.1551		6.48584	22.1833
		588.883	489.801		588.883	520.182		1	34.8597			43.4102	18.5547		95.9181	190.326		10.8745	60.578
		588.883	840.736		588.883	768.486		13.5334	1			5.03907	1		11.0977	52.6342		25.1377	38.0707
		567.888	88.7336		567.888	565.328		63.6668	12.2866			2.00977	7.58301		1	11.5916		44.8867	31.4509
		557.39	1		557.39	215.445		88.7336	1			3.01953	11.9717		1	10.2677		13.0688	1
		557.39	301.801		557.39	170.298		88.7336	46.1462			1	6.48584		2.00977	6.29582		3.19434	7.61977
		557.39	138.867		557.39	215.445		101.267	294.45			19.1758	7.58301		1	14.2395		3.19434	7.61977
		546.892	51.1335		546.892	881.351		63.6668	23.5731			15.1367	29.5264		459.434	570.3		1	10.2677
		546.892	163.934		546.892	768.486		1	12.2866			6.04884	15.2632		47.4493	60.578		16.3604	18.2114
		525.896	88.7336		525.896	136.439		1	192.871			8.06837	7.58301		7.05861	1		7.58301	1
		525.896	251.667		525.896	813.632		189.001	170.298			11.0977	1		6.04884	1		11.9717	8.94373
		515.398	915.936		515.398	452.462		1	34.8597			15.1367	20.749		98.9475	206.213		3.19434	16.8875
		504.9	339.401		504.9	678.193		88.7336	1			1870.08	645.038		215.071	451.144		22.9434	14.2395
		504.9	1		504.9	147.725		63.6668	34.8597			6.04884	14.166		25.2344	14.2395		8.68018	7.61977
		504.9	113.8		504.9	46.1462		26.0667	113.865			5.03907	15.2632		134.289	24.8312		47.0811	142.663
		504.9	665.269		504.9	633.047		1	12.2866			17.1563	29.5264		16.1465	1		26.2349	19.5354
		494.402	477.268		494.402	339.597		13.5334	1			5.03907	6.48584		2.00977	4.97186		18.5547	112.212
		494.402	1241.8		494.402	791.059		38.6001	1			5.03907	1		8.06837	23.5072		1	10.2677
		462.908	101.267		462.908	204.158		1	46.1462			5.03907	4.29151		71.6837	23.5072		7.58301	3.64791
		452.41	176.467		452.41	508.895		26.0667	1			1	26.2349		5.03907	1		11.9717	18.2114
		452.41	13.5334		452.41	192.871		13.5334	80.0059			1	6.48584		17.1563	57.93		6.48584	1
		452.41	727.936		452.41	903.924		76.2002	80.0059			8.06837	24.0405		39.3712	30.127		7.58301	51.3103
		452.41	903.403		452.41	700.766		1	80.0059			5.03907	4.29151		15.1367	4.97186		29.5264	11.5916
		441.913	464.735		441.913	1050.65		88.7336	46.1462			6.04884	16.3604		6.04884	34.0989		15.2632	2.32395
		441.913	627.668		441.913	599.187		13.5334	1			310.999	163.381		47.4493	38.0707		7.58301	16.8875
		441.913	1		441.913	12.2866		51.1335	46.1462			3.01953	9.77735		6.04884	6.29582		1	10.2677
		441.913	602.602		441.913	463.749		13.5334	12.2866			1	16.3604		70.674	129.424		1	6.29582
		420.917	239.134		420.917	136.439		51.1335	12.2866			5.03907	1		8.06837	2.32395		20.749	26.1551
		420.917	1291.94		420.917	734.626		26.0667	1			545.265	302.721		5.03907	10.2677		645.038	1081.35
		410.419	26.0667		410.419	102.579		13.5334	1			1055.2	225.92		13.1172	1		14.166	2.32395
		410.419	715.402		410.419	441.176		113.8	159.012			8.06837	1		9.07814	51.3103		15.2632	8.94373
		399.921	753.002		399.921	689.48		101.267	23.5731			8.06837	10.8745		38.3614	76.4654		29.5264	14.2395
		399.921	88.7336		399.921	102.579		1	12.2866			8.06837	4.29151		90.8693	28.803		6.48584	1
		399.921	414.601		399.921	847.492		189.001	136.439			393.8	573.722		8.06837	7.61977		1	28.803
		389.423	151.4		389.423	136.439		13.5334	1			47.4493	31.7207		5.03907	1		4.29151	11.5916
		389.423	26.0667		389.423	147.725		76.2002	57.4328			6.04884	14.166		5.03907	1		26.2349	27.4791
		389.423	1		389.423	1		51.1335	125.152			8.06837	8.68018		5.03907	1		6.48584	1
		389.423	301.801		389.423	599.187		113.8	68.7193			64.6154	38.3037		21.1954	4.97186		24.0405	49.9863
		389.423	214.067		389.423	170.298		189.001	125.152			26.2442	3.19434		14.127	14.2395		4.29151	11.5916
		389.423	151.4		389.423	46.1462		126.334	1			8.06837	1		8.06837	15.5635		16.3604	1
		389.423	251.667		389.423	1		13.5334	12.2866			283.735	99.7452		238.295	122.804		163.381	125.452
		378.925	276.734		378.925	159.012		1	12.2866			28.2637	4.29151		10.0879	14.2395		9.77735	2.32395
		378.925	239.134		378.925	260.591		76.2002	249.304			10.0879	4.29151		6.04884	2.32395		16.3604	36.7468
		378.925	214.067		378.925	554.041		13.5334	192.871			6.04884	35.0122		284.745	301.538		302.721	120.156
		378.925	351.934		378.925	113.865		101.267	113.865			1	15.2632		24.2247	71.1696		225.92	505.427
		368.427	63.6668		368.427	328.31		13.5334	12.2866			11.0977	13.0688		18.166	36.7468		1	12.9156
		368.427	63.6668		368.427	238.018		63.6668	102.579			10.0879	1		853.244	390.243		10.8745	1
		357.929	326.868		357.929	328.31		13.5334	12.2866			25.2344	44.8867		8.06837	56.6061		4.29151	2.32395
		357.929	151.4		357.929	215.445		1	80.0059			40.3809	109.62		89.8595	68.5217		573.722	575.596
		357.929	627.668		357.929	666.907		1	23.5731			22.2051	2.09717		63.6056	63.2259		31.7207	48.6624
		357.929	389.534		357.929	407.316		1	57.4328			9.07814	6.48584		28.2637	30.127		14.166	1
		347.431	126.334		347.431	520.182		63.6668	34.8597			8.06837	6.48584		1	6.29582		8.68018	4.97186
		347.431	402.068		347.431	317.024		1	12.2866			1	13.0688		5.03907	19.5354		38.3037	72.4935
		336.933	577.535		336.933	328.31		51.1335	136.439			132.27	58.0528		16.1465	7.61977		3.19434	18.2114
		336.933	1		336.933	113.865		1	80.0059			46.4395	22.9434		17.1563	4.97186		99.7452	105.592
		336.933	1		336.933	1		1	12.2866			2.00977	4.29151		9.07814	2.32395		4.29151	11.5916
		336.933	1078.87		336.933	576.614		26.0667	34.8597			95.9181	111.814		5.03907	14.2395		4.29151	4.97186
		336.933	351.934		336.933	350.883		251.667	125.152			11.0977	1		25.2344	31.4509		35.0122	35.4228
		336.933	13.5334		336.933	1		1	57.4328			1	11.9717		5.03907	1		15.2632	1
		336.933	314.334		336.933	125.152		51.1335	57.4328			2.00977	6.48584		33.3126	15.5635		13.0688	47.3384
		336.933	239.134		336.933	80.0059		13.5334	1			459.434	119.494		17.1563	1		44.8867	88.381
		326.435	1		326.435	1		1	181.585			47.4493	18.5547		12.1074	16.8875		109.62	44.6905
		326.435	26.0667		326.435	136.439		63.6668	12.2866			7.05861	1		107.026	68.5217		4.29151	10.2677
		326.435	314.334		326.435	147.725		138.867	283.164			6.04884	1		24.2247	16.8875		2.09717	47.3384
		315.938	702.869		315.938	441.176		1	46.1462			98.9475	235.794		30.2833	46.0144		6.48584	30.127
		315.938	865.803		315.938	734.626		138.867	136.439			3.01953	37.2066		494.776	419.37		6.48584	12.9156
		315.938	151.4		315.938	384.743		13.5334	1			215.071	114.008		8.06837	14.2395		13.0688	1
		315.938	138.867		315.938	497.608		88.7336	294.45			25.2344	1		5.03907	1		58.0528	52.6342
		315.938	289.267		315.938	396.029		13.5334	1			134.289	17.4575		6.04884	32.7749		22.9434	26.1551
		315.938	1		315.938	1		88.7336	1			16.1465	4.29151		84.8107	68.5217		111.814	190.326
		305.44	226.601		305.44	113.865		1	12.2866			8.06837	40.4981		11.0977	14.2395		1	52.6342
		305.44	477.268		305.44	497.608		26.0667	12.2866			71.6837	47.0811		15.1367	14.2395		1	11.5916
		305.44	138.867		305.44	576.614		163.934	91.2924			5.03907	4.29151		8.06837	30.127		11.9717	10.2677
		305.44	853.269		305.44	1276.38		26.0667	68.7193			17.1563	28.4292		4.0293	4.97186		6.48584	6.29582
		305.44	226.601		305.44	283.164		63.6668	80.0059			39.3712	26.2349		15.1367	1		1	14.2395
		305.44	239.134		305.44	125.152		51.1335	136.439			15.1367	22.9434		30.2833	38.0707		119.494	570.3
		305.44	226.601		305.44	80.0059		126.334	12.2866			1	6.48584		4354.11	2340.43		18.5547	60.578
		305.44	126.334		305.44	125.152		13.5334	80.0059			1	6.48584		13.1172	96.3247		235.794	206.213
		305.44	840.736		305.44	599.187		38.6001	23.5731			6.04884	3.19434		36.3419	47.3384		37.2066	1
		294.942	151.4		294.942	80.0059		1	57.4328			47.4493	13.0688		710.866	1110.47		114.008	451.144
		294.942	201.534		294.942	91.2924		51.1335	215.445			6.04884	2.09717		5.03907	3.64791		1	14.2395
		294.942	176.467		294.942	226.731		88.7336	12.2866			70.674	28.4292		17.1563	27.4791		17.4575	24.8312
		284.444	126.334		284.444	215.445		63.6668	102.579			8.06837	8.68018		3.01953	6.29582		40.4981	23.5072
		284.444	88.7336		284.444	91.2924		26.0667	23.5731			5.03907	2.09717		23.2149	34.0989		47.0811	23.5072
		284.444	88.7336		284.444	384.743		1	68.7193			13.1172	6.48584		129.24	77.7894		28.4292	57.93
		284.444	151.4		284.444	452.462		26.0667	113.865			3.01953	19.6519		45.4298	1		26.2349	30.127
		284.444	590.068		284.444	610.474		1	12.2866			9.07814	148.021		2.00977	4.97186		22.9434	4.97186
		273.946	715.402		273.946	497.608		1	57.4328			38.3614	52.5669		331.194	79.1133		6.48584	1
		273.946	727.936		273.946	508.895		1	57.4328			90.8693	48.1782		73.7033	39.3947		6.48584	1
		273.946	138.867		273.946	1		113.8	57.4328			8.06837	42.6924		57.547	26.1551		3.19434	34.0989
		273.946	38.6001		273.946	181.585		51.1335	34.8597			5.03907	1		2.00977	11.5916		13.0688	38.0707
		273.946	201.534		273.946	328.31		76.2002	12.2866			5.03907	1		3.01953	7.61977		2.09717	6.29582
		263.448	301.801		263.448	57.4328		1	68.7193			5.03907	1		118.133	195.621		28.4292	129.424
		263.448	314.334		263.448	23.5731		1	57.4328			21.1954	7.58301		2.00977	12.9156		8.68018	2.32395
		252.95	13.5334		252.95	204.158		1	12.2866			14.127	28.4292		4.0293	34.0989		2.09717	10.2677
		252.95	276.734		252.95	689.48		113.8	1			8.06837	5.38867		8.06837	1		6.48584	1
		252.95	514.868		252.95	192.871		13.5334	1			238.295	40.4981		2.00977	15.5635		19.6519	1
		252.95	314.334		252.95	91.2924		1	46.1462			1	11.9717		3.01953	3.64791		148.021	51.3103
		252.95	113.8		252.95	12.2866		26.0667	1			10.0879	11.9717		10.0879	32.7749		52.5669	76.4654
		252.95	301.801		252.95	362.17		26.0667	1			6.04884	1		1	7.61977		48.1782	28.803
		252.95	138.867		252.95	1		126.334	102.579			284.745	82.1905		8.06837	35.4228		42.6924	7.61977
		252.95	1		252.95	1		51.1335	1			24.2247	24.0405		47.4493	44.6905		7.58301	4.97186
		252.95	1		252.95	1		51.1335	23.5731			18.166	52.5669		93.8986	53.9582		28.4292	14.2395
		242.452	953.536		242.452	700.766		101.267	1			853.244	412.438		10.0879	1		5.38867	15.5635
		242.452	840.736		242.452	757.199		63.6668	23.5731			1	6.48584		2.00977	7.61977		40.4981	122.804
		242.452	13.5334		242.452	91.2924		63.6668	12.2866			8.06837	30.6236		130.25	105.592		11.9717	1
		242.452	38.6001		242.452	102.579		1	68.7193			1	5.38867		7.05861	1		11.9717	14.2395
		242.452	314.334		242.452	463.749		13.5334	1			4.0293	18.5547		89.8595	10.2677		82.1905	301.538
		242.452	189.001		242.452	159.012		76.2002	68.7193			89.8595	79.9961		13.1172	6.29582		24.0405	71.1696
		242.452	113.8		242.452	136.439		13.5334	1			63.6056	52.5669		4.0293	4.97186		52.5669	36.7468
		242.452	126.334		242.452	204.158		51.1335	34.8597			28.2637	76.7046		4.0293	3.64791		412.438	390.243
		231.954	13.5334		231.954	57.4328		1	125.152			4.0293	5.38867		478.62	275.059		6.48584	1
		231.954	63.6668		231.954	170.298		13.5334	1			4.0293	29.5264		1	6.29582		30.6236	56.6061
		231.954	113.8		231.954	34.8597		76.2002	1			5.03907	15.2632		16.1465	3.64791		5.38867	2.32395
		231.954	414.601		231.954	192.871		13.5334	23.5731			16.1465	1		13.1172	14.2395		18.5547	1
		231.954	214.067		231.954	204.158		138.867	1			17.1563	1		8.06837	290.946		79.9961	68.5217
		231.954	427.135		231.954	463.749		13.5334	34.8597			1	6.48584		45.4298	305.51		52.5669	63.2259
		231.954	289.267		231.954	350.883		51.1335	147.725			9.07814	7.58301		10.0879	2.32395		76.7046	30.127
		231.954	189.001		231.954	429.889		1	34.8597			5.03907	1		5.03907	14.2395		1	6.29582
		231.954	264.201		231.954	362.17		1	12.2866			25.2344	69.0245		15.1367	4.97186		5.38867	1
		231.954	13.5334		231.954	68.7193		76.2002	1			5.03907	1		11.0977	3.64791		29.5264	1
		231.954	1		231.954	452.462		151.4	170.298			33.3126	45.9839		1	12.9156		15.2632	19.5354
		231.954	364.468		231.954	418.603		26.0667	102.579			4.0293	11.9717		221.129	587.512		1	7.61977
		231.954	314.334		231.954	34.8597		38.6001	46.1462			17.1563	8.68018		18.166	40.7186		6.48584	1
		231.954	26.0667		231.954	136.439		1	80.0059			1	7.58301		272.627	241.96		7.58301	2.32395
		221.456	51.1335		221.456	102.579		1	80.0059			12.1074	87.6763		2.00977	19.5354		1	14.2395
		221.456	76.2002		221.456	46.1462		126.334	68.7193			107.026	64.6358		43.4102	1		69.0245	31.4509
		221.456	239.134		221.456	283.164		13.5334	1			24.2247	6.48584		6.04884	1		45.9839	15.5635
		221.456	539.935		221.456	644.334		13.5334	1			30.2833	24.0405		129.24	693.428		11.9717	1
		221.456	690.335		221.456	305.737		26.0667	34.8597			494.776	372.94		3.01953	15.5635		8.68018	1
		221.456	88.7336		221.456	463.749		1	113.865			8.06837	9.77735		661.388	697.4		7.58301	1
		221.456	126.334		221.456	317.024		126.334	1			5.03907	1		68.6544	79.1133		87.6763	16.8875
		221.456	151.4		221.456	34.8597		26.0667	1			4.0293	6.48584		2.00977	12.9156		64.6358	68.5217
		221.456	514.868		221.456	294.45		1	12.2866			6.04884	28.4292		82.7912	155.903		6.48584	16.8875
		221.456	126.334		221.456	204.158		126.334	147.725			84.8107	50.3726		5.03907	1		24.0405	46.0144
		221.456	51.1335		221.456	159.012		38.6001	12.2866			11.0977	14.166		8.06837	40.7186		372.94	419.37
		221.456	1		221.456	1		1	12.2866			2.00977	8.68018		25.2344	8.94373		9.77735	14.2395
		221.456	101.267		221.456	102.579		63.6668	46.1462			15.1367	15.2632		1	20.8593		6.48584	1
		210.958	214.067		210.958	181.585		1	34.8597			8.06837	50.3726		39.3712	31.4509		28.4292	32.7749
		210.958	38.6001		210.958	271.877		63.6668	1			15.1367	5.38867		8.06837	1		50.3726	68.5217
		210.958	151.4		210.958	655.62		13.5334	68.7193			30.2833	3.19434		2.00977	4.97186		14.166	14.2395
		210.958	226.601		210.958	192.871		26.0667	125.152			4354.11	1086.1		2.00977	7.61977		8.68018	1
		210.958	88.7336		210.958	12.2866		1	57.4328			1	5.38867		4.0293	15.5635		15.2632	14.2395
		210.958	602.602		210.958	497.608		38.6001	91.2924			13.1172	6.48584		113.084	46.0144		50.3726	30.127
		210.958	126.334		210.958	125.152		239.134	136.439			36.3419	9.77735		140.348	30.127		5.38867	1
		210.958	76.2002		210.958	215.445		13.5334	1			710.866	235.794		4.0293	3.64791		3.19434	38.0707
		210.958	126.334		210.958	373.456		26.0667	46.1462			5.03907	4.29151		6.04884	1		1086.1	2340.43
		210.958	38.6001		210.958	271.877		1	23.5731			17.1563	17.4575		11.0977	8.94373		5.38867	1
		210.958	51.1335		210.958	46.1462		13.5334	46.1462			23.2149	18.5547		40.3809	57.93		6.48584	96.3247
		210.958	452.201		210.958	418.603		1	23.5731			129.24	22.9434		44.42	35.4228		9.77735	47.3384
		210.958	151.4		210.958	34.8597		1	57.4328			2.00977	8.68018		139.338	96.3247		235.794	1110.47
		210.958	138.867		210.958	159.012		51.1335	1			1	5.38867		19.1758	1		4.29151	3.64791
		210.958	38.6001		210.958	238.018		13.5334	1			45.4298	40.4981		54.5177	130.748		17.4575	27.4791
		210.958	13.5334		210.958	113.865		138.867	125.152			331.194	190.81		8.06837	1		1	6.29582
		210.958	63.6668		210.958	147.725		26.0667	46.1462			73.7033	26.2349		1	11.5916		18.5547	34.0989
		210.958	51.1335		210.958	57.4328		1	102.579			57.547	8.68018		16.1465	14.2395		22.9434	77.7894
		200.46	389.534		200.46	463.749		138.867	23.5731			2.00977	25.1377		24.2247	12.9156		8.68018	1
		200.46	1		200.46	226.731		26.0667	57.4328			118.133	8.68018		6.04884	4.97186		5.38867	1
		200.46	26.0667		200.46	294.45		1	12.2866			4.0293	4.29151		22.2051	10.2677		40.4981	1
		200.46	151.4		200.46	238.018		1	12.2866			8.06837	8.68018		4.0293	7.61977		190.81	79.1133
		200.46	113.8		200.46	249.304		13.5334	1			10.0879	1		3.01953	6.29582		26.2349	39.3947
		200.46	339.401		200.46	226.731		1	12.2866			1	5.38867		7.05861	1		8.68018	26.1551
		200.46	1		200.46	1		101.267	1			1	5.38867		309.989	108.24		25.1377	11.5916
		200.46	477.268		200.46	892.638		76.2002	1			8.06837	13.0688		8.06837	8.94373		1	7.61977
		200.46	1		200.46	1		101.267	46.1462			47.4493	53.6641		54.5177	109.564		8.68018	195.621
		200.46	26.0667		200.46	1		26.0667	12.2866			93.8986	74.5103		59.5665	48.6624		1	12.9156
		200.46	276.734		200.46	486.322		26.0667	12.2866			10.0879	8.68018		1280.38	1011.18		4.29151	34.0989
		200.46	1		200.46	23.5731		63.6668	1			130.25	38.3037		5.03907	1		8.68018	1
		200.46	38.6001		200.46	102.579		13.5334	12.2866			7.05861	4.29151		4.0293	16.8875		1	15.5635
		200.46	364.468		200.46	362.17		1	181.585			89.8595	26.2349		5.03907	1		1	32.7749
		189.963	76.2002		189.963	12.2866		13.5334	12.2866			13.1172	7.58301		23.2149	7.61977		5.38867	1
		189.963	339.401		189.963	159.012		88.7336	57.4328			4.0293	3.19434		5.03907	8.94373		5.38867	7.61977
		189.963	13.5334		189.963	91.2924		26.0667	46.1462			478.62	276.389		31.293	20.8593		13.0688	35.4228
		189.963	627.668		189.963	147.725		176.467	91.2924			1	9.77735		29.2735	26.1551		53.6641	44.6905
		189.963	76.2002		189.963	238.018		26.0667	1			16.1465	8.68018		39.3712	19.5354		74.5103	53.9582
		189.963	101.267		189.963	283.164		38.6001	12.2866			13.1172	50.3726		5.03907	10.2677		8.68018	1
		189.963	389.534		189.963	238.018		13.5334	80.0059			8.06837	15.2632		8.06837	16.8875		1	7.61977
		189.963	1		189.963	1		13.5334	1			4.0293	2.09717		29.2735	36.7468		38.3037	105.592
		189.963	126.334		189.963	136.439		13.5334	1			45.4298	9.77735		35.3321	15.5635		26.2349	10.2677
		189.963	402.068		189.963	181.585		26.0667	1			2.00977	5.38867		25.2344	7.61977		7.58301	6.29582
		189.963	364.468		189.963	125.152		51.1335	125.152			10.0879	6.48584		1	6.29582		3.19434	3.64791
		189.963	289.267		189.963	147.725		13.5334	12.2866			5.03907	1		1	23.5072		276.389	275.059
		189.963	1		189.963	68.7193		13.5334	1			15.1367	20.749		3.01953	4.97186		9.77735	6.29582
		189.963	13.5334		189.963	1		13.5334	1			3.01953	6.48584		3.01953	15.5635		8.68018	3.64791
		189.963	1		189.963	34.8597		63.6668	1			11.0977	8.68018		377.643	643.118		50.3726	14.2395
		189.963	1		189.963	1		63.6668	12.2866			221.129	82.1905		11.0977	2.32395		15.2632	290.946
		189.963	301.801		189.963	1		1	34.8597			18.166	6.48584		1	7.61977		9.77735	305.51
		179.465	113.8		179.465	68.7193		38.6001	1			1	6.48584		734.091	228.72		5.38867	1
		179.465	126.334		179.465	147.725		38.6001	1			272.627	81.0933		314.028	1126.36		6.48584	2.32395
		179.465	138.867		179.465	125.152		51.1335	23.5731			2.00977	9.77735		10.0879	34.0989		1	14.2395
		179.465	63.6668		179.465	91.2924		63.6668	34.8597			43.4102	9.77735		48.4591	26.1551		20.749	4.97186
		179.465	201.534		179.465	68.7193		276.734	91.2924			6.04884	1		17.1563	42.0426		6.48584	1
		179.465	163.934		179.465	294.45		76.2002	34.8597			129.24	36.1094		4.0293	10.2677		8.68018	3.64791
		179.465	51.1335		179.465	1		101.267	1			3.01953	8.68018		1	8.94373		1	12.9156
		179.465	101.267		179.465	34.8597		101.267	1			661.388	175.45		24.2247	14.2395		82.1905	587.512
		179.465	51.1335		179.465	136.439		1	57.4328			68.6544	36.1094		1	6.29582		6.48584	40.7186
		179.465	239.134		179.465	192.871		101.267	1			2.00977	8.68018		5.03907	1		6.48584	1
		179.465	113.8		179.465	80.0059		63.6668	57.4328			2.00977	8.68018		5.03907	20.8593		81.0933	241.96
		179.465	26.0667		179.465	192.871		26.0667	1			3.01953	7.58301		38.3614	24.8312		9.77735	19.5354
		179.465	565.002		179.465	520.182		13.5334	1			82.7912	15.2632		1	10.2677		9.77735	1
		179.465	377.001		179.465	463.749		13.5334	12.2866			5.03907	1		22.2051	57.93		36.1094	693.428
		179.465	51.1335		179.465	125.152		1	12.2866			8.06837	5.38867		11.0977	69.8456		8.68018	15.5635
		179.465	38.6001		179.465	1		1	12.2866			25.2344	15.2632		3.01953	4.97186		175.45	697.4
		179.465	38.6001		179.465	283.164		1	46.1462			39.3712	10.8745		45.4298	34.0989		36.1094	79.1133
		179.465	101.267		179.465	136.439		1	159.012			8.06837	1		6.04884	4.97186		8.68018	12.9156
		179.465	26.0667		179.465	1		26.0667	34.8597			2.00977	4.29151		3.01953	22.1833		8.68018	1
		179.465	101.267		179.465	57.4328		189.001	113.865			2.00977	4.29151		3.01953	7.61977		7.58301	1
		168.967	489.801		168.967	429.889		63.6668	215.445			4.0293	16.3604		52.4981	28.803		15.2632	155.903
		168.967	189.001		168.967	170.298		51.1335	136.439			113.084	41.5952		1	7.61977		5.38867	40.7186
		168.967	26.0667		168.967	1		26.0667	1			140.348	62.4414		36.3419	35.4228		15.2632	8.94373
		168.967	26.0667		168.967	1		1	12.2866			6.04884	1		32.3028	31.4509		1	20.8593
		168.967	163.934		168.967	283.164		126.334	1			11.0977	1		5.03907	19.5354		10.8745	31.4509
		168.967	38.6001		168.967	125.152		76.2002	1			40.3809	10.8745		1	23.5072		4.29151	4.97186
		168.967	1		168.967	1		13.5334	1			44.42	10.8745		14.127	19.5354		1	7.61977
		168.967	26.0667		168.967	113.865		113.8	12.2866			139.338	222.628		3.01953	19.5354		16.3604	15.5635
		168.967	38.6001		168.967	1		1	80.0059			19.1758	13.0688		37.3516	11.5916		41.5952	46.0144
		168.967	26.0667		168.967	192.871		88.7336	68.7193			54.5177	28.4292		20.1856	38.0707		62.4414	30.127
		168.967	1		168.967	1		38.6001	1			8.06837	9.77735		13.1172	19.5354		1	8.94373
		168.967	163.934		168.967	46.1462		13.5334	271.877			16.1465	3.19434		21.1954	23.5072		10.8745	57.93
		168.967	138.867		168.967	23.5731		76.2002	1			24.2247	3.19434		3.01953	6.29582		10.8745	35.4228
		168.967	138.867		168.967	283.164		51.1335	34.8597			6.04884	6.48584		86.8302	104.268		222.628	96.3247
		168.967	1		168.967	1		1	57.4328			22.2051	4.29151		17.1563	2.32395		13.0688	1
		168.967	314.334		168.967	159.012		88.7336	102.579			2.00977	4.29151		113.084	77.7894		28.4292	130.748
		168.967	63.6668		168.967	34.8597		13.5334	12.2866			7.05861	1		3.01953	4.97186		9.77735	1
		168.967	239.134		168.967	46.1462		1	12.2866			1	14.166		5.03907	1		2.09717	11.5916
		168.967	113.8		168.967	147.725		1	12.2866			1	6.48584		60.5763	51.3103		3.19434	14.2395
		168.967	214.067		168.967	91.2924		38.6001	1			309.989	86.5791		84.8107	297.566		3.19434	12.9156
		168.967	264.201		168.967	226.731		113.8	34.8597			8.06837	2.09717		7.05861	1		6.48584	4.97186
		168.967	251.667		168.967	260.591		1	23.5731			1	7.58301		122.172	178.41		4.29151	10.2677
		168.967	289.267		168.967	283.164		51.1335	1			54.5177	105.231		38.3614	77.7894		1	7.61977
		168.967	1		168.967	1		13.5334	1			59.5665	14.166		94.9084	469.68		1	6.29582
		168.967	88.7336		168.967	271.877		38.6001	1			1280.38	887.512		8.06837	30.127		14.166	1
		168.967	38.6001		168.967	80.0059		76.2002	1			5.03907	1		2.00977	7.61977		6.48584	1
		168.967	13.5334		168.967	192.871		13.5334	1			4.0293	13.0688		183.768	230.044		86.5791	108.24
		158.469	13.5334		158.469	68.7193		1	204.158			4.0293	5.38867		9.07814	4.97186		2.09717	8.94373
		158.469	1		158.469	1		1	12.2866			5.03907	11.9717		23.2149	1		7.58301	1
		158.469	351.934		158.469	373.456		1	34.8597			23.2149	29.5264		39.3712	8.94373		105.231	109.564
		158.469	113.8		158.469	147.725		88.7336	1			5.03907	1		10.0879	11.5916		14.166	48.6624
		158.469	527.402		158.469	170.298		88.7336	1			31.293	40.4981		1	12.9156		887.512	1011.18
		158.469	1		158.469	12.2866		13.5334	12.2866			29.2735	21.8462		9.07814	1		13.0688	16.8875
		158.469	214.067		158.469	317.024		1	23.5731			39.3712	45.9839		14.127	1		5.38867	1
		158.469	214.067		158.469	215.445		26.0667	1			1	5.38867		93.8986	484.243		11.9717	1
		158.469	189.001		158.469	102.579		13.5334	1			5.03907	6.48584		42.4005	44.6905		29.5264	7.61977
		158.469	88.7336		158.469	192.871		38.6001	80.0059			8.06837	21.8462		6.04884	7.61977		1	8.94373
		158.469	1		158.469	1		101.267	57.4328			29.2735	101.939		4.0293	8.94373		40.4981	20.8593
		158.469	314.334		158.469	283.164		1	68.7193			35.3321	7.58301		7.05861	1		21.8462	26.1551
		158.469	63.6668		158.469	102.579		38.6001	23.5731			25.2344	20.749		46.4395	10.2677		45.9839	19.5354
		158.469	113.8		158.469	192.871		26.0667	1			1	7.58301		8.06837	8.94373		5.38867	1
		158.469	76.2002		158.469	1		88.7336	34.8597			3.01953	6.48584		191.846	367.735		6.48584	10.2677
		158.469	26.0667		158.469	12.2866		13.5334	23.5731			377.643	190.81		6.04884	18.2114		21.8462	16.8875
		158.469	51.1335		158.469	68.7193		1	80.0059			11.0977	14.166		2.00977	26.1551		101.939	36.7468
		158.469	126.334		158.469	159.012		51.1335	23.5731			1	9.77735		9.07814	14.2395		7.58301	15.5635
		158.469	101.267		158.469	12.2866		13.5334	1			734.091	205.073		37.3516	116.184		20.749	7.61977
		158.469	552.468		158.469	305.737		1	12.2866			1	8.68018		4.0293	3.64791		1	6.29582
		147.971	1		147.971	46.1462		1	136.439			314.028	431.09		1	6.29582		7.58301	23.5072
		147.971	126.334		147.971	136.439		1	23.5731			1	13.0688		1	6.29582		6.48584	15.5635
		147.971	113.8		147.971	192.871		126.334	113.865			10.0879	1		8.06837	1		190.81	643.118
		147.971	13.5334		147.971	91.2924		13.5334	1			48.4591	38.3037		5.03907	64.5498		14.166	2.32395
		147.971	101.267		147.971	147.725		1	23.5731			17.1563	13.0688		7.05861	6.29582		9.77735	7.61977
		147.971	101.267		147.971	317.024		38.6001	1			4.0293	41.5952		20.1856	23.5072		205.073	228.72
		147.971	1		147.971	1		88.7336	192.871			1	6.48584		20.1856	7.61977		8.68018	1
		147.971	88.7336		147.971	1		1	136.439			24.2247	10.8745		6.04884	101.621		431.09	1126.36
		147.971	76.2002		147.971	1		76.2002	102.579			2.00977	11.9717		48.4591	22.1833		13.0688	1
		147.971	63.6668		147.971	283.164		1	34.8597			5.03907	1		5.03907	1		1	34.0989
		147.971	1		147.971	80.0059		88.7336	34.8597			5.03907	6.48584		2.00977	6.29582		38.3037	26.1551
		147.971	314.334		147.971	328.31		1	91.2924			38.3614	4.29151		21.1954	11.5916		13.0688	42.0426
		147.971	51.1335		147.971	12.2866		101.267	102.579			1	14.166		2.00977	11.5916		41.5952	10.2677
		147.971	26.0667		147.971	113.865		13.5334	1			22.2051	37.2066		8.06837	23.5072		6.48584	8.94373
		147.971	76.2002		147.971	136.439		1	12.2866			11.0977	14.166		8.06837	1		10.8745	14.2395
		147.971	377.001		147.971	305.737		26.0667	34.8597			1	14.166		24.2247	38.0707		11.9717	1
		147.971	51.1335		147.971	12.2866		63.6668	1			3.01953	11.9717		9.07814	15.5635		1	6.29582
		147.971	38.6001		147.971	181.585		1	46.1462			45.4298	8.68018		4.0293	12.9156		6.48584	20.8593
		147.971	51.1335		147.971	34.8597		38.6001	80.0059			6.04884	10.8745		110.055	264.467		4.29151	24.8312
		147.971	126.334		147.971	34.8597		1	12.2866			3.01953	10.8745		7.05861	1		14.166	10.2677
		147.971	88.7336		147.971	305.737		38.6001	305.737			3.01953	20.749		8.06837	1		37.2066	57.93
		147.971	13.5334		147.971	1		26.0667	12.2866			52.4981	26.2349		90.8693	147.959		14.166	69.8456
		147.971	26.0667		147.971	136.439		113.8	113.865			36.3419	1		5.03907	15.5635		14.166	1
		137.473	38.6001		137.473	170.298		126.334	1			32.3028	67.9273		187.807	881.43		11.9717	4.97186
		137.473	126.334		137.473	68.7193		13.5334	23.5731			4.0293	4.29151		2.00977	12.9156		8.68018	34.0989
		137.473	502.335		137.473	396.029		1	12.2866			3.01953	8.68018		35.3321	20.8593		10.8745	4.97186
		137.473	63.6668		137.473	34.8597		13.5334	125.152			5.03907	1		28.2637	11.5916		10.8745	22.1833
		137.473	1		137.473	1		214.067	91.2924			14.127	13.0688		47.4493	71.1696		20.749	7.61977
		137.473	126.334		137.473	80.0059		13.5334	170.298			37.3516	7.58301		7.05861	28.803		26.2349	28.803
		137.473	326.868		137.473	305.737		51.1335	46.1462			20.1856	28.4292		21.1954	1		3.19434	7.61977
		137.473	1		137.473	57.4328		13.5334	12.2866			13.1172	2.09717		8.06837	10.2677		1	35.4228
		137.473	38.6001		137.473	215.445		163.934	317.024			21.1954	11.9717		82.7912	80.4373		67.9273	31.4509
		137.473	13.5334		137.473	68.7193		51.1335	1			86.8302	45.9839		2.00977	22.1833		8.68018	1
		137.473	176.467		137.473	80.0059		1	57.4328			17.1563	8.68018		285.754	141.339		1	19.5354
		137.473	76.2002		137.473	46.1462		51.1335	68.7193			113.084	33.9151		9.07814	26.1551		1	23.5072
		137.473	13.5334		137.473	68.7193		1	57.4328			3.01953	32.8179		214.061	342.58		13.0688	19.5354
		137.473	1		137.473	1		63.6668	12.2866			3.01953	5.38867		20.1856	11.5916		1	19.5354
		137.473	239.134		137.473	12.2866		13.5334	12.2866			5.03907	8.68018		3.01953	8.94373		7.58301	11.5916
		137.473	63.6668		137.473	57.4328		26.0667	68.7193			60.5763	36.1094		44.42	59.254		28.4292	38.0707
		137.473	126.334		137.473	113.865		38.6001	136.439			1	5.38867		49.4688	28.803		2.09717	19.5354
		137.473	1		137.473	1		1	34.8597			84.8107	54.7613		5.03907	3.64791		11.9717	23.5072
		137.473	63.6668		137.473	46.1462		51.1335	12.2866			2.00977	4.29151		11.0977	24.8312		1	6.29582
		137.473	88.7336		137.473	215.445		76.2002	102.579			7.05861	1		1	31.4509		45.9839	104.268
		137.473	38.6001		137.473	238.018		1	46.1462			122.172	30.6236		11.0977	10.2677		8.68018	2.32395
		137.473	151.4		137.473	23.5731		13.5334	23.5731			38.3614	36.1094		2.00977	10.2677		33.9151	77.7894
		137.473	38.6001		137.473	46.1462		13.5334	1			4.0293	9.77735		43.4102	67.1977		32.8179	1
		137.473	1		137.473	91.2924		1	12.2866			94.9084	7.58301		3.01953	11.5916		5.38867	4.97186
		137.473	1		137.473	1		1	113.865			8.06837	92.065		8.06837	3.64791		8.68018	1
		137.473	13.5334		137.473	441.176		1	12.2866			2.00977	7.58301		3.01953	14.2395		36.1094	51.3103
		137.473	113.8		137.473	57.4328		51.1335	91.2924			183.768	55.8584		43.4102	31.4509		5.38867	1
		137.473	38.6001		137.473	46.1462		1	102.579			1	6.48584		3.01953	6.29582		54.7613	297.566
		137.473	765.536		137.473	328.31		51.1335	34.8597			1	5.38867		8.06837	14.2395		30.6236	178.41
		137.473	214.067		137.473	294.45		126.334	1			9.07814	4.29151		6.04884	23.5072		36.1094	77.7894
		126.975	126.334		126.975	136.439		13.5334	1			23.2149	3.19434		18.166	23.5072		9.77735	1
		126.975	1		126.975	1		13.5334	1			39.3712	6.48584		4.0293	30.127		7.58301	469.68
		126.975	13.5334		126.975	1		13.5334	192.871			10.0879	24.0405		39.3712	20.8593		92.065	30.127
		126.975	63.6668		126.975	80.0059		38.6001	1			9.07814	1		6.04884	1		7.58301	7.61977
		126.975	1		126.975	102.579		13.5334	1			2.00977	9.77735		1	14.2395		55.8584	230.044
		126.975	189.001		126.975	125.152		1	80.0059			1	6.48584		5.03907	10.2677		6.48584	1
		126.975	63.6668		126.975	102.579		26.0667	57.4328			14.127	7.58301		47.4493	4.97186		5.38867	1
		126.975	88.7336		126.975	91.2924		13.5334	12.2866			93.8986	55.8584		2.00977	4.97186		4.29151	4.97186
		126.975	1		126.975	12.2866		1	80.0059			42.4005	27.332		5.03907	27.4791		6.48584	8.94373
		126.975	138.867		126.975	57.4328		1	12.2866			6.04884	3.19434		90.8693	158.551		24.0405	11.5916
		126.975	88.7336		126.975	102.579		76.2002	23.5731			2.00977	10.8745		2.00977	6.29582		1	12.9156
		126.975	51.1335		126.975	34.8597		13.5334	1			4.0293	3.19434		8.06837	18.2114		9.77735	2.32395
		126.975	1		126.975	1		13.5334	12.2866			1	7.58301		139.338	57.93		6.48584	1
		126.975	76.2002		126.975	34.8597		26.0667	23.5731			7.05861	4.29151		10.0879	1		7.58301	1
		126.975	1		126.975	68.7193		1	46.1462			46.4395	18.5547		6.04884	12.9156		55.8584	484.243
		126.975	1		126.975	328.31		51.1335	34.8597			8.06837	1		7.05861	1		27.332	44.6905
		126.975	51.1335		126.975	12.2866		13.5334	91.2924			191.846	73.4131		22.2051	35.4228		3.19434	7.61977
		126.975	38.6001		126.975	1		1	102.579			6.04884	1		1	12.9156		10.8745	3.64791
		126.975	339.401		126.975	317.024		1	12.2866			1	10.8745		13.1172	1		3.19434	8.94373
		126.975	1		126.975	68.7193		1	12.2866			2.00977	42.6924		4.0293	10.2677		7.58301	1
		126.975	51.1335		126.975	113.865		13.5334	57.4328			9.07814	15.2632		5.03907	8.94373		18.5547	10.2677
		126.975	189.001		126.975	610.474		51.1335	12.2866			1	11.9717		22.2051	31.4509		1	8.94373
		126.975	176.467		126.975	91.2924		26.0667	23.5731			37.3516	41.5952		99.9572	212.833		73.4131	367.735
		126.975	88.7336		126.975	1		1	91.2924			4.0293	13.0688		9.07814	11.5916		1	18.2114
		126.975	101.267		126.975	91.2924		63.6668	1			8.06837	1		6.04884	3.64791		10.8745	3.64791
		126.975	101.267		126.975	441.176		13.5334	23.5731			5.03907	16.3604		8.06837	1		42.6924	26.1551
		126.975	151.4		126.975	57.4328		1	57.4328			7.05861	19.6519		29.2735	43.3665		15.2632	14.2395
		126.975	1		126.975	1		38.6001	238.018			20.1856	8.68018		1	8.94373		11.9717	1
		126.975	1		126.975	1		13.5334	1			20.1856	15.2632		191.846	98.9726		41.5952	116.184
		126.975	113.8		126.975	68.7193		13.5334	80.0059			6.04884	1		13.1172	24.8312		13.0688	3.64791
		126.975	1		126.975	23.5731		13.5334	1			48.4591	19.6519		57.547	47.3384		1	6.29582
		126.975	314.334		126.975	136.439		76.2002	91.2924			5.03907	1		8.06837	18.2114		4.29151	6.29582
		126.975	51.1335		126.975	1		13.5334	1			2.00977	7.58301		19.1758	19.5354		16.3604	64.5498
		126.975	214.067		126.975	271.877		51.1335	1			1	14.166		8.06837	1		19.6519	6.29582
		116.477	1		116.477	1		13.5334	1			21.1954	7.58301		100.967	64.5498		8.68018	23.5072
		116.477	176.467		116.477	1321.53		51.1335	102.579			1	7.58301		98.9475	294.918		15.2632	7.61977
		116.477	101.267		116.477	1		1	136.439			1	11.9717		11.0977	16.8875		1	101.621
		116.477	1		116.477	136.439		38.6001	12.2866			8.06837	16.3604		9.07814	1		19.6519	22.1833
		116.477	13.5334		116.477	1		51.1335	23.5731			8.06837	1		1	15.5635		7.58301	6.29582
		116.477	163.934		116.477	113.865		63.6668	1			24.2247	16.3604		202.953	118.832		14.166	1
		116.477	88.7336		116.477	34.8597		38.6001	1			9.07814	35.0122		1	7.61977		7.58301	11.5916
		116.477	1		116.477	147.725		1	147.725			4.0293	7.58301		13.1172	44.6905		7.58301	1
		116.477	101.267		116.477	12.2866		26.0667	1			110.055	47.0811		11.0977	1		11.9717	1
		116.477	38.6001		116.477	204.158		1	57.4328			7.05861	6.48584		1	7.61977		1	11.5916
		116.477	76.2002		116.477	102.579		13.5334	1			4.0293	5.38867		2.00977	18.2114		16.3604	23.5072
		116.477	151.4		116.477	429.889		38.6001	1			8.06837	1		53.5079	52.6342		16.3604	38.0707
		116.477	1		116.477	34.8597		26.0667	46.1462			1	14.166		2.00977	4.97186		35.0122	15.5635
		116.477	113.8		116.477	12.2866		13.5334	1			90.8693	129.369		21.1954	36.7468		7.58301	12.9156
		116.477	1		116.477	305.737		26.0667	12.2866			5.03907	1		10.0879	16.8875		47.0811	264.467
		116.477	1		116.477	23.5731		13.5334	1			187.807	266.515		1	8.94373		6.48584	1
		116.477	13.5334		116.477	113.865		88.7336	68.7193			2.00977	4.29151		100.967	51.3103		5.38867	1
		116.477	189.001		116.477	463.749		13.5334	1			35.3321	1		1	11.5916		14.166	1
		116.477	38.6001		116.477	192.871		1	23.5731			28.2637	1		10.0879	1		129.369	147.959
		116.477	201.534		116.477	407.316		1	68.7193			47.4493	31.7207		9.07814	23.5072		1	15.5635
		116.477	1		116.477	1		13.5334	1			7.05861	1		36.3419	31.4509		266.515	881.43
		116.477	239.134		116.477	1		1	12.2866			21.1954	1		7.05861	24.8312		4.29151	12.9156
		116.477	63.6668		116.477	57.4328		1	12.2866			8.06837	3.19434		1	6.29582		1	20.8593
		116.477	13.5334		116.477	113.865		1	57.4328			82.7912	54.7613		25.2344	28.803		1	11.5916
		116.477	76.2002		116.477	91.2924		13.5334	23.5731			3.01953	4.29151		30.2833	42.0426		31.7207	71.1696
		116.477	439.668		116.477	531.468		38.6001	1			285.754	225.92		105.006	215.481		1	28.803
		116.477	1		116.477	12.2866		13.5334	1			9.07814	25.1377		11.0977	20.8593		3.19434	10.2677
		116.477	51.1335		116.477	1		1	34.8597			214.061	127.174		25.2344	182.382		54.7613	80.4373
		116.477	126.334		116.477	102.579		26.0667	1			20.1856	1		4.0293	10.2677		1	22.1833
		116.477	13.5334		116.477	68.7193		88.7336	23.5731			4.0293	2.09717		3.01953	10.2677		225.92	141.339
		116.477	214.067		116.477	80.0059		38.6001	1			44.42	47.0811		39.3712	85.7331		25.1377	26.1551
		116.477	1		116.477	57.4328		1	91.2924			1	7.58301		6.04884	1		127.174	342.58
		116.477	239.134		116.477	238.018		13.5334	1			49.4688	6.48584		16.1465	1		1	11.5916
		116.477	126.334		116.477	34.8597		1	80.0059			5.03907	1		20.1856	4.97186		1	8.94373
		116.477	1		116.477	34.8597		13.5334	91.2924			11.0977	3.19434		35.3321	1		47.0811	59.254
		116.477	214.067		116.477	204.158		26.0667	12.2866			11.0977	3.19434		53.5079	32.7749		7.58301	1
		116.477	63.6668		116.477	34.8597		13.5334	1			2.00977	13.0688		337.253	178.41		6.48584	28.803
		116.477	339.401		116.477	215.445		88.7336	12.2866			43.4102	41.5952		62.5958	40.7186		3.19434	24.8312
		116.477	226.601		116.477	283.164		88.7336	125.152			3.01953	29.5264		7.05861	1		2.09717	31.4509
		116.477	88.7336		116.477	1		1	12.2866			8.06837	15.2632		2.00977	8.94373		3.19434	10.2677
		116.477	439.668		116.477	486.322		26.0667	34.8597			3.01953	21.8462		7.05861	1		13.0688	10.2677
		105.979	26.0667		105.979	1		13.5334	1			3.01953	3.19434		246.374	89.7049		41.5952	67.1977
		105.979	26.0667		105.979	1		1	80.0059			1	24.0405		5.03907	1		29.5264	11.5916
		105.979	126.334		105.979	147.725		1	12.2866			43.4102	86.5791		7.05861	7.61977		15.2632	3.64791
		105.979	226.601		105.979	159.012		38.6001	12.2866			1	5.38867		5.03907	6.29582		21.8462	1
		105.979	1		105.979	34.8597		63.6668	1			3.01953	6.48584		23.2149	63.2259		3.19434	14.2395
		105.979	176.467		105.979	328.31		13.5334	57.4328			1	9.77735		31.293	24.8312		24.0405	1
		105.979	1		105.979	91.2924		51.1335	23.5731			8.06837	10.8745		7.05861	1		86.5791	31.4509
		105.979	1		105.979	192.871		26.0667	1			6.04884	26.2349		1	7.61977		5.38867	1
		105.979	414.601		105.979	317.024		51.1335	1			3.01953	4.29151		92.8888	106.916		6.48584	6.29582
		105.979	113.8		105.979	147.725		1	57.4328			18.166	7.58301		25.2344	117.508		9.77735	1
		105.979	1		105.979	80.0059		38.6001	68.7193			39.3712	17.4575		124.192	297.566		10.8745	14.2395
		105.979	1		105.979	46.1462		38.6001	1			6.04884	1		12.1074	4.97186		26.2349	23.5072
		105.979	63.6668		105.979	249.304		13.5334	1			2.00977	5.38867		171.651	1287.88		7.58301	23.5072
		105.979	1		105.979	34.8597		26.0667	1			2.00977	7.58301		163.573	72.4935		1	30.127
		105.979	26.0667		105.979	34.8597		38.6001	12.2866			5.03907	1		136.309	96.3247		17.4575	20.8593
		105.979	1		105.979	1		26.0667	12.2866			47.4493	75.6075		3.01953	7.61977		5.38867	1
		105.979	226.601		105.979	34.8597		76.2002	34.8597			5.03907	9.77735		14.127	16.8875		7.58301	1
		105.979	76.2002		105.979	1		26.0667	102.579			90.8693	116.203		9.07814	39.3947		1	14.2395
		105.979	63.6668		105.979	204.158		1	23.5731			2.00977	6.48584		1	6.29582		1	10.2677
		105.979	1		105.979	34.8597		63.6668	80.0059			8.06837	20.749		2.00977	8.94373		75.6075	4.97186
		105.979	1		105.979	12.2866		26.0667	1			139.338	141.438		157.514	239.312		9.77735	27.4791
		105.979	51.1335		105.979	57.4328		113.8	1			3.01953	11.9717		1	10.2677		116.203	158.551
		105.979	26.0667		105.979	34.8597		76.2002	1			10.0879	6.48584		7.05861	2.32395		6.48584	6.29582
		105.979	76.2002		105.979	1		101.267	159.012			3.01953	5.38867		5.03907	3.64791		20.749	18.2114
		105.979	13.5334		105.979	1		1	23.5731			6.04884	2.09717		69.6642	65.8738		141.438	57.93
		105.979	1		105.979	1		38.6001	46.1462			1	7.58301		3.01953	6.29582		11.9717	2.32395
		105.979	1		105.979	12.2866		76.2002	34.8597			1	5.38867		1	8.94373		6.48584	1
		105.979	76.2002		105.979	23.5731		13.5334	1			1	14.166		4.0293	4.97186		5.38867	1
		105.979	239.134		105.979	384.743		76.2002	1			7.05861	6.48584		2.00977	6.29582		2.09717	12.9156
		105.979	126.334		105.979	80.0059		1	12.2866			22.2051	16.3604		5.03907	7.61977		7.58301	1
		105.979	113.8		105.979	159.012		113.8	1			13.1172	8.68018		2.00977	11.5916		5.38867	1
		105.979	38.6001		105.979	1		13.5334	1			1	22.9434		3.01953	11.5916		14.166	1
		105.979	13.5334		105.979	57.4328		1	12.2866			5.03907	26.2349		12.1074	16.8875		6.48584	1
		105.979	1		105.979	283.164		26.0667	34.8597			22.2051	13.0688		10.0879	1		16.3604	35.4228
		105.979	51.1335		105.979	34.8597		1	68.7193			99.9572	24.0405		6.04884	1		1	12.9156
		105.979	113.8		105.979	102.579		13.5334	12.2866			9.07814	1		81.7814	88.381		8.68018	1
		105.979	26.0667		105.979	1		1	102.579			6.04884	1		2.00977	6.29582		1	10.2677
		105.979	76.2002		105.979	125.152		13.5334	1			8.06837	1		8.06837	1		22.9434	1
		105.979	163.934		105.979	136.439		1	80.0059			3.01953	4.29151		127.221	79.1133		26.2349	8.94373
		105.979	1		105.979	1		1	23.5731			29.2735	42.6924		68.6544	93.6768		13.0688	31.4509
		105.979	1		105.979	1		51.1335	1			1	6.48584		1	8.94373		24.0405	212.833
		105.979	76.2002		105.979	125.152		1	46.1462			191.846	114.008		81.7814	109.564		1	11.5916
		105.979	26.0667		105.979	91.2924		13.5334	1			13.1172	13.0688		1	23.5072		42.6924	43.3665
		105.979	1		105.979	34.8597		1	12.2866			57.547	129.369		16.1465	53.9582		6.48584	1
		105.979	26.0667		105.979	1		13.5334	1			8.06837	20.749		3.01953	14.2395		1	8.94373
		105.979	1		105.979	34.8597		13.5334	34.8597			19.1758	26.2349		2.00977	7.61977		114.008	98.9726
		105.979	1		105.979	34.8597		1	34.8597			8.06837	2.09717		13.1172	18.2114		13.0688	24.8312
		105.979	189.001		105.979	12.2866		13.5334	1			100.967	62.4414		14.127	14.2395		129.369	47.3384
		95.4813	63.6668		95.4813	91.2924		1	80.0059			98.9475	3.19434		6.04884	2.32395		20.749	18.2114
		95.4813	138.867		95.4813	192.871		26.0667	249.304			11.0977	21.8462		25.2344	44.6905		26.2349	19.5354
		95.4813	264.201		95.4813	102.579		1	46.1462			9.07814	3.19434		10.0879	83.0852		62.4414	64.5498
		95.4813	176.467		95.4813	147.725		13.5334	1			1	58.0528		1	8.94373		3.19434	294.918
		95.4813	189.001		95.4813	1		38.6001	12.2866			202.953	50.3726		12.1074	4.97186		21.8462	16.8875
		95.4813	201.534		95.4813	34.8597		101.267	12.2866			13.1172	10.8745		1	11.5916		58.0528	15.5635
		95.4813	1		95.4813	46.1462		26.0667	1			11.0977	2.09717		19.1758	15.5635		50.3726	118.832
		95.4813	289.267		95.4813	283.164		1	23.5731			53.5079	60.2471		16.1465	14.2395		1	7.61977
		95.4813	1		95.4813	68.7193		26.0667	12.2866			21.1954	7.58301		495.786	316.101		10.8745	44.6905
		95.4813	113.8		95.4813	34.8597		38.6001	1			10.0879	5.38867		8.06837	1		1	7.61977
		95.4813	1		95.4813	1		13.5334	34.8597			1	7.58301		5.03907	2.32395		1	18.2114
		95.4813	1		95.4813	1		13.5334	1			100.967	22.9434		4.0293	4.97186		60.2471	52.6342
		95.4813	176.467		95.4813	170.298		1	68.7193			10.0879	2.09717		27.2539	16.8875		7.58301	36.7468
		95.4813	13.5334		95.4813	1		13.5334	68.7193			9.07814	1		11.0977	18.2114		5.38867	16.8875
		95.4813	1		95.4813	68.7193		88.7336	102.579			3.01953	4.29151		85.8205	276.382		7.58301	8.94373
		95.4813	1		95.4813	170.298		38.6001	170.298			4.0293	2.09717		10.0879	28.803		22.9434	51.3103
		95.4813	126.334		95.4813	1		88.7336	1			36.3419	17.4575		1	8.94373		2.09717	11.5916
		95.4813	1		95.4813	1		26.0667	80.0059			7.05861	4.29151		22.2051	69.8456		1	23.5072
		95.4813	76.2002		95.4813	204.158		38.6001	34.8597			25.2344	8.68018		16.1465	23.5072		17.4575	31.4509
		95.4813	26.0667		95.4813	1		38.6001	1			30.2833	64.6358		8.06837	1		4.29151	24.8312
		95.4813	38.6001		95.4813	91.2924		13.5334	34.8597			105.006	38.3037		2.00977	8.94373		1	6.29582
		95.4813	76.2002		95.4813	1		51.1335	34.8597			11.0977	1		8.06837	1		8.68018	28.803
		95.4813	1		95.4813	91.2924		1	91.2924			25.2344	2.09717		9.07814	1		64.6358	42.0426
		95.4813	26.0667		95.4813	23.5731		1	68.7193			4.0293	4.29151		8.06837	14.2395		38.3037	215.481
		95.4813	51.1335		95.4813	159.012		1	12.2866			39.3712	17.4575		44.42	60.578		1	20.8593
		95.4813	138.867		95.4813	226.731		26.0667	1			2.00977	8.68018		21.1954	3.64791		2.09717	182.382
		95.4813	38.6001		95.4813	1		63.6668	68.7193			1	5.38867		10.0879	1		4.29151	10.2677
		95.4813	239.134		95.4813	1		88.7336	91.2924			2.00977	13.0688		10.0879	43.3665		1	10.2677
		95.4813	101.267		95.4813	170.298		38.6001	12.2866			6.04884	8.68018		3.01953	11.5916		17.4575	85.7331
		95.4813	101.267		95.4813	34.8597		1	80.0059			16.1465	3.19434		362.497	1298.47		8.68018	1
		95.4813	88.7336		95.4813	181.585		1	12.2866			20.1856	16.3604		35.3321	6.29582		5.38867	1
		95.4813	126.334		95.4813	192.871		26.0667	1			35.3321	20.749		7.05861	4.97186		13.0688	1
		95.4813	63.6668		95.4813	12.2866		88.7336	1			1	7.58301		16.1465	1		8.68018	1
		95.4813	1		95.4813	159.012		1	68.7193			53.5079	20.749		12.1074	32.7749		16.3604	4.97186
		95.4813	1		95.4813	1		1	12.2866			337.253	277.486		2.00977	18.2114		20.749	1
		95.4813	1		95.4813	23.5731		13.5334	1			62.5958	112.911		371.585	85.7331		7.58301	1
		95.4813	13.5334		95.4813	1		1	125.152			7.05861	1		5.03907	1		20.749	32.7749
		95.4813	38.6001		95.4813	1		26.0667	1			2.00977	10.8745		9.07814	1		277.486	178.41
		95.4813	88.7336		95.4813	147.725		13.5334	34.8597			7.05861	1		2.00977	8.94373		112.911	40.7186
		95.4813	38.6001		95.4813	57.4328		38.6001	1			246.374	112.911		1	16.8875		10.8745	8.94373
		95.4813	26.0667		95.4813	12.2866		1	159.012			5.03907	1		26.2442	1		112.911	89.7049
		95.4813	51.1335		95.4813	1		38.6001	46.1462			7.05861	8.68018		4.0293	4.97186		8.68018	7.61977
		95.4813	13.5334		95.4813	1		63.6668	1			5.03907	1		3.01953	14.2395		1	6.29582
		95.4813	1		95.4813	46.1462		26.0667	34.8597			1	8.68018		14.127	8.94373		8.68018	1
		95.4813	51.1335		95.4813	34.8597		101.267	23.5731			23.2149	29.5264		23.2149	2.32395		29.5264	63.2259
		95.4813	1		95.4813	1		1	12.2866			31.293	37.2066		55.5274	61.9019		37.2066	24.8312
		95.4813	1		95.4813	1		13.5334	1			7.05861	10.8745		53.5079	102.945		10.8745	1
		95.4813	590.068		95.4813	350.883		1	12.2866			1	5.38867		93.8986	157.227		2.09717	7.61977
		95.4813	1		95.4813	57.4328		1	12.2866			92.8888	58.0528		28.2637	8.94373		5.38867	2.32395
		95.4813	38.6001		95.4813	136.439		101.267	1			1	5.38867		8.06837	1		58.0528	106.916
		95.4813	226.601		95.4813	317.024		63.6668	12.2866			25.2344	109.62		6.04884	1		5.38867	3.64791
		95.4813	1		95.4813	34.8597		1	23.5731			124.192	56.9556		9.07814	4.97186		109.62	117.508
		95.4813	1		95.4813	249.304		88.7336	102.579			12.1074	9.77735		6.04884	1		56.9556	297.566
		95.4813	1		95.4813	1		1	113.865			171.651	50.3726		6.04884	7.61977		9.77735	4.97186
		95.4813	1		95.4813	305.737		38.6001	12.2866			1	8.68018		1	11.5916		50.3726	1287.88
		95.4813	63.6668		95.4813	12.2866		1	46.1462			163.573	62.4414		177.709	236.664		8.68018	2.32395
		95.4813	1		95.4813	1		1	12.2866			136.309	35.0122		22.2051	36.7468		62.4414	72.4935
		95.4813	113.8		95.4813	23.5731		1	12.2866			3.01953	17.4575		20.1856	6.29582		35.0122	96.3247
		95.4813	76.2002		95.4813	34.8597		1	46.1462			14.127	18.5547		12.1074	19.5354		17.4575	7.61977
		95.4813	201.534		95.4813	23.5731		76.2002	46.1462			9.07814	40.4981		4.0293	31.4509		18.5547	16.8875
		95.4813	113.8		95.4813	46.1462		1	113.865			157.514	65.7329		3.01953	16.8875		40.4981	39.3947
		84.9833	26.0667		84.9833	113.865		214.067	1			7.05861	15.2632		1	6.29582		1	6.29582
		84.9833	264.201		84.9833	204.158		38.6001	23.5731			5.03907	8.68018		1	6.29582		2.09717	8.94373
		84.9833	13.5334		84.9833	1		13.5334	1			69.6642	20.749		11.0977	40.7186		65.7329	239.312
		84.9833	1		84.9833	23.5731		38.6001	12.2866			3.01953	4.29151		4.0293	6.29582		1	10.2677
		84.9833	13.5334		84.9833	1		101.267	1			4.0293	4.29151		4.0293	4.97186		15.2632	2.32395
		84.9833	13.5334		84.9833	12.2866		26.0667	1			2.00977	4.29151		8.06837	6.29582		8.68018	3.64791
		84.9833	38.6001		84.9833	12.2866		13.5334	91.2924			5.03907	9.77735		1	11.5916		20.749	65.8738
		84.9833	101.267		84.9833	12.2866		26.0667	1			2.00977	5.38867		7.05861	11.5916		4.29151	6.29582
		84.9833	1		84.9833	1		1	12.2866			3.01953	4.29151		33.3126	28.803		1	8.94373
		84.9833	13.5334		84.9833	1		13.5334	12.2866			12.1074	6.48584		5.03907	2.32395		4.29151	4.97186
		84.9833	51.1335		84.9833	80.0059		13.5334	1			10.0879	7.58301		126.211	464.384		4.29151	6.29582
		84.9833	88.7336		84.9833	125.152		38.6001	91.2924			6.04884	1		53.5079	72.4935		9.77735	7.61977
		84.9833	1		84.9833	57.4328		1	12.2866			2.00977	4.29151		5.03907	56.6061		5.38867	11.5916
		84.9833	76.2002		84.9833	23.5731		1	57.4328			81.7814	93.1622		3.01953	15.5635		4.29151	11.5916
		84.9833	214.067		84.9833	238.018		13.5334	159.012			2.00977	11.9717		11.0977	6.29582		6.48584	16.8875
		84.9833	214.067		84.9833	226.731		26.0667	23.5731			8.06837	1		3.01953	23.5072		7.58301	1
		84.9833	13.5334		84.9833	34.8597		13.5334	1			127.221	26.2349		4.0293	4.97186		93.1622	88.381
		84.9833	138.867		84.9833	12.2866		88.7336	23.5731			68.6544	54.7613		1	7.61977		1	6.29582
		84.9833	51.1335		84.9833	12.2866		126.334	34.8597			81.7814	171.061		5.03907	1		11.9717	1
		84.9833	1		84.9833	1		13.5334	1			16.1465	19.6519		13.1172	30.127		26.2349	79.1133
		84.9833	63.6668		84.9833	34.8597		38.6001	283.164			3.01953	15.2632		2.00977	4.97186		54.7613	93.6768
		84.9833	26.0667		84.9833	57.4328		13.5334	23.5731			13.1172	5.38867		2.00977	4.97186		1	8.94373
		84.9833	151.4		84.9833	91.2924		63.6668	1			4.0293	4.29151		1	6.29582		171.061	109.564
		84.9833	26.0667		84.9833	147.725		1	12.2866			14.127	1		22.2051	12.9156		1	23.5072
		84.9833	51.1335		84.9833	12.2866		13.5334	12.2866			1	22.9434		2.00977	7.61977		19.6519	53.9582
		84.9833	26.0667		84.9833	34.8597		88.7336	57.4328			1	6.48584		3.01953	3.64791		15.2632	14.2395
		84.9833	1		84.9833	1		1	80.0059			6.04884	3.19434		2.00977	11.5916		1	7.61977
		84.9833	26.0667		84.9833	136.439		1	12.2866			25.2344	4.29151		22.2051	15.5635		5.38867	18.2114
		84.9833	1		84.9833	1		13.5334	23.5731			10.0879	10.8745		6.04884	15.5635		4.29151	4.97186
		84.9833	113.8		84.9833	1		26.0667	1			1	6.48584		2.00977	15.5635		1	14.2395
		84.9833	38.6001		84.9833	23.5731		51.1335	1			1	6.48584		10.0879	12.9156		22.9434	1
		84.9833	51.1335		84.9833	113.865		26.0667	12.2866			12.1074	10.8745		24.2247	40.7186		6.48584	1
		84.9833	126.334		84.9833	12.2866		1	12.2866			19.1758	38.3037		50.4786	38.0707		4.29151	44.6905
		84.9833	1		84.9833	12.2866		1	12.2866			1	16.3604		8.06837	1		10.8745	83.0852
		84.9833	13.5334		84.9833	113.865		1	12.2866			16.1465	30.6236		11.0977	27.4791		6.48584	1
		84.9833	38.6001		84.9833	238.018		138.867	34.8597			2.00977	31.7207		1	7.61977		1	8.94373
		84.9833	1		84.9833	1		1	57.4328			1	7.58301		33.3126	109.564		6.48584	1
		84.9833	13.5334		84.9833	34.8597		1	12.2866			495.786	278.584		5.03907	19.5354		10.8745	4.97186
		84.9833	151.4		84.9833	91.2924		1	34.8597			8.06837	1		48.4591	27.4791		1	11.5916
		84.9833	1		84.9833	12.2866		1	57.4328			5.03907	1		102.987	132.071		38.3037	15.5635
		84.9833	1		84.9833	1		101.267	46.1462			4.0293	10.8745		48.4591	88.381		16.3604	1
		84.9833	1		84.9833	1		38.6001	1			27.2539	20.749		68.6544	231.368		30.6236	14.2395
		84.9833	163.934		84.9833	1		1	80.0059			11.0977	21.8462		6.04884	2.32395		31.7207	1
		84.9833	1		84.9833	147.725		63.6668	1			85.8205	15.2632		2.00977	8.94373		7.58301	1
		84.9833	13.5334		84.9833	1		151.4	113.865			10.0879	29.5264		6.04884	4.97186		278.584	316.101
		84.9833	1		84.9833	1		51.1335	57.4328			22.2051	1		2.00977	4.97186		10.8745	4.97186
		84.9833	88.7336		84.9833	23.5731		26.0667	1			16.1465	41.5952		9.07814	40.7186		20.749	16.8875
		84.9833	239.134		84.9833	147.725		1	113.865			8.06837	11.9717		10.0879	12.9156		21.8462	18.2114
		84.9833	1		84.9833	57.4328		88.7336	46.1462			8.06837	2.09717		16.1465	1		15.2632	276.382
		84.9833	38.6001		84.9833	68.7193		1	34.8597			9.07814	6.48584		331.194	598.104		29.5264	28.803
		84.9833	88.7336		84.9833	80.0059		51.1335	1			8.06837	39.4009		19.1758	10.2677		1	8.94373
		84.9833	1		84.9833	102.579		13.5334	1			44.42	30.6236		10.0879	1		1	69.8456
		84.9833	51.1335		84.9833	1		13.5334	12.2866			21.1954	35.0122		7.05861	1		41.5952	23.5072
		84.9833	1		84.9833	1		1	23.5731			10.0879	6.48584		3.01953	18.2114		11.9717	1
		84.9833	13.5334		84.9833	34.8597		26.0667	1			10.0879	3.19434		5.03907	20.8593		1	8.94373
		84.9833	13.5334		84.9833	1		26.0667	46.1462			2.00977	19.6519		41.3907	130.748		6.48584	1
		84.9833	138.867		84.9833	12.2866		51.1335	46.1462			3.01953	10.8745		6.04884	1		39.4009	14.2395
		84.9833	63.6668		84.9833	12.2866		1	12.2866			362.497	48.1782		19.1758	77.7894		30.6236	60.578
		84.9833	101.267		84.9833	271.877		13.5334	226.731			35.3321	19.6519		15.1367	47.3384		35.0122	3.64791
		84.9833	1		84.9833	113.865		1	12.2866			7.05861	1		1	6.29582		6.48584	1
		84.9833	1		84.9833	102.579		26.0667	12.2866			16.1465	7.58301		1	6.29582		3.19434	43.3665
		84.9833	13.5334		84.9833	192.871		1	34.8597			12.1074	16.3604		22.2051	42.0426		19.6519	1
		84.9833	38.6001		84.9833	1		13.5334	34.8597			2.00977	6.48584		6.04884	3.64791		10.8745	11.5916
		84.9833	226.601		84.9833	147.725		51.1335	1			2.00977	25.1377		7.05861	1		48.1782	1298.47
		84.9833	1		84.9833	1		63.6668	34.8597			371.585	188.616		9.07814	1		19.6519	6.29582
		84.9833	1		84.9833	1		13.5334	1			5.03907	1		20.1856	85.7331		7.58301	1
		84.9833	1		84.9833	12.2866		13.5334	1			9.07814	1		10.0879	1		16.3604	32.7749
		84.9833	13.5334		84.9833	68.7193		1	12.2866			2.00977	4.29151		39.3712	65.8738		6.48584	1
		84.9833	1		84.9833	1		63.6668	34.8597			2.00977	5.38867		1	10.2677		25.1377	18.2114
		84.9833	76.2002		84.9833	23.5731		13.5334	23.5731			1	15.2632		3.01953	18.2114		188.616	85.7331
		84.9833	13.5334		84.9833	1		13.5334	34.8597			26.2442	42.6924		6.04884	4.97186		4.29151	8.94373
		84.9833	1		84.9833	1		13.5334	113.865			3.01953	65.7329		23.2149	7.61977		5.38867	1
		84.9833	38.6001		84.9833	1		1	46.1462			14.127	4.29151		6.04884	10.2677		15.2632	16.8875
		84.9833	214.067		84.9833	170.298		13.5334	12.2866			1	5.38867		15.1367	8.94373		42.6924	1
		84.9833	76.2002		84.9833	1		1	12.2866			23.2149	4.29151		5.03907	1		65.7329	14.2395
		84.9833	1		84.9833	34.8597		1	46.1462			55.5274	10.8745		1	8.94373		4.29151	8.94373
		84.9833	63.6668		84.9833	12.2866		38.6001	136.439			53.5079	106.328		13.1172	72.4935		5.38867	1
		84.9833	126.334		84.9833	12.2866		63.6668	68.7193			93.8986	280.778		6.04884	8.94373		4.29151	2.32395
		74.4854	101.267		74.4854	102.579		1	68.7193			1	6.48584		4.0293	4.97186		10.8745	61.9019
[truncated: 105,057 more rows]

## Sheet: Fig. S10c
Fig. S10c	Hepa 1-6 (Ago2-IP)	Total	3'-OH sublibrary	3'-cP sublibrary		srRNA	3'-OH sublibrary	3'-cP sublibrary		sinRNA	3'-OH sublibrary	3'-cP sublibrary		smRNA	3'-OH sublibrary	3'-cP sublibrary		tsRNA	3'-OH sublibrary	3'-cP sublibrary		miRNA	3'-OH sublibrary	3'-cP sublibrary		slncRNA	3'-OH sublibrary	3'-cP sublibrary		sgmRNA	3'-OH sublibrary	3'-cP sublibrary		srpRNA	3'-OH sublibrary	3'-cP sublibrary		snRNA	3'-OH sublibrary	3'-cP sublibrary		snoRNA	3'-OH sublibrary	3'-cP sublibrary		piRNA	3'-OH sublibrary	3'-cP sublibrary
		15	59707	48120.6		15	23646.6	11798.5		15	13264	15661.1		15	4721.89	5703.35		15	6916.89	1651.99		15	1120.9	262.724		15	4250.62	6782.24		15	207.246	5.47404		15	2019.66	2750.64		15	331.843	122.072		15	770.484	110.234		15	813.796	463.977
		16	86377	58792.1		16	36540.6	14772.6		16	10828.7	12878.5		16	8372.8	8186.51		16	8555.65	1964.18		16	2967.16	397.881		16	5317.44	6638.96		16	6967.43	7471.75		16	2269.61	2978.37		16	329.227	259.9		16	1709.63	115.544		16	563.987	697.239
		17	86824.4	78389.2		17	35218.5	31836.9		17	10466.7	13252.6		17	7175.31	8404.43		17	12320.8	1864.85		17	2871.42	326.836		17	8771.52	12438.6		17	4576.8	5008.94		17	1569.38	2261.69		17	267.431	173.222		17	1594.22	144.15		17	546.249	562.006
		18	87032.1	134007		18	42874.8	80270.9		18	8389.2	11993.4		18	8155.26	20591.6		18	10031.1	1890.55		18	1805.83	288.647		18	5736.57	9495.38		18	4655.27	4450.24		18	1044	1754.71		18	456.808	274.904		18	1566.21	201.209		18	232.505	480.181
		19	74893.3	104575		19	38907	55973.2		19	7964.81	11499.7		19	8529	21086.5		19	5768.65	1672.96		19	1468.78	211.314		19	5056.5	8010.78		19	2438.89	1926.04		19	1269.81	1395.45		19	551.974	399.106		19	1335.79	318.246		19	315.817	287.563
		20	188801	114996		20	149415	70020.7		20	13167.4	14793		20	6950.39	18023.4		20	7432.32	1287.28		20	2608.61	204.009		20	3078.38	5535.36		20	2153.54	1371.14		20	1070.53	2237.3		20	595.955	224.957		20	1061.49	162.268		20	199.672	219.048
		21	68732.9	79328		21	32797.9	39198.6		21	7222.53	11860.4		21	8768.33	18937.3		21	4018.94	1123.12		21	8505.1	87.1878		21	1834.57	2451.13		21	2298.69	2716.6		21	920.379	1692.97		21	771.019	182.779		21	974.924	153.962		21	78.5653	126.1
		22	75064.4	74408.3		22	26405.8	42375.2		22	6560.04	11372.5		22	7177.83	13644.3		22	2432.28	760.302		22	26818.5	68.9159		22	1163.9	1467.54		22	1768.94	2116.92		22	840.418	1706.21		22	392.905	279.643		22	1020.57	116.591		22	80.6007	109.621
		23	56376.5	74725		23	23140.6	48119.3		23	4050.67	6846.73		23	4999.99	12561.1		23	2127.9	769.563		23	16268.8	39.3534		23	555.836	773.022		23	2382.3	3489.73		23	891.628	1369.55		23	503.973	228.604		23	937.359	114.497		23	214.788	45.0746
		24	42263.8	47064.2		24	19186.5	25639.4		24	2972.48	4344.05		24	4560.49	11947.7		24	1893.35	426.136		24	8669.55	8.70265		24	352.906	556.507		24	2217.23	2539.68		24	644.757	1090.77		24	485.107	106.298		24	964.299	72.5321		24	87.4892	18.1871
		25	32161.9	39856.7		25	17446.1	23955.4		25	2727.36	2373.87		25	4680.43	10018.2		25	1685.37	446.044		25	1679.59	14.4943		25	602.168	421.343		25	1677.94	1663.01		25	389.046	450.773		25	240.598	200.183		25	734.017	78.4511		25	77.4069	7.65194
		26	28677.9	31123.1		26	15708.4	18286.4		26	2399.09	1627.62		26	4074.88	9029.24		26	2760.42	388.469		26	717.203	6.52474		26	360.959	218.115		26	786.651	895.779		26	328.438	245.15		26	418.685	131.994		26	843.525	58.412		26	53.1713	16.8419
		27	24746.1	36175		27	12497.6	24559.9		27	1079.97	1097.09		27	4519.24	8872.4		27	3876.71	404.633		27	106.368	6.73465		27	265.772	211.73		27	601.603	351.354		27	171.213	137.365		27	402.951	75.8899		27	700.84	92.2009		27	90.4202	7.44248
		28	29518.5	31694.1		28	13251.7	22176.6		28	1038.18	972.815		28	3756.57	7239.27		28	7959.2	358.492		28	18.0223	5.77134		28	258.574	206.21		28	462.378	274.029		28	177.234	89.7995		28	1099.98	140.223		28	872.869	46.3794		28	93.8769	9.56796
		29	26127.4	19412.6		29	17000	11231.9		29	774.223	760.65		29	3245.7	6487.14		29	2541.48	262.276		29	52.4077	2.89665		29	163.234	146.72		29	488.546	134.903		29	201.298	63.6574		29	717.735	145.925		29	514.75	43.4798		29	136.181	3.06517
		30	32695.5	27333.5		30	16961.3	19159.1		30	1044.03	591.879		30	2935.07	6144.75		30	1907.27	308.988		30	45.2772	3.37935		30	129.484	174.035		30	471.159	106.717		30	120.933	57.943		30	7915.31	56.9706		30	467.049	88.2286		30	251.344	0
[truncated: 6 more columns]

## Sheet: Fig. S10d
Fig. S10d	293T (Ago2-IP)	Total	3'-OH sublibrary	3'-cP sublibrary		srRNA	3'-OH sublibrary	3'-cP sublibrary		sinRNA	3'-OH sublibrary	3'-cP sublibrary		smRNA	3'-OH sublibrary	3'-cP sublibrary		tsRNA	3'-OH sublibrary	3'-cP sublibrary		miRNA	3'-OH sublibrary	3'-cP sublibrary		slncRNA	3'-OH sublibrary	3'-cP sublibrary		sgmRNA	3'-OH sublibrary	3'-cP sublibrary		srpRNA	3'-OH sublibrary	3'-cP sublibrary		snRNA	3'-OH sublibrary	3'-cP sublibrary		snoRNA	3'-OH sublibrary	3'-cP sublibrary		piRNA	3'-OH sublibrary	3'-cP sublibrary
		15	52996.2	87377.9		15	24070	17933.2		15	0	0		15	4649.66	9886.59		15	6477.4	4600.81		15	853.655	940.588		15	11918.3	38507.2		15	20.7125	80.7681		15	0	0		15	397.738	531.187		15	533.816	435.174		15	1078.47	2590.42
		16	76456.8	102063		16	33575.3	18376.6		16	11502.4	23852		16	3101.32	7619.64		16	7037.58	4413.01		16	2266.05	667.182		16	5093.27	12604.3		16	5671.01	15539.6		16	2359.41	5510.99		16	554.703	636.453		16	522.43	237.194		16	964.302	2147.02
		17	91024.4	104795		17	35448.9	22969.9		17	10139.7	18077.3		17	4874.03	10190.9		17	12513.6	4208.05		17	1548.51	438.345		17	8696.3	16449.7		17	7815.02	13250.1		17	2051.71	3826.57		17	667.265	390.798		17	920.51	261.217		17	1186.59	2199.98
		18	85873.7	123999		18	36801.1	39182.3		18	10874.7	20304.6		18	2910.23	9589.12		18	9818.47	4453.29		18	1707.07	351.53		18	11561.3	26861.5		18	4621.69	10644.4		18	1630.81	3660.53		18	690.919	516.736		18	694.287	281.653		18	1081.49	1421.52
		19	78006.4	108036		19	34150.7	40787.2		19	8792.74	13919.6		19	2978.96	9984.91		19	7514.92	3302.39		19	1945.56	496.649		19	10304.5	18021.9		19	4402.6	7789		19	1586.84	2926.08		19	683.974	1010.53		19	928.567	217.5		19	1113.61	1077.93
		20	102732	93705.3		20	55184.3	34467.6		20	8243.35	13177.7		20	4858.3	10931.1		20	8272.52	2990.61		20	4007.27	305.596		20	9731.97	15388		20	5214.8	7261.44		20	1859.2	4251.98		20	791.766	433.935		20	1056.96	149.202		20	637.255	531.088
		21	89826.7	84211.9		21	33319.4	26320		21	16590.3	18783.4		21	2728.94	9575.77		21	5715.32	2460.79		21	13416.3	347.978		21	6845.35	10830.9		21	6268.85	8907.97		21	2222.72	4142.52		21	692.526	357.984		21	700.567	134.38		21	432.13	338.769
		22	109390	68669.4		22	21289.1	25928.3		22	14114.9	15323.6		22	2418.95	9068.69		22	3119.98	1768.35		22	56843.4	201.583		22	2999.13	2867.27		22	5003.06	7867.3		22	1518.4	2813.65		22	479.164	974.633		22	534.377	47.9798		22	348.586	149.544
		23	92128.3	62502.2		23	19555.4	25594.9		23	14197.9	14499.4		23	2136.77	5755.33		23	1888.52	2069.87		23	43972.7	248.334		23	1897.36	1551.84		23	4026.29	8652.5		23	1827.64	3273.8		23	432.502	246.337		23	771.877	41.2135		23	567.47	45.9756
		24	52818.7	43200.4		24	17519.5	20944.4		24	6440.25	7297.76		24	1884.18	5676.7		24	2681.01	743.934		24	17172.8	37.5793		24	696.829	765.803		24	3261.21	5475.21		24	1109.18	1790.23		24	605.243	162.814		24	621.383	42.3928		24	351.266	82.7953
		25	33568.7	28774.8		25	17177.8	14174		25	3446.95	4012.66		25	1663.18	4327.67		25	2396.24	822.83		25	3607.84	4.79706		25	548.62	450.296		25	2606.36	3270.12		25	901.376	1341.33		25	259.893	188.007		25	601.329	23.2065		25	164.276	14.3998
		26	24922.6	24692.6		26	12860.7	15195.5		26	1633.16	2162.05		26	1837.14	3829.6		26	2936.89	754.422		26	1091.49	0		26	750.918	193.097		26	1706	1732.96		26	499.723	499.861		26	423.497	159.986		26	704.81	24.3987		26	246.462	19.5866
		27	22822.2	24719		27	11221.1	16975.2		27	1103.01	1353.57		27	1259.9	4314.8		27	5626.61	652.875		27	163.699	3.5978		27	628.541	216.741		27	1073.35	656.316		27	273.82	311.119		27	561.926	118.816		27	548.093	26.3819		27	128.307	43.5955
		28	36856.8	17168.1		28	13483	11595.6		28	604.929	779.642		28	1371.91	3023.02		28	17485.9	807.191		28	58.4348	0		28	416.472	194.373		28	884.381	362.306		28	90.9861	144.791		28	1471.48	188.783		28	539.869	20.7922		28	280.445	15.599
		29	24498.3	13301.2		29	15191.9	8760.69		29	418.611	541.366		29	1070.02	2909.58		29	5247.96	443.215		29	5.24389	2.39853		29	306.248	125.967		29	517.245	214.36		29	16.1699	64.019		29	887.448	143.576		29	414.397	25.2033		29	269.256	31.2157
		30	26078.2	12783.9		30	15540.9	8342.66		30	708.668	512.198		30	1073.73	2869.85		30	3341.25	586.47		30	0	1.19927		30	238.881	84.3656		30	617.44	137.577		30	170.732	60.0033		30	3612.19	155.623		30	226.377	9.60124		30	367.012	7.99645
[truncated: 6 more columns]

## Sheet: Fig. S10e
	Hepa 1-6 (Ago2-IP)	Type	3'-OH sublibrary RPM		Type	3'-cP sublibrary RPM			293T (Ago2-IP)	Type	3'-OH sublibrary RPM		Type	3'-cP sublibrary RPM
Fig. S10e		srRNA	1237.25		srRNA	126.373				srRNA	1.33333		srRNA	39.7745
		srRNA	640.279		srRNA	810.111				srRNA	11.3333		srRNA	28.4104
		srRNA	56.2518		srRNA	17.6071				srRNA	15		srRNA	5.68208
		srRNA	117.214		srRNA	4.94532				srRNA	106		srRNA	24302
		srRNA	34.9931		srRNA	42.6829				srRNA	4		srRNA	7396.23
		srRNA	31.4937		srRNA	568.414				srRNA	5.33333		srRNA	6595.83
		srRNA	84.9738		srRNA	16.2997				srRNA	92.3333		srRNA	7088.08
		srRNA	123.842		srRNA	141.106				srRNA	75		srRNA	4534.56
		srRNA	27.9944		srRNA	152.455				srRNA	0.333333		srRNA	3565.58
		srRNA	112.513		srRNA	8.02781				srRNA	49		srRNA	2477.87
		srRNA	233.691		srRNA	34.8115				srRNA	0.333333		srRNA	2729.93
		srRNA	71.9823		srRNA	4.55719				srRNA	0.333333		srRNA	2375.17
		srRNA	17.4965		srRNA	62.6665				srRNA	1.33333		srRNA	2904.84
		srRNA	17.4965		srRNA	1.46289				srRNA	12.3333		srRNA	2324.56
		srRNA	13.9972		srRNA	3.66948				srRNA	46.6667		srRNA	1499.67
		srRNA	13.9972		srRNA	5.73548				srRNA	359		srRNA	1238.48
		srRNA	13.9972		srRNA	5.69961				srRNA	2		srRNA	1034.71
		srRNA	17.7594		srRNA	6.49561				srRNA	0.666667		srRNA	1137.94
		srRNA	13.9972		srRNA	1.77035				srRNA	5.33333		srRNA	1382.23
		srRNA	18.175		srRNA	15.1298				srRNA	1.66667		srRNA	1149.37
		srRNA	10.4979		srRNA	37.1764				srRNA	3.66667		srRNA	943.02
		srRNA	130.429		srRNA	274.802				srRNA	35.6667		srRNA	1440.96
		srRNA	10.4979		srRNA	4.57452				srRNA	0.333333		srRNA	1375.81
		srRNA	14.6757		srRNA	2.20659				srRNA	0.666667		srRNA	786.354
		srRNA	10.4979		srRNA	2.92578				srRNA	9		srRNA	1000.86
		srRNA	65.6621		srRNA	14.6117				srRNA	75.3333		srRNA	984.941
		srRNA	10.4979		srRNA	6.87745				srRNA	139		srRNA	1116.34
		srRNA	54.7912		srRNA	38.7415				srRNA	105.667		srRNA	725.501
		srRNA	10.4979		srRNA	9.62622				srRNA	39.6667		srRNA	639.986
		srRNA	14.6757		srRNA	21.5761				srRNA	4		srRNA	1167.78
		srRNA	14.6757		srRNA	2.1652				srRNA	47.6667		srRNA	1131.42
		srRNA	56.4753		srRNA	50.5125				srRNA	1.33333		srRNA	944.501
		srRNA	10.4979		srRNA	6.25747				srRNA	26		srRNA	778.117
		srRNA	34.3178		srRNA	2.64791				srRNA	5.33333		srRNA	777.714
		srRNA	6.99861		srRNA	2.35612				srRNA	120.333		srRNA	1715.09
		srRNA	107.287		srRNA	10.7412				srRNA	46		srRNA	466.325
		srRNA	6.99861		srRNA	13.4183				srRNA	4.33333		srRNA	939.187
		srRNA	6.99861		srRNA	0.441318				srRNA	15.3333		srRNA	714.438
		srRNA	6.99861		srRNA	177.281				srRNA	45		srRNA	517.485
		srRNA	6.99861		srRNA	1.68295				srRNA	3443.67		srRNA	718.454
		srRNA	6.99861		srRNA	0.336589				srRNA	3.33333		srRNA	759.879
		srRNA	15.3542		srRNA	11.3954				srRNA	132.333		srRNA	646.18
		srRNA	6.99861		srRNA	12.8763				srRNA	21.3333		srRNA	475.096
		srRNA	32.0654		srRNA	4.37179				srRNA	1		srRNA	973.739
		srRNA	40.4209		srRNA	3.73835				srRNA	219.333		srRNA	1031.14
		srRNA	6.99861		srRNA	126.018				srRNA	1.33333		srRNA	805.233
		srRNA	19.532		srRNA	20.8182				srRNA	148.667		srRNA	827.787
		srRNA	55.4697		srRNA	2.67031				srRNA	202		srRNA	773.507
		srRNA	6.99861		srRNA	32.1956				srRNA	111.667		srRNA	701.671
		srRNA	10.7608		srRNA	19.3944				srRNA	2356.67		srRNA	708.967
		srRNA	6.99861		srRNA	3.48243				srRNA	3.33333		srRNA	656.528
		srRNA	6.99861		srRNA	3.29151				srRNA	0.666667		srRNA	692.183
		srRNA	6.99861		srRNA	0.731446				srRNA	617.333		srRNA	1063.54
		srRNA	6.99861		srRNA	4.7544				srRNA	8		srRNA	795.308
		srRNA	18.7008		srRNA	0.336589				srRNA	3.33333		srRNA	468.976
		srRNA	6.99861		srRNA	2.64791				srRNA	6.33333		srRNA	816.897
		srRNA	6.99861		srRNA	6.9196				srRNA	1.66667		srRNA	697.34
		srRNA	6.99861		srRNA	2.56006				srRNA	9.33333		srRNA	495.845
		srRNA	7.26149		srRNA	8.32467				srRNA	6.33333		srRNA	853.745
		srRNA	7.26149		srRNA	1.40462				srRNA	1.33333		srRNA	556.632
		srRNA	3.49931		srRNA	2.35612				srRNA	179		srRNA	757.601
		srRNA	20.2105		srRNA	1.34636				srRNA	3.66667		srRNA	395.211
		srRNA	3.49931		srRNA	5.7933				srRNA	1.33333		srRNA	531.675
		srRNA	31.497		srRNA	3.93555				srRNA	3		srRNA	522.766
		srRNA	3.49931		srRNA	67.5268				srRNA	2.33333		srRNA	512.103
		srRNA	19.3793		srRNA	0.673178				srRNA	3.33333		srRNA	561.648
		srRNA	19.7949		srRNA	0.336589				srRNA	12.3333		srRNA	676.401
		srRNA	7.26149		srRNA	1.37549				srRNA	5		srRNA	538.446
		srRNA	3.49931		srRNA	4.09899				srRNA	3.66667		srRNA	403.157
		srRNA	3.49931		srRNA	8.21487				srRNA	279		srRNA	202.802
		srRNA	11.0237		srRNA	31.4934				srRNA	23.3333		srRNA	564.052
		srRNA	3.49931		srRNA	35.2413				srRNA	5.33333		srRNA	392.319
		srRNA	24.3883		srRNA	7.95388				srRNA	7.66667		srRNA	193.928
		srRNA	3.49931		srRNA	4.33041				srRNA	135.667		srRNA	583.011
		srRNA	3.49931		srRNA	979.313				srRNA	154.333		srRNA	485.745
		srRNA	29.8346		srRNA	4.45799				srRNA	12.3333		srRNA	589.044
		srRNA	3.49931		srRNA	5.88667				srRNA	19		srRNA	648.306
		srRNA	3.49931		srRNA	2381.36				srRNA	33		srRNA	514.929
		srRNA	3.49931		srRNA	0.441318				srRNA	1.66667		srRNA	369.152
		srRNA	3.49931		srRNA	21.9452				srRNA	2.66667		srRNA	170.024
		srRNA	54.4857		srRNA	20.9007				srRNA	30.6667		srRNA	459.999
		srRNA	3.49931		srRNA	1.09717				srRNA	8.33333		srRNA	521.874
		srRNA	33.5968		srRNA	28.4024				srRNA	3		srRNA	497.233
		srRNA	7.26149		srRNA	8.95349				srRNA	1		srRNA	263.187
		srRNA	3.49931		srRNA	0.731446				srRNA	3		srRNA	245.491
		srRNA	3.49931		srRNA	137.689				srRNA	18.3333		srRNA	322.045
		srRNA	7.26149		srRNA	6.03234				srRNA	10		srRNA	241.948
		srRNA	3.49931		srRNA	0.673178				srRNA	1.33333		srRNA	476.082
		srRNA	3.49931		srRNA	1793.11				srRNA	37.3333		srRNA	688.065
		srRNA	7.26149		srRNA	44746.1				srRNA	5.66667		srRNA	469.488
		srRNA	3.49931		srRNA	33.9678				srRNA	54		srRNA	338.917
		srRNA	7.6771		srRNA	60.5897				srRNA	8		srRNA	428.712
		srRNA	3.49931		srRNA	75.6307				srRNA	31.6667		srRNA	404.282
		srRNA	3.49931		srRNA	27.3841				srRNA	29.6667		srRNA	523.576
		srRNA	3.49931		srRNA	5.75954				srRNA	2.33333		srRNA	308.19
		srRNA	3.49931		srRNA	39.6108				srRNA	79.6667		srRNA	147.734
		srRNA	7.26149		srRNA	5.98422				srRNA	9.33333		srRNA	384.358
		srRNA	3.49931		srRNA	27.0757				srRNA	3.66667		srRNA	921.849
		srRNA	3.49931		srRNA	1.09717				srRNA	175.333		srRNA	519.735
		srRNA	3.49931		srRNA	11.0072				srRNA	4.33333		srRNA	355.21
		srRNA	3.49931		srRNA	0.673178				srRNA	100		srRNA	448.811
		srRNA	7.6771		srRNA	1.00977				srRNA	12		srRNA	576.313
		srRNA	3.49931		srRNA	31.8388				srRNA	185.333		srRNA	175.568
		srRNA	11.8549		srRNA	1412.58				srRNA	5.33333		srRNA	393.97
		srRNA	24.3883		srRNA	2693.52				srRNA	13.6667		srRNA	363.12
		srRNA	3.49931		srRNA	4.4816				srRNA	9.33333		srRNA	642.485
		srRNA	3.49931		srRNA	10.9764				srRNA	8		srRNA	497.883
		srRNA	7.6771		srRNA	0.336589				srRNA	17		srRNA	260.996
		srRNA	52.8016		srRNA	45.5403				srRNA	12.3333		srRNA	392.041
		srRNA	3.49931		srRNA	9335.78				srRNA	0.333333		srRNA	197.894
		srRNA	3.49931		srRNA	2.19434				srRNA	1.33333		srRNA	236.566
		srRNA	23.9727		srRNA	23.2126				srRNA	4.33333		srRNA	552.637
		srRNA	3.49931		srRNA	17.0789				srRNA	0.333333		srRNA	443.253
		srRNA	3.49931		srRNA	7.54556				srRNA	1.66667		srRNA	449.163
		srRNA	3.49931		srRNA	102.307				srRNA	0.333333		srRNA	209.908
		srRNA	7.26149		srRNA	54.4547				srRNA	11.6667		srRNA	124.567
		srRNA	18.548		srRNA	66.1259				srRNA	10.6667		srRNA	220.396
		srRNA	3.49931		srRNA	3.42416				srRNA	667.333		srRNA	386.622
		srRNA	3.49931		srRNA	2.19434				srRNA	1		srRNA	326.063
		srRNA	3.49931		srRNA	2165.55				srRNA	0.333333		srRNA	825.654
		srRNA	3.49931		srRNA	164.625				srRNA	0.666667		srRNA	137.546
		srRNA	3.49931		srRNA	4.8769				srRNA	0.333333		srRNA	150.787
		srRNA	3.49931		srRNA	296.387				srRNA	46.3333		srRNA	129.373
		srRNA	7.6771		srRNA	453.604				srRNA	0.666667		srRNA	137.108
		srRNA	11.8549		srRNA	0.336589				srRNA	4.33333		srRNA	124.129
		srRNA	8346.49		srRNA	85.7524				srRNA	6.66667		srRNA	477.031
		srRNA	7776.41		srRNA	9.97507				srRNA	24		srRNA	332.307
		srRNA	3319.14		srRNA	1240.46				srRNA	266.333		srRNA	238.706
		srRNA	2006.25		srRNA	181.103				srRNA	1.66667		srRNA	446.357
		srRNA	1157.93		srRNA	0.336589				srRNA	0.666667		srRNA	300.843
		srRNA	1965.77		srRNA	6098.15				srRNA	47		srRNA	587.03
		srRNA	2299.37		srRNA	122.353				srRNA	341.667		srRNA	291.619
		srRNA	3644.8		srRNA	1.46289				srRNA	0.333333		srRNA	214.802
		srRNA	2026.4		srRNA	71.3455				srRNA	3		srRNA	157.119
		srRNA	1946.81		srRNA	0.336589				srRNA	4.33333		srRNA	128.935
		srRNA	1473.03		srRNA	216.526				srRNA	4		srRNA	194.089
		srRNA	774.602		srRNA	1.32395				srRNA	442		srRNA	370.54
		srRNA	1202.29		srRNA	11220.7				srRNA	0.666667		srRNA	170.886
		srRNA	1241.3		srRNA	8.51007				srRNA	16.3333		srRNA	107.959
		srRNA	460.707		srRNA	258.166				srRNA	15.6667		srRNA	123.428
		srRNA	1148.75		srRNA	2.69271				srRNA	36.6667		srRNA	485.38
		srRNA	840.779		srRNA	43.6624				srRNA	4.33333		srRNA	257.928
		srRNA	881.448		srRNA	4.79458				srRNA	2.33333		srRNA	123.428
		srRNA	968.089		srRNA	17.1338				srRNA	57.6667		srRNA	175.341
		srRNA	632.95		srRNA	297.439				srRNA	1.66667		srRNA	394.532
		srRNA	649.574		srRNA	1.46289				srRNA	2		srRNA	478.645
		srRNA	1091.06		srRNA	111.075				srRNA	12.3333		srRNA	130.987
		srRNA	1160.62		srRNA	94.3787				srRNA	24.6667		srRNA	123.253
		srRNA	329.613		srRNA	1089.12				srRNA	0.666667		srRNA	297.214
		srRNA	1611.89		srRNA	1130.34				srRNA	3.66667		srRNA	198.632
		srRNA	891.319		srRNA	25.1189				srRNA	184.333		srRNA	367.611
		srRNA	499.354		srRNA	188.006				srRNA	53.6667		srRNA	516.931
		srRNA	460.333		srRNA	89.4316				srRNA	1.66667		srRNA	167.168
		srRNA	699.189		srRNA	1.37549				srRNA	0.333333		srRNA	305.474
		srRNA	847.949		srRNA	267.053				srRNA	3.33333		srRNA	227.342
		srRNA	455.544		srRNA	131.695				srRNA	8.66667		srRNA	335.973
		srRNA	1547.41		srRNA	12.4579				srRNA	68.3333		srRNA	239.619
		srRNA	524.336		srRNA	78.3465				srRNA	4.33333		srRNA	96.5953
		srRNA	305.189		srRNA	11.0583				srRNA	104.667		srRNA	135.53
		srRNA	384.677		srRNA	2.49672				srRNA	28.3333		srRNA	96.5953
		srRNA	540.458		srRNA	5.85201				srRNA	5.66667		srRNA	290.216
		srRNA	574.953		srRNA	656.32				srRNA	1		srRNA	96.5953
		srRNA	405.282		srRNA	12.1492				srRNA	38.3333		srRNA	542.063
		srRNA	942.685		srRNA	46.9				srRNA	3.33333		srRNA	150.999
		srRNA	371.686		srRNA	3.86713				srRNA	8.66667		srRNA	245.389
		srRNA	353.663		srRNA	443.027				srRNA	2.33333		srRNA	279.342
		srRNA	865.627		srRNA	906.478				srRNA	0.333333		srRNA	156.242
		srRNA	1571.74		srRNA	583.819				srRNA	2.66667		srRNA	252.685
		srRNA	1458.76		srRNA	20.2661				srRNA	181.333		srRNA	135.092
		srRNA	725.684		srRNA	10.9025				srRNA	1		srRNA	90.9132
		srRNA	427.333		srRNA	759.951				srRNA	3.33333		srRNA	90.9132
		srRNA	1059.67		srRNA	6.51339				srRNA	6.66667		srRNA	168.782
		srRNA	232.421		srRNA	100.93				srRNA	4.33333		srRNA	155.541
		srRNA	745.086		srRNA	1.9798				srRNA	240.333		srRNA	396.883
		srRNA	764.03		srRNA	78.6995				srRNA	167		srRNA	254.386
		srRNA	531.955		srRNA	331.102				srRNA	2		srRNA	234.463
		srRNA	731.702		srRNA	773.584				srRNA	0.333333		srRNA	101.401
		srRNA	406.316		srRNA	29.3965				srRNA	9		srRNA	90.9132
		srRNA	256.945		srRNA	5.85709				srRNA	7.66667		srRNA	216.714
		srRNA	342.163		srRNA	98.9048				srRNA	12.6667		srRNA	85.2311
		srRNA	302.9		srRNA	2.65298				srRNA	4.33333		srRNA	165.854
		srRNA	492.125		srRNA	2693.42				srRNA	1.33333		srRNA	165.591
		srRNA	492.104		srRNA	1475.05				srRNA	27		srRNA	85.2311
		srRNA	249.356		srRNA	29.1431				srRNA	2.33333		srRNA	242.934
		srRNA	529.398		srRNA	0.336589				srRNA	6		srRNA	167.818
		srRNA	626.932		srRNA	52.4595				srRNA	2.66667		srRNA	196.791
		srRNA	506.498		srRNA	140.983				srRNA	5		srRNA	95.7189
		srRNA	216.875		srRNA	1.21923				srRNA	728.333		srRNA	95.7189
		srRNA	220.616		srRNA	7.03658				srRNA	23		srRNA	290.392
		srRNA	600.072		srRNA	1.34636				srRNA	0.333333		srRNA	137.144
		srRNA	436.089		srRNA	305.848				srRNA	1		srRNA	264.962
		srRNA	841.422		srRNA	4.43514				srRNA	0.333333		srRNA	85.2311
		srRNA	255.111		srRNA	13.4672				srRNA	11		srRNA	87.2834
		srRNA	378.258		srRNA	2425.87				srRNA	8.33333		srRNA	90.0369
		srRNA	218.605		srRNA	15.7951				srRNA	0.666667		srRNA	380.801
		srRNA	693.757		srRNA	11.9705				srRNA	5		srRNA	87.2834
		srRNA	684.526		srRNA	19.2999				srRNA	0.666667		srRNA	79.5491
		srRNA	651.432		srRNA	0.441318				srRNA	0.333333		srRNA	84.793
		srRNA	555.256		srRNA	82.1761				srRNA	38.6667		srRNA	84.793
		srRNA	150.733		srRNA	0.882636				srRNA	1.33333		srRNA	79.5491
		srRNA	501.754		srRNA	21.8329				srRNA	2.33333		srRNA	138.933
		srRNA	264.496		srRNA	0.731446				srRNA	3.33333		srRNA	95.2808
		srRNA	814.827		srRNA	7.54721				srRNA	12		srRNA	79.5491
		srRNA	178.688		srRNA	33.5231				srRNA	9		srRNA	410.563
		srRNA	521.332		srRNA	330.748				srRNA	8		srRNA	100.525
		srRNA	613.134		srRNA	9.58915				srRNA	6		srRNA	79.5491
		srRNA	196.078		srRNA	11591.2				srRNA	8		srRNA	374.505
		srRNA	553.005		srRNA	55.7034				srRNA	3.33333		srRNA	110.486
		srRNA	224.754		srRNA	201.395				srRNA	5.33333		srRNA	191.109
		srRNA	186.738		srRNA	5.11384				srRNA	87		srRNA	120.974
		srRNA	129.474		srRNA	44.9182				srRNA	8		srRNA	290.48
		srRNA	429.137		srRNA	1.43376				srRNA	26		srRNA	92.5273
		srRNA	256.93		srRNA	22.4077				srRNA	3.66667		srRNA	134.478
		srRNA	194.657		srRNA	99.5484				srRNA	3		srRNA	264.26
		srRNA	213.03		srRNA	143.167				srRNA	1.66667		srRNA	79.5491
		srRNA	270.557		srRNA	1.00977				srRNA	0.333333		srRNA	95.2808
		srRNA	291.883		srRNA	3.45329				srRNA	7		srRNA	165.153
		srRNA	381.344		srRNA	450.883				srRNA	39.6667		srRNA	211.032
		srRNA	280.575		srRNA	9.90455				srRNA	199.333		srRNA	170.221
		srRNA	252.468		srRNA	2668.3				srRNA	5.33333		srRNA	115.555
		srRNA	222.371		srRNA	4.38867				srRNA	0.666667		srRNA	107.558
		srRNA	336.702		srRNA	18.6841				srRNA	1.33333		srRNA	306.3
		srRNA	240.591		srRNA	7.39557				srRNA	139.667		srRNA	79.1109
		srRNA	549.835		srRNA	7.68615				srRNA	7.66667		srRNA	73.867
		srRNA	383.927		srRNA	3.80721				srRNA	2.33333		srRNA	104.804
		srRNA	330.315		srRNA	21.5524				srRNA	4.66667		srRNA	136.005
		srRNA	354.508		srRNA	2.82658				srRNA	43.3333		srRNA	479.734
		srRNA	413.259		srRNA	1.34636				srRNA	5.33333		srRNA	156.454
		srRNA	149.6		srRNA	2735.32				srRNA	1		srRNA	310.491
		srRNA	111.978		srRNA	31.2318				srRNA	21		srRNA	112.539
		srRNA	663.139		srRNA	11.9768				srRNA	0.333333		srRNA	245.863
		srRNA	345.584		srRNA	1378.87				srRNA	1		srRNA	104.804
		srRNA	116.156		srRNA	1414.72				srRNA	0.666667		srRNA	110.048
		srRNA	257.807		srRNA	36.8945				srRNA	1.33333		srRNA	309.439
		srRNA	217.691		srRNA	12.6235				srRNA	5.66667		srRNA	133.777
		srRNA	108.478		srRNA	68.7592				srRNA	1		srRNA	73.867
		srRNA	161.98		srRNA	17.1963				srRNA	4.66667		srRNA	102.577
		srRNA	261.832		srRNA	514.651				srRNA	1.33333		srRNA	73.867
		srRNA	485.661		srRNA	9.11825				srRNA	3.33333		srRNA	110.574
		srRNA	637.789		srRNA	188.971				srRNA	6.66667		srRNA	73.867
		srRNA	283.027		srRNA	2.69271				srRNA	1		srRNA	89.5987
		srRNA	316.471		srRNA	2324.81				srRNA	2.66667		srRNA	73.867
		srRNA	332.745		srRNA	439.743				srRNA	13.6667		srRNA	208.893
		srRNA	104.979		srRNA	0.336589				srRNA	5.66667		srRNA	84.3548
		srRNA	214.302		srRNA	285.841				srRNA	74.3333		srRNA	81.6013
		srRNA	425.772		srRNA	1167.97				srRNA	8.66667		srRNA	99.1222
		srRNA	339.307		srRNA	34.8254				srRNA	0.333333		srRNA	94.4044
		srRNA	810.696		srRNA	0.336589				srRNA	2.66667		srRNA	323.031
		srRNA	270.735		srRNA	24.0062				srRNA	32		srRNA	104.366
		srRNA	222.242		srRNA	2.131				srRNA	5.66667		srRNA	88.8974
		srRNA	203.015		srRNA	0.673178				srRNA	95		srRNA	271.645
		srRNA	184.642		srRNA	13.7936				srRNA	1.66667		srRNA	68.1849
		srRNA	580.788		srRNA	5.12012				srRNA	14.3333		srRNA	193.775
		srRNA	174.449		srRNA	7.12443				srRNA	4.66667		srRNA	153.788
		srRNA	194.923		srRNA	282.31				srRNA	5.66667		srRNA	197.967
		srRNA	231.713		srRNA	21.9238				srRNA	17.6667		srRNA	164.802
		srRNA	207.741		srRNA	1465.96				srRNA	9.66667		srRNA	112.363
		srRNA	153.823		srRNA	21.5309				srRNA	42.3333		srRNA	68.1849
		srRNA	251.64		srRNA	0.336589				srRNA	48.6667		srRNA	68.1849
		srRNA	295.102		srRNA	235.203				srRNA	3		srRNA	91.6509
		srRNA	493.995		srRNA	2.19434				srRNA	1.33333		srRNA	104.892
		srRNA	494.652		srRNA	114.841				srRNA	4.66667		srRNA	106.856
		srRNA	502.592		srRNA	4.77725				srRNA	1		srRNA	83.9166
		srRNA	136.938		srRNA	161.446				srRNA	48.3333		srRNA	245.425
		srRNA	163.71		srRNA	11.8159				srRNA	0.333333		srRNA	88.8974
		srRNA	266.93		srRNA	2.72858				srRNA	2.66667		srRNA	88.8974
		srRNA	206.561		srRNA	11.4883				srRNA	22.3333		srRNA	68.1849
		srRNA	199.452		srRNA	23.2028				srRNA	3		srRNA	68.1849
		srRNA	155.88		srRNA	0.365723				srRNA	1.33333		srRNA	127.569
		srRNA	405.388		srRNA	7.29295				srRNA	1		srRNA	208.981
		srRNA	319.23		srRNA	782.203				srRNA	79.6667		srRNA	68.1849
		srRNA	218.526		srRNA	606.854				srRNA	0.333333		srRNA	329.327
		srRNA	125.346		srRNA	19.4321				srRNA	1		srRNA	114.854
		srRNA	304.64		srRNA	7.52481				srRNA	15.3333		srRNA	68.1849
		srRNA	129.939		srRNA	65.9608				srRNA	15		srRNA	68.1849
		srRNA	83.9833		srRNA	0.365723				srRNA	0.666667		srRNA	62.5028
		srRNA	83.9833		srRNA	203.38				srRNA	14.6667		srRNA	62.5028
		srRNA	631.252		srRNA	2387.13				srRNA	7		srRNA	199.756
		srRNA	612.462		srRNA	13.7645				srRNA	1.66667		srRNA	67.7467
		srRNA	114.759		srRNA	31.2821				srRNA	13		srRNA	62.5028
		srRNA	126.877		srRNA	14514.8				srRNA	39		srRNA	184.551
		srRNA	339.178		srRNA	0.441318				srRNA	2.66667		srRNA	62.5028
		srRNA	195.821		srRNA	79.6317				srRNA	6		srRNA	114.416
		srRNA	163.23		srRNA	268.513				srRNA	6.66667		srRNA	122.413
		srRNA	189.981		srRNA	50.5415				srRNA	15.3333		srRNA	62.5028
		srRNA	99.9734		srRNA	202.024				srRNA	1.66667		srRNA	62.5028
		srRNA	154.306		srRNA	1.46289				srRNA	9.33333		srRNA	78.2345
		srRNA	125.871		srRNA	31.6167				srRNA	48		srRNA	62.5028
		srRNA	278.809		srRNA	11.7045				srRNA	1.66667		srRNA	62.5028
		srRNA	215.726		srRNA	0.336589				srRNA	5.66667		srRNA	67.7467
		srRNA	373.279		srRNA	2.43845				srRNA	0.666667		srRNA	77.9715
		srRNA	289.702		srRNA	1947.2				srRNA	5		srRNA	145.353
		srRNA	282.615		srRNA	67.7043				srRNA	16		srRNA	72.9906
		srRNA	285.108		srRNA	278.42				srRNA	0.666667		srRNA	67.7467
		srRNA	103.736		srRNA	9.78128				srRNA	5.66667		srRNA	62.5028
		srRNA	227.472		srRNA	7.36689				srRNA	1.33333		srRNA	83.2154
		srRNA	337.341		srRNA	608.277				srRNA	7.66667		srRNA	145.879
		srRNA	192.716		srRNA	5.21349				srRNA	3.66667		srRNA	98.947
		srRNA	130.487		srRNA	33.6513				srRNA	20.6667		srRNA	62.5028
		srRNA	124.056		srRNA	130.363				srRNA	2		srRNA	246.425
		srRNA	113.601		srRNA	408.686				srRNA	1.33333		srRNA	67.7467
		srRNA	246.918		srRNA	52.7271				srRNA	0.666667		srRNA	62.5028
		srRNA	467.575		srRNA	66.9972				srRNA	18.3333		srRNA	85.7058
		srRNA	404.843		srRNA	3.56983				srRNA	2		srRNA	93.7031
		srRNA	256.98		srRNA	9.08791				srRNA	90.3333		srRNA	62.5028
		srRNA	220.604		srRNA	26.4154				srRNA	6.33333		srRNA	221.521
		srRNA	134.905		srRNA	6.11853				srRNA	136.333		srRNA	255.475
		srRNA	342.592		srRNA	0.336589				srRNA	0.333333		srRNA	70.2372
		srRNA	182.983		srRNA	6.24014				srRNA	0.333333		srRNA	62.5028
		srRNA	142.867		srRNA	16.6397				srRNA	2		srRNA	62.5028
		srRNA	73.4854		srRNA	97.783				srRNA	0.666667		srRNA	186.515
		srRNA	140.767		srRNA	28.3006				srRNA	0.333333		srRNA	62.5028
		srRNA	201.203		srRNA	36.4281				srRNA	2		srRNA	90.9497
		srRNA	172.812		srRNA	3.36589				srRNA	70		srRNA	276.45
		srRNA	338.326		srRNA	5.54963				srRNA	0.666667		srRNA	228.466
		srRNA	209.143		srRNA	1.09717				srRNA	7.66667		srRNA	62.5028
		srRNA	102.993		srRNA	16.7887				srRNA	2		srRNA	62.5028
		srRNA	436.056		srRNA	1.55581				srRNA	8.33333		srRNA	62.5028
		srRNA	153.148		srRNA	4.81698				srRNA	2.33333		srRNA	189.268
		srRNA	166.534		srRNA	21.3878				srRNA	2.33333		srRNA	114.153
		srRNA	235.916		srRNA	695.877				srRNA	36		srRNA	62.5028
		srRNA	172.812		srRNA	105.796				srRNA	5.33333		srRNA	106.418
		srRNA	101.746		srRNA	496.104				srRNA	26		srRNA	80.7249
		srRNA	359.587		srRNA	68.4654				srRNA	4		srRNA	137.356
		srRNA	131.406		srRNA	6.50113				srRNA	5.66667		srRNA	95.4923
		srRNA	168.612		srRNA	18.8649				srRNA	0.333333		srRNA	62.0647
		srRNA	161.525		srRNA	1.68295				srRNA	0.666667		srRNA	56.8208
		srRNA	111.786		srRNA	71.0449				srRNA	1		srRNA	56.8208
		srRNA	139.783		srRNA	12.4102				srRNA	2.33333		srRNA	116.468
		srRNA	105.508		srRNA	388.356				srRNA	25.6667		srRNA	56.8208
		srRNA	350.248		srRNA	4557.45				srRNA	1.66667		srRNA	93.528
		srRNA	141.73		srRNA	152.657				srRNA	8.33333		srRNA	56.8208
		srRNA	172.659		srRNA	1.34636				srRNA	31		srRNA	56.8208
		srRNA	195.626		srRNA	0.336589				srRNA	0.333333		srRNA	126.693
		srRNA	186.855		srRNA	0.882636				srRNA	0.666667		srRNA	56.8208
		srRNA	254.531		srRNA	0.777907				srRNA	4		srRNA	372.893
		srRNA	66.4868		srRNA	2.69271				srRNA	21		srRNA	56.8208
		srRNA	522.455		srRNA	510.494				srRNA	0.333333		srRNA	64.5551
		srRNA	66.4868		srRNA	0.336589				srRNA	0.666667		srRNA	129.709
		srRNA	74.8424		srRNA	6.97876				srRNA	4.33333		srRNA	87.758
		srRNA	320.172		srRNA	6.37908				srRNA	35.6667		srRNA	56.8208
		srRNA	74.0112		srRNA	4.52298				srRNA	3.33333		srRNA	56.8208
		srRNA	112.88		srRNA	8.72163				srRNA	43.3333		srRNA	83.0402
		srRNA	308.033		srRNA	1007.51				srRNA	2		srRNA	187.655
		srRNA	91.8164		srRNA	5.55515				srRNA	1.66667		srRNA	56.8208
		srRNA	228.458		srRNA	6.07207				srRNA	7.33333		srRNA	56.8208
		srRNA	97.2628		srRNA	2.93804				srRNA	2.33333		srRNA	264.472
		srRNA	320.785		srRNA	2266.5				srRNA	2.33333		srRNA	72.5524
		srRNA	167.06		srRNA	172.255				srRNA	9.33333		srRNA	77.5333
		srRNA	190.464		srRNA	278.641				srRNA	2.33333		srRNA	113.977
		srRNA	271.505		srRNA	2.33372				srRNA	26.6667		srRNA	56.8208
		srRNA	62.9875		srRNA	16.7254				srRNA	2.66667		srRNA	56.8208
		srRNA	149.912		srRNA	456.588				srRNA	24.3333		srRNA	82.7772
		srRNA	256.872		srRNA	3.61121				srRNA	0.333333		srRNA	56.8208
		srRNA	225.527		srRNA	109.941				srRNA	137.333		srRNA	124.465
		srRNA	207.985		srRNA	3.65768				srRNA	87		srRNA	85.5306
		srRNA	85.5606		srRNA	16.0269				srRNA	74		srRNA	56.8208
		srRNA	67.1653		srRNA	2.20659				srRNA	0.333333		srRNA	77.5333
		srRNA	74.2741		srRNA	9.67148				srRNA	1.33333		srRNA	56.8208
		srRNA	62.9875		srRNA	11.55				srRNA	0.666667		srRNA	56.8208
		srRNA	163.254		srRNA	295.783				srRNA	283.333		srRNA	163.137
		srRNA	119.661		srRNA	1.09717				srRNA	4.33333		srRNA	56.8208
		srRNA	150.174		srRNA	4.43558				srRNA	1.66667		srRNA	122.238
		srRNA	146.828		srRNA	445.725				srRNA	2		srRNA	161.173
		srRNA	110.475		srRNA	25.0344				srRNA	16.6667		srRNA	82.7772
		srRNA	148.906		srRNA	12.4651				srRNA	0.666667		srRNA	56.8208
		srRNA	211.616		srRNA	113.03				srRNA	3.66667		srRNA	56.8208
		srRNA	76.1994		srRNA	171.708				srRNA	1.66667		srRNA	64.5551
		srRNA	104.197		srRNA	3.0293				srRNA	1		srRNA	67.3086
		srRNA	121.346		srRNA	388.529				srRNA	13.6667		srRNA	56.8208
		srRNA	202.823		srRNA	1.06803				srRNA	1.33333		srRNA	56.8208
		srRNA	123.424		srRNA	17.4032				srRNA	16.3333		srRNA	56.8208
		srRNA	131.801		srRNA	16.899				srRNA	18		srRNA	56.8208
		srRNA	420.549		srRNA	0.673178				srRNA	14		srRNA	56.8208
		srRNA	339.071		srRNA	2651.12				srRNA	2.66667		srRNA	82.7772
		srRNA	117.583		srRNA	51.6839				srRNA	6.66667		srRNA	56.8208
		srRNA	72.0216		srRNA	143.439				srRNA	3		srRNA	158.419
		srRNA	166.076		srRNA	2.78011				srRNA	3.33333		srRNA	85.5306
		srRNA	138.057		srRNA	5.29582				srRNA	11.6667		srRNA	225.011
		srRNA	67.8438		srRNA	1821.01				srRNA	0.333333		srRNA	56.8208
		srRNA	111.721		srRNA	0.365723				srRNA	54.6667		srRNA	56.8208
		srRNA	361.886		srRNA	7.24991				srRNA	2.33333		srRNA	93.265
		srRNA	175.089		srRNA	21.65				srRNA	3		srRNA	93.528
		srRNA	64.3445		srRNA	1.09717				srRNA	7.66667		srRNA	51.1387
		srRNA	64.3445		srRNA	2.31639				srRNA	25.6667		srRNA	51.1387
		srRNA	204.355		srRNA	241.828				srRNA	3		srRNA	51.1387
		srRNA	109.906		srRNA	2683.91				srRNA	488.333		srRNA	58.873
		srRNA	55.9889		srRNA	5.21857				srRNA	4.66667		srRNA	56.3826
		srRNA	101.966		srRNA	91.9121				srRNA	1.33333		srRNA	283.308
		srRNA	68.5223		srRNA	113.319				srRNA	2.66667		srRNA	51.1387
		srRNA	128.302		srRNA	1.87508				srRNA	0.333333		srRNA	84.8294
		srRNA	55.9889		srRNA	270.44				srRNA	1.33333		srRNA	51.1387
		srRNA	125.349		srRNA	342.19				srRNA	1.33333		srRNA	100.298
		srRNA	109.469		srRNA	13.5761				srRNA	3.33333		srRNA	103.578
		srRNA	195.999		srRNA	26.9952				srRNA	0.333333		srRNA	51.1387
		srRNA	55.9889		srRNA	52.9697				srRNA	9		srRNA	51.1387
		srRNA	213.104		srRNA	4.38867				srRNA	18		srRNA	119.046
		srRNA	88.1644		srRNA	10.9249				srRNA	10.6667		srRNA	51.1387
		srRNA	150.416		srRNA	28.9709				srRNA	4.33333		srRNA	51.1387
		srRNA	142.497		srRNA	59.4294				srRNA	1.33333		srRNA	51.1387
		srRNA	157.109		srRNA	63.9511				srRNA	6		srRNA	72.1143
		srRNA	218.966		srRNA	4.01667				srRNA	16		srRNA	51.1387
		srRNA	226.075		srRNA	10.3016				srRNA	3.33333		srRNA	100.561
		srRNA	246.133		srRNA	31.9246				srRNA	1		srRNA	51.1387
		srRNA	55.9889		srRNA	166.389				srRNA	10		srRNA	108.822
		srRNA	175.526		srRNA	14.1362				srRNA	2		srRNA	270.979
		srRNA	94.8575		srRNA	885.736				srRNA	0.666667		srRNA	51.1387
		srRNA	124.124		srRNA	4.76665				srRNA	8.66667		srRNA	191.145
		srRNA	79.2405		srRNA	17.812				srRNA	27.6667		srRNA	51.1387
		srRNA	52.4896		srRNA	73.9536				srRNA	18		srRNA	95.5803
		srRNA	293.62		srRNA	0.882636				srRNA	1		srRNA	82.602
		srRNA	138.998		srRNA	2.43845				srRNA	36.6667		srRNA	51.1387
		srRNA	284.39		srRNA	6.76092				srRNA	1		srRNA	121.274
		srRNA	56.2518		srRNA	16.1227				srRNA	3		srRNA	61.6265
		srRNA	228.853		srRNA	1.79948				srRNA	55.6667		srRNA	77.3582
		srRNA	194.994		srRNA	2.9845				srRNA	2.66667		srRNA	51.1387
		srRNA	149.016		srRNA	2.56006				srRNA	5		srRNA	51.1387
		srRNA	145.691		srRNA	8.64604				srRNA	0.333333		srRNA	51.1387
		srRNA	52.4896		srRNA	1.90421				srRNA	44.6667		srRNA	61.6265
		srRNA	250.989		srRNA	122.318				srRNA	10		srRNA	77.3582
		srRNA	107.238		srRNA	5.44535				srRNA	2		srRNA	51.1387
		srRNA	154.047		srRNA	1.68295				srRNA	5		srRNA	51.1387
		srRNA	77.5563		srRNA	7.35629				srRNA	23.6667		srRNA	51.1387
		srRNA	64.6073		srRNA	56.132				srRNA	9		srRNA	56.3826
		srRNA	91.7738		srRNA	452.342				srRNA	22.3333		srRNA	58.873
		srRNA	146.938		srRNA	6.69326				srRNA	0.666667		srRNA	56.3826
		srRNA	89.6741		srRNA	14.1223				srRNA	5		srRNA	225.625
		srRNA	337.891		srRNA	96.2137				srRNA	1.66667		srRNA	100.561
		srRNA	64.039		srRNA	6.94873				srRNA	24.6667		srRNA	56.3826
		srRNA	135.914		srRNA	7.88335				srRNA	1		srRNA	87.8459
		srRNA	150.548		srRNA	4.2088				srRNA	109.333		srRNA	90.3364
		srRNA	83.2655		srRNA	0.336589				srRNA	2.33333		srRNA	66.8704
		srRNA	131.321		srRNA	7.02357				srRNA	3.66667		srRNA	51.1387
		srRNA	187.754		srRNA	145.485				srRNA	9		srRNA	66.6073
		srRNA	48.9903		srRNA	7.5535				srRNA	12		srRNA	51.1387
		srRNA	78.2348		srRNA	4.24853				srRNA	0.666667		srRNA	51.1387
		srRNA	74.057		srRNA	59.1215				srRNA	12.3333		srRNA	56.3826
		srRNA	163.934		srRNA	125.978				srRNA	15		srRNA	51.1387
		srRNA	75.3256		srRNA	0.673178				srRNA	0.333333		srRNA	51.1387
		srRNA	262.538		srRNA	1.43376				srRNA	0.333333		srRNA	64.1169
		srRNA	69.4636		srRNA	5.21349				srRNA	8		srRNA	64.1169
		srRNA	94.9677		srRNA	7.34449				srRNA	7.33333		srRNA	66.8704
		srRNA	119.203		srRNA	3.53055				srRNA	2.33333		srRNA	95.3172
		srRNA	275.903		srRNA	266.227				srRNA	8.66667		srRNA	51.1387
		srRNA	69.4636		srRNA	1.00977				srRNA	1.33333		srRNA	51.1387
		srRNA	121.719		srRNA	13.1987				srRNA	0.666667		srRNA	142.512
		srRNA	76.988		srRNA	8.30106				srRNA	1.66667		srRNA	51.1387
		srRNA	102.055		srRNA	2202.84				srRNA	648		srRNA	56.3826
		srRNA	179.814		srRNA	14.5771				srRNA	0.333333		srRNA	51.1387
		srRNA	53.1681		srRNA	1.32395				srRNA	8.66667		srRNA	51.1387
		srRNA	102.492		srRNA	2.46758				srRNA	2.66667		srRNA	51.1387
		srRNA	114.457		srRNA	10.5363				srRNA	0.666667		srRNA	74.6047
		srRNA	109.842		srRNA	239.968				srRNA	2.66667		srRNA	51.1387
		srRNA	344.279		srRNA	7170.85				srRNA	0.666667		srRNA	90.0733
		srRNA	77.6665		srRNA	1.00977				srRNA	267.667		srRNA	51.1387
		srRNA	45.491		srRNA	0.336589				srRNA	5		srRNA	45.4566
		srRNA	113.604		srRNA	104.939				srRNA	1.33333		srRNA	45.4566
		srRNA	255.692		srRNA	111.23				srRNA	52.6667		srRNA	89.6351
		srRNA	64.3019		srRNA	3.53055				srRNA	21.6667		srRNA	45.4566
		srRNA	129.506		srRNA	46.5003				srRNA	2		srRNA	131.323
		srRNA	72.2419		srRNA	1.0389				srRNA	17		srRNA	102.35
		srRNA	130.315		srRNA	52.9388				srRNA	5		srRNA	45.4566
		srRNA	85.6064		srRNA	44.2103				srRNA	0.333333		srRNA	55.9444
		srRNA	72.2419		srRNA	8.41163				srRNA	1.66667		srRNA	45.4566
		srRNA	45.491		srRNA	1.21923				srRNA	16.6667		srRNA	45.4566
		srRNA	128.631		srRNA	8.15826				srRNA	8.66667		srRNA	149.545
		srRNA	85.1908		srRNA	28.8758				srRNA	1.33333		srRNA	120.309
		srRNA	124.891		srRNA	1.76527				srRNA	1.33333		srRNA	45.4566
		srRNA	45.491		srRNA	0.882636				srRNA	5.66667		srRNA	123.063
		srRNA	81.4287		srRNA	14.0546				srRNA	5.33333		srRNA	63.6787
		srRNA	146.217		srRNA	14.2735				srRNA	44.3333		srRNA	45.4566
		srRNA	137.03		srRNA	0.673178				srRNA	13		srRNA	45.4566
		srRNA	103.149		srRNA	47.0738				srRNA	3.66667		srRNA	50.7005
		srRNA	73.0731		srRNA	0.731446				srRNA	3		srRNA	58.4348
		srRNA	75.5884		srRNA	7.11052				srRNA	0.333333		srRNA	74.1665
		srRNA	45.491		srRNA	114.989				srRNA	1.33333		srRNA	81.9008
		srRNA	196.394		srRNA	0.673178				srRNA	6.33333		srRNA	81.9008
		srRNA	101.902		srRNA	3.42582				srRNA	713.667		srRNA	50.7005
		srRNA	73.0731		srRNA	668.242				srRNA	1		srRNA	161.997
		srRNA	409.44		srRNA	14.7389				srRNA	0.333333		srRNA	45.4566
		srRNA	214.33		srRNA	189.917				srRNA	4.66667		srRNA	53.1909
		srRNA	128.916		srRNA	9.88093				srRNA	0.333333		srRNA	45.4566
		srRNA	41.9917		srRNA	1.32395				srRNA	7.66667		srRNA	45.4566
		srRNA	46.1695		srRNA	25.5649				srRNA	0.333333		srRNA	81.6377
		srRNA	89.2159		srRNA	3.17497				srRNA	0.666667		srRNA	45.4566
		srRNA	75.8513		srRNA	6.01335				srRNA	2.66667		srRNA	164.751
		srRNA	146.043		srRNA	6.47752				srRNA	2.66667		srRNA	79.4104
		srRNA	96.7403		srRNA	14.4483				srRNA	8		srRNA	53.1909
		srRNA	101.334		srRNA	56.7935				srRNA	8		srRNA	50.7005
		srRNA	45.7538		srRNA	61.5061				srRNA	45		srRNA	45.4566
		srRNA	106.758		srRNA	18.7575				srRNA	17		srRNA	55.9444
		srRNA	105.096		srRNA	399.864				srRNA	5.33333		srRNA	45.4566
		srRNA	69.9894		srRNA	0.441318				srRNA	41.6667		srRNA	50.7005
		srRNA	41.9917		srRNA	4.65012				srRNA	23.6667		srRNA	45.4566
		srRNA	78.345		srRNA	10.5761				srRNA	282		srRNA	45.4566
		srRNA	64.5648		srRNA	2.69944				srRNA	1.66667		srRNA	45.4566
		srRNA	151.095		srRNA	46.9632				srRNA	2		srRNA	45.4566
		srRNA	62.465		srRNA	49.4435				srRNA	0.666667		srRNA	45.4566
		srRNA	54.525		srRNA	11.1871				srRNA	0.333333		srRNA	174.449
		srRNA	260.133		srRNA	10.0832				srRNA	2.33333		srRNA	50.7005
		srRNA	64.5648		srRNA	24.8137				srRNA	71		srRNA	76.3939
		srRNA	96.3247		srRNA	5.89174				srRNA	2		srRNA	71.413
		srRNA	307.816		srRNA	3.48243				srRNA	1		srRNA	45.4566
		srRNA	130.578		srRNA	1.00977				srRNA	2		srRNA	45.4566
		srRNA	71.2362		srRNA	97.6222				srRNA	8		srRNA	92.3886
		srRNA	105.511		srRNA	6.86851				srRNA	203		srRNA	45.4566
		srRNA	222.139		srRNA	42.7222				srRNA	0.333333		srRNA	66.4322
		srRNA	110.936		srRNA	32.1032				srRNA	0.666667		srRNA	45.4566
		srRNA	41.9917		srRNA	1.34636				srRNA	17.6667		srRNA	45.4566
		srRNA	41.9917		srRNA	155.961				srRNA	5		srRNA	45.4566
		srRNA	102.165		srRNA	15.2604				srRNA	3		srRNA	45.4566
		srRNA	49.516		srRNA	28.0443				srRNA	5.33333		srRNA	68.9226
		srRNA	191.583		srRNA	813.229				srRNA	0.333333		srRNA	45.4566
		srRNA	58.7028		srRNA	1.92154				srRNA	1.33333		srRNA	112.575
		srRNA	203.307		srRNA	3.56983				srRNA	14		srRNA	45.4566
		srRNA	38.4924		srRNA	9.65757				srRNA	2.33333		srRNA	45.4566
		srRNA	537.157		srRNA	7.44248				srRNA	11.6667		srRNA	45.4566
		srRNA	71.9147		srRNA	61.0377				srRNA	0.333333		srRNA	45.4566
		srRNA	83.6386		srRNA	9.56288				srRNA	7.66667		srRNA	45.4566
		srRNA	42.6701		srRNA	5.44535				srRNA	20.3333		srRNA	45.4566
		srRNA	130.425		srRNA	1609.99				srRNA	5.33333		srRNA	53.1909
		srRNA	79.0234		srRNA	13.27				srRNA	3.33333		srRNA	166.978
		srRNA	87.4008		srRNA	112.579				srRNA	1.33333		srRNA	79.1473
		srRNA	75.6769		srRNA	5.04884				srRNA	35		srRNA	73.9034
		srRNA	118.745		srRNA	0.365723				srRNA	26.6667		srRNA	45.4566
		srRNA	97.4188		srRNA	9.27783				srRNA	2.33333		srRNA	169.469
		srRNA	231.589		srRNA	7.73427				srRNA	39		srRNA	45.4566
		srRNA	49.7789		srRNA	65.1942				srRNA	0.333333		srRNA	110.348
		srRNA	79.8547		srRNA	44.8326				srRNA	3.33333		srRNA	144.564
		srRNA	140.071		srRNA	1.46289				srRNA	0.333333		srRNA	50.7005
		srRNA	46.0167		srRNA	15.6569				srRNA	5.66667		srRNA	45.4566
		srRNA	80.292		srRNA	0.673178				srRNA	1		srRNA	60.9252
		srRNA	255.409		srRNA	14.6269				srRNA	22.6667		srRNA	45.4566
		srRNA	114.983		srRNA	35.907				srRNA	2.66667		srRNA	45.4566
		srRNA	240.776		srRNA	0.673178				srRNA	7		srRNA	45.4566
		srRNA	38.4924		srRNA	0.673178				srRNA	9.33333		srRNA	63.6787
		srRNA	117.87		srRNA	59.538				srRNA	26		srRNA	55.9444
		srRNA	78.1922		srRNA	115.214				srRNA	4.33333		srRNA	174.449
		srRNA	80.292		srRNA	2.20659				srRNA	7		srRNA	115.328
		srRNA	93.6566		srRNA	0.336589				srRNA	16.3333		srRNA	45.4566
		srRNA	361.538		srRNA	4.8545				srRNA	7.66667		srRNA	97.6325
		srRNA	42.2545		srRNA	391.776				srRNA	0.666667		srRNA	173.011
		srRNA	55.2035		srRNA	3.65768				srRNA	8.33333		srRNA	126.079
		srRNA	114.13		srRNA	76.8098				srRNA	8.66667		srRNA	45.4566
		srRNA	65.2433		srRNA	5.92761				srRNA	0.333333		srRNA	203.422
		srRNA	135.85		srRNA	18.6063				srRNA	16		srRNA	45.4566
		srRNA	57.3033		srRNA	35.3404				srRNA	175.333		srRNA	82.1639
		srRNA	196.876		srRNA	118.395				srRNA	5.66667		srRNA	115.592
		srRNA	91.5568		srRNA	407.718				srRNA	2.66667		srRNA	45.4566
		srRNA	49.7789		srRNA	1.34636				srRNA	60.6667		srRNA	45.4566
		srRNA	177.234		srRNA	391.054				srRNA	1		srRNA	50.7005
		srRNA	70.6679		srRNA	1.46289				srRNA	6		srRNA	152.299
		srRNA	222.774		srRNA	3.76241				srRNA	0.666667		srRNA	71.6761
		srRNA	207.747		srRNA	0.731446				srRNA	1.66667		srRNA	45.4566
		srRNA	67.7369		srRNA	1.82861				srRNA	1.66667		srRNA	76.6569
		srRNA	346.489		srRNA	13.1522				srRNA	29.3333		srRNA	81.6377
		srRNA	43.3486		srRNA	39.8231				srRNA	1.66667		srRNA	45.4566
		srRNA	43.3486		srRNA	1.21923				srRNA	13		srRNA	45.4566
		srRNA	125.679		srRNA	0.336589				srRNA	3.33333		srRNA	45.4566
		srRNA	162.864		srRNA	1.1145				srRNA	1.33333		srRNA	272.645
		srRNA	46.2796		srRNA	24.3901				srRNA	4.33333		srRNA	45.4566
		srRNA	202.585		srRNA	5.23037				srRNA	1		srRNA	45.4566
		srRNA	65.0905		srRNA	0.673178				srRNA	2.33333		srRNA	97.3694
		srRNA	98.9502		srRNA	5.19451				srRNA	2.33333		srRNA	45.4566
		srRNA	278.201		srRNA	1.00977				srRNA	4		srRNA	45.4566
		srRNA	121.502		srRNA	1.82861				srRNA	13.6667		srRNA	105.104
		srRNA	61.3283		srRNA	10.1896				srRNA	1		srRNA	53.1909
		srRNA	50.0418		srRNA	42.7583				srRNA	2		srRNA	39.7745
		srRNA	138.65		srRNA	8.17559				srRNA	2.33333		srRNA	39.7745
		srRNA	46.2796		srRNA	9.77024				srRNA	5.33333		srRNA	50.2623
		srRNA	54.6352		srRNA	525.477				srRNA	6.66667		srRNA	45.0184
		srRNA	34.9931		srRNA	11.0465				srRNA	0.333333		srRNA	39.7745
		srRNA	121.48		srRNA	1.79948				srRNA	1.33333		srRNA	39.7745
		srRNA	60.0598		srRNA	36.2061				srRNA	1		srRNA	97.1943
		srRNA	123.601		srRNA	1.43376				srRNA	2.33333		srRNA	47.5088
		srRNA	46.2796		srRNA	3.22816				srRNA	8.66667		srRNA	45.0184
		srRNA	38.7552		srRNA	121.783				srRNA	1		srRNA	39.7745
		srRNA	70.5151		srRNA	40.7555				srRNA	1.33333		srRNA	39.7745
		srRNA	54.6352		srRNA	263.174				srRNA	1.66667		srRNA	39.7745
		srRNA	60.0598		srRNA	184.717				srRNA	10.6667		srRNA	47.5088
		srRNA	39.1708		srRNA	73.0049				srRNA	68		srRNA	39.7745
		srRNA	34.9931		srRNA	45.0187				srRNA	9		srRNA	39.7745
		srRNA	38.7552		srRNA	1.09717				srRNA	19		srRNA	39.7745
		srRNA	67.5842		srRNA	34.5318				srRNA	1		srRNA	39.7745
		srRNA	242.285		srRNA	436.585				srRNA	3.33333		srRNA	39.7745
		srRNA	103.106		srRNA	34.4441				srRNA	6.66667		srRNA	39.7745
		srRNA	125.264		srRNA	10.2525				srRNA	17.3333		srRNA	96.6682
		srRNA	47.5264		srRNA	28.0075				srRNA	15.3333		srRNA	39.7745
		srRNA	57.9818		srRNA	14.4365				srRNA	7.33333		srRNA	39.7745
		srRNA	129.048		srRNA	5.03824				srRNA	126		srRNA	39.7745
		srRNA	62.9908		srRNA	242.876				srRNA	8.66667		srRNA	179.255
		srRNA	106.453		srRNA	0.882636				srRNA	4.66667		srRNA	39.7745
		srRNA	43.3486		srRNA	26.7466				srRNA	6.33333		srRNA	39.7745
		srRNA	101.444		srRNA	8.72626				srRNA	3.33333		srRNA	47.5088
		srRNA	134.451		srRNA	8.3644				srRNA	1		srRNA	39.7745
		srRNA	34.9931		srRNA	5.64763				srRNA	3.33333		srRNA	152.124
		srRNA	34.9931		srRNA	61.0651				srRNA	3		srRNA	39.7745
		srRNA	101.444		srRNA	84.0196				srRNA	3.33333		srRNA	39.7745
		srRNA	73.4461		srRNA	12.509				srRNA	3.33333		srRNA	39.7745
		srRNA	46.2796		srRNA	8.13927				srRNA	3.66667		srRNA	39.7745
		srRNA	43.3486		srRNA	1587.53				srRNA	7.66667		srRNA	45.0184
		srRNA	46.2796		srRNA	58.6142				srRNA	59		srRNA	60.7501
		srRNA	46.2796		srRNA	1684.74				srRNA	2.33333		srRNA	192.233
		srRNA	101.422		srRNA	78.8135				srRNA	20.6667		srRNA	115.679
		srRNA	82.4802		srRNA	3.08923				srRNA	0.666667		srRNA	164.576
		srRNA	141.407		srRNA	0.673178				srRNA	1		srRNA	39.7745
		srRNA	153.087		srRNA	278.914				srRNA	1		srRNA	39.7745
		srRNA	138.891		srRNA	739.979				srRNA	7.33333		srRNA	57.9966
		srRNA	94.1606		srRNA	3.53055				srRNA	7.33333		srRNA	39.7745
		srRNA	109.625		srRNA	71.099				srRNA	2.33333		srRNA	39.7745
		srRNA	46.5425		srRNA	4.90604				srRNA	7		srRNA	50.2623
		srRNA	221.638		srRNA	3.15257				srRNA	6		srRNA	39.7745
		srRNA	54.0669		srRNA	4.46306				srRNA	3.66667		srRNA	39.7745
		srRNA	80.3804		srRNA	12.656				srRNA	5.33333		srRNA	39.7745
		srRNA	31.4937		srRNA	100.155				srRNA	5.33333		srRNA	39.7745
		srRNA	31.4937		srRNA	178.259				srRNA	0.666667		srRNA	39.7745
		srRNA	146.416		srRNA	3.88401				srRNA	0.333333		srRNA	94.7039
		srRNA	35.6715		srRNA	12.2142				srRNA	10.3333		srRNA	39.7745
		srRNA	54.0669		srRNA	11.913				srRNA	1		srRNA	39.7745
		srRNA	87.9265		srRNA	76.3821				srRNA	15.6667		srRNA	60.7501
		srRNA	73.2716		srRNA	1.32395				srRNA	2		srRNA	75.9557
		srRNA	31.4937		srRNA	19.418				srRNA	0.333333		srRNA	62.9775
		srRNA	124.28		srRNA	1.32395				srRNA	93		srRNA	39.7745
		srRNA	39.8493		srRNA	73.4189				srRNA	0.666667		srRNA	39.7745
		srRNA	74.1246		srRNA	10.6001				srRNA	2.33333		srRNA	226.713
		srRNA	56.5605		srRNA	1.46289				srRNA	7.33333		srRNA	73.7283
		srRNA	61.5912		srRNA	1686.95				srRNA	2		srRNA	39.7745
		srRNA	47.3737		srRNA	2.35612				srRNA	4.66667		srRNA	123.414
		srRNA	100.875		srRNA	47.9392				srRNA	0.666667		srRNA	83.953
		srRNA	152.693		srRNA	5.7933				srRNA	2		srRNA	102.438
		srRNA	44.0271		srRNA	1.55581				srRNA	5		srRNA	39.7745
		srRNA	110.872		srRNA	7.07124				srRNA	4		srRNA	70.7118
		srRNA	121.349		srRNA	69.1854				srRNA	2		srRNA	45.0184
		srRNA	76.2026		srRNA	1.00977				srRNA	5		srRNA	39.7745
		srRNA	120.933		srRNA	489.501				srRNA	186		srRNA	39.7745
		srRNA	137.229		srRNA	23.6783				srRNA	0.666667		srRNA	63.2405
		srRNA	56.1449		srRNA	3.68008				srRNA	0.333333		srRNA	39.7745
		srRNA	84.1643		srRNA	17.8931				srRNA	0.333333		srRNA	60.7501
		srRNA	31.4937		srRNA	35.0905				srRNA	29.6667		srRNA	123.414
		srRNA	39.0181		srRNA	1331.04				srRNA	4.66667		srRNA	39.7745
		srRNA	35.6715		srRNA	0.336589				srRNA	0.666667		srRNA	86.7065
		srRNA	44.0271		srRNA	2.56006				srRNA	5.66667		srRNA	109.646
		srRNA	109.647		srRNA	66.2483				srRNA	88		srRNA	39.7745
		srRNA	62.838		srRNA	11.2648				srRNA	1618.33		srRNA	65.994
		srRNA	43.6115		srRNA	26.1519				srRNA	0.666667		srRNA	39.7745
		srRNA	48.2049		srRNA	16.456				srRNA	1.66667		srRNA	39.7745
		srRNA	35.6715		srRNA	197.994				srRNA	311.333		srRNA	39.7745
		srRNA	46.5425		srRNA	1.46289				srRNA	10.3333		srRNA	47.5088
[truncated: 399,352+ more rows]

## Sheet: Fig. S10f
Fig. S10f
[truncated: 6 more rows]

## Sheet: Fig. S10g
Fig. S10g
[truncated: 6 more rows]
