# Supplementary material for: Discovery of the major 15–30 nt mammalian small RNAs, their biogenesis and function
Source: Nat Commun. 2023 Sep 18;14:5796. doi: 10.1038/s41467-023-41554-6 (PMC10507107; doi:10.1038/s41467-023-41554-6)
Supplement: Supplementary file 16 — Source Data [file 41467_2023_41554_MOESM16_ESM.zip › Source_Data_Fig._S11.xlsx]

## Sheet: Fig. S11a
Fig. S11a
			Relative luciferase activity			P value VS NC
	pGL3-20-3'UTRs	NC	1.02	0.88	1.1
		srR-67-cP	2.46	1.56	3.26	0.044974
		srR-91-cP	0.75	0.89	0.59	0.0761102
		srR-358-cP	1.94	1.59	0.84	0.239531
		tsR-36-cP	3.33	2.74	3.38	0.000565342
		sinR-39-cP	2.32	2.1	0.72	0.230519
		snR-7-cP	3.48	2.89	2.28	0.00590465
		smR-2-cP	3.52	2.18	3.08	0.00851046
		snoR-21-cP	2.69	1.98	2.76	0.00456786
	pGL3-19-3'UTRs	NC	1.12	0.92	0.95
		sinR-51-cP	0.46	0.81	1.3	0.60735
		sinR-79-cP	2.48	3.34	1.99	0.0158348
		sinR-86-cP	2.49	2.73	2.17	0.0010788
		slncR-687-cP	1.23	1.35	0.96	0.234431
		snR-2-cP	3.31	2.88	2.12	0.00739824
		snR-187-cP	1.76	1.5	1.49	0.00559353
		smR-4-cP	2.17	2.13	2.53	0.000830129
		snoR-558-cP	1.03	0.63	1.97	0.623744
	pGL3-22-3'UTRs-a	NC	1.08	1.18	0.73
		srR-110-cP	1.93	0.9	0.51	0.806135
		srR-742-cP	0.45	0.72	0.33	0.0498024
		tsR-38-cP	1.99	2.94	2.21	0.0121398
		sinR-80-cP	1	0.69	0.44	0.247267
		slncR-106	2.56	3.32	2.23	0.00821309
		smR-26-cP	2.49	2.84	2.22	0.00252195
		srpR-5-cP	1.12	1.06	1.2	0.412697
	pGL3-22-3'UTRs-b	NC	0.95	1.23	0.82
		srR-10-cP	1.05	1.86	0.77	0.550886
		srR-31-cP	2.84	2.48	1.73	0.017956
		srR-49-cP	2.52	3.29	2.41	0.00450794
		tsR-7-cP	2.43	2.55	2.11	0.00157988
		sinR-13-cP	2.67	2.27	1.82	0.0101893
		snR-2-cP	4.06	3.75	1.99	0.0259077
		snR-3-cP	1.54	1.43	1.43	0.020984
		snR-12-cP	4.44	3.66	1.94	0.0349879
		snoR-60-cP	2.96	3.95	3.31	0.00155906
	pGL3-24-3'UTRs	NC	1.17	1.05	0.78
		tsR-1628-cP	2.5	3.59	2.31	0.0122917
		sinR-1-cP	2.67	2.72	2.04	0.00395412
		slncR-1-cP	3.14	4.19	2.76	0.00594201
		slncR-72-cP	1.21	0.7	0.96	0.828142
		smR-2-cP	2.45	2.83	2.07	0.00425886
		smR-126-cP	1.76	1.8	1.01	0.136672
		srpR-64-cP	1.25	1.35	0.54	0.875648
		smcR-2-cP	2.79	2.43	2.11	0.00317526
		smcR-5-cP	1.28	1.1	1.5	0.146935
		piR-15406-1-22-cP	1.35	0.67	0.58	0.646166

## Sheet: Fig. S11b
Fig. S11b
		Relative luciferase activity	3'UTR+As-NC			3'UTR+As-sRNA			P value
		Dido1	0.95877	1.13557	0.905663	2.57814	2.45205	2.80615	0.000206938
		Ogdh	1.03032	0.920939	1.04874	2.58917	2.23368	2.3278	0.000260622
		Mknk2	0.906694	1.22576	0.867544	1.42608	1.33127	1.06565	0.154572
		Usb1	1.00756	1.18786	0.804582	0.954729	0.857506	0.882633	0.42448
		Prss37	1.13822	1.11996	0.741823	1.67719	2.48331	1.54465	0.0481452
		Sv2a	1.45946	0.86955	0.670986	1.67776	1.94994	1.29633	0.101971
		Cerk	1.26698	0.738464	0.994553	1.81309	2.50939	2.10012	0.0107727
		Braf	1.09319	0.858916	1.04789	1.79311	2.28841	2.51042	0.00588864
		Mdp1	0.909091	1.27425	0.816658	2.76736	2.78231	2.07309	0.0048183
		Nol3	0.912974	1.17347	0.913557	1.46482	0.66432	1.14508	0.731412
		Slc9a3r2	1.11998	1.1371	0.742921	3.33768	3.06383	2.31989	0.00446085
		Klf5	1.001	1.17498	0.824015	1.47472	1.28791	1.47938	0.0256038
		Pcsk4	0.777398	1.19654	1.02606	0.889053	1.38277	1.22764	0.430115
		4931406B18Rik	0.868978	1.32489	0.806128	0.92517	1.62129	1.41443	0.290642
		Cwc25	1.11092	1.00457	0.884518	2.67782	3.17129	1.90981	0.0131046
		Prox1	1.09501	0.956502	0.948485	1.63816	0.719097	1.57282	0.359595
		Fam155a	1.1158	0.752728	1.13147	1.35105	0.84039	0.988582	0.774465
		Sirt5	1.04551	0.896821	1.05767	2.65528	2.13013	2.10622	0.00224409
		Pprc1	0.925319	0.891945	1.18274	1.27709	1.32677	2.16829	0.123373
		Nmnat1	1.11654	0.869242	1.01422	0.902434	0.920097	0.746352	0.187594
		Ubac1	0.89583	1.21405	0.890116	0.617607	0.969596	1.0106	0.460472
		Hmgcs1	0.936444	1.24406	0.819496	2.51399	2.86827	2.72491	0.00047656
		Tmem121	1.12946	0.937356	0.933187	1.48926	0.767746	1.31749	0.446437
		Usp22	0.951513	0.929157	1.11933	2.37433	2.44335	3.09468	0.00230927
		Sidt1	0.683597	1.38351	0.932894	0.826349	1.6583	1.89519	0.29646
		Ppp1r14a	0.864426	1.05831	1.07727	0.849068	1.75894	1.80823	0.213194
		Letm2	0.760819	1.30673	0.932454	0.667196	1.63044	0.646656	0.96159
		Tnrc6c	0.981304	0.932242	1.08645	0.861737	1.15789	1.41997	0.43116
		Lynx1	1.05618	0.86198	1.08184	1.90831	1.85321	1.35844	0.0198319
		Nr3c2	1.0176	0.72144	1.26096	1.9592	2.24392	2.65618	0.00730541
		Spef1	1.17718	0.918242	0.904576	1.59144	2.08019	1.17542	0.089612
		Ski	0.907682	1.22087	0.871449	2.30195	2.47429	2.75211	0.000924633
		Robo1	1.00063	1.09116	0.908205	1.17993	1.64135	1.02551	0.216236
		Cd44	0.70234	1.29402	1.00364	2.37262	2.8837	1.64478	0.0308652
		Csta1	1.24044	1.19213	0.567432	1.65552	1.00568	0.774985	0.691999
		Casp8	1.42411	0.734329	0.841559	1.70343	1.89734	1.06276	0.169121
		Bcl2	0.957325	1.01489	1.02778	3.35206	3.8127	2.81722	0.00128173
		Anks1b	0.467339	1.61186	0.920801	0.838688	1.54363	1.05175	0.731287
		Ccnd2	0.758059	1.33851	0.903428	2.26356	2.73826	2.47074	0.00256021
		Chmp1a	0.955627	1.27797	0.766401	0.901392	1.32908	1.30726	0.429334
		Vps52	1.221	1.08594	0.69306	0.85309	1.19265	0.917731	0.951844
		Ampd3	1.23066	0.996226	0.773119	1.48913	1.28159	0.767656	0.515494
		Cux1	0.889345	1.17111	0.939543	1.34659	1.17443	1.29859	0.0535195
		G6pdx	1.12082	0.825739	1.05344	2.68441	3.12506	2.44415	0.00131369
		Tnfrsf13b	1.31035	0.93897	0.750681	1.04825	0.928581	1.12054	0.860853
		Twf1	1.06201	1.07927	0.85872	2.45518	3.36462	2.29207	0.00751464
		Me1	1.02252	1.15017	0.827313	2.72902	3.45517	2.41655	0.00438337
		Dicer1	0.848906	1.21393	0.937159	0.91536	1.7647	1.67809	0.195224
		Notch1	0.751893	1.47531	0.772803	1.21988	1.51692	1.36329	0.220413
		Git1	0.953229	1.16592	0.880856	2.69764	2.64091	2.95061	0.000160944
		Tead1	0.720731	1.27116	1.00811	0.826833	1.78146	1.4642	0.329894
		Psen2	0.987259	1.19734	0.815402	1.29592	1.1864	1.03235	0.270615
		Cd274	1.14166	1.04369	0.814651	1.54975	0.920788	0.812968	0.723942
		Tsr2	1.06539	0.857324	1.07729	1.88983	2.24071	2.77323	0.00814971
		Pax9	1.11684	1.27406	0.609103	1.91929	1.68195	1.14928	0.126861
		Cul2	1.07121	1.21399	0.714801	2.40668	3.37403	2.38521	0.00860918
		Chuk	1.32192	0.666247	1.01183	3.07256	2.46915	3.17607	0.00279524
		Atl1	1.17001	0.947071	0.882918	3.54691	3.05604	2.67418	0.00143496
		Ctla2a	0.928665	1.28715	0.784184	1.79545	1.59291	0.842469	0.276842
		Cilk1	0.975639	1.10057	0.923791	1.1227	1.82373	0.959356	0.326505
		Cept1	0.885327	0.906478	1.20819	2.27018	2.86287	2.90777	0.00187938
		Ccdc43	1.15163	1.14816	0.700216	1.80979	0.994011	0.77584	0.608866
		Rfx2	1.01341	1.0665	0.920097	3.35699	3.40146	2.73855	0.000578386

## Sheet: Fig. S11c
Fig. S11c		Relative luciferase activity	3'UTR+NC-mimic			3'UTR+sRNA-mimic			P value
		Dido1	1.2045	0.878902	0.916602	0.513	0.248891	0.339114	0.00795253
		Ogdh	0.913673	1.13126	0.955067	0.291715	0.444947	0.478409	0.00250158
		Cerk	1.11527	1.0343	0.850428	0.516878	0.526811	0.346075	0.00538527
		Braf	1.0159	1.03602	0.948084	1.09125	1.27342	1.04624	0.139318
		Mdp1	0.902658	1.00851	1.08883	0.32017	0.555161	0.550744	0.00514946
		Slc9a3r2	1.07756	0.906779	1.01566	0.58883	0.344846	0.581935	0.00635046
		Cwc25	1.045	0.838753	1.11625	0.243155	0.322027	0.419307	0.00233082
		Sirt5	1.00745	1.01998	0.972572	0.336919	0.55223	0.512693	0.0014078
		Hmgcs1	0.913881	0.972193	1.11393	0.443569	0.501353	0.386633	0.00121756
		Usp22	1.08243	1.06908	0.848491	0.745499	1.31144	0.868507	0.901144
		Nr3c2	1.05413	0.907754	1.03811	0.547143	0.436049	0.322165	0.00210138
		Ski	1.04536	0.877974	1.07667	0.554132	0.691243	0.955047	0.115261
		CD44	1.13193	0.945968	0.922099	0.465444	0.450578	0.541691	0.00204341
		Bcl2	1.09339	0.883059	1.02355	0.425414	0.330121	0.38826	0.00079907
		Ccnd2	1.09826	0.966066	0.935677	0.498685	0.459252	0.576093	0.00128186
		G6pdx	1.07314	1.04547	0.881396	0.531723	0.861937	0.870918	0.124964
		Twf1	0.961124	1.00839	1.03049	0.453774	0.341165	0.537069	0.000770658
		Me1	1.02112	0.91427	1.06461	0.415964	0.287918	0.346738	0.000361519
		Git2	1.1782	0.7571	1.0647	0.859926	0.644401	1.1156	0.531914
		Tsr2	0.863839	1.03404	1.10212	0.420664	0.753001	0.608321	0.0273282
		Cul2	1.04636	0.772429	1.18121	0.433018	0.402622	0.337982	0.00787161
		Chuk	1.06766	0.944805	0.987538	1.06356	0.643355	1.20433	0.872002
		Atl1	1.15138	0.988806	0.85981	0.523412	0.632273	0.412374	0.0106489
		Cept1	0.872263	1.22531	0.902431	0.885262	0.669564	0.746448	0.146307
		Rfx2	0.970892	0.923349	1.10576	0.379545	0.538941	0.621392	0.00556631

## Sheet: Fig. S11d
Fig. S11d
			siNC			siAgo2			P value (siNC VS siAgo2)
	As-sRNA	NC	118.01	97.19	87.19	54.55	41.79	48.95	0.00591164
		srR-31-cP	120.14	80.96	122.01	49.36	27.57	45.58	0.0111184
		srR-49-cP	102.39	73.9	130.7	48.9	37.8	49.86	0.0279903
		srR-67-cP	125.71	92.02	119.06	54.42	25.76	40.71	0.00552108
		tsR-36-cP	109.01	65.25	110.85	57.26	34.93	50.17	0.0432298
		tsR-38-cP	111.89	72.28	93.83	56.07	41.22	58.88	0.032916
		sinR-1-cP	113.07	78.66	93.07	48.28	32.1	37.61	0.00732243
		sinR-13-cP	122.52	93.37	95.68	34.34	38.75	56.61	0.00634276
		slncR-1-cP	110.22	90.56	119.37	38.58	27.7	53.93	0.00427928
		snR-2-cP	121.8	72.5	115	42.72	36.2	54.03	0.0225459
		smR-2-cP	124.38	88.25	125.45	38.76	29.56	44.33	0.00440223

## Sheet: Fig. S11e
Fig. S11e
			siNC			siAgo2			P value (siNC VS siAgo2)
	sRNA-mimic	NC	111.84	84.36	105.98	44.99	36.58	55.57	0.00532453
		srR-31-cP	105.47	90.68	127.97	51.98	45.07	59.54	0.00860783
		srR-49-cP	113.6	93.09	136.64	52.57	32.49	55.78	0.00971237
		srR-67-cP	133.77	96.22	114.5	64.06	30.68	49.63	0.0100851
		tsR-36-cP	141.33	103.53	96.54	60.03	43.64	60.14	0.0166943
		tsR-38-cP	127.94	96.87	92.6	53.14	48.4	54.2	0.00878792
		sinR-1-cP	125.38	107.95	109.24	47.73	42.14	49.3	0.000352645
		sinR-13-cP	141.95	79.6	145.34	45.82	37.15	54.34	0.0251661
		slncR-1-cP	139.98	107.29	110.09	42.62	25.27	43.4	0.00241064
		snR-2-cP	163.78	87.88	120.5	39.15	32.74	60.4	0.0272823
		smR-2-cP	93.27	106.56	131.14	43.84	43.87	52.38	0.00513538

## Sheet: Fig. S11f
Fig. S11f
		Relative protein level	As-NC			As-sRNA			NC-mimic			sRNA-mimic
		Nr3c2	1	1	1	1.43	2.38	1.83	1	1.03	0.96	0.54	0.42	0.35
		Bcl2	1	1	1	2.23	2.22	3.19	0.9	1.14	1.01	0.55	0.42	0.36
		Twf1	1	1	1	1.82	2.79	1.75	1.07	1.11	0.86	0.54	0.28	0.35
		Me1	1	1	1	1.42	1.85	2.05	1.05	0.98	0.94	0.48	0.28	0.38
		P value	As-NC VS As-sRNA	NC-mimic VS sRNA-mimic
		Nr3c2	0.0330391	0.000690605
		Bcl2	0.00859723	0.00301196
		Twf1	0.0289106	0.00474273
		Me1	0.0141359	0.000765414

## Sheet: Fig. S11g
Fig. S11g
		Copy number per cell					Copy number in Ago2 complex
		miR-21a	slncR-1	smR-2	snR-2		miR-21a	slncR-1	smR-2	snR-2
		4502.74	412.69	856.36	5203.26		2341.43	92.44	260.33	1873.17
		3805.35	354.22	564.11	4521.62		1978.78	79.35	171.49	1627.78
		3415.17	308.74	502.4	4269.15		1775.89	69.16	152.73	1536.89
