# Supplementary material for: Discovery of the major 15–30 nt mammalian small RNAs, their biogenesis and function
Source: Nat Commun. 2023 Sep 18;14:5796. doi: 10.1038/s41467-023-41554-6 (PMC10507107; doi:10.1038/s41467-023-41554-6)
Supplement: Supplementary file 16 — Source Data [file 41467_2023_41554_MOESM16_ESM.zip › Source_Data_Fig._S2.xlsx]

## Sheet: Fig. S2a
Fig. S2a
							Remaining RNA (%)
							P-RNA1-OH	P-RNA5-P	P-RNA7-cP	15-30 nt RNA
							99.51	4.27	34.03	52.18
							98.65	8.41	18.9	55.42
							99.9	9.45	23.79	57.65
						P values
						VS P-RNA1-OH		5.82804e-07	7.91095e-05	1.09379e-05

## Sheet: Fig. S2c
Fig. S2c

## Sheet: Fig. S2d
Fig. S2d

## Sheet: Fig. S2e
Fig. S2e

## Sheet: Fig. S2f
Fig. S2f
		Relative level
		P-RNA9-OH		P-RNA10-P		P-RNA11-cP
	Negative Control	0.007213	0.006437	0.000519	0.000116	0.003684	0.004589
	3'-OH library	1.24208	0.868789	0.00069	0.000149	0.002336	0.001216
	3'-OH & 3'-P/cP library	1.00592	1	1.00052	1	1.0008	1
	3'-OH & 3'-cP library	1.64986	1.08949	0.015816	0.000305	1.67714	0.963534
