# Supplementary material for: Discovery of the major 15–30 nt mammalian small RNAs, their biogenesis and function
Source: Nat Commun. 2023 Sep 18;14:5796. doi: 10.1038/s41467-023-41554-6 (PMC10507107; doi:10.1038/s41467-023-41554-6)
Supplement: Supplementary file 16 — Source Data [file 41467_2023_41554_MOESM16_ESM.zip › Source_Data_Fig._S3.xlsx]

## Sheet: Fig. S3a
Fig. S3a
		Spike-ins (%)
		3'-OH sublibrary			3'-cP sublibrary
	P-RNA2-OH	100	100	100	0	0	0.01
	P-RNA9-OH	98.23	98.02	98.34	1.77	1.98	1.66
	P-RNA16-OH	99.35	98.8	99.26	0.65	1.2	0.74
	P-RNA6-cP	0	0.01	0	100	100	100
	P-RNA18-cP	0	0.08	0.1	100	99.92	99.9
	P-RNA11-cP	0.63	0	0	99.37	100	100
P value
3'-OH VS 3'-cP	P-RNA2-OH	7.4084e-18
	P-RNA9-OH	2.15814e-11
	P-RNA16-OH	2.16561e-10
	P-RNA6-cP	7.4084e-18
	P-RNA18-cP	2.10073e-13
	P-RNA11-cP	4.74651e-10

## Sheet: Fig. S3b
		Replication 1	Replication 2 in Replication 1		Replication 1	Replication 3 in Replication 1		Replication 2	Replication 3 in Replication 2				Replication 1	Replication 2 in Replication 1		Replication 1	Replication 3 in Replication 1		Replication 2	Replication 3 in Replication 2
Fig. S3b	3'-OH sublibrary	34467.7	43802		34467.7	37634.8		43802	37634.8			3'-cP sublibrary	14199.6	9236.43		14199.6	12873.8		17402.3	17375.4
	RPM	14830.4	6619.02		14830.4	11578.3		20886.3	17509.5			RPM	12713.4	11448.1		12713.4	14969.2		11448.1	14969.2
		13399.3	20886.3		13399.3	17509.5		14505.2	10116.9				11615.3	8495.66		11615.3	9076.68		9236.43	12873.8
		12281.4	14505.2		12281.4	10116.9		13078.5	10609.1				10863.7	7801.6		10863.7	8081.5		8495.66	9076.68
		11934.3	7725.49		11934.3	8203.16		9333.16	8706.77				10406.4	17402.3		10406.4	17375.4		7801.6	8081.5
		10141.8	5301.18		10141.8	6815.86		7725.49	8203.16				9728.08	6801.89		9728.08	9910.57		6801.89	9910.57
		9047.1	13078.5		9047.1	10609.1		6619.02	11578.3				7845.36	6315.6		7845.36	8393.43		6315.6	8393.43
		8936.74	9333.16		8936.74	8706.77		6599.81	5772.54				7710.86	3406.78		7710.86	2768.62		5740.78	4748.68
		8037.83	4611.04		8037.83	6842.47		5610.22	6705.64				7470.36	5641.56		7470.36	7434.98		5641.56	7434.98
		6930.65	5262.75		6930.65	6080.4		5301.18	6815.86				7434.49	4155.57		7434.49	5873.23		5170.4	4954.58
		6350.36	5610.22		6350.36	6705.64		5262.75	6080.4				6454.55	5740.78		6454.55	4748.68		4927.93	4008.82
		6163.46	6599.81		6163.46	5772.54		4756.75	6314.15				5583.8	3748.03		5583.81	4728.09		4787.34	5906.86
		5654.37	4756.75		5654.37	6314.15		4636.66	4252.21				5338.5	3698.2		5338.5	4445.67		4747.74	7346.78
		4953.04	4039.39		4953.04	5428.56		4614.24	4202.8				5194.39	4927.93		5194.39	4008.82		4555.98	3505.4
		4828.44	4301.99		4828.44	4567.68		4611.04	6842.47				5155.64	5170.4		5155.64	4954.58		4275.25	4407.92
		4682.47	3735.15		4682.47	3980.45		4301.99	4567.68				5142.83	3581.63		5142.83	4464.89		4246.33	3275.13
		4516.93	4138.66		4516.93	4029.86		4138.66	4029.86				5034.27	3889.06		5034.27	4457.34		4208.06	4774.08
		4499.13	2727.95		4499.13	2766.09		4039.39	5428.56				4926.99	4787.34		4926.98	5906.86		4155.56	5873.23
		4472.43	4039.39		4472.43	3729.6		4039.39	3729.6				4803.69	2545.88		4803.69	2620.03		4008.3	4177.31
		4203.65	3731.94		4203.65	5061.78		3735.15	3980.45				4776.47	4747.74		4776.47	7346.78		3889.06	4457.34
		3997.16	4614.24		3997.16	4202.8		3731.94	5061.78				4450.78	4208.06		4450.78	4774.08		3748.03	4728.09
		3929.52	3011.37		3929.52	4218		3011.37	4218				4175.69	3126.49		4175.69	3582.27		3698.2	4445.67
		3703.46	4636.66		3703.46	4252.21		2814.42	2927.63				4142.71	4555.98		4142.71	3505.4		3581.63	4464.89
		3650.06	1339.66		3650.06	1886.2		2795.2	3511.05				4007.57	2831.96		4007.57	2784.75		3406.78	2768.62
		3561.06	1940.13		3561.06	2444.92		2774.39	2437.32				4000.2	2605.06		4000.2	2275.15		3297.78	3191.06
		3422.21	2201.14		3422.21	2680.57		2727.95	2766.09				3897.08	4008.3		3897.08	4177.31		3280.87	3413.09
		3422.21	2814.42		3422.21	2927.63		2718.34	3423.63				3552.18	2719.4		3552.18	3472.11		3268.42	1876.05
		3237.09	2795.2		3237.09	3511.05		2699.13	2775.59				3524.32	3280.87		3524.32	3413.09		3126.49	3582.27
		3160.55	2587.04		3160.55	3005.54		2587.04	3005.54				3144.51	3268.42		3144.51	1876.05		3058.86	3167.04
		2863.28	2181.92		2863.28	3402.73		2494.17	2064.84				3020.58	2581.48		3020.58	2941.58		3003.25	2785.44
		2829.46	1720.76		2829.46	2091.45		2282.8	2878.22				2910.41	2216.2		2910.41	3114.19		2831.96	2784.75
		2751.14	780.815		2751.14	1981.22		2201.14	2680.57				2699.37	3297.78		2699.37	3191.06		2809.71	2915.15
		2728	1767.19		2728	2161.76		2181.92	3402.73				2671.19	4275.25		2671.19	4407.92		2719.4	3472.11
		2710.2	1357.27		2710.2	2040.14		2167.51	2701.48				2574.48	2368.81		2574.48	2875.69		2685.14	3463.19
		2706.64	2282.8		2706.64	2878.22		2125.88	1639.15				2403.47	1885.64		2403.47	2019.84		2605.05	2275.15
		2599.84	2718.34		2599.84	3423.63		1964.15	2015.43				2393.54	3058.86		2393.54	3167.04		2581.47	2941.58
		2560.68	1414.92		2560.68	1895.71		1940.13	2444.92				2380.41	1991.53		2380.41	2885.99		2545.88	2620.03
		2412.94	2167.51		2412.94	2701.48		1853.66	1686.66				2361.19	1427.82		2361.2	955.684		2408.85	2294.71
		2226.03	1964.15		2226.03	2015.43		1767.19	2161.76				2171.61	4246.33		2171.61	3275.13		2368.81	2875.69
		2179.75	1510.99		2179.75	1584.04		1754.38	1812.09				2136.7	1700.11		2136.7	1877.77		2216.2	3114.19
		2113.89	1727.16		2113.89	2081.95		1738.37	1800.69				2008.29	1091.47		2008.29	971.813		2203.75	1184.92
		2058.71	1552.62		2058.71	1947.02		1727.16	2081.95				1993.55	1544.84		1993.56	1095.35		2116.55	2292.65
		2023.11	1539.81		2023.11	1243.87		1720.76	2091.45				1956.41	1790.43		1956.41	2602.53		2049.36	2089.5
		2021.33	2699.13		2021.33	2775.59		1645.5	1777.88				1944.56	1900.76		1944.56	1605.3		1991.53	2885.99
		1998.19	1754.38		1998.19	1812.09		1634.29	1331.29				1939.75	1624.03		1939.75	1757.66		1911.89	1182.86
		1928.77	2494.17		1928.77	2064.84		1562.23	1492.82				1923.1	1414.03		1923.1	2221.96		1900.76	1605.3
		1905.63	1645.5		1905.63	1777.88		1552.62	1947.02				1906.77	1520.81		1906.77	2048.66		1885.64	2019.84
		1896.73	958.555		1896.73	2927.63		1539.81	1243.87				1869.94	2809.71		1869.94	2915.15		1790.43	2602.53
		1861.13	995.384		1861.13	1420.6		1538.21	1291.38				1757.54	2408.85		1757.54	2294.71		1775.74	1803.64
		1861.13	1179.53		1861.13	1219.16		1510.99	1584.04				1720.71	1699.66		1720.71	1456.02		1734.81	1556.91
		1854.01	1142.7		1854.01	1519.43		1506.19	2024.93				1713.02	1067.89		1713.02	2007.83		1710.79	2869.51
		1845.11	1506.19		1845.11	2024.93		1491.78	1789.28				1705.66	1413.59		1705.66	1587.79		1700.11	1877.77
		1839.77	984.176		1839.77	1236.26		1469.36	1694.26				1697.65	1285.9		1697.65	1582.99		1699.66	1456.02
		1823.75	1450.14		1823.75	1768.38		1451.74	1553.63				1693.17	2203.75		1693.17	1184.92		1624.03	1757.66
		1763.23	2774.39		1763.23	2437.32		1450.14	1768.38				1671.39	1710.79		1671.39	2869.51		1597.34	1644.42
		1718.73	992.182		1718.73	1635.35		1414.92	1895.71				1619.51	909.95		1619.51	1459.11		1580.43	1254.24
		1702.71	1064.24		1702.71	1622.05		1357.27	2040.14				1604.14	1734.81		1604.14	1556.91		1560.41	2289.57
		1674.23	1738.37		1674.23	1800.69		1339.66	1886.2				1591.97	2685.14		1591.97	3463.19		1559.52	1169.13
		1656.43	1562.23		1656.43	1492.82		1306.03	1202.06				1566.99	1436.72		1566.99	2207.89		1544.84	1095.35
		1626.17	1278.81		1626.17	1508.02		1298.02	1154.55				1516.39	2116.54		1516.39	2292.65		1522.15	1498.23
		1619.05	1158.71		1619.05	1557.43		1290.02	1152.65				1502.94	1301.03		1502.94	1456.36		1520.81	2048.66
		1576.32	1158.71		1576.32	1494.72		1280.41	1392.1				1481.81	1911.89		1481.81	1182.86		1498.12	1386.7
		1574.54	1298.02		1574.54	1154.55		1278.81	1508.02				1477.32	1325.05		1477.32	1899.73		1496.34	2128.96
		1551.4	726.372		1551.4	1483.32		1262.8	1203.96				1476.36	1391.34		1476.36	1618.68		1436.72	2207.89
		1540.72	2125.88		1540.72	1639.15		1209.95	1302.78				1453.3	1018.06		1453.3	1569.26		1427.83	955.684
		1531.82	1451.74		1531.82	1553.63		1203.55	1443.41				1451.38	1522.15		1451.38	1498.23		1414.03	2221.96
		1519.36	1262.8		1519.36	1203.96		1179.53	1219.16				1420.64	1271.22		1420.64	1620.05		1413.59	1587.79
		1498	1853.66		1498	1686.66		1158.71	1557.43				1389.58	1597.34		1389.58	1644.42		1391.34	1618.68
		1453.5	1491.78		1453.5	1789.28		1158.71	1494.72				1380.29	1320.16		1380.29	1901.45		1354.86	937.496
		1437.48	686.341		1437.48	858.084		1142.7	1519.43				1371.96	1252.53		1371.96	1630.69		1342.4	1333.51
		1435.7	995.384		1435.7	1190.65		1123.49	1120.34				1362.03	566.04		1362.04	720.616		1325.05	1899.73
		1421.46	812.84		1421.46	1167.85		1117.08	1234.36				1328.09	1067		1328.09	835.233		1320.16	1901.45
		1405.44	1469.36		1405.44	1694.26		1085.06	1335.09				1306.95	1498.12		1306.95	1386.7		1301.03	1456.36
		1355.6	856.074		1355.6	1129.84		1064.24	1622.05				1304.71	1775.74		1304.71	1803.64		1285.9	1097.41
		1344.92	334.063		1344.92	576.823		1049.83	1082.33				1280.69	584.28		1280.69	916.563		1285.9	1582.99
		1332.46	676.733		1332.46	1055.73		1037.02	1012.02				1279.73	2049.36		1279.73	2089.5		1273	1701.38
		1314.66	1123.49		1314.66	1120.34		1016.2	802.972				1263.72	993.59		1263.72	1212.37		1271.22	1620.05
		1305.76	1203.55		1305.76	1443.41		1013	1268.57				1248.35	1146.64		1248.35	1143.74		1261.43	1229.53
		1245.24	1001.79		1245.24	1238.17		1001.79	1238.17				1242.9	1285.9		1242.9	1097.41		1252.53	1630.69
		1239.9	1634.29		1239.9	1331.29		995.384	1420.6				1227.53	644.34		1227.53	586.782		1252.09	974.215
		1231	1049.83		1231	1082.33		995.384	1190.65				1166.69	3003.25		1166.69	2785.44		1247.64	864.745
		1206.08	1013		1206.08	1268.57		992.182	1635.35				1164.76	1013.17		1164.77	1348.95		1210.71	1258.01
		1190.06	1085.06		1190.06	1335.09		984.176	1236.26				1163.8	785.82		1163.8	823.222		1208.04	1846.88
		1136.66	1209.95		1136.66	1302.78		976.169	840.98				1141.39	1261.43		1141.39	1229.53		1202.26	963.234
		1134.88	1290.02		1134.88	1152.65		958.555	2927.63				1126.66	956.22		1126.66	1563.77		1195.58	1271.74
		1131.32	735.98		1131.32	960.706		948.948	785.868				1101.36	700.84		1101.36	840.381		1174.67	916.22
		1131.32	777.613		1131.32	958.805		945.745	859.984				1100.08	1152.43		1100.08	1087.8		1160.88	953.968
		1104.62	659.119		1104.62	884.689		937.739	1116.54				1080.22	1208.04		1080.22	1846.88		1152.43	1087.8
		1097.5	846.467		1097.5	888.49		923.328	1059.53				1079.9	829.42		1079.9	854.451		1146.64	1143.74
		1095.72	707.157		1095.72	783.968		920.125	1031.02				1066.13	897.05		1066.13	1308.46		1131.07	1204.48
		1088.6	671.929		1088.6	755.462		889.701	1010.12				1048.52	966.9		1048.52	1051.77		1107.49	1538.72
		1081.48	771.208		1081.48	772.565		884.897	1160.25				1040.19	601.18		1040.19	965.979		1091.47	971.813
		1072.58	824.049		1072.58	1065.23		872.087	852.382				1037.31	636.78		1037.31	436.476		1067.89	2007.83
		1069.02	1538.21		1069.02	1291.38		870.486	890.391				1036.67	1354.86		1036.67	937.496		1067	835.233
		1061.9	772.809		1061.9	1057.63		867.283	869.486				975.18	710.19		975.181	818.075		1057.66	1055.89
		1051.22	870.486		1051.22	890.391		856.074	1129.84				957.25	910.4		957.247	783.415		1055.88	928.231
		1024.52	811.239		1024.52	768.765		846.467	888.49				928.43	876.58		928.425	866.461		1046.98	1108.74
		1006.72	406.12		1006.72	624.334		832.056	707.951				923.62	1252.09		923.621	974.215		1018.06	1569.26
		1003.16	1037.02		1003.16	1012.02		825.65	1019.62				903.13	663.47		903.126	787.19		1013.17	1348.95
		999.596	609.48		999.596	764.964		824.049	1065.23				901.84	1560.41		901.845	2289.57		993.593	1212.37
		992.475	1280.41		992.475	1392.1		824.049	736.458				901.2	815.18		901.204	1093.64		988.254	1595.69
		990.695	814.442		990.695	1135.54		822.448	700.35				893.52	753.34		893.519	750.815		980.246	1115.94
		990.695	619.088		990.695	1306.58		814.442	1135.54				886.15	1496.34		886.153	2128.96		966.899	1051.77
		972.895	884.897		972.895	1160.25		812.84	1167.85				873.98	1273		873.984	1701.38		956.221	1563.77
		949.755	812.84		949.755	865.685		812.84	865.685				853.17	692.39		853.168	547.318		910.395	783.415
		946.195	1016.2		946.195	802.972		811.239	768.765				842.92	1055.88		842.92	928.231		909.95	1459.11
		935.515	1117.08		935.515	1234.36		780.815	1981.22				841	558.47		840.999	748.413		905.501	926.515
		933.735	713.562		933.735	873.287		777.613	759.262				825.63	632.77		825.627	655.072		897.938	1025
		905.254	716.765		905.254	878.988		777.613	958.805				820.82	1580.43		820.823	1254.24		897.048	1308.46
		894.574	695.948		894.574	776.366		776.011	546.417				811.22	1195.58		811.216	1271.74		876.582	866.461
		891.014	822.448		891.014	700.35		774.41	1029.12				810.9	1107.49		810.896	1538.72		853.002	675.662
		885.674	937.739		885.674	1116.54		772.809	1057.63				806.09	674.15		806.092	614.235		840.989	643.404
		882.114	663.923		882.114	595.827		772.809	759.262				805.13	530.44		805.131	635.855		829.422	854.451
		880.334	867.283		880.334	869.486		771.208	772.565				794.56	727.98		794.563	835.576		815.184	1093.64
		871.434	529.417		871.434	728.856		763.201	639.537				792.32	647.9		792.322	767.63		807.621	764.885
		864.313	265.208		864.313	985.411		743.986	675.645				785.28	700.84		785.276	774.493		793.829	1157.12
		860.753	398.113		860.753	500.807		740.784	599.628				774.39	442.8		774.388	434.074		788.045	939.899
		858.973	330.86		858.973	704.151		737.581	880.889				769.9	655.46		769.905	883.963		787.6	383.285
		853.633	825.65		853.633	1019.62		735.98	960.706				767.66	1559.52		767.663	1169.13		786.265	1213.74
		848.293	598.271		848.293	827.677		726.372	1483.32				754.85	781.37		754.853	889.797		785.82	823.222
		841.173	774.41		841.173	1029.12		724.771	789.669				754.21	905.5		754.213	926.515		781.371	889.797
		835.833	920.125		835.833	1031.02		723.17	641.437				748.13	517.1		748.128	395.983		779.147	752.531
		834.053	702.353		834.053	816.275		716.765	878.988				747.17	719.08		747.167	741.893		779.147	783.072
		834.053	494.189		834.053	825.777		713.562	884.689				745.57	980.25		745.566	1115.94		776.477	583.35
		826.933	442.949		826.933	555.919		713.562	873.287				744.61	633.66		744.605	610.46		772.918	899.748
		819.813	923.328		819.813	1059.53		707.157	783.968				744.29	731.99		744.285	648.208		767.579	567.222
		814.473	684.739		814.473	772.565		702.353	816.275				740.12	786.27		740.122	1213.74		767.134	444.026
		809.133	361.284		809.133	612.931		695.948	776.366				731.48	541.12		731.475	590.9		753.342	750.815
		796.672	670.328		796.672	783.968		694.347	576.823				717.06	1202.26		717.064	963.234		746.223	886.022
		796.672	832.056		796.672	707.951		686.341	858.084				716.42	779.15		716.424	783.072		746.223	667.083
		789.552	889.701		789.552	1010.12		684.739	772.565				712.58	853		712.581	675.662		744.889	640.316
		785.992	945.745		785.992	859.984		678.334	652.84				712.26	788.04		712.261	939.899		744.444	531.533
		782.432	619.088		782.432	1013.92		676.733	1055.73				711.62	728.87		711.62	810.525		735.99	801.946
		780.652	498.993		780.652	742.159		671.929	755.462				704.57	598.96		704.575	728.509		731.986	648.208
		777.092	740.784		777.092	599.628		670.328	783.968				687.28	631.88		687.282	666.739		728.872	810.525
		775.312	713.562		775.312	884.689		667.125	584.425				684.08	897.94		684.079	1025		727.982	835.576
		766.412	678.334		766.412	652.84		663.923	595.827				682.8	381.84		682.798	567.908		724.868	848.617
		764.632	438.145		764.632	584.425		659.119	884.689				681.84	359.15		681.838	422.406		721.308	818.075
		761.072	442.949		761.072	407.687		649.512	500.807				662.3	620.76		662.303	552.466		719.084	741.893
		759.292	646.309		759.292	641.437		646.309	641.437				660.06	558.47		660.061	899.062		716.859	856.853
		750.392	519.809		750.392	677.545		630.296	637.636				658.78	807.62		658.78	764.885		716.414	764.198
		748.612	510.202		748.612	761.163		625.493	611.031				655.9	524.21		655.898	646.15		710.186	818.075
		727.251	402.917		727.251	637.636		625.493	411.488				653.02	651.9		653.016	842.097		705.737	683.898
		727.251	386.904		727.251	626.234		622.29	443.795				652.7	457.92		652.696	494.814		700.843	774.493
		725.471	351.677		725.471	500.807		619.088	1013.92				651.73	697.28		651.735	826.311		700.843	840.381
		707.671	630.296		707.671	637.636		619.088	1306.58				650.77	562.03		650.774	641.002		697.283	826.311
		705.891	694.347		705.891	576.823		609.48	764.964				649.17	767.13		649.173	444.026		692.389	547.318
		705.891	511.803		705.891	888.49		607.879	647.138				643.73	474.83		643.729	663.651		681.267	487.951
		705.891	258.803		705.891	439.994		598.271	827.677				640.85	520.65		640.846	575.458		674.148	614.235
		704.111	763.201		704.111	639.537		596.67	470.401				640.85	308.88		640.846	483.146		671.924	602.225
		696.991	724.771		696.991	789.669		591.866	451.397				631.88	681.27		631.88	487.951		667.919	584.723
		691.651	519.809		691.651	595.827		588.664	546.417				630.92	767.58		630.919	567.222		663.47	787.19
		689.871	470.17		689.871	497.006		579.056	639.537				627.4	526.88		627.396	733.657		660.356	503.05
		688.091	625.493		688.091	611.031		577.455	540.716				625.47	624.32		625.475	688.359		656.797	583.007
		682.751	470.17		682.751	517.911		567.847	573.023				623.55	1131.07		623.553	1204.48		656.352	475.597
		677.411	777.613		677.411	759.262		563.043	354.476				620.67	988.25		620.671	1595.69		655.462	883.963
		673.85	567.847		673.85	573.023		556.638	571.122				620.35	471.27		620.351	501.677		651.903	842.097
		670.29	294.031		670.29	451.397		550.233	502.708				620.03	593.17		620.031	667.769		648.788	708.949
		670.29	579.056		670.29	639.537		537.423	728.856				616.51	1247.64		616.508	864.745		647.898	767.63
		668.51	1306.03		668.51	1202.06		537.423	500.807				611.06	1046.98		611.064	1108.74		644.339	586.782
		666.73	500.594		666.73	692.748		529.417	728.856				606.9	449.47		606.901	411.082		644.339	710.321
		666.73	167.531		666.73	341.173		523.012	478.002				602.74	454.36		602.737	656.788		642.559	338.674
		659.61	824.049		659.61	736.458		521.41	531.214				602.74	230.57		602.737	154.051		640.335	308.132
		659.61	417.328		659.61	504.608		519.809	595.827				602.1	481.95		602.097	480.058		636.776	436.476
		657.83	508.6		657.83	839.08		519.809	677.545				591.85	433.01		591.849	426.524		633.661	610.46
		656.05	286.025		656.05	517.911		516.607	458.998				588.01	744.44		588.006	531.533		632.771	655.072
		654.27	872.087		654.27	852.382		516.607	514.11				580.96	346.25		580.961	468.39		631.882	666.739
		652.49	521.41		652.49	531.214		516.607	609.13				579.04	614.09		579.039	684.584		630.992	421.377
		645.37	737.581		645.37	880.889		511.803	888.49				575.84	377.39		575.837	518.492		630.992	853.421
		634.69	366.088		634.69	346.874		510.202	761.163				575.84	779.15		575.837	752.531		624.318	688.359
		632.91	316.449		632.91	565.421		508.6	839.08				557.58	298.2		557.583	442.31		620.759	552.466
		629.35	577.455		629.35	540.716		500.594	692.748				551.5	420.55		551.499	475.94		615.865	881.561
		627.57	494.189		627.57	544.516		500.594	679.445				550.54	405.87		550.538	679.437		614.975	393.237
		627.57	523.012		627.57	478.002		500.594	498.907				544.13	425		544.133	395.296		614.085	684.584
		627.57	772.809		627.57	759.262		498.993	742.159				539.97	369.83		539.97	564.133		614.085	836.606
		622.23	366.088		622.23	563.521		498.993	400.086				537.73	415.66		537.728	287.886		605.632	503.736
		615.11	354.879		615.11	405.787		494.189	544.516				535.49	479.72		535.486	649.581		601.183	965.979
		613.33	537.423		613.33	728.856		494.189	825.777				532.92	309.77		532.924	331.811		600.738	405.248
		613.33	596.67		613.33	470.401		490.987	434.293				532.28	716.86		532.284	856.853		600.293	777.925
		602.649	330.86		602.649	485.604		490.987	573.023				527.8	291.53		527.801	260.433		598.958	728.509
		600.869	455.759		600.869	470.401		484.581	335.472				523.96	716.41		523.958	764.198		596.734	637.914
		593.749	550.233		593.749	502.708		481.379	373.48				523	1160.88		522.997	953.968		593.175	667.769
		590.189	281.221		590.189	474.201		481.379	645.238				522.04	656.8		522.036	583.007		585.166	368.529
		588.409	500.594		588.409	679.445		479.778	377.281				522.04	251.93		522.036	433.044		584.276	916.563
		586.629	229.981		586.629	360.177		471.771	483.703				514.67	585.17		514.671	368.529		566.035	763.512
		586.629	516.607		586.629	458.998		470.17	517.911				514.35	426.33		514.35	451.232		566.035	720.616
		586.629	271.613		586.629	331.671		470.17	497.006				505.06	409.87		505.063	399.757		562.031	641.002
		584.849	133.905		584.849	386.783		468.569	344.974				505.06	534.45		505.063	457.752		558.917	625.903
		583.069	303.639		583.069	481.803		465.366	529.313				500.9	648.79		500.9	708.949		558.472	748.413
		583.069	350.075		583.069	478.002		455.759	470.401				498.66	1210.71		498.658	1258.01		558.472	899.062
		579.509	297.234		579.509	329.77		452.556	506.508				498.02	514.87		498.018	545.946		557.582	596.391
		579.509	976.169		579.509	840.98		442.949	407.687				494.82	311.55		494.815	319.457		554.023	823.222
		575.949	434.942		575.949	439.994		442.949	460.899				492.89	334.24		492.894	523.64		553.133	243.274
		570.609	302.037		570.609	208.144		442.949	555.919				491.29	355.59		491.293	522.953		552.688	481.774
		567.049	465.366		567.049	529.313		442.949	259.455				488.73	185.64		488.731	226.116		548.239	362.352
		559.929	335.664		559.929	428.592		442.949	394.384				488.73	238.14		488.731	366.47		541.12	590.9
		554.589	442.949		554.589	394.384		441.347	445.695				485.53	772.92		485.528	899.748		539.785	487.608
		552.809	334.063		552.809	419.09		438.145	584.425				485.21	412.54		485.208	407.993		538.006	379.854
		551.029	175.538		551.029	382.982		434.942	439.994				484.57	457.92		484.568	579.919		534.447	457.752
		551.029	401.316		551.029	688.947		434.942	533.114				482.97	630.99		482.966	853.421		533.557	718.9
		545.688	490.987		545.688	573.023		434.942	462.799				481.37	724.87		481.365	848.617		530.442	635.855
		543.908	723.17		543.908	641.437		434.942	595.827				480.72	438.79		480.725	368.186		526.883	733.657
		542.128	417.328		542.128	487.504		433.341	344.974				475.92	640.33		475.921	308.132		524.214	646.15
		533.228	481.379		533.228	645.238		428.537	411.488				474.64	660.36		474.64	503.05		520.654	575.458
		533.228	367.689		533.228	400.086		425.335	464.699				474.32	746.22		474.32	667.083		517.095	395.983
		533.228	245.993		533.228	268.957		422.132	457.098				472.72	232.8		472.719	309.505		514.87	545.946
		533.228	743.986		533.228	675.645		417.328	487.504				472.72	494.4		472.719	683.211		513.536	421.034
		526.108	490.987		526.108	434.293		417.328	504.608				470.16	396.97		470.157	656.101		494.405	683.211
		526.108	271.613		526.108	426.691		414.126	432.392				469.2	320.45		469.196	400.101		482.392	405.934
		522.548	318.05		522.548	529.313		409.322	487.504				467.59	644.34		467.595	710.321		481.947	480.058
		520.768	434.942		520.768	595.827		407.721	443.795				465.67	793.83		465.673	1157.12		480.613	564.476
		518.988	265.208		518.988	527.413		407.721	453.297				464.07	283.07		464.072	279.307		479.723	649.581
		518.988	297.234		518.988	597.728		406.12	624.334				461.83	397.41		461.83	556.584		479.278	323.575
		517.208	556.638		517.208	571.122		402.917	637.636				457.99	479.28		457.988	606.686		479.278	606.686
		513.648	319.651		513.648	325.97		401.316	455.197				457.67	265.28		457.667	359.95		474.829	663.651
		511.868	258.803		511.868	229.049		401.316	688.947				449.98	435.23		449.981	551.779		471.269	543.2
		510.088	434.942		510.088	533.114		399.715	335.472				446.78	408.98		446.779	281.365		471.269	501.677
		508.308	948.948		508.308	785.868		399.715	540.716				445.82	1057.66		445.818	1055.89		469.045	504.079
		508.308	409.322		508.308	487.504		398.113	308.866				444.86	469.04		444.858	504.079		457.922	579.919
		504.748	337.265		504.748	523.612		398.113	500.807				442.94	297.31		442.936	459.468		457.922	494.814
		502.968	265.208		502.968	394.384		396.512	282.26				441.98	615.86		441.975	881.561		454.363	656.788
		502.968	500.594		502.968	498.907		394.911	316.468				441.66	233.24		441.655	192.143		449.914	396.669
		502.968	471.771		502.968	483.703		394.911	443.795				441.33	388.96		441.335	495.5		449.469	411.082
		499.408	588.664		499.408	546.417		393.309	384.882				439.73	605.63		439.734	503.736		444.13	598.106
		490.508	258.803		490.508	191.041		386.904	626.234				436.21	614.98		436.211	393.237		442.795	434.074
		490.508	428.537		490.508	411.488		385.303	369.679				433.65	449.91		433.649	396.669		440.571	446.428
		488.728	345.272		488.728	538.815		383.702	297.464				433.33	614.09		433.329	836.606		438.791	368.186
		488.728	263.607		488.728	533.114		383.702	420.99				433.01	239.92		433.009	149.59		435.232	551.779
		485.168	516.607		485.168	514.11		383.702	344.974				432.37	249.26		432.368	264.207		433.452	285.827
		479.827	441.347		479.827	445.695		380.499	430.492				429.17	314.66		429.166	309.848		433.007	426.524
		474.487	393.309		474.487	384.882		375.696	293.663				428.85	249.26		428.845	145.472		431.228	286.17
		472.707	442.949		472.707	460.899		374.094	563.521				428.85	349.36		428.845	330.438		426.334	451.232
		469.147	332.461		469.147	468.5		370.892	316.468				427.24	208.33		427.244	515.747		424.999	395.296
		465.587	340.468		465.587	514.11		369.291	468.5				426.6	192.31		426.604	238.47		424.554	654.729
		465.587	407.721		465.587	453.297		367.689	400.086				424.36	330.68		424.362	299.553		420.55	475.94
		463.807	225.177		463.807	255.655		366.088	346.874				422.76	382.29		422.761	602.911		419.66	258.717
		462.027	185.145		462.027	206.244		366.088	297.464				415.72	630.99		415.715	421.377		418.325	479.372
		460.247	374.094		460.247	563.521		366.088	563.521				415.07	482.39		415.075	405.934		415.656	287.886
		458.467	257.202		458.467	335.472		364.487	350.675				413.15	271.06		413.153	237.44		413.431	276.561
		456.687	125.899		456.687	272.758		361.284	371.579				410.27	312.44		410.271	220.282		412.541	407.993
		456.687	667.125		456.687	584.425		361.284	612.931				404.83	548.24		404.827	362.352		411.207	565.506
		454.907	213.968		454.907	251.854		359.683	335.472				404.83	397.86		404.827	643.061		409.872	399.757
		453.127	276.417		453.127	344.974		354.879	248.053				404.19	642.56		404.187	338.674		409.427	397.355
		453.127	649.512		453.127	500.807		354.879	320.268				399.7	395.63		399.703	313.623		408.982	281.365
		449.567	242.791		449.567	297.464		354.879	405.787				397.14	301.31		397.141	375.05		405.868	679.437
		449.567	364.487		449.567	350.675		353.278	270.858				392.66	362.71		392.658	424.465		400.084	445.741
		449.567	414.126		449.567	432.392		351.677	500.807				391.7	333.35		391.697	353.43		399.639	410.052
		447.787	201.158		447.787	318.368		351.677	413.388				390.42	374.28		390.416	595.018		398.749	336.958
		444.227	385.303		444.227	369.679		350.075	478.002				389.14	379.62		389.135	398.728		398.304	461.87
		442.447	351.677		442.447	413.388		350.075	458.998				388.49	356.48		388.495	377.108		397.859	643.061
		442.447	199.557		442.447	280.36		348.474	253.754				386.57	287.97		386.573	338.331		397.414	556.584
		440.667	165.93		440.667	248.053		345.272	538.815				386.25	746.22		386.253	886.022		396.969	364.411
		438.887	399.715		438.887	540.716		343.67	386.783				386.25	398.3		386.253	461.87		396.969	656.101
		437.107	319.651		437.107	363.978		342.069	409.588				384.01	787.6		384.011	383.285		395.635	370.932
		433.547	516.607		433.547	609.13		340.468	514.11				383.37	308.88		383.371	444.026		395.635	313.623
		433.547	210.765		433.547	493.205		337.265	523.612				383.05	312.88		383.05	339.704		394.3	293.376
		429.987	225.177		429.987	350.675		337.265	348.775				381.45	399.64		381.449	410.052		392.965	523.297
		429.987	380.499		429.987	430.492		337.265	555.919				375.04	300.42		375.044	203.81		392.965	346.567
		428.207	290.829		428.207	327.87		335.664	428.592				374.08	245.7		374.084	285.483		391.186	542.857
		428.207	370.892		428.207	316.468		335.664	360.177				373.76	384.96		373.763	512.659		388.961	495.5
		426.427	452.556		426.427	506.508		334.063	419.09				373.12	513.54		373.123	421.034		388.516	681.152
		424.647	396.512		424.647	282.26		334.063	576.823				372.8	305.32		372.803	340.047		386.292	439.908
		424.647	300.436		424.647	333.571		334.063	348.775				372.48	440.57		372.482	446.428		384.957	512.659
		424.647	337.265		424.647	555.919		334.063	227.148				372.16	840.99		372.162	643.404		382.288	602.911
		421.087	276.417		421.087	438.094		332.461	468.5				370.24	539.79		370.241	487.608		381.843	567.908
		419.307	369.291		419.307	468.5		330.86	704.151				367.68	186.53		367.679	142.727		381.398	360.293
		417.526	252.398		417.526	371.579		330.86	375.38				367.36	366.27		367.358	318.427		380.953	274.502
		417.526	236.386		417.526	141.63		330.86	485.604				366.08	363.16		366.078	346.91		379.618	398.728
		412.186	498.993		412.186	400.086		329.259	272.758				364.16	294.64		364.156	446.085		377.394	518.492
		410.406	282.822		410.406	460.899		329.259	350.675				363.52	480.61		363.516	564.476		376.059	242.931
		410.406	322.854		410.406	401.986		329.259	400.086				362.88	331.57		362.875	450.202		375.169	550.75
		408.626	343.67		408.626	386.783		327.658	259.455				361.59	291.53		361.594	183.907		374.724	334.213
		408.626	321.253		408.626	339.272		326.056	306.966				360.95	304.87		360.954	396.669		374.279	595.018
		406.846	425.335		406.846	464.699		324.455	327.87				360.63	1342.4		360.633	1333.51		372.944	371.275
		406.846	422.132		406.846	457.098		322.854	272.758				359.67	554.02		359.673	823.222		369.83	564.133
		405.066	625.493		405.066	411.488		322.854	401.986				357.11	380.95		357.111	274.502		368.94	351.714
		403.286	622.29		403.286	443.795		321.253	246.153				355.83	291.53		355.83	390.835		367.605	344.508
		401.506	172.335		401.506	225.248		321.253	249.953				355.83	374.72		355.83	334.213		366.716	483.146
		397.946	318.05		397.946	331.671		321.253	324.069				354.23	335.57		354.229	387.747		366.271	318.427
		392.606	98.677		392.606	322.169		321.253	339.272				352.31	163.39		352.307	213.076		363.156	346.91
		392.606	383.702		392.606	420.99		319.651	325.97				351.03	162.95		351.026	227.832		362.711	424.465
		392.606	263.607		392.606	365.878		319.651	363.978				351.03	308.88		351.026	434.417		362.267	479.372
		389.046	311.645		389.046	303.165		318.05	331.671				349.1	411.21		349.105	565.506		362.267	310.878
		389.046	225.177		389.046	236.65		318.05	529.313				347.5	349.36		347.503	417.259		359.152	422.406
		387.266	350.075		387.266	458.998		316.449	249.953				345.58	600.29		345.582	777.925		358.707	325.634
		385.486	204.36		385.486	265.157		316.449	246.153				345.58	225.68		345.582	349.312		356.483	240.872
		385.486	274.816		385.486	333.571		316.449	565.421				340.46	471.27		340.458	543.2		356.483	377.108
		385.486	85.8669		385.486	126.427		314.848	314.567				339.82	396.97		339.818	364.411		355.593	522.953
		381.926	607.879		381.926	647.138		313.246	246.153				339.82	296.86		339.818	352.744		349.364	417.259
		381.926	225.177		381.926	314.567		311.645	303.165				339.82	307.54		339.818	383.972		349.364	330.438
		380.146	337.265		380.146	348.775		311.645	242.352				339.5	227.9		339.497	354.803		346.695	347.596
		380.146	433.341		380.146	344.974		311.645	375.38				339.18	299.98		339.177	509.57		346.25	468.39
		378.366	537.423		378.366	500.807		306.841	185.34				337.58	277.73		337.576	288.915		345.805	383.972
		378.366	359.683		378.366	335.472		303.639	481.803				336.29	260.38		336.295	351.371		343.58	390.492
		376.586	776.011		376.586	546.417		302.037	208.144				335.97	130.47		335.975	168.808		342.69	205.183
		376.586	361.284		376.586	371.579		302.037	295.563				334.69	538.01		334.694	379.854		341.356	230.234
		376.586	286.025		376.586	255.655		300.436	333.571				334.37	721.31		334.373	818.075		335.572	387.747
		376.586	266.81		376.586	312.667		298.835	274.659				333.09	413.43		333.092	276.561		335.572	302.985
		373.026	159.525		373.026	187.24		298.835	238.551				333.09	314.66		333.092	429.956		334.237	523.64
		373.026	274.816		373.026	312.667		297.234	329.77				332.77	346.69		332.772	347.596		333.347	353.43
		373.026	329.259		373.026	400.086		297.234	597.728				332.45	289.75		332.452	385.344		331.568	450.202
		371.246	244.392		371.246	274.659		297.234	232.85				330.53	302.65		330.531	153.708		331.568	303.671
		369.466	220.373		369.466	432.392		297.234	286.061				330.21	183.86		330.21	218.223		330.678	299.553
		369.466	481.379		369.466	373.48		295.632	206.244				329.89	279.07		329.89	401.473		328.898	369.559
		369.466	242.791		369.466	276.559		295.632	137.829				329.57	240.81		329.57	286.513		324.004	375.05
		369.466	202.759		369.466	238.551		294.031	451.397				328.61	219.01		328.609	366.127		321.335	273.816
		365.906	239.588		365.906	246.153		292.43	278.459				328.29	328.9		328.289	369.559		320.445	400.101
		362.346	237.987		362.346	362.077		290.829	327.87				327.65	320		327.648	206.213		320	206.213
		362.346	138.709		362.346	343.073		290.829	324.069				325.09	225.23		325.086	279.307		316.886	367.157
		362.346	302.037		362.346	295.563		290.829	276.559				325.09	367.61		325.086	344.508		315.106	251.853
		360.566	479.778		360.566	377.281		287.626	306.966				323.81	137.14		323.805	86.7912		314.661	429.956
		358.786	266.81		358.786	227.148		286.025	517.911				321.88	324		321.884	375.05		314.661	342.449
		358.786	297.234		358.786	286.061		286.025	274.659				321.56	418.33		321.564	479.372		314.661	309.848
		355.226	250.797		355.226	267.057		286.025	255.655				319.96	290.64		319.962	290.974		312.882	339.704
		353.445	116.291		353.445	200.543		284.424	352.575				319.32	277.29		319.322	252.196		312.437	220.282
		353.445	181.943		353.445	299.364		284.424	185.34				319.32	308.43		319.322	274.845		311.547	319.457
		353.445	108.285		353.445	187.24		282.822	460.899				319	131.8		319.002	155.081		310.212	293.376
		353.445	221.974		353.445	352.575		281.221	474.201				318.04	177.63		318.041	223.028		309.767	331.811
		353.445	290.829		353.445	276.559		281.221	337.372				317.72	158.05		317.721	203.467		309.767	336.615
		349.885	181.943		349.885	291.762		279.62	154.933				316.76	258.6		316.76	244.99		308.877	434.417
		348.105	278.019		348.105	238.551		279.62	261.356				311.32	186.53		311.316	189.054		308.877	444.026
		346.325	342.069		346.325	409.588		278.019	248.053				309.71	241.7		309.715	285.14		308.877	483.146
		346.325	242.791		346.325	204.344		278.019	246.153				309.39	262.16		309.394	293.033		308.433	274.845
		346.325	202.759		346.325	282.26		278.019	318.368				308.75	431.23		308.754	286.17		307.988	430.985
		342.765	172.335		342.765	172.037		278.019	261.356				307.79	656.35		307.793	475.597		307.543	383.972
		339.205	292.43		339.205	278.459		278.019	282.26				307.47	362.27		307.473	479.372		307.098	314.996
		337.425	223.576		337.425	249.953		278.019	238.551				305.87	198.54		305.872	208.615		306.653	397.012
		337.425	407.721		337.425	443.795		276.417	344.974				305.23	248.37		305.231	373.677		305.318	340.047
		335.645	220.373		335.645	229.049		276.417	210.045				304.27	230.13		304.271	230.234		305.318	470.106
		335.645	334.063		335.645	348.775		276.417	438.094				303.95	342.69		303.95	205.183		304.873	338.674
		333.865	178.74		333.865	173.937		274.816	333.571				300.75	186.08		300.748	248.079		304.873	396.669
		332.085	434.942		332.085	462.799		274.816	291.762				299.47	358.71		299.467	325.634		303.983	253.569
		332.085	229.981		332.085	329.77		274.816	251.854				299.15	195.87		299.147	207.585		302.649	153.708
		330.305	375.696		330.305	293.663		274.816	312.667				298.51	419.66		298.506	258.717		302.649	270.041
		328.525	401.316		328.525	455.197		271.613	295.563				298.19	302.65		298.186	270.041		301.314	375.05
		326.745	87.4682		326.745	122.626		271.613	331.671				298.19	533.56		298.186	718.9		300.869	333.87
		326.745	207.563		326.745	261.356		271.613	426.691				296.58	115.79		296.585	163.317		300.424	203.81
		326.745	90.6707		326.745	312.667		270.012	248.053				294.34	376.06		294.343	242.931		299.979	509.57
		323.185	229.981		323.185	308.866		268.411	217.646				292.74	388.52		292.742	681.152		298.644	244.647
		319.625	252.398		319.625	189.14		266.81	227.148				292.1	118.46		292.101	183.564		298.2	442.31
		319.625	156.323		319.625	253.754		266.81	312.667				290.5	304.87		290.5	338.674		297.31	459.468
		319.625	330.86		319.625	375.38		265.208	527.413				290.5	237.69		290.5	299.553		296.865	352.744
		317.845	329.259		317.845	272.758		265.208	394.384				290.5	280.85		290.5	358.921		295.085	158.856
		317.845	394.911		317.845	443.795		265.208	985.411				290.18	164.73		290.18	309.505		295.085	375.736
		317.845	93.8733		317.845	257.555		265.208	183.439				289.86	286.19		289.86	361.666		294.64	446.085
		312.505	148.316		312.505	187.24		265.208	223.348				289.54	305.32		289.539	470.106		293.306	289.601
		310.725	383.702		310.725	344.974		263.607	533.114				288.9	735.99		288.899	801.946		292.861	264.55
		310.725	314.848		310.725	314.567		263.607	287.961				288.58	1174.67		288.579	916.22		292.416	448.487
		308.945	311.645		308.945	375.38		263.607	365.878				287.94	424.55		287.938	654.729		291.526	183.907
		307.165	170.734		307.165	158.734		262.006	295.563				287.62	258.16		287.618	287.199		291.526	390.835
		307.165	254		307.165	377.281		262.006	255.655				286.98	172.29		286.977	240.872		291.526	260.433
		307.165	324.455		307.165	327.87		260.405	299.364				286.98	240.36		286.977	249.108		290.636	290.974
		303.605	290.829		303.605	324.069		258.803	229.049				286.34	149.15		286.337	152.336		289.746	385.344
		303.605	156.323		303.605	227.148		258.803	439.994				285.7	596.73		285.697	637.914		288.856	305.044
		301.825	132.304		301.825	172.037		258.803	191.041				285.06	231.02		285.056	321.859		288.412	363.725
		301.825	354.879		301.825	320.268		257.202	335.472				285.06	126.91		285.056	169.837		287.967	338.331
		300.045	398.113		300.045	308.866		255.601	272.758				284.74	178.96		284.736	281.022		287.967	392.894
		300.045	295.632		300.045	206.244		255.601	172.037				284.74	335.57		284.736	302.985		287.077	307.446
		300.045	138.709		300.045	306.966		255.601	210.045				283.13	204.77		283.135	206.899		286.187	361.666
		300.045	189.949		300.045	164.435		254	371.579				282.81	149.15		282.814	191.456		286.187	161.944
		300.045	249.196		300.045	280.36		254	377.281				280.89	293.31		280.893	289.601		284.852	175.671
		294.705	278.019		294.705	318.368		252.398	189.14				280.25	207.44		280.252	227.489		283.517	230.577
		294.705	335.664		294.705	360.177		252.398	371.579				280.25	261.72		280.252	328.036		283.073	279.307
		294.705	159.525		294.705	173.937		252.398	259.455				279.93	168.29		279.932	183.22		282.628	242.245
		292.925	161.126		292.925	227.148		250.797	244.252				279.61	295.09		279.612	375.736		282.628	361.666
		289.364	153.12		289.364	314.567		250.797	267.057				279.61	242.59		279.612	182.191		280.848	358.921
		287.584	383.702		287.584	297.464		250.797	255.655				279.29	216.34		279.292	186.995		279.513	194.888
		287.584	111.487		287.584	213.846		249.196	280.36				278.65	553.13		278.651	243.274		279.513	346.224
		287.584	297.234		287.584	232.85		245.993	240.451				278.65	284.85		278.651	175.671		279.068	327.006
		287.584	109.886		287.584	75.1159		245.993	230.949				277.37	316.89		277.37	367.157		279.068	401.473
		285.804	278.019		285.804	282.26		245.993	268.957				276.09	230.13		276.089	296.122		277.734	288.915
		284.024	164.329		284.024	251.854		244.392	291.762				275.77	600.74		275.769	405.248		277.289	252.196
		284.024	133.905		284.024	189.14		244.392	274.659				274.49	144.26		274.488	241.215		276.399	472.851
		282.244	149.917		282.244	172.037		242.791	297.464				271.93	206.55		271.926	235.381		275.954	307.446
		282.244	154.721		282.244	221.447		242.791	363.978				271.61	552.69		271.606	481.774		274.619	323.575
		280.464	245.993		280.464	240.451		242.791	204.344				271.61	215.45		271.606	304.358		274.174	180.818
		280.464	326.056		280.464	306.966		242.791	249.953				271.29	215		271.286	263.521		273.729	183.22
		278.684	286.025		278.684	274.659		242.791	276.559				270.97	265.28		270.965	477.312		273.729	226.459
		278.684	141.911		278.684	229.049		242.791	215.746				270.97	274.62		270.965	323.575		272.395	165.376
		276.904	284.424		276.904	352.575		241.189	183.439				270.97	321.33		270.965	273.816		272.395	346.224
		275.124	129.101		275.124	173.937		241.189	211.945				270.65	306.65		270.645	397.012		271.06	237.44
		275.124	204.36		275.124	272.758		239.588	246.153				270.32	110		270.325	144.443		270.17	228.861
		275.124	121.095		275.124	160.634		239.588	253.754				266.48	213.67		266.482	286.856		270.17	239.843
		275.124	321.253		275.124	246.153		237.987	362.077				265.84	744.89		265.841	640.316		268.836	270.384
		273.344	255.601		273.344	272.758		237.987	350.675				263.92	270.17		263.92	239.843		267.946	223.371
		273.344	241.189		273.344	211.945		236.386	219.547				263.92	303.98		263.92	253.569		265.276	477.312
		273.344	239.588		273.344	253.754		236.386	141.63				262.64	194.54		262.639	293.033		265.276	359.95
		273.344	145.114		273.344	225.248		234.784	191.041				262.64	298.64		262.639	244.647		263.942	367.5
		271.564	165.93		271.564	246.153		234.784	236.65				261.68	178.52		261.678	327.006		262.162	293.033
		271.564	268.411		271.564	217.646		234.784	141.63				261.68	392.97		261.678	523.297		262.162	222.684
		269.784	278.019		269.784	248.053		233.183	141.63				261.04	667.92		261.038	584.723		261.717	328.036
		269.784	311.645		269.784	242.352		231.582	185.34				260.08	263.94		260.077	367.5		261.717	155.767
		268.004	111.487		268.004	97.9208		231.582	219.547				258.8	261.72		258.796	155.767		260.382	351.371
		266.224	154.721		266.224	183.439		229.981	360.177				256.55	120.24		256.554	186.309		259.048	151.306
		266.224	231.582		266.224	219.547		229.981	320.268				253.99	259.05		253.992	151.306		258.603	244.99
		266.224	177.139		266.224	192.941		229.981	329.77				253.35	176.29		253.352	222.684		258.158	287.199
		266.224	281.221		266.224	337.372		229.981	308.866				252.71	145.15		252.711	277.934		255.488	299.21
		262.664	484.581		262.664	335.472		226.778	232.85				251.43	178.52		251.43	222.684		251.929	433.044
		262.664	109.886		262.664	149.232		226.778	173.937				248.55	190.53		248.548	252.883		251.484	189.054
		262.664	114.69		262.664	153.033		226.778	194.842				247.59	178.96		247.588	189.397		251.039	170.523
		260.884	145.114		260.884	246.153		225.177	350.675				247.59	400.08		247.588	445.741		249.26	145.472
		260.884	170.734		260.884	192.941		225.177	255.655				246.95	115.34		246.947	192.486		249.26	264.207
		260.884	213.968		260.884	244.252		225.177	223.348				246.63	192.31		246.627	188.368		249.26	233.666
		260.884	170.734		260.884	196.742		225.177	175.837				245.99	136.7		245.986	228.175		248.815	185.623
		259.104	237.987		259.104	350.675		225.177	236.65				245.99	362.27		245.986	310.878		248.37	373.677
		257.324	181.943		257.324	179.638		225.177	314.567				245.03	126.91		245.025	131.746		245.7	285.483
		257.324	177.139		257.324	208.144		223.576	249.953				244.39	155.38		244.385	211.36		245.7	404.905
		257.324	265.208		257.324	183.439		221.974	352.575				242.14	132.69		242.143	126.598		245.255	322.545
		255.544	250.797		255.544	255.655		220.373	229.049				242.14	245.26		242.143	322.545		243.921	217.537
		253.764	234.784		253.764	191.041		220.373	268.957				241.18	245.7		241.183	404.905		243.921	133.805
		253.764	97.0758		253.764	147.331		220.373	120.726				240.54	366.72		240.542	483.146		242.586	182.191
		253.764	135.506		253.764	179.638		220.373	432.392				240.54	705.74		240.542	683.898		242.586	178.759
		251.984	148.316		251.984	286.061		220.373	179.638				239.9	154.94		239.902	112.528		241.696	285.14
		251.984	250.797		251.984	244.252		218.772	145.431				239.26	113.56		239.261	119.049		240.806	286.513
		250.204	226.778		250.204	232.85		218.772	384.882				238.62	219.9		238.621	129.344		240.361	249.108
		248.424	354.879		248.424	248.053		218.772	289.862				238.3	202.99		238.3	255.628		239.916	185.966
		248.424	394.911		248.424	316.468		218.772	183.439				238.3	203.88		238.3	198.663		239.916	149.59
		248.424	79.4619		248.424	105.522		217.171	249.953				237.66	557.58		237.66	596.391		238.137	366.47
		248.424	278.019		248.424	261.356		215.569	244.252				237.34	102.88		237.34	125.226		237.692	330.438
		248.424	217.171		248.424	249.953		215.569	160.634				237.34	198.54		237.34	130.373		237.692	299.553
		248.424	172.335		248.424	293.663		215.569	185.34				237.34	199.87		237.34	234.352		237.247	185.623
		246.644	215.569		246.644	208.144		215.569	208.144				236.38	198.09		236.379	136.207		236.357	187.338
		246.644	334.063		246.644	227.148		213.968	251.854				236.06	169.62		236.059	102.92		236.357	263.521
		244.864	353.278		244.864	270.858		213.968	244.252				236.06	168.29		236.059	254.256		235.912	197.29
		244.864	125.899		244.864	200.543		212.367	204.344				235.42	143.37		235.418	160.572		234.133	135.864
		243.084	254		243.084	371.579		212.367	206.244				235.1	232.8		235.098	334.213		233.688	206.213
		243.084	241.189		243.084	183.439		212.367	204.344				234.78	164.28		234.778	257.001		233.243	192.143
		241.304	129.101		241.304	153.033		210.765	192.941				234.14	345.8		234.137	383.972		232.798	309.505
		241.304	172.335		241.304	276.559		210.765	493.205				233.82	275.95		233.817	307.446		232.798	322.545
		239.524	149.917		239.524	191.041		210.765	208.144				233.5	162.5		233.497	244.647		232.798	334.213
		239.524	197.955		239.524	196.742		207.563	261.356				233.18	232.35		233.177	301.269		232.353	301.269
		239.524	193.152		239.524	325.97		205.962	166.335				232.86	230.57		232.856	266.609		231.018	321.859
		239.524	74.6581		239.524	126.427		205.962	274.659				232.86	283.52		232.856	230.577		230.573	266.609
		239.524	591.866		239.524	451.397		204.36	265.157				232.22	187.42		232.216	206.899		230.573	154.051
		239.524	263.607		239.524	287.961		204.36	272.758				232.22	113.56		232.216	76.4962		230.128	230.234
		237.744	321.253		237.744	324.069		204.36	219.547				231.9	191.87		231.896	196.261		230.128	296.122
		237.744	399.715		237.744	335.472		204.36	196.742				229.33	159.39		229.334	187.682		229.239	405.591
		237.744	90.6707		237.744	160.634		202.759	282.26				228.69	195.87		228.693	203.81		227.904	354.803
		237.744	218.772		237.744	384.882		202.759	238.551				228.69	226.57		228.693	225.773		227.904	150.62
		237.744	274.816		237.744	291.762		201.158	318.368				228.37	249.26		228.373	233.666		227.459	286.513
		237.744	65.0505		237.744	92.2195		199.557	267.057				228.05	343.58		228.053	390.492		227.014	241.558
		237.744	156.323		237.744	166.335		199.557	149.232				226.77	276.4		226.772	472.851		227.014	312.937
		237.744	218.772		237.744	183.439		199.557	280.36				226.77	130.02		226.772	226.802		226.569	225.773
		235.964	185.145		235.964	221.447		199.557	164.435				223.89	239.92		223.889	185.966		225.679	133.805
		235.964	177.139		235.964	244.252		199.557	141.63				223.57	279.51		223.569	346.224		225.679	349.312
		234.184	119.493		234.184	204.344		199.557	143.531				223.57	222.12		223.569	209.987		225.234	279.307
		234.184	135.506		234.184	177.738		197.955	196.742				223.57	188.31		223.569	95.7134		224.345	287.543
		234.184	93.8733		234.184	153.033		197.955	257.555				222.93	129.13		222.929	125.569		223.9	249.108
		234.184	84.2657		234.184	151.132		197.955	164.435				222.61	143.82		222.608	153.022		223.01	264.207
		232.404	180.341		232.404	206.244		197.955	194.842				222.61	93.1		222.608	157.14		223.01	354.116
		232.404	262.006		232.404	295.563		197.955	206.244				221.65	272.39		221.648	346.224		222.12	209.987
		232.404	193.152		232.404	208.144		196.354	189.14				221.33	227.01		221.327	312.937		219.895	232.636
		232.404	180.341		232.404	177.738		196.354	177.738				220.69	129.58		220.687	184.593		219.895	129.344
		232.404	145.114		232.404	187.24		196.354	189.14				220.05	391.19		220.047	542.857		219.895	287.543
		232.404	119.493		232.404	202.443		193.152	120.726				219.41	189.2		219.406	213.076		219.006	366.127
		230.624	242.791		230.624	215.746		193.152	282.26				217.48	157.61		217.485	120.421		218.561	212.733
		228.844	145.114		228.844	208.144		193.152	208.144				217.16	202.99		217.164	199.349		217.671	250.824
		228.844	153.12		228.844	274.659		193.152	325.97				216.2	178.07		216.204	226.802		216.781	166.405
		228.844	229.981		228.844	320.268		193.152	154.933				214.92	104.22		214.923	135.177		216.336	186.995
		228.844	563.043		228.844	354.476		191.55	215.746				214.6	223.01		214.602	354.116		215.891	287.543
		228.844	468.569		228.844	344.974		191.55	253.754				214.6	273.73		214.602	226.459		215.446	304.358
		228.844	218.772		228.844	289.862		191.55	204.344				214.28	186.97		214.282	210.674		215.001	263.521
		228.844	276.417		228.844	210.045		191.55	215.746				213.32	189.64		213.321	212.733		214.557	301.612
		228.844	215.569		228.844	185.34		189.949	107.423				213.32	234.13		213.321	135.864		214.557	162.974
		228.844	154.721		228.844	154.933		189.949	164.435				213.32	223.9		213.321	249.108		213.667	208.958
		227.064	220.373		227.064	268.957		188.348	251.854				213	112.23		213.001	102.234		213.667	286.856
		227.064	260.405		227.064	299.364		188.348	90.3191				213	153.6		213.001	84.389		212.777	278.963
		227.064	100.278		227.064	424.791		188.348	162.535				212.68	148.71		212.681	156.454		212.777	156.454
		227.064	180.341		227.064	191.041		186.747	168.236				212.36	149.6		212.361	141.697		211.442	273.13
		225.283	199.557		225.283	149.232		186.747	223.348				210.44	168.29		210.439	129.344		211.442	226.459
		225.283	143.512		225.283	208.144		186.747	149.232				210.44	98.88		210.439	362.352		210.997	201.408
		225.283	156.323		225.283	183.439		185.145	221.447				210.12	236.36		210.119	263.521		210.107	260.776
		225.283	100.278		225.283	164.435		185.145	191.041				210.12	211.44		210.119	226.459		209.663	285.483
		223.503	242.791		223.503	363.978		185.145	206.244				208.84	272.39		208.838	165.376		209.218	173.612
		223.503	298.835		223.503	274.659		185.145	154.933				208.84	170.96		208.838	169.837		208.328	515.747
		223.503	124.297		223.503	223.348		185.145	147.331				208.52	130.91		208.518	179.446		208.328	276.904
		223.503	127.5		223.503	141.63		183.544	244.252				207.56	156.72		207.557	175.328		207.438	227.489
		221.723	63.4493		221.723	109.323		183.544	166.335				206.92	88.65		206.917	124.539		207.438	214.448
		221.723	244.392		221.723	291.762		183.544	92.2195				206.92	242.59		206.917	178.759		206.548	216.507
		221.723	262.006		221.723	255.655		181.943	179.638				206.6	433.45		206.596	285.827		206.548	235.381
		221.723	212.367		221.723	204.344		181.943	139.73				205.32	154.49		205.315	195.917		205.658	319.8
		219.943	181.943		219.943	255.655		181.943	255.655				205	386.29		204.995	439.908		204.769	206.899
		219.943	100.278		219.943	162.535		181.943	189.14				202.43	274.17		202.433	180.818		204.769	224.4
		219.943	197.955		219.943	206.244		181.943	299.364				201.47	174.96		201.472	106.352		204.324	318.771
		218.163	186.747		218.163	149.232		181.943	151.132				201.15	123.8		201.152	179.789		203.879	198.663
		218.163	191.55		218.163	253.754		181.943	173.937				199.87	181.63		199.871	248.079		203.434	122.48
		216.383	186.747		216.383	223.348		181.943	153.033				199.55	198.54		199.551	188.711		203.434	231.263
		216.383	114.69		216.383	181.539		181.943	291.762				198.27	166.51		198.27	224.743		202.989	100.861
		216.383	245.993		216.383	230.949		180.341	206.244				197.95	97.1		197.95	132.089		202.989	199.349
		216.383	148.316		216.383	219.547		180.341	259.455				197.95	109.11		197.95	118.362		202.989	255.628
		216.383	157.924		216.383	206.244		180.341	135.929				197.63	78.86		197.63	121.451		200.764	191.456
		214.603	116.291		214.603	172.037		180.341	177.738				197.63	209.66		197.63	285.483		200.32	136.207
		214.603	165.93		214.603	170.136		180.341	191.041				196.35	124.68		196.349	87.8207		199.875	234.352
		214.603	151.519		214.603	154.933		178.74	179.638				196.03	88.65		196.028	117.333		198.54	188.711
		214.603	183.544		214.603	244.252		178.74	246.153				196.03	166.06		196.028	101.547		198.54	130.373
		214.603	242.791		214.603	249.953		178.74	173.937				195.39	148.71		195.388	119.392		198.54	208.615
		212.823	106.683		212.823	107.423		177.139	208.144				195.07	142.48		195.068	168.808		198.095	136.207
		212.823	180.341		212.823	259.455		177.139	194.842				195.07	126.02		195.068	108.41		198.095	136.207
		212.823	234.784		212.823	236.65		177.139	192.941				195.07	146.93		195.068	180.818		197.65	237.097
		212.823	181.943		212.823	189.14		177.139	244.252				195.07	444.13		195.068	598.106		196.76	277.934
		212.823	175.538		212.823	248.053		175.538	382.982				195.07	111.78		195.068	185.279		195.87	203.81
		212.823	124.297		212.823	217.646		175.538	181.539				194.75	133.58		194.747	166.749		195.87	207.585
		211.043	185.145		211.043	191.041		175.538	168.236				194.43	121.13		194.427	132.432		194.536	182.191
		211.043	141.911		211.043	168.236		175.538	248.053				193.47	372.94		193.466	371.275		194.536	293.033
		209.263	193.152		209.263	282.26		172.335	261.356				193.47	157.61		193.466	122.48		194.091	241.215
		209.263	159.525		209.263	170.136		172.335	143.531				191.22	292.86		191.225	264.55		192.311	153.708
		209.263	108.285		209.263	227.148		172.335	172.037				190.58	177.18		190.584	223.028		192.311	188.368
		209.263	197.955		209.263	164.435		172.335	101.722				190.58	158.94		190.584	192.143		192.311	238.47
		209.263	146.715		209.263	348.775		172.335	225.248				189.94	81.97		189.944	650.611		191.866	196.261
		207.483	93.8733		207.483	111.224		172.335	149.232				188.66	381.4		188.663	360.293		190.531	252.883
		207.483	205.962		207.483	274.659		172.335	276.559				188.66	99.33		188.663	125.226		190.531	84.0459
		207.483	153.12		207.483	118.825		172.335	293.663				188.66	189.2		188.663	180.818		190.531	131.746
		207.483	132.304		207.483	308.866		170.734	158.734				188.34	139.37		188.342	116.99		190.531	118.019
		207.483	101.88		207.483	46.6098		170.734	192.941				188.02	72.19		188.022	77.5257		190.087	179.789
		205.703	270.012		205.703	248.053		170.734	175.837				187.7	189.2		187.702	117.676		189.642	212.733
		205.703	87.4682		205.703	141.63		170.734	196.742				186.74	168.73		186.741	164.003		189.197	213.076
		205.703	188.348		205.703	162.535		169.133	268.957				186.74	292.42		186.741	448.487		189.197	182.534
		205.703	366.088		205.703	297.464		169.133	211.945				186.74	105.11		186.741	180.818		189.197	180.818
		203.923	191.55		203.923	215.746		169.133	215.746				185.78	288.86		185.78	305.044		189.197	117.676
		203.923	329.259		203.923	350.675		169.133	276.559				185.46	159.39		185.46	96.3998		188.307	95.7134
		203.923	87.4682		203.923	215.746		167.531	164.435				184.82	153.16		184.82	304.701		187.417	206.899
		203.923	149.917		203.923	181.539		167.531	90.3191				184.5	395.63		184.5	370.932		186.972	210.674
		203.923	191.55		203.923	204.344		167.531	341.173				184.5	161.17		184.5	149.934		186.972	287.199
		202.143	215.569		202.143	244.252		165.93	189.14				184.5	144.71		184.5	107.724		186.527	189.054
		202.143	119.493		202.143	189.14		165.93	219.547				183.86	173.18		183.859	189.054		186.527	142.727
		202.143	265.208		202.143	223.348		165.93	246.153				183.86	207.44		183.859	214.448		186.082	248.079
		200.363	181.943		200.363	139.73		165.93	248.053				183.86	219.9		183.859	287.543		185.637	141.697
		200.363	103.481		200.363	126.427		165.93	170.136				183.22	114.01		183.219	157.826		185.637	142.727
		200.363	278.019		200.363	246.153		165.93	198.642				182.58	131.36		182.578	211.36		185.637	226.116
		200.363	113.088		200.363	147.331		165.93	217.646				182.26	136.7		182.258	93.3113		184.748	265.237
		200.363	153.12		200.363	196.742		164.329	251.854				181.94	182.08		181.938	247.049		183.858	154.051
		200.363	191.55		200.363	215.746		164.329	126.427				181.62	146.49		181.617	141.697		183.858	218.223
		198.583	125.899		198.583	151.132		164.329	103.622				181.3	150.04		181.297	166.062		182.968	206.213
		198.583	169.133		198.583	211.945		164.329	189.14				180.98	111.34		180.977	138.952		182.968	128.657
		196.803	199.557		196.803	267.057		164.329	172.037				180.66	273.73		180.657	183.22		182.078	247.049
		196.803	167.531		196.803	164.435		164.329	99.8212				179.7	262.16		179.696	222.684		181.633	248.079
		196.803	34.6265		196.803	82.7175		162.728	175.837				179.06	205.66		179.055	319.8		181.188	212.733
		196.803	298.835		196.803	238.551		162.728	122.626				179.06	180.3		179.055	124.882		181.188	247.392
		196.803	161.126		196.803	118.825		161.126	227.148				179.06	190.53		179.055	118.019		180.743	165.376
		195.023	169.133		195.023	268.957		161.126	124.526				178.74	132.69		178.735	161.944		180.298	124.882
		195.023	87.4682		195.023	134.029		161.126	255.655				178.09	108.67		178.095	130.373		179.409	94.3408
		195.023	151.519		195.023	107.423		161.126	124.526				177.13	171.85		177.134	100.861		178.964	189.397
		195.023	41.0316		195.023	71.3151		161.126	151.132				177.13	392.97		177.134	346.567		178.964	281.022
		195.023	210.765		195.023	208.144		161.126	103.622				176.81	182.97		176.814	206.213		178.519	327.006
		193.243	106.683		193.243	128.327		161.126	151.132				175.53	255.49		175.533	299.21		178.519	222.684
		193.243	90.6707		193.243	101.722		161.126	118.825				175.53	200.32		175.533	136.207		178.074	226.802
		193.243	49.0379		193.243	137.829		161.126	173.937				175.53	566.04		175.533	763.512		177.629	141.354
		191.463	84.2657		191.463	143.531		159.525	187.24				175.53	144.71		175.533	144.786		177.629	162.974
		191.463	153.12		191.463	175.837		159.525	170.136				175.53	172.29		175.533	185.279		177.629	223.028
		189.683	105.082		189.683	92.2195		159.525	175.837				175.21	166.51		175.213	186.995		177.184	223.028
		189.683	252.398		189.683	259.455		159.525	173.937				175.21	172.29		175.213	221.998		176.294	240.186
		189.683	177.139		189.683	194.842		157.924	196.742				174.57	235.91		174.572	197.29		176.294	222.684
		189.683	287.626		189.683	306.966		157.924	151.132				174.25	192.31		174.252	153.708		175.849	195.231
		187.903	73.0568		187.903	77.0163		157.924	206.244				173.93	279.51		173.931	194.888		175.405	170.18
		187.903	129.101		187.903	160.634		156.323	132.128				173.93	151.82		173.931	201.065		174.96	106.352
		187.903	122.696		187.903	75.1159		156.323	253.754				173.93	172.74		173.931	138.952		173.18	212.389
		186.123	117.892		186.123	151.132		156.323	82.7175				173.93	314.66		173.931	342.449		173.18	189.054
		186.123	205.962		186.123	166.335		156.323	227.148				173.61	159.39		173.611	120.764		172.735	138.952
		186.123	121.095		186.123	196.742		156.323	124.526				173.29	117.57		173.291	123.51		172.29	155.767
		186.123	95.4745		186.123	151.132		156.323	187.24				173.29	198.09		173.291	136.207		172.29	185.279
		186.123	50.6392		186.123	107.423		156.323	183.439				173.29	97.99		173.291	98.4588		172.29	221.998
		186.123	164.329		186.123	189.14		156.323	166.335				173.29	145.6		173.291	133.805		172.29	240.872
		186.123	165.93		186.123	198.642		154.721	183.439				173.29	92.21		173.291	90.566		171.845	100.861
		184.343	178.74		184.343	179.638		154.721	175.837				172.97	142.48		172.971	98.1156		171.845	127.285
		184.343	156.323		184.343	132.128		154.721	90.3191				172.65	227.46		172.65	286.513		171.4	193.515
		184.343	141.911		184.343	162.535		154.721	124.526				172.01	217.67		172.01	250.824		170.955	192.143
		184.343	180.341		184.343	135.929		154.721	154.933				172.01	168.73		172.01	144.443		170.955	192.143
		184.343	204.36		184.343	219.547		154.721	221.447				171.69	144.26		171.69	156.797		170.955	169.837
		182.563	20.2152		182.563	20.0041		153.12	71.3151				170.41	151.38		170.409	97.0861		170.511	163.66
		182.563	321.253		182.563	249.953		153.12	274.659				170.41	83.75		170.409	113.215		169.621	181.848
		182.563	161.126		182.563	151.132		153.12	196.742				170.41	170.96		170.409	192.143		169.621	102.92
		180.783	117.892		180.783	320.268		153.12	118.825				169.45	158.5		169.448	188.025		168.731	164.003
		180.783	89.0695		180.783	105.522		153.12	314.567				169.13	100.66		169.128	140.325		168.731	221.312
		180.783	133.905		180.783	170.136		153.12	175.837				168.81	282.63		168.808	242.245		168.731	144.443
		180.783	127.5		180.783	151.132		151.519	103.622				168.81	160.72		168.808	74.7804		168.286	129.344
		179.003	81.0632		179.003	99.8212		151.519	145.431				168.49	144.71		168.487	165.719		168.286	108.067
		179.003	178.74		179.003	246.153		151.519	99.8212				168.49	97.99		168.487	64.1423		168.286	183.22
		179.003	140.31		179.003	187.24		151.519	154.933				168.17	168.73		168.167	221.312		168.286	254.256
		179.003	218.772		179.003	145.431		151.519	107.423				166.89	135.81		166.886	109.097		167.841	188.711
		179.003	169.133		179.003	215.746		151.519	118.825				166.57	163.39		166.566	77.8689		167.396	235.725
		179.003	295.632		179.003	137.829		151.519	151.132				165.93	181.19		165.925	247.392		166.506	160.915
		179.003	156.323		179.003	124.526		149.917	191.041				165.93	126.02		165.925	111.842		166.506	337.988
		179.003	138.709		179.003	118.825		149.917	172.037				165.93	112.67		165.925	193.858		166.506	224.743
		177.223	97.0758		177.223	164.435		149.917	153.033				165.93	158.05		165.925	138.952		166.506	186.995
		177.223	113.088		177.223	109.323		149.917	160.634				165.61	119.35		165.605	158.169		166.506	119.049
		177.223	236.386		177.223	219.547		149.917	181.539				165.61	394.3		165.605	293.376		166.506	156.454
		177.223	84.2657		177.223	115.024		148.316	286.061				165.28	131.8		165.285	178.759		166.061	110.126
		177.223	165.93		177.223	217.646		148.316	187.24				165.28	129.58		165.285	193.858		166.061	132.775
		175.443	108.285		175.443	113.124		148.316	168.236				165.28	141.59		165.285	157.14		166.061	210.33
		175.443	271.613		175.443	295.563		148.316	86.5183				164.96	310.21		164.965	293.376		166.061	101.547
		175.443	199.557		175.443	143.531		148.316	132.128				164.64	307.99		164.644	430.985		165.172	241.558
		175.443	113.088		175.443	94.12		148.316	115.024				164.32	144.71		164.324	129		165.172	164.69
		175.443	181.943		175.443	173.937		148.316	219.547				163.68	114.45		163.684	135.52		164.727	309.505
		175.443	76.2594		175.443	204.344		146.715	213.846				163.68	209.22		163.684	173.612		164.282	257.001
		175.443	141.911		175.443	301.264		146.715	118.825				163.36	150.93		163.363	176.357		164.282	158.169
		173.663	85.8669		173.663	58.0122		146.715	348.775				163.04	203.43		163.043	231.263		163.392	125.912
		173.663	186.747		173.663	168.236		146.715	145.431				163.04	114.45		163.043	86.7912		163.392	77.8689
		173.663	90.6707		173.663	103.622		146.715	101.722				162.72	93.1		162.723	134.491		163.392	213.076
		173.663	60.2467		173.663	97.9208		146.715	99.8212				162.72	224.34		162.723	287.543		162.947	227.832
		173.663	60.2467		173.663	173.937		146.715	185.34				162.72	194.09		162.723	241.215		162.502	188.711
		173.663	113.088		173.663	143.531		146.715	135.929				162.72	97.99		162.723	129.344		162.502	244.647
		173.663	65.0505		173.663	105.522		145.114	208.144				162.4	134.92		162.403	169.151		162.057	241.902
		173.663	124.297		173.663	411.488		145.114	246.153				161.76	270.17		161.762	228.861		161.167	149.934
		173.663	143.512		173.663	149.232		145.114	153.033				161.12	479.28		161.122	323.575		160.722	187.682
		171.883	109.886		171.883	92.2195		145.114	187.24				161.12	95.77		161.122	96.3998		160.722	81.6437
		171.883	111.487		171.883	132.128		145.114	225.248				160.48	341.36		160.481	230.234		160.722	107.724
		171.883	125.899		171.883	151.132		145.114	164.435				160.48	150.93		160.481	204.497		160.722	74.7804
		171.883	113.088		171.883	170.136		143.512	97.9208				160.16	104.66		160.161	123.51		160.722	188.711
		171.883	89.0695		171.883	149.232		143.512	208.144				160.16	154.94		160.161	95.7134		160.722	241.215
		170.103	188.348		170.103	251.854		143.512	92.2195				160.16	160.72		160.161	241.215		160.278	151.649
		170.103	116.291		170.103	135.929		143.512	149.232				159.84	58.84		159.841	64.4855		159.833	169.494
		170.103	185.145		170.103	147.331		143.512	109.323				159.84	152.27		159.841	165.033		159.388	96.3998
		168.323	49.0379		168.323	166.335		141.911	92.2195				159.52	156.27		159.52	209.644		159.388	120.764
		168.323	145.114		168.323	164.435		141.911	162.535				158.88	120.68		158.88	149.59		159.388	187.682
		168.323	100.278		168.323	154.933		141.911	139.73				158.56	142.04		158.56	111.156		158.943	192.143
		168.323	73.0568		168.323	139.73		141.911	124.526				158.56	140.26		158.56	163.317		158.498	188.025
		168.323	103.481		168.323	78.9167		141.911	113.124				158.24	130.02		158.24	92.2818		158.053	115.96
		168.323	113.088		168.323	137.829		141.911	52.311				157.92	122.02		157.919	157.483		158.053	138.952
		168.323	121.095		168.323	179.638		141.911	168.236				157.92	211.44		157.919	273.13		158.053	203.467
		168.323	212.367		168.323	204.344		141.911	229.049				157.92	76.19		157.919	108.067		157.608	137.923
		168.323	108.285		168.323	132.128		141.911	301.264				157.6	114.01		157.599	154.051		157.608	120.421
		168.323	132.304		168.323	154.933		141.911	170.136				157.28	180.74		157.279	165.376		157.608	122.48
		168.323	169.133		168.323	276.559		140.31	187.24				157.28	125.13		157.279	148.904		157.163	171.896
		166.543	98.677		166.543	139.73		140.31	198.642				156.64	102.88		156.638	70.3193		156.718	196.604
		166.543	74.6581		166.543	103.622		140.31	166.335				156.32	112.67		156.318	166.062		156.718	175.328
		166.543	116.291		166.543	156.833		140.31	183.439				156.32	143.82		156.318	171.553		156.273	209.644
		166.543	85.8669		166.543	185.34		140.31	126.427				155.68	115.34		155.678	99.4883		156.273	120.764
		166.543	306.841		166.543	185.34		138.709	306.966				155.68	81.97		155.678	101.547		155.828	161.258
		166.543	95.4745		166.543	99.8212		138.709	343.073				155.36	170.51		155.357	163.66		155.384	211.36
		166.543	151.519		166.543	151.132		138.709	149.232				155.36	155.38		155.357	174.641		155.384	85.7617
		166.543	197.955		166.543	194.842		138.709	132.128				154.72	64.62		154.717	83.0164		155.384	174.641
		164.763	157.924		164.763	196.742		138.709	149.232				152.48	118.9		152.475	97.0861		154.939	95.7134
		164.763	82.6644		164.763	118.825		138.709	238.551				152.15	130.47		152.155	229.891		154.939	112.528
		164.763	31.424		164.763	94.12		138.709	128.327				152.15	356.48		152.155	240.872		154.494	241.902
		164.763	84.2657		164.763	90.3191		138.709	132.128				152.15	101.99		152.155	112.185		154.494	195.917
		164.763	90.6707		164.763	86.5183		138.709	118.825				151.51	142.04		151.514	151.992		154.049	243.617
		162.983	73.0568		162.983	105.522		137.107	151.132				151.19	243.92		151.194	217.537		154.049	173.955
		162.983	138.709		162.983	132.128		137.107	160.634				150.87	82.42		150.874	95.3703		153.604	155.767
		162.983	146.715		162.983	135.929		137.107	137.829				150.55	95.77		150.554	116.647		153.604	91.2523
		161.202	71.4556		161.202	124.526		137.107	96.0204				150.23	92.65		150.233	155.767		153.604	84.389
		161.202	66.6518		161.202	58.0122		135.506	168.236				150.23	167.84		150.233	188.711		153.159	304.701
		161.202	55.4429		161.202	111.224		135.506	177.738				149.91	113.12		149.913	114.244		152.714	231.95
		161.202	58.6455		161.202	99.8212		135.506	179.638				149.91	300.87		149.913	333.87		152.269	91.9386
		161.202	196.354		161.202	189.14		135.506	170.136				149.59	315.11		149.593	251.853		152.269	91.2523
		161.202	274.816		161.202	251.854		135.506	120.726				149.27	76.19		149.273	81.6437		152.269	165.033
		159.422	135.506		159.422	170.136		135.506	109.323				148.95	98.88		148.952	160.572		151.824	201.065
		159.422	61.848		159.422	162.535		133.905	189.14				148.63	130.91		148.632	211.017		151.824	147.188
		159.422	63.4493		159.422	80.8171		133.905	154.933				148.63	83.75		148.632	119.392		151.379	97.0861
		159.422	76.2594		159.422	90.3191		133.905	101.722				148.31	166.51		148.312	337.988		150.935	176.357
		157.642	117.892		157.642	107.423		133.905	99.8212				148.31	103.33		148.312	143.413		150.935	88.507
		157.642	140.31		157.642	183.439		133.905	147.331				147.99	148.27		147.992	174.984		150.935	204.497
		157.642	138.709		157.642	238.551		133.905	170.136				147.35	142.93		147.351	236.411		150.935	119.735
		157.642	204.36		157.642	196.742		133.905	128.327				147.03	122.46		147.031	121.794		150.045	166.062
		155.862	76.2594		155.862	118.825		133.905	116.925				146.71	162.06		146.711	241.902		150.045	173.955
		155.862	85.8669		155.862	113.124		133.905	386.783				146.71	286.19		146.711	161.944		150.045	170.18
		155.862	84.2657		155.862	147.331		133.905	158.734				146.71	154.05		146.711	173.955		149.6	141.697
		155.862	121.095		155.862	122.626		133.905	111.224				146.39	204.32		146.391	318.771		149.155	180.132
		155.862	225.177		155.862	223.348		132.304	137.829				146.39	211		146.391	201.408		149.155	137.923
		155.862	76.2594		155.862	75.1159		132.304	135.929				146.39	166.51		146.391	119.049		149.155	191.456
		155.862	133.905		155.862	154.933		132.304	147.331				146.07	92.65		146.07	157.826		149.155	152.336
		155.862	162.728		155.862	175.837		132.304	172.037				146.07	87.31		146.07	130.373		148.71	119.392
		155.862	284.424		155.862	185.34		132.304	308.866				145.75	132.69		145.75	158.856		148.71	95.0271
		155.862	133.905		155.862	128.327		132.304	154.933				145.43	85.53		145.43	115.274		148.71	156.454
		154.082	101.88		154.082	173.937		130.702	122.626				145.11	121.13		145.11	134.148		148.265	174.984
		154.082	103.481		154.082	118.825		130.702	177.738				145.11	83.31		145.11	96.0566		147.82	79.5847
		154.082	61.848		154.082	80.8171		130.702	122.626				144.79	112.67		144.789	167.778		147.82	104.979
		154.082	151.519		154.082	145.431		130.702	126.427				144.47	95.77		144.469	110.469		146.93	159.199
		154.082	172.335		154.082	261.356		130.702	82.7175				143.51	147.82		143.508	79.5847		146.93	180.818
		154.082	117.892		154.082	113.124		130.702	122.626				142.87	93.1		142.868	139.982		146.485	141.697
		154.082	313.246		154.082	246.153		129.101	173.937				142.55	176.29		142.548	240.186		146.485	154.738
		154.082	53.8417		154.082	61.813		129.101	185.34				142.55	56.17		142.548	109.44		146.041	199.692
		154.082	193.152		154.082	154.933		129.101	145.431				142.55	95.77		142.548	142.384		146.041	154.738
		154.082	81.0632		154.082	101.722		129.101	115.024				142.23	129.58		142.227	179.102		145.596	133.805
		154.082	81.0632		154.082	126.427		129.101	160.634				142.23	185.64		142.227	141.697		145.151	104.636
		152.302	49.0379		152.302	122.626		129.101	135.929				142.23	166.06		142.227	210.33		145.151	277.934
		152.302	105.082		152.302	143.531		129.101	120.726				141.27	202.99		141.267	100.861		144.706	129
		152.302	197.955		152.302	257.555		129.101	153.033				140.31	86.42		140.306	110.813		144.706	101.204
		152.302	93.8733		152.302	120.726		129.101	86.5183				139.67	89.98		139.665	94.3408		144.706	144.786
		152.302	119.493		152.302	109.323		129.101	116.925				139.67	146.04		139.665	199.692		144.706	165.719
		152.302	348.474		152.302	253.754		127.5	172.037				139.67	111.78		139.665	66.2013		144.706	107.724
		152.302	442.949		152.302	259.455		127.5	59.9126				139.67	114.45		139.665	180.475		144.261	184.936
		152.302	154.721		152.302	124.526		127.5	151.132				139.35	149.15		139.345	137.923		144.261	241.215
		152.302	116.291		152.302	135.929		127.5	141.63				139.02	181.19		139.025	212.733		144.261	156.797
		152.302	114.69		152.302	137.829		125.899	151.132				138.06	166.06		138.064	132.775		143.816	147.531
		150.522	130.702		150.522	177.738		125.899	272.758				138.06	776.48		138.064	583.35		143.816	84.7322
		150.522	89.0695		150.522	124.526		125.899	151.132				137.74	123.35		137.744	64.4855		143.816	171.553
		150.522	61.848		150.522	90.3191		125.899	164.435				137.42	111.78		137.424	71.3487		143.816	153.022
		150.522	133.905		150.522	101.722		125.899	134.029				137.42	108.22		137.424	83.0164		143.371	160.572
		150.522	60.2467		150.522	153.033		125.899	118.825				137.42	368.94		137.424	351.714		143.371	165.719
		150.522	164.329		150.522	99.8212		125.899	86.5183				137.42	237.69		137.424	330.438		142.926	158.856
		150.522	105.082		150.522	132.128		125.899	101.722				137.42	89.98		137.424	145.472		142.926	196.261
		148.742	92.272		148.742	164.435		125.899	200.543				137.1	671.92		137.103	602.225		142.926	236.411
		148.742	105.082		148.742	145.431		124.297	132.128				137.1	155.83		137.103	161.258		142.481	168.808
		148.742	226.778		148.742	173.937		124.297	21.9045				136.78	92.21		136.783	101.204		142.481	178.759
		148.742	89.0695		148.742	118.825		124.297	50.4106				136.78	166.51		136.783	156.454		142.481	95.3703
		146.962	69.8543		146.962	107.423		124.297	223.348				136.46	116.23		136.463	76.8394		142.481	164.346
		146.962	53.8417		146.962	96.0204		124.297	411.488				136.46	110.89		136.463	149.59		142.481	98.1156
		146.962	60.2467		146.962	77.0163		124.297	61.813				135.82	208.33		135.822	276.904		142.036	145.129
		146.962	231.582		146.962	185.34		124.297	124.526				135.82	108.67		135.822	129.344		142.036	151.992
		146.962	129.101		146.962	115.024		124.297	96.0204				135.5	142.48		135.502	178.759		142.036	159.199
		146.962	98.677		146.962	124.526		124.297	217.646				135.5	106		135.502	136.55		142.036	111.156
		146.962	113.088		146.962	122.626		124.297	162.535				135.5	206.55		135.502	216.507		141.591	71.6919
		146.962	159.525		146.962	175.837		122.696	75.1159				135.18	218.56		135.182	212.733		141.591	157.14
		146.962	58.6455		146.962	94.12		122.696	101.722				135.18	214.56		135.182	162.974		141.147	92.625
		146.962	81.0632		146.962	99.8212		122.696	151.132				135.18	147.82		135.182	104.979		140.702	172.925
		146.962	156.323		146.962	187.24		122.696	170.136				134.86	125.13		134.862	144.443		140.257	88.1638
		145.182	73.0568		145.182	80.8171		122.696	162.535				134.86	203.43		134.862	122.48		140.257	226.459
		145.182	71.4556		145.182	96.0204		121.095	84.6179				134.86	101.55		134.862	157.483		140.257	163.317
		145.182	77.8606		145.182	71.3151		121.095	151.132				134.54	123.35		134.542	165.376		139.812	65.8581
		145.182	60.2467		145.182	96.0204		121.095	122.626				134.54	93.54		134.542	98.4588		139.367	138.609
		145.182	210.765		145.182	192.941		121.095	196.742				134.54	160.72		134.542	188.711		139.367	88.8501
		145.182	322.854		145.182	272.758		121.095	96.0204				134.22	110.45		134.221	46.6409		139.367	116.99
		145.182	53.8417		145.182	65.6138		121.095	80.8171				133.58	97.99		133.581	92.625		139.367	131.059
		145.182	212.367		145.182	206.244		121.095	116.925				133.58	83.31		133.581	134.491		138.477	107.381
		145.182	122.696		145.182	162.535		121.095	160.634				133.58	287.97		133.581	392.894		138.477	119.392
		143.402	137.107		143.402	151.132		121.095	128.327				133.58	139.37		133.581	131.059		138.477	194.545
		143.402	129.101		143.402	145.431		121.095	88.4187				133.26	56.17		133.261	104.636		137.142	86.7912
		143.402	106.683		143.402	118.825		121.095	179.638				133.26	101.99		133.261	92.9681		136.697	135.864
		143.402	97.0758		143.402	122.626		119.493	189.14				132.3	98.88		132.3	102.577		136.697	93.3113
		143.402	316.449		143.402	246.153		119.493	204.344				132.3	121.57		132.3	98.4588		136.697	228.175
		143.402	161.126		143.402	173.937		119.493	103.622				131.66	229.24		131.659	405.591		136.252	183.907
		141.622	129.101		141.622	185.34		119.493	105.522				131.66	56.17		131.659	50.4157		136.252	124.882
		141.622	84.2657		141.622	69.4147		119.493	109.323				131.34	101.99		131.339	104.979		135.808	83.3595
		141.622	77.8606		141.622	103.622		119.493	137.829				131.34	155.38		131.339	85.7617		135.808	109.097
		141.622	279.62		141.622	261.356		119.493	56.1118				131.02	76.19		131.019	159.199		135.363	116.99
		141.622	84.2657		141.622	168.236		119.493	202.443				130.7	307.1		130.699	314.996		135.363	134.148
		141.622	119.493		141.622	137.829		119.493	75.1159				130.7	116.68		130.699	129		134.918	160.915
		141.622	28.2215		141.622	61.813		117.892	151.132				130.38	76.19		130.378	93.3113		134.918	169.151
		141.622	73.0568		141.622	139.73		117.892	320.268				129.74	190.09		129.738	179.789		134.473	107.724
		141.622	130.702		141.622	122.626		117.892	107.423				129.74	85.09		129.738	86.7912		134.028	244.647
		141.622	89.0695		141.622	113.124		117.892	113.124				129.42	104.22		129.418	119.392		133.583	166.749
		141.622	116.291		141.622	153.033		117.892	75.1159				129.1	175.4		129.097	170.18		133.583	86.448
		141.622	66.6518		141.622	115.024		116.291	118.825				128.78	160.72		128.777	187.682		133.138	114.244
		139.842	113.088		139.842	173.937		116.291	101.722				128.46	135.36		128.457	116.99		132.693	100.175
		139.842	47.4366		139.842	151.132		116.291	156.833				128.46	232.8		128.457	322.545		132.693	127.971
		139.842	71.4556		139.842	130.228		116.291	135.929				128.46	279.07		128.457	327.006		132.693	161.944
		139.842	164.329		139.842	126.427		116.291	172.037				128.46	99.33		128.457	143.07		132.693	158.856
		139.842	55.4429		139.842	75.1159		116.291	126.427				128.46	114.9		128.457	142.384		132.693	126.598
		139.842	327.658		139.842	259.455		116.291	200.543				128.14	118.46		128.137	79.5847		132.248	95.0271
		139.842	77.8606		139.842	103.622		116.291	105.522				127.82	118.46		127.816	170.523		131.803	90.9091
		139.842	161.126		139.842	103.622		116.291	115.024				127.82	150.04		127.816	170.18		131.803	178.759
		139.842	125.899		139.842	134.029		116.291	153.033				127.5	194.54		127.496	182.191		131.803	188.025
		139.842	76.2594		139.842	137.829		116.291	135.929				126.86	103.33		126.856	88.8501		131.803	185.966
		139.842	77.8606		139.842	113.124		116.291	115.024				126.22	558.92		126.215	625.903		131.803	155.081
		139.842	141.911		139.842	170.136		114.69	92.2195				126.22	190.53		126.215	131.746		131.358	211.36
		138.062	73.0568		138.062	132.128		114.69	158.734				126.22	177.63		126.215	162.974		130.914	179.446
		138.062	149.917		138.062	153.033		114.69	71.3151				126.22	124.68		126.215	183.564		130.914	211.017
		138.062	61.848		138.062	122.626		114.69	86.5183				125.89	156.72		125.895	196.604		130.914	182.191
		138.062	175.538		138.062	168.236		114.69	153.033				125.89	251.48		125.895	189.054		130.914	171.21
		138.062	122.696		138.062	151.132		114.69	105.522				125.57	78.41		125.575	71.0056		130.469	168.808
		138.062	164.329		138.062	172.037		114.69	67.5143				125.57	114.9		125.575	117.676		130.469	229.891
		138.062	77.8606		138.062	122.626		114.69	181.539				125.57	243.92		125.575	133.805		130.024	226.802
		138.062	103.481		138.062	173.937		114.69	67.5143				125.57	122.91		125.575	78.5552		130.024	92.2818
		138.062	90.6707		138.062	120.726		114.69	137.829				125.25	129.58		125.254	88.8501		129.579	179.102
		136.282	193.152		136.282	120.726		114.69	94.12				125.25	99.33		125.254	135.177		129.579	137.579
		136.282	58.6455		136.282	122.626		114.69	92.2195				124.93	61.06		124.934	89.5365		129.579	193.858
		136.282	100.278		136.282	134.029		113.088	86.5183				124.93	74.41		124.934	134.834		129.579	88.8501
		136.282	65.0505		136.282	78.9167		113.088	147.331				123.97	146.49		123.974	154.738		129.579	184.593
		136.282	151.519		136.282	99.8212		113.088	173.937				123.65	83.75		123.653	91.9386		129.134	124.539
		136.282	137.107		136.282	160.634		113.088	105.522				123.65	215.89		123.653	287.543		129.134	125.569
		136.282	101.88		136.282	270.858		113.088	143.531				123.65	210.11		123.653	260.776		128.689	106.352
		136.282	116.291		136.282	105.522		113.088	170.136				123.33	89.98		123.333	98.8019		128.244	108.067
		136.282	122.696		136.282	170.136		113.088	54.2114				123.33	134.03		123.333	244.647		128.244	99.4883
		136.282	85.8669		136.282	113.124		113.088	109.323				122.69	109.56		122.692	108.067		128.244	161.258
		134.502	45.8354		134.502	58.0122		113.088	137.829				122.69	91.32		122.692	165.719		127.354	95.7134
		134.502	121.095		134.502	84.6179		113.088	327.87				122.05	39.71		122.052	46.9841		126.909	131.746
		134.502	69.8543		134.502	59.9126		113.088	122.626				122.05	112.23		122.052	165.033		126.909	113.215
		134.502	81.0632		134.502	67.5143		113.088	128.327				122.05	135.81		122.052	83.3595		126.909	169.837
		134.502	98.677		134.502	135.929		113.088	94.12				121.41	287.08		121.412	307.446		126.465	96.3998
		134.502	154.721		134.502	175.837		111.487	132.128				121.41	79.75		121.412	96.3998		126.465	112.872
		134.502	181.943		134.502	151.132		111.487	213.846				120.77	82.42		120.771	65.1718		126.02	108.41
		134.502	57.0442		134.502	101.722		111.487	75.1159				120.45	77.52		120.451	55.9064		126.02	136.207
		134.502	124.297		134.502	124.526		111.487	77.0163				120.45	96.66		120.451	109.097		126.02	158.513
		132.722	84.2657		132.722	297.464		111.487	107.423				120.13	93.54		120.131	51.4452		126.02	111.842
		132.722	81.0632		132.722	65.6138		111.487	316.468				119.81	58.39		119.81	96.0566		126.02	114.931
		132.722	114.69		132.722	158.734		111.487	61.813				119.81	125.57		119.81	99.1451		125.575	99.1451
		132.722	77.8606		132.722	73.2155		111.487	97.9208				119.49	64.62		119.49	95.3703		125.575	111.842
		132.722	199.557		132.722	164.435		111.487	101.722				119.49	268.84		119.49	270.384		125.575	114.244
		132.722	234.784		132.722	141.63		109.886	92.2195				119.49	136.25		119.49	124.882		125.13	148.904
		132.722	146.715		132.722	185.34		109.886	149.232				118.85	142.04		118.85	159.199		125.13	144.443
		130.942	124.297		130.942	132.128		109.886	82.7175				118.85	69.52		118.85	55.22		124.685	91.5955
		130.942	113.088		130.942	105.522		109.886	94.12				118.53	183.86		118.529	154.051		124.685	183.564
		130.942	81.0632		130.942	115.024		109.886	75.1159				118.21	197.65		118.209	237.097		124.685	87.8207
		130.942	45.8354		130.942	54.2114		108.285	113.124				118.21	70.41		118.209	134.834		123.795	179.789
		130.942	42.6328		130.942	33.3069		108.285	101.722				117.89	77.97		117.889	65.8581		123.795	147.188
		130.942	101.88		130.942	124.526		108.285	156.833				117.89	92.21		117.889	93.9976		123.795	132.089
		130.942	125.899		130.942	101.722		108.285	227.148				117.89	156.27		117.889	120.764		123.795	126.598
		130.942	129.101		130.942	116.925		108.285	187.24				117.57	98.44		117.569	122.823		123.795	137.579
		130.942	68.253		130.942	82.7175		108.285	67.5143				117.25	149.15		117.248	180.132		123.35	64.4855
		130.942	233.183		130.942	141.63		108.285	94.12				117.25	85.98		117.248	113.215		123.35	102.577
		130.942	124.297		130.942	162.535		108.285	132.128				117.25	126.46		117.248	96.3998		123.35	120.078
		130.942	226.778		130.942	194.842		108.285	105.522				116.93	122.46		116.928	75.1236		123.35	165.376
		129.162	87.4682		129.162	115.024		106.683	86.5183				116.93	94.43		116.928	90.9091		122.905	88.1638
		129.162	161.126		129.162	255.655		106.683	147.331				116.93	130.91		116.928	171.21		122.905	78.5552
		129.162	141.911		129.162	139.73		106.683	107.423				116.61	98.88		116.608	89.5365		122.46	75.1236
		129.162	87.4682		129.162	156.833		106.683	96.0204				116.61	123.8		116.608	137.579		122.46	121.794
		129.162	170.734		129.162	175.837		106.683	56.1118				116.29	50.83		116.288	69.2898		122.46	87.8207
		129.162	60.2467		129.162	107.423		106.683	128.327				116.29	170.96		116.288	192.143		122.015	157.483
		129.162	98.677		129.162	107.423		106.683	92.2195				116.29	115.34		116.288	151.992		121.57	90.2228
		129.162	161.126		129.162	151.132		106.683	118.825				115.97	106.89		115.967	74.0941		121.57	178.416
		129.162	111.487		129.162	101.722		106.683	46.6098				115.97	65.07		115.967	118.362		121.57	132.775
		129.162	162.728		129.162	122.626		106.683	103.622				115.97	69.96		115.967	91.2523		121.57	179.102
		127.382	119.493		127.382	103.622		106.683	111.224				115.65	115.34		115.647	112.528		121.57	98.4588
		127.382	196.354		127.382	189.14		106.683	107.423				115.65	97.99		115.647	90.9091		121.126	132.432
		127.382	133.905		127.382	147.331		106.683	183.439				115.65	227.01		115.647	241.558		121.126	134.148
		127.382	42.6328		127.382	48.5102		105.082	107.423				115.33	184.75		115.327	265.237		121.126	87.4775
		127.382	74.6581		127.382	198.642		105.082	92.2195				115.33	112.67		115.327	96.3998		120.681	149.59
		127.382	215.569		127.382	160.634		105.082	143.531				115.01	93.99		115.007	132.775		120.681	186.652
		127.382	146.715		127.382	101.722		105.082	80.8171				114.69	140.26		114.686	88.1638		120.236	83.3595
		127.382	95.4745		127.382	113.124		105.082	21.9045				114.69	168.29		114.686	108.067		120.236	171.553
		127.382	108.285		127.382	105.522		105.082	82.7175				114.37	118.9		114.366	170.867		120.236	186.309
		125.602	121.095		125.602	151.132		105.082	80.8171				114.37	126.02		114.366	114.931		119.346	74.7804
		125.602	53.8417		125.602	73.2155		105.082	58.0122				114.37	150.04		114.366	173.955		119.346	224.4
		125.602	44.2341		125.602	73.2155		105.082	145.431				113.73	91.32		113.726	99.4883		119.346	106.695
		125.602	58.6455		125.602	99.8212		105.082	132.128				113.73	120.24		113.726	171.553		119.346	205.869
		125.602	55.4429		125.602	86.5183		103.481	118.825				113.73	47.72		113.726	69.2898		119.346	83.3595
		125.602	114.69		125.602	86.5183		103.481	126.427				113.41	141.59		113.406	71.6919		119.346	158.169
		125.602	84.2657		125.602	77.0163		103.481	94.12				113.41	190.53		113.406	84.0459		118.901	170.867
		125.602	220.373		125.602	179.638		103.481	61.813				113.41	196.76		113.406	277.934		118.901	153.365
		125.602	316.449		125.602	249.953		103.481	78.9167				113.09	114.45		113.085	68.2603		118.901	97.0861
		125.602	137.107		125.602	137.829		103.481	134.029				112.76	65.96		112.765	99.4883		118.456	170.523
		125.602	58.6455		125.602	71.3151		103.481	80.8171				112.44	236.36		112.445	187.338		118.456	79.5847
		123.822	141.911		123.822	92.2195		103.481	173.937				112.44	86.87		112.445	93.9976		118.456	151.992
		123.822	114.69		123.822	92.2195		103.481	185.34				111.8	124.68		111.804	91.5955		118.456	183.564
		123.822	77.8606		123.822	143.531		101.88	82.7175				111.8	212.78		111.804	278.963		118.011	69.2898
		123.822	82.6644		123.822	78.9167		101.88	173.937				111.8	69.52		111.804	82.6732		118.011	90.566
		123.822	44.2341		123.822	40.9086		101.88	88.4187				111.48	88.65		111.484	73.0646		117.566	159.885
		123.822	34.6265		123.822	56.1118		101.88	84.6179				111.48	89.09		111.484	64.8286		117.566	123.51
		123.822	68.253		123.822	80.8171		101.88	183.439				111.16	121.57		111.164	178.416		116.677	76.1531
		123.822	60.2467		123.822	56.1118		101.88	124.526				111.16	93.54		111.164	93.9976		116.677	147.188
		123.822	255.601		123.822	210.045		101.88	270.858				111.16	158.05		111.164	115.96		116.677	132.089
		123.822	140.31		123.822	126.427		101.88	75.1159				110.84	67.29		110.844	84.0459		116.677	57.6222
		122.042	71.4556		122.042	92.2195		101.88	44.7094				110.84	227.9		110.844	150.62		116.677	129
		122.042	93.8733		122.042	67.5143		101.88	71.3151				110.84	90.87		110.844	133.462		116.232	76.8394
		122.042	97.0758		122.042	97.9208		101.88	59.9126				110.84	85.53		110.844	102.234		116.232	136.55
		122.042	58.6455		122.042	96.0204		101.88	128.327				110.52	79.3		110.523	116.99		115.787	137.923
		122.042	69.8543		122.042	90.3191		101.88	50.4106				110.52	113.12		110.523	103.263		115.787	163.317
		122.042	57.0442		122.042	82.7175		101.88	78.9167				110.52	61.51		110.523	29.1395		115.342	112.528
		122.042	135.506		122.042	109.323		101.88	101.722				110.52	80.19		110.523	100.861		115.342	192.486
		122.042	63.4493		122.042	67.5143		101.88	46.6098				110.52	74.41		110.523	77.8689		115.342	197.633
		122.042	82.6644		122.042	202.443		100.278	116.925				109.88	154.05		109.883	243.617		115.342	201.065
		122.042	81.0632		122.042	80.8171		100.278	77.0163				109.88	84.64		109.883	86.1048		115.342	146.502
		122.042	71.4556		122.042	65.6138		100.278	162.535				109.56	213.67		109.562	208.958		115.342	151.992
		122.042	58.6455		122.042	113.124		100.278	130.228				109.56	132.25		109.562	95.0271		115.342	99.4883
		122.042	106.683		122.042	107.423		100.278	71.3151				109.56	98.88		109.562	107.381		114.897	162.974
		120.262	146.715		120.262	213.846		100.278	134.029				109.56	63.29		109.562	106.008		114.897	117.676
		120.262	81.0632		120.262	97.9208		100.278	73.2155				109.24	95.77		109.242	106.695		114.897	90.2228
		120.262	82.6644		120.262	116.925		100.278	424.791				109.24	41.49		109.242	31.8848		114.897	96.7429
		120.262	101.88		120.262	84.6179		100.278	154.933				109.24	113.12		109.242	104.293		114.897	142.384
		120.262	34.6265		120.262	59.9126		100.278	78.9167				109.24	50.38		109.242	49.7294		114.452	135.52
		120.262	101.88		120.262	78.9167		100.278	113.124				108.92	94.88		108.922	121.451		114.452	77.5257
		120.262	79.4619		120.262	107.423		100.278	164.435				108.92	409.43		108.922	397.355		114.452	68.2603
		118.482	106.683		118.482	147.331		100.278	185.34				108.92	79.75		108.922	37.7186		114.452	180.475
		118.482	65.0505		118.482	120.726		100.278	115.024				108.92	89.54		108.922	138.609		114.452	86.7912
		118.482	143.512		118.482	97.9208		98.677	139.73				108.92	97.99		108.922	126.598		114.007	157.826
		118.482	108.285		118.482	101.722		98.677	124.526				108.6	98.88		108.602	110.469		114.007	154.051
		118.482	95.4745		118.482	61.813		98.677	135.929				108.6	98.88		108.602	89.8796		113.562	32.5712
		118.482	106.683		118.482	92.2195		98.677	322.169				108.6	81.08		108.602	105.665		113.562	76.4962
		118.482	199.557		118.482	141.63		98.677	124.526				108.6	105.11		108.602	110.469		113.562	64.8286
		118.482	103.481		118.482	134.029		98.677	105.522				108.6	107.33		108.602	111.499		113.562	150.963
		118.482	103.481		118.482	80.8171		98.677	71.3151				108.28	97.55		108.282	102.234		113.562	119.049
		118.482	138.709		118.482	149.232		98.677	107.423				108.28	104.22		108.282	104.293		113.117	114.244
		118.482	138.709		118.482	128.327		98.677	94.12				108.28	89.54		108.282	75.1236		113.117	104.293
		118.482	55.4429		118.482	69.4147		98.677	65.6138				108.28	77.52		108.282	67.9171		113.117	93.3113
		118.482	57.0442		118.482	82.7175		98.677	78.9167				107.96	123.35		107.961	102.577		113.117	103.263
		118.482	100.278		118.482	115.024		97.0758	147.331				107.64	90.43		107.641	105.665		112.672	166.062
		116.702	85.8669		116.702	69.4147		97.0758	97.9208				107.64	69.52		107.641	50.0725		112.672	32.9143
		116.702	76.2594		116.702	44.7094		97.0758	168.236				107.64	72.19		107.641	63.456		112.672	102.577
		116.702	92.272		116.702	92.2195		97.0758	113.124				107.64	50.83		107.641	31.1985		112.672	110.126
		116.702	172.335		116.702	143.531		97.0758	82.7175				107.32	105.55		107.321	115.274		112.672	193.858
		116.702	165.93		116.702	219.547		97.0758	82.7175				107.32	111.34		107.321	135.52		112.672	96.3998
		116.702	41.0316		116.702	71.3151		97.0758	164.435				107.32	86.87		107.321	115.617		112.672	167.778
		116.702	146.715		116.702	118.825		97.0758	65.6138				107	77.97		107.001	125.226		112.227	165.033
		116.702	95.4745		116.702	75.1159		97.0758	113.124				107	102.44		107.001	125.226		112.227	112.872
		116.702	121.095		116.702	116.925		97.0758	33.3069				106.68	80.64		106.68	56.5927		112.227	102.234
		116.702	23.4177		116.702	172.037		97.0758	88.4187				106.68	88.65		106.68	48.3567		111.782	71.3487
		116.702	74.6581		116.702	105.522		97.0758	78.9167				106.68	102.44		106.68	98.1156		111.782	66.2013
		116.702	138.709		116.702	149.232		97.0758	122.626				106.68	90.87		106.68	105.665		111.782	185.279
		116.702	89.0695		116.702	126.427		97.0758	80.8171				106.36	96.66		106.36	103.263		111.338	138.952
		114.922	21.8164		114.922	58.0122		97.0758	69.4147				106.36	126.46		106.36	112.872		111.338	135.52
		114.922	124.297		114.922	21.9045		97.0758	75.1159				106.04	107.78		106.04	146.845		111.338	67.5739
		114.922	140.31		114.922	198.642		97.0758	101.722				106.04	74.85		106.04	164.003		111.338	118.019
		114.922	148.316		114.922	168.236		95.4745	58.0122				106.04	120.68		106.04	186.652		110.893	59.6812
		114.922	84.2657		114.922	162.535		95.4745	61.813				106.04	76.63		106.04	89.5365		110.893	109.097
		114.922	93.8733		114.922	156.833		95.4745	151.132				105.72	36.15		105.72	65.515		110.893	78.5552
		114.922	79.4619		114.922	90.3191		95.4745	88.4187				105.72	123.35		105.72	120.078		110.893	97.4293
		114.922	36.2278		114.922	59.9126		95.4745	39.0081				105.4	142.93		105.399	196.261		110.893	149.59
		114.922	52.2404		114.922	67.5143		95.4745	113.124				105.4	61.51		105.399	93.6545		110.448	46.6409
		114.922	93.8733		114.922	101.722		95.4745	67.5143				105.4	91.76		105.399	128.314		110.448	41.8366
		114.922	185.145		114.922	154.933		95.4745	69.4147				105.08	248.81		105.079	185.623		110.448	182.877
		114.922	148.316		114.922	115.024		95.4745	96.0204				105.08	83.31		105.079	96.0566		110.003	144.443
		114.922	106.683		114.922	183.439		95.4745	75.1159				104.76	128.69		104.759	106.352		109.558	96.7429
		113.142	130.702		113.142	122.626		95.4745	99.8212				104.76	105.55		104.759	151.306		109.558	108.067
		113.142	20.2152		113.142	56.1118		95.4745	29.5061				104.76	288.41		104.759	363.725		109.113	122.137
		113.142	57.0442		113.142	39.0081		95.4745	59.9126				104.76	94.88		104.759	142.041		109.113	118.362
		113.142	28.2215		113.142	44.7094		95.4745	67.5143				104.44	50.38		104.439	36.6891		109.113	126.941
		113.142	65.0505		113.142	61.813		95.4745	113.124				104.44	146.04		104.439	154.738		109.113	93.6545
		113.142	125.899		113.142	164.435		95.4745	16.2033				104.44	103.33		104.439	140.668		108.668	152.679
		113.142	148.316		113.142	86.5183		93.8733	67.5143				104.44	102.44		104.439	98.1156		108.668	116.99
		113.142	82.6644		113.142	58.0122		93.8733	58.0122				104.12	38.37		104.118	31.1985		108.668	130.373
		113.142	36.2278		113.142	101.722		93.8733	111.224				104.12	92.65		104.118	127.628		108.668	129.344
		113.142	141.911		113.142	124.526		93.8733	115.024				104.12	64.18		104.118	99.8314		108.223	80.6142
		113.142	101.88		113.142	128.327		93.8733	120.726				103.8	85.09		103.798	119.392		108.223	98.4588
		113.142	68.253		113.142	48.5102		93.8733	153.033				103.8	133.14		103.798	114.244		108.223	83.0164
		113.142	58.6455		113.142	86.5183		93.8733	156.833				103.8	152.71		103.798	231.95		107.778	146.845
		113.142	84.2657		113.142	101.722		93.8733	113.124				103.8	87.31		103.798	55.5632		107.778	115.617
		113.142	44.2341		113.142	78.9167		93.8733	257.555				103.48	43.71		103.478	89.5365		107.778	97.0861
		111.362	50.6392		111.362	126.427		93.8733	73.2155				103.48	77.97		103.478	72.7214		107.333	77.1826
		111.362	79.4619		111.362	88.4187		93.8733	96.0204				103.48	101.55		103.478	91.9386		107.333	98.8019
		111.362	101.88		111.362	88.4187		93.8733	78.9167				103.16	83.75		103.158	114.588		107.333	111.499
		111.362	97.0758		111.362	168.236		93.8733	58.0122				103.16	105.55		103.158	127.628		106.888	124.196
		111.362	106.683		111.362	96.0204		93.8733	97.9208				102.84	91.32		102.837	118.706		106.888	74.0941
		111.362	129.101		111.362	135.929		93.8733	101.722				102.52	295.09		102.517	158.856		106.888	64.8286
		111.362	65.0505		111.362	63.7134		93.8733	78.9167				102.52	99.33		102.517	62.4265		106.444	175.328
		111.362	106.683		111.362	103.622		93.8733	115.024				102.52	125.57		102.517	114.244		106.444	131.403
		109.582	132.304		109.582	137.829		92.272	92.2195				102.2	65.51		102.197	43.2092		106.444	116.647
		109.582	132.304		109.582	135.929		92.272	113.124				102.2	146.93		102.197	159.199		106.444	101.204
		109.582	97.0758		109.582	113.124		92.272	101.722				102.2	52.16		102.197	39.7776		105.999	58.6517
		109.582	79.4619		109.582	67.5143		92.272	164.435				102.2	86.87		102.197	89.5365		105.999	136.55
		109.582	148.316		109.582	132.128		92.272	147.331				102.2	114.9		102.197	162.974		105.999	183.907
		109.582	65.0505		109.582	187.24		92.272	54.2114				101.88	101.55		101.877	161.258		105.554	127.628
		109.582	97.0758		109.582	78.9167		92.272	48.5102				101.88	41.93		101.877	56.9358		105.554	115.274
		109.582	63.4493		109.582	107.423		92.272	78.9167				101.56	92.21		101.556	59.6812		105.554	151.306
		109.582	60.2467		109.582	122.626		92.272	54.2114				101.56	141.15		101.556	92.625		105.554	97.0861
		107.802	76.2594		107.802	37.1077		92.272	63.7134				101.56	91.76		101.556	114.244		105.109	180.818
		107.802	69.8543		107.802	59.9126		92.272	86.5183				101.24	132.69		101.236	100.175		105.109	110.469
		107.802	106.683		107.802	86.5183		92.272	78.9167				101.24	143.37		101.236	165.719		104.664	141.011
		107.802	68.253		107.802	75.1159		92.272	132.128				101.24	89.54		101.236	110.126		104.664	123.51
		107.802	89.0695		107.802	84.6179		92.272	84.6179				100.92	110.89		100.916	59.6812		104.219	50.4157
		107.802	69.8543		107.802	96.0204		90.6707	103.622				100.92	110.89		100.916	109.097		104.219	111.156
		107.802	111.487		107.802	316.468		90.6707	65.6138				100.92	119.35		100.916	224.4		104.219	135.177
		107.802	133.905		107.802	116.925		90.6707	105.522				100.92	73.52		100.916	54.5337		104.219	119.392
		107.802	97.0758		107.802	101.722		90.6707	134.029				100.92	65.96		100.916	48.0136		104.219	135.177
		107.802	73.0568		107.802	59.9126		90.6707	101.722				100.6	53.5		100.596	70.6624		104.219	135.177
		107.802	52.2404		107.802	56.1118		90.6707	312.667				100.28	45.05		100.275	78.2121		104.219	104.293
		107.802	53.8417		107.802	16.2033		90.6707	65.6138				99.96	62.4		99.9552	67.5739		103.774	132.775
		107.802	79.4619		107.802	96.0204		90.6707	50.4106				99.96	237.25		99.9552	185.623		103.774	77.1826
		107.802	63.4493		107.802	105.522		90.6707	103.622				99.96	67.29		99.9552	133.118		103.774	90.566
		106.022	101.88		106.022	82.7175		90.6707	183.439				99.63	94.43		99.635	96.3998		103.329	49.3862
		106.022	79.4619		106.022	120.726		90.6707	77.0163				99.63	77.97		99.635	78.8984		103.329	52.1315
		106.022	82.6644		106.022	75.1159		90.6707	160.634				99.63	98.44		99.635	90.9091		103.329	144.443
		106.022	116.291		106.022	101.722		90.6707	82.7175				99.63	87.31		99.635	113.901		103.329	140.668
		106.022	119.493		106.022	105.522		90.6707	50.4106				99.31	54.83		99.3148	66.5444		103.329	143.413
		106.022	124.297		106.022	50.4106		90.6707	48.5102				99.31	121.13		99.3148	87.4775		103.329	88.8501
		106.022	26.6202		106.022	37.1077		90.6707	115.024				98.99	57.06		98.9945	50.7589		102.884	70.3193
		106.022	113.088		106.022	327.87		90.6707	105.522				98.67	84.2		98.6743	89.5365		102.884	125.226
		106.022	36.2278		106.022	132.128		90.6707	86.5183				98.67	398.75		98.6743	336.958		102.439	98.1156
		106.022	71.4556		106.022	77.0163		90.6707	120.726				98.67	189.2		98.6743	182.534		102.439	125.226
		106.022	106.683		106.022	111.224		89.0695	113.124				98.67	97.1		98.6743	127.971		102.439	98.1156
		106.022	45.8354		106.022	84.6179		89.0695	71.3151				98.67	86.87		98.6743	116.99		102.439	51.4452
		106.022	146.715		106.022	99.8212		89.0695	124.526				98.67	45.94		98.6743	49.3862		101.995	92.9681
		106.022	116.291		106.022	115.024		89.0695	39.0081				98.35	73.52		98.354	76.8394		101.995	104.979
		104.242	60.2467		104.242	46.6098		89.0695	105.522				98.35	267.95		98.354	223.371		101.995	112.185
		104.242	100.278		104.242	130.228		89.0695	84.6179				98.35	38.37		98.354	30.169		101.55	48.6999
		104.242	58.6455		104.242	73.2155		89.0695	63.7134				98.03	68.18		98.0338	72.0351		101.55	76.4962
		104.242	92.272		104.242	101.722		89.0695	59.9126				98.03	118.01		98.0338	69.2898		101.55	157.483
		104.242	39.4303		104.242	96.0204		89.0695	42.809				97.71	159.83		97.7135	169.494		101.55	91.9386
		104.242	74.6581		104.242	88.4187		89.0695	73.2155				97.71	162.5		97.7135	188.711		101.55	161.258
		104.242	145.114		104.242	153.033		89.0695	59.9126				97.71	160.28		97.7135	151.649		101.105	68.9466
		104.242	133.905		104.242	99.8212		89.0695	118.825				97.39	116.68		97.3933	76.1531		101.105	63.7991
		104.242	41.0316		104.242	50.4106		89.0695	126.427				97.39	175.85		97.3933	195.231		100.66	140.325
		104.242	90.6707		104.242	65.6138		89.0695	113.124				97.07	63.29		97.073	72.3782		100.66	93.9976
		104.242	108.285		104.242	94.12		89.0695	149.232				96.75	69.96		96.7528	47.3272		100.215	84.389
		104.242	141.911		104.242	113.124		89.0695	80.8171				96.75	127.35		96.7528	95.7134		100.215	73.4077
		104.242	116.291		104.242	126.427		89.0695	97.9208				96.43	45.05		96.4326	40.8071		100.215	83.3595
		104.242	50.6392		104.242	71.3151		87.4682	115.024				96.43	100.21		96.4326	83.3595		99.325	74.0941
		104.242	66.6518		104.242	153.033		87.4682	113.124				96.11	88.2		96.1123	79.2415		99.325	125.226
		104.242	34.6265		104.242	69.4147		87.4682	105.522				96.11	61.95		96.1123	96.3998		99.325	62.4265
		104.242	92.272		104.242	132.128		87.4682	90.3191				96.11	84.2		96.1123	101.547		99.325	135.177
		104.242	47.4366		104.242	75.1159		87.4682	122.626				96.11	95.32		96.1123	41.8366		99.325	143.07
		104.242	47.4366		104.242	63.7134		87.4682	86.5183				95.79	45.94		95.7921	53.5042		98.8801	82.33
		102.462	82.6644		102.462	141.63		87.4682	134.029				95.79	153.6		95.7921	91.2523		98.8801	89.5365
		102.462	81.0632		102.462	86.5183		87.4682	156.833				95.79	119.35		95.7921	83.3595		98.8801	362.352
		102.462	175.538		102.462	181.539		87.4682	52.311				95.79	109.11		95.7921	122.137		98.8801	49.0431
		102.462	98.677		102.462	94.12		87.4682	141.63				95.47	78.41		95.4718	98.4588		98.8801	110.469
		102.462	39.4303		102.462	109.323		87.4682	132.128				95.47	67.74		95.4718	91.5955		98.8801	71.0056
		102.462	90.6707		102.462	103.622		87.4682	59.9126				95.47	85.09		95.4718	122.137		98.8801	107.381
		102.462	36.2278		102.462	73.2155		87.4682	46.6098				95.15	57.95		95.1516	36.346		98.8801	89.8796
		102.462	37.8291		102.462	25.7053		87.4682	215.746				95.15	122.46		95.1516	87.8207		98.8801	160.572
		102.462	39.4303		102.462	88.4187		87.4682	103.622				95.15	77.52		95.1516	78.2121		98.8801	102.577
		102.462	69.8543		102.462	88.4187		87.4682	77.0163				95.15	53.5		95.1516	43.5524		98.4352	86.448
		100.682	63.4493		100.682	109.323		87.4682	92.2195				94.83	121.57		94.8313	179.102		98.4352	104.979
		100.682	98.677		100.682	124.526		87.4682	80.8171				94.83	47.27		94.8313	78.5552		98.4352	155.767
		100.682	63.4493		100.682	88.4187		87.4682	65.6138				94.51	73.08		94.5111	79.5847		98.4352	87.8207
		100.682	92.272		100.682	113.124		85.8669	113.124				94.51	86.87		94.5111	49.3862		98.4352	91.5955
		100.682	84.2657		100.682	67.5143		85.8669	69.4147				94.51	80.19		94.5111	101.89		98.4352	90.9091
		100.682	165.93		100.682	189.14		85.8669	130.228				94.19	51.72		94.1908	61.7401		98.4352	122.823
		100.682	57.0442		100.682	59.9126		85.8669	58.0122				94.19	74.85		94.1908	132.775		97.9903	90.9091
		100.682	116.291		100.682	118.825		85.8669	101.722				94.19	79.3		94.1908	88.8501		97.9903	98.4588
		100.682	85.8669		100.682	71.3151		85.8669	71.3151				93.87	65.96		93.8706	75.4667		97.9903	112.528
		100.682	95.4745		100.682	88.4187		85.8669	185.34				93.87	88.2		93.8706	80.6142		97.9903	162.287
		100.682	31.424		100.682	99.8212		85.8669	151.132				93.87	77.97		93.8706	96.7429		97.9903	64.1423
		100.682	45.8354		100.682	96.0204		85.8669	126.427				93.87	58.39		93.8706	64.8286		97.9903	129.344
		100.682	69.8543		100.682	50.4106		85.8669	71.3151				93.87	309.77		93.8706	336.615		97.9903	126.598
		100.682	133.905		100.682	158.734		85.8669	39.0081				93.55	92.65		93.5504	108.41		97.9903	92.625
		100.682	69.8543		100.682	75.1159		85.8669	113.124				93.55	109.11		93.5504	126.941		97.5454	81.9869
		100.682	52.2404		100.682	185.34		85.8669	50.4106				93.23	80.19		93.2301	88.8501		97.5454	80.6142
		100.682	39.4303		100.682	80.8171		85.8669	20.0041				93.23	118.46		93.2301	151.992		97.5454	91.2523
		100.682	39.4303		100.682	86.5183		84.2657	67.5143				92.91	77.52		92.9099	77.8689		97.5454	102.234
		100.682	73.0568		100.682	143.531		84.2657	187.24				92.91	56.17		92.9099	116.99		97.1005	132.089
		100.682	84.2657		100.682	109.323		84.2657	69.4147				92.91	57.06		92.9099	60.0243		97.1005	127.971
		100.682	85.8669		100.682	151.132		84.2657	75.1159				92.59	145.15		92.5896	104.636		97.1005	65.1718
		100.682	181.943		100.682	153.033		84.2657	59.9126				92.59	49.94		92.5896	74.7804		96.6556	109.097
		100.682	77.8606		100.682	78.9167		84.2657	297.464				92.27	59.73		92.2694	89.5365		96.6556	103.263
		100.682	73.0568		100.682	78.9167		84.2657	147.331				92.27	100.66		92.2694	93.9976		96.6556	124.882
		100.682	85.8669		100.682	39.0081		84.2657	50.4106				92.27	88.2		92.2694	91.5955		96.6556	128.657
		100.682	45.8354		100.682	75.1159		84.2657	162.535				91.95	98.88		91.9492	82.33		96.2106	68.6034
		100.682	71.4556		100.682	78.9167		84.2657	149.232				91.95	96.66		91.9492	128.657		96.2106	155.081
		98.9015	74.6581		98.9015	65.6138		84.2657	77.0163				91.63	138.48		91.6289	107.381		96.2106	111.499
		98.9015	26.6202		98.9015	44.7094		84.2657	168.236				91.63	67.74		91.6289	97.4293		95.7657	106.695
		98.9015	79.4619		98.9015	116.925		84.2657	143.531				91.63	112.23		91.6289	112.872		95.7657	110.469
		98.9015	50.6392		98.9015	48.5102		84.2657	115.024				91.31	77.08		91.3087	66.8876		95.7657	109.783
		98.9015	121.095		98.9015	96.0204		84.2657	90.3191				90.99	110.45		90.9884	41.8366		95.7657	110.813
		98.9015	129.101		98.9015	120.726		84.2657	109.323				90.99	74.85		90.9884	136.893		95.7657	142.384
		98.9015	63.4493		98.9015	48.5102		84.2657	46.6098				90.99	136.25		90.9884	183.907		95.7657	96.3998
		98.9015	79.4619		98.9015	246.153		84.2657	75.1159				90.99	138.48		90.9884	194.545		95.7657	116.647
		98.9015	279.62		98.9015	154.933		84.2657	63.7134				90.67	35.7		90.6682	39.4344		95.3208	98.4588
		98.9015	172.335		98.9015	149.232		84.2657	63.7134				90.67	165.17		90.6682	241.558		95.3208	131.059
		98.9015	100.278		98.9015	185.34		84.2657	151.132				90.67	135.36		90.6682	134.148		95.3208	81.9869
		98.9015	89.0695		98.9015	97.9208		84.2657	86.5183				90.35	92.65		90.3479	147.188		95.3208	41.8366
		98.9015	45.8354		98.9015	25.7053		84.2657	113.124				90.35	73.97		90.3479	109.097		94.8759	121.451
		98.9015	57.0442		98.9015	82.7175		84.2657	101.722				90.35	123.8		90.3479	147.188		94.8759	133.462
		97.1215	39.4303		97.1215	86.5183		82.6644	141.63				90.35	78.86		90.3479	32.5712		94.8759	142.041
		97.1215	84.2657		97.1215	187.24		82.6644	118.825				90.03	88.2		90.0277	82.6732		94.431	90.9091
		97.1215	44.2341		97.1215	58.0122		82.6644	78.9167				90.03	71.3		90.0277	54.1905		94.431	96.3998
		97.1215	100.278		97.1215	116.925		82.6644	88.4187				89.71	121.57		89.7074	132.775		93.9861	115.617
		97.1215	85.8669		97.1215	130.228		82.6644	75.1159				89.71	111.34		89.7074	67.5739		93.9861	84.0459
		97.1215	57.0442		97.1215	118.825		82.6644	116.925				89.71	81.53		89.7074	54.8768		93.9861	132.775
		97.1215	65.0505		97.1215	75.1159		82.6644	75.1159				89.71	91.76		89.7074	92.9681		93.5412	65.8581
		97.1215	36.2278		97.1215	58.0122		82.6644	58.0122				89.39	50.83		89.3872	54.5337		93.5412	100.861
		97.1215	71.4556		97.1215	113.124		82.6644	111.224				89.39	53.5		89.3872	62.0833		93.5412	98.4588
		97.1215	76.2594		97.1215	118.825		82.6644	99.8212				89.39	61.06		89.3872	112.185		93.5412	51.4452
		97.1215	105.082		97.1215	80.8171		82.6644	44.7094				89.07	65.07		89.067	86.448		93.5412	93.9976
		97.1215	42.6328		97.1215	80.8171		82.6644	50.4106				89.07	87.76		89.067	70.3193		93.0963	101.547
		97.1215	77.8606		97.1215	135.929		82.6644	27.6057				89.07	200.76		89.067	191.456		93.0963	134.491
		97.1215	49.0379		97.1215	82.7175		82.6644	202.443				89.07	52.61		89.067	37.7186		93.0963	108.754
		97.1215	89.0695		97.1215	63.7134		82.6644	56.1118				89.07	96.66		89.067	124.882		93.0963	139.982
		97.1215	101.88		97.1215	71.3151		82.6644	65.6138				89.07	61.95		89.067	74.4372		93.0963	107.381
		97.1215	53.8417		97.1215	50.4106		81.0632	97.9208				89.07	81.08		89.067	90.2228		93.0963	88.8501
		97.1215	225.177		97.1215	175.837		81.0632	99.8212				88.75	49.05		88.7467	73.0646		93.0963	92.2818
		97.1215	101.88		97.1215	183.439		81.0632	67.5143				88.75	51.27		88.7467	113.901		93.0963	128.314
		97.1215	76.2594		97.1215	78.9167		81.0632	65.6138				88.75	171.4		88.7467	193.515		93.0963	61.0538
		97.1215	63.4493		97.1215	101.722		81.0632	86.5183				88.75	88.65		88.7467	124.539		93.0963	157.14
		97.1215	61.848		97.1215	71.3151		81.0632	42.809				88.75	331.57		88.7467	303.671		92.6514	147.188
		97.1215	26.6202		97.1215	61.813		81.0632	71.3151				88.75	81.53		88.7467	91.2523		92.6514	98.4588
		97.1215	89.0695		97.1215	80.8171		81.0632	115.024				88.75	77.97		88.7467	89.8796		92.6514	155.767
		95.3415	49.0379		95.3415	63.7134		81.0632	75.1159				88.75	40.15		88.7467	101.204		92.6514	157.826
		95.3415	53.8417		95.3415	35.2073		81.0632	46.6098				88.43	85.98		88.4265	97.7724		92.6514	55.9064
		95.3415	58.6455		95.3415	88.4187		81.0632	44.7094				88.43	68.18		88.4265	94.6839		92.6514	86.7912
		95.3415	39.4303		95.3415	63.7134		81.0632	73.2155				88.11	29.92		88.1062	48.6999		92.6514	127.628
		95.3415	73.0568		95.3415	58.0122		81.0632	54.2114				88.11	66.85		88.1062	128.657		92.6514	108.41
		95.3415	57.0442		95.3415	109.323		81.0632	101.722				88.11	119.35		88.1062	205.869		92.2065	59.6812
		95.3415	87.4682		95.3415	113.124		81.0632	52.311				87.79	59.73		87.786	49.0431		92.2065	156.454
		95.3415	161.126		95.3415	124.526		81.0632	80.8171				87.79	144.26		87.786	184.936		92.2065	90.566
		95.3415	74.6581		95.3415	84.6179		81.0632	99.8212				87.79	82.42		87.786	97.7724		92.2065	93.9976
		95.3415	47.4366		95.3415	77.0163		81.0632	126.427				87.47	121.57		87.4657	90.2228		92.2065	101.204
		95.3415	77.8606		95.3415	75.1159		81.0632	54.2114				87.47	64.62		87.4657	85.4185		91.7615	77.8689
		95.3415	53.8417		95.3415	75.1159		79.4619	77.0163				87.47	43.27		87.4657	41.4934		91.7615	128.314
		95.3415	130.702		95.3415	126.427		79.4619	120.726				87.47	93.1		87.4657	128.314		91.7615	114.244
		95.3415	255.601		95.3415	172.037		79.4619	116.925				87.15	85.53		87.1455	106.695		91.7615	92.9681
		95.3415	122.696		95.3415	101.722		79.4619	88.4187				87.15	97.99		87.1455	162.287		91.3166	99.4883
		95.3415	58.6455		95.3415	59.9126		79.4619	56.1118				87.15	61.06		87.1455	77.8689		91.3166	118.706
		95.3415	77.8606		95.3415	86.5183		79.4619	69.4147				87.15	67.29		87.1455	101.204		91.3166	140.668
		95.3415	68.253		95.3415	48.5102		79.4619	120.726				87.15	71.3		87.1455	85.4185		91.3166	82.33
		95.3415	34.6265		95.3415	48.5102		79.4619	67.5143				87.15	72.63		87.1455	92.9681		91.3166	165.719
		93.5614	73.0568		93.5614	160.634		79.4619	71.3151				86.83	86.42		86.8252	86.448		90.8717	135.864
		93.5614	127.5		93.5614	172.037		79.4619	90.3191				86.83	172.29		86.8252	155.767		90.8717	62.7696
		93.5614	26.6202		93.5614	39.0081		79.4619	46.6098				86.83	53.94		86.8252	66.2013		90.8717	133.462
		93.5614	52.2404		93.5614	88.4187		79.4619	37.1077				86.83	89.09		86.8252	97.4293		90.8717	105.665
		93.5614	76.2594		93.5614	73.2155		79.4619	67.5143				86.51	52.61		86.505	84.389		90.8717	100.175
		93.5614	55.4429		93.5614	75.1159		79.4619	33.3069				86.51	62.84		86.505	78.5552		90.4268	117.333
		93.5614	66.6518		93.5614	111.224		79.4619	90.3191				86.51	212.78		86.505	156.454		90.4268	129.687
		93.5614	114.69		93.5614	105.522		79.4619	50.4106				86.51	80.19		86.505	66.8876		90.4268	93.3113
		93.5614	39.4303		93.5614	86.5183		79.4619	105.522				86.18	140.7		86.1848	172.925		90.4268	121.794
		93.5614	111.487		93.5614	107.423		79.4619	246.153				86.18	77.52		86.1848	67.9171		90.4268	105.665
		93.5614	37.8291		93.5614	63.7134		79.4619	78.9167				86.18	131.8		86.1848	188.025		89.9819	94.3408
		93.5614	42.6328		93.5614	84.6179		79.4619	96.0204				86.18	81.53		86.1848	69.6329		89.9819	98.8019
		93.5614	34.6265		93.5614	58.0122		79.4619	107.423				86.18	64.62		86.1848	71.6919		89.9819	66.8876
		93.5614	65.0505		93.5614	67.5143		79.4619	71.3151				86.18	56.61		86.1848	46.9841		89.9819	148.218
		93.5614	76.2594		93.5614	128.327		77.8606	143.531				86.18	72.63		86.1848	63.7991		89.9819	112.872
		93.5614	50.6392		93.5614	67.5143		77.8606	71.3151				85.86	106.89		85.8645	64.8286		89.9819	145.472
		93.5614	60.2467		93.5614	54.2114		77.8606	103.622				85.86	76.63		85.8645	106.008		89.537	62.4265
		93.5614	45.8354		93.5614	56.1118		77.8606	48.5102				85.54	41.49		85.5443	85.0753		89.537	120.078
		93.5614	53.8417		93.5614	58.0122		77.8606	135.929				85.54	67.74		85.5443	80.271		89.537	136.207
		93.5614	53.8417		93.5614	67.5143		77.8606	75.1159				85.54	84.64		85.5443	82.33		89.537	110.126
		93.5614	65.0505		93.5614	59.9126		77.8606	73.2155				85.22	77.52		85.224	34.6301		89.537	138.609
		93.5614	50.6392		93.5614	65.6138		77.8606	29.5061				85.22	92.65		85.224	86.7912		89.537	75.1236
		91.7814	31.424		91.7814	54.2114		77.8606	73.2155				84.9	64.62		84.9038	91.2523		89.537	39.0913
		91.7814	68.253		91.7814	101.722		77.8606	71.3151				84.9	29.03		84.9038	20.5604		89.0921	64.8286
		91.7814	53.8417		91.7814	90.3191		77.8606	63.7134				84.9	166.06		84.9038	110.126		89.0921	73.0646
		91.7814	36.2278		91.7814	48.5102		77.8606	63.7134				84.9	63.73		84.9038	100.518		89.0921	97.4293
		91.7814	45.8354		91.7814	59.9126		77.8606	103.622				84.58	31.7		84.5836	57.279		88.6472	73.0646
		91.7814	33.0253		91.7814	67.5143		77.8606	63.7134				84.58	77.97		84.5836	73.0646		88.6472	92.625
		91.7814	82.6644		91.7814	75.1159		77.8606	50.4106				84.58	139.37		84.5836	88.8501		88.6472	124.539
		91.7814	97.0758		91.7814	65.6138		77.8606	86.5183				84.26	110.45		84.2633	182.877		88.6472	48.3567
		91.7814	103.481		91.7814	94.12		77.8606	31.4065				84.26	106.44		84.2633	116.647		88.6472	124.539
		91.7814	95.4745		91.7814	69.4147		77.8606	78.9167				83.94	61.51		83.9431	56.2495		88.6472	117.333
		91.7814	36.2278		91.7814	67.5143		77.8606	113.124				83.62	81.08		83.6228	102.92		88.2023	82.6732
		91.7814	73.0568		91.7814	59.9126		77.8606	40.9086				83.62	68.63		83.6228	106.008		88.2023	46.2977
		91.7814	47.4366		91.7814	58.0122		77.8606	122.626				83.62	94.88		83.6228	133.462		88.2023	81.9869
		91.7814	84.2657		91.7814	86.5183		76.2594	37.1077				83.62	165.17		83.6228	164.69		88.2023	91.5955
		91.7814	124.297		91.7814	96.0204		76.2594	44.7094				83.62	55.28		83.6228	77.5257		88.2023	79.2415
		91.7814	23.4177		91.7814	31.4065		76.2594	59.9126				83.3	109.11		83.3026	93.6545		88.2023	80.6142
		91.7814	87.4682		91.7814	92.2195		76.2594	118.825				83.3	97.1		83.3026	65.1718		87.7574	70.3193
		91.7814	84.2657		91.7814	113.124		76.2594	118.825				82.98	38.82		82.9823	45.2682		87.7574	108.41
		91.7814	36.2278		91.7814	82.7175		76.2594	75.1159				82.98	46.38		82.9823	60.0243		87.3124	64.8286
		90.0014	36.2278		90.0014	33.3069		76.2594	73.2155				82.98	113.56		82.9823	150.963		87.3124	80.271
		90.0014	82.6644		90.0014	88.4187		76.2594	20.0041				82.66	106		82.6621	58.6517		87.3124	130.373
		90.0014	49.0379		90.0014	75.1159		76.2594	65.6138				82.66	73.08		82.6621	117.333		87.3124	55.5632
		90.0014	37.8291		90.0014	67.5143		76.2594	97.9208				82.66	105.55		82.6621	97.0861		87.3124	113.901
		90.0014	49.0379		90.0014	40.9086		76.2594	77.0163				82.66	71.3		82.6621	96.7429		86.8675	117.333
		90.0014	65.0505		90.0014	54.2114		76.2594	54.2114				82.34	85.09		82.3418	107.038		86.8675	43.8956
		90.0014	156.323		90.0014	82.7175		76.2594	39.0081				82.34	103.33		82.3418	144.443		86.8675	89.5365
		90.0014	98.677		90.0014	71.3151		76.2594	48.5102				82.34	49.94		82.3418	39.7776		86.8675	49.3862
		90.0014	157.924		90.0014	151.132		76.2594	29.5061				81.7	85.53		81.7014	57.279		86.8675	116.99
		90.0014	31.424		90.0014	14.3029		76.2594	50.4106				81.7	53.5		81.7014	45.9546		86.8675	93.9976
		90.0014	26.6202		90.0014	128.327		76.2594	39.0081				81.7	68.63		81.7014	124.539		86.8675	115.617
		90.0014	76.2594		90.0014	118.825		76.2594	37.1077				81.7	114.9		81.7014	96.7429		86.4226	86.448
		90.0014	41.0316		90.0014	39.0081		76.2594	37.1077				81.7	106.44		81.7014	101.204		86.4226	89.8796
		90.0014	52.2404		90.0014	78.9167		76.2594	48.5102				81.7	67.29		81.7014	121.451		86.4226	75.4667
		90.0014	61.848		90.0014	84.6179		76.2594	48.5102				81.38	142.48		81.3811	164.346		86.4226	80.9574
		90.0014	33.0253		90.0014	56.1118		76.2594	118.825				81.06	104.22		81.0609	135.177		86.4226	110.813
		90.0014	36.2278		90.0014	29.5061		76.2594	44.7094				81.06	78.41		81.0609	137.579		85.9777	63.7991
		88.2214	42.6328		88.2214	80.8171		76.2594	204.344				81.06	62.84		81.0609	83.3595		85.9777	60.0243
		88.2214	151.519		88.2214	103.622		76.2594	77.0163				81.06	93.1		81.0609	107.381		85.9777	113.215
		88.2214	45.8354		88.2214	78.9167		76.2594	78.9167				81.06	91.32		81.0609	140.668		85.9777	97.7724
		88.2214	44.2341		88.2214	48.5102		76.2594	137.829				81.06	57.5		81.0609	50.7589		85.5328	57.279
		88.2214	53.8417		88.2214	35.2073		76.2594	128.327				80.74	128.24		80.7406	161.258		85.5328	106.695
		88.2214	53.8417		88.2214	61.813		76.2594	80.8171				80.42	75.74		80.4204	95.3703		85.5328	96.7429
		88.2214	37.8291		88.2214	78.9167		76.2594	80.8171				80.42	108.67		80.4204	152.679		85.5328	43.8956
		88.2214	76.2594		88.2214	65.6138		76.2594	78.9167				80.42	163.39		80.4204	125.912		85.5328	102.234
		88.2214	60.2467		88.2214	101.722		76.2594	90.3191				80.42	80.64		80.4204	39.7776		85.5328	90.2228
		88.2214	92.272		88.2214	147.331		74.6581	65.6138				80.1	225.68		80.1001	133.805		85.5328	115.274
		88.2214	125.899		88.2214	118.825		74.6581	54.2114				80.1	68.63		80.1001	84.7322		85.0879	107.038
		88.2214	109.886		88.2214	94.12		74.6581	63.7134				80.1	62.4		80.1001	73.0646		85.0879	119.392
		88.2214	45.8354		88.2214	75.1159		74.6581	78.9167				80.1	66.85		80.1001	90.566		85.0879	84.389
		88.2214	82.6644		88.2214	111.224		74.6581	103.622				80.1	33.03		80.1001	36.6891		85.0879	169.151
		88.2214	135.506		88.2214	120.726		74.6581	84.6179				79.78	139.37		79.7799	138.609		85.0879	86.7912
		88.2214	130.702		88.2214	122.626		74.6581	61.813				79.78	61.06		79.7799	49.7294		85.0879	122.137
		88.2214	92.272		88.2214	78.9167		74.6581	69.4147				79.78	66.85		79.7799	89.8796		84.643	58.3085
		88.2214	143.512		88.2214	92.2195		74.6581	88.4187				79.78	74.41		79.7799	44.9251		84.643	100.175
		88.2214	26.6202		88.2214	35.2073		74.6581	126.427				79.46	58.39		79.4596	62.4265		84.643	86.1048
		88.2214	36.2278		88.2214	40.9086		74.6581	44.7094				79.46	164.28		79.4596	158.169		84.643	82.33
		88.2214	61.848		88.2214	69.4147		74.6581	54.2114				79.46	45.94		79.4596	35.3165		84.1981	69.6329
		88.2214	74.6581		88.2214	84.6179		74.6581	88.4187				78.82	26.8		78.8192	36.0028		84.1981	101.547
		88.2214	137.107		88.2214	96.0204		74.6581	65.6138				78.82	182.97		78.8192	128.657		84.1981	89.5365
		86.4413	31.424		86.4413	80.8171		74.6581	198.642				78.82	29.92		78.8192	31.8848		83.7532	114.588
		86.4413	33.0253		86.4413	54.2114		74.6581	84.6179				78.82	49.5		78.8192	36.346		83.7532	89.8796
		86.4413	36.2278		86.4413	58.0122		74.6581	61.813				78.82	58.39		78.8192	64.1423		83.7532	119.392
		86.4413	63.4493		86.4413	86.5183		74.6581	105.522				78.82	102.44		78.8192	51.4452		83.7532	64.1423
		86.4413	66.6518		86.4413	71.3151		74.6581	73.2155				78.18	56.17		78.1787	72.0351		83.7532	78.8984
		86.4413	81.0632		86.4413	42.809		74.6581	65.6138				78.18	118.9		78.1787	153.365		83.7532	113.215
		86.4413	196.354		86.4413	177.738		74.6581	105.522				78.18	204.77		78.1787	224.4		83.7532	80.6142
		86.4413	71.4556		86.4413	113.124		74.6581	69.4147				78.18	36.59		78.1787	66.5444		83.7532	139.982
		86.4413	189.949		86.4413	107.423		74.6581	46.6098				78.18	91.32		78.1787	82.33		83.7532	119.392
		86.4413	58.6455		86.4413	48.5102		74.6581	82.7175				78.18	32.59		78.1787	34.287		83.7532	91.9386
		86.4413	74.6581		86.4413	61.813		74.6581	84.6179				77.86	63.29		77.8584	44.2388		83.3083	134.491
		86.4413	108.285		86.4413	67.5143		74.6581	82.7175				77.86	106.44		77.8584	175.328		83.3083	91.9386
		86.4413	93.8733		86.4413	96.0204		73.0568	132.128				77.86	43.27		77.8584	69.2898		83.3083	50.4157
		86.4413	119.493		86.4413	75.1159		73.0568	160.634				77.86	83.75		77.8584	139.982		83.3083	43.5524
		86.4413	61.848		86.4413	50.4106		73.0568	73.2155				77.86	69.07		77.8584	68.9466		83.3083	96.0566
		86.4413	93.8733		86.4413	78.9167		73.0568	80.8171				77.86	66.4		77.8584	66.8876		83.3083	96.0566
		86.4413	45.8354		86.4413	65.6138		73.0568	105.522				77.86	53.05		77.8584	55.9064		82.8633	63.456
		84.6613	41.0316		84.6613	52.311		73.0568	77.0163				77.86	59.28		77.8584	98.1156		82.8633	93.6545
		84.6613	31.424		84.6613	69.4147		73.0568	88.4187				77.54	106.89		77.5382	124.196		82.8633	50.0725
		84.6613	39.4303		84.6613	42.809		73.0568	58.0122				77.54	28.58		77.5382	34.6301		82.8633	56.2495
		84.6613	36.2278		84.6613	75.1159		73.0568	56.1118				77.54	40.6		77.5382	39.7776		82.8633	55.5632
		84.6613	28.2215		84.6613	56.1118		73.0568	23.8049				77.54	81.53		77.5382	131.059		82.4184	95.3703
		84.6613	73.0568		84.6613	73.2155		73.0568	82.7175				77.54	35.7		77.5382	55.5632		82.4184	57.6222
		84.6613	61.848		84.6613	48.5102		73.0568	84.6179				77.22	171.85		77.218	127.285		82.4184	108.754
		84.6613	42.6328		84.6613	44.7094		73.0568	116.925				77.22	64.62		77.218	80.6142		82.4184	65.1718
		84.6613	66.6518		84.6613	88.4187		73.0568	143.531				77.22	62.84		77.218	87.4775		82.4184	97.7724
		84.6613	65.0505		84.6613	99.8212		73.0568	59.9126				76.9	31.7		76.8977	55.22		81.9735	71.3487
		84.6613	71.4556		84.6613	107.423		73.0568	63.7134				76.9	101.1		76.8977	68.9466		81.9735	650.611
		84.6613	23.4177		84.6613	44.7094		73.0568	139.73				76.9	95.77		76.8977	109.783		81.9735	50.7589
		84.6613	60.2467		84.6613	50.4106		73.0568	56.1118				76.9	115.34		76.8977	201.065		81.9735	93.6545
		84.6613	183.544		84.6613	166.335		73.0568	139.73				76.9	93.99		76.8977	115.617		81.9735	30.5122
		84.6613	44.2341		84.6613	61.813		73.0568	25.7053				76.9	57.06		76.8977	69.9761		81.9735	75.4667
		84.6613	17.0126		84.6613	44.7094		73.0568	33.3069				76.58	62.84		76.5775	85.4185		81.9735	101.547
		84.6613	76.2594		84.6613	77.0163		73.0568	44.7094				76.58	71.3		76.5775	108.41		81.5286	43.5524
		84.6613	58.6455		84.6613	54.2114		73.0568	71.3151				76.58	83.31		76.5775	43.5524		81.5286	60.7107
		84.6613	50.6392		84.6613	86.5183		73.0568	59.9126				76.58	62.4		76.5775	75.1236		81.5286	106.352
		84.6613	63.4493		84.6613	63.7134		73.0568	78.9167				76.58	104.22		76.5775	135.177		81.5286	113.558
		84.6613	114.69		84.6613	94.12		73.0568	115.024				76.26	47.27		76.2572	28.7963		81.5286	69.6329
		82.8813	79.4619		82.8813	77.0163		71.4556	92.2195				76.26	78.41		76.2572	64.8286		81.5286	91.2523
		82.8813	73.0568		82.8813	88.4187		71.4556	96.0204				76.26	139.81		76.2572	65.8581		81.5286	131.059
		82.8813	28.2215		82.8813	21.9045		71.4556	56.1118				76.26	66.4		76.2572	79.2415		81.5286	54.8768
		82.8813	69.8543		82.8813	63.7134		71.4556	65.6138				76.26	77.52		76.2572	96.0566		81.0837	102.92
		82.8813	31.424		82.8813	39.0081		71.4556	90.3191				76.26	46.38		76.2572	234.009		81.0837	90.2228
		82.8813	63.4493		82.8813	54.2114		71.4556	75.1159				75.94	166.51		75.937	160.915		81.0837	105.665
		82.8813	25.0189		82.8813	50.4106		71.4556	124.526				75.94	60.62		75.937	63.1128		81.0837	90.2228
		82.8813	97.0758		82.8813	82.7175		71.4556	113.124				75.94	134.47		75.937	107.724		80.6388	56.5927
		82.8813	79.4619		82.8813	71.3151		71.4556	27.6057				75.94	167.4		75.937	235.725		80.6388	89.5365
		82.8813	81.0632		82.8813	71.3151		71.4556	65.6138				75.94	73.08		75.937	86.448		80.6388	87.4775
		82.8813	76.2594		82.8813	97.9208		71.4556	44.7094				75.62	51.27		75.6167	27.4237		80.6388	96.3998
		82.8813	47.4366		82.8813	61.813		71.4556	107.423				75.62	101.1		75.6167	63.7991		80.6388	91.5955
		82.8813	68.253		82.8813	82.7175		71.4556	63.7134				75.3	66.4		75.2965	80.271		80.6388	39.7776
		82.8813	10.6076		82.8813	42.809		71.4556	130.228				74.98	90.87		74.9762	100.175		80.6388	56.5927
		82.8813	28.2215		82.8813	59.9126		71.4556	27.6057				74.98	50.83		74.9762	78.2121		80.1939	133.805
		82.8813	101.88		82.8813	101.722		71.4556	21.9045				74.98	251.04		74.9762	170.523		80.1939	58.9948
		82.8813	76.2594		82.8813	80.8171		71.4556	77.0163				74.98	219.9		74.9762	232.636		80.1939	43.5524
		82.8813	60.2467		82.8813	61.813		71.4556	40.9086				74.98	72.19		74.9762	44.2388		80.1939	101.89
		82.8813	29.8227		82.8813	44.7094		71.4556	82.7175				74.98	48.61		74.9762	61.397		80.1939	100.861
		82.8813	90.6707		82.8813	105.522		71.4556	54.2114				74.98	63.73		74.9762	57.279		80.1939	66.8876
		81.1012	153.12		81.1012	71.3151		71.4556	56.1118				74.98	67.74		74.9762	78.2121		80.1939	88.8501
		81.1012	50.6392		81.1012	48.5102		71.4556	52.311				74.98	53.94		74.9762	57.279		79.749	74.0941
		81.1012	34.6265		81.1012	61.813		71.4556	113.124				74.66	233.69		74.656	206.213		79.749	77.1826
		81.1012	44.2341		81.1012	71.3151		71.4556	20.0041				74.66	282.63		74.656	361.666		79.749	58.6517
		81.1012	45.8354		81.1012	88.4187		71.4556	69.4147				74.66	185.64		74.656	142.727		79.749	37.7186
		81.1012	41.0316		81.1012	71.3151		71.4556	40.9086				74.66	66.85		74.656	83.0164		79.749	48.3567
		81.1012	135.506		81.1012	168.236		71.4556	48.5102				74.66	78.41		74.656	77.8689		79.749	96.3998
		81.1012	87.4682		81.1012	86.5183		71.4556	20.0041				74.66	89.98		74.656	112.872		79.3041	88.8501
		81.1012	42.6328		81.1012	61.813		71.4556	78.9167				74.66	52.61		74.656	97.7724		79.3041	116.99
		81.1012	29.8227		81.1012	31.4065		71.4556	143.531				74.34	60.62		74.3358	50.0725		79.3041	65.1718
		81.1012	25.0189		81.1012	40.9086		71.4556	58.0122				74.34	150.93		74.3358	119.735		79.3041	55.22
		81.1012	132.304		81.1012	147.331		71.4556	65.6138				74.34	49.05		74.3358	51.4452		79.3041	69.6329
		81.1012	23.4177		81.1012	42.809		71.4556	40.9086				74.34	116.23		74.3358	136.55		79.3041	96.7429
		81.1012	77.8606		81.1012	63.7134		69.8543	63.7134				74.34	62.84		74.3358	75.4667		79.3041	51.102
		81.1012	93.8733		81.1012	97.9208		69.8543	63.7134				74.02	62.4		74.0155	88.1638		78.8592	54.8768
		81.1012	105.082		81.1012	82.7175		69.8543	92.2195				74.02	95.77		74.0155	110.813		78.8592	32.5712
		81.1012	95.4745		81.1012	59.9126		69.8543	59.9126				74.02	375.17		74.0155	550.75		78.8592	65.1718
		81.1012	65.0505		81.1012	92.2195		69.8543	107.423				74.02	93.1		74.0155	61.0538		78.8592	121.451
		81.1012	68.253		81.1012	92.2195		69.8543	59.9126				74.02	107.33		74.0155	98.8019		78.4143	71.0056
		81.1012	90.6707		81.1012	183.439		69.8543	8.60163				74.02	63.29		74.0155	97.4293		78.4143	105.665
		81.1012	77.8606		81.1012	63.7134		69.8543	67.5143				73.7	33.92		73.6953	62.0833		78.4143	98.4588
		81.1012	37.8291		81.1012	61.813		69.8543	90.3191				73.7	70.85		73.6953	102.92		78.4143	61.7401
		81.1012	36.2278		81.1012	82.7175		69.8543	65.6138				73.7	64.62		73.6953	77.1826		78.4143	137.579
		81.1012	42.6328		81.1012	75.1159		69.8543	75.1159				73.7	57.06		73.6953	58.3085		78.4143	56.5927
		81.1012	93.8733		81.1012	115.024		69.8543	63.7134				73.7	44.16		73.6953	42.1798		78.4143	58.9948
		81.1012	101.88		81.1012	50.4106		69.8543	96.0204				73.7	63.73		73.6953	33.6006		78.4143	49.7294
		81.1012	73.0568		81.1012	115.024		69.8543	50.4106				73.7	49.94		73.6953	78.5552		78.4143	77.8689
		81.1012	52.2404		81.1012	80.8171		69.8543	40.9086				73.7	37.48		73.6953	51.7884		78.4143	37.0323
		81.1012	53.8417		81.1012	63.7134		69.8543	54.2114				73.38	21.47		73.375	37.7186		78.4143	82.33
		81.1012	52.2404		81.1012	75.1159		69.8543	73.2155				73.38	98.88		73.375	49.0431		78.4143	64.8286
		81.1012	13.8101		81.1012	40.9086		69.8543	61.813				73.38	92.65		73.375	55.9064		77.9694	125.226
		81.1012	50.6392		81.1012	82.7175		69.8543	50.4106				73.38	41.04		73.375	40.1208		77.9694	96.7429
		79.3212	52.2404		79.3212	78.9167		69.8543	46.6098				73.38	45.05		73.375	39.7776		77.9694	78.8984
		79.3212	65.0505		79.3212	44.7094		69.8543	54.2114				73.05	65.07		73.0548	59.338		77.9694	30.169
		79.3212	42.6328		79.3212	65.6138		69.8543	75.1159				73.05	23.25		73.0548	26.051		77.9694	53.8474
		79.3212	49.0379		79.3212	29.5061		69.8543	65.6138				73.05	51.27		73.0548	50.0725		77.9694	72.7214
		79.3212	87.4682		79.3212	105.522		69.8543	75.1159				73.05	90.87		73.0548	62.7696		77.9694	89.8796
		79.3212	37.8291		79.3212	20.0041		69.8543	77.0163				73.05	77.08		73.0548	53.8474		77.9694	65.8581
		79.3212	37.8291		79.3212	69.4147		69.8543	88.4187				72.73	108.67		72.7345	116.99		77.9694	73.0646
		79.3212	60.2467		79.3212	42.809		68.253	101.722				72.73	52.61		72.7345	68.2603		77.5244	77.8689
		79.3212	63.4493		79.3212	67.5143		68.253	84.6179				72.73	85.53		72.7345	90.2228		77.5244	55.9064
		79.3212	79.4619		79.3212	120.726		68.253	92.2195				72.73	47.72		72.7345	78.2121		77.5244	34.6301
		79.3212	39.4303		79.3212	86.5183		68.253	58.0122				72.41	59.73		72.4143	56.2495		77.5244	67.9171
		79.3212	58.6455		79.3212	69.4147		68.253	75.1159				72.09	82.42		72.094	57.6222		77.5244	49.7294
		79.3212	52.2404		79.3212	80.8171		68.253	80.8171				71.77	61.06		71.7738	49.0431		77.5244	27.4237
		79.3212	84.2657		79.3212	149.232		68.253	105.522				71.77	179.41		71.7738	94.3408		77.5244	68.6034
		79.3212	55.4429		79.3212	71.3151		68.253	56.1118				71.77	81.97		71.7738	75.4667		77.5244	51.4452
		79.3212	41.0316		79.3212	31.4065		68.253	67.5143				71.77	65.07		71.7738	66.8876		77.5244	41.8366
		79.3212	63.4493		79.3212	56.1118		68.253	37.1077				71.45	43.71		71.4536	35.6596		77.5244	78.2121
		79.3212	95.4745		79.3212	113.124		68.253	46.6098				71.13	113.56		71.1333	32.5712		77.5244	66.8876
		79.3212	41.0316		79.3212	39.0081		68.253	20.0041				71.13	49.5		71.1333	69.9761		77.5244	67.9171
		79.3212	103.481		79.3212	61.813		68.253	82.7175				71.13	93.99		71.1333	84.0459		77.5244	96.0566
		79.3212	52.2404		79.3212	59.9126		68.253	59.9126				71.13	57.5		71.1333	65.8581		77.0795	56.5927
		79.3212	121.095		79.3212	128.327		68.253	37.1077				71.13	75.3		71.1333	90.9091		77.0795	53.8474
		79.3212	73.0568		79.3212	84.6179		68.253	69.4147				71.13	45.05		71.1333	60.7107		77.0795	66.8876
		79.3212	42.6328		79.3212	77.0163		68.253	82.7175				71.13	55.72		71.1333	68.2603		76.6346	107.381
		79.3212	119.493		79.3212	56.1118		68.253	92.2195				70.81	104.22		70.8131	50.4157		76.6346	169.837
		79.3212	26.6202		79.3212	40.9086		68.253	48.5102				70.81	57.95		70.8131	49.7294		76.6346	106.008
		79.3212	151.519		79.3212	118.825		68.253	61.813				70.81	157.61		70.8131	137.923		76.6346	89.5365
		79.3212	34.6265		79.3212	58.0122		68.253	48.5102				70.81	85.53		70.8131	43.8956		76.1897	91.5955
		79.3212	84.2657		79.3212	46.6098		68.253	46.6098				70.81	62.84		70.8131	52.1315		76.1897	33.9438
		79.3212	55.4429		79.3212	61.813		68.253	56.1118				70.81	61.06		70.8131	88.507		76.1897	108.067
		79.3212	52.2404		79.3212	35.2073		68.253	50.4106				70.81	67.74		70.8131	54.1905		76.1897	81.6437
		79.3212	39.4303		79.3212	61.813		66.6518	65.6138				70.49	83.75		70.4928	89.8796		76.1897	159.199
		79.3212	42.6328		79.3212	48.5102		66.6518	50.4106				70.49	72.63		70.4928	64.4855		76.1897	93.3113
		79.3212	98.677		79.3212	78.9167		66.6518	59.9126				70.49	68.18		70.4928	106.695		75.7448	83.0164
		79.3212	92.272		79.3212	84.6179		66.6518	69.4147				70.49	36.15		70.4928	41.4934		75.7448	31.1985
		77.5412	53.8417		77.5412	80.8171		66.6518	37.1077				70.17	43.71		70.1726	52.4747		75.7448	81.9869
		77.5412	37.8291		77.5412	33.3069		66.6518	88.4187				70.17	53.94		70.1726	57.279		75.7448	95.3703
		77.5412	44.2341		77.5412	80.8171		66.6518	65.6138				70.17	55.72		70.1726	76.1531		75.2999	51.4452
		77.5412	20.2152		77.5412	27.6057		66.6518	99.8212				70.17	45.49		70.1726	55.22		75.2999	70.6624
		77.5412	39.4303		77.5412	37.1077		66.6518	84.6179				70.17	100.21		70.1726	84.389		75.2999	90.9091
		77.5412	108.285		77.5412	156.833		66.6518	71.3151				70.17	142.93		70.1726	158.856		74.855	132.775
		77.5412	100.278		77.5412	71.3151		66.6518	58.0122				69.85	57.06		69.8524	60.7107		74.855	164.003
		77.5412	45.8354		77.5412	65.6138		66.6518	21.9045				69.85	107.78		69.8524	115.617		74.855	45.9546
		77.5412	55.4429		77.5412	59.9126		66.6518	101.722				69.85	115.34		69.8524	197.633		74.855	74.0941
		77.5412	37.8291		77.5412	54.2114		66.6518	111.224				69.85	115.79		69.8524	137.923		74.855	136.893
		77.5412	44.2341		77.5412	71.3151		66.6518	39.0081				69.85	60.62		69.8524	36.6891		74.4101	61.397
		77.5412	65.0505		77.5412	59.9126		66.6518	50.4106				69.85	58.39		69.8524	87.1343		74.4101	110.469
		77.5412	49.0379		77.5412	25.7053		66.6518	54.2114				69.53	53.94		69.5321	59.6812		74.4101	112.528
		77.5412	133.905		77.5412	111.224		66.6518	153.033				69.53	74.41		69.5321	61.397		74.4101	134.834
		77.5412	93.8733		77.5412	113.124		66.6518	40.9086				69.53	65.07		69.5321	88.8501		74.4101	77.8689
		77.5412	61.848		77.5412	80.8171		66.6518	18.1037				69.53	29.03		69.5321	55.9064		74.4101	44.9251
		77.5412	74.6581		77.5412	105.522		66.6518	42.809				69.53	123.8		69.5321	132.089		73.9652	106.008
		77.5412	39.4303		77.5412	61.813		66.6518	39.0081				69.53	123.8		69.5321	126.598		73.9652	73.7509
		77.5412	55.4429		77.5412	56.1118		66.6518	48.5102				69.53	69.07		69.5321	35.6596		73.9652	109.097
		77.5412	29.8227		77.5412	44.7094		66.6518	63.7134				69.21	43.27		69.2119	62.4265		73.5203	59.6812
		77.5412	37.8291		77.5412	73.2155		66.6518	88.4187				69.21	72.19		69.2119	96.7429		73.5203	76.8394
		77.5412	49.0379		77.5412	42.809		66.6518	97.9208				69.21	41.04		69.2119	71.6919		73.5203	39.4344
		75.7612	39.4303		75.7612	63.7134		66.6518	37.1077				68.89	36.59		68.8916	34.287		73.5203	54.5337
		75.7612	37.8291		75.7612	48.5102		66.6518	115.024				68.89	98.44		68.8916	91.5955		73.5203	51.4452
		75.7612	41.0316		75.7612	65.6138		66.6518	86.5183				68.89	47.72		68.8916	62.7696		73.0753	79.5847
		75.7612	66.6518		75.7612	59.9126		66.6518	54.2114				68.89	62.84		68.8916	53.5042		73.0753	54.5337
		75.7612	113.088		75.7612	86.5183		66.6518	86.5183				68.89	43.71		68.8916	43.8956		73.0753	77.1826
		75.7612	79.4619		75.7612	69.4147		66.6518	71.3151				68.57	50.38		68.5714	104.293		73.0753	117.333
		75.7612	47.4366		75.7612	33.3069		66.6518	61.813				68.57	54.39		68.5714	81.3005		73.0753	86.448
		75.7612	39.4303		75.7612	44.7094		66.6518	48.5102				68.57	43.71		68.5714	29.1395		72.6304	73.7509
		75.7612	49.0379		75.7612	84.6179		65.0505	44.7094				68.57	80.19		68.5714	133.805		72.6304	64.4855
		75.7612	26.6202		75.7612	67.5143		65.0505	50.4106				68.57	93.1		68.5714	92.2818		72.6304	56.2495
		75.7612	15.4114		75.7612	107.423		65.0505	44.7094				68.57	70.85		68.5714	87.4775		72.6304	50.0725
		75.7612	113.088		75.7612	54.2114		65.0505	120.726				68.25	49.05		68.2511	49.3862		72.6304	85.0753
		75.7612	41.0316		75.7612	29.5061		65.0505	44.7094				68.25	21.91		68.2511	27.4237		72.6304	99.8314
		75.7612	74.6581		75.7612	65.6138		65.0505	75.1159				68.25	58.39		68.2511	60.3675		72.6304	92.9681
		75.7612	95.4745		75.7612	67.5143		65.0505	37.1077				68.25	50.38		68.2511	57.9653		72.6304	63.7991
		75.7612	29.8227		75.7612	16.2033		65.0505	27.6057				68.25	41.93		68.2511	32.5712		72.6304	63.456
		75.7612	90.6707		75.7612	50.4106		65.0505	61.813				67.93	43.27		67.9309	41.1503		72.6304	51.7884
		75.7612	17.0126		75.7612	90.3191		65.0505	67.5143				67.93	90.43		67.9309	93.3113		72.1855	77.5257
		75.7612	74.6581		75.7612	84.6179		65.0505	99.8212				67.93	40.6		67.9309	57.6222		72.1855	40.1208
		75.7612	93.8733		75.7612	73.2155		65.0505	78.9167				67.93	66.4		67.9309	89.8796		72.1855	76.1531
		75.7612	50.6392		75.7612	48.5102		65.0505	37.1077				67.93	57.5		67.9309	83.3595		72.1855	67.5739
		75.7612	52.2404		75.7612	40.9086		65.0505	75.1159				67.93	72.63		67.9309	63.456		72.1855	129.344
		75.7612	29.8227		75.7612	77.0163		65.0505	92.2195				67.93	59.28		67.9309	63.7991		72.1855	93.3113
		75.7612	76.2594		75.7612	78.9167		65.0505	39.0081				67.61	91.76		67.6107	77.8689		72.1855	44.2388
		75.7612	138.709		75.7612	132.128		65.0505	187.24				67.61	73.97		67.6107	73.7509		72.1855	63.456
		75.7612	57.0442		75.7612	61.813		65.0505	50.4106				67.61	38.37		67.6107	36.346		72.1855	96.7429
		75.7612	97.0758		75.7612	75.1159		65.0505	42.809				67.29	59.28		67.2904	30.5122		72.1855	55.22
		75.7612	114.69		75.7612	92.2195		65.0505	88.4187				67.29	34.37		67.2904	40.8071		71.7406	34.287
		73.9811	66.6518		73.9811	50.4106		65.0505	54.2114				67.29	65.96		67.2904	60.0243		71.7406	59.6812
		73.9811	41.0316		73.9811	50.4106		65.0505	59.9126				67.29	44.6		67.2904	49.0431		71.7406	76.8394
		73.9811	50.6392		73.9811	96.0204		65.0505	105.522				67.29	53.05		67.2904	59.338		71.7406	56.2495
		73.9811	105.082		73.9811	107.423		65.0505	39.0081				67.29	54.83		67.2904	68.9466		71.7406	69.2898
		73.9811	41.0316		73.9811	39.0081		65.0505	40.9086				66.97	93.1		66.9702	101.547		71.2957	108.41
		73.9811	52.2404		73.9811	48.5102		65.0505	92.2195				66.97	54.83		66.9702	54.5337		71.2957	119.049
		73.9811	52.2404		73.9811	39.0081		65.0505	52.311				66.97	50.83		66.9702	36.346		71.2957	85.4185
		73.9811	36.2278		73.9811	39.0081		65.0505	37.1077				66.97	71.74		66.9702	69.2898		71.2957	62.4265
		73.9811	69.8543		73.9811	92.2195		65.0505	40.9086				66.65	37.93		66.6499	52.8179		71.2957	96.7429
		73.9811	34.6265		73.9811	56.1118		65.0505	23.8049				66.65	133.58		66.6499	86.448		71.2957	54.1905
		73.9811	31.424		73.9811	69.4147		65.0505	67.5143				66.65	93.1		66.6499	108.754		70.8508	77.5257
		73.9811	17.0126		73.9811	54.2114		65.0505	44.7094				66.65	136.7		66.6499	135.864		70.8508	51.102
		73.9811	55.4429		73.9811	63.7134		65.0505	63.7134				66.65	82.86		66.6499	56.2495		70.8508	63.456
		73.9811	68.253		73.9811	58.0122		65.0505	56.1118				66.65	89.54		66.6499	39.0913		70.8508	79.9279
		73.9811	39.4303		73.9811	58.0122		65.0505	48.5102				66.65	58.84		66.6499	66.8876		70.8508	87.4775
		73.9811	97.0758		73.9811	82.7175		65.0505	59.9126				66.33	73.52		66.3297	59.6812		70.8508	102.92
		73.9811	31.424		73.9811	35.2073		65.0505	67.5143				66.33	24.58		66.3297	23.3057		70.4059	73.4077
		73.9811	47.4366		73.9811	86.5183		63.4493	54.2114				66.33	66.85		66.3297	45.9546		70.4059	134.834
		73.9811	101.88		73.9811	44.7094		63.4493	109.323				66.33	81.97		66.3297	93.6545		70.4059	55.22
		73.9811	161.126		73.9811	124.526		63.4493	88.4187				66.33	70.41		66.3297	38.7481		70.4059	38.7481
		73.9811	57.0442		73.9811	71.3151		63.4493	109.323				66.33	80.64		66.3297	91.5955		70.4059	31.8848
		73.9811	71.4556		73.9811	56.1118		63.4493	86.5183				66.33	64.62		66.3297	71.0056		69.961	47.3272
		73.9811	25.0189		73.9811	65.6138		63.4493	67.5143				66.33	49.05		66.3297	72.0351		69.961	55.9064
		73.9811	183.544		73.9811	92.2195		63.4493	86.5183				66.01	36.59		66.0094	36.346		69.961	91.2523
		73.9811	69.8543		73.9811	54.2114		63.4493	54.2114				66.01	83.75		66.0094	119.392		69.961	47.6704
		73.9811	39.4303		73.9811	52.311		63.4493	56.1118				66.01	115.34		66.0094	146.502		69.961	57.6222
		73.9811	74.6581		73.9811	73.2155		63.4493	61.813				66.01	56.61		66.0094	45.9546		69.961	51.7884
		73.9811	172.335		73.9811	101.722		63.4493	67.5143				66.01	60.62		66.0094	41.8366		69.961	56.5927
		73.9811	18.6139		73.9811	20.0041		63.4493	42.809				66.01	48.61		66.0094	51.4452		69.961	91.5955
		73.9811	63.4493		73.9811	59.9126		63.4493	80.8171				65.69	54.83		65.6892	73.0646		69.961	51.4452
		73.9811	79.4619		73.9811	78.9167		63.4493	54.2114				65.69	43.27		65.6892	45.9546		69.5161	59.6812
		73.9811	52.2404		73.9811	56.1118		63.4493	67.5143				65.69	55.72		65.6892	67.2308		69.5161	50.7589
		73.9811	47.4366		73.9811	61.813		63.4493	56.1118				65.69	118.01		65.6892	90.566		69.5161	38.0618
		73.9811	69.8543		73.9811	77.0163		63.4493	59.9126				65.37	45.94		65.3689	26.7373		69.5161	41.8366
		73.9811	55.4429		73.9811	78.9167		63.4493	39.0081				65.37	49.94		65.3689	42.5229		69.5161	43.8956
		73.9811	66.6518		73.9811	71.3151		63.4493	40.9086				65.37	54.83		65.3689	39.4344		69.5161	53.161
		73.9811	53.8417		73.9811	33.3069		63.4493	48.5102				65.37	67.74		65.3689	67.2308		69.5161	43.8956
		73.9811	10.6076		73.9811	48.5102		63.4493	56.1118				65.37	81.53		65.3689	113.558		69.5161	82.6732
		73.9811	37.8291		73.9811	75.1159		63.4493	44.7094				65.37	37.48		65.3689	38.7481		69.5161	50.0725
		72.2011	60.2467		72.2011	84.6179		63.4493	40.9086				65.05	54.39		65.0487	64.8286		69.5161	43.5524
		72.2011	49.0379		72.2011	67.5143		63.4493	31.4065				65.05	55.72		65.0487	55.5632		69.5161	55.22
		72.2011	85.8669		72.2011	101.722		63.4493	107.423				65.05	96.21		65.0487	155.081		69.5161	52.4747
		72.2011	44.2341		72.2011	94.12		63.4493	48.5102				65.05	66.85		65.0487	60.0243		69.5161	107.724
		72.2011	71.4556		72.2011	90.3191		63.4493	65.6138				65.05	57.06		65.0487	51.4452		69.0712	62.7696
		72.2011	60.2467		72.2011	48.5102		63.4493	105.522				64.73	56.17		64.7284	65.8581		69.0712	101.547
		72.2011	34.6265		72.2011	58.0122		63.4493	59.9126				64.73	37.04		64.7284	69.2898		69.0712	54.1905
		72.2011	41.0316		72.2011	31.4065		63.4493	101.722				64.73	83.75		64.7284	78.8984		69.0712	66.8876
		72.2011	58.6455		72.2011	54.2114		63.4493	35.2073				64.41	37.48		64.4082	77.5257		69.0712	83.0164
		72.2011	42.6328		72.2011	67.5143		63.4493	63.7134				64.41	49.5		64.4082	107.038		69.0712	68.9466
		72.2011	26.6202		72.2011	20.0041		63.4493	56.1118				64.41	53.05		64.4082	62.7696		69.0712	35.6596
		72.2011	66.6518		72.2011	65.6138		63.4493	21.9045				64.41	30.36		64.4082	46.2977		68.6262	106.008
		72.2011	87.4682		72.2011	90.3191		61.848	48.5102				64.41	58.39		64.4082	69.6329		68.6262	81.9869
		72.2011	34.6265		72.2011	50.4106		61.848	59.9126				64.09	17.46		64.088	31.8848		68.6262	39.7776
		72.2011	31.424		72.2011	44.7094		61.848	54.2114				64.09	33.92		64.088	94.3408		68.6262	31.8848
		72.2011	74.6581		72.2011	78.9167		61.848	88.4187				64.09	66.85		64.088	85.7617		68.6262	70.6624
		72.2011	25.0189		72.2011	33.3069		61.848	80.8171				64.09	46.38		64.088	82.6732		68.6262	84.7322
		72.2011	44.2341		72.2011	67.5143		61.848	65.6138				64.09	119.35		64.088	74.7804		68.6262	78.5552
		72.2011	44.2341		72.2011	58.0122		61.848	77.0163				64.09	68.18		64.088	76.8394		68.6262	124.539
		72.2011	42.6328		72.2011	69.4147		61.848	92.2195				64.09	65.07		64.088	89.5365		68.6262	78.5552
		72.2011	50.6392		72.2011	61.813		61.848	90.3191				64.09	38.82		64.088	48.0136		68.6262	112.528
		72.2011	45.8354		72.2011	35.2073		61.848	33.3069				64.09	45.94		64.088	42.5229		68.6262	86.7912
		72.2011	57.0442		72.2011	99.8212		61.848	65.6138				63.77	50.38		63.7677	52.1315		68.1813	94.6839
		72.2011	34.6265		72.2011	59.9126		61.848	59.9126				63.77	144.71		63.7677	101.204		68.1813	96.0566
		72.2011	9.00632		72.2011	39.0081		61.848	25.7053				63.77	114.9		63.7677	90.2228		68.1813	76.8394
		72.2011	17.0126		72.2011	14.3029		61.848	122.626				63.77	51.72		63.7677	41.1503		68.1813	93.9976
		72.2011	90.6707		72.2011	105.522		61.848	77.0163				63.77	126.91		63.7677	113.215		68.1813	106.695
		72.2011	44.2341		72.2011	33.3069		61.848	92.2195				63.77	57.5		63.7677	86.1048		68.1813	72.0351
		72.2011	53.8417		72.2011	77.0163		61.848	80.8171				63.77	63.73		63.7677	76.8394		67.7364	97.4293
		72.2011	66.6518		72.2011	97.9208		61.848	40.9086				63.77	49.05		63.7677	71.0056		67.7364	67.2308
		72.2011	77.8606		72.2011	50.4106		61.848	40.9086				63.77	59.28		63.7677	54.5337		67.7364	91.5955
		72.2011	63.4493		72.2011	44.7094		61.848	63.7134				63.45	55.28		63.4475	42.5229		67.7364	35.6596
		72.2011	149.917		72.2011	160.634		61.848	35.2073				63.45	54.39		63.4475	64.1423		67.7364	80.271
		72.2011	58.6455		72.2011	77.0163		61.848	46.6098				63.45	57.5		63.4475	58.6517		67.7364	54.1905
		72.2011	39.4303		72.2011	31.4065		61.848	16.2033				63.45	95.32		63.4475	81.9869		67.7364	78.2121
		72.2011	60.2467		72.2011	48.5102		61.848	16.2033				63.45	47.72		63.4475	52.1315		67.2915	84.0459
		72.2011	42.6328		72.2011	67.5143		61.848	33.3069				63.45	49.94		63.4475	45.9546		67.2915	99.8314
		72.2011	73.0568		72.2011	71.3151		61.848	27.6057				63.13	61.95		63.1272	84.7322		67.2915	97.4293
		72.2011	26.6202		72.2011	82.7175		61.848	162.535				63.13	48.16		63.1272	38.0618		67.2915	133.118
		72.2011	28.2215		72.2011	88.4187		61.848	46.6098				63.13	72.63		63.1272	51.7884		67.2915	101.204
		72.2011	45.8354		72.2011	56.1118		61.848	118.825				62.81	98.44		62.807	104.979		67.2915	121.451
		72.2011	34.6265		72.2011	42.809		61.848	37.1077				62.81	72.19		62.807	55.22		66.8466	128.657
		72.2011	65.0505		72.2011	67.5143		61.848	61.813				62.81	98.44		62.807	155.767		66.8466	85.7617
		70.4211	31.424		70.4211	16.2033		61.848	33.3069				62.81	82.42		62.807	108.754		66.8466	45.9546
		70.4211	57.0442		70.4211	54.2114		61.848	37.1077				62.81	45.05		62.807	45.9546		66.8466	89.8796
		70.4211	34.6265		70.4211	42.809		61.848	35.2073				62.81	77.52		62.807	66.8876		66.8466	60.0243
		70.4211	18.6139		70.4211	35.2073		61.848	20.0041				62.81	47.72		62.807	58.6517		66.8466	50.4157
		70.4211	47.4366		70.4211	71.3151		61.848	65.6138				62.49	50.83		62.4868	48.0136		66.8466	75.8099
		70.4211	13.8101		70.4211	46.6098		61.848	54.2114				62.49	29.03		62.4868	32.228		66.8466	60.7107
		70.4211	39.4303		70.4211	23.8049		61.848	73.2155				62.49	151.82		62.4868	147.188		66.8466	83.0164
		70.4211	41.0316		70.4211	69.4147		61.848	50.4106				62.49	63.29		62.4868	51.4452		66.8466	90.566
		70.4211	65.0505		70.4211	67.5143		61.848	71.3151				62.49	78.41		62.4868	82.33		66.4017	73.7509
		70.4211	61.848		70.4211	92.2195		61.848	84.6179				62.17	61.06		62.1665	49.0431		66.4017	77.8689
		70.4211	21.8164		70.4211	33.3069		61.848	21.9045				62.17	36.15		62.1665	28.4532		66.4017	56.5927
		70.4211	36.2278		70.4211	46.6098		61.848	69.4147				62.17	41.04		62.1665	58.9948		66.4017	79.2415
		70.4211	49.0379		70.4211	54.2114		60.2467	14.3029				62.17	74.41		62.1665	110.469		66.4017	64.1423
		70.4211	140.31		70.4211	166.335		60.2467	48.5102				62.17	49.94		62.1665	74.0941		66.4017	89.8796
		70.4211	57.0442		70.4211	42.809		60.2467	31.4065				62.17	103.33		62.1665	52.1315		66.4017	66.8876
		70.4211	31.424		70.4211	54.2114		60.2467	97.9208				62.17	47.72		62.1665	96.0566		66.4017	85.4185
		70.4211	95.4745		70.4211	96.0204		60.2467	42.809				62.17	38.82		62.1665	32.5712		66.4017	69.6329
		70.4211	220.373		70.4211	120.726		60.2467	84.6179				62.17	55.28		62.1665	42.1798		66.4017	78.5552
		70.4211	82.6644		70.4211	99.8212		60.2467	27.6057				61.85	86.87		61.8463	117.333		66.4017	80.271
		70.4211	73.0568		70.4211	116.925		60.2467	96.0204				61.85	58.84		61.8463	73.0646		65.9568	99.4883
		70.4211	73.0568		70.4211	56.1118		60.2467	46.6098				61.85	43.71		61.8463	44.2388		65.9568	60.0243
		70.4211	55.4429		70.4211	42.809		60.2467	173.937				61.85	110.89		61.8463	78.5552		65.9568	48.0136
		70.4211	87.4682		70.4211	103.622		60.2467	77.0163				61.85	49.5		61.8463	50.4157		65.9568	39.4344
		70.4211	42.6328		70.4211	65.6138		60.2467	40.9086				61.85	48.16		61.8463	56.5927		65.9568	75.4667
		70.4211	92.272		70.4211	78.9167		60.2467	88.4187				61.53	50.83		61.526	44.5819		65.5119	64.1423
		70.4211	47.4366		70.4211	61.813		60.2467	101.722				61.53	88.65		61.526	92.625		65.5119	50.4157
		70.4211	60.2467		70.4211	69.4147		60.2467	52.311				61.53	142.04		61.526	145.129		65.5119	43.2092
		70.4211	65.0505		70.4211	56.1118		60.2467	80.8171				61.53	76.19		61.526	91.5955		65.5119	42.5229
		70.4211	74.6581		70.4211	69.4147		60.2467	56.1118				61.21	41.04		61.2058	42.5229		65.5119	105.322
		70.4211	55.4429		70.4211	63.7134		60.2467	23.8049				61.21	37.93		61.2058	32.9143		65.5119	38.0618
		68.6411	61.848		68.6411	54.2114		60.2467	50.4106				61.21	44.6		61.2058	78.2121		65.5119	44.5819
		68.6411	61.848		68.6411	88.4187		60.2467	153.033				61.21	103.77		61.2058	132.775		65.5119	82.33
		68.6411	25.0189		68.6411	39.0081		60.2467	101.722				61.21	71.3		61.2058	62.4265		65.067	118.362
		68.6411	34.6265		68.6411	42.809		60.2467	18.1037				61.21	37.93		61.2058	56.9358		65.067	39.4344
		68.6411	44.2341		68.6411	44.7094		60.2467	23.8049				60.89	112.67		60.8855	32.9143		65.067	75.1236
		68.6411	26.6202		68.6411	35.2073		60.2467	65.6138				60.89	22.8		60.8855	37.0323		65.067	90.2228
		68.6411	84.2657		68.6411	75.1159		60.2467	31.4065				60.89	44.6		60.8855	56.9358		65.067	72.7214
		68.6411	42.6328		68.6411	78.9167		60.2467	105.522				60.89	41.49		60.8855	38.0618		65.067	50.0725
		68.6411	49.0379		68.6411	78.9167		60.2467	107.423				60.89	50.38		60.8855	72.3782		65.067	89.5365
		68.6411	93.8733		68.6411	115.024		60.2467	73.2155				60.57	17.91		60.5653	31.8848		65.067	66.8876
		68.6411	42.6328		68.6411	27.6057		60.2467	54.2114				60.57	186.97		60.5653	287.199		65.067	86.448
		68.6411	73.0568		68.6411	56.1118		60.2467	39.0081				60.57	140.26		60.5653	226.459		65.067	59.338
		68.6411	114.69		68.6411	71.3151		60.2467	99.8212				60.57	54.39		60.5653	66.8876		65.067	88.8501
		68.6411	74.6581		68.6411	61.813		60.2467	82.7175				60.57	143.82		60.5653	84.7322		64.6221	95.3703
		68.6411	50.6392		68.6411	69.4147		60.2467	52.311				60.57	59.28		60.5653	31.5417		64.6221	77.1826
		68.6411	47.4366		68.6411	56.1118		60.2467	29.5061				60.57	66.4		60.5653	78.5552		64.6221	31.1985
		68.6411	31.424		68.6411	27.6057		60.2467	61.813				60.25	71.74		60.245	34.287		64.6221	86.448
		68.6411	127.5		68.6411	59.9126		60.2467	37.1077				60.25	26.36		60.245	51.4452		64.6221	81.6437
		68.6411	60.2467		68.6411	105.522		60.2467	113.124				60.25	122.91		60.245	88.1638		64.6221	71.6919
		68.6411	41.0316		68.6411	58.0122		60.2467	23.8049				60.25	30.36		60.245	50.7589		64.6221	80.6142
		68.6411	44.2341		68.6411	141.63		60.2467	48.5102				59.92	27.69		59.9248	27.0805		64.6221	52.8179
		68.6411	71.4556		68.6411	69.4147		60.2467	73.2155				59.92	49.05		59.9248	36.346		64.6221	83.0164
		68.6411	52.2404		68.6411	71.3151		60.2467	14.3029				59.92	69.52		59.9248	107.724		64.6221	71.0056
		68.6411	61.848		68.6411	40.9086		60.2467	50.4106				59.92	44.16		59.9248	36.346		64.6221	91.2523
		68.6411	26.6202		68.6411	48.5102		60.2467	33.3069				59.92	89.54		59.9248	62.4265		64.6221	85.4185
		68.6411	77.8606		68.6411	71.3151		60.2467	33.3069				59.92	36.59		59.9248	50.4157		64.1771	99.8314
		68.6411	33.0253		68.6411	10.502		60.2467	50.4106				59.92	89.54		59.9248	136.207		64.1771	60.7107
		68.6411	60.2467		68.6411	113.124		60.2467	63.7134				59.92	111.34		59.9248	118.019		63.7322	68.2603
		68.6411	61.848		68.6411	65.6138		60.2467	69.4147				59.92	38.82		59.9248	23.3057		63.7322	57.9653
		68.6411	52.2404		68.6411	29.5061		60.2467	69.4147				59.92	32.59		59.9248	25.0215		63.7322	37.7186
		68.6411	23.4177		68.6411	73.2155		60.2467	54.2114				59.6	88.2		59.6046	46.2977		63.7322	76.8394
		68.6411	34.6265		68.6411	35.2073		60.2467	61.813				59.6	49.5		59.6046	45.2682		63.7322	60.0243
		68.6411	34.6265		68.6411	37.1077		60.2467	54.2114				59.6	41.93		59.6046	37.3755		63.7322	90.9091
		68.6411	63.4493		68.6411	56.1118		60.2467	122.626				59.6	70.85		59.6046	79.9279		63.7322	33.6006
		68.6411	143.512		68.6411	109.323		58.6455	46.6098				59.6	39.71		59.6046	49.3862		63.7322	100.518
		66.861	20.2152		66.861	44.7094		58.6455	63.7134				59.6	53.05		59.6046	83.7027		63.7322	50.7589
		66.861	49.0379		66.861	40.9086		58.6455	122.626				59.28	90.87		59.2843	135.864		63.7322	57.279
		66.861	42.6328		66.861	73.2155		58.6455	88.4187				59.28	66.4		59.2843	73.7509		63.7322	53.8474
		66.861	49.0379		66.861	63.7134		58.6455	54.2114				59.28	33.48		59.2843	34.9733		63.2873	64.1423
		66.861	9.00632		66.861	29.5061		58.6455	63.7134				59.28	113.56		59.2843	64.8286		63.2873	94.6839
		66.861	34.6265		66.861	35.2073		58.6455	96.0204				59.28	116.68		59.2843	132.089		63.2873	51.102
		66.861	28.2215		66.861	58.0122		58.6455	69.4147				59.28	39.71		59.2843	21.2467		63.2873	31.8848
		66.861	15.4114		66.861	40.9086		58.6455	73.2155				59.28	49.5		59.2843	55.9064		63.2873	51.4452
		66.861	33.0253		66.861	48.5102		58.6455	61.813				59.28	37.48		59.2843	54.1905		63.2873	53.5042
		66.861	92.272		66.861	63.7134		58.6455	99.8212				59.28	58.84		59.2843	53.8474		63.2873	97.4293
		66.861	113.088		66.861	128.327		58.6455	59.9126				59.28	43.27		59.2843	38.4049		63.2873	106.008
		66.861	87.4682		66.861	52.311		58.6455	78.9167				58.96	44.6		58.9641	67.9171		63.2873	72.3782
		66.861	111.487		66.861	77.0163		58.6455	99.8212				58.96	40.6		58.9641	82.6732		63.2873	44.2388
		66.861	50.6392		66.861	80.8171		58.6455	37.1077				58.96	53.05		58.9641	61.397		62.8424	42.5229
		66.861	44.2341		66.861	61.813		58.6455	61.813				58.96	27.25		58.9641	26.3942		62.8424	28.11
		66.861	66.6518		66.861	54.2114		58.6455	48.5102				58.96	45.49		58.9641	54.1905		62.8424	35.3165
		66.861	61.848		66.861	92.2195		58.6455	21.9045				58.96	37.93		58.9641	24.3352		62.8424	76.4962
		66.861	65.0505		66.861	75.1159		58.6455	42.809				58.96	150.93		58.9641	88.507		62.8424	83.3595
		66.861	125.899		66.861	86.5183		58.6455	50.4106				58.96	73.52		58.9641	51.4452		62.8424	78.5552
		66.861	97.0758		66.861	33.3069		58.6455	54.2114				58.64	44.16		58.6438	21.2467		62.8424	78.5552
		66.861	15.4114		66.861	12.4024		58.6455	59.9126				58.64	31.25		58.6438	57.9653		62.8424	52.1315
		66.861	44.2341		66.861	56.1118		58.6455	56.1118				58.64	53.94		58.6438	42.5229		62.8424	39.4344
		66.861	58.6455		66.861	78.9167		58.6455	31.4065				58.64	69.52		58.6438	38.0618		62.8424	75.4667
		66.861	58.6455		66.861	58.0122		58.6455	29.5061				58.64	58.84		58.6438	106.695		62.8424	87.4775
		66.861	47.4366		66.861	59.9126		58.6455	78.9167				58.64	55.72		58.6438	75.8099		62.8424	53.5042
		66.861	53.8417		66.861	82.7175		58.6455	58.0122				58.64	63.29		58.6438	53.5042		62.8424	85.4185
		66.861	66.6518		66.861	37.1077		58.6455	77.0163				58.32	50.83		58.3236	113.215		62.3975	25.3647
		66.861	57.0442		66.861	88.4187		58.6455	54.2114				58.32	64.62		58.3236	81.6437		62.3975	67.5739
		66.861	41.0316		66.861	59.9126		58.6455	25.7053				58.32	44.16		58.3236	57.9653		62.3975	88.1638
		66.861	36.2278		66.861	46.6098		58.6455	25.7053				58.32	43.27		58.3236	49.0431		62.3975	40.1208
		66.861	31.424		66.861	54.2114		58.6455	21.9045				58.32	35.7		58.3236	42.8661		62.3975	63.1128
		66.861	66.6518		66.861	86.5183		58.6455	48.5102				58.32	30.81		58.3236	66.2013		62.3975	57.6222
		66.861	20.2152		66.861	40.9086		58.6455	35.2073				58	35.7		58.0033	25.7079		62.3975	73.0646
		66.861	15.4114		66.861	31.4065		58.6455	33.3069				58	34.81		58.0033	46.6409		62.3975	58.6517
		65.081	45.8354		65.081	65.6138		58.6455	29.5061				58	54.39		58.0033	82.6732		62.3975	53.5042
		65.081	37.8291		65.081	35.2073		58.6455	54.2114				58	63.73		58.0033	90.9091		62.3975	53.8474
		65.081	29.8227		65.081	54.2114		58.6455	63.7134				58	37.04		58.0033	58.6517		62.3975	68.9466
		65.081	66.6518		65.081	69.4147		58.6455	84.6179				58	45.49		58.0033	59.6812		62.3975	75.1236
		65.081	31.424		65.081	16.2033		58.6455	4.80081				58	52.61		58.0033	81.9869		61.9526	84.7322
		65.081	66.6518		65.081	84.6179		58.6455	40.9086				57.68	49.5		57.6831	41.1503		61.9526	44.2388
		65.081	34.6265		65.081	27.6057		58.6455	94.12				57.68	29.03		57.6831	32.5712		61.9526	96.3998
		65.081	68.253		65.081	84.6179		58.6455	113.124				57.68	37.48		57.6831	34.287		61.9526	62.0833
		65.081	55.4429		65.081	50.4106		58.6455	71.3151				57.68	37.04		57.6831	50.0725		61.9526	93.6545
		65.081	44.2341		65.081	29.5061		58.6455	86.5183				57.68	65.51		57.6831	42.5229		61.9526	69.9761
		65.081	66.6518		65.081	101.722		58.6455	42.809				57.68	78.41		57.6831	105.665		61.9526	26.3942
		65.081	52.2404		65.081	71.3151		58.6455	75.1159				57.68	29.92		57.6831	35.6596		61.9526	74.4372
		65.081	37.8291		65.081	29.5061		58.6455	80.8171				57.68	142.48		57.6831	95.3703		61.9526	47.6704
		65.081	71.4556		65.081	63.7134		58.6455	90.3191				57.68	169.62		57.6831	181.848		61.5077	30.5122
		65.081	95.4745		65.081	39.0081		57.0442	18.1037				57.68	101.55		57.6831	76.4962		61.5077	17.8151
		65.081	44.2341		65.081	63.7134		57.0442	59.9126				57.68	67.74		57.6831	35.6596		61.5077	93.6545
		65.081	21.8164		65.081	14.3029		57.0442	54.2114				57.68	61.51		57.6831	81.3005		61.5077	56.2495
		65.081	52.2404		65.081	97.9208		57.0442	59.9126				57.68	70.41		57.6831	31.8848		61.5077	71.3487
		65.081	146.715		65.081	145.431		57.0442	78.9167				57.68	61.95		57.6831	47.6704		61.5077	29.1395
		65.081	95.4745		65.081	67.5143		57.0442	109.323				57.68	42.38		57.6831	53.161		61.5077	81.3005
		65.081	33.0253		65.081	59.9126		57.0442	118.825				57.36	33.48		57.3629	63.456		61.5077	62.0833
		65.081	13.8101		65.081	61.813		57.0442	59.9126				57.36	30.81		57.3629	53.5042		61.0628	49.0431
		65.081	36.2278		65.081	69.4147		57.0442	39.0081				57.36	40.6		57.3629	51.102		61.0628	69.9761
		65.081	23.4177		65.081	37.1077		57.0442	21.9045				57.36	34.81		57.3629	34.287		61.0628	56.2495
		65.081	60.2467		65.081	54.2114		57.0442	61.813				57.36	42.38		57.3629	57.6222		61.0628	89.5365
		65.081	42.6328		65.081	40.9086		57.0442	33.3069				57.36	60.17		57.3629	59.338		61.0628	35.6596
		65.081	18.6139		65.081	16.2033		57.0442	59.9126				57.36	55.72		57.3629	64.8286		61.0628	77.8689
		65.081	97.0758		65.081	88.4187		57.0442	71.3151				57.36	38.82		57.3629	22.2762		61.0628	88.507
		65.081	82.6644		65.081	56.1118		57.0442	42.809				57.04	131.8		57.0426	185.966		61.0628	112.185
		65.081	89.0695		65.081	73.2155		57.0442	37.1077				57.04	62.84		57.0426	78.5552		61.0628	49.0431
		65.081	76.2594		65.081	44.7094		57.0442	82.7175				57.04	58.84		57.0426	56.2495		61.0628	49.7294
		65.081	49.0379		65.081	71.3151		57.0442	35.2073				57.04	34.37		57.0426	37.3755		60.6179	63.1128
		65.081	71.4556		65.081	143.531		57.0442	33.3069				57.04	66.4		57.0426	69.6329		60.6179	42.5229
		65.081	34.6265		65.081	40.9086		57.0442	46.6098				57.04	54.39		57.0426	69.6329		60.6179	31.8848
		65.081	34.6265		65.081	31.4065		57.0442	44.7094				56.72	36.59		56.7224	21.5899		60.6179	41.8366
		65.081	116.291		65.081	115.024		57.0442	23.8049				56.72	43.71		56.7224	50.4157		60.6179	36.6891
		65.081	53.8417		65.081	54.2114		57.0442	29.5061				56.72	44.16		56.7224	37.3755		60.6179	50.0725
		65.081	44.2341		65.081	54.2114		57.0442	40.9086				56.72	36.15		56.7224	55.5632		60.173	59.338
		65.081	60.2467		65.081	33.3069		57.0442	67.5143				56.72	58.39		56.7224	52.4747		60.173	33.2575
		65.081	53.8417		65.081	77.0163		57.0442	71.3151				56.72	79.3		56.7224	51.102		60.173	66.8876
		65.081	52.2404		65.081	48.5102		57.0442	99.8212				56.72	216.78		56.7224	166.405		60.173	53.161
		63.301	36.2278		63.301	39.0081		57.0442	118.825				56.72	78.41		56.7224	37.0323		60.173	84.389
		63.301	25.0189		63.301	42.809		57.0442	58.0122				56.72	31.25		56.7224	18.5014		60.173	44.9251
		63.301	34.6265		63.301	59.9126		57.0442	50.4106				56.4	95.32		56.4021	98.4588		60.173	81.9869
		63.301	15.4114		63.301	59.9126		57.0442	63.7134				56.4	35.7		56.4021	29.4827		60.173	84.0459
		63.301	49.0379		63.301	56.1118		57.0442	33.3069				56.4	61.95		56.4021	62.0833		60.173	70.3193
		63.301	71.4556		63.301	75.1159		57.0442	46.6098				56.4	38.82		56.4021	36.6891		60.173	59.338
		63.301	79.4619		63.301	56.1118		57.0442	46.6098				56.4	58.39		56.4021	84.7322		60.173	69.9761
		63.301	37.8291		63.301	44.7094		57.0442	101.722				56.4	57.06		56.4021	64.4855		59.7281	91.5955
		63.301	26.6202		63.301	97.9208		57.0442	82.7175				56.08	23.69		56.0819	31.8848		59.7281	71.3487
		63.301	65.0505		63.301	27.6057		57.0442	58.0122				56.08	72.19		56.0819	129.344		59.7281	89.5365
		63.301	36.2278		63.301	71.3151		57.0442	46.6098				56.08	77.52		56.0819	27.4237		59.7281	78.8984
		63.301	74.6581		63.301	69.4147		57.0442	31.4065				56.08	43.27		56.0819	31.1985		59.7281	57.6222
		63.301	18.6139		63.301	46.6098		57.0442	61.813				56.08	97.55		56.0819	91.2523		59.7281	49.0431
		63.301	52.2404		63.301	61.813		57.0442	58.0122				56.08	45.94		56.0819	24.6784		59.7281	99.8314
		63.301	29.8227		63.301	59.9126		57.0442	88.4187				56.08	54.39		56.0819	31.1985		59.7281	41.8366
		63.301	53.8417		63.301	65.6138		57.0442	82.7175				56.08	46.83		56.0819	51.102		59.7281	57.9653
		63.301	69.8543		63.301	63.7134		55.4429	52.311				55.76	79.75		55.7616	77.1826		59.7281	56.2495
		63.301	21.8164		63.301	42.809		55.4429	35.2073				55.76	86.42		55.7616	75.4667		59.2831	54.1905
		63.301	81.0632		63.301	44.7094		55.4429	39.0081				55.76	34.37		55.7616	37.7186		59.2831	30.5122
		63.301	89.0695		63.301	59.9126		55.4429	39.0081				55.76	54.83		55.7616	79.5847		59.2831	27.7668
		63.301	13.8101		63.301	77.0163		55.4429	33.3069				55.76	85.09		55.7616	169.151		59.2831	46.2977
		63.301	87.4682		63.301	46.6098		55.4429	50.4106				55.76	61.51		55.7616	71.3487		59.2831	27.4237
		63.301	60.2467		63.301	73.2155		55.4429	52.311				55.76	39.26		55.7616	60.7107		59.2831	27.0805
		63.301	90.6707		63.301	134.029		55.4429	63.7134				55.76	56.61		55.7616	83.3595		59.2831	44.5819
		63.301	37.8291		63.301	40.9086		55.4429	86.5183				55.76	24.14		55.7616	38.0618		59.2831	41.4934
		63.301	76.2594		63.301	39.0081		55.4429	71.3151				55.76	52.61		55.7616	84.7322		59.2831	31.5417
		63.301	45.8354		63.301	35.2073		55.4429	86.5183				55.44	38.37		55.4414	47.3272		59.2831	54.5337
		63.301	10.6076		63.301	25.7053		55.4429	75.1159				55.44	80.64		55.4414	89.5365		59.2831	61.0538
		63.301	20.2152		63.301	33.3069		55.4429	59.9126				55.44	89.98		55.4414	66.8876		59.2831	98.1156
		63.301	45.8354		63.301	59.9126		55.4429	111.224				55.44	38.82		55.4414	52.8179		59.2831	63.7991
		63.301	58.6455		63.301	63.7134		55.4429	75.1159				55.12	40.6		55.1212	52.1315		58.8382	64.4855
		63.301	58.6455		63.301	84.6179		55.4429	59.9126				55.12	31.25		55.1212	29.8258		58.8382	73.0646
		63.301	45.8354		63.301	69.4147		55.4429	52.311				55.12	157.16		55.1212	171.896		58.8382	36.346
		63.301	33.0253		63.301	42.809		55.4429	54.2114				55.12	51.27		55.1212	42.8661		58.8382	54.8768
		63.301	90.6707		63.301	115.024		55.4429	50.4106				55.12	77.52		55.1212	49.7294		58.8382	40.8071
		63.301	87.4682		63.301	80.8171		55.4429	20.0041				55.12	64.62		55.1212	86.448		58.8382	32.5712
		63.301	26.6202		63.301	16.2033		55.4429	52.311				55.12	152.27		55.1212	91.2523		58.8382	106.695
		63.301	12.2088		63.301	54.2114		55.4429	39.0081				55.12	66.4		55.1212	85.4185		58.8382	89.1933
		61.5209	26.6202		61.5209	73.2155		55.4429	12.4024				54.8	34.37		54.8009	41.1503		58.8382	84.389
		61.5209	76.2594		61.5209	59.9126		55.4429	8.60163				54.8	10.79		54.8009	124.539		58.8382	41.8366
		61.5209	58.6455		61.5209	63.7134		55.4429	37.1077				54.8	37.48		54.8009	66.2013		58.8382	36.6891
		61.5209	23.4177		61.5209	59.9126		55.4429	27.6057				54.8	25.03		54.8009	35.3165		58.8382	33.6006
		61.5209	18.6139		61.5209	56.1118		55.4429	59.9126				54.8	106		54.8009	183.907		58.8382	53.8474
		61.5209	47.4366		61.5209	35.2073		55.4429	42.809				54.8	61.51		54.8009	30.5122		58.8382	56.2495
		61.5209	17.0126		61.5209	35.2073		55.4429	90.3191				54.8	69.96		54.8009	56.5927		58.8382	66.8876
		61.5209	50.6392		61.5209	39.0081		55.4429	54.2114				54.8	66.4		54.8009	77.8689		58.8382	40.8071
		61.5209	71.4556		61.5209	44.7094		55.4429	39.0081				54.8	68.63		54.8009	70.6624		58.3933	96.0566
		61.5209	36.2278		61.5209	52.311		55.4429	50.4106				54.8	50.38		54.8009	75.1236		58.3933	49.7294
		61.5209	18.6139		61.5209	20.0041		55.4429	18.1037				54.8	36.59		54.8009	49.7294		58.3933	25.7079
		61.5209	33.0253		61.5209	35.2073		55.4429	73.2155				54.8	29.47		54.8009	58.3085		58.3933	52.4747
		61.5209	31.424		61.5209	31.4065		55.4429	42.809				54.8	50.38		54.8009	54.1905		58.3933	42.1798
		61.5209	45.8354		61.5209	59.9126		55.4429	50.4106				54.8	29.03		54.8009	43.2092		58.3933	64.8286
		61.5209	28.2215		61.5209	46.6098		55.4429	37.1077				54.8	50.83		54.8009	45.2682		58.3933	90.2228
		61.5209	37.8291		61.5209	42.809		55.4429	16.2033				54.8	78.86		54.8009	65.1718		58.3933	46.9841
		61.5209	68.253		61.5209	56.1118		55.4429	44.7094				54.8	69.96		54.8009	51.4452		58.3933	60.3675
		61.5209	41.0316		61.5209	29.5061		55.4429	56.1118				54.48	25.47		54.4807	51.4452		58.3933	36.346
		61.5209	21.8164		61.5209	44.7094		55.4429	58.0122				54.48	48.61		54.4807	62.7696		58.3933	69.6329
		61.5209	93.8733		61.5209	78.9167		55.4429	52.311				54.48	33.92		54.4807	72.7214		58.3933	45.9546
		61.5209	20.2152		61.5209	33.3069		55.4429	80.8171				54.48	61.95		54.4807	44.2388		58.3933	84.7322
		61.5209	87.4682		61.5209	59.9126		55.4429	78.9167				54.48	47.27		54.4807	74.0941		58.3933	87.1343
		61.5209	50.6392		61.5209	71.3151		55.4429	63.7134				54.16	45.05		54.1604	56.2495		58.3933	64.1423
		61.5209	45.8354		61.5209	61.813		55.4429	69.4147				54.16	44.16		54.1604	48.3567		58.3933	62.4265
		61.5209	52.2404		61.5209	23.8049		55.4429	61.813				53.84	45.49		53.8402	32.228		57.9484	25.7079
		61.5209	23.4177		61.5209	21.9045		55.4429	31.4065				53.84	56.17		53.8402	30.8553		57.9484	36.346
		61.5209	66.6518		61.5209	88.4187		53.8417	40.9086				53.84	48.61		53.8402	43.2092		57.9484	89.8796
		61.5209	69.8543		61.5209	61.813		53.8417	80.8171				53.84	214.56		53.8402	301.612		57.9484	26.051
		61.5209	42.6328		61.5209	80.8171		53.8417	40.9086				53.84	80.19		53.8402	43.5524		57.9484	49.7294
		61.5209	45.8354		61.5209	63.7134		53.8417	96.0204				53.84	177.63		53.8402	141.354		57.9484	56.2495
		61.5209	44.2341		61.5209	42.809		53.8417	35.2073				53.84	41.04		53.8402	62.7696		57.5035	46.6409
		61.5209	58.6455		61.5209	35.2073		53.8417	39.0081				53.84	69.96		53.8402	91.5955		57.5035	78.5552
		61.5209	13.8101		61.5209	25.7053		53.8417	73.2155				53.84	59.28		53.8402	41.4934		57.5035	47.6704
		61.5209	98.677		61.5209	65.6138		53.8417	35.2073				53.84	35.26		53.8402	56.2495		57.5035	24.6784
		61.5209	34.6265		61.5209	35.2073		53.8417	90.3191				53.84	28.58		53.8402	17.4719		57.5035	86.1048
		61.5209	87.4682		61.5209	77.0163		53.8417	61.813				53.84	43.71		53.8402	71.6919		57.5035	44.2388
		61.5209	39.4303		61.5209	42.809		53.8417	33.3069				53.52	19.24		53.5199	33.2575		57.5035	58.6517
		61.5209	37.8291		61.5209	27.6057		53.8417	56.1118				53.52	44.6		53.5199	47.3272		57.5035	50.7589
		61.5209	12.2088		61.5209	23.8049		53.8417	65.6138				53.52	55.28		53.5199	58.3085		57.5035	83.3595
		61.5209	47.4366		61.5209	92.2195		53.8417	75.1159				53.52	79.3		53.5199	65.1718		57.5035	65.8581
		61.5209	17.0126		61.5209	40.9086		53.8417	27.6057				53.52	36.59		53.5199	27.4237		57.0586	60.7107
		61.5209	58.6455		61.5209	80.8171		53.8417	27.6057				53.52	49.94		53.5199	51.7884		57.0586	35.3165
		59.7409	29.8227		59.7409	23.8049		53.8417	35.2073				53.52	87.76		53.5199	108.41		57.0586	61.397
		59.7409	23.4177		59.7409	78.9167		53.8417	50.4106				53.52	70.41		53.5199	55.22		57.0586	37.0323
		59.7409	21.8164		59.7409	44.7094		53.8417	52.311				53.52	39.26		53.5199	38.7481		57.0586	74.4372
		59.7409	34.6265		59.7409	61.813		53.8417	37.1077				53.52	62.84		53.5199	39.4344		57.0586	51.4452
		59.7409	13.8101		59.7409	40.9086		53.8417	33.3069				53.52	41.49		53.5199	65.515		57.0586	94.3408
		59.7409	37.8291		59.7409	71.3151		53.8417	14.3029				53.52	41.93		53.5199	65.1718		57.0586	58.3085
		59.7409	31.424		59.7409	54.2114		53.8417	56.1118				53.2	69.07		53.1997	62.7696		57.0586	58.6517
		59.7409	33.0253		59.7409	31.4065		53.8417	40.9086				53.2	49.94		53.1997	36.6891		57.0586	50.7589
		59.7409	34.6265		59.7409	31.4065		53.8417	61.813				52.88	54.39		52.8794	73.7509		57.0586	51.4452
		59.7409	25.0189		59.7409	86.5183		53.8417	50.4106				52.88	60.17		52.8794	33.2575		57.0586	72.3782
		59.7409	89.0695		59.7409	39.0081		53.8417	183.439				52.88	47.27		52.8794	68.2603		57.0586	60.0243
		59.7409	77.8606		59.7409	48.5102		53.8417	58.0122				52.88	41.04		52.8794	69.6329		57.0586	69.9761
		59.7409	9.00632		59.7409	27.6057		53.8417	33.3069				52.88	82.86		52.8794	63.456		57.0586	64.4855
		59.7409	21.8164		59.7409	84.6179		53.8417	75.1159				52.88	44.16		52.8794	31.1985		56.6137	55.9064
		59.7409	41.0316		59.7409	46.6098		53.8417	54.2114				52.88	25.91		52.8794	27.4237		56.6137	50.0725
		59.7409	60.2467		59.7409	80.8171		53.8417	35.2073				52.88	79.75		52.8794	48.3567		56.6137	34.9733
		59.7409	39.4303		59.7409	61.813		53.8417	77.0163				52.56	45.94		52.5592	65.1718		56.6137	26.7373
		59.7409	15.4114		59.7409	29.5061		53.8417	31.4065				52.56	32.14		52.5592	27.4237		56.6137	45.9546
		59.7409	41.0316		59.7409	65.6138		53.8417	27.6057				52.56	38.82		52.5592	56.9358		56.6137	83.3595
		59.7409	49.0379		59.7409	27.6057		53.8417	40.9086				52.56	65.51		52.5592	38.0618		56.6137	46.9841
		59.7409	87.4682		59.7409	132.128		53.8417	65.6138				52.56	95.32		52.5592	131.059		56.6137	59.6812
		59.7409	29.8227		59.7409	39.0081		53.8417	58.0122				52.56	99.33		52.5592	74.0941		56.6137	46.6409
		59.7409	37.8291		59.7409	23.8049		53.8417	16.2033				52.56	78.41		52.5592	58.9948		56.1688	24.3352
		59.7409	57.0442		59.7409	118.825		53.8417	67.5143				52.56	30.81		52.5592	12.3244		56.1688	30.8553
		59.7409	58.6455		59.7409	61.813		53.8417	33.3069				52.56	33.03		52.5592	39.4344		56.1688	104.636
		59.7409	84.2657		59.7409	75.1159		53.8417	63.7134				52.24	39.26		52.239	67.2308		56.1688	77.8689
		59.7409	53.8417		59.7409	58.0122		53.8417	82.7175				52.24	21.91		52.239	16.7856		56.1688	109.44
		59.7409	101.88		59.7409	59.9126		53.8417	54.2114				52.24	60.17		52.239	66.8876		56.1688	116.99
		59.7409	31.424		59.7409	63.7134		53.8417	44.7094				52.24	78.41		52.239	61.7401		56.1688	50.4157
		59.7409	114.69		59.7409	67.5143		53.8417	77.0163				52.24	129.13		52.239	124.539		56.1688	31.8848
		59.7409	58.6455		59.7409	50.4106		52.2404	31.4065				52.24	39.71		52.239	52.1315		56.1688	25.3647
		59.7409	92.272		59.7409	48.5102		52.2404	78.9167				52.24	41.93		52.239	35.3165		56.1688	65.8581
		59.7409	33.0253		59.7409	25.7053		52.2404	39.0081				52.24	39.26		52.239	14.7266		56.1688	72.0351
		59.7409	20.2152		59.7409	29.5061		52.2404	94.12				52.24	34.37		52.239	54.5337		55.7239	55.5632
		59.7409	49.0379		59.7409	71.3151		52.2404	39.0081				52.24	43.71		52.239	36.0028		55.7239	76.1531
		59.7409	26.6202		59.7409	35.2073		52.2404	61.813				52.24	53.5		52.239	80.6142		55.7239	67.2308
		59.7409	65.0505		59.7409	52.311		52.2404	48.5102				51.92	81.97		51.9187	71.3487		55.7239	87.8207
		59.7409	34.6265		59.7409	12.4024		52.2404	25.7053				51.92	68.63		51.9187	81.9869		55.7239	54.5337
		59.7409	5.80379		59.7409	29.5061		52.2404	52.311				51.92	66.4		51.9187	56.5927		55.7239	34.287
		59.7409	60.2467		59.7409	61.813		52.2404	88.4187				51.92	63.73		51.9187	37.7186		55.7239	75.4667
		59.7409	101.88		59.7409	75.1159		52.2404	80.8171				51.92	35.26		51.9187	43.2092		55.7239	53.161
		59.7409	69.8543		59.7409	46.6098		52.2404	71.3151				51.92	78.41		51.9187	49.7294		55.7239	75.8099
		59.7409	23.4177		59.7409	12.4024		52.2404	31.4065				51.92	51.27		51.9187	58.6517		55.7239	64.8286
		59.7409	13.8101		59.7409	23.8049		52.2404	61.813				51.92	40.15		51.9187	29.4827		55.7239	47.6704
		59.7409	164.329		59.7409	103.622		52.2404	46.6098				51.92	28.14		51.9187	29.1395		55.7239	52.8179
		59.7409	29.8227		59.7409	23.8049		52.2404	78.9167				51.92	41.93		51.9187	44.9251		55.7239	68.2603
		59.7409	55.4429		59.7409	58.0122		52.2404	48.5102				51.92	55.72		51.9187	47.6704		55.7239	55.5632
		59.7409	25.0189		59.7409	29.5061		52.2404	97.9208				51.92	41.04		51.9187	64.8286		55.279	42.5229
		59.7409	34.6265		59.7409	20.0041		52.2404	23.8049				51.92	69.52		51.9187	52.4747		55.279	74.0941
		59.7409	100.278		59.7409	113.124		52.2404	185.34				51.92	52.16		51.9187	34.287		55.279	28.4532
		59.7409	28.2215		59.7409	44.7094		52.2404	25.7053				51.92	29.03		51.9187	55.5632		55.279	34.9733
		59.7409	39.4303		59.7409	46.6098		52.2404	14.3029				51.92	30.81		51.9187	41.1503		55.279	46.9841
		59.7409	44.2341		59.7409	35.2073		52.2404	54.2114				51.6	40.6		51.5985	45.2682		55.279	53.5042
		59.7409	39.4303		59.7409	67.5143		52.2404	48.5102				51.6	92.21		51.5985	156.454		55.279	42.1798
		59.7409	141.911		59.7409	52.311		52.2404	61.813				51.6	116.68		51.5985	147.188		55.279	77.5257
		59.7409	60.2467		59.7409	33.3069		52.2404	86.5183				51.6	103.33		51.5985	49.3862		55.279	58.3085
		59.7409	12.2088		59.7409	23.8049		52.2404	77.0163				51.6	50.83		51.5985	50.0725		54.834	73.0646
		57.9609	28.2215		57.9609	23.8049		52.2404	50.4106				51.6	37.48		51.5985	40.4639		54.834	39.4344
		57.9609	65.0505		57.9609	50.4106		52.2404	59.9126				51.6	29.92		51.5985	65.8581		54.834	30.5122
		57.9609	39.4303		57.9609	44.7094		52.2404	37.1077				51.28	98.44		51.2782	86.448		54.834	57.9653
		57.9609	28.2215		57.9609	29.5061		52.2404	61.813				51.28	30.81		51.2782	69.9761		54.834	73.0646
		57.9609	47.4366		57.9609	71.3151		52.2404	67.5143				51.28	29.47		51.2782	36.6891		54.834	55.5632
		57.9609	36.2278		57.9609	52.311		52.2404	18.1037				51.28	21.47		51.2782	26.7373		54.834	79.5847
		57.9609	61.848		57.9609	59.9126		52.2404	23.8049				51.28	27.69		51.2782	32.9143		54.834	40.8071
		57.9609	12.2088		57.9609	29.5061		52.2404	37.1077				51.28	45.05		51.2782	32.228		54.834	80.9574
		57.9609	69.8543		57.9609	8.60163		52.2404	71.3151				51.28	101.55		51.2782	48.6999		54.834	68.9466
		57.9609	71.4556		57.9609	65.6138		52.2404	90.3191				51.28	48.16		51.2782	60.7107		54.834	66.5444
		57.9609	50.6392		57.9609	42.809		52.2404	29.5061				51.28	130.91		51.2782	182.191		54.834	54.5337
		57.9609	29.8227		57.9609	31.4065		52.2404	61.813				51.28	26.36		51.2782	37.0323		54.3891	64.8286
		57.9609	57.0442		57.9609	59.9126		52.2404	44.7094				51.28	49.94		51.2782	51.102		54.3891	73.7509
		57.9609	37.8291		57.9609	59.9126		52.2404	35.2073				51.28	63.73		51.2782	50.7589		54.3891	81.3005
		57.9609	41.0316		57.9609	82.7175		52.2404	40.9086				50.96	27.25		50.958	58.3085		54.3891	32.5712
		57.9609	18.6139		57.9609	50.4106		52.2404	56.1118				50.96	28.58		50.958	57.279		54.3891	49.3862
		57.9609	13.8101		57.9609	20.0041		52.2404	44.7094				50.96	21.91		50.958	16.4424		54.3891	37.0323
		57.9609	52.2404		57.9609	31.4065		52.2404	56.1118				50.96	80.19		50.958	58.9948		54.3891	64.1423
		57.9609	42.6328		57.9609	44.7094		52.2404	65.6138				50.96	97.55		50.958	80.6142		54.3891	66.8876
		57.9609	28.2215		57.9609	25.7053		52.2404	37.1077				50.96	50.83		50.958	72.3782		54.3891	37.0323
		57.9609	44.2341		57.9609	25.7053		52.2404	75.1159				50.96	25.03		50.958	39.4344		54.3891	82.6732
		57.9609	106.683		57.9609	56.1118		52.2404	29.5061				50.96	32.14		50.958	57.9653		54.3891	27.0805
		57.9609	50.6392		57.9609	35.2073		52.2404	78.9167				50.96	55.72		50.958	52.8179		54.3891	56.5927
		57.9609	28.2215		57.9609	14.3029		52.2404	78.9167				50.96	43.27		50.958	33.2575		54.3891	48.3567
		57.9609	61.848		57.9609	33.3069		52.2404	35.2073				50.64	55.72		50.6377	55.5632		54.3891	69.6329
		57.9609	26.6202		57.9609	31.4065		52.2404	37.1077				50.64	45.94		50.6377	56.5927		54.3891	31.1985
		57.9609	9.00632		57.9609	4.80081		52.2404	40.9086				50.64	46.83		50.6377	43.5524		53.9442	57.279
		57.9609	106.683		57.9609	46.6098		52.2404	80.8171				50.64	49.94		50.6377	51.7884		53.9442	59.6812
		57.9609	111.487		57.9609	61.813		52.2404	82.7175				50.64	42.82		50.6377	66.8876		53.9442	39.0913
		57.9609	49.0379		57.9609	35.2073		52.2404	48.5102				50.64	18.8		50.6377	48.0136		53.9442	60.7107
		57.9609	130.702		57.9609	82.7175		50.6392	69.4147				50.64	46.38		50.6377	73.7509		53.9442	66.2013
		57.9609	45.8354		57.9609	31.4065		50.6392	27.6057				50.32	33.92		50.3175	34.6301		53.9442	31.5417
		57.9609	68.253		57.9609	46.6098		50.6392	21.9045				50.32	55.28		50.3175	74.0941		53.9442	57.279
		57.9609	97.0758		57.9609	113.124		50.6392	126.427				50.32	86.87		50.3175	43.8956		53.9442	42.5229
		57.9609	121.095		57.9609	80.8171		50.6392	20.0041				50.32	223.01		50.3175	264.207		53.9442	43.5524
		57.9609	92.272		57.9609	54.2114		50.6392	96.0204				50.32	77.08		50.3175	56.5927		53.4993	38.4049
		57.9609	23.4177		57.9609	67.5143		50.6392	48.5102				50.32	23.25		50.3175	42.8661		53.4993	36.0028
		57.9609	60.2467		57.9609	23.8049		50.6392	48.5102				50.32	48.16		50.3175	83.3595		53.4993	52.8179
		57.9609	66.6518		57.9609	54.2114		50.6392	35.2073				50.32	29.92		50.3175	36.0028		53.4993	11.2949
		57.9609	68.253		57.9609	46.6098		50.6392	42.809				50.32	41.04		50.3175	23.992		53.4993	81.3005
		57.9609	42.6328		57.9609	44.7094		50.6392	80.8171				50	38.82		49.9973	36.0028		53.4993	43.8956
		57.9609	44.2341		57.9609	33.3069		50.6392	39.0081				50	43.27		49.9973	68.9466		53.4993	45.9546
		57.9609	23.4177		57.9609	25.7053		50.6392	39.0081				50	37.48		49.9973	45.6114		53.4993	40.8071
		57.9609	28.2215		57.9609	37.1077		50.6392	69.4147				50	36.59		49.9973	54.8768		53.4993	45.9546
		57.9609	45.8354		57.9609	65.6138		50.6392	46.6098				50	54.39		49.9973	49.3862		53.4993	31.5417
		57.9609	36.2278		57.9609	40.9086		50.6392	18.1037				50	40.6		49.9973	46.2977		53.4993	67.9171
		57.9609	39.4303		57.9609	69.4147		50.6392	37.1077				50	43.27		49.9973	79.2415		53.4993	70.6624
		57.9609	12.2088		57.9609	46.6098		50.6392	37.1077				50	59.28		49.9973	61.0538		53.4993	52.8179
		57.9609	47.4366		57.9609	59.9126		50.6392	71.3151				50	54.39		49.9973	48.3567		53.4993	62.0833
		57.9609	45.8354		57.9609	58.0122		50.6392	42.809				50	62.4		49.9973	68.9466		53.4993	33.9438
		57.9609	33.0253		57.9609	31.4065		50.6392	107.423				50	26.36		49.9973	29.8258		53.4993	43.5524
		57.9609	28.2215		57.9609	54.2114		50.6392	99.8212				50	41.49		49.9973	19.1877		53.4993	37.3755
		57.9609	20.2152		57.9609	27.6057		50.6392	44.7094				49.68	29.03		49.677	23.3057		53.4993	80.6142
		57.9609	65.0505		57.9609	48.5102		50.6392	48.5102				49.68	16.57		49.677	38.7481		53.4993	27.7668
		57.9609	57.0442		57.9609	46.6098		50.6392	71.3151				49.68	62.4		49.677	40.1208		53.0544	41.8366
		57.9609	18.6139		57.9609	54.2114		50.6392	40.9086				49.68	29.03		49.677	38.7481		53.0544	61.397
		56.1809	13.8101		56.1809	54.2114		50.6392	99.8212				49.68	73.08		49.677	77.1826		53.0544	32.228
		56.1809	28.2215		56.1809	21.9045		50.6392	35.2073				49.68	110.89		49.677	97.4293		53.0544	36.346
		56.1809	34.6265		56.1809	44.7094		50.6392	48.5102				49.68	117.57		49.677	159.885		53.0544	62.7696
		56.1809	23.4177		56.1809	12.4024		50.6392	61.813				49.68	36.59		49.677	43.5524		53.0544	42.5229
		56.1809	69.8543		56.1809	63.7134		50.6392	35.2073				49.68	28.14		49.677	53.8474		53.0544	57.6222
		56.1809	36.2278		56.1809	31.4065		50.6392	80.8171				49.68	40.15		49.677	69.6329		53.0544	51.4452
		56.1809	25.0189		56.1809	18.1037		50.6392	52.311				49.68	65.96		49.677	39.4344		53.0544	47.6704
		56.1809	20.2152		56.1809	25.7053		50.6392	23.8049				49.36	24.58		49.3568	43.2092		53.0544	51.4452
		56.1809	60.2467		56.1809	31.4065		50.6392	31.4065				49.36	30.81		49.3568	32.5712		53.0544	29.1395
		56.1809	25.0189		56.1809	29.5061		50.6392	77.0163				49.36	27.69		49.3568	42.1798		53.0544	57.6222
		56.1809	44.2341		56.1809	37.1077		50.6392	20.0041				49.36	34.81		49.3568	60.3675		53.0544	55.9064
		56.1809	26.6202		56.1809	56.1118		50.6392	35.2073				49.36	58.84		49.3568	40.8071		53.0544	59.338
		56.1809	34.6265		56.1809	40.9086		50.6392	46.6098				49.36	18.35		49.3568	41.4934		53.0544	83.7027
		56.1809	49.0379		56.1809	75.1159		50.6392	103.622				49.36	19.69		49.3568	26.7373		52.6095	84.389
		56.1809	15.4114		56.1809	29.5061		50.6392	40.9086				49.36	62.4		49.3568	63.1128		52.6095	43.5524
		56.1809	58.6455		56.1809	59.9126		50.6392	23.8049				49.36	126.02		49.3568	136.207		52.6095	46.9841
		56.1809	58.6455		56.1809	78.9167		50.6392	86.5183				49.36	79.3		49.3568	96.7429		52.6095	38.7481
		56.1809	39.4303		56.1809	40.9086		50.6392	67.5143				49.36	69.52		49.3568	41.8366		52.6095	69.2898
		56.1809	9.00632		56.1809	48.5102		50.6392	42.809				49.36	82.86		49.3568	93.6545		52.6095	37.7186
		56.1809	21.8164		56.1809	52.311		50.6392	31.4065				49.36	67.29		49.3568	97.4293		52.6095	68.2603
		56.1809	25.0189		56.1809	80.8171		50.6392	65.6138				49.36	45.49		49.3568	32.9143		52.6095	97.7724
		56.1809	63.4493		56.1809	67.5143		50.6392	82.7175				49.36	33.92		49.3568	51.4452		52.6095	84.7322
		56.1809	36.2278		56.1809	33.3069		49.0379	63.7134				49.36	29.92		49.3568	19.5309		52.6095	81.9869
		56.1809	44.2341		56.1809	94.12		49.0379	37.1077				49.36	51.72		49.3568	25.0215		52.1646	43.8956
		56.1809	25.0189		56.1809	54.2114		49.0379	35.2073				49.04	53.05		49.0365	41.8366		52.1646	37.3755
		56.1809	188.348		56.1809	90.3191		49.0379	40.9086				49.04	59.73		49.0365	91.5955		52.1646	62.0833
		56.1809	100.278		56.1809	73.2155		49.0379	67.5143				49.04	59.73		49.0365	71.3487		52.1646	34.287
		56.1809	49.0379		56.1809	48.5102		49.0379	29.5061				49.04	35.7		49.0365	40.8071		52.1646	61.0538
		56.1809	84.2657		56.1809	63.7134		49.0379	20.0041				49.04	79.75		49.0365	58.6517		52.1646	39.7776
		56.1809	45.8354		56.1809	18.1037		49.0379	56.1118				49.04	126.02		49.0365	158.513		51.7197	61.7401
		56.1809	89.0695		56.1809	42.809		49.0379	40.9086				49.04	47.27		49.0365	63.1128		51.7197	61.0538
		56.1809	114.69		56.1809	67.5143		49.0379	63.7134				49.04	60.17		49.0365	69.9761		51.7197	39.7776
		56.1809	41.0316		56.1809	278.459		49.0379	122.626				49.04	59.73		49.0365	57.9653		51.7197	41.1503
		56.1809	41.0316		56.1809	82.7175		49.0379	31.4065				49.04	37.04		49.0365	33.9438		51.7197	59.6812
		56.1809	129.101		56.1809	86.5183		49.0379	31.4065				48.72	23.69		48.7163	36.0028		51.7197	25.0215
		56.1809	69.8543		56.1809	65.6138		49.0379	27.6057				48.72	48.61		48.7163	24.6784		51.2748	113.901
		56.1809	34.6265		56.1809	75.1159		49.0379	78.9167				48.72	34.37		48.7163	28.4532		51.2748	50.0725
		56.1809	17.0126		56.1809	14.3029		49.0379	48.5102				48.72	119.35		48.7163	106.695		51.2748	46.6409
		56.1809	12.2088		56.1809	39.0081		49.0379	48.5102				48.72	58.84		48.7163	41.8366		51.2748	83.0164
		56.1809	76.2594		56.1809	80.8171		49.0379	48.5102				48.72	33.03		48.7163	39.0913		51.2748	42.8661
		56.1809	52.2404		56.1809	78.9167		49.0379	84.6179				48.72	41.04		48.7163	71.6919		51.2748	37.3755
		56.1809	20.2152		56.1809	12.4024		49.0379	75.1159				48.72	24.14		48.7163	28.7963		51.2748	21.5899
		56.1809	26.6202		56.1809	25.7053		49.0379	40.9086				48.72	54.83		48.7163	80.9574		51.2748	36.346
		56.1809	49.0379		56.1809	61.813		49.0379	75.1159				48.72	39.26		48.7163	49.7294		51.2748	50.4157
		56.1809	60.2467		56.1809	73.2155		49.0379	54.2114				48.72	33.03		48.7163	38.0618		51.2748	31.5417
		56.1809	66.6518		56.1809	61.813		49.0379	61.813				48.4	43.71		48.396	53.8474		51.2748	58.6517
		56.1809	37.8291		56.1809	23.8049		49.0379	82.7175				48.4	26.8		48.396	53.5042		51.2748	73.0646
		56.1809	34.6265		56.1809	40.9086		49.0379	31.4065				48.4	41.49		48.396	30.5122		51.2748	27.4237
		56.1809	28.2215		56.1809	21.9045		49.0379	44.7094				48.4	132.69		48.396	127.971		50.8299	54.5337
		56.1809	69.8543		56.1809	75.1159		49.0379	71.3151				48.4	29.47		48.396	44.9251		50.8299	68.2603
		56.1809	42.6328		56.1809	33.3069		49.0379	48.5102				48.4	148.71		48.396	95.0271		50.8299	72.7214
		56.1809	68.253		56.1809	56.1118		49.0379	23.8049				48.4	25.91		48.396	35.6596		50.8299	25.7079
		56.1809	47.4366		56.1809	63.7134		49.0379	42.809				48.4	17.02		48.396	48.3567		50.8299	77.5257
		56.1809	9.00632		56.1809	27.6057		49.0379	27.6057				48.08	79.75		48.0758	74.0941		50.8299	78.2121
		54.4008	45.8354		54.4008	63.7134		49.0379	166.335				48.08	46.38		48.0758	26.7373		50.8299	113.215
		54.4008	7.40505		54.4008	14.3029		49.0379	56.1118				48.08	35.26		48.0758	35.6596		50.8299	27.7668
		54.4008	52.2404		54.4008	39.0081		49.0379	40.9086				48.08	55.28		48.0758	46.9841		50.8299	64.4855
		54.4008	74.6581		54.4008	54.2114		49.0379	52.311				48.08	29.03		48.0758	28.11		50.8299	28.7963
		54.4008	33.0253		54.4008	35.2073		49.0379	46.6098				48.08	39.26		48.0758	42.1798		50.8299	61.397
		54.4008	50.6392		54.4008	21.9045		49.0379	48.5102				48.08	32.14		48.0758	25.0215		50.8299	36.346
		54.4008	26.6202		54.4008	46.6098		49.0379	31.4065				48.08	42.38		48.0758	22.6194		50.8299	72.3782
		54.4008	89.0695		54.4008	113.124		49.0379	35.2073				47.76	19.69		47.7555	30.5122		50.8299	50.0725
		54.4008	29.8227		54.4008	23.8049		49.0379	21.9045				47.76	69.96		47.7555	51.7884		50.8299	45.2682
		54.4008	34.6265		54.4008	29.5061		49.0379	18.1037				47.76	71.3		47.7555	119.049		50.8299	31.1985
		54.4008	18.6139		54.4008	20.0041		49.0379	40.9086				47.76	37.93		47.7555	28.11		50.8299	48.0136
		54.4008	36.2278		54.4008	52.311		49.0379	8.60163				47.76	45.05		47.7555	45.2682		50.8299	69.2898
		54.4008	44.2341		54.4008	37.1077		49.0379	16.2033				47.76	34.81		47.7555	44.2388		50.8299	44.5819
		54.4008	28.2215		54.4008	50.4106		49.0379	137.829				47.76	18.8		47.7555	14.3834		50.385	104.293
		54.4008	34.6265		54.4008	54.2114		49.0379	35.2073				47.76	30.81		47.7555	31.8848		50.385	52.1315
		54.4008	13.8101		54.4008	27.6057		49.0379	25.7053				47.76	49.05		47.7555	64.4855		50.385	61.7401
		54.4008	111.487		54.4008	75.1159		49.0379	44.7094				47.44	50.83		47.4353	68.2603		50.385	36.6891
		54.4008	41.0316		54.4008	175.837		49.0379	44.7094				47.44	33.48		47.4353	48.6999		50.385	44.5819
		54.4008	33.0253		54.4008	50.4106		49.0379	42.809				47.44	66.85		47.4353	50.4157		50.385	38.7481
		54.4008	68.253		54.4008	69.4147		49.0379	25.7053				47.44	58.84		47.4353	40.8071		50.385	58.3085
		54.4008	55.4429		54.4008	54.2114		49.0379	35.2073				47.44	154.49		47.4353	241.902		50.385	65.8581
		54.4008	39.4303		54.4008	58.0122		49.0379	71.3151				47.44	61.95		47.4353	93.6545		50.385	75.1236
		54.4008	167.531		54.4008	90.3191		49.0379	25.7053				47.44	22.36		47.4353	26.7373		50.385	49.0431
		54.4008	92.272		54.4008	54.2114		49.0379	65.6138				47.44	57.06		47.4353	58.6517		50.385	28.11
		54.4008	18.6139		54.4008	33.3069		49.0379	71.3151				47.44	30.36		47.4353	41.1503		50.385	57.9653
		54.4008	29.8227		54.4008	42.809		49.0379	33.3069				47.44	68.18		47.4353	93.9976		50.385	54.1905
		54.4008	33.0253		54.4008	52.311		49.0379	61.813				47.44	43.71		47.4353	46.6409		50.385	59.338
		54.4008	154.721		54.4008	90.3191		49.0379	21.9045				47.44	64.62		47.4353	52.8179		50.385	49.7294
		54.4008	45.8354		54.4008	92.2195		49.0379	42.809				47.44	45.05		47.4353	45.9546		50.385	72.3782
		54.4008	41.0316		54.4008	71.3151		49.0379	42.809				47.44	45.49		47.4353	55.22		49.94	42.5229
		54.4008	52.2404		54.4008	61.813		49.0379	42.809				47.44	20.58		47.4353	42.5229		49.94	32.228
		54.4008	55.4429		54.4008	73.2155		49.0379	27.6057				47.44	52.16		47.4353	61.0538		49.94	36.6891
		54.4008	68.253		54.4008	20.0041		49.0379	39.0081				47.12	41.04		47.1151	19.8741		49.94	41.4934
		54.4008	47.4366		54.4008	99.8212		49.0379	35.2073				47.12	43.71		47.1151	61.7401		49.94	74.0941
		54.4008	58.6455		54.4008	29.5061		47.4366	39.0081				47.12	25.91		47.1151	46.9841		49.94	78.2121
		54.4008	90.6707		54.4008	77.0163		47.4366	59.9126				47.12	153.6		47.1151	155.767		49.94	69.9761
		54.4008	34.6265		54.4008	52.311		47.4366	71.3151				47.12	62.4		47.1151	53.5042		49.94	46.9841
		54.4008	71.4556		54.4008	58.0122		47.4366	35.2073				47.12	49.05		47.1151	38.0618		49.94	76.4962
		54.4008	60.2467		54.4008	69.4147		47.4366	8.60163				47.12	33.92		47.1151	57.6222		49.94	43.2092
		54.4008	21.8164		54.4008	29.5061		47.4366	23.8049				47.12	26.36		47.1151	31.8848		49.94	51.7884
		54.4008	58.6455		54.4008	40.9086		47.4366	71.3151				47.12	53.5		47.1151	37.3755		49.94	64.1423
		54.4008	42.6328		54.4008	42.809		47.4366	39.0081				46.79	50.83		46.7948	72.7214		49.94	69.9761
		54.4008	33.0253		54.4008	39.0081		47.4366	33.3069				46.79	32.59		46.7948	49.3862		49.94	50.4157
		54.4008	41.0316		54.4008	25.7053		47.4366	54.2114				46.79	68.63		46.7948	78.5552		49.94	51.7884
		54.4008	79.4619		54.4008	71.3151		47.4366	35.2073				46.79	68.63		46.7948	112.528		49.94	51.102
		52.6208	12.2088		52.6208	39.0081		47.4366	39.0081				46.79	36.15		46.7948	60.3675		49.94	39.4344
		52.6208	52.2404		52.6208	94.12		47.4366	35.2073				46.79	39.71		46.7948	68.2603		49.94	78.5552
		52.6208	13.8101		52.6208	18.1037		47.4366	46.6098				46.79	31.7		46.7948	39.0913		49.94	44.2388
		52.6208	28.2215		52.6208	48.5102		47.4366	14.3029				46.79	58.84		46.7948	33.6006		49.94	74.7804
		52.6208	20.2152		52.6208	31.4065		47.4366	77.0163				46.79	53.05		46.7948	29.1395		49.94	45.9546
		52.6208	34.6265		52.6208	35.2073		47.4366	6.70122				46.79	53.05		46.7948	57.6222		49.94	39.7776
		52.6208	33.0253		52.6208	25.7053		47.4366	151.132				46.79	48.61		46.7948	53.161		49.4951	56.2495
		52.6208	26.6202		52.6208	25.7053		47.4366	56.1118				46.79	51.27		46.7948	73.0646		49.4951	55.9064
		52.6208	25.0189		52.6208	69.4147		47.4366	48.5102				46.79	61.51		46.7948	62.0833		49.4951	48.0136
		52.6208	42.6328		52.6208	61.813		47.4366	33.3069				46.79	74.85		46.7948	74.0941		49.4951	49.7294
		52.6208	28.2215		52.6208	37.1077		47.4366	86.5183				46.79	56.17		46.7948	25.3647		49.4951	42.1798
		52.6208	49.0379		52.6208	31.4065		47.4366	50.4106				46.47	31.7		46.4746	34.6301		49.4951	45.2682
		52.6208	41.0316		52.6208	54.2114		47.4366	40.9086				46.47	62.84		46.4746	42.5229		49.4951	51.4452
		52.6208	20.2152		52.6208	37.1077		47.4366	14.3029				46.47	46.83		46.4746	27.4237		49.4951	50.4157
		52.6208	45.8354		52.6208	63.7134		47.4366	35.2073				46.47	31.25		46.4746	38.7481		49.4951	44.9251
		52.6208	18.6139		52.6208	21.9045		47.4366	97.9208				46.47	38.37		46.4746	71.0056		49.4951	55.9064
		52.6208	42.6328		52.6208	58.0122		47.4366	25.7053				46.47	25.47		46.4746	18.1582		49.4951	32.228
		52.6208	31.424		52.6208	46.6098		47.4366	35.2073				46.47	57.06		46.4746	51.4452		49.4951	63.7991
		52.6208	68.253		52.6208	92.2195		47.4366	29.5061				46.47	53.94		46.4746	60.7107		49.4951	36.346
		52.6208	39.4303		52.6208	69.4147		47.4366	10.502				46.47	106.44		46.4746	131.403		49.4951	41.1503
		52.6208	20.2152		52.6208	25.7053		47.4366	14.3029				46.47	51.27		46.4746	36.346		49.4951	107.038
		52.6208	15.4114		52.6208	54.2114		47.4366	6.70122				46.47	34.81		46.4746	44.5819		49.4951	69.9761
		52.6208	36.2278		52.6208	39.0081		47.4366	33.3069				46.47	53.05		46.4746	51.4452		49.0502	49.3862
		52.6208	61.848		52.6208	33.3069		47.4366	50.4106				46.47	40.6		46.4746	40.8071		49.0502	67.2308
		52.6208	33.0253		52.6208	33.3069		47.4366	52.311				46.47	45.05		46.4746	32.228		49.0502	73.0646
		52.6208	60.2467		52.6208	52.311		47.4366	14.3029				46.15	29.92		46.1543	40.8071		49.0502	48.3567
		52.6208	31.424		52.6208	40.9086		47.4366	48.5102				46.15	54.83		46.1543	40.8071		49.0502	47.6704
		52.6208	63.4493		52.6208	61.813		47.4366	35.2073				46.15	46.83		46.1543	44.2388		49.0502	71.6919
		52.6208	44.2341		52.6208	44.7094		47.4366	99.8212				46.15	54.39		46.1543	27.0805		49.0502	45.2682
		52.6208	33.0253		52.6208	50.4106		47.4366	58.0122				46.15	65.51		46.1543	82.33		49.0502	29.8258
		52.6208	68.253		52.6208	105.522		47.4366	35.2073				46.15	33.48		46.1543	45.9546		49.0502	71.0056
		52.6208	60.2467		52.6208	65.6138		47.4366	42.809				45.83	32.14		45.8341	19.1877		49.0502	38.0618
		52.6208	49.0379		52.6208	42.809		47.4366	20.0041				45.83	49.05		45.8341	48.3567		49.0502	72.0351
		52.6208	23.4177		52.6208	46.6098		47.4366	23.8049				45.83	26.36		45.8341	37.3755		49.0502	64.4855
		52.6208	26.6202		52.6208	40.9086		47.4366	21.9045				45.83	42.82		45.8341	83.7027		49.0502	64.8286
		52.6208	53.8417		52.6208	50.4106		47.4366	61.813				45.83	18.35		45.8341	20.5604		49.0502	36.346
		52.6208	36.2278		52.6208	44.7094		47.4366	35.2073				45.83	43.71		45.8341	42.5229		49.0502	51.4452
		52.6208	31.424		52.6208	63.7134		47.4366	39.0081				45.83	39.26		45.8341	56.2495		48.6053	24.6784
		52.6208	47.4366		52.6208	39.0081		47.4366	46.6098				45.83	84.64		45.8341	100.175		48.6053	62.7696
		52.6208	36.2278		52.6208	56.1118		47.4366	33.3069				45.83	75.74		45.8341	83.0164		48.6053	43.2092
		52.6208	33.0253		52.6208	39.0081		47.4366	29.5061				45.83	43.27		45.8341	26.7373		48.6053	47.6704
		52.6208	42.6328		52.6208	52.311		47.4366	20.0041				45.83	40.15		45.8341	42.8661		48.6053	53.8474
		52.6208	25.0189		52.6208	33.3069		47.4366	31.4065				45.83	49.5		45.8341	63.7991		48.6053	51.4452
		52.6208	52.2404		52.6208	54.2114		47.4366	14.3029				45.51	43.71		45.5138	20.2172		48.6053	61.397
		52.6208	17.0126		52.6208	58.0122		47.4366	14.3029				45.51	30.81		45.5138	28.7963		48.6053	56.2495
		52.6208	73.0568		52.6208	33.3069		47.4366	25.7053				45.51	45.94		45.5138	39.4344		48.6053	53.161
		52.6208	5.80379		52.6208	25.7053		47.4366	61.813				45.51	52.61		45.5138	38.7481		48.6053	44.5819
		52.6208	23.4177		52.6208	29.5061		47.4366	61.813				45.51	72.63		45.5138	99.8314		48.1604	25.0215
		52.6208	81.0632		52.6208	73.2155		47.4366	75.1159				45.51	47.72		45.5138	46.2977		48.1604	51.4452
		52.6208	39.4303		52.6208	52.311		47.4366	63.7134				45.51	31.25		45.5138	35.3165		48.1604	58.6517
		52.6208	61.848		52.6208	37.1077		47.4366	92.2195				45.19	69.52		45.1936	59.6812		48.1604	62.7696
		52.6208	33.0253		52.6208	16.2033		47.4366	58.0122				45.19	46.83		45.1936	23.3057		48.1604	60.7107
		52.6208	34.6265		52.6208	59.9126		47.4366	59.9126				45.19	46.38		45.1936	67.5739		48.1604	57.6222
		52.6208	68.253		52.6208	61.813		47.4366	44.7094				45.19	98.44		45.1936	87.8207		48.1604	55.5632
		52.6208	33.0253		52.6208	52.311		47.4366	59.9126				45.19	103.77		45.1936	90.566		48.1604	23.3057
		52.6208	68.253		52.6208	37.1077		47.4366	42.809				45.19	13.01		45.1936	21.5899		48.1604	70.6624
		52.6208	47.4366		52.6208	25.7053		47.4366	63.7134				44.87	43.27		44.8734	58.9948		48.1604	56.5927
		52.6208	63.4493		52.6208	59.9126		47.4366	20.0041				44.87	46.83		44.8734	52.8179		48.1604	83.3595
		52.6208	55.4429		52.6208	80.8171		45.8354	58.0122				44.87	28.14		44.8734	39.7776		48.1604	38.0618
		52.6208	52.2404		52.6208	44.7094		45.8354	78.9167				44.87	30.81		44.8734	21.2467		47.7155	70.6624
		52.6208	23.4177		52.6208	44.7094		45.8354	65.6138				44.87	34.37		44.8734	27.0805		47.7155	38.7481
		52.6208	28.2215		52.6208	20.0041		45.8354	56.1118				44.87	51.27		44.8734	83.0164		47.7155	48.3567
		52.6208	36.2278		52.6208	21.9045		45.8354	63.7134				44.87	25.47		44.8734	52.1315		47.7155	66.5444
		52.6208	20.2152		52.6208	44.7094		45.8354	18.1037				44.87	57.06		44.8734	72.3782		47.7155	58.3085
		52.6208	29.8227		52.6208	54.2114		45.8354	31.4065				44.87	43.71		44.8734	56.2495		47.7155	61.7401
		52.6208	42.6328		52.6208	18.1037		45.8354	88.4187				44.87	41.93		44.8734	40.8071		47.7155	32.5712
		52.6208	61.848		52.6208	21.9045		45.8354	48.5102				44.87	35.26		44.8734	43.5524		47.7155	45.6114
		52.6208	37.8291		52.6208	48.5102		45.8354	42.809				44.87	20.58		44.8734	27.0805		47.7155	62.7696
		52.6208	42.6328		52.6208	65.6138		45.8354	20.0041				44.55	25.47		44.5531	18.8446		47.7155	96.0566
		52.6208	58.6455		52.6208	90.3191		45.8354	77.0163				44.55	44.16		44.5531	22.6194		47.7155	46.2977
		52.6208	7.40505		52.6208	1		45.8354	63.7134				44.55	23.69		44.5531	26.7373		47.7155	69.2898
		52.6208	71.4556		52.6208	40.9086		45.8354	63.7134				44.55	40.15		44.5531	49.3862		47.7155	58.6517
		52.6208	82.6644		52.6208	65.6138		45.8354	65.6138				44.55	31.25		44.5531	26.3942		47.7155	52.1315
		52.6208	21.8164		52.6208	56.1118		45.8354	29.5061				44.55	37.93		44.5531	46.6409		47.7155	51.102
		50.8408	20.2152		50.8408	20.0041		45.8354	59.9126				44.55	49.94		44.5531	44.2388		47.7155	78.2121
		50.8408	65.0505		50.8408	44.7094		45.8354	59.9126				44.55	58.39		44.5531	45.9546		47.2706	28.7963
		50.8408	37.8291		50.8408	50.4106		45.8354	96.0204				44.55	23.69		44.5531	27.4237		47.2706	38.7481
		50.8408	33.0253		50.8408	33.3069		45.8354	46.6098				44.55	41.49		44.5531	44.2388		47.2706	74.0941
		50.8408	25.0189		50.8408	16.2033		45.8354	42.809				44.23	50.38		44.2329	44.5819		47.2706	68.2603
		50.8408	33.0253		50.8408	52.311		45.8354	59.9126				44.23	38.82		44.2329	42.1798		47.2706	64.1423
		50.8408	55.4429		50.8408	35.2073		45.8354	59.9126				44.23	25.91		44.2329	21.2467		47.2706	25.7079
		50.8408	93.8733		50.8408	58.0122		45.8354	44.7094				44.23	29.92		44.2329	43.5524		47.2706	27.7668
		50.8408	65.0505		50.8408	44.7094		45.8354	12.4024				44.23	23.69		44.2329	41.4934		47.2706	27.0805
		50.8408	84.2657		50.8408	59.9126		45.8354	31.4065				44.23	36.59		44.2329	62.0833		47.2706	63.1128
		50.8408	66.6518		50.8408	99.8212		45.8354	54.2114				44.23	66.85		44.2329	75.8099		47.2706	74.0941
		50.8408	34.6265		50.8408	27.6057		45.8354	31.4065				44.23	44.16		44.2329	72.0351		47.2706	78.5552
		50.8408	57.0442		50.8408	71.3151		45.8354	6.70122				44.23	32.59		44.2329	28.11		46.8257	52.8179
		50.8408	29.8227		50.8408	37.1077		45.8354	20.0041				44.23	19.24		44.2329	19.5309		46.8257	23.3057
		50.8408	50.6392		50.8408	39.0081		45.8354	35.2073				44.23	31.7		44.2329	38.0618		46.8257	43.5524
		50.8408	61.848		50.8408	65.6138		45.8354	10.502				44.23	29.03		44.2329	42.5229		46.8257	60.0243
		50.8408	15.4114		50.8408	75.1159		45.8354	37.1077				44.23	39.26		44.2329	46.2977		46.8257	31.8848
		50.8408	37.8291		50.8408	63.7134		45.8354	50.4106				44.23	35.26		44.2329	37.0323		46.8257	49.0431
		50.8408	73.0568		50.8408	82.7175		45.8354	61.813				44.23	30.81		44.2329	34.9733		46.8257	44.5819
		50.8408	15.4114		50.8408	21.9045		45.8354	8.60163				44.23	36.15		44.2329	21.933		46.8257	48.0136
		50.8408	74.6581		50.8408	44.7094		45.8354	77.0163				43.91	39.71		43.9126	20.2172		46.8257	26.051
		50.8408	26.6202		50.8408	21.9045		45.8354	92.2195				43.91	40.6		43.9126	45.2682		46.8257	44.2388
		50.8408	55.4429		50.8408	54.2114		45.8354	46.6098				43.91	32.59		43.9126	21.5899		46.8257	56.9358
		50.8408	52.2404		50.8408	78.9167		45.8354	35.2073				43.91	44.6		43.9126	41.4934		46.8257	53.8474
		50.8408	5.80379		50.8408	4.80081		45.8354	21.9045				43.91	76.63		43.9126	169.837		46.8257	51.102
		50.8408	7.40505		50.8408	16.2033		45.8354	27.6057				43.91	29.03		43.9126	31.1985		46.8257	27.4237
		50.8408	17.0126		50.8408	14.3029		45.8354	25.7053				43.91	63.29		43.9126	31.8848		46.3808	27.7668
		50.8408	66.6518		50.8408	48.5102		45.8354	56.1118				43.91	28.58		43.9126	38.4049		46.3808	26.7373
		50.8408	47.4366		50.8408	97.9208		45.8354	35.2073				43.91	40.6		43.9126	41.4934		46.3808	45.6114
		50.8408	109.886		50.8408	82.7175		45.8354	42.809				43.91	40.15		43.9126	50.4157		46.3808	82.6732
		50.8408	26.6202		50.8408	35.2073		45.8354	31.4065				43.91	14.79		43.9126	27.0805		46.3808	21.2467
		50.8408	39.4303		50.8408	61.813		45.8354	10.502				43.91	21.91		43.9126	33.6006		46.3808	60.0243
		50.8408	65.0505		50.8408	40.9086		45.8354	29.5061				43.91	27.25		43.9126	35.3165		46.3808	32.9143
		50.8408	42.6328		50.8408	77.0163		45.8354	75.1159				43.59	39.26		43.5924	33.6006		46.3808	69.6329
		50.8408	26.6202		50.8408	39.0081		45.8354	42.809				43.59	33.03		43.5924	39.0913		46.3808	30.8553
		50.8408	50.6392		50.8408	77.0163		45.8354	33.3069				43.59	57.95		43.5924	25.7079		46.3808	67.5739
		50.8408	34.6265		50.8408	44.7094		45.8354	63.7134				43.59	21.91		43.5924	27.7668		46.3808	34.287
		50.8408	12.2088		50.8408	20.0041		45.8354	23.8049				43.59	63.73		43.5924	68.2603		46.3808	51.7884
		50.8408	42.6328		50.8408	39.0081		45.8354	37.1077				43.59	57.95		43.5924	26.051		46.3808	50.7589
		50.8408	2.60126		50.8408	16.2033		45.8354	18.1037				43.59	108.22		43.5924	80.6142		46.3808	40.1208
		50.8408	5.80379		50.8408	21.9045		45.8354	27.6057				43.59	35.26		43.5924	44.2388		46.3808	22.9625
		50.8408	31.424		50.8408	42.809		45.8354	31.4065				43.59	41.04		43.5924	29.1395		46.3808	25.0215
		50.8408	69.8543		50.8408	50.4106		45.8354	63.7134				43.59	47.27		43.5924	27.0805		46.3808	36.346
		50.8408	12.2088		50.8408	39.0081		45.8354	50.4106				43.59	45.05		43.5924	30.8553		46.3808	234.009
		50.8408	97.0758		50.8408	80.8171		45.8354	40.9086				43.59	69.52		43.5924	43.5524		46.3808	30.8553
		50.8408	5.80379		50.8408	16.2033		45.8354	33.3069				43.59	46.38		43.5924	30.8553		46.3808	73.7509
		50.8408	21.8164		50.8408	21.9045		45.8354	46.6098				43.59	32.59		43.5924	46.2977		45.9359	65.1718
		50.8408	61.848		50.8408	35.2073		45.8354	29.5061				43.27	28.14		43.2721	23.992		45.9359	26.7373
		50.8408	100.278		50.8408	78.9167		45.8354	84.6179				43.27	29.47		43.2721	31.5417		45.9359	39.4344
		50.8408	55.4429		50.8408	44.7094		45.8354	65.6138				43.27	48.16		43.2721	58.6517		45.9359	39.4344
		50.8408	49.0379		50.8408	42.809		45.8354	69.4147				43.27	131.8		43.2721	90.9091		45.9359	38.0618
		50.8408	65.0505		50.8408	23.8049		45.8354	58.0122				43.27	59.73		43.2721	57.6222		45.9359	34.287
		50.8408	66.6518		50.8408	86.5183		45.8354	54.2114				43.27	60.62		43.2721	31.8848		45.9359	49.7294
		50.8408	61.848		50.8408	73.2155		45.8354	25.7053				43.27	88.2		43.2721	81.9869		45.9359	35.3165
		50.8408	45.8354		50.8408	58.0122		45.8354	75.1159				43.27	56.61		43.2721	59.6812		45.9359	40.4639
		50.8408	21.8164		50.8408	40.9086		45.8354	65.6138				43.27	31.25		43.2721	42.5229		45.9359	24.6784
		50.8408	18.6139		50.8408	31.4065		45.8354	59.9126				43.27	30.36		43.2721	39.7776		45.9359	42.5229
		50.8408	31.424		50.8408	21.9045		45.8354	58.0122				43.27	28.14		43.2721	18.8446		45.9359	49.3862
		50.8408	17.0126		50.8408	44.7094		45.8354	56.1118				43.27	33.03		43.2721	49.3862		45.9359	56.5927
		50.8408	41.0316		50.8408	39.0081		45.8354	21.9045				42.95	28.14		42.9519	39.4344		45.9359	53.5042
		50.8408	39.4303		50.8408	48.5102		45.8354	29.5061				42.95	42.82		42.9519	31.5417		45.4909	32.228
		50.8408	37.8291		50.8408	31.4065		45.8354	56.1118				42.95	19.24		42.9519	19.8741		45.4909	54.1905
		50.8408	29.8227		50.8408	54.2114		44.2341	33.3069				42.95	23.25		42.9519	30.5122		45.4909	68.9466
		50.8408	58.6455		50.8408	42.809		44.2341	46.6098				42.95	35.26		42.9519	29.1395		45.4909	37.3755
		50.8408	5.80379		50.8408	2.90041		44.2341	42.809				42.95	33.92		42.9519	32.5712		45.4909	30.5122
		50.8408	15.4114		50.8408	2.90041		44.2341	58.0122				42.95	27.69		42.9519	39.4344		45.4909	13.3539
		50.8408	39.4303		50.8408	37.1077		44.2341	80.8171				42.95	71.74		42.9519	59.6812		45.4909	32.9143
		50.8408	39.4303		50.8408	44.7094		44.2341	44.7094				42.95	152.27		42.9519	91.9386		45.4909	49.0431
		50.8408	34.6265		50.8408	25.7053		44.2341	48.5102				42.95	89.09		42.9519	73.0646		45.4909	59.6812
		49.0607	36.2278		49.0607	18.1037		44.2341	35.2073				42.95	77.97		42.9519	30.169		45.4909	30.169
		49.0607	49.0379		49.0607	37.1077		44.2341	40.9086				42.95	37.48		42.9519	31.1985		45.4909	45.9546
		49.0607	66.6518		49.0607	65.6138		44.2341	94.12				42.95	42.82		42.9519	42.1798		45.4909	55.22
		49.0607	20.2152		49.0607	23.8049		44.2341	71.3151				42.95	18.8		42.9519	30.8553		45.4909	55.5632
		49.0607	52.2404		49.0607	61.813		44.2341	63.7134				42.95	50.38		42.9519	59.338		45.4909	55.22
		49.0607	23.4177		49.0607	10.502		44.2341	31.4065				42.95	56.17		42.9519	31.8848		45.4909	40.4639
		49.0607	15.4114		49.0607	29.5061		44.2341	73.2155				42.95	35.26		42.9519	25.0215		45.046	37.3755
		49.0607	47.4366		49.0607	35.2073		44.2341	37.1077				42.95	33.48		42.9519	26.3942		45.046	28.11
		49.0607	42.6328		49.0607	52.311		44.2341	73.2155				42.63	39.71		42.6317	57.279		45.046	32.228
		49.0607	66.6518		49.0607	21.9045		44.2341	27.6057				42.63	45.05		42.6317	28.11		45.046	37.7186
		49.0607	45.8354		49.0607	63.7134		44.2341	29.5061				42.63	28.14		42.6317	43.8956		45.046	40.1208
		49.0607	23.4177		49.0607	23.8049		44.2341	67.5143				42.63	17.02		42.6317	23.3057		45.046	36.0028
		49.0607	34.6265		49.0607	52.311		44.2341	37.1077				42.63	39.71		42.6317	16.4424		45.046	34.287
		49.0607	71.4556		49.0607	65.6138		44.2341	67.5143				42.63	50.38		42.6317	28.11		45.046	43.5524
		49.0607	52.2404		49.0607	52.311		44.2341	58.0122				42.63	53.5		42.6317	33.9438		45.046	26.3942
		49.0607	37.8291		49.0607	56.1118		44.2341	69.4147				42.63	18.8		42.6317	19.1877		45.046	30.8553
		49.0607	31.424		49.0607	82.7175		44.2341	27.6057				42.63	43.71		42.6317	26.7373		45.046	56.2495
		49.0607	45.8354		49.0607	59.9126		44.2341	44.7094				42.63	32.14		42.6317	36.0028		45.046	41.4934
		49.0607	33.0253		49.0607	59.9126		44.2341	63.7134				42.63	42.82		42.6317	39.7776		45.046	45.2682
		49.0607	39.4303		49.0607	40.9086		44.2341	50.4106				42.31	62.4		42.3114	25.3647		45.046	45.9546
		49.0607	12.2088		49.0607	14.3029		44.2341	21.9045				42.31	41.93		42.3114	25.0215		45.046	32.228
[truncated: 138,747 more rows]

## Sheet: Fig. S3c
Fig. S3c
		Abundance (%)
		3'-OH	3'-cP
		11.37	88.63
	P value
	3'-OH VS 3'-cP	7.06617e-38

## Sheet: Fig. S3d
Fig. S3d
		Abundance (%)
		3'-OH	3'-cP
		12.4	87.6
	P value
	3'-OH VS 3'-cP	3.80509e-41

## Sheet: Fig. S3e
Fig. S3e
			Relativer to miRNA-OH
			3'-OH sublibrary	3'-cP sublibrary
		srRNA	9.87967	64.427
		tsRNA	2.16315	34.1341
		sinRNA	0.716122	11.9501
		slncRNA	0.298739	3.4271
		snRNA	1.16515	9.9157
		sgmRNA	0.471524	2.38948
		smRNA	0.24765	1.59529
		srpRNA	0.070314	0.943497
		snoRNA	1.9265	3.81276
		smcRNA	0.034943	0.402324
		piRNA	0.088601	1.34115
		miRNA	1	0.545586
	P value
	3'-OH VS 3'-cP	srRNA	6.07613e-36
		tsRNA	7.33961e-67
		sinRNA	1.09296e-68
		slncRNA	3.23074e-55
		snRNA	9.42355e-45
		sgmRNA	4.56566e-28
		smRNA	1.12292e-40
		srpRNA	7.75456e-60
		snoRNA	4.12132e-06
		smcRNA	1.72196e-53
		piRNA	4.58157e-65
		miRNA	0.000364972

## Sheet: Fig. S3f
Fig. S3f
			Relativer to miRNA-OH
			3'-OH sublibrary	3'-cP sublibrary
		srRNA	4.421	38.2175
		tsRNA	2.437	21.0829
		sinRNA	0.581	4.43071
		slncRNA	0.351	4.60264
		snRNA	1.801	5.51593
		sgmRNA	0.295769	2.47651
		smRNA	0.234283	1.99205
		srpRNA	0.038055	0.686535
		snoRNA	0.712881	1.01844
		smcRNA	0.020711	0.309684
		piRNA	0.297686	0.66713
		miRNA	1	0.162119
	P value
	3'-OH VS 3'-cP	srRNA	3.31958e-45
		tsRNA	3.31958e-45
		sinRNA	5.11074e-41
		slncRNA	4.20415e-60
		snRNA	8.43691e-15
		sgmRNA	3.7183e-44
		smRNA	1.30142e-44
		srpRNA	1.23853e-71
		snoRNA	0.0218341
		smcRNA	3.8917e-64
		piRNA	1.92859e-08
		miRNA	1.00526e-31

## Sheet: Fig. S3g
Fig. S3g
	Hepa 1-6 3'-OH sublibrary	Length	srRNA	tsRNA	miRNA	snoRNA	snRNA	sinRNA	sgmRNA	smRNA	slncRNA	piRNA	smcRNA	srpRNA	Other	Total
		15	15249.7	4998.17	254.02	2727.14	3030.62	3008.59	41.113	758.969	851.627	157.111	16.1516	240.805	402.321	31736.3
		16	42173.2	5516.34	1108.58	8202.36	926.512	1932.31	2637.11	1158.35	842.817	364.144	30.8348	331.841	597.608	65822
		17	31038.9	20644.6	1463.92	7679.48	888.335	2402.18	3151.02	951.319	1554.95	127.744	173.262	387.637	575.583	71038.9
		18	58197	13802.2	1239.26	8910.09	1237.8	2378.68	2246.53	1142.05	1597.54	146.832	474.268	361.207	641.657	92375.1
		19	46114.2	9316.51	1347.92	7736.9	1612.22	3807.36	3167.17	1704.42	1186.41	389.106	446.37	546.216	510.976	77885.7
		20	79354.1	20979.4	2151.09	7382.73	2136.41	9304.76	2553.41	1136.48	864.842	130.681	328.904	336.246	587.329	127246
		21	21440.5	6119.97	6340.22	11162.3	5021.67	2136.41	1688.57	1220.02	1005.8	204.097	236.4	402.321	1932.31	58910.6
		22	19094.1	4158.29	17909.1	5177.31	1659.21	2726.68	848.691	773.806	766.465	320.094	26.4298	333.309	525.66	54319.1
		23	17217.6	2227.45	13078.4	7627.94	2954.27	1493.28	1214.3	609.354	1979.3	171.794	14.6832	262.83	828.134	49679.2
		24	12507.2	1825.13	7761.56	5345	3993.84	1082.15	1349.39	688.335	574.114	823.729	13.2149	145.364	679.834	36788.8
		25	12160.7	2408.05	1440.42	5673.6	1817.78	1982.24	1462.45	459.585	1114.46	110.124	39.6447	127.744	428.75	29225.5
		26	10849.4	4045.23	499.23	8635.21	2641.51	2318.48	1275.97	334.778	1186.41	549.153	44.0497	80.7578	365.612	32825.8
		27	18471.5	5830.71	95.441	5065.02	2265.62	1525.59	1121.8	432.385	976.435	394.979	7.34162	95.441	549.153	36831.4
		28	18086.8	7274.07	79.2894	5726.46	7837.91	816.388	1014.61	256.957	1020.48	325.968	20.5565	76.3528	289.26	42825.1
		29	114011	5409.3	33.7714	5203.74	2820.65	1775.2	1095.37	204.097	556.494	481.61	24.9615	58.7329	306.88	131982
		30	25610.5	3965.94	35.2398	5289.05	22949.7	579.988	989.65	249.615	303.943	161.516	19.0882	69.0112	284.855	60508.1
			0.542	0.119	0.055	0.108	0.064	0.039	0.026	0.012	0.016	0.005	0.002	0.004	0.01
	Hepa 1-6 3'-cP sublibrary	Length	srRNA	tsRNA	miRNA	snoRNA	snRNA	sinRNA	sgmRNA	smRNA	slncRNA	piRNA	smcRNA	srpRNA	Other	Total
		15	30320.4	19428.3	1210.48	2803.4	2160.47	8969.93	5.00327	1840.58	3466.95	2242.09	120.391	1478.47	1686.41	75732.9
		16	44556.6	26945.4	394.008	1522.25	14611.7	6583.05	4082.98	2041.02	3561.08	802.4	516.588	1668.28	1368.71	108654
		17	63421.8	18429.2	193.877	3094.52	2874.69	5334.74	3079.2	961.253	4230.58	2213.32	334.906	1075.39	1066.95	106310
		18	48953.9	23104.8	573.813	1943.15	5732.81	10179.8	2056.66	1463.77	3051.37	1001.28	230.776	1216.73	990.648	100499
		19	31467.8	24400.6	678.881	2337.47	3902.24	6220.94	1494.73	1278.65	3230.55	296.131	281.121	864.94	671.376	77125.4
		20	50330.7	26703.4	163.544	1927.2	2584.81	8709.76	721.722	1029.74	1727.07	272.678	100.065	824.602	1136.68	96232
		21	25356	18487.7	174.176	1657.33	3754.64	5839.13	898.4	770.191	1005.66	222.958	229.838	918.1	386.19	59700.3
		22	33564.1	9605.34	166.046	1272.71	5851.64	14383.2	762.061	464.991	1212.67	807.09	173.864	736.419	396.822	69396.9
		23	24844.1	13923.5	119.14	1614.81	3173.95	3384.4	1168.89	349.604	537.852	661.37	100.065	528.158	329.59	50735.4
		24	39196.9	5287.83	64.4171	1645.45	3356.26	9541.24	906.53	325.838	465.617	122.58	238.906	529.096	374.933	62055.6
		25	13659.9	15277.5	80.0523	1162.32	3271.51	1655.46	827.416	199.818	1411.24	111.01	141.655	358.672	407.454	38564
		26	24278.4	8186.29	47.5311	1199.85	8486.8	1814.94	429.969	231.089	290.502	181.681	152.6	659.494	273.616	46232.7
		27	12833.4	10780.5	23.4528	1767.41	2419.39	1083.83	344.6	209.199	482.19	303.949	113.199	185.746	502.516	31049.4
		28	12263.6	9413.34	14.6971	1040.68	3813.12	998.465	243.597	176.678	171.675	151.974	68.1696	187.31	300.822	28844.2
		29	8693.81	7710.04	49.4073	962.817	4979.19	669.5	192.313	177.303	68.4823	368.679	47.5311	103.818	406.516	24429.4
		30	6518.64	11465	28.7688	1875.91	1401.85	1856.53	227.023	124.456	101.316	30.0196	86.9318	84.7429	636.666	24437.9
			0.47	0.249	0.004	0.028	0.072	0.087	0.017	0.012	0.025	0.01	0.003	0.011	0.015

## Sheet: Fig. S3h
Fig. S3h
	Hep G2 3'-OH sublibrary	Length	srRNA	tsRNA	miRNA	snoRNA	snRNA	sinRNA	sgmRNA	srpRNA	smRNA	slncRNA	piRNA	smcRNA	Other	Total
		15	24493.2	9858.5	790.867	2797.19	1769.43	0	165.827	0	2633.19	3824.95	834.601	78.3578	610.462	47856.6
		16	26191.5	16351.3	479.258	3650.01	1259.19	4462.75	2157.57	368.099	738.021	2522.03	1053.27	103.87	335.298	59672.2
		17	27470.8	11037.5	626.862	4271.41	1776.72	3101.51	2113.84	298.853	978.561	2696.97	1137.1	123.915	477.436	56111.5
		18	40184.8	18328.4	685.175	3704.68	2565.76	3316.54	1915.21	198.628	1153.5	2702.43	1499.73	111.159	411.834	76777.9
		19	34597.7	15842.8	774.466	4147.49	2044.59	5964.3	2866.44	147.604	1166.26	2239.57	4404.44	76.5355	515.703	74787.9
		20	46684.8	32372.7	2170.33	5290.06	7094.11	5098.72	2277.84	189.516	1242.79	2343.44	1516.13	111.159	225.962	106618
		21	24485.9	9503.16	6665.88	4173.01	6099.15	3885.09	2028.19	1120.7	1160.79	1514.31	1208.17	65.6019	131.204	62041.1
		22	16098	13056.6	21355.2	3030.44	3923.36	3001.28	1457.82	211.384	1031.41	1917.03	963.983	83.8246	105.692	66236
		23	13789.1	4234.96	36159.4	3684.64	9233.46	3303.78	1463.29	162.182	1776.72	1392.22	1027.76	140.315	83.8246	76451.7
		24	12158.2	7391.14	9743.7	3994.42	4894.63	2272.38	1282.88	145.782	1066.03	1020.47	1027.76	78.3578	49.2014	45125
		25	11208.8	5820.34	1568.98	2554.83	2339.8	1937.08	1410.44	118.448	674.241	991.317	2726.12	91.1137	112.981	31554.5
		26	13916.7	9537.78	510.237	5124.23	2319.75	1397.68	1279.24	45.5568	2804.48	1895.16	1168.08	47.3791	102.047	40148.3
		27	14857	11130.4	89.2914	2472.83	2815.41	1459.64	1084.25	40.09	830.957	858.291	1175.37	60.135	129.381	37003.1
		28	21360.7	13710.8	60.135	5016.72	10762.3	1428.66	1036.87	29.1564	617.751	978.561	1286.53	145.782	107.514	56541.5
		29	18115.2	11084.9	43.7346	2186.73	4318.79	5144.28	891.092	10.9336	603.173	1215.46	1366.71	147.604	89.2914	45217.9
		30	15724.4	9940.5	16.4005	2172.15	83997.7	1756.67	745.31	23.6896	672.419	564.905	1937.08	227.784	78.3578	117857
			0.361337	0.199202	0.0817399	0.0582708	0.147214	0.0475304	0.0241761	0.00311062	0.0191503	0.0286771	0.0243328	0.00169289	0.00356619
	Hep G2 3'-cP sublibrary	Length	srRNA	tsRNA	miRNA	snoRNA	snRNA	sinRNA	sgmRNA	srpRNA	smRNA	slncRNA	piRNA	smcRNA	Other	Total
		15	41906.6	20999.7	562.214	1292.28	2003.93	0	60.3749	0	6726.44	17493.7	1498.24	338.699	5905.17	98787.4
		16	42003.3	20485.1	239.787	974.133	11963.2	10341.7	6039.2	1949.12	4119.62	4907.92	1068.76	267.191	4099.92	108459
		17	41842.3	13755.6	213.667	901.34	4802.15	6774.83	4901.5	1217.34	3719.26	5571.19	855.525	220.09	3936.35	88711.2
		18	37223.9	21511.4	239.787	859.378	4981.56	6824.93	3451.22	972.42	1617.7	8168.59	652.134	185.406	2584.56	89273
		19	29465.5	27174.3	167.851	1086.32	4129.04	5097.18	2250.57	573.775	1386.91	6082.87	498.842	147.726	2341.34	80402.2
		20	47599.8	27539.5	121.606	671.402	3032.44	3983.46	1901.17	566.924	1525.64	4227.53	349.832	163.997	2046.32	93729.6
		21	28102.1	19366.2	125.888	924.463	3211.43	5234.63	2152.51	787.014	1012.24	2361.9	418.77	207.244	1168.53	65073
		22	28979.1	11208.3	105.763	654.275	8432.35	4418.5	2098.13	535.238	1190.8	1814.24	184.122	221.375	665.408	60507.6
		23	23303.4	14595.3	74.9333	651.705	2773.67	4085.79	2051.03	666.692	505.265	781.448	199.965	663.267	468.868	50821.4
		24	39062.5	5996.81	31.2579	537.379	1320.54	2182.06	1453.71	452.597	414.06	809.708	444.89	107.904	618.307	53431.8
		25	15702.6	11446	19.2686	443.177	1900.74	1427.16	1287.14	249.635	353.685	755.328	378.52	117.324	300.589	34381.1
		26	31092.6	10374.3	11.133	722.357	4047.78	985.695	771.599	122.891	295.451	633.722	152.436	432.044	435.898	50078
		27	15514.6	12239.8	11.9893	629.44	1377.06	579.342	481.714	68.0822	261.196	506.549	585.336	226.085	210.67	32691.9
		28	15223.5	10147.7	9.42019	572.49	6439.55	468.012	267.191	33.827	250.063	360.536	123.319	175.13	465.015	34535.7
		29	12552.4	9117.03	8.13562	593.043	4071.66	371.669	273.186	21.4095	224.372	354.97	172.989	101.053	155.433	28017.4
		30	9200.96	17130.2	3.42552	712.508	1726.03	412.776	288.6	24.4068	310.438	421.339	424.765	143.016	301.446	31099.9
			0.458775	0.253087	0.00194613	0.0122257	0.0662131	0.0531877	0.0297288	0.00824138	0.0239132	0.0552516	0.00800845	0.00371755	0.0257038

## Sheet: Fig. S3i
	Mouse liver	Type	RPM		Mouse liver	Type	RPM
Fig. S3i	3'-OH sublibrary	srRNA	136.262		3'-cP sublibrary	srRNA	13039.3
		srRNA	52.8001			srRNA	14041.8
		srRNA	35.2513			srRNA	10488.8
		srRNA	29.2105			srRNA	9613.22
		srRNA	44.9587			srRNA	16206.1
		srRNA	10.7958			srRNA	9490.81
		srRNA	21.3803			srRNA	8095.25
		srRNA	11.6794			srRNA	5001.94
		srRNA	8.82221			srRNA	7376.35
		srRNA	7.75444			srRNA	6273.55
		srRNA	12.9264			srRNA	6090.82
		srRNA	4.28505			srRNA	5050
		srRNA	12.1351			srRNA	4842.96
		srRNA	5.93735			srRNA	5078.91
		srRNA	3.6729			srRNA	5487.92
		srRNA	7.59791			srRNA	4736.91
		srRNA	7.73507			srRNA	3586.06
		srRNA	8.73321			srRNA	3909.36
		srRNA	6.02139			srRNA	3193.98
		srRNA	6.46876			srRNA	3669.05
		srRNA	4.26568			srRNA	2956.93
		srRNA	6.57216			srRNA	4071.5
		srRNA	19.1026			srRNA	2805.62
		srRNA	3.06075			srRNA	3092.18
		srRNA	15.5575			srRNA	1464.52
		srRNA	4.81645			srRNA	1993.61
		srRNA	2.4486			srRNA	1964.67
		srRNA	3.10277			srRNA	2723.36
		srRNA	2.4486			srRNA	2317.98
		srRNA	9.12745			srRNA	1751.4
		srRNA	2.4486			srRNA	1716.78
		srRNA	2.4486			srRNA	1639
		srRNA	7.61231			srRNA	1431.25
		srRNA	8.36988			srRNA	1757.66
		srRNA	4.96187			srRNA	2772.29
		srRNA	3.55013			srRNA	1644.42
		srRNA	2.4486			srRNA	1546.54
		srRNA	2.4486			srRNA	1661.46
		srRNA	7.26834			srRNA	1525.95
		srRNA	4.96187			srRNA	1160.88
		srRNA	2.49062			srRNA	1751.54
		srRNA	3.48875			srRNA	998.615
		srRNA	1.83645			srRNA	1942.55
		srRNA	5.79522			srRNA	1244.96
		srRNA	2.49062			srRNA	1270.2
		srRNA	1.83645			srRNA	1301.97
		srRNA	4.59029			srRNA	883.965
		srRNA	5.89862			srRNA	2492.37
		srRNA	3.69555			srRNA	1172.71
		srRNA	3.48875			srRNA	1100.4
		srRNA	1.83645			srRNA	1195.37
		srRNA	8.17133			srRNA	898.389
		srRNA	1.83645			srRNA	951.745
		srRNA	1.83645			srRNA	958.595
		srRNA	3.59215			srRNA	1130.42
		srRNA	7.00016			srRNA	1700.48
		srRNA	11.4759			srRNA	1007.24
		srRNA	1.83645			srRNA	860.495
		srRNA	3.04139			srRNA	751.691
		srRNA	2.93798			srRNA	1014.17
		srRNA	2.49062			srRNA	758.474
		srRNA	1.83645			srRNA	1310.91
		srRNA	6.86299			srRNA	1237.84
		srRNA	4.69369			srRNA	751.817
		srRNA	6.55279			srRNA	707.353
		srRNA	3.69555			srRNA	810.776
		srRNA	7.65433			srRNA	1253.91
		srRNA	8.65246			srRNA	927.236
		srRNA	1.2243			srRNA	713.618
		srRNA	3.42737			srRNA	804.208
		srRNA	1.2243			srRNA	654.714
		srRNA	6.14744			srRNA	769.231
		srRNA	1.2243			srRNA	779.519
		srRNA	3.97814			srRNA	705.361
		srRNA	1.2243			srRNA	1059.86
		srRNA	5.18307			srRNA	1146.19
		srRNA	3.63417			srRNA	978.741
		srRNA	1.77507			srRNA	668.815
		srRNA	12.6195			srRNA	755.348
		srRNA	3.84097			srRNA	465.31
		srRNA	3.0834			srRNA	519.135
		srRNA	3.0834			srRNA	489.45
		srRNA	8.90128			srRNA	421.331
		srRNA	2.32583			srRNA	718.092
		srRNA	2.32583			srRNA	945.274
		srRNA	6.73198			srRNA	665.761
		srRNA	2.42924			srRNA	1062.33
		srRNA	8.14371			srRNA	558.604
		srRNA	1.2243			srRNA	735.673
		srRNA	2.98			srRNA	587.344
		srRNA	1.2243			srRNA	676.39
		srRNA	2.8766			srRNA	363.871
		srRNA	3.73757			srRNA	426.335
		srRNA	2.42924			srRNA	864.334
		srRNA	1.87847			srRNA	514.576
		srRNA	1.87847			srRNA	693.816
		srRNA	5.94064			srRNA	474.795
		srRNA	2.32583			srRNA	555.224
		srRNA	1.77507			srRNA	518.098
		srRNA	1.2243			srRNA	674.089
		srRNA	1.2243			srRNA	526.434
		srRNA	1.2243			srRNA	338.289
		srRNA	10.8638			srRNA	471.719
		srRNA	1.2243			srRNA	422.495
		srRNA	5.14931			srRNA	486.382
		srRNA	1.77507			srRNA	418.177
		srRNA	7.79975			srRNA	324.273
		srRNA	1.2243			srRNA	454.969
		srRNA	4.73571			srRNA	468.557
		srRNA	4.94251			srRNA	364.659
		srRNA	2.32583			srRNA	665.14
		srRNA	1.77507			srRNA	376.981
		srRNA	4.5289			srRNA	395.313
		srRNA	3.42737			srRNA	504.121
		srRNA	2.32583			srRNA	409.619
		srRNA	3.97814			srRNA	1086.59
		srRNA	1.2243			srRNA	621.017
		srRNA	1.77507			srRNA	474.255
		srRNA	1.2243			srRNA	398.773
		srRNA	4.08154			srRNA	616.512
		srRNA	1.77507			srRNA	394.39
		srRNA	9.14185			srRNA	354.173
		srRNA	1.77507			srRNA	448.843
		srRNA	1.77507			srRNA	670.315
		srRNA	2.32583			srRNA	385.554
		srRNA	1.87847			srRNA	360.51
		srRNA	2.98			srRNA	296.959
		srRNA	1.77507			srRNA	245.991
		srRNA	11.5517			srRNA	309.456
		srRNA	2.42924			srRNA	367.717
		srRNA	1.87847			srRNA	515.73
		srRNA	5.28647			srRNA	305.327
		srRNA	1.2243			srRNA	352.224
		srRNA	4.08154			srRNA	486.708
		srRNA	1.87847			srRNA	334.204
		srRNA	10.3468			srRNA	296.108
		srRNA	1.2243			srRNA	653.412
		srRNA	0.61215			srRNA	851.948
		srRNA	0.61215			srRNA	488.578
		srRNA	0.61215			srRNA	543.85
		srRNA	0.61215			srRNA	330.513
		srRNA	0.61215			srRNA	309.139
		srRNA	3.02202			srRNA	385.524
		srRNA	0.61215			srRNA	343.887
		srRNA	3.77959			srRNA	286.945
		srRNA	1.16292			srRNA	459.122
		srRNA	3.57279			srRNA	235.933
		srRNA	1.71368			srRNA	467.457
		srRNA	0.61215			srRNA	362.063
		srRNA	1.26632			srRNA	348.359
		srRNA	0.61215			srRNA	590.904
		srRNA	4.98453			srRNA	421.037
		srRNA	1.71368			srRNA	233.352
		srRNA	2.36785			srRNA	390.974
		srRNA	2.26445			srRNA	328.901
		srRNA	2.81522			srRNA	583.099
		srRNA	1.26632			srRNA	497.605
		srRNA	2.26445			srRNA	204.264
		srRNA	2.36785			srRNA	344.619
		srRNA	0.61215			srRNA	267.266
		srRNA	8.28913			srRNA	151.1
		srRNA	2.36785			srRNA	221.709
		srRNA	0.61215			srRNA	348.482
		srRNA	0.61215			srRNA	208.406
		srRNA	0.61215			srRNA	303.504
		srRNA	0.61215			srRNA	412.26
		srRNA	1.16292			srRNA	220.026
		srRNA	1.71368			srRNA	180.037
		srRNA	0.61215			srRNA	253.727
		srRNA	0.61215			srRNA	231.419
		srRNA	1.16292			srRNA	331.399
		srRNA	4.22696			srRNA	198.492
		srRNA	1.26632			srRNA	368.507
		srRNA	2.26445			srRNA	235.221
		srRNA	0.61215			srRNA	209.721
		srRNA	0.61215			srRNA	210.5
		srRNA	2.36785			srRNA	153.462
		srRNA	0.61215			srRNA	186.696
		srRNA	7.0842			srRNA	441.902
		srRNA	0.61215			srRNA	335.163
		srRNA	3.02202			srRNA	267.613
		srRNA	1.16292			srRNA	332.573
		srRNA	2.57465			srRNA	185.569
		srRNA	0.61215			srRNA	331.109
		srRNA	5.22509			srRNA	278.57
		srRNA	4.02016			srRNA	339.971
		srRNA	0.61215			srRNA	216.379
		srRNA	0.61215			srRNA	167.78
		srRNA	6.22323			srRNA	177.594
		srRNA	0.61215			srRNA	153.907
		srRNA	0.61215			srRNA	228.026
		srRNA	1.81709			srRNA	237.516
		srRNA	5.22509			srRNA	173.07
		srRNA	0.61215			srRNA	174.322
		srRNA	0.61215			srRNA	168.952
		srRNA	8.49593			srRNA	327.694
		srRNA	3.57279			srRNA	260.762
		srRNA	0.61215			srRNA	183.029
		srRNA	1.71368			srRNA	537.464
		srRNA	2.57465			srRNA	188.752
		srRNA	0.61215			srRNA	217.187
		srRNA	0.61215			srRNA	185.89
		srRNA	0.61215			srRNA	296.853
		srRNA	0.61215			srRNA	162.101
		srRNA	3.02202			srRNA	131.942
		srRNA	0.61215			srRNA	161.643
		srRNA	0.61215			srRNA	245.111
		srRNA	0.61215			srRNA	228.685
		srRNA	1.71368			srRNA	131.004
		srRNA	0.61215			srRNA	190.443
		srRNA	1.16292			srRNA	145.769
		srRNA	0.61215			srRNA	305.122
		srRNA	0.61215			srRNA	169.727
		srRNA	1.71368			srRNA	174.285
		srRNA	0.61215			srRNA	322.507
		srRNA	9.0467			srRNA	175.074
		srRNA	0.61215			srRNA	213.364
		srRNA	0.61215			srRNA	139.139
		srRNA	0.61215			srRNA	240.758
		srRNA	1.26632			srRNA	236.099
		srRNA	1.81709			srRNA	344.841
		srRNA	4.02016			srRNA	261.776
		srRNA	3.46939			srRNA	187.42
		srRNA	2.91862			srRNA	151.761
		srRNA	0.61215			srRNA	267.988
		srRNA	2.47125			srRNA	158.928
		srRNA	5.22509			srRNA	218.792
		srRNA	0.61215			srRNA	142.006
		srRNA	3.02202			srRNA	256.046
		srRNA	0.61215			srRNA	174.824
		srRNA	2.81522			srRNA	232.598
		srRNA	2.36785			srRNA	212.67
		srRNA	4.57092			srRNA	238.711
		srRNA	2.26445			srRNA	199.463
		srRNA	4.33036			srRNA	133.897
		srRNA	0.61215			srRNA	167.624
		srRNA	0.61215			srRNA	184.928
		srRNA	3.02202			srRNA	155.895
		srRNA	5.01829			srRNA	535.794
		srRNA	0.61215			srRNA	306.481
		srRNA	1.71368			srRNA	504.465
		srRNA	3.22882			srRNA	221.468
		srRNA	9.08046			srRNA	199.275
		srRNA	0.61215			srRNA	202.149
		srRNA	1.92049			srRNA	164.55
		srRNA	1.26632			srRNA	290.523
		srRNA	1.71368			srRNA	273.168
		srRNA	0.61215			srRNA	268.726
		srRNA	0.61215			srRNA	125.726
		srRNA	6.22323			srRNA	262.076
		srRNA	0.61215			srRNA	116.265
		srRNA	3.77959			srRNA	179.867
		srRNA	0.61215			srRNA	468.199
		srRNA	1.81709			srRNA	160.057
		srRNA	3.57279			srRNA	166.49
		srRNA	0.61215			srRNA	170.774
		srRNA	0.61215			srRNA	202.247
		srRNA	3.12542			srRNA	127.574
		srRNA	0.61215			srRNA	179.796
		srRNA	0.61215			srRNA	97.9536
		srRNA	0.61215			srRNA	223.562
		srRNA	0.61215			srRNA	178.719
		srRNA	7.32476			srRNA	235.045
		srRNA	4.67432			srRNA	149.656
		srRNA	1.26632			srRNA	162.785
		srRNA	1.81709			srRNA	197.113
		srRNA	1.16292			srRNA	159.07
		srRNA	0.61215			srRNA	107.567
		srRNA	0.61215			srRNA	170.842
		srRNA	7.26505			srRNA	98.5219
		srRNA	7.79646			srRNA	208.351
		srRNA	2.4486			srRNA	122.295
		srRNA	1.83645			srRNA	116.466
		srRNA	1.2243			srRNA	138.488
		srRNA	1.2243			srRNA	209.546
		srRNA	1.2243			srRNA	191.315
		srRNA	1.2243			srRNA	116.858
		srRNA	1.2243			srRNA	215.103
		srRNA	1.2243			srRNA	94.4147
		srRNA	1.2243			srRNA	174.657
		srRNA	1.2243			srRNA	119.183
		srRNA	1.2243			srRNA	116.366
		srRNA	1.2243			srRNA	180.698
		srRNA	0.61215			srRNA	99.7825
		srRNA	0.61215			srRNA	189.767
		srRNA	0.61215			srRNA	119.989
		srRNA	0.61215			srRNA	326.948
		srRNA	0.61215			srRNA	113.097
		srRNA	0.61215			srRNA	107.997
		srRNA	0.61215			srRNA	126.013
		srRNA	0.61215			srRNA	119.037
		srRNA	0.61215			srRNA	109.299
		srRNA	0.61215			srRNA	124.282
		srRNA	0.61215			srRNA	158.258
		srRNA	0.61215			srRNA	92.5005
		srRNA	0.61215			srRNA	120.986
		srRNA	0.61215			srRNA	128.603
		srRNA	0.61215			srRNA	269.892
		srRNA	0.61215			srRNA	125.043
		srRNA	0.61215			srRNA	173.872
		srRNA	0.61215			srRNA	90.3079
		srRNA	1.26632			srRNA	198.775
		srRNA	0.61215			srRNA	99.0185
		srRNA	0.61215			srRNA	135.183
		srRNA	0.61215			srRNA	118.961
		srRNA	0.61215			srRNA	146.072
		srRNA	0.61215			srRNA	158.124
		srRNA	0.61215			srRNA	79.7146
		srRNA	0.61215			srRNA	186.503
		srRNA	0.61215			srRNA	91.1083
		srRNA	0.61215			srRNA	109.59
		srRNA	0.61215			srRNA	297.953
		srRNA	0.61215			srRNA	210.384
		srRNA	0.61215			srRNA	159.85
		srRNA	0.61215			srRNA	145.895
		srRNA	11361.3			srRNA	166.859
		srRNA	9584.14			srRNA	113.83
		srRNA	9279.61			srRNA	121.359
		srRNA	6285.61			srRNA	106.211
		srRNA	6420.78			srRNA	96.703
		srRNA	4960.34			srRNA	108.685
		srRNA	4711.48			srRNA	140.645
		srRNA	2100.11			srRNA	76.9722
		srRNA	3006.55			srRNA	264.023
		srRNA	2504.22			srRNA	121.902
		srRNA	1813.57			srRNA	91.0977
		srRNA	2577.92			srRNA	112.612
		srRNA	1988.72			srRNA	150.827
		srRNA	1552.63			srRNA	177.017
		srRNA	1619.82			srRNA	128.496
		srRNA	1454.13			srRNA	122.347
		srRNA	1292.93			srRNA	95.5192
		srRNA	1627.85			srRNA	87.7635
		srRNA	1169.39			srRNA	171.482
		srRNA	1570.9			srRNA	161.515
		srRNA	774.946			srRNA	107.211
		srRNA	1445.76			srRNA	258.332
		srRNA	1241.01			srRNA	92.8321
		srRNA	1229.73			srRNA	89.1239
		srRNA	971.872			srRNA	146.908
		srRNA	973.386			srRNA	69.6471
		srRNA	1340.21			srRNA	148.341
		srRNA	894.958			srRNA	99.1759
		srRNA	699.776			srRNA	123.396
		srRNA	1049			srRNA	147.742
		srRNA	1259.88			srRNA	80.7797
		srRNA	1002.37			srRNA	162.461
		srRNA	903.162			srRNA	82.1793
		srRNA	1129.82			srRNA	144.368
		srRNA	735.787			srRNA	75.0495
		srRNA	899.322			srRNA	128.603
		srRNA	726.628			srRNA	111.316
		srRNA	957.798			srRNA	134.149
		srRNA	924.222			srRNA	110.767
		srRNA	890.595			srRNA	123.481
		srRNA	830.002			srRNA	64.1025
		srRNA	720.579			srRNA	97.4445
		srRNA	613.801			srRNA	138.073
		srRNA	482.198			srRNA	113.815
		srRNA	759.777			srRNA	105.368
		srRNA	760.752			srRNA	80.5131
		srRNA	485.997			srRNA	99.9416
		srRNA	403.32			srRNA	131.614
		srRNA	762.753			srRNA	121.398
		srRNA	777.831			srRNA	131.62
		srRNA	520.102			srRNA	156.753
		srRNA	741.96			srRNA	82.7367
		srRNA	472.249			srRNA	76.351
		srRNA	461.894			srRNA	143.041
		srRNA	536.399			srRNA	139.069
		srRNA	379.295			srRNA	124.518
		srRNA	655.557			srRNA	127.707
		srRNA	564.89			srRNA	133.994
		srRNA	342.861			srRNA	139.7
		srRNA	770.689			srRNA	101.677
		srRNA	515.858			srRNA	90.8266
		srRNA	500.711			srRNA	143.541
		srRNA	322.432			srRNA	113.119
		srRNA	441.222			srRNA	170.413
		srRNA	520.477			srRNA	177.068
		srRNA	453.159			srRNA	187.889
		srRNA	455.358			srRNA	67.7922
		srRNA	292.535			srRNA	183.365
		srRNA	360.579			srRNA	256.175
		srRNA	368.623			srRNA	143.517
		srRNA	535.433			srRNA	79.5147
		srRNA	390.333			srRNA	116.196
		srRNA	425.902			srRNA	99.5699
		srRNA	382.735			srRNA	356.401
		srRNA	378.548			srRNA	72.2702
		srRNA	431.457			srRNA	105.948
		srRNA	504.465			srRNA	75.1861
		srRNA	273.858			srRNA	123.056
		srRNA	410.878			srRNA	88.3849
		srRNA	291.673			srRNA	63.1022
		srRNA	204.59			srRNA	130.319
		srRNA	562.158			srRNA	70.9728
		srRNA	397.5			srRNA	73.5145
		srRNA	368.281			srRNA	90.4035
		srRNA	380.649			srRNA	132.225
		srRNA	350.666			srRNA	104.096
		srRNA	420.162			srRNA	135.93
		srRNA	289.383			srRNA	115.599
		srRNA	417.859			srRNA	113.65
		srRNA	299.321			srRNA	61.7374
		srRNA	229.549			srRNA	100.146
		srRNA	286.147			srRNA	89.2308
		srRNA	222.216			srRNA	58.6064
		srRNA	271.919			srRNA	84.1152
		srRNA	312.057			srRNA	54.3951
		srRNA	408.012			srRNA	101.884
		srRNA	349.357			srRNA	95.2095
		srRNA	250.15			srRNA	120.544
		srRNA	229.22			srRNA	72.8875
		srRNA	341.622			srRNA	63.3456
		srRNA	321.836			srRNA	85.7262
		srRNA	314.963			srRNA	62.0706
		srRNA	207.491			srRNA	95.386
		srRNA	274.833			srRNA	116.392
		srRNA	255.528			srRNA	59.5418
		srRNA	305.534			srRNA	92.2819
		srRNA	259.429			srRNA	112.194
		srRNA	280.257			srRNA	80.5506
		srRNA	313.234			srRNA	63.6469
		srRNA	313.39			srRNA	95.4455
		srRNA	288.812			srRNA	73.3002
		srRNA	248.887			srRNA	72.2566
		srRNA	220.42			srRNA	64.2672
		srRNA	259.6			srRNA	63.4409
		srRNA	217.866			srRNA	112.427
		srRNA	181.424			srRNA	89.9696
		srRNA	255.966			srRNA	87.4605
		srRNA	148.056			srRNA	65.7318
		srRNA	297.925			srRNA	77.1779
		srRNA	195.512			srRNA	89.1657
		srRNA	167.209			srRNA	86.0262
		srRNA	288.462			srRNA	123.901
		srRNA	275.685			srRNA	81.1713
		srRNA	134.847			srRNA	64.9213
		srRNA	220.026			srRNA	105.611
		srRNA	252.693			srRNA	190.169
		srRNA	245.046			srRNA	151.777
		srRNA	215.612			srRNA	102.759
		srRNA	257.77			srRNA	96.3251
		srRNA	195.466			srRNA	75.0492
		srRNA	253.34			srRNA	51.7061
		srRNA	218.604			srRNA	101.235
		srRNA	189.596			srRNA	102.636
		srRNA	171.988			srRNA	68.728
		srRNA	188.408			srRNA	48.8861
		srRNA	219.979			srRNA	74.4104
		srRNA	242.32			srRNA	84.3281
		srRNA	199.845			srRNA	109.322
		srRNA	200.989			srRNA	42.583
		srRNA	195.624			srRNA	106.084
		srRNA	241.454			srRNA	79.2331
		srRNA	235.708			srRNA	78.545
		srRNA	163.891			srRNA	85.5747
		srRNA	222.148			srRNA	43.2521
		srRNA	148.547			srRNA	105.01
		srRNA	303.059			srRNA	145.482
		srRNA	173.448			srRNA	83.56
		srRNA	198.392			srRNA	44.4126
		srRNA	107.032			srRNA	62.4428
		srRNA	155.13			srRNA	133.083
		srRNA	129.735			srRNA	70.1092
		srRNA	143.203			srRNA	66.1824
		srRNA	131.647			srRNA	156.65
		srRNA	117.371			srRNA	88.646
		srRNA	75.5902			srRNA	42.6803
		srRNA	258.289			srRNA	63.7106
		srRNA	136.444			srRNA	91.1537
		srRNA	216.795			srRNA	86.7741
		srRNA	128.493			srRNA	77.0472
		srRNA	177.348			srRNA	67.1246
		srRNA	130.599			srRNA	109.815
		srRNA	155.873			srRNA	75.1691
		srRNA	117.388			srRNA	136.533
		srRNA	243.088			srRNA	52.5781
		srRNA	144.677			srRNA	72.8559
		srRNA	130.081			srRNA	106.148
		srRNA	143.196			srRNA	122.24
		srRNA	225.581			srRNA	70.3365
		srRNA	98.8366			srRNA	68.5806
		srRNA	115.704			srRNA	63.5899
		srRNA	148.209			srRNA	49.6068
		srRNA	187.05			srRNA	56.6815
		srRNA	158.967			srRNA	202.79
		srRNA	131.015			srRNA	62.7799
		srRNA	103.436			srRNA	132.605
		srRNA	164.586			srRNA	55.4903
		srRNA	244.432			srRNA	76.1429
		srRNA	91.7536			srRNA	88.4084
		srRNA	258.554			srRNA	63.2773
		srRNA	293.011			srRNA	70.4579
		srRNA	124.132			srRNA	55.076
		srRNA	136.325			srRNA	98.8245
		srRNA	187.996			srRNA	80.05
		srRNA	130.617			srRNA	67.1552
		srRNA	164.906			srRNA	68.0136
		srRNA	253.834			srRNA	108.58
		srRNA	125.881			srRNA	71.5558
		srRNA	123.885			srRNA	61.7415
		srRNA	241.861			srRNA	63.6349
		srRNA	233.814			srRNA	106.367
		srRNA	134.567			srRNA	111.897
		srRNA	78.6563			srRNA	72.3761
		srRNA	120.899			srRNA	56.3971
		srRNA	134.839			srRNA	129.335
		srRNA	249.071			srRNA	67.2167
		srRNA	109.51			srRNA	81.1428
		srRNA	138.15			srRNA	61.3841
		srRNA	136.499			srRNA	49.5946
		srRNA	109.931			srRNA	64.0309
		srRNA	164.736			srRNA	191.285
		srRNA	140.673			srRNA	65.0098
		srRNA	158.968			srRNA	49.6939
		srRNA	159.827			srRNA	54.1588
		srRNA	99.859			srRNA	70.6423
		srRNA	96.5943			srRNA	91.4569
		srRNA	169.853			srRNA	116.028
		srRNA	174.12			srRNA	61.6847
		srRNA	70.1278			srRNA	110.555
		srRNA	122.318			srRNA	79.7132
		srRNA	128.653			srRNA	56.699
		srRNA	95.9484			srRNA	79.8998
		srRNA	172.957			srRNA	75.6276
		srRNA	101.087			srRNA	66.2386
		srRNA	74.1368			srRNA	118.355
		srRNA	172.216			srRNA	97.4438
		srRNA	128.253			srRNA	52.6189
		srRNA	179.797			srRNA	42.2305
		srRNA	237.048			srRNA	109.689
		srRNA	89.0323			srRNA	43.0166
		srRNA	125.178			srRNA	103.769
		srRNA	86.002			srRNA	41.6966
		srRNA	139.057			srRNA	59.8114
		srRNA	104.496			srRNA	84.1637
		srRNA	72.8594			srRNA	58.0858
		srRNA	108.153			srRNA	51.7896
		srRNA	157.106			srRNA	157.633
		srRNA	103.126			srRNA	126.626
		srRNA	138.793			srRNA	57.4626
		srRNA	130.468			srRNA	68.4822
		srRNA	97.7976			srRNA	80.5396
		srRNA	121.002			srRNA	54.7837
		srRNA	106.376			srRNA	31.3779
		srRNA	71.5737			srRNA	54.5758
		srRNA	105.793			srRNA	100.751
		srRNA	155.503			srRNA	47.1325
		srRNA	118.674			srRNA	81.5794
		srRNA	129.554			srRNA	72.283
		srRNA	117.093			srRNA	45.9566
		srRNA	133.149			srRNA	48.1182
		srRNA	123.48			srRNA	77.0124
		srRNA	93.1204			srRNA	55.988
		srRNA	183.324			srRNA	81.9334
		srRNA	122.347			srRNA	84.8318
		srRNA	187.187			srRNA	63.1164
		srRNA	93.3713			srRNA	47.0563
		srRNA	86.5173			srRNA	65.9386
		srRNA	104.46			srRNA	56.4216
		srRNA	122.568			srRNA	45.6265
		srRNA	118.335			srRNA	102.721
		srRNA	76.7827			srRNA	48.9505
		srRNA	110.42			srRNA	61.9049
		srRNA	100.544			srRNA	44.84
		srRNA	101.061			srRNA	82.3233
		srRNA	74.9718			srRNA	43.1177
		srRNA	134.29			srRNA	39.8433
		srRNA	115.359			srRNA	41.3573
		srRNA	74.9739			srRNA	52.7668
		srRNA	76.9364			srRNA	94.3591
		srRNA	108.128			srRNA	56.5703
		srRNA	100.208			srRNA	47.7565
		srRNA	115.15			srRNA	75.4792
		srRNA	118.942			srRNA	61.5142
		srRNA	71.5024			srRNA	101.984
		srRNA	145.044			srRNA	72.5173
		srRNA	182.489			srRNA	39.0593
		srRNA	143.625			srRNA	81.0003
		srRNA	91.9587			srRNA	40.1269
		srRNA	170.347			srRNA	65.0299
		srRNA	130.555			srRNA	48.6249
		srRNA	120.231			srRNA	74.8615
		srRNA	108.973			srRNA	39.8743
		srRNA	88.3183			srRNA	58.1927
		srRNA	71.9304			srRNA	67.3116
		srRNA	106.916			srRNA	52.4205
		srRNA	74.4878			srRNA	77.5208
		srRNA	106.468			srRNA	37.0571
		srRNA	66.087			srRNA	67.0787
		srRNA	74.9351			srRNA	82.4647
		srRNA	87.265			srRNA	74.1222
		srRNA	112.161			srRNA	34.7394
		srRNA	45.6513			srRNA	40.9787
		srRNA	97.052			srRNA	26.1939
		srRNA	99.5018			srRNA	55.235
		srRNA	70.9294			srRNA	61.0606
		srRNA	96.0262			srRNA	55.4303
		srRNA	117.472			srRNA	55.1034
		srRNA	116.474			srRNA	56.0573
		srRNA	88.21			srRNA	54.6467
		srRNA	110.414			srRNA	52.1526
		srRNA	50.5826			srRNA	53.603
		srRNA	92.2129			srRNA	66.7087
		srRNA	131.007			srRNA	55.0949
		srRNA	65.565			srRNA	45.4102
		srRNA	75.6519			srRNA	59.8637
		srRNA	89.1805			srRNA	66.8441
		srRNA	94.0361			srRNA	40.441
		srRNA	66.1578			srRNA	60.276
		srRNA	148.471			srRNA	41.8374
		srRNA	64.5751			srRNA	82.9421
		srRNA	65.0645			srRNA	57.3546
		srRNA	79.4204			srRNA	53.5434
		srRNA	45.8552			srRNA	48.4138
		srRNA	57.8012			srRNA	56.6051
		srRNA	92.8538			srRNA	59.9131
		srRNA	91.4759			srRNA	34.7235
		srRNA	80.9775			srRNA	45.6528
		srRNA	82.079			srRNA	67.3642
		srRNA	121.19			srRNA	41.3758
		srRNA	98.0258			srRNA	39.4054
		srRNA	53.7871			srRNA	40.8464
		srRNA	83.1171			srRNA	49.4584
		srRNA	64.8384			srRNA	44.0471
		srRNA	112.071			srRNA	75.6237
		srRNA	80.5025			srRNA	56.0918
		srRNA	67.4213			srRNA	46.2853
		srRNA	86.6623			srRNA	65.2591
		srRNA	49.4844			srRNA	61.2826
		srRNA	71.2745			srRNA	41.2316
		srRNA	65.3974			srRNA	87.0858
		srRNA	68.6324			srRNA	55.6876
		srRNA	51.3497			srRNA	64.4907
		srRNA	96.8629			srRNA	40.1535
		srRNA	74.7267			srRNA	97.4263
		srRNA	87.637			srRNA	51.9629
		srRNA	60.4742			srRNA	38.4562
		srRNA	82.5807			srRNA	46.8521
		srRNA	49.292			srRNA	48.7454
		srRNA	73.2873			srRNA	48.4186
		srRNA	81.1015			srRNA	57.7934
		srRNA	40.8575			srRNA	44.7583
		srRNA	61.9639			srRNA	30.357
		srRNA	79.829			srRNA	41.3523
		srRNA	82.5132			srRNA	87.8745
		srRNA	59.1383			srRNA	47.7749
		srRNA	122.696			srRNA	51.475
		srRNA	68.5792			srRNA	99.4051
		srRNA	68.3028			srRNA	36.7636
		srRNA	55.6014			srRNA	31.3617
		srRNA	119.286			srRNA	25.2057
		srRNA	67.0979			srRNA	44.5711
		srRNA	55.9791			srRNA	78.5811
		srRNA	75.2918			srRNA	52.9436
		srRNA	118.701			srRNA	36.9761
		srRNA	37.6983			srRNA	31.4631
		srRNA	66.8573			srRNA	76.6701
		srRNA	62.356			srRNA	71.185
		srRNA	62.4932			srRNA	55.3422
		srRNA	51.6825			srRNA	18.1517
		srRNA	56.3313			srRNA	54.6283
		srRNA	40.3232			srRNA	44.9727
		srRNA	34.5728			srRNA	45.981
		srRNA	91.3082			srRNA	73.1104
		srRNA	50.4776			srRNA	77.8874
		srRNA	68.828			srRNA	73.1481
		srRNA	67.9312			srRNA	87.0435
		srRNA	61.0118			srRNA	117.891
		srRNA	130.657			srRNA	70.8218
		srRNA	70.4804			srRNA	40.8822
		srRNA	48.1711			srRNA	50.2197
		srRNA	128.703			srRNA	61.5698
		srRNA	52.6551			srRNA	51.8432
		srRNA	89.0775			srRNA	38.964
		srRNA	140.542			srRNA	40.0417
		srRNA	85.9797			srRNA	85.745
		srRNA	88.5626			srRNA	33.7143
		srRNA	67.6293			srRNA	51.4976
		srRNA	56.9916			srRNA	58.6218
		srRNA	42.8846			srRNA	52.5584
		srRNA	87.0515			srRNA	35.7892
		srRNA	56.6559			srRNA	71.4929
		srRNA	86.5409			srRNA	32.357
		srRNA	71.0455			srRNA	64.8591
		srRNA	65.0905			srRNA	32.0703
		srRNA	48.4282			srRNA	56.9578
		srRNA	82.236			srRNA	16.5269
		srRNA	66.4326			srRNA	64.9362
		srRNA	105.033			srRNA	49.8413
		srRNA	70.0535			srRNA	85.1094
		srRNA	86.8192			srRNA	49.1398
		srRNA	58.4536			srRNA	35.1796
		srRNA	63.5477			srRNA	68.107
		srRNA	70.1928			srRNA	52.3265
		srRNA	95.047			srRNA	85.641
		srRNA	66.8165			srRNA	68.0639
		srRNA	31.5315			srRNA	46.2517
		srRNA	56.4911			srRNA	58.2214
		srRNA	69.2981			srRNA	76.6633
		srRNA	62.1022			srRNA	55.0036
		srRNA	73.0245			srRNA	75.7148
		srRNA	121.874			srRNA	87.2773
		srRNA	77.4286			srRNA	80.2244
		srRNA	53.332			srRNA	67.8582
		srRNA	47.3769			srRNA	65.6917
		srRNA	42.1773			srRNA	28.0929
		srRNA	60.7325			srRNA	107.501
		srRNA	33.3292			srRNA	32.3187
		srRNA	85.1752			srRNA	70.4786
		srRNA	69.0974			srRNA	59.9783
		srRNA	51.9981			srRNA	88.3579
		srRNA	66.8667			srRNA	29.5683
		srRNA	60.3947			srRNA	50.0804
		srRNA	48.6218			srRNA	33.3095
		srRNA	33.234			srRNA	48.8731
		srRNA	43.0189			srRNA	51.9933
		srRNA	79.5785			srRNA	33.2341
		srRNA	38.5432			srRNA	36.7012
		srRNA	70.8338			srRNA	40.7852
		srRNA	62.0911			srRNA	84.0314
		srRNA	46.2877			srRNA	31.1477
		srRNA	35.7197			srRNA	78.2419
		srRNA	73.4863			srRNA	148.906
		srRNA	65.4295			srRNA	53.0846
		srRNA	62.6081			srRNA	56.7523
		srRNA	57.8221			srRNA	59.4597
		srRNA	52.4158			srRNA	30.437
		srRNA	45.8823			srRNA	59.1337
		srRNA	95.08			srRNA	47.9366
		srRNA	40.7186			srRNA	25.2058
		srRNA	80.0362			srRNA	63.859
		srRNA	60.962			srRNA	43.8141
		srRNA	74.3534			srRNA	32.3481
		srRNA	58.0013			srRNA	51.6962
		srRNA	75.1785			srRNA	51.1906
		srRNA	52.2531			srRNA	17.2856
		srRNA	82.2013			srRNA	58.7992
		srRNA	57.0369			srRNA	41.7724
		srRNA	67.9489			srRNA	36.1885
		srRNA	39.7205			srRNA	47.2564
		srRNA	36.6227			srRNA	30.9879
		srRNA	60.9282			srRNA	84.65
		srRNA	59.8942			srRNA	103.046
		srRNA	35.6921			srRNA	53.5999
		srRNA	61.5127			srRNA	31.1667
		srRNA	80.4119			srRNA	48.677
		srRNA	59.584			srRNA	51.1424
		srRNA	31.8367			srRNA	20.5795
		srRNA	32.4571			srRNA	87.6604
		srRNA	42.9637			srRNA	30.1334
		srRNA	74.9103			srRNA	56.7895
		srRNA	33.531			srRNA	90.3414
		srRNA	38.8678			srRNA	32.1219
		srRNA	23.651			srRNA	42.8027
		srRNA	71.6395			srRNA	44.1794
		srRNA	78.5251			srRNA	23.8876
		srRNA	47.8868			srRNA	58.4139
		srRNA	92.3302			srRNA	37.1799
		srRNA	45.477			srRNA	50.0529
		srRNA	58.4211			srRNA	39.6034
		srRNA	91.2308			srRNA	30.8188
		srRNA	69.2993			srRNA	21.1492
		srRNA	50.1954			srRNA	25.9192
		srRNA	63.3525			srRNA	32.7183
		srRNA	42.2144			srRNA	39.3213
		srRNA	65.9016			srRNA	48.5369
		srRNA	45.5549			srRNA	33.6906
		srRNA	114.162			srRNA	61.2317
		srRNA	77.9826			srRNA	67.2593
		srRNA	51.8539			srRNA	75.3469
		srRNA	40.2856			srRNA	21.3675
		srRNA	63.6606			srRNA	62.4738
		srRNA	80.977			srRNA	50.4316
		srRNA	128.254			srRNA	59.4458
		srRNA	60.8751			srRNA	32.1066
		srRNA	92.4756			srRNA	27.1685
		srRNA	64.9014			srRNA	28.7272
		srRNA	81.88			srRNA	26.6243
		srRNA	92.3172			srRNA	35.6001
		srRNA	65.0468			srRNA	70.0263
		srRNA	55.4073			srRNA	33.243
		srRNA	51.208			srRNA	46.9731
		srRNA	106.39			srRNA	42.8153
		srRNA	68.075			srRNA	44.3905
		srRNA	35.5438			srRNA	55.3506
		srRNA	42.67			srRNA	65.0123
		srRNA	101.984			srRNA	25.4631
		srRNA	65.1861			srRNA	56.7051
		srRNA	56.3379			srRNA	36.586
		srRNA	61.949			srRNA	35.3882
		srRNA	48.0384			srRNA	39.7157
		srRNA	68.3535			srRNA	24.3974
		srRNA	48.0046			srRNA	71.0815
		srRNA	75.3742			srRNA	39.3438
		srRNA	60.3725			srRNA	55.479
		srRNA	48.6671			srRNA	105.25
		srRNA	40.3022			srRNA	36.9141
		srRNA	52.936			srRNA	25.3451
		srRNA	44.9151			srRNA	39.2265
		srRNA	49.8045			srRNA	26.6414
		srRNA	46.808			srRNA	42.2313
		srRNA	48.8401			srRNA	29.8019
		srRNA	41.8511			srRNA	24.4492
		srRNA	49.7348			srRNA	44.7889
		srRNA	37.1347			srRNA	57.1641
		srRNA	53.6936			srRNA	74.3988
		srRNA	42.8851			srRNA	94.5232
		srRNA	53.6577			srRNA	26.9216
		srRNA	27.9088			srRNA	38.3225
		srRNA	35.2756			srRNA	39.8672
		srRNA	70.1491			srRNA	36.642
		srRNA	48.6333			srRNA	35.6324
		srRNA	51.1107			srRNA	33.7899
		srRNA	34.001			srRNA	30.2113
		srRNA	49.5977			srRNA	50.056
		srRNA	61.818			srRNA	50.3197
		srRNA	46.4302			srRNA	34.6619
		srRNA	53.3138			srRNA	37.6558
		srRNA	42.2288			srRNA	34.5446
		srRNA	57.5214			srRNA	31.6277
		srRNA	54.183			srRNA	26.3136
		srRNA	61.5857			srRNA	29.3891
		srRNA	20.1008			srRNA	60.7734
		srRNA	24.5766			srRNA	36.2452
		srRNA	27.227			srRNA	21.0285
		srRNA	82.7216			srRNA	36.1275
		srRNA	37.7275			srRNA	39.9294
		srRNA	51.292			srRNA	42.925
		srRNA	57.6269			srRNA	24.1899
		srRNA	60.3807			srRNA	56.9233
		srRNA	43.7522			srRNA	40.0033
		srRNA	27.5372			srRNA	44.6527
		srRNA	44.5435			srRNA	54.72
		srRNA	22.9243			srRNA	38.3256
		srRNA	41.9965			srRNA	32.2483
		srRNA	57.8316			srRNA	40.7217
		srRNA	77.6613			srRNA	39.3845
		srRNA	24.0258			srRNA	26.7472
		srRNA	31.496			srRNA	58.9086
		srRNA	49.8444			srRNA	23.2784
		srRNA	78.1087			srRNA	32.934
		srRNA	39.2847			srRNA	63.2669
		srRNA	50.5068			srRNA	27.6691
		srRNA	43.5874			srRNA	40.3957
		srRNA	56.1179			srRNA	39.4415
		srRNA	40.2828			srRNA	54.7291
		srRNA	34.3256			srRNA	60.0662
		srRNA	52.7774			srRNA	51.6982
		srRNA	43.0704			srRNA	45.6464
		srRNA	64.1051			srRNA	21.1166
		srRNA	74.2616			srRNA	45.4229
		srRNA	48.2341			srRNA	30.5749
		srRNA	52.3997			srRNA	30.0025
		srRNA	29.9195			srRNA	23.9761
		srRNA	37.2525			srRNA	29.85
		srRNA	60.524			srRNA	36.0228
		srRNA	49.9223			srRNA	37.5226
		srRNA	47.5799			srRNA	24.5724
		srRNA	36.0138			srRNA	23.2511
		srRNA	42.3128			srRNA	43.2255
		srRNA	32.2956			srRNA	61.2303
		srRNA	78.0156			srRNA	26.4034
		srRNA	65.0694			srRNA	19.9546
		srRNA	47.753			srRNA	34.6377
		srRNA	32.3294			srRNA	47.3968
		srRNA	33.0869			srRNA	30.1605
		srRNA	67.8233			srRNA	27.4283
		srRNA	47.3394			srRNA	24.0812
		srRNA	62.3831			srRNA	96.097
		srRNA	49.3356			srRNA	27.3651
		srRNA	68.6505			srRNA	32.2569
		srRNA	32.055			srRNA	17.3441
		srRNA	41.3147			srRNA	36.0785
		srRNA	39.0779			srRNA	71.26
		srRNA	29.5755			srRNA	16.0471
		srRNA	63.7252			srRNA	55.4254
		srRNA	32.7092			srRNA	89.7421
		srRNA	42.1502			srRNA	17.2589
		srRNA	34.4373			srRNA	47.6475
		srRNA	59.5679			srRNA	22.7409
		srRNA	44.2498			srRNA	29.6601
		srRNA	71.3429			srRNA	37.5815
		srRNA	31.5801			srRNA	25.5839
		srRNA	40.9093			srRNA	45.6042
		srRNA	85.492			srRNA	18.1312
		srRNA	58.8103			srRNA	37.3391
		srRNA	64.2864			srRNA	28.5131
		srRNA	27.8956			srRNA	25.556
		srRNA	54.955			srRNA	56.5869
		srRNA	38.5332			srRNA	37.146
		srRNA	30.4785			srRNA	40.6333
		srRNA	52.3742			srRNA	31.1196
		srRNA	53.1634			srRNA	30.762
		srRNA	29.7967			srRNA	25.0682
		srRNA	30.9679			srRNA	38.1541
		srRNA	45.1866			srRNA	51.5377
		srRNA	40.6433			srRNA	34.6836
		srRNA	52.3128			srRNA	27.5487
		srRNA	53.8617			srRNA	43.4576
		srRNA	51.4856			srRNA	27.7845
		srRNA	26.2853			srRNA	23.8502
		srRNA	24.3925			srRNA	112.057
		srRNA	30.9679			srRNA	30.2158
		srRNA	74.276			srRNA	25.4257
		srRNA	33.9982			srRNA	36.1468
		srRNA	35.0301			srRNA	42.0793
		srRNA	31.8626			srRNA	19.3484
		srRNA	81.0223			srRNA	35.8786
		srRNA	28.558			srRNA	33.1483
		srRNA	27.9459			srRNA	15.5589
		srRNA	41.8543			srRNA	24.1492
		srRNA	42.5423			srRNA	38.2295
		srRNA	51.6648			srRNA	28.5493
		srRNA	35.4161			srRNA	28.7867
		srRNA	56.9319			srRNA	40.4756
		srRNA	40.6832			srRNA	25.3762
		srRNA	31.183			srRNA	25.5427
		srRNA	30.4592			srRNA	61.3796
		srRNA	35.8297			srRNA	51.1363
		srRNA	29.4948			srRNA	36.5073
		srRNA	30.7335			srRNA	25.5874
		srRNA	47.0877			srRNA	31.1587
		srRNA	42.8884			srRNA	33.8566
		srRNA	51.3208			srRNA	22.3417
		srRNA	38.6173			srRNA	34.2281
		srRNA	45.4692			srRNA	50.5733
		srRNA	45.8469			srRNA	37.1143
		srRNA	56.7671			srRNA	36.8629
		srRNA	34.116			srRNA	35.3891
		srRNA	45.7876			srRNA	86.1351
		srRNA	65.649			srRNA	31.1707
		srRNA	46.9567			srRNA	19.924
		srRNA	28.3319			srRNA	20.3849
		srRNA	49.7443			srRNA	34.9971
		srRNA	36.7664			srRNA	23.9308
		srRNA	32.1535			srRNA	10.2606
		srRNA	38.1782			srRNA	40.3269
		srRNA	44.9942			srRNA	22.6358
		srRNA	38.5221			srRNA	92.4687
		srRNA	38.1085			srRNA	30.0791
		srRNA	41.0692			srRNA	31.8244
		srRNA	53.8761			srRNA	55.5817
		srRNA	28.469			srRNA	21.7891
		srRNA	56.5962			srRNA	18.3973
		srRNA	43.3756			srRNA	34.3107
		srRNA	32.394			srRNA	35.08
		srRNA	54.6674			srRNA	37.0627
		srRNA	38.4187			srRNA	33.885
		srRNA	46.8533			srRNA	21.3528
		srRNA	45.2347			srRNA	19.603
		srRNA	49.0563			srRNA	34.2271
		srRNA	64.6509			srRNA	38.5071
		srRNA	69.1288			srRNA	27.6102
		srRNA	24.2359			srRNA	45.1778
		srRNA	34.116			srRNA	18.992
		srRNA	45.6146			srRNA	22.1295
		srRNA	49.8477			srRNA	31.8421
		srRNA	42.2403			srRNA	27.0414
		srRNA	20.4143			srRNA	24.6544
		srRNA	52.2238			srRNA	32.0222
		srRNA	69.5044			srRNA	19.4665
		srRNA	18.1836			srRNA	27.3662
		srRNA	66.8622			srRNA	37.7297
		srRNA	42.179			srRNA	28.5841
		srRNA	23.417			srRNA	47.5054
		srRNA	38.2202			srRNA	31.6027
		srRNA	28.3739			srRNA	34.5028
		srRNA	37.7728			srRNA	23.8974
		srRNA	42.9703			srRNA	39.9359
		srRNA	39.9421			srRNA	27.2969
		srRNA	32.4361			srRNA	28.5472
		srRNA	28.5807			srRNA	31.4625
		srRNA	59.4954			srRNA	31.8278
		srRNA	45.6566			srRNA	28.783
		srRNA	44.0718			srRNA	32.7915
		srRNA	24.1746			srRNA	49.1872
		srRNA	18.8378			srRNA	41.4725
		srRNA	39.9084			srRNA	18.2019
		srRNA	26.2742			srRNA	28.4821
		srRNA	46.4479			srRNA	21.102
		srRNA	29.372			srRNA	37.9388
		srRNA	18.287			srRNA	35.469
		srRNA	58.5648			srRNA	27.5849
		srRNA	36.1543			srRNA	33.9427
		srRNA	42.6263			srRNA	46.5369
		srRNA	22.9			srRNA	37.5301
		srRNA	26.4114			srRNA	58.366
		srRNA	33.6769			srRNA	29.7505
		srRNA	70.0634			srRNA	65.9606
		srRNA	56.6464			srRNA	33.2903
		srRNA	29.3106			srRNA	42.9537
		srRNA	46.2473			srRNA	62.4097
		srRNA	57.0579			srRNA	44.318
		srRNA	27.6246			srRNA	44.127
		srRNA	47.7645			srRNA	28.6019
		srRNA	31.9273			srRNA	37.2058
		srRNA	38.3994			srRNA	16.3174
		srRNA	42.9427			srRNA	39.1807
		srRNA	28.3125			srRNA	28.3457
		srRNA	34.2			srRNA	16.5794
		srRNA	47.697			srRNA	31.4598
		srRNA	27.7617			srRNA	26.6082
		srRNA	49.9676			srRNA	34.0392
		srRNA	24.8707			srRNA	20.3259
		srRNA	53.7196			srRNA	15.457
		srRNA	41.4634			srRNA	40.7673
		srRNA	30.1378			srRNA	19.9773
		srRNA	34.371			srRNA	25.638
		srRNA	35.3691			srRNA	28.9588
		srRNA	55.0954			srRNA	30.7057
		srRNA	22.942			srRNA	23.6324
		srRNA	49.2775			srRNA	16.6869
		srRNA	35.2319			srRNA	30.9292
		srRNA	49.1741			srRNA	18.2087
		srRNA	20.9457			srRNA	25.0414
		srRNA	49.7587			srRNA	24.1425
		srRNA	33.3391			srRNA	27.7671
		srRNA	44.768			srRNA	12.1421
		srRNA	27.4178			srRNA	34.2234
		srRNA	23.459			srRNA	44.388
		srRNA	30.5852			srRNA	44.3986
		srRNA	42.9868			srRNA	23.1756
		srRNA	45.2236			srRNA	19.9504
		srRNA	40.712			srRNA	26.7092
		srRNA	59.5478			srRNA	27.7283
		srRNA	40.5748			srRNA	21.1392
		srRNA	43.0881			srRNA	22.5929
		srRNA	37.133			srRNA	33.548
		srRNA	53.4514			srRNA	24.3242
		srRNA	54.1393			srRNA	42.6304
		srRNA	31.2814			srRNA	52.1393
		srRNA	17.0627			srRNA	31.2431
		srRNA	32.4167			srRNA	37.4237
		srRNA	44.6391			srRNA	35.6075
		srRNA	36.5485			srRNA	17.7578
		srRNA	34.8266			srRNA	59.0876
		srRNA	31.0387			srRNA	33.0884
		srRNA	48.5282			srRNA	20.4372
		srRNA	40.5748			srRNA	23.4324
		srRNA	24.8431			srRNA	25.7326
		srRNA	32.5897			srRNA	16.7507
		srRNA	17.4067			srRNA	16.4948
		srRNA	32.2099			srRNA	40.7179
		srRNA	20.8843			srRNA	28.7405
		srRNA	37.5804			srRNA	30.7802
		srRNA	29.6966			srRNA	68.8589
		srRNA	46.5657			srRNA	35.6966
		srRNA	62.4705			srRNA	27.7522
		srRNA	37.7534			srRNA	24.2649
		srRNA	21.4689			srRNA	29.915
		srRNA	50.2143			srRNA	31.3564
		srRNA	44.9134			srRNA	15.1978
		srRNA	75.5179			srRNA	21.7902
		srRNA	45.2574			srRNA	20.3594
		srRNA	41.0918			srRNA	32.3648
		srRNA	18.3711			srRNA	20.5907
		srRNA	26.2549			srRNA	25.0216
		srRNA	30.6948			srRNA	20.8589
		srRNA	41.7542			srRNA	18.6605
		srRNA	33.3535			srRNA	36.3421
		srRNA	23.3362			srRNA	25.8495
		srRNA	38.9308			srRNA	41.4651
		srRNA	41.444			srRNA	35.9168
		srRNA	34.7652			srRNA	42.0336
		srRNA	24.0579			srRNA	14.5376
		srRNA	17.6555			srRNA	19.1087
		srRNA	49.9461			srRNA	26.0017
		srRNA	20.7196			srRNA	22.5854
		srRNA	38.6902			srRNA	25.4235
		srRNA	13.3865			srRNA	27.3861
		srRNA	39.9289			srRNA	24.3905
		srRNA	20.9601			srRNA	16.7234
		srRNA	27.295			srRNA	17.6022
		srRNA	20.7533			srRNA	25.9427
		srRNA	32.5284			srRNA	33.1055
		srRNA	47.4687			srRNA	21.3655
		srRNA	27.1916			srRNA	43.6908
		srRNA	29.2575			srRNA	36.9967
		srRNA	36.4871			srRNA	25.5712
		srRNA	29.4981			srRNA	17.2754
		srRNA	24.5412			srRNA	35.6693
		srRNA	25.8833			srRNA	27.7327
		srRNA	25.1257			srRNA	21.8711
		srRNA	66.026			srRNA	39.2259
		srRNA	29.0507			srRNA	25.2829
		srRNA	45.6096			srRNA	17.4989
		srRNA	29.8083			srRNA	20.5236
		srRNA	59.4822			srRNA	21.828
		srRNA	18.1029			srRNA	31.9954
		srRNA	31.6674			srRNA	17.8966
		srRNA	43.6809			srRNA	17.4681
		srRNA	28.1201			srRNA	17.998
		srRNA	34.1807			srRNA	20.6126
		srRNA	46.6795			srRNA	27.1279
		srRNA	53.8036			srRNA	17.6019
		srRNA	41.0663			srRNA	65.7738
		srRNA	18.2401			srRNA	16.7292
		srRNA	44.3074			srRNA	23.5652
		srRNA	26.2693			srRNA	17.9147
		srRNA	29.711			srRNA	19.4935
		srRNA	53.3265			srRNA	26.334
		srRNA	36.0818			srRNA	39.6389
		srRNA	15.735			srRNA	17.9935
		srRNA	39.2471			srRNA	27.8156
		srRNA	22.3442			srRNA	29.9201
		srRNA	31.5026			srRNA	42.0546
		srRNA	24.8575			srRNA	13.8185
		srRNA	30.745			srRNA	17.8069
		srRNA	24.3426			srRNA	26.553
		srRNA	31.5701			srRNA	17.9857
		srRNA	49.334			srRNA	33.4258
		srRNA	32.467			srRNA	27.9374
		srRNA	28.3352			srRNA	31.4632
		srRNA	46.5126			srRNA	14.6912
		srRNA	31.5364			srRNA	23.4233
		srRNA	38.0422			srRNA	21.0321
		srRNA	30.1943			srRNA	21.1983
		srRNA	25.5813			srRNA	43.4096
		srRNA	16.6298			srRNA	19.5887
		srRNA	38.3883			srRNA	22.8525
		srRNA	25.3049			srRNA	17.7295
		srRNA	33.9125			srRNA	23.133
		srRNA	60.113			srRNA	21.1905
		srRNA	27.1302			srRNA	11.9896
		srRNA	35.4614			srRNA	21.0441
		srRNA	26.4064			srRNA	49.083
		srRNA	27.3708			srRNA	43.8057
		srRNA	45.9956			srRNA	34.0082
		srRNA	24.3764			srRNA	38.3743
		srRNA	25.5455			srRNA	25.6492
		srRNA	34.6342			srRNA	39.0587
		srRNA	18.7653			srRNA	32.5266
		srRNA	64.1034			srRNA	16.1121
		srRNA	31.2958			srRNA	17.8247
		srRNA	17.1805			srRNA	34.6755
		srRNA	43.6554			srRNA	18.0219
		srRNA	39.3167			srRNA	29.0636
		srRNA	45.7909			srRNA	30.2692
		srRNA	22.0699			srRNA	28.2943
		srRNA	35.9087			srRNA	35.1364
		srRNA	26.1659			srRNA	37.4828
		srRNA	41.83			srRNA	21.3767
		srRNA	38.3207			srRNA	21.8656
		srRNA	26.9654			srRNA	20.1773
		srRNA	14.5721			srRNA	36.4638
		srRNA	21.0442			srRNA	29.9703
		srRNA	33.5747			srRNA	15.4581
		srRNA	15.2263			srRNA	28.8508
		srRNA	52.4063			srRNA	28.4543
		srRNA	39.8399			srRNA	18.3377
		srRNA	37.6727			srRNA	15.4192
		srRNA	40.4603			srRNA	23.12
		srRNA	24.4522			srRNA	16.964
		srRNA	25.4503			srRNA	22.6144
		srRNA	91.382			srRNA	23.8893
		srRNA	20.5968			srRNA	38.6451
		srRNA	22.937			srRNA	30.7052
		srRNA	33.6781			srRNA	24.1206
		srRNA	23.454			srRNA	17.6193
		srRNA	44.6259			srRNA	29.737
		srRNA	28.584			srRNA	11.4185
		srRNA	35.3325			srRNA	15.874
		srRNA	40.8043			srRNA	19.4987
		srRNA	48.3778			srRNA	20.4513
		srRNA	37.9491			srRNA	15.5533
		srRNA	26.4147			srRNA	22.653
		srRNA	52.4084			srRNA	32.7712
		srRNA	18.2903			srRNA	41.6435
		srRNA	34.4356			srRNA	28.7565
		srRNA	21.251			srRNA	26.0385
		srRNA	49.2051			srRNA	25.152
		srRNA	40.8043			srRNA	19.5417
		srRNA	52.2691			srRNA	25.8011
		srRNA	34.9189			srRNA	15.2589
		srRNA	19.5987			srRNA	33.4679
		srRNA	61.4971			srRNA	55.1305
		srRNA	33.4037			srRNA	20.7208
		srRNA	62.7695			srRNA	14.6881
		srRNA	20.7002			srRNA	18.0475
		srRNA	71.2379			srRNA	33.9346
		srRNA	20.7002			srRNA	21.2235
		srRNA	19.1851			srRNA	20.3816
		srRNA	32.853			srRNA	18.4977
		srRNA	44.9698			srRNA	19.4011
		srRNA	31.3716			srRNA	45.4942
		srRNA	21.4998			srRNA	19.4134
		srRNA	16.3698			srRNA	13.4825
		srRNA	16.8172			srRNA	20.0671
		srRNA	40.0212			srRNA	52.4134
		srRNA	30.3121			srRNA	21.2157
		srRNA	21.637			srRNA	23.3046
		srRNA	30.4851			srRNA	22.0806
		srRNA	22.2911			srRNA	28.935
		srRNA	23.9097			srRNA	23.5987
		srRNA	27.1109			srRNA	22.9389
		srRNA	34.2033			srRNA	21.6501
		srRNA	23.8063			srRNA	28.6832
		srRNA	26.8703			srRNA	27.8307
		srRNA	21.81			srRNA	27.7536
		srRNA	18.9169			srRNA	16.1555
		srRNA	35.269			srRNA	19.6181
		srRNA	37.5417			srRNA	15.1672
		srRNA	37.1977			srRNA	28.6664
		srRNA	17.0578			srRNA	45.4118
		srRNA	44.9085			srRNA	25.2789
		srRNA	23.3589			srRNA	26.2208
		srRNA	13.616			srRNA	20.529
		srRNA	19.0899			srRNA	12.7958
		srRNA	17.024			srRNA	62.2845
		srRNA	21.3268			srRNA	28.8818
		srRNA	45.493			srRNA	29.907
		srRNA	37.6451			srRNA	25.6783
		srRNA	13.7194			srRNA	38.5682
		srRNA	15.2683			srRNA	13.9305
		srRNA	25.8025			srRNA	18.3027
		srRNA	29.8647			srRNA	10.4739
		srRNA	24.0468			srRNA	24.0347
		srRNA	29.9681			srRNA	38.5329
		srRNA	57.8188			srRNA	40.0436
		srRNA	43.2562			srRNA	18.4954
		srRNA	38.6791			srRNA	14.4299
		srRNA	16.68			srRNA	15.0389
		srRNA	25.9059			srRNA	53.2546
		srRNA	32.1712			srRNA	24.5034
		srRNA	31.7238			srRNA	19.0798
		srRNA	34.6844			srRNA	21.0407
		srRNA	30.4513			srRNA	10.9932
		srRNA	26.0093			srRNA	15.3285
		srRNA	26.0431			srRNA	17.1861
		srRNA	30.8628			srRNA	19.8471
		srRNA	22.2911			srRNA	39.9432
		srRNA	13.7532			srRNA	24.5154
		srRNA	24.3908			srRNA	66.0162
		srRNA	42.2243			srRNA	20.6225
		srRNA	32.378			srRNA	18.5644
		srRNA	73.1369			srRNA	33.152
		srRNA	48.3523			srRNA	16.4431
		srRNA	22.2574			srRNA	33.6453
		srRNA	15.1649			srRNA	49.2089
		srRNA	24.1165			srRNA	26.6445
		srRNA	15.1649			srRNA	21.7589
		srRNA	49.6248			srRNA	20.1633
		srRNA	19.4339			srRNA	38.9996
		srRNA	40.7429			srRNA	12.077
		srRNA	23.4961			srRNA	26.1819
		srRNA	29.5207			srRNA	34.3297
		srRNA	18.5391			srRNA	12.5256
		srRNA	45.0119			srRNA	26.8557
		srRNA	22.9453			srRNA	33.6223
		srRNA	26.8007			srRNA	24.6741
		srRNA	37.9553			srRNA	15.2633
		srRNA	35.0704			srRNA	25.6883
		srRNA	25.26			srRNA	11.5046
		srRNA	15.6543			srRNA	16.0064
		srRNA	21.3688			srRNA	27.4012
		srRNA	46.3285			srRNA	16.4936
		srRNA	28.151			srRNA	13.2884
		srRNA	18.5115			srRNA	18.6026
		srRNA	14.1054			srRNA	12.3448
		srRNA	16.6187			srRNA	17.283
		srRNA	18.9251			srRNA	22.3736
		srRNA	26.0513			srRNA	45.8152
		srRNA	17.8574			srRNA	22.7575
		srRNA	31.8692			srRNA	34.988
		srRNA	38.6852			srRNA	15.4868
		srRNA	30.8015			srRNA	20.1166
		srRNA	29.1154			srRNA	60.5028
		srRNA	15.1035			srRNA	24.4888
		srRNA	44.9167			srRNA	49.2393
		srRNA	18.5115			srRNA	17.2888
		srRNA	15.6543			srRNA	9.76061
		srRNA	37.5499			srRNA	15.5312
		srRNA	22.7467			srRNA	15.8133
		srRNA	18.271			srRNA	27.8092
		srRNA	34.45			srRNA	26.1997
		srRNA	30.1135			srRNA	13.0305
		srRNA	28.5984			srRNA	31.6959
		srRNA	11.5921			srRNA	40.9001
		srRNA	22.8501			srRNA	26.7902
		srRNA	17.8236			srRNA	18.3587
		srRNA	20.6808			srRNA	20.5464
		srRNA	23.4009			srRNA	24.2465
		srRNA	14.2088			srRNA	23.1024
		srRNA	20.0267			srRNA	23.1303
		srRNA	12.5903			srRNA	15.8334
		srRNA	18.6846			srRNA	35.4128
		srRNA	11.9361			srRNA	15.4172
		srRNA	32.2132			srRNA	52.4859
		srRNA	23.5381			srRNA	19.8464
		srRNA	22.0926			srRNA	29.4126
		srRNA	29.5628			srRNA	17.9888
		srRNA	52.8701			srRNA	15.8133
		srRNA	28.8052			srRNA	25.1499
		srRNA	32.9011			srRNA	14.358
		srRNA	28.1848			srRNA	12.8255
		srRNA	25.6377			srRNA	18.4234
		srRNA	44.2963			srRNA	19.3469
		srRNA	27.117			srRNA	17.096
		srRNA	10.938			srRNA	12.2551
		srRNA	31.0083			srRNA	18.1815
		srRNA	22.9177			srRNA	32.9368
		srRNA	23.0907			srRNA	25.7245
		srRNA	15.8611			srRNA	23.5909
		srRNA	21.852			srRNA	23.7188
		srRNA	30.2169			srRNA	21.7623
		srRNA	17.41			srRNA	22.7769
		srRNA	24.6396			srRNA	13.909
		srRNA	15.5509			srRNA	17.5058
		srRNA	40.9242			srRNA	15.0437
		srRNA	26.7055			srRNA	27.6285
		srRNA	14.2088			srRNA	17.0694
		srRNA	29.2863			srRNA	21.8288
		srRNA	19.9233			srRNA	14.2928
		srRNA	36.0707			srRNA	21.545
		srRNA	38.2716			srRNA	25.5272
		srRNA	24.2956			srRNA	39.6363
		srRNA	38.8224			srRNA	18.3457
		srRNA	15.3441			srRNA	17.6781
		srRNA	39.9577			srRNA	16.2289
		srRNA	28.7355			srRNA	25.4498
		srRNA	15.9645			srRNA	15.3255
		srRNA	30.4575			srRNA	17.1847
		srRNA	38.2041			srRNA	25.5331
		srRNA	28.3916			srRNA	19.5943
		srRNA	61.5811			srRNA	22.0363
		srRNA	11.9361			srRNA	21.1854
		srRNA	13.3478			srRNA	22.4788
		srRNA	25.087			srRNA	21.0698
		srRNA	11.6955			srRNA	38.9815
		srRNA	12.9762			srRNA	21.8469
		srRNA	43.7897			srRNA	20.3714
		srRNA	26.163			srRNA	14.4204
		srRNA	33.9075			srRNA	16.3584
		srRNA	25.7832			srRNA	14.9014
		srRNA	58.0421			srRNA	14.94
		srRNA	21.6872			srRNA	16.7099
		srRNA	28.2268			srRNA	14.3064
		srRNA	20.4127			srRNA	18.8451
		srRNA	35.9038			srRNA	11.6377
		srRNA	19.8619			srRNA	21.6849
		srRNA	27.4017			srRNA	11.3047
		srRNA	11.9781			srRNA	18.4088
		srRNA	40.483			srRNA	18.1652
		srRNA	22.8225			srRNA	22.1028
		srRNA	23.9241			srRNA	13.0684
		srRNA	17.108			srRNA	20.3591
		srRNA	20.7566			srRNA	16.9859
		srRNA	30.6725			srRNA	21.5181
		srRNA	19.9653			srRNA	22.2164
		srRNA	33.0128			srRNA	25.8919
		srRNA	17.0384			srRNA	17.8196
		srRNA	16.4539			srRNA	42.6824
		srRNA	17.0046			srRNA	11.3429
		srRNA	35.6295			srRNA	20.7242
		srRNA	23.5463			srRNA	11.0669
		srRNA	24.3714			srRNA	17.4157
		srRNA	19.5179			srRNA	17.8951
		srRNA	25.2324			srRNA	16.4967
		srRNA	31.1537			srRNA	23.9293
		srRNA	42.7557			srRNA	13.8312
		srRNA	31.2571			srRNA	33.366
		srRNA	18.313			srRNA	19.4907
		srRNA	39.9997			srRNA	24.916
		srRNA	16.7978			srRNA	19.1917
		srRNA	31.8437			srRNA	19.6141
		srRNA	11.5307			srRNA	25.6808
		srRNA	15.1455			srRNA	20.4281
		srRNA	14.8353			srRNA	18.114
		srRNA	16.4539			srRNA	11.1825
		srRNA	38.5205			srRNA	20.4605
		srRNA	35.697			srRNA	16.6911
		srRNA	38.8307			srRNA	17.9271
		srRNA	17.2114			srRNA	17.7545
		srRNA	33.5635			srRNA	40.5977
		srRNA	41.9285			srRNA	12.7409
		srRNA	33.5298			srRNA	21.6317
		srRNA	17.2452			srRNA	17.4076
		srRNA	14.2846			srRNA	22.8513
		srRNA	17.5554			srRNA	39.0082
		srRNA	40.312			srRNA	35.3422
		srRNA	17.3486			srRNA	25.7173
		srRNA	14.388			srRNA	20.3138
		srRNA	44.0302			srRNA	11.4889
		srRNA	17.5554			srRNA	12.1565
		srRNA	36.4545			srRNA	10.5978
		srRNA	49.0209			srRNA	24.8586
		srRNA	18.6569			srRNA	33.8651
		srRNA	15.9369			srRNA	28.1995
		srRNA	28.9506			srRNA	11.7588
		srRNA	20.9297			srRNA	26.9291
		srRNA	22.7888			srRNA	16.5997
		srRNA	18.5535			srRNA	40.8122
		srRNA	28.6066			srRNA	22.8267
		srRNA	35.6653			srRNA	15.26
		srRNA	34.7326			srRNA	13.5857
		srRNA	41.6879			srRNA	14.6572
		srRNA	51.9815			srRNA	34.8349
		srRNA	24.268			srRNA	18.2802
		srRNA	20.1025			srRNA	14.6105
		srRNA	39.6916			srRNA	7.81474
		srRNA	14.1812			srRNA	21.6822
		srRNA	15.2827			srRNA	19.7676
		srRNA	15.5929			srRNA	15.2658
		srRNA	17.7622			srRNA	18.6452
		srRNA	28.6404			srRNA	15.639
		srRNA	18.3467			srRNA	10.912
		srRNA	24.7154			srRNA	17.3949
		srRNA	17.7008			srRNA	14.054
		srRNA	11.9167			srRNA	19.5101
		srRNA	30.9193			srRNA	14.2529
		srRNA	13.2251			srRNA	6.96834
		srRNA	29.1657			srRNA	14.4194
		srRNA	23.3119			srRNA	13.5546
		srRNA	32.0567			srRNA	17.862
		srRNA	16.1857			srRNA	13.6563
		srRNA	14.7402			srRNA	12.8546
		srRNA	16.3587			srRNA	21.0364
		srRNA	22.5543			srRNA	10.9506
		srRNA	25.6184			srRNA	20.7095
		srRNA	20.3513			srRNA	21.0766
		srRNA	21.763			srRNA	14.3546
		srRNA	22.28			srRNA	45.8701
		srRNA	32.9514			srRNA	14.7524
		srRNA	18.011			srRNA	11.1556
		srRNA	20.6952			srRNA	13.0534
		srRNA	18.3888			srRNA	20.6165
		srRNA	18.0786			srRNA	9.94966
		srRNA	23.1747			srRNA	23.4657
		srRNA	28.1317			srRNA	33.1722
		srRNA	45.3785			srRNA	49.989
		srRNA	40.2148			srRNA	53.9527
		srRNA	14.3962			srRNA	16.1951
		srRNA	24.2763			srRNA	25.8585
		srRNA	13.8792			srRNA	18.2455
		srRNA	22.7611			srRNA	10.5139
		srRNA	15.8417			srRNA	14.6118
		srRNA	25.9286			srRNA	17.7862
		srRNA	24.1729			srRNA	15.1113
		srRNA	11.5728			srRNA	18.1175
		srRNA	15.0842			srRNA	20.8757
		srRNA	22.7274			srRNA	24.5127
		srRNA	19.1463			srRNA	13.79
		srRNA	25.3778			srRNA	33.0398
		srRNA	30.7483			srRNA	8.80103
		srRNA	26.032			srRNA	22.8305
		srRNA	35.7052			srRNA	17.9264
		srRNA	10.8152			srRNA	25.7814
		srRNA	34.0867			srRNA	27.5357
		srRNA	14.086			srRNA	10.7899
		srRNA	20.5243			srRNA	23.0278
		srRNA	21.936			srRNA	27.172
		srRNA	13.8792			srRNA	19.9215
		srRNA	15.8417			srRNA	13.9302
		srRNA	19.4903			srRNA	20.0723
		srRNA	27.7877			srRNA	25.394
		srRNA	16.4959			srRNA	11.5265
		srRNA	30.6449			srRNA	22.1257
		srRNA	26.6165			srRNA	16.1115
		srRNA	20.4884			srRNA	19.2904
		srRNA	21.2122			srRNA	11.4047
		srRNA	23.8289			srRNA	16.54
		srRNA	28.2688			srRNA	13.0388
		srRNA	17.2535			srRNA	54.1513
		srRNA	22.5902			srRNA	26.1141
		srRNA	28.3722			srRNA	12.0723
		srRNA	22.624			srRNA	15.8679
		srRNA	19.6971			srRNA	15.4238
		srRNA	27.2707			srRNA	14.4372
		srRNA	31.7465			srRNA	18.8881
		srRNA	20.3175			srRNA	10.9298
		srRNA	34.4665			srRNA	44.4112
		srRNA	40.0776			srRNA	24.0157
		srRNA	28.0283			srRNA	24.9207
		srRNA	21.0392			srRNA	10.9683
		srRNA	22.0373			srRNA	14.2137
		srRNA	17.3906			srRNA	34.4931
		srRNA	17.1838			srRNA	25.9903
		srRNA	57.8414			srRNA	13.0787
		srRNA	20.9358			srRNA	22.9824
		srRNA	14.3266			srRNA	9.08248
		srRNA	15.8755			srRNA	11.9423
		srRNA	10.7118			srRNA	16.8095
		srRNA	18.5956			srRNA	13.9435
		srRNA	31.4721			srRNA	14.4692
		srRNA	19.2497			srRNA	11.8653
		srRNA	29.784			srRNA	23.7209
		srRNA	13.3285			srRNA	25.3752
		srRNA	19.1463			srRNA	9.93503
		srRNA	13.9826			srRNA	16.1497
		srRNA	9.16288			srRNA	10.4361
		srRNA	21.6596			srRNA	20.1767
		srRNA	26.6862			srRNA	14.5385
		srRNA	21.9698			srRNA	23.2354
		srRNA	13.0879			srRNA	14.8084
		srRNA	21.1426			srRNA	12.115
		srRNA	22.3834			srRNA	35.0218
		srRNA	27.2369			srRNA	26.4775
		srRNA	35.1545			srRNA	14.3212
		srRNA	21.9698			srRNA	13.3083
		srRNA	15.5315			srRNA	16.8788
		srRNA	13.4319			srRNA	11.2501
		srRNA	24.2066			srRNA	15.6101
		srRNA	35.4288			srRNA	16.3995
		srRNA	31.9174			srRNA	32.3313
		srRNA	23.8289			srRNA	16.6168
		srRNA	25.04			srRNA	10.371
		srRNA	22.0794			srRNA	14.9684
		srRNA	28.3805			srRNA	19.9188
		srRNA	34.0949			srRNA	33.3561
		srRNA	7.3458			srRNA	28.0403
		srRNA	34.8525			srRNA	15.9365
		srRNA	10.203			srRNA	18.2891
		srRNA	26.7619			srRNA	31.5862
		srRNA	14.8856			srRNA	21.1691
		srRNA	25.7638			srRNA	12.3398
		srRNA	22.7694			srRNA	15.3784
		srRNA	16.6413			srRNA	12.9873
		srRNA	29.9315			srRNA	22.7832
		srRNA	60.3967			srRNA	39.2948
		srRNA	15.9871			srRNA	20.3551
		srRNA	13.955			srRNA	14.2499
		srRNA	24.7298			srRNA	16.4036
		srRNA	35.5763			srRNA	22.5412
		srRNA	27.4857			srRNA	21.849
		srRNA	24.3521			srRNA	13.4236
		srRNA	29.482			srRNA	13.3974
		srRNA	15.333			srRNA	15.2952
		srRNA	22.5626			srRNA	10.5313
		srRNA	18.397			srRNA	13.5392
		srRNA	17.5698			srRNA	33.3947
		srRNA	17.88			srRNA	17.8159
		srRNA	22.9403			srRNA	17.8405
		srRNA	46.3152			srRNA	21.9585
		srRNA	12.6129			srRNA	13.0767
		srRNA	30.6869			srRNA	18.3863
		srRNA	12.5791			srRNA	15.6745
		srRNA	13.0265			srRNA	36.5428
		srRNA	18.1565			srRNA	15.9566
		srRNA	15.9175			srRNA	56.0238
		srRNA	15.8837			srRNA	12.5063
		srRNA	23.0437			srRNA	32.6837
		srRNA	36.2643			srRNA	8.07507
		srRNA	39.7757			srRNA	13.135
		srRNA	24.5589			srRNA	48.531
		srRNA	15.2633			srRNA	16.7826
		srRNA	11.7182			srRNA	17.3206
		srRNA	8.65413			srRNA	15.3781
		srRNA	54.4417			srRNA	7.60635
		srRNA	9.1015			srRNA	12.0959
		srRNA	27.2093			srRNA	25.1896
		srRNA	21.4948			srRNA	9.15889
		srRNA	20.1527			srRNA	25.9265
		srRNA	9.54887			srRNA	11.5701
		srRNA	23.6979			srRNA	11.7629
		srRNA	20.6339			srRNA	14.7043
		srRNA	15.5735			srRNA	14.4222
		srRNA	13.2671			srRNA	15.0451
		srRNA	9.75567			srRNA	21.4677
		srRNA	13.9212			srRNA	20.2961
		srRNA	21.7016			srRNA	8.2801
		srRNA	14.128			srRNA	25.746
		srRNA	11.9587			srRNA	23.3795
		srRNA	19.3952			srRNA	18.5
		srRNA	22.4592			srRNA	13.0439
		srRNA	15.4701			srRNA	19.2
		srRNA	27.5891			srRNA	14.6211
		srRNA	20.2899			srRNA	21.7962
		srRNA	11.064			srRNA	28.1109
		srRNA	38.8113			srRNA	30.1646
		srRNA	25.9706			srRNA	16.9938
		srRNA	14.472			srRNA	8.23541
		srRNA	17.4327			srRNA	17.891
		srRNA	16.1243			srRNA	14.3451
		srRNA	13.8178			srRNA	22.4453
		srRNA	22.7694			srRNA	15.7189
		srRNA	22.1152			srRNA	14.8783
		srRNA	36.642			srRNA	24.059
		srRNA	16.0209			srRNA	15.9051
		srRNA	20.6001			srRNA	25.9692
		srRNA	17.3989			srRNA	10.7033
		srRNA	23.9047			srRNA	23.302
		srRNA	24.2487			srRNA	9.53623
		srRNA	14.6788			srRNA	36.9014
		srRNA	18.741			srRNA	16.884
		srRNA	26.4517			srRNA	13.3643
		srRNA	19.4289			srRNA	13.4984
		srRNA	19.5323			srRNA	11.4542
		srRNA	17.88			srRNA	19.3276
		srRNA	15.1262			srRNA	11.4989
		srRNA	19.9122			srRNA	17.6656
		srRNA	34.3693			srRNA	16.0376
		srRNA	15.7803			srRNA	17.9108
		srRNA	21.7354			srRNA	9.85691
		srRNA	17.6732			srRNA	10.0111
		srRNA	10.7538			srRNA	9.81836
		srRNA	27.2789			srRNA	28.1106
		srRNA	8.55073			srRNA	14.2492
		srRNA	20.2899			srRNA	25.9491
		srRNA	35.6101			srRNA	15.8403
		srRNA	20.9103			srRNA	24.5679
		srRNA	20.8069			srRNA	6.9138
		srRNA	9.3083			srRNA	14.8906
		srRNA	25.557			srRNA	25.687
		srRNA	22.6998			srRNA	17.1599
		srRNA	12.4061			srRNA	22.4109
		srRNA	25.73			srRNA	27.5525
		srRNA	23.9743			srRNA	22.5771
		srRNA	24.9028			srRNA	22.5447
		srRNA	20.8069			srRNA	6.18271
		srRNA	13.2671			srRNA	18.3652
		srRNA	34.7829			srRNA	15.1092
		srRNA	28.3805			srRNA	25.494
		srRNA	21.2543			srRNA	16.5629
		srRNA	17.4327			srRNA	22.11
		srRNA	22.666			srRNA	8.98393
		srRNA	26.1774			srRNA	14.6389
		srRNA	24.9028			srRNA	23.6425
		srRNA	23.2505			srRNA	18.8479
		srRNA	14.5754			srRNA	9.70238
		srRNA	21.1846			srRNA	9.74093
		srRNA	17.2258			srRNA	13.2421
		srRNA	27.9669			srRNA	10.5873
		srRNA	26.074			srRNA	16.4612
		srRNA	11.9587			srRNA	11.9147
		srRNA	17.5361			srRNA	17.8272
		srRNA	13.2671			srRNA	10.5996
		srRNA	9.3083			srRNA	18.82
		srRNA	29.1022			srRNA	11.8946
		srRNA	21.4611			srRNA	27.5337
		srRNA	31.0309			srRNA	15.1277
		srRNA	15.4364			srRNA	29.5935
		srRNA	17.6395			srRNA	12.0365
		srRNA	12.2689			srRNA	18.6072
		srRNA	43.0803			srRNA	9.91357
		srRNA	12.3723			srRNA	26.9186
		srRNA	14.472			srRNA	15.1539
		srRNA	24.4555			srRNA	15.8076
		srRNA	21.4948			srRNA	16.9993
		srRNA	21.0812			srRNA	11.998
		srRNA	35.1627			srRNA	11.389
		srRNA	24.1453			srRNA	12.3757
		srRNA	41.7382			srRNA	8.81744
		srRNA	20.7373			srRNA	17.9797
		srRNA	37.159			srRNA	8.74034
		srRNA	33.0968			srRNA	18.6982
		srRNA	21.0812			srRNA	54.5946
		srRNA	18.8106			srRNA	17.5894
		srRNA	34.0949			srRNA	15.6715
		srRNA	21.7354			srRNA	15.6129
		srRNA	15.6769			srRNA	12.0423
		srRNA	34.5086			srRNA	16.7676
		srRNA	27.8972			srRNA	11.8697
		srRNA	38.9147			srRNA	13.0614
		srRNA	37.7098			srRNA	22.0248
		srRNA	13.3705			srRNA	19.8063
		srRNA	39.2924			srRNA	10.7026
		srRNA	29.8597			srRNA	16.6643
		srRNA	12.5515			srRNA	13.877
		srRNA	32.6218			srRNA	11.2406
		srRNA	18.1626			srRNA	11.401
		srRNA	22.8452			srRNA	14.5044
		srRNA	17.3713			srRNA	11.2345
		srRNA	17.5781			srRNA	8.13104
		srRNA	15.719			srRNA	14.196
		srRNA	16.8205			srRNA	15.5358
		srRNA	25.5653			srRNA	12.434
		srRNA	38.3025			srRNA	9.11768
		srRNA	25.4956			srRNA	11.8496
		srRNA	23.5352			srRNA	12.2351
		srRNA	17.5781			srRNA	17.4106
		srRNA	24.2569			srRNA	9.33666
		srRNA	25.7362			srRNA	36.0883
		srRNA	16.5103			srRNA	13.2541
		srRNA	10.1417			srRNA	24.0215
		srRNA	42.3985			srRNA	27.2003
		srRNA	10.1417			srRNA	9.10538
		srRNA	13.6531			srRNA	10.6255
		srRNA	12.2076			srRNA	20.5186
		srRNA	17.5781			srRNA	11.7077
		srRNA	16.7867			srRNA	19.6537
		srRNA	17.4747			srRNA	13.3513
		srRNA	8.38595			srRNA	11.3563
		srRNA	18.3694			srRNA	12.1071
		srRNA	19.3338			srRNA	11.2468
		srRNA	20.1251			srRNA	8.45172
		srRNA	35.1013			srRNA	16.3453
		srRNA	22.8789			srRNA	7.91985
		srRNA	20.1251			srRNA	10.1183
		srRNA	29.1104			srRNA	15.4788
		srRNA	14.9614			srRNA	7.88712
		srRNA	19.2641			srRNA	13.2353
		srRNA	24.0501			srRNA	17.5181
		srRNA	26.3904			srRNA	27.371
		srRNA	22.535			srRNA	14.1125
		srRNA	12.6549			srRNA	20.7233
		srRNA	20.8489			srRNA	17.9299
		srRNA	13.8261			srRNA	15.8376
		srRNA	25.599			srRNA	12.3811
		srRNA	22.5708			srRNA	7.00832
		srRNA	38.5431			srRNA	9.34247
		srRNA	12.0008			srRNA	13.1705
		srRNA	14.3072			srRNA	12.9839
		srRNA	12.6549			srRNA	10.4001
		srRNA	16.7171			srRNA	10.2012
		srRNA	26.2194			srRNA	12.7465
		srRNA	18.6796			srRNA	16.593
		srRNA	31.1763			srRNA	23.62
		srRNA	21.9842			srRNA	10.5095
		srRNA	18.783			srRNA	14.4717
		srRNA	13.8599			srRNA	8.46368
		srRNA	26.3228			srRNA	26.6419
		srRNA	50.9027			srRNA	25.4994
		srRNA	12.4481			srRNA	7.70668
		srRNA	13.0685			srRNA	15.3751
		srRNA	24.2569			srRNA	21.0054
		srRNA	36.4097			srRNA	13.3756
		srRNA	24.738			srRNA	9.24693
		srRNA	31.3473			srRNA	26.0715
		srRNA	16.5799			srRNA	23.5122
		srRNA	9.04012			srRNA	7.03457
		srRNA	13.4125			srRNA	29.6113
		srRNA	13.7565			srRNA	23.0759
		srRNA	33.8268			srRNA	18.9165
		srRNA	16.7171			srRNA	12.9515
		srRNA	25.3922			srRNA	10.1179
		srRNA	14.9614			srRNA	8.34804
		srRNA	18.8168			srRNA	23.0837
		srRNA	15.6156			srRNA	24.9508
		srRNA	14.8242			srRNA	9.59221
		srRNA	17.2341			srRNA	22.097
		srRNA	29.3848			srRNA	12.1515
		srRNA	17.749			srRNA	8.46334
		srRNA	17.1307			srRNA	10.3936
		srRNA	25.5653			srRNA	12.7015
		srRNA	18.7134			srRNA	15.2082
		srRNA	16.0629			srRNA	19.7302
		srRNA	12.9989			srRNA	19.0285
		srRNA	21.5368			srRNA	15.1127
		srRNA	13.3091			srRNA	9.09855
		srRNA	18.2322			srRNA	39.6426
		srRNA	12.2076			srRNA	8.9952
		srRNA	21.847			srRNA	16.0485
		srRNA	24.0501			srRNA	12.7015
		srRNA	23.1195			srRNA	18.7419
		srRNA	35.344			srRNA	16.087
		srRNA	24.6346			srRNA	11.3863
		srRNA	11.2094			srRNA	20.285
		srRNA	28.0785			srRNA	11.4265
		srRNA	12.4481			srRNA	15.9652
		srRNA	15.1682			srRNA	11.4958
		srRNA	47.1845			srRNA	8.61753
		srRNA	18.9202			srRNA	24.4554
		srRNA	17.0273			srRNA	17.1385
		srRNA	10.589			srRNA	14.8429
		srRNA	26.4938			srRNA	13.8747
		srRNA	23.7399			srRNA	9.02145
		srRNA	16.5799			srRNA	13.0221
		srRNA	26.0126			srRNA	8.51418
		srRNA	14.2038			srRNA	15.1574
		srRNA	19.2304			srRNA	13.6696
		srRNA	11.5534			srRNA	21.2425
		srRNA	22.6046			srRNA	16.8116
		srRNA	20.9861			srRNA	16.8239
		srRNA	14.7546			srRNA	12.2282
		srRNA	15.8561			srRNA	19.505
		srRNA	20.6421			srRNA	10.0343
		srRNA	23.0857			srRNA	25.7365
		srRNA	27.2851			srRNA	21.0375
		srRNA	15.6156			srRNA	26.1589
		srRNA	12.4481			srRNA	7.489
		srRNA	39.0601			srRNA	27.3137
		srRNA	24.3941			srRNA	13.5475
		srRNA	13.4125			srRNA	21.1019
		srRNA	24.5671			srRNA	15.0923
		srRNA	20.9523			srRNA	8.83452
		srRNA	31.3135			srRNA	6.60987
		srRNA	13.2057			srRNA	12.0598
		srRNA	13.7565			srRNA	11.3028
		srRNA	58.6514			srRNA	10.2899
		srRNA	9.90109			srRNA	19.2857
		srRNA	13.3091			srRNA	17.337
		srRNA	9.59089			srRNA	7.16798
		srRNA	19.8845			srRNA	9.75186
		srRNA	18.9898			srRNA	22.326
		srRNA	19.5406			srRNA	7.91103
		srRNA	32.5881			srRNA	11.5525
		srRNA	23.1891			srRNA	7.80154
		srRNA	22.0876			srRNA	7.25123
		srRNA	12.3447			srRNA	11.3491
		srRNA	26.0464			srRNA	17.9706
		srRNA	7.83518			srRNA	12.695
		srRNA	16.8205			srRNA	16.6247
		srRNA	32.5881			srRNA	47.6715
		srRNA	16.5103			srRNA	14.8548
		srRNA	32.8286			srRNA	15.7398
		srRNA	17.0611			srRNA	15.376
		srRNA	23.4297			srRNA	15.9001
		srRNA	20.2285			srRNA	13.7587
		srRNA	17.4747			srRNA	24.2423
		srRNA	19.9879			srRNA	6.73781
		srRNA	7.93858			srRNA	11.4508
		srRNA	17.7152			srRNA	10.4318
		srRNA	23.6027			srRNA	9.2569
		srRNA	28.1881			srRNA	14.3816
		srRNA	12.6969			srRNA	8.02053
		srRNA	22.8176			srRNA	12.3033
		srRNA	13.9019			srRNA	10.5027
		srRNA	10.3905			srRNA	24.1299
		srRNA	15.5204			srRNA	9.47588
		srRNA	18.7216			srRNA	16.7588
		srRNA	14.556			srRNA	26.5625
		srRNA	23.9887			srRNA	16.2794
		srRNA	23.9887			srRNA	10.3547
		srRNA	13.7985			srRNA	14.3045
		srRNA	19.3758			srRNA	14.8688
		srRNA	32.284			srRNA	10.8541
		srRNA	17.7235			srRNA	10.8091
		srRNA	25.1937			srRNA	13.393
		srRNA	25.8816			srRNA	34.7903
		srRNA	20.8213			srRNA	28.2549
		srRNA	15.5542			srRNA	17.8931
		srRNA	9.97687			srRNA	30.5058
		srRNA	15.8981			srRNA	10.6102
		srRNA	12.4901			srRNA	7.8213
		srRNA	16.7591			srRNA	11.1683
		srRNA	6.1215			srRNA	18.4714
		srRNA	21.5789			srRNA	12.5142
		srRNA	8.42797			srRNA	18.4898
		srRNA	36.0719			srRNA	9.59733
		srRNA	21.1315			srRNA	19.6245
		srRNA	10.7344			srRNA	10.0521
		srRNA	19.7198			srRNA	13.7506
		srRNA	21.3383			srRNA	21.4083
		srRNA	8.73817			srRNA	16.9975
		srRNA	17.6897			srRNA	29.2879
		srRNA	15.2102			srRNA	10.194
		srRNA	27.7069			srRNA	29.0398
		srRNA	25.3308			srRNA	13.2527
		srRNA	17.7573			srRNA	11.4242
		srRNA	17.3099			srRNA	10.2834
		srRNA	13.1443			srRNA	13.3868
		srRNA	14.1424			srRNA	33.355
		srRNA	16.4152			srRNA	9.75767
		srRNA	8.63477			srRNA	12.3416
		srRNA	14.556			srRNA	24.6012
		srRNA	35.9009			srRNA	13.6489
		srRNA	22.6804			srRNA	11.6817
		srRNA	28.1543			srRNA	8.47496
		srRNA	7.22303			srRNA	8.96827
		srRNA	21.0619			srRNA	11.7773
		srRNA	15.0372			srRNA	13.2326
		srRNA	17.7573			srRNA	17.7914
		srRNA	15.7947			srRNA	18.9122
		srRNA	34.0756			srRNA	9.10852
		srRNA	16.105			srRNA	8.67999
		srRNA	16.7591			srRNA	13.4053
		srRNA	16.6557			srRNA	15.3232
		srRNA	10.631			srRNA	10.8091
		srRNA	10.3905			srRNA	8.55205
		srRNA	11.148			srRNA	21.5855
		srRNA	21.6485			srRNA	11.3471
		srRNA	29.9121			srRNA	17.6188
		srRNA	37.7263			srRNA	7.30173
		srRNA	36.3821			srRNA	12.3863
		srRNA	11.3886			srRNA	10.8026
		srRNA	17.3437			srRNA	12.4105
		srRNA	21.2349			srRNA	14.3932
		srRNA	9.4261			srRNA	16.1492
		srRNA	17.6539			srRNA	12.0082
		srRNA	10.2871			srRNA	35.0151
		srRNA	12.8003			srRNA	23.8483
		srRNA	16.0015			srRNA	12.6233
		srRNA	25.3667			srRNA	17.0481
		srRNA	21.7857			srRNA	15.2581
		srRNA	12.2496			srRNA	12.0636
		srRNA	18.7216			srRNA	14.4564
		srRNA	23.2312			srRNA	15.0145
		srRNA	26.5358			srRNA	12.3921
		srRNA	10.631			srRNA	23.4337
		srRNA	13.1443			srRNA	12.3228
		srRNA	13.0409			srRNA	21.4773
		srRNA	11.9394			srRNA	31.6078
		srRNA	33.5248			srRNA	10.4881
		srRNA	19.169			srRNA	11.7384
		srRNA	13.6951			srRNA	15.4307
		srRNA	7.8772			srRNA	21.465
		srRNA	25.1937			srRNA	8.24333
		srRNA	23.6785			srRNA	13.6239
		srRNA	20.03			srRNA	16.9693
		srRNA	25.6748			srRNA	11.4948
		srRNA	12.6969			srRNA	22.2343
		srRNA	9.73631			srRNA	14.0849
		srRNA	12.3867			srRNA	9.16682
		srRNA	6.77567			srRNA	37.642
		srRNA	15.6576			srRNA	9.5199
		srRNA	17.3099			srRNA	6.42875
		srRNA	20.2705			srRNA	20.6001
		srRNA	14.9			srRNA	14.2329
		srRNA	19.0318			srRNA	17.5475
		srRNA	16.7591			srRNA	8.27573
		srRNA	20.4773			srRNA	11.2512
		srRNA	20.4773			srRNA	13.2323
		srRNA	27.4643			srRNA	18.7084
		srRNA	7.8772			srRNA	11.0384
		srRNA	21.6823			srRNA	15.1301
		srRNA	16.4489			srRNA	11.7384
		srRNA	10.7007			srRNA	8.89699
		srRNA	7.32643			srRNA	11.5518
		srRNA	28.8422			srRNA	9.87297
		srRNA	20.8213			srRNA	6.54439
		srRNA	49.2565			srRNA	18.6297
		srRNA	12.2496			srRNA	16.3989
		srRNA	9.08214			srRNA	16.9632
		srRNA	18.1709			srRNA	13.001
		srRNA	12.0428			srRNA	16.5469
		srRNA	8.97874			srRNA	17.9514
		srRNA	12.5935			srRNA	15.7776
		srRNA	20.6841			srRNA	14.6877
		srRNA	22.8176			srRNA	7.78241
		srRNA	17.6201			srRNA	13.9955
		srRNA	21.4755			srRNA	15.8424
		srRNA	24.7125			srRNA	13.667
		srRNA	13.2477			srRNA	14.8665
		srRNA	22.577			srRNA	22.5025
		srRNA	24.5395			srRNA	13.1675
		srRNA	13.6951			srRNA	21.6192
		srRNA	15.6576			srRNA	14.2636
		srRNA	21.2687			srRNA	10.7825
		srRNA	16.9659			srRNA	11.8275
		srRNA	19.4096			srRNA	34.0371
		srRNA	31.7691			srRNA	11.0135
		srRNA	14.4526			srRNA	15.7125
		srRNA	25.9512			srRNA	12.4627
		srRNA	18.6879			srRNA	10.3598
		srRNA	17.8607			srRNA	8.51897
		srRNA	36.3124			srRNA	7.67873
		srRNA	15.244			srRNA	7.80667
		srRNA	19.7894			srRNA	7.23626
		srRNA	12.1462			srRNA	9.97433
		srRNA	14.7966			srRNA	15.8667
		srRNA	26.3986			srRNA	9.17263
		srRNA	48.3618			srRNA	12.5258
		srRNA	33.8688			srRNA	6.47311
		srRNA	12.6969			srRNA	10.3012
		srRNA	13.5579			srRNA	8.35248
		srRNA	9.39234			srRNA	15.5214
		srRNA	23.5751			srRNA	15.2007
		srRNA	29.2221			srRNA	8.85195
		srRNA	13.2477			srRNA	10.5833
		srRNA	15.5542			srRNA	10.2302
		srRNA	12.0428			srRNA	17.3991
		srRNA	17.5167			srRNA	13.2644
		srRNA	6.67227			srRNA	11.4297
		srRNA	32.839			srRNA	8.15975
		srRNA	11.492			srRNA	17.8724
		srRNA	20.5807			srRNA	7.39045
		srRNA	21.0977			srRNA	8.80725
		srRNA	11.5954			srRNA	6.83233
		srRNA	15.2102			srRNA	9.77544
		srRNA	11.0446			srRNA	19.3696
		srRNA	36.2111			srRNA	8.73016
		srRNA	14.5223			srRNA	9.21118
		srRNA	31.2183			srRNA	14.0722
		srRNA	25.0903			srRNA	17.5148
		srRNA	18.4114			srRNA	13.8594
		srRNA	21.4755			srRNA	9.73689
		srRNA	13.5917			srRNA	15.6494
		srRNA	13.3511			srRNA	15.6293
		srRNA	9.08214			srRNA	16.2382
		srRNA	10.8378			srRNA	12.6599
		srRNA	16.622			srRNA	14.4499
		srRNA	23.7819			srRNA	5.98594
		srRNA	9.08214			srRNA	14.2957
		srRNA	18.8926			srRNA	11.9878
		srRNA	12.0428			srRNA	10.9101
		srRNA	14.556			srRNA	10.2565
		srRNA	15.4845			srRNA	12.6152
		srRNA	25.1937			srRNA	9.57655
		srRNA	33.8688			srRNA	11.2123
		srRNA	21.7857			srRNA	8.39718
		srRNA	8.63477			srRNA	8.69776
		srRNA	10.9412			srRNA	8.44803
		srRNA	25.0903			srRNA	7.55693
		srRNA	7.81582			srRNA	28.3235
		srRNA	9.02075			srRNA	9.94193
		srRNA	6.16352			srRNA	5.97979
		srRNA	10.3291			srRNA	16.0332
		srRNA	8.46999			srRNA	17.9897
		srRNA	10.4325			srRNA	5.74235
		srRNA	8.57339			srRNA	9.11563
		srRNA	18.1095			srRNA	12.8141
		srRNA	11.0867			srRNA	13.2767
		srRNA	14.6318			srRNA	20.797
		srRNA	16.2166			srRNA	8.16555
		srRNA	21.3803			srRNA	6.74875
		srRNA	9.57152			srRNA	12.3266
[truncated: 618,282+ more rows]

## Sheet: Fig. S3j
	Hepa 1-6	Type	RPM		Hepa 1-6	Type	RPM
Fig. S3j	3'-OH sublibrary	srRNA	579.988		3'-cP sublibrary	srRNA	33534.1
		srRNA	280.45			srRNA	13669.9
		srRNA	173.262			srRNA	11377.4
		srRNA	133.617			srRNA	10272.7
		srRNA	130.681			srRNA	9176
		srRNA	126.276			srRNA	8891.75
		srRNA	86.6311			srRNA	7484.27
		srRNA	76.3528			srRNA	7103.08
		srRNA	73.4162			srRNA	7079.94
		srRNA	64.6062			srRNA	6353.53
		srRNA	55.7963			srRNA	6305.37
		srRNA	39.6447			srRNA	5681.53
		srRNA	36.7081			srRNA	5625.24
		srRNA	35.2398			srRNA	4979.51
		srRNA	32.3031			srRNA	4663.05
		srRNA	32.3031			srRNA	4340.34
		srRNA	30.8348			srRNA	4144.27
		srRNA	29.3665			srRNA	3762.46
		srRNA	29.3665			srRNA	3748.7
		srRNA	27.8981			srRNA	3718.37
		srRNA	26.4298			srRNA	3479.46
		srRNA	22.0248			srRNA	3152.06
		srRNA	22.0248			srRNA	3080.45
		srRNA	22.0248			srRNA	2958.81
		srRNA	16.1516			srRNA	2820.28
		srRNA	16.1516			srRNA	2560.11
		srRNA	16.1516			srRNA	2519.46
		srRNA	14.6832			srRNA	2209.57
		srRNA	14.6832			srRNA	2131.39
		srRNA	14.6832			srRNA	2040.08
		srRNA	13.2149			srRNA	1904.68
		srRNA	13.2149			srRNA	1813.69
		srRNA	13.2149			srRNA	1801.8
		srRNA	13.2149			srRNA	1748.02
		srRNA	11.7466			srRNA	1697.36
		srRNA	11.7466			srRNA	1666.09
		srRNA	11.7466			srRNA	1633.26
		srRNA	10.2783			srRNA	1622
		srRNA	10.2783			srRNA	1588.23
		srRNA	10.2783			srRNA	1526.31
		srRNA	8.80994			srRNA	1465.33
		srRNA	8.80994			srRNA	1412.8
		srRNA	7.34162			srRNA	1379.34
		srRNA	7.34162			srRNA	1358.08
		srRNA	7.34162			srRNA	1355.57
		srRNA	7.34162			srRNA	1342.13
		srRNA	7.34162			srRNA	1316.8
		srRNA	7.34162			srRNA	1262.08
		srRNA	5.87329			srRNA	1256.45
		srRNA	5.87329			srRNA	1241.44
		srRNA	5.87329			srRNA	1233.62
		srRNA	5.87329			srRNA	1224.86
		srRNA	4.40497			srRNA	1157.94
		srRNA	4.40497			srRNA	1156.69
		srRNA	4.40497			srRNA	1114.17
		srRNA	4.40497			srRNA	1101.66
		srRNA	4.40497			srRNA	1053.19
		srRNA	4.40497			srRNA	1050.06
		srRNA	4.40497			srRNA	1035.68
		srRNA	4.40497			srRNA	1026.61
		srRNA	4.40497			srRNA	1005.97
		srRNA	4.40497			srRNA	984.706
		srRNA	4.40497			srRNA	982.517
		srRNA	4.40497			srRNA	962.504
		srRNA	4.40497			srRNA	956.876
		srRNA	4.40497			srRNA	934.361
		srRNA	4.40497			srRNA	870.569
		srRNA	4.40497			srRNA	860.563
		srRNA	4.40497			srRNA	852.12
		srRNA	4.40497			srRNA	827.103
		srRNA	4.40497			srRNA	810.843
		srRNA	4.40497			srRNA	802.087
		srRNA	4.40497			srRNA	785.201
		srRNA	4.40497			srRNA	784.263
		srRNA	4.40497			srRNA	782.074
		srRNA	4.40497			srRNA	773.005
		srRNA	4.40497			srRNA	772.067
		srRNA	4.40497			srRNA	763.312
		srRNA	4.40497			srRNA	760.497
		srRNA	2.93665			srRNA	714.217
		srRNA	2.93665			srRNA	689.513
		srRNA	2.93665			srRNA	676.067
		srRNA	2.93665			srRNA	665.122
		srRNA	2.93665			srRNA	662.621
		srRNA	2.93665			srRNA	657.93
		srRNA	2.93665			srRNA	630.725
		srRNA	2.93665			srRNA	617.279
		srRNA	2.93665			srRNA	615.715
		srRNA	2.93665			srRNA	595.389
		srRNA	2.93665			srRNA	578.19
		srRNA	2.93665			srRNA	570.373
		srRNA	2.93665			srRNA	568.809
		srRNA	2.93665			srRNA	544.106
		srRNA	2.93665			srRNA	543.48
		srRNA	2.93665			srRNA	531.91
		srRNA	2.93665			srRNA	530.972
		srRNA	2.93665			srRNA	520.966
		srRNA	2.93665			srRNA	518.151
		srRNA	2.93665			srRNA	515.024
		srRNA	2.93665			srRNA	511.584
		srRNA	2.93665			srRNA	498.451
		srRNA	2.93665			srRNA	477.5
		srRNA	2.93665			srRNA	468.119
		srRNA	2.93665			srRNA	463.428
		srRNA	2.93665			srRNA	456.236
		srRNA	2.93665			srRNA	445.604
		srRNA	2.93665			srRNA	445.291
		srRNA	2.93665			srRNA	443.102
		srRNA	2.93665			srRNA	435.597
		srRNA	2.93665			srRNA	429.969
		srRNA	2.93665			srRNA	423.715
		srRNA	1.46832			srRNA	420.275
		srRNA	1.46832			srRNA	413.395
		srRNA	1.46832			srRNA	406.203
		srRNA	1.46832			srRNA	405.89
		srRNA	1.46832			srRNA	405.265
		srRNA	1.46832			srRNA	399.011
		srRNA	1.46832			srRNA	391.193
		srRNA	1.46832			srRNA	388.066
		srRNA	1.46832			srRNA	384.001
		srRNA	1.46832			srRNA	377.122
		srRNA	1.46832			srRNA	376.809
		srRNA	1.46832			srRNA	375.871
		srRNA	1.46832			srRNA	373.369
		srRNA	1.46832			srRNA	370.867
		srRNA	1.46832			srRNA	370.555
		srRNA	1.46832			srRNA	369.304
		srRNA	1.46832			srRNA	368.991
		srRNA	1.46832			srRNA	366.802
		srRNA	1.46832			srRNA	366.177
		srRNA	1.46832			srRNA	362.737
		srRNA	1.46832			srRNA	361.486
		srRNA	1.46832			srRNA	360.548
		srRNA	1.46832			srRNA	356.796
		srRNA	1.46832			srRNA	355.545
		srRNA	1.46832			srRNA	349.291
		srRNA	1.46832			srRNA	345.538
		srRNA	1.46832			srRNA	341.161
		srRNA	1.46832			srRNA	336.157
		srRNA	1.46832			srRNA	334.281
		srRNA	1.46832			srRNA	333.343
		srRNA	1.46832			srRNA	332.092
		srRNA	1.46832			srRNA	327.714
		srRNA	1.46832			srRNA	326.776
		srRNA	1.46832			srRNA	325.213
		srRNA	1.46832			srRNA	324.274
		srRNA	1.46832			srRNA	321.46
		srRNA	1.46832			srRNA	321.46
		srRNA	1.46832			srRNA	318.333
		srRNA	1.46832			srRNA	316.144
		srRNA	1.46832			srRNA	315.206
		srRNA	1.46832			srRNA	310.515
		srRNA	1.46832			srRNA	308.639
		srRNA	1.46832			srRNA	308.327
		srRNA	1.46832			srRNA	306.763
		srRNA	1.46832			srRNA	306.138
		srRNA	1.46832			srRNA	298.32
		srRNA	1.46832			srRNA	289.564
		srRNA	1.46832			srRNA	286.437
		srRNA	1.46832			srRNA	285.499
		srRNA	1.46832			srRNA	281.121
		srRNA	1.46832			srRNA	280.496
		srRNA	1.46832			srRNA	279.87
		srRNA	1.46832			srRNA	279.558
		srRNA	1.46832			srRNA	277.369
		srRNA	1.46832			srRNA	271.115
		srRNA	1.46832			srRNA	266.424
		srRNA	52.8596			srRNA	266.111
		srRNA	17.6199			srRNA	265.486
		srRNA	16.1516			srRNA	263.923
		srRNA	8.80994			srRNA	262.984
		srRNA	7.34162			srRNA	261.421
		srRNA	7.34162			srRNA	259.545
		srRNA	5.87329			srRNA	258.294
		srRNA	5.87329			srRNA	257.043
		srRNA	5.87329			srRNA	245.473
		srRNA	4.40497			srRNA	244.222
		srRNA	4.40497			srRNA	244.222
		srRNA	2.93665			srRNA	243.909
		srRNA	2.93665			srRNA	242.971
		srRNA	2.93665			srRNA	240.157
		srRNA	2.93665			srRNA	239.844
		srRNA	2.93665			srRNA	237.03
		srRNA	2.93665			srRNA	236.405
		srRNA	2.93665			srRNA	236.092
		srRNA	2.93665			srRNA	235.779
		srRNA	2.93665			srRNA	235.779
		srRNA	2.93665			srRNA	231.089
		srRNA	1.46832			srRNA	229.525
		srRNA	1.46832			srRNA	229.212
		srRNA	1.46832			srRNA	227.023
		srRNA	1.46832			srRNA	221.395
		srRNA	1.46832			srRNA	221.395
		srRNA	1.46832			srRNA	220.457
		srRNA	1.46832			srRNA	218.893
		srRNA	1.46832			srRNA	218.58
		srRNA	1.46832			srRNA	216.079
		srRNA	1.46832			srRNA	215.453
		srRNA	1.46832			srRNA	211.701
		srRNA	1.46832			srRNA	210.763
		srRNA	1.46832			srRNA	205.447
		srRNA	1.46832			srRNA	201.694
		srRNA	1.46832			srRNA	200.444
		srRNA	1.46832			srRNA	199.818
		srRNA	1.46832			srRNA	199.818
		srRNA	1.46832			srRNA	194.815
		srRNA	1.46832			srRNA	193.564
		srRNA	1.46832			srRNA	192.313
		srRNA	1.46832			srRNA	192.001
		srRNA	1.46832			srRNA	192.001
		srRNA	1.46832			srRNA	191.375
		srRNA	1.46832			srRNA	190.75
		srRNA	1.46832			srRNA	190.437
		srRNA	1.46832			srRNA	190.124
		srRNA	1.46832			srRNA	189.499
		srRNA	1.46832			srRNA	189.186
		srRNA	93165.1			srRNA	188.873
		srRNA	19771			srRNA	188.248
		srRNA	15614.1			srRNA	187.623
		srRNA	9762.88			srRNA	186.372
		srRNA	6573.68			srRNA	184.183
		srRNA	5078.93			srRNA	183.87
		srRNA	4456.36			srRNA	183.245
		srRNA	3986.5			srRNA	182.307
		srRNA	3136.34			srRNA	181.994
		srRNA	3052.64			srRNA	180.743
		srRNA	2776.6			srRNA	179.805
		srRNA	2720.8			srRNA	179.18
		srRNA	2506.43			srRNA	177.929
		srRNA	2449.16			srRNA	176.678
		srRNA	1889.73			srRNA	176.678
		srRNA	1660.67			srRNA	176.365
		srRNA	1647.46			srRNA	174.802
		srRNA	1626.9			srRNA	174.489
		srRNA	1459.51			srRNA	173.864
		srRNA	1409.59			srRNA	173.551
		srRNA	1387.57			srRNA	172.926
		srRNA	1371.41			srRNA	171.987
		srRNA	1368.48			srRNA	169.799
		srRNA	1352.33			srRNA	168.548
		srRNA	1336.17			srRNA	168.548
		srRNA	1322.96			srRNA	168.235
		srRNA	1321.49			srRNA	164.17
		srRNA	1303.87			srRNA	161.668
		srRNA	1298			srRNA	161.043
		srRNA	1292.12			srRNA	160.73
		srRNA	1251.01			srRNA	159.792
		srRNA	1177.6			srRNA	158.854
		srRNA	1162.91			srRNA	157.603
		srRNA	1157.04			srRNA	157.29
		srRNA	1107.12			srRNA	156.978
		srRNA	1074.81			srRNA	156.352
		srRNA	1052.79			srRNA	155.727
		srRNA	1052.79			srRNA	155.414
		srRNA	1016.08			srRNA	154.789
		srRNA	933.854			srRNA	154.789
		srRNA	923.575			srRNA	154.163
		srRNA	854.564			srRNA	154.163
		srRNA	851.627			srRNA	153.538
		srRNA	851.627			srRNA	153.225
		srRNA	850.159			srRNA	151.974
		srRNA	844.286			srRNA	151.662
		srRNA	841.349			srRNA	151.662
		srRNA	835.476			srRNA	150.724
		srRNA	825.198			srRNA	150.724
		srRNA	807.578			srRNA	150.411
		srRNA	798.768			srRNA	150.098
		srRNA	744.44			srRNA	149.785
		srRNA	712.137			srRNA	148.847
		srRNA	712.137			srRNA	148.535
		srRNA	710.668			srRNA	148.222
		srRNA	710.668			srRNA	147.596
		srRNA	663.682			srRNA	146.658
		srRNA	660.745			srRNA	146.658
		srRNA	659.277			srRNA	146.346
		srRNA	659.277			srRNA	145.72
		srRNA	650.467			srRNA	144.469
		srRNA	638.721			srRNA	143.844
		srRNA	631.379			srRNA	143.531
		srRNA	612.291			srRNA	143.219
		srRNA	599.076			srRNA	142.593
		srRNA	591.734			srRNA	141.968
		srRNA	581.456			srRNA	140.092
		srRNA	575.583			srRNA	138.215
		srRNA	572.646			srRNA	138.215
		srRNA	572.646			srRNA	137.903
		srRNA	565.304			srRNA	137.903
		srRNA	533.001			srRNA	136.652
		srRNA	528.596			srRNA	136.652
		srRNA	519.786			srRNA	136.339
		srRNA	502.167			srRNA	136.026
		srRNA	496.293			srRNA	135.714
		srRNA	493.357			srRNA	134.776
		srRNA	493.357			srRNA	134.776
		srRNA	491.888			srRNA	133.837
		srRNA	487.483			srRNA	133.525
		srRNA	480.142			srRNA	132.587
		srRNA	480.142			srRNA	131.961
		srRNA	478.673			srRNA	131.023
		srRNA	477.205			srRNA	130.085
		srRNA	466.927			srRNA	129.46
		srRNA	449.307			srRNA	129.46
		srRNA	441.965			srRNA	127.271
		srRNA	440.497			srRNA	126.958
		srRNA	433.155			srRNA	126.645
		srRNA	425.814			srRNA	126.02
		srRNA	418.472			srRNA	126.02
		srRNA	415.535			srRNA	126.02
		srRNA	411.13			srRNA	126.02
		srRNA	405.257			srRNA	125.707
		srRNA	396.447			srRNA	125.394
		srRNA	396.447			srRNA	123.831
		srRNA	393.511			srRNA	123.518
		srRNA	392.042			srRNA	121.955
		srRNA	390.574			srRNA	121.642
		srRNA	390.574			srRNA	121.017
		srRNA	383.232			srRNA	120.079
		srRNA	381.764			srRNA	119.766
		srRNA	381.764			srRNA	119.766
		srRNA	381.764			srRNA	119.14
		srRNA	372.954			srRNA	118.515
		srRNA	372.954			srRNA	118.515
		srRNA	365.612			srRNA	116.326
		srRNA	362.676			srRNA	114.137
		srRNA	362.676			srRNA	113.824
		srRNA	359.739			srRNA	113.512
		srRNA	356.803			srRNA	112.574
		srRNA	355.334			srRNA	111.635
		srRNA	353.866			srRNA	111.323
		srRNA	352.398			srRNA	110.697
		srRNA	350.929			srRNA	110.697
		srRNA	349.461			srRNA	110.072
		srRNA	349.461			srRNA	109.759
		srRNA	347.993			srRNA	109.759
		srRNA	343.588			srRNA	109.447
		srRNA	343.588			srRNA	108.508
		srRNA	340.651			srRNA	108.196
		srRNA	339.183			srRNA	108.196
		srRNA	337.714			srRNA	107.883
		srRNA	334.778			srRNA	107.883
		srRNA	330.373			srRNA	107.258
		srRNA	330.373			srRNA	106.632
		srRNA	324.499			srRNA	106.632
		srRNA	324.499			srRNA	106.007
		srRNA	321.563			srRNA	106.007
		srRNA	320.094			srRNA	105.694
		srRNA	317.158			srRNA	105.694
		srRNA	311.285			srRNA	105.694
		srRNA	305.411			srRNA	105.694
		srRNA	303.943			srRNA	105.381
		srRNA	302.475			srRNA	103.505
		srRNA	302.475			srRNA	103.505
		srRNA	301.006			srRNA	103.192
		srRNA	299.538			srRNA	103.192
		srRNA	296.601			srRNA	103.192
		srRNA	295.133			srRNA	102.567
		srRNA	295.133			srRNA	102.254
		srRNA	293.665			srRNA	101.942
		srRNA	290.728			srRNA	101.629
		srRNA	290.728			srRNA	101.316
		srRNA	289.26			srRNA	99.7527
		srRNA	287.791			srRNA	99.44
		srRNA	287.791			srRNA	99.44
		srRNA	284.855			srRNA	99.44
		srRNA	281.918			srRNA	98.1892
		srRNA	281.918			srRNA	98.1892
		srRNA	280.45			srRNA	97.5638
		srRNA	280.45			srRNA	97.5638
		srRNA	277.513			srRNA	97.5638
		srRNA	276.045			srRNA	96.9384
		srRNA	273.108			srRNA	96.313
		srRNA	270.171			srRNA	96.0003
		srRNA	267.235			srRNA	96.0003
		srRNA	262.83			srRNA	94.4367
		srRNA	261.362			srRNA	93.4986
		srRNA	259.893			srRNA	93.4986
		srRNA	259.893			srRNA	93.1859
		srRNA	259.893			srRNA	92.8732
		srRNA	258.425			srRNA	92.8732
		srRNA	256.957			srRNA	91.9351
		srRNA	255.488			srRNA	91.3097
		srRNA	252.552			srRNA	91.3097
		srRNA	251.083			srRNA	90.997
		srRNA	248.147			srRNA	90.997
		srRNA	248.147			srRNA	90.997
		srRNA	246.678			srRNA	90.3716
		srRNA	243.742			srRNA	89.7462
		srRNA	243.742			srRNA	89.7462
		srRNA	242.273			srRNA	89.7462
		srRNA	240.805			srRNA	89.1208
		srRNA	239.337			srRNA	89.1208
		srRNA	239.337			srRNA	89.1208
		srRNA	236.4			srRNA	87.5572
		srRNA	236.4			srRNA	87.5572
		srRNA	236.4			srRNA	87.2445
		srRNA	234.932			srRNA	86.9318
		srRNA	230.527			srRNA	85.681
		srRNA	230.527			srRNA	85.681
		srRNA	229.058			srRNA	85.681
		srRNA	226.122			srRNA	84.1175
		srRNA	224.653			srRNA	83.4921
		srRNA	224.653			srRNA	83.4921
		srRNA	223.185			srRNA	83.4921
		srRNA	218.78			srRNA	83.1794
		srRNA	215.844			srRNA	83.1794
		srRNA	215.844			srRNA	83.1794
		srRNA	214.375			srRNA	82.8667
		srRNA	214.375			srRNA	82.8667
		srRNA	212.907			srRNA	82.8667
		srRNA	212.907			srRNA	82.8667
		srRNA	211.439			srRNA	82.554
		srRNA	208.502			srRNA	82.2413
		srRNA	208.502			srRNA	82.2413
		srRNA	207.034			srRNA	82.2413
		srRNA	205.565			srRNA	82.2413
		srRNA	204.097			srRNA	82.2413
		srRNA	202.629			srRNA	81.9286
		srRNA	202.629			srRNA	81.9286
		srRNA	201.16			srRNA	81.6159
		srRNA	201.16			srRNA	81.3032
		srRNA	201.16			srRNA	81.3032
		srRNA	199.692			srRNA	81.3032
		srRNA	199.692			srRNA	80.6777
		srRNA	199.692			srRNA	80.365
		srRNA	199.692			srRNA	79.4269
		srRNA	198.224			srRNA	79.4269
		srRNA	198.224			srRNA	79.1142
		srRNA	196.755			srRNA	78.8015
		srRNA	193.819			srRNA	78.4888
		srRNA	193.819			srRNA	78.4888
		srRNA	192.35			srRNA	78.1761
		srRNA	190.882			srRNA	77.5507
		srRNA	190.882			srRNA	77.238
		srRNA	189.414			srRNA	76.9253
		srRNA	187.945			srRNA	76.9253
		srRNA	186.477			srRNA	76.6126
		srRNA	186.477			srRNA	75.9872
		srRNA	183.54			srRNA	75.9872
		srRNA	183.54			srRNA	75.9872
		srRNA	183.54			srRNA	75.9872
		srRNA	183.54			srRNA	75.9872
		srRNA	183.54			srRNA	75.0491
		srRNA	183.54			srRNA	75.0491
		srRNA	183.54			srRNA	75.0491
		srRNA	182.072			srRNA	74.7364
		srRNA	182.072			srRNA	74.111
		srRNA	182.072			srRNA	73.7982
		srRNA	180.604			srRNA	73.4855
		srRNA	180.604			srRNA	73.1728
		srRNA	179.135			srRNA	72.8601
		srRNA	177.667			srRNA	72.5474
		srRNA	177.667			srRNA	72.2347
		srRNA	177.667			srRNA	71.922
		srRNA	174.73			srRNA	71.2966
		srRNA	174.73			srRNA	70.9839
		srRNA	173.262			srRNA	70.9839
		srRNA	171.794			srRNA	70.9839
		srRNA	171.794			srRNA	70.6712
		srRNA	170.325			srRNA	70.6712
		srRNA	168.857			srRNA	70.6712
		srRNA	168.857			srRNA	70.6712
		srRNA	168.857			srRNA	70.3585
		srRNA	167.389			srRNA	70.3585
		srRNA	167.389			srRNA	70.3585
		srRNA	167.389			srRNA	70.0458
		srRNA	167.389			srRNA	70.0458
		srRNA	165.921			srRNA	69.7331
		srRNA	165.921			srRNA	69.4204
		srRNA	164.452			srRNA	69.4204
		srRNA	164.452			srRNA	68.795
		srRNA	164.452			srRNA	68.795
		srRNA	162.984			srRNA	68.795
		srRNA	162.984			srRNA	68.795
		srRNA	161.516			srRNA	68.4823
		srRNA	161.516			srRNA	68.4823
		srRNA	161.516			srRNA	67.8569
		srRNA	161.516			srRNA	67.5442
		srRNA	161.516			srRNA	67.5442
		srRNA	161.516			srRNA	67.2315
		srRNA	160.047			srRNA	67.2315
		srRNA	160.047			srRNA	66.9187
		srRNA	158.579			srRNA	66.9187
		srRNA	158.579			srRNA	66.606
		srRNA	158.579			srRNA	66.606
		srRNA	157.111			srRNA	66.2933
		srRNA	155.642			srRNA	66.2933
		srRNA	155.642			srRNA	65.9806
		srRNA	155.642			srRNA	65.6679
		srRNA	152.706			srRNA	65.6679
		srRNA	151.237			srRNA	65.6679
		srRNA	151.237			srRNA	65.6679
		srRNA	151.237			srRNA	65.3552
		srRNA	149.769			srRNA	65.0425
		srRNA	149.769			srRNA	65.0425
		srRNA	148.301			srRNA	64.7298
		srRNA	148.301			srRNA	64.7298
		srRNA	146.832			srRNA	64.7298
		srRNA	146.832			srRNA	64.7298
		srRNA	146.832			srRNA	64.7298
		srRNA	145.364			srRNA	64.4171
		srRNA	145.364			srRNA	64.4171
		srRNA	143.896			srRNA	64.4171
		srRNA	143.896			srRNA	64.4171
		srRNA	142.427			srRNA	64.4171
		srRNA	142.427			srRNA	64.1044
		srRNA	142.427			srRNA	64.1044
		srRNA	140.959			srRNA	64.1044
		srRNA	140.959			srRNA	63.479
		srRNA	139.491			srRNA	63.1663
		srRNA	139.491			srRNA	63.1663
		srRNA	138.022			srRNA	63.1663
		srRNA	138.022			srRNA	62.8536
		srRNA	138.022			srRNA	62.8536
		srRNA	138.022			srRNA	62.5409
		srRNA	138.022			srRNA	62.5409
		srRNA	138.022			srRNA	62.5409
		srRNA	138.022			srRNA	62.2282
		srRNA	136.554			srRNA	62.2282
		srRNA	136.554			srRNA	62.2282
		srRNA	136.554			srRNA	62.2282
		srRNA	135.086			srRNA	61.9155
		srRNA	135.086			srRNA	61.9155
		srRNA	135.086			srRNA	61.6028
		srRNA	135.086			srRNA	61.6028
		srRNA	133.617			srRNA	61.6028
		srRNA	133.617			srRNA	61.2901
		srRNA	133.617			srRNA	61.2901
		srRNA	133.617			srRNA	60.9774
		srRNA	132.149			srRNA	60.9774
		srRNA	132.149			srRNA	60.9774
		srRNA	132.149			srRNA	60.6647
		srRNA	132.149			srRNA	60.6647
		srRNA	130.681			srRNA	60.6647
		srRNA	130.681			srRNA	60.352
		srRNA	129.212			srRNA	59.7265
		srRNA	129.212			srRNA	59.7265
		srRNA	129.212			srRNA	59.7265
		srRNA	127.744			srRNA	59.4138
		srRNA	127.744			srRNA	59.4138
		srRNA	126.276			srRNA	59.4138
		srRNA	124.807			srRNA	59.4138
		srRNA	124.807			srRNA	59.1011
		srRNA	124.807			srRNA	58.7884
		srRNA	124.807			srRNA	58.7884
		srRNA	124.807			srRNA	58.7884
		srRNA	124.807			srRNA	58.4757
		srRNA	124.807			srRNA	57.5376
		srRNA	124.807			srRNA	57.5376
		srRNA	123.339			srRNA	57.2249
		srRNA	123.339			srRNA	57.2249
		srRNA	123.339			srRNA	56.9122
		srRNA	121.871			srRNA	56.9122
		srRNA	121.871			srRNA	56.9122
		srRNA	118.934			srRNA	56.9122
		srRNA	118.934			srRNA	56.5995
		srRNA	117.466			srRNA	56.5995
		srRNA	117.466			srRNA	56.5995
		srRNA	117.466			srRNA	56.2868
		srRNA	115.998			srRNA	56.2868
		srRNA	115.998			srRNA	56.2868
		srRNA	115.998			srRNA	56.2868
		srRNA	115.998			srRNA	55.9741
		srRNA	115.998			srRNA	55.9741
		srRNA	115.998			srRNA	55.9741
		srRNA	115.998			srRNA	55.9741
		srRNA	115.998			srRNA	55.6614
		srRNA	115.998			srRNA	55.6614
		srRNA	114.529			srRNA	55.3487
		srRNA	114.529			srRNA	55.036
		srRNA	113.061			srRNA	55.036
		srRNA	113.061			srRNA	54.7233
		srRNA	111.593			srRNA	54.4106
		srRNA	111.593			srRNA	54.0979
		srRNA	111.593			srRNA	54.0979
		srRNA	111.593			srRNA	54.0979
		srRNA	110.124			srRNA	53.7852
		srRNA	110.124			srRNA	53.7852
		srRNA	108.656			srRNA	53.7852
		srRNA	108.656			srRNA	53.7852
		srRNA	108.656			srRNA	53.7852
		srRNA	107.188			srRNA	53.4725
		srRNA	107.188			srRNA	53.1598
		srRNA	105.719			srRNA	53.1598
		srRNA	105.719			srRNA	52.847
		srRNA	104.251			srRNA	52.847
		srRNA	104.251			srRNA	52.847
		srRNA	104.251			srRNA	52.5343
		srRNA	104.251			srRNA	52.5343
		srRNA	104.251			srRNA	52.5343
		srRNA	104.251			srRNA	52.2216
		srRNA	104.251			srRNA	52.2216
		srRNA	102.783			srRNA	52.2216
		srRNA	102.783			srRNA	52.2216
		srRNA	102.783			srRNA	51.9089
		srRNA	102.783			srRNA	51.5962
		srRNA	102.783			srRNA	51.5962
		srRNA	101.314			srRNA	51.2835
		srRNA	101.314			srRNA	51.2835
		srRNA	101.314			srRNA	51.2835
		srRNA	101.314			srRNA	51.2835
		srRNA	99.846			srRNA	51.2835
		srRNA	99.846			srRNA	50.9708
		srRNA	99.846			srRNA	50.9708
		srRNA	99.846			srRNA	50.9708
		srRNA	99.846			srRNA	50.9708
		srRNA	98.3776			srRNA	50.6581
		srRNA	98.3776			srRNA	50.6581
		srRNA	98.3776			srRNA	50.3454
		srRNA	98.3776			srRNA	50.3454
		srRNA	96.9093			srRNA	50.3454
		srRNA	96.9093			srRNA	50.3454
		srRNA	96.9093			srRNA	50.3454
		srRNA	96.9093			srRNA	50.0327
		srRNA	96.9093			srRNA	50.0327
		srRNA	96.9093			srRNA	49.72
		srRNA	96.9093			srRNA	49.72
		srRNA	96.9093			srRNA	49.72
		srRNA	96.9093			srRNA	49.72
		srRNA	96.9093			srRNA	49.72
		srRNA	95.441			srRNA	49.72
		srRNA	93.9727			srRNA	49.4073
		srRNA	93.9727			srRNA	49.4073
		srRNA	93.9727			srRNA	49.4073
		srRNA	93.9727			srRNA	49.0946
		srRNA	93.9727			srRNA	49.0946
		srRNA	92.5044			srRNA	49.0946
		srRNA	92.5044			srRNA	49.0946
		srRNA	92.5044			srRNA	49.0946
		srRNA	92.5044			srRNA	48.7819
		srRNA	92.5044			srRNA	48.7819
		srRNA	92.5044			srRNA	48.4692
		srRNA	92.5044			srRNA	48.4692
		srRNA	91.036			srRNA	48.4692
		srRNA	91.036			srRNA	48.4692
		srRNA	91.036			srRNA	48.4692
		srRNA	91.036			srRNA	48.4692
		srRNA	91.036			srRNA	48.1565
		srRNA	91.036			srRNA	48.1565
		srRNA	91.036			srRNA	47.8438
		srRNA	91.036			srRNA	47.8438
		srRNA	91.036			srRNA	47.8438
		srRNA	89.5677			srRNA	47.8438
		srRNA	89.5677			srRNA	47.5311
		srRNA	89.5677			srRNA	47.5311
		srRNA	89.5677			srRNA	47.5311
		srRNA	88.0994			srRNA	47.5311
		srRNA	88.0994			srRNA	47.5311
		srRNA	88.0994			srRNA	47.5311
		srRNA	88.0994			srRNA	47.5311
		srRNA	88.0994			srRNA	47.2184
		srRNA	88.0994			srRNA	47.2184
		srRNA	88.0994			srRNA	47.2184
		srRNA	86.6311			srRNA	47.2184
		srRNA	86.6311			srRNA	47.2184
		srRNA	86.6311			srRNA	47.2184
		srRNA	86.6311			srRNA	46.9057
		srRNA	85.1627			srRNA	46.9057
		srRNA	85.1627			srRNA	46.9057
		srRNA	85.1627			srRNA	46.9057
		srRNA	85.1627			srRNA	46.593
		srRNA	85.1627			srRNA	46.593
		srRNA	83.6944			srRNA	46.593
		srRNA	83.6944			srRNA	46.2803
		srRNA	83.6944			srRNA	46.2803
		srRNA	83.6944			srRNA	46.2803
		srRNA	83.6944			srRNA	46.2803
		srRNA	83.6944			srRNA	45.9676
		srRNA	82.2261			srRNA	45.9676
		srRNA	82.2261			srRNA	45.9676
		srRNA	82.2261			srRNA	45.9676
		srRNA	80.7578			srRNA	45.6548
		srRNA	80.7578			srRNA	45.6548
		srRNA	80.7578			srRNA	45.3421
		srRNA	80.7578			srRNA	45.3421
		srRNA	80.7578			srRNA	45.3421
		srRNA	80.7578			srRNA	45.3421
		srRNA	79.2894			srRNA	45.0294
		srRNA	79.2894			srRNA	44.404
		srRNA	79.2894			srRNA	44.404
		srRNA	79.2894			srRNA	44.0913
		srRNA	79.2894			srRNA	44.0913
		srRNA	79.2894			srRNA	43.7786
		srRNA	79.2894			srRNA	43.4659
		srRNA	79.2894			srRNA	43.4659
		srRNA	79.2894			srRNA	43.4659
		srRNA	77.8211			srRNA	43.4659
		srRNA	77.8211			srRNA	43.4659
		srRNA	77.8211			srRNA	43.1532
		srRNA	77.8211			srRNA	43.1532
		srRNA	77.8211			srRNA	43.1532
		srRNA	77.8211			srRNA	43.1532
		srRNA	77.8211			srRNA	43.1532
		srRNA	77.8211			srRNA	43.1532
		srRNA	77.8211			srRNA	42.8405
		srRNA	77.8211			srRNA	42.8405
		srRNA	76.3528			srRNA	42.8405
		srRNA	76.3528			srRNA	42.8405
		srRNA	76.3528			srRNA	42.8405
		srRNA	76.3528			srRNA	42.8405
		srRNA	76.3528			srRNA	42.8405
		srRNA	76.3528			srRNA	42.8405
		srRNA	76.3528			srRNA	42.5278
		srRNA	76.3528			srRNA	42.5278
		srRNA	76.3528			srRNA	42.5278
		srRNA	76.3528			srRNA	42.5278
		srRNA	76.3528			srRNA	42.2151
		srRNA	76.3528			srRNA	42.2151
		srRNA	74.8845			srRNA	42.2151
		srRNA	74.8845			srRNA	42.2151
		srRNA	74.8845			srRNA	42.2151
		srRNA	74.8845			srRNA	41.9024
		srRNA	74.8845			srRNA	41.9024
		srRNA	74.8845			srRNA	41.5897
		srRNA	74.8845			srRNA	41.5897
		srRNA	74.8845			srRNA	41.5897
		srRNA	74.8845			srRNA	41.277
		srRNA	73.4162			srRNA	41.277
		srRNA	73.4162			srRNA	40.9643
		srRNA	73.4162			srRNA	40.9643
		srRNA	73.4162			srRNA	40.9643
		srRNA	73.4162			srRNA	40.9643
		srRNA	73.4162			srRNA	40.9643
		srRNA	73.4162			srRNA	40.9643
		srRNA	73.4162			srRNA	40.9643
		srRNA	73.4162			srRNA	40.6516
		srRNA	71.9478			srRNA	40.6516
		srRNA	71.9478			srRNA	40.3389
		srRNA	71.9478			srRNA	40.3389
		srRNA	71.9478			srRNA	40.3389
		srRNA	71.9478			srRNA	40.0262
		srRNA	71.9478			srRNA	40.0262
		srRNA	71.9478			srRNA	40.0262
		srRNA	70.4795			srRNA	40.0262
		srRNA	70.4795			srRNA	40.0262
		srRNA	70.4795			srRNA	40.0262
		srRNA	70.4795			srRNA	40.0262
		srRNA	70.4795			srRNA	39.7135
		srRNA	70.4795			srRNA	39.7135
		srRNA	69.0112			srRNA	39.7135
		srRNA	69.0112			srRNA	39.7135
		srRNA	69.0112			srRNA	39.7135
		srRNA	69.0112			srRNA	39.4008
		srRNA	69.0112			srRNA	39.4008
		srRNA	69.0112			srRNA	39.4008
		srRNA	69.0112			srRNA	39.0881
		srRNA	69.0112			srRNA	39.0881
		srRNA	67.5429			srRNA	39.0881
		srRNA	67.5429			srRNA	39.0881
		srRNA	67.5429			srRNA	38.7753
		srRNA	67.5429			srRNA	38.7753
		srRNA	67.5429			srRNA	38.7753
		srRNA	67.5429			srRNA	38.4626
		srRNA	67.5429			srRNA	38.4626
		srRNA	67.5429			srRNA	38.4626
		srRNA	66.0745			srRNA	38.4626
		srRNA	66.0745			srRNA	38.4626
		srRNA	66.0745			srRNA	38.1499
		srRNA	66.0745			srRNA	38.1499
		srRNA	66.0745			srRNA	38.1499
		srRNA	66.0745			srRNA	38.1499
		srRNA	66.0745			srRNA	38.1499
		srRNA	66.0745			srRNA	38.1499
		srRNA	66.0745			srRNA	38.1499
		srRNA	66.0745			srRNA	37.8372
		srRNA	66.0745			srRNA	37.8372
		srRNA	64.6062			srRNA	37.8372
		srRNA	64.6062			srRNA	37.8372
		srRNA	64.6062			srRNA	37.8372
		srRNA	64.6062			srRNA	37.5245
		srRNA	64.6062			srRNA	37.5245
		srRNA	64.6062			srRNA	37.5245
		srRNA	64.6062			srRNA	37.5245
		srRNA	64.6062			srRNA	37.5245
		srRNA	64.6062			srRNA	37.5245
		srRNA	63.1379			srRNA	37.2118
		srRNA	63.1379			srRNA	37.2118
		srRNA	63.1379			srRNA	37.2118
		srRNA	63.1379			srRNA	37.2118
		srRNA	63.1379			srRNA	37.2118
		srRNA	63.1379			srRNA	37.2118
		srRNA	63.1379			srRNA	37.2118
		srRNA	63.1379			srRNA	37.2118
		srRNA	63.1379			srRNA	37.2118
		srRNA	63.1379			srRNA	37.2118
		srRNA	63.1379			srRNA	37.2118
		srRNA	63.1379			srRNA	37.2118
		srRNA	63.1379			srRNA	36.8991
		srRNA	63.1379			srRNA	36.8991
		srRNA	61.6696			srRNA	36.5864
		srRNA	61.6696			srRNA	36.5864
		srRNA	61.6696			srRNA	36.5864
		srRNA	61.6696			srRNA	36.5864
		srRNA	61.6696			srRNA	36.2737
		srRNA	61.6696			srRNA	36.2737
		srRNA	61.6696			srRNA	36.2737
		srRNA	61.6696			srRNA	36.2737
		srRNA	60.2012			srRNA	36.2737
		srRNA	60.2012			srRNA	36.2737
		srRNA	60.2012			srRNA	36.2737
		srRNA	60.2012			srRNA	35.961
		srRNA	60.2012			srRNA	35.961
		srRNA	60.2012			srRNA	35.961
		srRNA	60.2012			srRNA	35.961
		srRNA	60.2012			srRNA	35.961
		srRNA	60.2012			srRNA	35.961
		srRNA	60.2012			srRNA	35.961
		srRNA	60.2012			srRNA	35.961
		srRNA	60.2012			srRNA	35.6483
		srRNA	60.2012			srRNA	35.6483
		srRNA	60.2012			srRNA	35.6483
		srRNA	58.7329			srRNA	35.6483
		srRNA	58.7329			srRNA	35.6483
		srRNA	58.7329			srRNA	35.6483
		srRNA	58.7329			srRNA	35.6483
		srRNA	58.7329			srRNA	35.3356
		srRNA	58.7329			srRNA	35.3356
		srRNA	58.7329			srRNA	35.3356
		srRNA	58.7329			srRNA	35.3356
		srRNA	58.7329			srRNA	35.3356
		srRNA	58.7329			srRNA	35.3356
		srRNA	58.7329			srRNA	35.3356
		srRNA	58.7329			srRNA	35.3356
		srRNA	57.2646			srRNA	35.3356
		srRNA	57.2646			srRNA	35.0229
		srRNA	57.2646			srRNA	35.0229
		srRNA	57.2646			srRNA	35.0229
		srRNA	57.2646			srRNA	35.0229
		srRNA	57.2646			srRNA	35.0229
		srRNA	57.2646			srRNA	35.0229
		srRNA	57.2646			srRNA	35.0229
		srRNA	57.2646			srRNA	34.7102
		srRNA	57.2646			srRNA	34.7102
		srRNA	57.2646			srRNA	34.7102
		srRNA	57.2646			srRNA	34.7102
		srRNA	57.2646			srRNA	34.7102
		srRNA	57.2646			srRNA	34.7102
		srRNA	57.2646			srRNA	34.3975
		srRNA	57.2646			srRNA	34.3975
		srRNA	55.7963			srRNA	34.3975
		srRNA	55.7963			srRNA	34.3975
		srRNA	55.7963			srRNA	34.3975
		srRNA	55.7963			srRNA	34.0848
		srRNA	55.7963			srRNA	34.0848
		srRNA	55.7963			srRNA	34.0848
		srRNA	55.7963			srRNA	34.0848
		srRNA	55.7963			srRNA	34.0848
		srRNA	55.7963			srRNA	34.0848
		srRNA	55.7963			srRNA	34.0848
		srRNA	55.7963			srRNA	33.7721
		srRNA	55.7963			srRNA	33.7721
		srRNA	55.7963			srRNA	33.7721
		srRNA	54.328			srRNA	33.7721
		srRNA	54.328			srRNA	33.7721
		srRNA	54.328			srRNA	33.7721
		srRNA	54.328			srRNA	33.7721
		srRNA	54.328			srRNA	33.7721
		srRNA	54.328			srRNA	33.7721
		srRNA	54.328			srRNA	33.4594
		srRNA	54.328			srRNA	33.4594
		srRNA	54.328			srRNA	33.4594
		srRNA	54.328			srRNA	33.4594
		srRNA	54.328			srRNA	33.4594
		srRNA	52.8596			srRNA	33.4594
		srRNA	52.8596			srRNA	33.1467
		srRNA	52.8596			srRNA	33.1467
		srRNA	52.8596			srRNA	33.1467
		srRNA	52.8596			srRNA	33.1467
		srRNA	52.8596			srRNA	33.1467
		srRNA	52.8596			srRNA	32.834
		srRNA	52.8596			srRNA	32.834
		srRNA	52.8596			srRNA	32.834
		srRNA	52.8596			srRNA	32.834
		srRNA	52.8596			srRNA	32.5213
		srRNA	52.8596			srRNA	32.5213
		srRNA	52.8596			srRNA	32.5213
		srRNA	52.8596			srRNA	32.5213
		srRNA	52.8596			srRNA	32.5213
		srRNA	52.8596			srRNA	32.2086
		srRNA	51.3913			srRNA	32.2086
		srRNA	51.3913			srRNA	32.2086
		srRNA	51.3913			srRNA	32.2086
		srRNA	51.3913			srRNA	32.2086
		srRNA	51.3913			srRNA	32.2086
		srRNA	51.3913			srRNA	32.2086
		srRNA	51.3913			srRNA	31.8959
		srRNA	51.3913			srRNA	31.8959
		srRNA	51.3913			srRNA	31.8959
		srRNA	51.3913			srRNA	31.8959
		srRNA	51.3913			srRNA	31.8959
		srRNA	51.3913			srRNA	31.8959
		srRNA	51.3913			srRNA	31.8959
		srRNA	51.3913			srRNA	31.5831
		srRNA	51.3913			srRNA	31.5831
		srRNA	51.3913			srRNA	31.5831
		srRNA	51.3913			srRNA	31.5831
		srRNA	51.3913			srRNA	31.5831
		srRNA	51.3913			srRNA	31.5831
		srRNA	51.3913			srRNA	31.5831
		srRNA	49.923			srRNA	31.5831
		srRNA	49.923			srRNA	31.5831
		srRNA	49.923			srRNA	31.5831
		srRNA	49.923			srRNA	31.5831
		srRNA	49.923			srRNA	31.2704
		srRNA	49.923			srRNA	31.2704
		srRNA	49.923			srRNA	31.2704
		srRNA	49.923			srRNA	31.2704
		srRNA	49.923			srRNA	31.2704
		srRNA	49.923			srRNA	30.9577
		srRNA	49.923			srRNA	30.9577
		srRNA	49.923			srRNA	30.9577
		srRNA	49.923			srRNA	30.9577
		srRNA	49.923			srRNA	30.9577
		srRNA	49.923			srRNA	30.9577
		srRNA	49.923			srRNA	30.9577
		srRNA	48.4547			srRNA	30.9577
		srRNA	48.4547			srRNA	30.9577
		srRNA	48.4547			srRNA	30.9577
		srRNA	48.4547			srRNA	30.9577
		srRNA	48.4547			srRNA	30.9577
		srRNA	48.4547			srRNA	30.9577
		srRNA	48.4547			srRNA	30.9577
		srRNA	48.4547			srRNA	30.645
		srRNA	48.4547			srRNA	30.645
		srRNA	48.4547			srRNA	30.645
		srRNA	48.4547			srRNA	30.645
		srRNA	48.4547			srRNA	30.645
		srRNA	48.4547			srRNA	30.645
		srRNA	48.4547			srRNA	30.645
		srRNA	48.4547			srRNA	30.645
		srRNA	46.9863			srRNA	30.645
		srRNA	46.9863			srRNA	30.645
		srRNA	46.9863			srRNA	30.3323
		srRNA	46.9863			srRNA	30.3323
		srRNA	46.9863			srRNA	30.3323
		srRNA	46.9863			srRNA	30.3323
		srRNA	46.9863			srRNA	30.3323
		srRNA	46.9863			srRNA	30.3323
		srRNA	46.9863			srRNA	30.3323
		srRNA	46.9863			srRNA	30.3323
		srRNA	46.9863			srRNA	30.3323
		srRNA	46.9863			srRNA	30.3323
		srRNA	46.9863			srRNA	30.0196
		srRNA	46.9863			srRNA	30.0196
		srRNA	46.9863			srRNA	30.0196
		srRNA	46.9863			srRNA	29.7069
		srRNA	46.9863			srRNA	29.7069
		srRNA	46.9863			srRNA	29.7069
		srRNA	46.9863			srRNA	29.7069
		srRNA	46.9863			srRNA	29.7069
		srRNA	46.9863			srRNA	29.7069
		srRNA	46.9863			srRNA	29.7069
		srRNA	46.9863			srRNA	29.7069
		srRNA	46.9863			srRNA	29.3942
		srRNA	46.9863			srRNA	29.3942
		srRNA	46.9863			srRNA	29.3942
		srRNA	45.518			srRNA	29.3942
		srRNA	45.518			srRNA	29.3942
		srRNA	45.518			srRNA	29.3942
		srRNA	45.518			srRNA	29.3942
		srRNA	45.518			srRNA	29.3942
		srRNA	45.518			srRNA	29.3942
		srRNA	45.518			srRNA	29.0815
		srRNA	45.518			srRNA	29.0815
		srRNA	45.518			srRNA	29.0815
		srRNA	45.518			srRNA	29.0815
		srRNA	45.518			srRNA	29.0815
		srRNA	45.518			srRNA	28.7688
		srRNA	45.518			srRNA	28.7688
		srRNA	45.518			srRNA	28.7688
		srRNA	45.518			srRNA	28.7688
		srRNA	45.518			srRNA	28.7688
		srRNA	45.518			srRNA	28.7688
		srRNA	45.518			srRNA	28.7688
		srRNA	45.518			srRNA	28.4561
		srRNA	44.0497			srRNA	28.4561
		srRNA	44.0497			srRNA	28.4561
		srRNA	44.0497			srRNA	28.4561
		srRNA	44.0497			srRNA	28.4561
		srRNA	44.0497			srRNA	28.4561
		srRNA	44.0497			srRNA	28.4561
		srRNA	44.0497			srRNA	28.4561
		srRNA	44.0497			srRNA	28.4561
		srRNA	44.0497			srRNA	28.4561
		srRNA	44.0497			srRNA	28.4561
		srRNA	44.0497			srRNA	28.1434
		srRNA	44.0497			srRNA	28.1434
		srRNA	44.0497			srRNA	28.1434
		srRNA	44.0497			srRNA	28.1434
		srRNA	44.0497			srRNA	28.1434
		srRNA	44.0497			srRNA	27.8307
		srRNA	44.0497			srRNA	27.8307
		srRNA	44.0497			srRNA	27.8307
		srRNA	44.0497			srRNA	27.8307
		srRNA	44.0497			srRNA	27.8307
		srRNA	44.0497			srRNA	27.8307
		srRNA	42.5814			srRNA	27.8307
		srRNA	42.5814			srRNA	27.8307
		srRNA	42.5814			srRNA	27.8307
		srRNA	42.5814			srRNA	27.8307
		srRNA	42.5814			srRNA	27.518
		srRNA	42.5814			srRNA	27.518
		srRNA	42.5814			srRNA	27.518
		srRNA	42.5814			srRNA	27.518
		srRNA	42.5814			srRNA	27.518
		srRNA	42.5814			srRNA	27.518
		srRNA	42.5814			srRNA	27.518
		srRNA	42.5814			srRNA	27.518
		srRNA	41.113			srRNA	27.518
		srRNA	41.113			srRNA	27.518
		srRNA	41.113			srRNA	27.518
		srRNA	41.113			srRNA	27.2053
		srRNA	41.113			srRNA	27.2053
		srRNA	41.113			srRNA	27.2053
		srRNA	41.113			srRNA	27.2053
		srRNA	41.113			srRNA	27.2053
		srRNA	41.113			srRNA	27.2053
		srRNA	41.113			srRNA	27.2053
		srRNA	41.113			srRNA	27.2053
		srRNA	41.113			srRNA	27.2053
		srRNA	41.113			srRNA	27.2053
		srRNA	41.113			srRNA	27.2053
		srRNA	41.113			srRNA	27.2053
		srRNA	41.113			srRNA	27.2053
		srRNA	41.113			srRNA	27.2053
		srRNA	41.113			srRNA	26.8926
		srRNA	41.113			srRNA	26.8926
		srRNA	41.113			srRNA	26.8926
		srRNA	41.113			srRNA	26.8926
		srRNA	41.113			srRNA	26.8926
		srRNA	41.113			srRNA	26.8926
		srRNA	41.113			srRNA	26.8926
		srRNA	41.113			srRNA	26.8926
		srRNA	41.113			srRNA	26.8926
		srRNA	41.113			srRNA	26.8926
		srRNA	41.113			srRNA	26.8926
		srRNA	39.6447			srRNA	26.8926
		srRNA	39.6447			srRNA	26.5799
		srRNA	39.6447			srRNA	26.5799
		srRNA	39.6447			srRNA	26.5799
		srRNA	39.6447			srRNA	26.5799
		srRNA	39.6447			srRNA	26.5799
		srRNA	39.6447			srRNA	26.5799
		srRNA	39.6447			srRNA	26.5799
		srRNA	39.6447			srRNA	26.5799
		srRNA	39.6447			srRNA	26.5799
		srRNA	39.6447			srRNA	26.5799
		srRNA	39.6447			srRNA	26.5799
		srRNA	39.6447			srRNA	26.5799
		srRNA	39.6447			srRNA	26.5799
		srRNA	39.6447			srRNA	26.5799
		srRNA	39.6447			srRNA	26.5799
		srRNA	39.6447			srRNA	26.2672
		srRNA	39.6447			srRNA	26.2672
		srRNA	39.6447			srRNA	26.2672
		srRNA	39.6447			srRNA	26.2672
		srRNA	39.6447			srRNA	26.2672
		srRNA	38.1764			srRNA	26.2672
		srRNA	38.1764			srRNA	26.2672
		srRNA	38.1764			srRNA	26.2672
		srRNA	38.1764			srRNA	25.9545
		srRNA	38.1764			srRNA	25.9545
		srRNA	38.1764			srRNA	25.9545
		srRNA	38.1764			srRNA	25.9545
		srRNA	38.1764			srRNA	25.6418
		srRNA	38.1764			srRNA	25.6418
		srRNA	38.1764			srRNA	25.6418
		srRNA	38.1764			srRNA	25.6418
		srRNA	38.1764			srRNA	25.6418
		srRNA	38.1764			srRNA	25.6418
		srRNA	38.1764			srRNA	25.6418
		srRNA	38.1764			srRNA	25.6418
		srRNA	38.1764			srRNA	25.6418
		srRNA	38.1764			srRNA	25.3291
		srRNA	38.1764			srRNA	25.3291
		srRNA	38.1764			srRNA	25.3291
		srRNA	38.1764			srRNA	25.3291
		srRNA	38.1764			srRNA	25.3291
		srRNA	38.1764			srRNA	25.3291
		srRNA	36.7081			srRNA	25.3291
		srRNA	36.7081			srRNA	25.3291
		srRNA	36.7081			srRNA	25.3291
		srRNA	36.7081			srRNA	25.3291
		srRNA	36.7081			srRNA	25.3291
		srRNA	36.7081			srRNA	25.3291
		srRNA	36.7081			srRNA	25.3291
		srRNA	36.7081			srRNA	25.3291
		srRNA	36.7081			srRNA	25.3291
		srRNA	36.7081			srRNA	25.0164
		srRNA	36.7081			srRNA	25.0164
		srRNA	36.7081			srRNA	25.0164
		srRNA	36.7081			srRNA	25.0164
		srRNA	36.7081			srRNA	25.0164
		srRNA	36.7081			srRNA	25.0164
		srRNA	36.7081			srRNA	25.0164
		srRNA	36.7081			srRNA	25.0164
		srRNA	36.7081			srRNA	24.7037
		srRNA	36.7081			srRNA	24.7037
		srRNA	36.7081			srRNA	24.7037
		srRNA	35.2398			srRNA	24.7037
		srRNA	35.2398			srRNA	24.7037
		srRNA	35.2398			srRNA	24.7037
		srRNA	35.2398			srRNA	24.7037
		srRNA	35.2398			srRNA	24.7037
		srRNA	35.2398			srRNA	24.7037
		srRNA	35.2398			srRNA	24.7037
		srRNA	35.2398			srRNA	24.7037
		srRNA	35.2398			srRNA	24.3909
		srRNA	35.2398			srRNA	24.3909
		srRNA	35.2398			srRNA	24.3909
		srRNA	35.2398			srRNA	24.3909
		srRNA	35.2398			srRNA	24.3909
		srRNA	35.2398			srRNA	24.3909
		srRNA	35.2398			srRNA	24.3909
		srRNA	35.2398			srRNA	24.3909
		srRNA	35.2398			srRNA	24.3909
		srRNA	35.2398			srRNA	24.3909
		srRNA	35.2398			srRNA	24.3909
		srRNA	35.2398			srRNA	24.0782
		srRNA	35.2398			srRNA	24.0782
		srRNA	35.2398			srRNA	24.0782
		srRNA	35.2398			srRNA	24.0782
		srRNA	35.2398			srRNA	24.0782
		srRNA	35.2398			srRNA	24.0782
		srRNA	35.2398			srRNA	24.0782
		srRNA	35.2398			srRNA	23.7655
		srRNA	33.7714			srRNA	23.7655
		srRNA	33.7714			srRNA	23.7655
		srRNA	33.7714			srRNA	23.7655
		srRNA	33.7714			srRNA	23.7655
		srRNA	33.7714			srRNA	23.7655
		srRNA	33.7714			srRNA	23.7655
		srRNA	33.7714			srRNA	23.7655
		srRNA	33.7714			srRNA	23.7655
		srRNA	33.7714			srRNA	23.7655
		srRNA	33.7714			srRNA	23.7655
		srRNA	33.7714			srRNA	23.7655
		srRNA	33.7714			srRNA	23.7655
		srRNA	33.7714			srRNA	23.7655
		srRNA	33.7714			srRNA	23.7655
		srRNA	33.7714			srRNA	23.4528
		srRNA	33.7714			srRNA	23.4528
		srRNA	33.7714			srRNA	23.4528
		srRNA	33.7714			srRNA	23.4528
		srRNA	33.7714			srRNA	23.4528
		srRNA	33.7714			srRNA	23.4528
		srRNA	33.7714			srRNA	23.4528
		srRNA	33.7714			srRNA	23.4528
		srRNA	33.7714			srRNA	23.4528
		srRNA	33.7714			srRNA	23.4528
		srRNA	33.7714			srRNA	23.4528
		srRNA	33.7714			srRNA	23.4528
		srRNA	33.7714			srRNA	23.4528
		srRNA	33.7714			srRNA	23.1401
		srRNA	33.7714			srRNA	23.1401
		srRNA	33.7714			srRNA	23.1401
		srRNA	33.7714			srRNA	23.1401
		srRNA	33.7714			srRNA	23.1401
		srRNA	33.7714			srRNA	23.1401
		srRNA	33.7714			srRNA	23.1401
		srRNA	33.7714			srRNA	23.1401
		srRNA	33.7714			srRNA	22.8274
		srRNA	32.3031			srRNA	22.8274
		srRNA	32.3031			srRNA	22.8274
		srRNA	32.3031			srRNA	22.8274
		srRNA	32.3031			srRNA	22.8274
		srRNA	32.3031			srRNA	22.8274
		srRNA	32.3031			srRNA	22.8274
		srRNA	32.3031			srRNA	22.8274
		srRNA	32.3031			srRNA	22.8274
		srRNA	32.3031			srRNA	22.8274
		srRNA	32.3031			srRNA	22.8274
		srRNA	32.3031			srRNA	22.8274
		srRNA	32.3031			srRNA	22.5147
		srRNA	32.3031			srRNA	22.5147
		srRNA	32.3031			srRNA	22.5147
		srRNA	32.3031			srRNA	22.5147
		srRNA	32.3031			srRNA	22.5147
		srRNA	32.3031			srRNA	22.5147
		srRNA	32.3031			srRNA	22.5147
		srRNA	32.3031			srRNA	22.5147
		srRNA	32.3031			srRNA	22.5147
		srRNA	32.3031			srRNA	22.5147
		srRNA	32.3031			srRNA	22.5147
		srRNA	32.3031			srRNA	22.5147
		srRNA	32.3031			srRNA	22.5147
		srRNA	32.3031			srRNA	22.5147
		srRNA	32.3031			srRNA	22.5147
		srRNA	32.3031			srRNA	22.5147
		srRNA	32.3031			srRNA	22.5147
		srRNA	32.3031			srRNA	22.5147
		srRNA	32.3031			srRNA	22.5147
		srRNA	32.3031			srRNA	22.5147
		srRNA	32.3031			srRNA	22.5147
		srRNA	32.3031			srRNA	22.5147
		srRNA	32.3031			srRNA	22.202
		srRNA	32.3031			srRNA	22.202
		srRNA	32.3031			srRNA	22.202
		srRNA	32.3031			srRNA	22.202
		srRNA	32.3031			srRNA	22.202
		srRNA	32.3031			srRNA	22.202
		srRNA	32.3031			srRNA	22.202
		srRNA	32.3031			srRNA	22.202
		srRNA	30.8348			srRNA	22.202
		srRNA	30.8348			srRNA	22.202
		srRNA	30.8348			srRNA	22.202
		srRNA	30.8348			srRNA	22.202
		srRNA	30.8348			srRNA	22.202
		srRNA	30.8348			srRNA	22.202
		srRNA	30.8348			srRNA	22.202
		srRNA	30.8348			srRNA	22.202
		srRNA	30.8348			srRNA	22.202
		srRNA	30.8348			srRNA	22.202
		srRNA	30.8348			srRNA	21.8893
		srRNA	30.8348			srRNA	21.8893
		srRNA	30.8348			srRNA	21.8893
		srRNA	30.8348			srRNA	21.8893
		srRNA	30.8348			srRNA	21.8893
		srRNA	30.8348			srRNA	21.8893
		srRNA	30.8348			srRNA	21.8893
		srRNA	30.8348			srRNA	21.8893
		srRNA	30.8348			srRNA	21.8893
		srRNA	30.8348			srRNA	21.8893
		srRNA	30.8348			srRNA	21.5766
		srRNA	30.8348			srRNA	21.5766
		srRNA	30.8348			srRNA	21.5766
		srRNA	30.8348			srRNA	21.5766
		srRNA	30.8348			srRNA	21.5766
		srRNA	30.8348			srRNA	21.5766
		srRNA	30.8348			srRNA	21.5766
		srRNA	30.8348			srRNA	21.5766
		srRNA	30.8348			srRNA	21.5766
		srRNA	30.8348			srRNA	21.5766
		srRNA	30.8348			srRNA	21.5766
		srRNA	30.8348			srRNA	21.5766
		srRNA	30.8348			srRNA	21.5766
		srRNA	30.8348			srRNA	21.5766
		srRNA	30.8348			srRNA	21.5766
		srRNA	30.8348			srRNA	21.5766
		srRNA	30.8348			srRNA	21.5766
		srRNA	30.8348			srRNA	21.2639
		srRNA	30.8348			srRNA	21.2639
		srRNA	30.8348			srRNA	21.2639
		srRNA	30.8348			srRNA	21.2639
		srRNA	30.8348			srRNA	21.2639
		srRNA	30.8348			srRNA	21.2639
		srRNA	30.8348			srRNA	21.2639
		srRNA	30.8348			srRNA	21.2639
		srRNA	30.8348			srRNA	21.2639
		srRNA	30.8348			srRNA	21.2639
		srRNA	29.3665			srRNA	21.2639
		srRNA	29.3665			srRNA	21.2639
		srRNA	29.3665			srRNA	21.2639
		srRNA	29.3665			srRNA	21.2639
		srRNA	29.3665			srRNA	21.2639
		srRNA	29.3665			srRNA	20.9512
		srRNA	29.3665			srRNA	20.9512
		srRNA	29.3665			srRNA	20.9512
		srRNA	29.3665			srRNA	20.9512
		srRNA	29.3665			srRNA	20.9512
		srRNA	29.3665			srRNA	20.9512
		srRNA	29.3665			srRNA	20.9512
		srRNA	29.3665			srRNA	20.9512
		srRNA	29.3665			srRNA	20.9512
		srRNA	29.3665			srRNA	20.9512
		srRNA	29.3665			srRNA	20.9512
		srRNA	29.3665			srRNA	20.9512
		srRNA	29.3665			srRNA	20.9512
		srRNA	29.3665			srRNA	20.9512
		srRNA	29.3665			srRNA	20.9512
		srRNA	29.3665			srRNA	20.9512
		srRNA	29.3665			srRNA	20.9512
		srRNA	29.3665			srRNA	20.6385
		srRNA	29.3665			srRNA	20.6385
		srRNA	29.3665			srRNA	20.6385
		srRNA	29.3665			srRNA	20.6385
		srRNA	29.3665			srRNA	20.6385
		srRNA	29.3665			srRNA	20.6385
		srRNA	29.3665			srRNA	20.6385
		srRNA	29.3665			srRNA	20.6385
		srRNA	29.3665			srRNA	20.6385
		srRNA	29.3665			srRNA	20.6385
		srRNA	29.3665			srRNA	20.6385
		srRNA	29.3665			srRNA	20.6385
		srRNA	29.3665			srRNA	20.6385
		srRNA	29.3665			srRNA	20.6385
		srRNA	29.3665			srRNA	20.6385
		srRNA	29.3665			srRNA	20.3258
		srRNA	29.3665			srRNA	20.3258
		srRNA	29.3665			srRNA	20.3258
		srRNA	29.3665			srRNA	20.3258
		srRNA	29.3665			srRNA	20.3258
		srRNA	29.3665			srRNA	20.3258
		srRNA	29.3665			srRNA	20.3258
		srRNA	29.3665			srRNA	20.3258
		srRNA	29.3665			srRNA	20.3258
		srRNA	27.8981			srRNA	20.3258
		srRNA	27.8981			srRNA	20.3258
		srRNA	27.8981			srRNA	20.3258
		srRNA	27.8981			srRNA	20.3258
		srRNA	27.8981			srRNA	20.3258
		srRNA	27.8981			srRNA	20.3258
		srRNA	27.8981			srRNA	20.3258
		srRNA	27.8981			srRNA	20.3258
		srRNA	27.8981			srRNA	20.0131
		srRNA	27.8981			srRNA	20.0131
		srRNA	27.8981			srRNA	20.0131
		srRNA	27.8981			srRNA	20.0131
		srRNA	27.8981			srRNA	20.0131
		srRNA	27.8981			srRNA	20.0131
		srRNA	27.8981			srRNA	20.0131
		srRNA	27.8981			srRNA	20.0131
		srRNA	27.8981			srRNA	20.0131
		srRNA	27.8981			srRNA	20.0131
		srRNA	27.8981			srRNA	20.0131
		srRNA	27.8981			srRNA	20.0131
		srRNA	27.8981			srRNA	20.0131
		srRNA	27.8981			srRNA	20.0131
		srRNA	27.8981			srRNA	20.0131
		srRNA	27.8981			srRNA	20.0131
		srRNA	27.8981			srRNA	19.7004
		srRNA	27.8981			srRNA	19.7004
		srRNA	27.8981			srRNA	19.7004
		srRNA	27.8981			srRNA	19.7004
		srRNA	27.8981			srRNA	19.7004
		srRNA	27.8981			srRNA	19.7004
		srRNA	27.8981			srRNA	19.7004
		srRNA	27.8981			srRNA	19.7004
		srRNA	27.8981			srRNA	19.7004
		srRNA	27.8981			srRNA	19.7004
		srRNA	27.8981			srRNA	19.7004
		srRNA	27.8981			srRNA	19.7004
		srRNA	27.8981			srRNA	19.7004
		srRNA	27.8981			srRNA	19.7004
		srRNA	27.8981			srRNA	19.7004
		srRNA	27.8981			srRNA	19.3877
		srRNA	27.8981			srRNA	19.3877
		srRNA	27.8981			srRNA	19.3877
		srRNA	27.8981			srRNA	19.3877
		srRNA	27.8981			srRNA	19.3877
		srRNA	27.8981			srRNA	19.3877
		srRNA	27.8981			srRNA	19.3877
		srRNA	27.8981			srRNA	19.3877
		srRNA	26.4298			srRNA	19.3877
		srRNA	26.4298			srRNA	19.3877
		srRNA	26.4298			srRNA	19.3877
		srRNA	26.4298			srRNA	19.3877
		srRNA	26.4298			srRNA	19.075
		srRNA	26.4298			srRNA	19.075
		srRNA	26.4298			srRNA	19.075
		srRNA	26.4298			srRNA	19.075
		srRNA	26.4298			srRNA	19.075
		srRNA	26.4298			srRNA	19.075
		srRNA	26.4298			srRNA	19.075
		srRNA	26.4298			srRNA	19.075
		srRNA	26.4298			srRNA	19.075
		srRNA	26.4298			srRNA	19.075
		srRNA	26.4298			srRNA	19.075
		srRNA	26.4298			srRNA	19.075
		srRNA	26.4298			srRNA	19.075
		srRNA	26.4298			srRNA	19.075
		srRNA	26.4298			srRNA	19.075
		srRNA	26.4298			srRNA	19.075
		srRNA	26.4298			srRNA	19.075
		srRNA	26.4298			srRNA	19.075
		srRNA	26.4298			srRNA	18.7623
		srRNA	26.4298			srRNA	18.7623
		srRNA	26.4298			srRNA	18.7623
		srRNA	26.4298			srRNA	18.7623
		srRNA	26.4298			srRNA	18.7623
		srRNA	26.4298			srRNA	18.7623
		srRNA	26.4298			srRNA	18.7623
		srRNA	26.4298			srRNA	18.7623
		srRNA	26.4298			srRNA	18.7623
		srRNA	26.4298			srRNA	18.7623
		srRNA	26.4298			srRNA	18.7623
		srRNA	26.4298			srRNA	18.7623
		srRNA	26.4298			srRNA	18.7623
		srRNA	26.4298			srRNA	18.7623
		srRNA	26.4298			srRNA	18.7623
		srRNA	26.4298			srRNA	18.7623
		srRNA	26.4298			srRNA	18.7623
		srRNA	24.9615			srRNA	18.7623
		srRNA	24.9615			srRNA	18.4496
		srRNA	24.9615			srRNA	18.4496
		srRNA	24.9615			srRNA	18.4496
		srRNA	24.9615			srRNA	18.4496
		srRNA	24.9615			srRNA	18.4496
		srRNA	24.9615			srRNA	18.4496
		srRNA	24.9615			srRNA	18.4496
		srRNA	24.9615			srRNA	18.4496
		srRNA	24.9615			srRNA	18.4496
		srRNA	24.9615			srRNA	18.4496
		srRNA	24.9615			srRNA	18.4496
		srRNA	24.9615			srRNA	18.4496
		srRNA	24.9615			srRNA	18.4496
		srRNA	24.9615			srRNA	18.4496
		srRNA	24.9615			srRNA	18.4496
		srRNA	24.9615			srRNA	18.4496
		srRNA	24.9615			srRNA	18.4496
		srRNA	24.9615			srRNA	18.1369
		srRNA	24.9615			srRNA	18.1369
		srRNA	24.9615			srRNA	18.1369
		srRNA	24.9615			srRNA	18.1369
		srRNA	24.9615			srRNA	18.1369
		srRNA	24.9615			srRNA	18.1369
		srRNA	24.9615			srRNA	18.1369
		srRNA	24.9615			srRNA	18.1369
		srRNA	24.9615			srRNA	18.1369
		srRNA	24.9615			srRNA	18.1369
		srRNA	24.9615			srRNA	18.1369
		srRNA	24.9615			srRNA	18.1369
		srRNA	24.9615			srRNA	18.1369
		srRNA	24.9615			srRNA	17.8242
		srRNA	24.9615			srRNA	17.8242
		srRNA	24.9615			srRNA	17.8242
		srRNA	24.9615			srRNA	17.8242
		srRNA	24.9615			srRNA	17.8242
		srRNA	24.9615			srRNA	17.8242
		srRNA	24.9615			srRNA	17.8242
		srRNA	24.9615			srRNA	17.8242
		srRNA	24.9615			srRNA	17.8242
		srRNA	24.9615			srRNA	17.8242
		srRNA	24.9615			srRNA	17.8242
		srRNA	24.9615			srRNA	17.8242
		srRNA	24.9615			srRNA	17.8242
		srRNA	24.9615			srRNA	17.8242
		srRNA	24.9615			srRNA	17.8242
		srRNA	24.9615			srRNA	17.8242
		srRNA	24.9615			srRNA	17.8242
		srRNA	24.9615			srRNA	17.8242
		srRNA	24.9615			srRNA	17.8242
		srRNA	23.4932			srRNA	17.8242
		srRNA	23.4932			srRNA	17.8242
		srRNA	23.4932			srRNA	17.5114
		srRNA	23.4932			srRNA	17.5114
		srRNA	23.4932			srRNA	17.5114
		srRNA	23.4932			srRNA	17.5114
		srRNA	23.4932			srRNA	17.5114
		srRNA	23.4932			srRNA	17.5114
		srRNA	23.4932			srRNA	17.5114
		srRNA	23.4932			srRNA	17.5114
		srRNA	23.4932			srRNA	17.5114
		srRNA	23.4932			srRNA	17.5114
		srRNA	23.4932			srRNA	17.5114
		srRNA	23.4932			srRNA	17.5114
		srRNA	23.4932			srRNA	17.5114
		srRNA	23.4932			srRNA	17.5114
		srRNA	23.4932			srRNA	17.5114
		srRNA	23.4932			srRNA	17.5114
		srRNA	23.4932			srRNA	17.5114
		srRNA	23.4932			srRNA	17.5114
		srRNA	23.4932			srRNA	17.5114
		srRNA	23.4932			srRNA	17.5114
		srRNA	23.4932			srRNA	17.5114
		srRNA	23.4932			srRNA	17.5114
		srRNA	23.4932			srRNA	17.1987
		srRNA	23.4932			srRNA	17.1987
		srRNA	23.4932			srRNA	17.1987
		srRNA	23.4932			srRNA	17.1987
		srRNA	23.4932			srRNA	17.1987
		srRNA	23.4932			srRNA	17.1987
		srRNA	23.4932			srRNA	17.1987
		srRNA	23.4932			srRNA	17.1987
		srRNA	23.4932			srRNA	17.1987
		srRNA	23.4932			srRNA	17.1987
		srRNA	23.4932			srRNA	17.1987
		srRNA	23.4932			srRNA	17.1987
		srRNA	23.4932			srRNA	17.1987
		srRNA	23.4932			srRNA	17.1987
		srRNA	23.4932			srRNA	17.1987
		srRNA	23.4932			srRNA	17.1987
		srRNA	23.4932			srRNA	17.1987
		srRNA	23.4932			srRNA	17.1987
		srRNA	23.4932			srRNA	17.1987
		srRNA	23.4932			srRNA	17.1987
		srRNA	23.4932			srRNA	17.1987
		srRNA	23.4932			srRNA	17.1987
		srRNA	23.4932			srRNA	17.1987
		srRNA	23.4932			srRNA	16.886
		srRNA	23.4932			srRNA	16.886
		srRNA	23.4932			srRNA	16.886
		srRNA	23.4932			srRNA	16.886
		srRNA	23.4932			srRNA	16.886
		srRNA	23.4932			srRNA	16.886
		srRNA	23.4932			srRNA	16.886
		srRNA	23.4932			srRNA	16.886
		srRNA	23.4932			srRNA	16.886
		srRNA	23.4932			srRNA	16.886
		srRNA	23.4932			srRNA	16.886
		srRNA	23.4932			srRNA	16.886
		srRNA	23.4932			srRNA	16.886
		srRNA	22.0248			srRNA	16.886
		srRNA	22.0248			srRNA	16.886
		srRNA	22.0248			srRNA	16.886
		srRNA	22.0248			srRNA	16.886
		srRNA	22.0248			srRNA	16.886
		srRNA	22.0248			srRNA	16.886
		srRNA	22.0248			srRNA	16.886
		srRNA	22.0248			srRNA	16.886
		srRNA	22.0248			srRNA	16.886
		srRNA	22.0248			srRNA	16.886
		srRNA	22.0248			srRNA	16.886
		srRNA	22.0248			srRNA	16.886
		srRNA	22.0248			srRNA	16.5733
		srRNA	22.0248			srRNA	16.5733
		srRNA	22.0248			srRNA	16.5733
		srRNA	22.0248			srRNA	16.5733
		srRNA	22.0248			srRNA	16.5733
		srRNA	22.0248			srRNA	16.5733
		srRNA	22.0248			srRNA	16.5733
		srRNA	22.0248			srRNA	16.5733
		srRNA	22.0248			srRNA	16.5733
		srRNA	22.0248			srRNA	16.5733
		srRNA	22.0248			srRNA	16.5733
		srRNA	22.0248			srRNA	16.5733
		srRNA	22.0248			srRNA	16.5733
		srRNA	22.0248			srRNA	16.5733
		srRNA	22.0248			srRNA	16.5733
		srRNA	22.0248			srRNA	16.5733
		srRNA	22.0248			srRNA	16.5733
		srRNA	22.0248			srRNA	16.5733
		srRNA	22.0248			srRNA	16.5733
		srRNA	22.0248			srRNA	16.5733
		srRNA	22.0248			srRNA	16.5733
		srRNA	22.0248			srRNA	16.5733
		srRNA	22.0248			srRNA	16.2606
		srRNA	22.0248			srRNA	16.2606
		srRNA	22.0248			srRNA	16.2606
		srRNA	22.0248			srRNA	16.2606
		srRNA	22.0248			srRNA	16.2606
		srRNA	22.0248			srRNA	16.2606
		srRNA	22.0248			srRNA	16.2606
		srRNA	22.0248			srRNA	16.2606
		srRNA	22.0248			srRNA	16.2606
		srRNA	22.0248			srRNA	16.2606
		srRNA	22.0248			srRNA	16.2606
		srRNA	22.0248			srRNA	16.2606
		srRNA	22.0248			srRNA	16.2606
		srRNA	22.0248			srRNA	16.2606
		srRNA	22.0248			srRNA	16.2606
		srRNA	22.0248			srRNA	16.2606
		srRNA	22.0248			srRNA	16.2606
		srRNA	22.0248			srRNA	16.2606
		srRNA	22.0248			srRNA	16.2606
		srRNA	22.0248			srRNA	16.2606
		srRNA	22.0248			srRNA	16.2606
		srRNA	22.0248			srRNA	16.2606
		srRNA	22.0248			srRNA	16.2606
		srRNA	22.0248			srRNA	16.2606
		srRNA	22.0248			srRNA	16.2606
		srRNA	22.0248			srRNA	15.9479
		srRNA	22.0248			srRNA	15.9479
		srRNA	22.0248			srRNA	15.9479
		srRNA	22.0248			srRNA	15.9479
		srRNA	22.0248			srRNA	15.9479
		srRNA	22.0248			srRNA	15.9479
		srRNA	20.5565			srRNA	15.9479
		srRNA	20.5565			srRNA	15.9479
		srRNA	20.5565			srRNA	15.9479
		srRNA	20.5565			srRNA	15.9479
		srRNA	20.5565			srRNA	15.9479
		srRNA	20.5565			srRNA	15.9479
		srRNA	20.5565			srRNA	15.9479
		srRNA	20.5565			srRNA	15.9479
		srRNA	20.5565			srRNA	15.9479
		srRNA	20.5565			srRNA	15.9479
		srRNA	20.5565			srRNA	15.9479
		srRNA	20.5565			srRNA	15.9479
		srRNA	20.5565			srRNA	15.9479
		srRNA	20.5565			srRNA	15.9479
		srRNA	20.5565			srRNA	15.9479
		srRNA	20.5565			srRNA	15.6352
		srRNA	20.5565			srRNA	15.6352
		srRNA	20.5565			srRNA	15.6352
		srRNA	20.5565			srRNA	15.6352
		srRNA	20.5565			srRNA	15.6352
		srRNA	20.5565			srRNA	15.6352
		srRNA	20.5565			srRNA	15.6352
		srRNA	20.5565			srRNA	15.6352
		srRNA	20.5565			srRNA	15.6352
		srRNA	20.5565			srRNA	15.6352
		srRNA	20.5565			srRNA	15.6352
		srRNA	20.5565			srRNA	15.6352
		srRNA	20.5565			srRNA	15.6352
		srRNA	20.5565			srRNA	15.6352
		srRNA	20.5565			srRNA	15.6352
		srRNA	20.5565			srRNA	15.6352
		srRNA	20.5565			srRNA	15.6352
		srRNA	20.5565			srRNA	15.6352
		srRNA	20.5565			srRNA	15.6352
		srRNA	20.5565			srRNA	15.6352
		srRNA	20.5565			srRNA	15.6352
		srRNA	20.5565			srRNA	15.6352
		srRNA	20.5565			srRNA	15.6352
		srRNA	20.5565			srRNA	15.3225
		srRNA	20.5565			srRNA	15.3225
		srRNA	20.5565			srRNA	15.3225
		srRNA	20.5565			srRNA	15.3225
		srRNA	20.5565			srRNA	15.3225
		srRNA	20.5565			srRNA	15.3225
		srRNA	20.5565			srRNA	15.3225
		srRNA	20.5565			srRNA	15.3225
		srRNA	20.5565			srRNA	15.3225
		srRNA	20.5565			srRNA	15.3225
		srRNA	20.5565			srRNA	15.3225
		srRNA	20.5565			srRNA	15.3225
		srRNA	20.5565			srRNA	15.3225
		srRNA	20.5565			srRNA	15.3225
		srRNA	20.5565			srRNA	15.3225
		srRNA	20.5565			srRNA	15.3225
		srRNA	20.5565			srRNA	15.3225
		srRNA	20.5565			srRNA	15.3225
		srRNA	20.5565			srRNA	15.3225
		srRNA	20.5565			srRNA	15.3225
		srRNA	20.5565			srRNA	15.3225
		srRNA	20.5565			srRNA	15.3225
		srRNA	20.5565			srRNA	15.3225
		srRNA	20.5565			srRNA	15.3225
		srRNA	20.5565			srRNA	15.3225
		srRNA	20.5565			srRNA	15.3225
		srRNA	20.5565			srRNA	15.0098
		srRNA	20.5565			srRNA	15.0098
		srRNA	20.5565			srRNA	15.0098
		srRNA	20.5565			srRNA	15.0098
		srRNA	20.5565			srRNA	15.0098
		srRNA	20.5565			srRNA	15.0098
		srRNA	20.5565			srRNA	15.0098
		srRNA	20.5565			srRNA	15.0098
		srRNA	20.5565			srRNA	15.0098
		srRNA	20.5565			srRNA	15.0098
		srRNA	20.5565			srRNA	15.0098
		srRNA	20.5565			srRNA	15.0098
		srRNA	20.5565			srRNA	15.0098
		srRNA	20.5565			srRNA	15.0098
		srRNA	20.5565			srRNA	15.0098
		srRNA	20.5565			srRNA	15.0098
		srRNA	20.5565			srRNA	15.0098
		srRNA	20.5565			srRNA	15.0098
		srRNA	20.5565			srRNA	15.0098
		srRNA	20.5565			srRNA	15.0098
		srRNA	20.5565			srRNA	14.6971
		srRNA	19.0882			srRNA	14.6971
		srRNA	19.0882			srRNA	14.6971
		srRNA	19.0882			srRNA	14.6971
		srRNA	19.0882			srRNA	14.6971
		srRNA	19.0882			srRNA	14.6971
		srRNA	19.0882			srRNA	14.6971
		srRNA	19.0882			srRNA	14.6971
		srRNA	19.0882			srRNA	14.6971
		srRNA	19.0882			srRNA	14.6971
		srRNA	19.0882			srRNA	14.6971
		srRNA	19.0882			srRNA	14.6971
		srRNA	19.0882			srRNA	14.6971
		srRNA	19.0882			srRNA	14.6971
		srRNA	19.0882			srRNA	14.6971
		srRNA	19.0882			srRNA	14.6971
		srRNA	19.0882			srRNA	14.6971
		srRNA	19.0882			srRNA	14.6971
		srRNA	19.0882			srRNA	14.6971
		srRNA	19.0882			srRNA	14.6971
		srRNA	19.0882			srRNA	14.6971
		srRNA	19.0882			srRNA	14.6971
		srRNA	19.0882			srRNA	14.6971
		srRNA	19.0882			srRNA	14.6971
		srRNA	19.0882			srRNA	14.6971
		srRNA	19.0882			srRNA	14.6971
		srRNA	19.0882			srRNA	14.3844
		srRNA	19.0882			srRNA	14.3844
		srRNA	19.0882			srRNA	14.3844
		srRNA	19.0882			srRNA	14.3844
		srRNA	19.0882			srRNA	14.3844
		srRNA	19.0882			srRNA	14.3844
		srRNA	19.0882			srRNA	14.3844
		srRNA	19.0882			srRNA	14.3844
		srRNA	19.0882			srRNA	14.3844
		srRNA	19.0882			srRNA	14.3844
		srRNA	19.0882			srRNA	14.3844
		srRNA	19.0882			srRNA	14.3844
		srRNA	19.0882			srRNA	14.3844
		srRNA	19.0882			srRNA	14.3844
		srRNA	19.0882			srRNA	14.3844
		srRNA	19.0882			srRNA	14.3844
		srRNA	19.0882			srRNA	14.3844
		srRNA	19.0882			srRNA	14.3844
		srRNA	19.0882			srRNA	14.3844
		srRNA	19.0882			srRNA	14.0717
		srRNA	19.0882			srRNA	14.0717
		srRNA	19.0882			srRNA	14.0717
		srRNA	19.0882			srRNA	14.0717
		srRNA	19.0882			srRNA	14.0717
		srRNA	19.0882			srRNA	14.0717
		srRNA	19.0882			srRNA	14.0717
		srRNA	19.0882			srRNA	14.0717
		srRNA	19.0882			srRNA	14.0717
		srRNA	19.0882			srRNA	14.0717
		srRNA	19.0882			srRNA	14.0717
		srRNA	19.0882			srRNA	14.0717
		srRNA	19.0882			srRNA	14.0717
		srRNA	19.0882			srRNA	14.0717
		srRNA	19.0882			srRNA	14.0717
		srRNA	19.0882			srRNA	14.0717
		srRNA	19.0882			srRNA	14.0717
		srRNA	19.0882			srRNA	14.0717
		srRNA	19.0882			srRNA	14.0717
		srRNA	19.0882			srRNA	14.0717
		srRNA	19.0882			srRNA	14.0717
		srRNA	19.0882			srRNA	14.0717
		srRNA	19.0882			srRNA	14.0717
		srRNA	19.0882			srRNA	14.0717
		srRNA	19.0882			srRNA	14.0717
		srRNA	19.0882			srRNA	14.0717
		srRNA	19.0882			srRNA	14.0717
		srRNA	19.0882			srRNA	14.0717
		srRNA	19.0882			srRNA	14.0717
		srRNA	19.0882			srRNA	14.0717
		srRNA	19.0882			srRNA	14.0717
		srRNA	19.0882			srRNA	14.0717
		srRNA	19.0882			srRNA	14.0717
		srRNA	19.0882			srRNA	14.0717
		srRNA	19.0882			srRNA	14.0717
		srRNA	19.0882			srRNA	13.759
		srRNA	19.0882			srRNA	13.759
		srRNA	19.0882			srRNA	13.759
		srRNA	19.0882			srRNA	13.759
		srRNA	19.0882			srRNA	13.759
		srRNA	19.0882			srRNA	13.759
		srRNA	19.0882			srRNA	13.759
		srRNA	19.0882			srRNA	13.759
		srRNA	19.0882			srRNA	13.759
		srRNA	19.0882			srRNA	13.759
		srRNA	19.0882			srRNA	13.759
		srRNA	19.0882			srRNA	13.759
		srRNA	19.0882			srRNA	13.759
		srRNA	17.6199			srRNA	13.759
		srRNA	17.6199			srRNA	13.759
		srRNA	17.6199			srRNA	13.759
		srRNA	17.6199			srRNA	13.759
		srRNA	17.6199			srRNA	13.759
		srRNA	17.6199			srRNA	13.759
		srRNA	17.6199			srRNA	13.759
		srRNA	17.6199			srRNA	13.759
		srRNA	17.6199			srRNA	13.759
		srRNA	17.6199			srRNA	13.759
		srRNA	17.6199			srRNA	13.759
		srRNA	17.6199			srRNA	13.759
		srRNA	17.6199			srRNA	13.759
		srRNA	17.6199			srRNA	13.759
		srRNA	17.6199			srRNA	13.759
		srRNA	17.6199			srRNA	13.759
		srRNA	17.6199			srRNA	13.4463
		srRNA	17.6199			srRNA	13.4463
		srRNA	17.6199			srRNA	13.4463
		srRNA	17.6199			srRNA	13.4463
		srRNA	17.6199			srRNA	13.4463
		srRNA	17.6199			srRNA	13.4463
		srRNA	17.6199			srRNA	13.4463
		srRNA	17.6199			srRNA	13.4463
		srRNA	17.6199			srRNA	13.4463
		srRNA	17.6199			srRNA	13.4463
		srRNA	17.6199			srRNA	13.4463
		srRNA	17.6199			srRNA	13.4463
		srRNA	17.6199			srRNA	13.4463
		srRNA	17.6199			srRNA	13.4463
		srRNA	17.6199			srRNA	13.4463
		srRNA	17.6199			srRNA	13.4463
		srRNA	17.6199			srRNA	13.4463
		srRNA	17.6199			srRNA	13.4463
		srRNA	17.6199			srRNA	13.4463
		srRNA	17.6199			srRNA	13.4463
		srRNA	17.6199			srRNA	13.4463
		srRNA	17.6199			srRNA	13.4463
		srRNA	17.6199			srRNA	13.4463
		srRNA	17.6199			srRNA	13.4463
		srRNA	17.6199			srRNA	13.4463
		srRNA	17.6199			srRNA	13.4463
		srRNA	17.6199			srRNA	13.4463
		srRNA	17.6199			srRNA	13.4463
		srRNA	17.6199			srRNA	13.4463
		srRNA	17.6199			srRNA	13.4463
		srRNA	17.6199			srRNA	13.4463
		srRNA	17.6199			srRNA	13.4463
		srRNA	17.6199			srRNA	13.4463
		srRNA	17.6199			srRNA	13.1336
		srRNA	17.6199			srRNA	13.1336
		srRNA	17.6199			srRNA	13.1336
		srRNA	17.6199			srRNA	13.1336
		srRNA	17.6199			srRNA	13.1336
		srRNA	17.6199			srRNA	13.1336
		srRNA	17.6199			srRNA	13.1336
		srRNA	17.6199			srRNA	13.1336
		srRNA	17.6199			srRNA	13.1336
		srRNA	17.6199			srRNA	13.1336
		srRNA	17.6199			srRNA	13.1336
		srRNA	17.6199			srRNA	13.1336
		srRNA	17.6199			srRNA	13.1336
		srRNA	17.6199			srRNA	13.1336
		srRNA	17.6199			srRNA	13.1336
		srRNA	17.6199			srRNA	13.1336
		srRNA	17.6199			srRNA	13.1336
		srRNA	17.6199			srRNA	13.1336
		srRNA	17.6199			srRNA	13.1336
		srRNA	17.6199			srRNA	13.1336
		srRNA	17.6199			srRNA	13.1336
		srRNA	17.6199			srRNA	13.1336
		srRNA	17.6199			srRNA	13.1336
		srRNA	17.6199			srRNA	13.1336
		srRNA	17.6199			srRNA	13.1336
		srRNA	17.6199			srRNA	13.1336
		srRNA	17.6199			srRNA	13.1336
		srRNA	17.6199			srRNA	13.1336
		srRNA	17.6199			srRNA	13.1336
		srRNA	17.6199			srRNA	13.1336
		srRNA	17.6199			srRNA	13.1336
		srRNA	17.6199			srRNA	13.1336
		srRNA	17.6199			srRNA	13.1336
		srRNA	17.6199			srRNA	13.1336
		srRNA	17.6199			srRNA	13.1336
		srRNA	17.6199			srRNA	13.1336
		srRNA	17.6199			srRNA	13.1336
		srRNA	17.6199			srRNA	13.1336
		srRNA	17.6199			srRNA	13.1336
		srRNA	17.6199			srRNA	12.8209
		srRNA	17.6199			srRNA	12.8209
		srRNA	17.6199			srRNA	12.8209
		srRNA	17.6199			srRNA	12.8209
		srRNA	17.6199			srRNA	12.8209
		srRNA	17.6199			srRNA	12.8209
		srRNA	17.6199			srRNA	12.8209
		srRNA	17.6199			srRNA	12.8209
		srRNA	17.6199			srRNA	12.8209
		srRNA	17.6199			srRNA	12.8209
		srRNA	17.6199			srRNA	12.8209
		srRNA	17.6199			srRNA	12.8209
		srRNA	17.6199			srRNA	12.8209
		srRNA	17.6199			srRNA	12.8209
		srRNA	17.6199			srRNA	12.8209
		srRNA	17.6199			srRNA	12.8209
		srRNA	17.6199			srRNA	12.8209
		srRNA	17.6199			srRNA	12.8209
		srRNA	17.6199			srRNA	12.8209
		srRNA	17.6199			srRNA	12.8209
		srRNA	16.1516			srRNA	12.8209
		srRNA	16.1516			srRNA	12.8209
		srRNA	16.1516			srRNA	12.8209
		srRNA	16.1516			srRNA	12.8209
		srRNA	16.1516			srRNA	12.8209
		srRNA	16.1516			srRNA	12.8209
		srRNA	16.1516			srRNA	12.8209
		srRNA	16.1516			srRNA	12.8209
		srRNA	16.1516			srRNA	12.8209
		srRNA	16.1516			srRNA	12.8209
		srRNA	16.1516			srRNA	12.8209
		srRNA	16.1516			srRNA	12.8209
		srRNA	16.1516			srRNA	12.8209
		srRNA	16.1516			srRNA	12.8209
		srRNA	16.1516			srRNA	12.8209
		srRNA	16.1516			srRNA	12.8209
		srRNA	16.1516			srRNA	12.8209
		srRNA	16.1516			srRNA	12.8209
		srRNA	16.1516			srRNA	12.8209
		srRNA	16.1516			srRNA	12.8209
		srRNA	16.1516			srRNA	12.8209
		srRNA	16.1516			srRNA	12.8209
		srRNA	16.1516			srRNA	12.8209
		srRNA	16.1516			srRNA	12.8209
		srRNA	16.1516			srRNA	12.8209
		srRNA	16.1516			srRNA	12.8209
		srRNA	16.1516			srRNA	12.5082
		srRNA	16.1516			srRNA	12.5082
		srRNA	16.1516			srRNA	12.5082
		srRNA	16.1516			srRNA	12.5082
		srRNA	16.1516			srRNA	12.5082
		srRNA	16.1516			srRNA	12.5082
		srRNA	16.1516			srRNA	12.5082
		srRNA	16.1516			srRNA	12.5082
		srRNA	16.1516			srRNA	12.5082
		srRNA	16.1516			srRNA	12.5082
		srRNA	16.1516			srRNA	12.5082
		srRNA	16.1516			srRNA	12.5082
		srRNA	16.1516			srRNA	12.5082
		srRNA	16.1516			srRNA	12.5082
		srRNA	16.1516			srRNA	12.5082
		srRNA	16.1516			srRNA	12.5082
		srRNA	16.1516			srRNA	12.5082
		srRNA	16.1516			srRNA	12.5082
		srRNA	16.1516			srRNA	12.5082
		srRNA	16.1516			srRNA	12.5082
		srRNA	16.1516			srRNA	12.5082
		srRNA	16.1516			srRNA	12.5082
		srRNA	16.1516			srRNA	12.5082
		srRNA	16.1516			srRNA	12.5082
		srRNA	16.1516			srRNA	12.5082
		srRNA	16.1516			srRNA	12.5082
		srRNA	16.1516			srRNA	12.5082
		srRNA	16.1516			srRNA	12.5082
		srRNA	16.1516			srRNA	12.5082
		srRNA	16.1516			srRNA	12.5082
		srRNA	16.1516			srRNA	12.5082
		srRNA	16.1516			srRNA	12.5082
		srRNA	16.1516			srRNA	12.5082
		srRNA	16.1516			srRNA	12.5082
		srRNA	16.1516			srRNA	12.1955
		srRNA	16.1516			srRNA	12.1955
		srRNA	16.1516			srRNA	12.1955
		srRNA	16.1516			srRNA	12.1955
		srRNA	16.1516			srRNA	12.1955
		srRNA	16.1516			srRNA	12.1955
		srRNA	16.1516			srRNA	12.1955
		srRNA	16.1516			srRNA	12.1955
		srRNA	16.1516			srRNA	12.1955
		srRNA	16.1516			srRNA	12.1955
		srRNA	16.1516			srRNA	12.1955
		srRNA	16.1516			srRNA	12.1955
		srRNA	16.1516			srRNA	12.1955
		srRNA	16.1516			srRNA	12.1955
		srRNA	16.1516			srRNA	12.1955
		srRNA	16.1516			srRNA	12.1955
		srRNA	16.1516			srRNA	12.1955
		srRNA	16.1516			srRNA	12.1955
		srRNA	16.1516			srRNA	12.1955
		srRNA	16.1516			srRNA	12.1955
		srRNA	16.1516			srRNA	12.1955
		srRNA	16.1516			srRNA	12.1955
		srRNA	16.1516			srRNA	12.1955
		srRNA	16.1516			srRNA	12.1955
		srRNA	16.1516			srRNA	12.1955
		srRNA	16.1516			srRNA	12.1955
		srRNA	16.1516			srRNA	12.1955
		srRNA	16.1516			srRNA	12.1955
		srRNA	16.1516			srRNA	12.1955
		srRNA	16.1516			srRNA	12.1955
		srRNA	16.1516			srRNA	12.1955
		srRNA	16.1516			srRNA	12.1955
		srRNA	16.1516			srRNA	12.1955
		srRNA	16.1516			srRNA	12.1955
		srRNA	16.1516			srRNA	12.1955
		srRNA	16.1516			srRNA	12.1955
		srRNA	16.1516			srRNA	12.1955
		srRNA	16.1516			srRNA	12.1955
		srRNA	16.1516			srRNA	12.1955
		srRNA	16.1516			srRNA	12.1955
		srRNA	16.1516			srRNA	12.1955
		srRNA	16.1516			srRNA	11.8828
		srRNA	16.1516			srRNA	11.8828
		srRNA	16.1516			srRNA	11.8828
		srRNA	14.6832			srRNA	11.8828
		srRNA	14.6832			srRNA	11.8828
		srRNA	14.6832			srRNA	11.8828
		srRNA	14.6832			srRNA	11.8828
		srRNA	14.6832			srRNA	11.8828
		srRNA	14.6832			srRNA	11.8828
		srRNA	14.6832			srRNA	11.8828
		srRNA	14.6832			srRNA	11.8828
		srRNA	14.6832			srRNA	11.8828
		srRNA	14.6832			srRNA	11.8828
		srRNA	14.6832			srRNA	11.8828
		srRNA	14.6832			srRNA	11.8828
		srRNA	14.6832			srRNA	11.8828
		srRNA	14.6832			srRNA	11.8828
		srRNA	14.6832			srRNA	11.8828
		srRNA	14.6832			srRNA	11.8828
		srRNA	14.6832			srRNA	11.8828
		srRNA	14.6832			srRNA	11.8828
		srRNA	14.6832			srRNA	11.8828
		srRNA	14.6832			srRNA	11.8828
		srRNA	14.6832			srRNA	11.8828
		srRNA	14.6832			srRNA	11.8828
		srRNA	14.6832			srRNA	11.8828
		srRNA	14.6832			srRNA	11.8828
		srRNA	14.6832			srRNA	11.8828
		srRNA	14.6832			srRNA	11.8828
		srRNA	14.6832			srRNA	11.8828
		srRNA	14.6832			srRNA	11.8828
		srRNA	14.6832			srRNA	11.8828
		srRNA	14.6832			srRNA	11.8828
		srRNA	14.6832			srRNA	11.8828
		srRNA	14.6832			srRNA	11.8828
		srRNA	14.6832			srRNA	11.8828
		srRNA	14.6832			srRNA	11.8828
		srRNA	14.6832			srRNA	11.8828
		srRNA	14.6832			srRNA	11.8828
		srRNA	14.6832			srRNA	11.8828
		srRNA	14.6832			srRNA	11.8828
		srRNA	14.6832			srRNA	11.8828
		srRNA	14.6832			srRNA	11.8828
		srRNA	14.6832			srRNA	11.8828
		srRNA	14.6832			srRNA	11.8828
		srRNA	14.6832			srRNA	11.8828
		srRNA	14.6832			srRNA	11.8828
		srRNA	14.6832			srRNA	11.8828
		srRNA	14.6832			srRNA	11.8828
		srRNA	14.6832			srRNA	11.8828
		srRNA	14.6832			srRNA	11.8828
		srRNA	14.6832			srRNA	11.8828
		srRNA	14.6832			srRNA	11.8828
		srRNA	14.6832			srRNA	11.8828
		srRNA	14.6832			srRNA	11.5701
		srRNA	14.6832			srRNA	11.5701
		srRNA	14.6832			srRNA	11.5701
[truncated: 276,535+ more rows]

[truncated: 3 more sheets: Fig. S3k, Fig. S3l, Fig. S3m]
