# Supplementary material for: Discovery of the major 15–30 nt mammalian small RNAs, their biogenesis and function
Source: Nat Commun. 2023 Sep 18;14:5796. doi: 10.1038/s41467-023-41554-6 (PMC10507107; doi:10.1038/s41467-023-41554-6)
Supplement: Supplementary file 16 — Source Data [file 41467_2023_41554_MOESM16_ESM.zip › Source_Data_Fig._S4.xlsx]

## Sheet: Fig. S4a
	Liver 3'-OH-1	SubjectStart	SubjectEnd	RPM	Liver 3'-cP-1	SubjectStart	SubjectEnd	RPM	Liver 3'-OH-2	SubjectStart	SubjectEnd	RPM	Liver 3'-cP-2	SubjectStart	SubjectEnd	RPM	Liver 3'-OH-3	SubjectStart	SubjectEnd	RPM	Liver 3'-cP-3	SubjectStart	SubjectEnd	RPM	Hepa 1-6 3'-OH	SubjectStart	SubjectEnd	RPM	Hepa 1-6 3'-cP	SubjectStart	SubjectEnd	RPM	Hep G2 3'-OH	SubjectStart	SubjectEnd	RPM	Hep G2 3'-cP	SubjectStart	SubjectEnd	RPM
Fig. S4a		58	75	3662.82		1	20	4215.97		58	75	3412.02		1	20	4388.8		58	75	3237.86		1	20	5340.11		59	75	7194.84		21	36	7336.34		60	75	5186.19		21	35	5559.77
		58	75	3498.48		1	21	3808.41		58	75	3154.97		21	35	4176.66		58	75	3033.75		1	21	4315.84		58	75	2481.7		21	35	7013.38		58	75	2788.08		21	36	4326.1
		58	75	2472.06		21	35	3544.74		58	75	2184.94		1	21	3857.64		58	75	2444.63		1	23	3776.25		48	67	2194.13		14	36	3218.89		56	75	2516.56		14	36	2232.54
		56	75	1582.12		21	36	3429.08		60	75	1565.31		1	23	3674.46		59	76	1438.02		21	35	3168.69		60	75	1669.47		1	21	2793		58	75	2312.47		1	20	1914.48
		59	76	1426.13		1	23	3334.52		56	75	1300.14		14	36	3022.96		60	75	1371.53		24	41	3138.6		58	75	1575.07		1	20	2561.21		54	75	1818.63		21	41	1796.62
		58	75	1271.54		24	41	3039.33		59	76	1224.38		1	22	2996.03		58	75	1226.18		14	36	2884.47		56	75	1294.08		24	41	2515.49		61	75	1179.01		1	20	1723.77
		56	75	1187.98		1	22	2690.42		58	75	1079.62		21	36	2595.83		56	75	1011.25		1	18	2608.62		76	93	1177.74		21	41	2404.81		58	75	1175.37		1	18	1716.42
		60	75	1171.27		14	36	2309.44		56	75	1066.09		24	41	2492.61		56	75	978.779		12	40	2593.73		58	75	1132.74		58	74	2246.54		59	75	1078.79		1	23	1646.32
		61	75	1027.82		21	41	2056.19		61	75	948.384		1	18	1825.2		61	75	910.744		21	36	2517.08		58	75	1048.22		1	18	1848.19		58	75	1067.85		37	66	1614.18
		61	75	884.369		1	18	2036.45		56	75	734.626		21	41	1728.1		61	75	779.312		1	19	2352.32		47	67	935.165		1	23	1703.02		56	75	905.67		1	18	1482.24
		56	75	821.697		1	16	2020.01		78	92	702.156		1	19	1640.8		56	75	723.647		12	36	1995.48		61	75	918.701		12	40	1508.12		49	75	887.447		17	36	1363.16
		59	76	707.495		1	19	1673.56		61	75	694.039		12	40	1567.78		59	76	714.37		21	41	1825.44		76	92	916.506		17	36	1467.75		77	93	774.466		24	41	1338.97
		61	75	696.354		58	74	1659.31		61	75	656.157		58	74	1488.23		54	75	672.621		1	21	1718.39		49	76	829.794		12	36	1426.84		3	31	763.533		1	19	1243.77
		54	75	662.929		12	40	1429.63		61	75	627.746		1	21	1372.77		78	92	575.207		1	20	1716.84		49	76	758.45		1	22	1260.02		50	75	685.175		1	22	1202.75
		69	86	632.289		12	36	1340.28		59	76	604.747		12	36	1316.48		61	75	569.022		1	22	1695.43		50	76	712.35		1	20	1244.78		56	75	614.106		1	21	1081.53
		78	92	622.54		1	20	1263.53		54	75	504.632		1	16	1308.32		61	75	548.92		14	40	1669.06		56	75	701.374		1	20	1202.54		48	67	588.594		45	74	1047.24
		56	75	491.626		12	41	1262.71		77	92	503.279		12	41	1274.86		76	92	524.18		58	74	1588.38		54	75	617.955		1	18	1161.9		58	75	583.128		58	74	993.363
		49	75	486.055		1	18	1242.98		56	75	487.045		1	20	1214.08		69	86	497.894		51	67	1537.49		49	67	543.318		21	38	1111.37		55	75	481.08		14	35	783.364
		77	92	479.091		1	21	1180.48		57	75	464.045		1	21	1209.59		60	76	483.978		12	41	1462.71		45	75	533.439		14	40	1107.36		56	75	479.258		21	38	748.772
		57	75	463.772		1	21	1117.72		76	92	405.871		51	67	1166.35		49	75	457.691		1	18	1418.03		58	75	513.682		1	21	996.412		79	93	462.858		1	21	703.772
		59	75	458.201		1	20	996.025		60	76	366.636		17	36	1155.74		57	76	439.136		1	20	1413.07		78	92	456.606		1	20	957.379		56	75	459.213		1	15	667.038
		41	70	445.666		17	36	976.016		56	75	344.99		14	40	1106.79		56	75	439.136		1	21	1252.96		77	92	454.411		1	16	932.783		55	76	411.834		1	20	623.875
		76	92	416.419		1	20	963.409		57	76	336.873		45	74	1101.48		57	75	408.211		1	20	1218.82		58	75	453.314		21	42	896.423		31	46	399.078		12	40	601.222
		58	75	416.419		24	41	941.756		57	75	331.461		1	20	1055.79		56	75	395.841		17	36	1110.84		76	93	452.216		4	21	879.045		54	75	395.433		17	35	569.691
		61	75	416.419		1	20	940.66		61	75	323.344		1	18	932.588		77	92	381.925		9	34	1096.57		49	76	448.923		1	21	848.568		61	75	375.388		12	41	549.487
		58	75	410.849		14	40	923.666		58	75	309.814		1	20	928.101		56	75	355.639		1	20	982.693		45	75	413.8		58	74	803.653		61	75	360.81		1	16	521.936
		60	76	406.671		21	38	923.392		62	76	308.462		1	20	875.883		58	75	346.361		45	74	925.909		59	76	405.019		21	35	791.889		78	93	358.988		12	36	498.671
		56	75	396.922		4	21	889.406		49	75	308.462		45	74	822.44		76	93	326.26		4	21	872.539		58	75	403.921		12	36	782.532		60	76	349.877		21	39	494.692
		57	75	370.46		1	15	886.939		69	86	304.403		21	38	759.615		58	75	324.713		45	74	870.057		59	76	391.847		14	35	740.826		59	76	349.877		1	20	453.059
		57	76	342.606		58	74	772.097		49	75	289.521		14	35	739.625		49	75	313.89		1	16	863.23		56	75	361.114		1	16	738.687		24	53	346.232		21	42	417.549
		55	75	341.213		51	67	747.156		61	76	281.404		1	20	721.675		57	75	312.343		1	20	848.957		49	75	355.626		12	41	720.774		61	75	322.542		58	74	403.774
		56	75	328.679		24	40	661.915		76	93	271.933		45	74	721.267		62	76	296.881		21	42	803.654		59	76	344.65		9	34	685.752		61	75	302.497		20	48	400.406
		40	69	325.893		21	42	645.196		55	75	269.227		9	34	720.043		55	75	295.335		21	38	771.694		59	75	339.162		24	41	671.582		57	75	300.675		1	16	397.039
		76	93	320.323		1	15	636.151		41	70	254.346		21	42	715.556		59	75	284.511		24	41	758.973		61	75	335.869		40	55	656.343		57	75	298.853		1	17	367.651
		49	75	318.93		9	34	632.588		54	75	254.346		14	41	713.516		61	75	279.872		58	74	710.877		49	76	328.186		17	35	652.868		59	76	297.031		1	20	361.223
		62	76	306.396		24	40	625.188		61	76	251.64		1	30	702.501		59	75	269.048		14	41	707.154		55	75	297.453		24	40	616.775		47	69	289.742		1	21	355.407
		57	75	289.683		45	74	612.854		61	75	248.934		1	15	670.272		62	76	248.947		14	35	690.708		49	76	295.258		1	20	563.306		58	75	284.275		45	74	353.57
		54	75	282.72		14	41	612.306		62	76	242.169		24	41	641.716		62	76	241.216		1	25	657.818		25	45	295.258		58	74	555.82		3	32	262.407		12	35	346.223
		61	75	272.971		1	20	608.743		56	75	240.817		24	50	623.765		54	75	239.669		16	42	616.859		59	76	294.16		1	28	551.542		16	32	255.118		14	40	340.101
		61	75	242.331		1	25	602.165		60	75	234.052		58	74	607.447		61	75	236.577		16	34	613.446		61	75	284.281		21	39	551.007		57	76	246.007		24	41	338.57
		47	75	236.76		1	20	587.364		56	75	232.699		37	66	586.233		58	76	227.299		1	20	601.965		59	76	278.793		9	23	549.671		57	75	244.185		1	30	335.815
		58	76	233.975		45	74	584.623		59	75	228.64		1	15	582.97		57	75	222.661		1	20	586.451		56	75	277.696		16	42	538.175		80	97	235.073		49	74	335.815
		39	66	224.226		9	23	582.705		58	75	228.64		1	20	578.482		56	75	222.661		1	15	585.209		76	93	267.817		1	20	492.458		1	15	235.073		1	19	322.346
		68	85	220.048		21	39	565.985		62	76	221.876		21	39	568.283		60	75	211.837		1	28	580.555		50	75	246.963		56	74	477.219		16	34	231.429		12	36	319.897
		56	75	217.262		14	35	562.97		56	76	215.111		4	21	550.333		60	75	207.198		1	20	578.693		58	75	241.475		24	40	473.476		56	75	229.606		17	39	314.999
		69	86	217.262		1	20	556.118		60	75	211.053		1	25	548.293		58	76	205.652		1	20	547.664		50	75	239.279		1	20	464.119		73	92	225.962		20	35	313.162
		40	66	208.906		1	30	554.748		58	76	209.7		49	74	535.647		53	76	197.921		14	36	544.251		55	76	226.108		1	16	452.89		27	52	225.962		14	35	307.958
		53	76	203.335		24	50	539.947		57	75	205.641		1	20	514.433		61	76	193.282		24	40	533.391		58	75	225.01		45	74	444.87		1	24	218.673		1	20	307.652
		56	75	203.335		24	40	518.569		59	75	200.229		24	40	495.259		69	86	185.551		14	35	523.461		57	75	221.718		14	41	439.523		48	75	218.673		12	36	302.142
		59	75	201.943		42	59	515.006		40	69	198.877		1	28	494.035		47	75	184.004		21	39	498.638		47	76	206.351		56	74	436.849		48	75	218.673		14	41	299.999
		60	75	199.157		17	39	514.457		55	75	181.289		1	23	489.14		61	76	184.004		9	36	490.26		57	76	200.863		24	40	435.245		49	75	216.851		17	41	295.101
		60	75	193.586		24	40	496.368		53	76	179.936		16	42	452.424		68	85	179.366		14	34	454.887		57	75	199.765		1	19	434.176		55	75	216.851		1	20	285.305
		55	75	192.194		16	34	470.33		56	75	178.583		1	26	441.409		56	75	177.819		24	50	440.303		25	45	198.668		9	23	418.669		56	75	211.384		1	23	284.387
		61	76	192.194		16	30	459.366		76	93	178.583		17	39	441.001		46	75	176.273		1	28	439.993		56	75	190.984		1	17	411.986		59	75	207.739		24	40	284.08
		48	75	181.052		1	20	457.448		52	75	177.23		1	20	438.961		74	93	174.727		17	39	433.167		50	76	188.789		12	35	405.569		58	75	196.806		1	20	281.631
		52	75	176.874		1	17	450.87		60	76	166.407		1	20	438.553		56	76	170.088		9	34	432.546		50	76	186.594		9	36	400.222		55	76	191.339		12	40	281.631
		68	85	175.481		49	74	439.632		59	76	166.407		9	36	431.21		55	75	168.542		24	40	422.617		58	75	186.594		58	73	400.222		56	75	189.516		9	36	277.346
		59	76	171.303		1	20	439.358		58	76	160.995		14	34	429.17		41	70	168.542		14	36	416.721		47	69	183.301		45	74	395.945		60	76	187.694		14	34	267.55
		58	76	169.91		1	23	431.41		72	86	160.995		14	35	418.971		52	75	168.542		1	19	414.549		50	76	180.008		51	67	394.608		60	75	185.872		1	19	261.734
		56	75	168.518		21	35	417.431		52	75	158.289		17	41	411.628		56	75	166.996		1	23	412.998		69	93	175.618		14	34	380.973		47	67	184.05		16	34	258.366
		57	76	168.518		14	35	413.868		61	75	152.878		24	40	411.22		57	76	166.996		1	20	407.102		76	93	173.423		16	34	376.161		1	30	176.761		1	20	255.917
		46	75	165.732		37	66	406.468		52	75	151.525		24	40	405.101		59	76	166.996		1	30	400.586		74	93	172.325		21	36	369.477		3	31	174.938		1	28	251.019
		48	67	161.554		16	42	403.727		56	75	143.408		1	20	390.006		76	93	165.449		1	20	400.586		49	76	163.544		1	20	367.338		69	86	169.471		20	34	243.672
		52	75	160.161		1	16	396.327		74	93	142.055		42	57	383.887		72	86	165.449		1	15	393.76		50	76	161.349		17	33	365.734		50	75	165.827		1	23	241.53
		62	76	160.161		1	20	391.119		50	75	139.349		9	34	382.663		48	75	163.903		1	20	391.898		45	66	158.056		1	26	364.932		57	76	164.005		12	40	238.468
		60	75	158.769		56	74	390.845		57	75	137.996		16	30	380.215		50	75	160.81		24	40	391.588		47	76	155.861		21	41	361.457		49	67	160.36		17	35	229.897
		72	86	158.769		14	34	379.882		52	75	137.996		16	34	371.24		56	75	159.264		9	23	381.038		65	93	154.763		1	20	360.655		61	77	160.36		1	23	229.897
		61	76	153.198		1	19	378.237		57	76	132.584		17	35	365.529		60	76	157.718		24	40	370.798		50	75	154.763		17	41	355.308		49	75	156.716		1	19	229.591
		52	75	151.805		17	41	370.289		47	75	131.231		14	36	364.305		52	75	154.625		17	35	369.867		49	76	151.47		1	23	347.554		59	74	156.716		14	38	228.366
		71	86	149.02		1	16	369.741		59	74	131.231		1	28	363.897		59	74	151.533		1	26	366.144		66	93	148.178		1	16	338.732		32	46	154.893		56	74	228.06
		62	76	147.627		34	57	366.177		60	75	129.879		14	36	349.619		49	75	149.987		1	19	362.11		61	75	147.08		14	36	337.128		60	77	154.893		9	34	224.999
		50	75	144.842		14	36	360.97		68	85	129.879		22	51	348.395		60	75	146.894		17	35	357.766		74	93	145.982		37	66	328.305		48	69	154.893		1	20	221.632
		50	75	140.663		1	26	354.392		71	86	128.526		14	38	336.156		59	75	145.348		17	41	357.766		48	76	141.592		1	20	326.166		72	88	151.249		16	42	218.57
		74	93	139.271		1	28	345.621		60	75	125.82		1	22	332.077		71	86	142.255		21	41	352.491		73	93	139.397		14	35	317.879		59	74	149.426		45	74	216.428
		61	75	139.271		56	74	331.643		56	75	124.467		9	23	328.405		57	75	139.163		1	19	346.285		50	76	131.713		57	74	317.077		48	75	147.604		24	40	216.428
		50	75	139.271		14	36	329.724		49	75	123.114		56	74	325.957		68	85	132.978		45	74	345.665		50	75	130.616		1	15	311.195		60	75	147.604		9	34	215.815
		60	75	135.093		45	74	327.806		60	75	120.408		34	57	319.43		52	75	131.432		56	74	340.079		56	75	130.616		14	38	311.195		57	75	145.782		1	23	213.979
		59	75	130.914		1	20	327.257		1	15	120.408		1	21	316.982		55	76	131.432		21	40	338.838		59	76	129.518		17	35	293.55		59	75	143.96		14	40	207.856
		76	93	130.914		1	16	326.983		1	15	119.055		24	40	316.574		57	76	131.432		49	74	332.322		58	75	128.421		40	55	286.331		58	76	140.315		51	67	207.244
		62	77	130.914		17	35	325.613		69	86	119.055		14	39	293.729		70	86	125.247		59	75	331.391		56	75	125.128		4	20	285.797		59	75	136.671		4	21	205.101
		70	86	130.914		24	44	320.131		48	75	116.35		1	25	292.505		57	76	123.7		21	35	330.46		59	76	121.835		9	35	284.995		61	75	133.026		1	20	201.428
		60	76	129.522		1	28	316.02		61	75	116.35		1	16	285.977		50	75	122.154		16	33	330.15		76	93	119.64		45	74	283.925		29	54	133.026		24	49	201.122
		58	76	128.129		24	44	313.827		50	75	116.35		1	20	282.306		48	75	120.608		56	74	324.565		57	75	118.542		21	36	282.589		16	35	131.204		39	66	200.203
		60	75	118.38		1	22	312.457		70	86	110.938		1	20	282.306		60	75	120.608		14	40	323.634		59	75	117.444		24	40	276.439		58	76	131.204		21	35	198.673
		52	76	118.38		17	35	308.071		50	75	106.879		14	39	281.898		40	69	114.423		1	19	316.807		61	75	116.347		59	74	275.37		57	75	129.381		1	16	198.366
		59	76	118.38		22	51	304.782		60	74	104.173		1	19	281.082		61	75	111.33		58	74	314.946		60	75	114.152		1	23	274.301		61	75	129.381		14	34	194.081
		52	75	116.987		21	41	303.686		46	75	104.173		17	35	278.634		51	70	111.33		1	21	313.394		58	76	111.956		1	28	269.756		47	75	125.737		1	18	193.775
		58	74	115.595		1	20	299.575		55	76	104.173		24	49	276.594		59	76	111.33		1	22	312.774		48	76	111.956		21	40	266.013		56	75	125.737		14	39	191.02
		53	75	114.202		58	74	294.915		57	76	102.821		24	44	274.555		52	76	109.784		14	38	310.602		56	75	110.859		35	55	263.072		69	86	122.092		9	23	188.571
		59	74	114.202		9	36	290.53		1	16	101.468		1	19	271.699		62	77	106.692		1	16	306.258		45	69	107.566		1	19	259.864		57	75	120.27		1	28	187.346
		56	75	112.809		1	19	289.982		59	75	101.468		21	40	269.659		61	75	106.692		1	23	301.293		48	69	106.468		14	33	258.527		60	75	120.27		1	25	185.816
		57	76	112.809		1	19	286.967		48	75	100.115		21	41	266.396		59	75	102.053		34	57	297.88		59	75	105.371		1	25	253.715		1	30	120.27		21	41	179.387
		60	77	110.024		1	21	283.952		60	76	100.115		1	17	266.396		60	75	100.507		14	34	295.708		61	75	104.273		20	48	247.566		61	76	118.448		1	20	176.02
		57	76	110.024		24	49	282.033		47	75	97.4089		24	49	260.276		54	75	97.414		17	35	291.674		57	76	103.176		17	35	246.496		61	75	118.448		9	34	175.407
		51	70	108.631		1	19	281.485		57	76	97.4089		1	16	258.644		58	74	95.8678		1	23	290.743		58	75	103.176		1	16	245.694		60	75	116.626		58	73	174.489
		57	75	107.238		58	73	281.211		52	76	97.4089		14	40	256.605		50	75	95.8678		14	36	290.122		75	93	102.078		4	21	245.694		49	76	116.626		1	19	173.877
		54	75	107.238		16	33	280.389		59	76	96.056		1	19	254.973		47	75	92.7753		37	66	277.711		50	75	100.98		49	74	245.16		62	77	116.626		1	25	169.285
		59	75	105.846		1	25	279.567		40	66	93.3502		17	35	250.893		53	75	92.7753		12	36	274.298		37	52	98.7851		9	34	241.951		79	97	111.159		24	40	168.979
		49	75	103.06		14	38	277.374		39	66	91.9973		56	74	242.326		60	77	91.229		58	74	271.505		15	31	98.7851		1	19	236.07		37	53	109.336		24	40	167.142
		55	76	101.668		9	34	274.359		62	77	90.6444		59	75	241.102		57	75	91.229		16	30	259.404		25	45	98.7851		55	74	230.99		57	75	107.514		24	50	164.693
		57	75	98.8822		14	39	272.44		50	75	89.2915		14	34	239.062		72	88	91.229		17	40	258.783		69	86	96.5898		21	36	228.851		58	74	105.692		1	16	164.693
		56	76	96.0968		7	23	255.173		53	75	89.2915		1	19	237.839		50	75	91.229		12	30	258.473		59	76	95.4922		24	38	221.365		54	75	103.87		1	16	164.081
		47	67	94.7041		42	57	254.625		58	75	85.2328		1	23	236.615		47	67	91.229		58	73	258.162		58	74	94.3946		1	16	218.692		60	74	100.225		22	51	163.469
		53	75	94.7041		14	40	247.773		60	75	85.2328		17	40	235.799		59	75	91.229		1	16	251.646		45	75	93.297		20	35	217.355		60	74	100.225		42	59	161.326
		48	75	90.526		17	40	245.306		48	67	85.2328		58	74	227.64		1	15	88.1365		14	39	247.612		57	74	92.1994		21	38	217.088		49	76	98.4028		21	41	159.489
		59	75	90.526		57	74	244.758		72	88	83.8799		1	23	223.968		53	75	86.5903		22	51	247.302		50	76	91.1018		20	34	216.553		58	75	96.5805		1	15	158.877
		60	76	86.3478		7	23	244.21		68	85	83.8799		1	16	221.52		50	76	85.044		14	39	246.682		31	46	90.0042		14	36	214.949		52	75	96.5805		57	74	152.142
		50	75	86.3478		14	36	243.113		1	28	82.527		20	48	221.52		50	75	83.4978		1	17	234.58		59	75	90.0042		21	36	213.88		50	75	96.5805		18	36	150.918
		49	75	83.5624		21	36	243.113		74	93	82.527		58	73	219.889		49	75	81.9515		42	57	233.029		58	75	90.0042		16	33	213.612		24	53	94.7582		1	19	150.305
		50	75	83.5624		4	21	241.195		49	75	81.1741		57	74	219.481		60	75	81.9515		57	74	224.341		59	76	88.9065		34	55	212.008		58	74	94.7582		1	22	149.081
		79	96	83.5624		14	34	239.002		57	75	79.8212		1	16	219.073		49	76	81.9515		14	33	224.341		59	75	88.9065		14	34	209.869		16	31	94.7582		37	55	147.856
		49	67	83.5624		9	23	238.728		56	76	77.1154		21	35	217.441		52	75	80.4052		9	36	217.204		56	75	87.8089		56	71	208.265		49	76	92.936		1	20	145.408
		70	86	82.1697		21	40	238.454		50	76	75.7625		1	20	213.769		40	66	78.859		17	36	210.998		47	76	87.8089		1	20	207.196		1	28	91.1137		24	49	145.101
		40	67	80.777		1	16	238.454		58	76	75.7625		1	23	212.545		60	77	78.859		58	74	210.378		58	71	87.8089		21	35	204.255		42	63	91.1137		19	36	142.04
		60	77	80.777		24	49	237.632		54	75	75.7625		58	74	212.137		60	74	77.3127		9	35	203.241		48	77	87.8089		59	75	203.988		68	85	91.1137		1	28	140.51
		55	76	79.3843		12	36	231.602		58	74	74.4096		14	36	210.913		53	75	75.7665		12	35	199.828		49	76	87.8089		42	59	201.582		59	76	89.2914		34	57	137.754
		57	75	79.3843		17	35	231.054		59	75	74.4096		42	59	210.506		57	75	74.2202		1	18	190.209		59	76	86.7113		24	50	201.047		56	75	89.2914		1	30	134.081
		56	75	77.9916		14	39	231.054		60	77	74.4096		9	35	206.834		57	75	71.1277		17	35	190.209		58	75	86.7113		4	21	198.641		58	73	87.4691		40	55	134.081
		71	88	77.9916		12	30	227.216		70	85	74.4096		58	74	206.018		59	76	71.1277		14	40	188.967		50	75	86.7113		14	39	197.839		59	76	85.6469		14	36	129.795
		60	77	76.5989		59	75	221.735		60	77	74.4096		14	33	204.386		1	16	71.1277		7	23	186.795		48	75	85.6137		17	40	190.888		1	29	83.8246		24	38	129.795
		59	75	75.2062		55	74	218.72		54	76	73.0567		14	40	202.754		58	76	69.5815		1	25	185.554		60	76	82.3209		58	74	188.214		78	97	83.8246		9	35	129.183
		49	76	75.2062		1	23	216.527		61	76	73.0567		16	33	199.899		71	85	69.5815		9	34	184.003		60	76	82.3209		21	35	186.61		56	75	83.8246		14	41	127.959
		70	85	75.2062		17	35	208.305		59	75	71.7038		12	36	196.635		60	75	68.0352		24	44	183.382		37	54	82.3209		1	25	180.194		57	76	82.0023		17	35	127.653
		58	75	72.4208		17	33	206.386		50	75	70.3509		14	41	195.819		70	86	68.0352		16	34	174.384		60	76	82.3209		1	17	179.392		21	36	80.18		17	38	126.122
		54	75	72.4208		1	23	206.386		62	76	67.6451		12	30	195.003		71	85	68.0352		1	21	172.832		58	85	82.3209		26	40	174.312		60	75	80.18		1	26	126.122
		56	75	72.4208		20	35	203.919		48	75	66.2922		17	36	182.357		41	70	68.0352		4	21	172.212		48	77	82.3209		12	36	173.51		58	75	80.18		1	21	124.897
		72	86	72.4208		17	36	202.275		56	75	64.9393		7	23	178.685		51	75	66.489		12	36	169.729		59	75	80.1257		9	35	172.708		43	58	78.3578		1	16	124.591
		49	76	72.4208		1	23	200.356		61	77	63.5864		9	36	177.053		51	76	66.489		1	30	167.868		49	76	80.1257		36	51	166.826		68	87	78.3578		56	74	121.53
		60	77	72.4208		58	74	198.712		59	75	63.5864		17	36	172.566		63	77	66.489		55	74	167.557		58	75	77.9304		34	57	166.559		46	75	78.3578		14	40	120.612
		60	74	71.0281		9	35	194.874		51	70	63.5864		24	48	171.75		38	67	66.489		4	21	166.626		58	75	76.8328		7	23	166.559		14	31	76.5355		14	36	119.999
		50	75	71.0281		58	74	194.6		61	77	63.5864		24	44	170.118		56	75	66.489		1	21	165.075		35	54	75.7352		58	74	166.291		57	75	74.7132		40	66	118.469
		56	75	71.0281		14	40	190.489		75	93	62.2335		12	35	157.063		60	76	64.9427		9	23	164.765		49	76	75.7352		12	30	166.024		56	75	74.7132		21	37	118.163
		41	69	69.6354		24	48	190.489		51	76	62.2335		24	38	155.839		61	77	64.9427		1	16	163.834		55	76	74.6376		1	16	165.489		50	76	74.7132		7	34	117.551
		71	85	69.6354		21	36	189.941		41	70	62.2335		1	21	153.8		70	85	64.9427		17	34	162.593		75	93	74.6376		14	36	164.687		61	75	72.8909		12	36	113.265
		62	77	69.6354		21	36	183.089		69	85	60.8806		53	67	153.392		61	76	64.9427		16	34	162.282		79	96	74.6376		14	36	164.153		3	31	72.8909		21	35	112.653
		24	53	68.2427		1	20	181.718		50	75	60.8806		9	23	153.392		57	74	64.9427		20	48	160.731		48	75	72.4424		1	15	163.351		4	31	72.8909		12	36	111.734
		41	70	68.2427		14	33	181.718		53	75	60.8806		12	36	152.984		55	76	64.9427		24	49	157.938		49	77	72.4424		1	22	163.083		72	86	72.8909		21	36	111.428
		60	76	66.8499		40	55	181.444		71	88	59.5277		9	30	151.76		59	75	63.3964		1	20	157.318		64	93	71.3448		14	40	159.34		58	75	72.8909		14	40	110.204
		57	74	66.8499		4	20	181.17		60	76	58.1748		24	38	151.352		48	75	63.3964		1	28	156.387		62	76	70.2471		45	74	155.597		28	49	71.0687		19	35	110.204
		61	77	65.4572		24	38	177.881		49	76	58.1748		1	21	144.825		56	75	63.3964		1	29	156.387		50	75	70.2471		12	35	155.597		72	87	71.0687		14	36	109.591
		58	74	65.4572		56	74	176.237		1	25	56.8219		14	41	144.009		56	76	63.3964		24	38	152.663		60	75	69.1495		3	20	152.924		70	86	71.0687		21	36	108.061
		60	75	64.0645		20	48	176.237		61	76	55.469		20	34	143.601		61	76	63.3964		21	36	152.663		79	96	69.1495		17	39	151.32		58	75	71.0687		14	33	107.755
		61	77	64.0645		7	23	168.562		71	85	55.469		14	33	142.377		71	88	63.3964		34	57	148.319		50	75	69.1495		21	41	150.518		60	75	71.0687		1	16	107.142
		52	75	64.0645		56	75	167.192		70	85	55.469		17	35	141.561		74	93	63.3964		14	41	146.457		26	46	68.0519		1	19	150.25		57	76	69.2464		17	35	106.836
		50	76	64.0645		24	38	166.918		59	76	55.469		1	28	140.337		61	77	61.8502		1	29	144.906		55	75	68.0519		17	42	148.914		60	87	69.2464		20	37	106.224
		51	75	62.6718		4	21	166.095		1	16	55.469		40	55	139.929		54	76	61.8502		1	23	144.285		60	76	68.0519		9	34	148.646		60	75	69.2464		58	74	105.612
		48	76	62.6718		20	34	164.725		54	75	54.1161		34	57	138.705		61	75	61.8502		21	41	142.734		57	74	66.9543		7	23	147.577		47	75	69.2464		12	31	104.693
		58	75	62.6718		1	21	162.258		1	17	54.1161		9	34	137.481		49	76	61.8502		16	33	141.803		57	75	65.8567		55	71	145.438		55	76	69.2464		9	34	104.693
		53	75	62.6718		19	41	160.614		60	76	54.1161		1	29	136.665		60	76	60.3039		9	34	141.493		69	86	65.8567		21	35	143.567		50	75	67.4241		26	40	104.387
		57	74	62.6718		1	21	160.34		71	86	54.1161		4	21	135.849		48	76	60.3039		14	34	141.183		55	75	64.7591		1	19	143.032		60	76	67.4241		1	16	104.081
		58	77	61.2791		17	36	159.792		59	74	52.7632		7	23	135.849		39	66	60.3039		69	85	140.872		60	75	64.7591		17	38	141.428		57	75	67.4241		3	30	103.775
		54	76	61.2791		17	34	158.969		55	75	52.7632		4	20	135.442		60	76	60.3039		4	20	140.562		68	93	64.7591		1	23	140.626		55	76	67.4241		24	48	102.857
		56	75	61.2791		26	49	157.051		49	76	52.7632		1	20	135.034		48	75	58.7577		17	38	139.011		58	75	64.7591		1	16	140.626		59	75	67.4241		14	39	101.326
		74	93	61.2791		1	18	155.406		55	75	52.7632		17	38	133.402		55	76	58.7577		42	59	138.39		58	75	63.6615		24	44	139.824		16	39	67.4241		1	28	101.02
		58	75	59.8864		1	18	151.569		1	24	52.7632		26	49	131.77		58	85	57.2114		24	49	138.08		50	76	63.6615		14	41	139.556		58	75	65.6019		58	74	100.714
		58	85	59.8864		12	35	149.102		48	75	51.4103		69	85	131.362		69	85	57.2114		7	23	136.838		27	44	62.5639		18	36	139.289		59	76	65.6019		58	74	100.102
		60	75	58.4937		26	40	147.458		71	85	51.4103		14	34	128.914		40	67	55.6652		9	33	136.528		45	75	62.5639		56	74	137.685		60	77	65.6019		24	44	98.2649
		61	75	58.4937		1	21	146.361		1	22	51.4103		1	21	126.874		69	93	55.6652		1	23	135.908		47	75	61.4663		7	23	135.814		61	77	63.7796		9	35	98.2649
		61	75	58.4937		69	85	146.087		1	16	50.0574		1	21	124.019		75	93	55.6652		41	70	134.356		55	76	61.4663		24	38	135.546		35	54	63.7796		24	44	97.9588
		68	85	58.4937		34	55	143.895		49	75	50.0574		19	35	123.611		54	75	54.1189		1	16	134.356		59	75	61.4663		1	21	134.744		76	93	63.7796		35	55	97.6526
		48	75	57.101		55	75	143.346		69	85	50.0574		45	74	123.203		56	75	54.1189		21	38	133.736		49	75	60.3686		16	30	133.14		63	77	63.7796		17	37	97.3465
		38	66	57.101		1	16	141.154		61	75	50.0574		21	41	120.755		1	24	52.5727		7	34	129.702		25	45	59.271		17	35	131.536		60	76	63.7796		40	55	97.3465
		49	76	57.101		16	34	141.154		73	88	50.0574		17	33	120.755		1	28	52.5727		1	21	129.702		57	75	58.1734		58	72	128.862		62	77	61.9573		21	40	95.5098
		61	76	57.101		14	41	141.154		52	75	50.0574		1	18	119.531		59	74	52.5727		16	36	128.771		24	53	58.1734		12	31	126.456		16	34	61.9573		4	21	95.2037
		50	76	57.101		14	34	140.606		1	16	50.0574		21	36	117.491		57	74	52.5727		24	44	128.15		58	75	57.0758		1	20	124.318		17	32	60.135		1	23	94.8975
		59	76	57.101		9	36	138.413		58	74	48.7045		21	36	115.452		60	77	52.5727		17	40	127.84		57	76	55.9782		17	35	124.318		56	72	60.135		20	40	94.5914
		69	85	55.7083		22	42	138.413		68	85	48.7045		3	28	115.044		60	76	51.0264		7	34	127.53		76	91	55.9782		1	20	123.783		71	85	60.135		26	49	94.5914
		38	67	55.7083		1	16	137.042		60	75	48.7045		24	40	115.044		73	88	51.0264		1	19	126.289		1	30	55.9782		36	55	123.783		61	76	58.3128		58	74	94.5914
		59	76	55.7083		9	34	136.494		1	22	48.7045		1	16	114.636		68	85	51.0264		34	55	125.978		48	76	55.9782		33	48	122.713		76	92	58.3128		4	20	93.9792
		56	76	54.3156		1	17	136.22		58	76	48.7045		21	38	113.82		60	77	51.0264		14	41	124.737		58	85	55.9782		21	36	121.911		52	75	56.4905		60	74	93.6731
		49	75	54.3156		34	57	135.946		53	75	48.7045		1	21	113.412		38	66	49.4801		1	19	124.427		25	45	54.8806		14	33	121.109		58	75	56.4905		19	41	93.0608
		75	93	54.3156		20	37	134.302		47	67	48.7045		56	75	113.412		49	75	49.4801		1	29	123.496		61	90	54.8806		1	20	120.842		53	76	54.6682		1	20	92.4486
		55	75	52.9229		21	38	133.753		55	76	48.7045		1	29	112.596		58	75	49.4801		1	20	121.944		59	76	54.8806		1	28	119.773		59	75	54.6682		1	17	91.5302
		1	15	52.9229		21	36	132.383		46	75	47.3516		14	42	110.556		68	85	49.4801		21	36	121.324		47	76	54.8806		22	51	118.703		70	87	54.6682		50	74	90.918
		63	77	51.5302		21	35	131.561		40	68	47.3516		1	30	109.74		59	76	49.4801		45	74	120.393		50	76	53.783		19	36	118.169		4	24	54.6682		1	18	90.6118
		61	76	51.5302		56	75	129.642		68	85	47.3516		55	74	109.332		54	76	49.4801		12	31	119.462		48	76	53.783		1	29	117.901		58	74	52.8459		1	29	90.6118
		60	76	51.5302		1	16	129.368		66	85	47.3516		56	75	108.108		52	75	49.4801		21	49	119.152		48	68	53.783		1	21	117.634		56	75	52.8459		16	33	89.6935
		71	85	51.5302		12	36	127.724		1	24	45.9987		9	33	107.701		55	75	47.9339		1	20	116.98		48	75	53.783		1	18	117.366		59	76	52.8459		1	30	89.6935
		58	85	50.1375		1	23	126.627		58	75	45.9987		53	67	107.293		50	75	47.9339		1	18	116.98		58	75	53.783		14	42	116.832		16	38	52.8459		1	29	89.6935
		47	75	50.1375		16	36	126.079		63	77	45.9987		1	17	106.069		61	76	47.9339		22	42	116.049		49	77	53.783		1	17	115.495		16	31	52.8459		14	36	89.0812
		59	76	50.1375		1	20	125.805		60	76	45.9987		16	34	104.029		60	76	47.9339		1	17	115.739		57	75	52.6854		24	44	115.495		50	76	52.8459		9	35	88.469
		49	75	50.1375		1	28	124.709		61	76	45.9987		20	35	103.213		60	85	46.3876		17	42	115.118		49	75	52.6854		40	55	115.495		29	54	52.8459		17	39	87.2445
		68	85	48.7448		9	30	124.435		49	76	44.6458		16	34	102.397		58	75	46.3876		3	32	115.118		49	75	49.3925		1	16	115.228		16	33	51.0237		1	18	86.6323
		60	75	48.7448		16	33	124.16		49	67	44.6458		17	39	102.397		21	46	46.3876		9	35	113.877		60	75	49.3925		56	73	114.96		51	75	51.0237		18	35	85.4078
		61	76	48.7448		1	20	124.16		50	76	44.6458		27	41	101.581		50	75	46.3876		17	33	113.567		47	67	49.3925		56	74	114.693		42	64	51.0237		14	40	85.4078
		1	28	47.352		21	41	123.886		63	77	44.6458		4	21	101.581		20	34	46.3876		21	36	112.636		49	76	48.2949		1	21	114.693		45	69	51.0237		1	16	85.1017
		57	76	47.352		36	57	123.612		60	75	43.2929		41	70	100.765		66	85	46.3876		19	41	112.325		69	86	48.2949		20	36	113.891		14	30	51.0237		36	55	84.7955
		54	76	47.352		36	51	121.146		59	75	43.2929		18	36	99.5414		49	76	46.3876		21	40	112.015		59	74	48.2949		17	36	113.089		66	85	51.0237		9	36	84.4894
		57	75	47.352		17	40	121.146		79	96	43.2929		49	67	99.1334		63	78	46.3876		1	21	112.015		61	76	48.2949		17	34	110.95		56	73	49.2014		9	33	84.4894
		55	76	47.352		67	85	119.227		58	77	43.2929		7	23	99.1334		46	75	46.3876		56	74	111.705		1	30	48.2949		20	35	109.346		16	30	49.2014		20	35	84.1833
		72	88	45.9593		27	41	118.679		60	76	43.2929		9	35	99.1334		58	75	44.8414		1	17	110.774		55	76	48.2949		48	74	109.079		52	75	49.2014		1	19	83.5711
		57	75	45.9593		16	34	118.679		57	74	43.2929		1	18	98.7255		1	19	44.8414		20	34	109.843		58	75	48.2949		1	18	108.544		18	32	49.2014		21	40	83.2649
		1	15	45.9593		41	70	115.938		1	15	41.94		14	40	97.5016		1	30	44.8414		49	67	109.533		48	76	48.2949		17	36	108.544		57	74	49.2014		21	38	82.3466
		69	85	45.9593		14	41	114.842		56	75	41.94		17	34	95.4618		79	96	44.8414		14	33	108.292		60	75	47.1973		21	37	107.207		59	75	47.3791		72	86	82.0405
		55	75	45.9593		9	34	114.568		60	77	41.94		17	40	95.4618		72	86	44.8414		9	30	106.74		72	88	47.1973		14	40	106.94		60	75	47.3791		1	17	80.2037
		70	85	44.5666		17	37	114.293		1	24	40.5871		1	17	95.0539		55	75	44.8414		20	35	106.74		36	52	46.0997		58	73	106.94		26	53	47.3791		40	55	80.2037
		1	25	44.5666		14	42	112.375		58	85	40.5871		21	36	94.6459		62	77	44.8414		7	23	106.12		29	54	46.0997		56	70	105.068		23	52	47.3791		37	56	79.2854
		59	75	44.5666		1	19	111.827		59	76	40.5871		7	34	93.83		58	74	43.2951		17	36	105.499		49	76	46.0997		21	36	105.068		49	75	47.3791		36	51	78.9792
		69	93	44.5666		6	23	111.553		58	85	40.5871		16	36	93.83		70	85	43.2951		1	15	105.189		69	86	46.0997		1	20	105.068		20	34	45.5568		53	67	78.367
		59	75	44.5666		1	17	111.004		61	76	40.5871		22	49	93.83		59	76	43.2951		1	21	104.878		58	75	46.0997		24	49	103.732		60	77	45.5568		1	23	77.7548
		61	76	44.5666		19	36	110.182		38	66	39.2341		1	23	93.0141		53	75	43.2951		1	19	104.878		76	92	46.0997		56	74	102.93		2	30	45.5568		1	16	77.4486
		63	78	44.5666		22	49	107.715		49	75	39.2341		6	23	92.6061		49	77	43.2951		20	36	104.878		55	76	45.0021		1	18	100.256		54	75	45.5568		35	57	77.1425
		71	86	44.5666		1	21	107.167		60	77	39.2341		1	16	92.6061		1	16	43.2951		1	30	103.637		51	76	45.0021		58	73	99.454		59	75	45.5568		56	75	77.1425
		58	75	43.1739		17	38	105.249		57	75	39.2341		9	34	92.1982		63	77	41.7489		36	57	103.327		49	76	45.0021		12	35	98.9193		13	28	45.5568		14	40	77.1425
		59	76	43.1739		18	36	104.152		61	76	39.2341		21	37	92.1982		57	75	41.7489		17	35	102.396		24	45	45.0021		17	34	98.9193		63	77	45.5568		16	34	77.1425
		45	69	43.1739		19	35	103.604		1	30	39.2341		1	29	92.1982		62	76	41.7489		1	20	102.086		1	24	43.9045		1	16	98.1173		70	85	45.5568		17	34	76.8364
		39	67	43.1739		1	19	102.508		70	86	37.8812		34	55	91.3822		60	74	41.7489		40	60	101.155		50	75	43.9045		57	74	96.2459		19	38	45.5568		58	72	76.8364
		60	76	43.1739		51	70	101.96		63	78	37.8812		19	41	90.1584		1	15	41.7489		24	40	101.155		76	93	43.9045		17	34	95.9785		59	75	45.5568		21	36	76.5303
		51	75	43.1739		1	21	101.411		53	75	37.8812		1	16	90.1584		31	46	40.2026		1	16	100.534		48	67	43.9045		3	28	95.4438		1	30	45.5568		1	19	76.2242
		54	75	41.7812		1	16	100.863		57	74	37.8812		35	57	89.7504		1	28	40.2026		1	18	100.534		68	85	43.9045		7	34	95.4438		67	86	43.7346		14	36	76.2242
		58	76	41.7812		3	20	100.041		50	75	37.8812		1	23	89.7504		58	75	40.2026		1	16	100.224		48	76	43.9045		14	41	94.6418		18	43	43.7346		40	55	75.3058
		52	75	41.7812		14	33	100.041		72	86	37.8812		42	57	89.3425		59	76	40.2026		67	85	99.2932		3	31	42.8069		1	19	94.3744		46	75	43.7346		20	39	74.9997
		55	75	40.3885		3	28	99.4928		61	76	37.8812		55	75	88.9345		1	16	40.2026		17	40	98.9829		49	66	42.8069		9	36	94.1071		55	75	41.9123		21	36	74.6935
		60	76	40.3885		1	29	98.9447		53	75	36.5283		22	42	88.9345		61	75	40.2026		36	51	98.0521		27	44	40.6116		67	85	93.0377		61	77	41.9123		12	35	74.3874
		59	75	40.3885		17	39	97.8483		59	76	36.5283		34	61	88.1186		1	15	38.6564		20	37	96.8109		58	76	40.6116		17	39	92.7703		3	30	41.9123		69	85	73.4691
		51	75	40.3885		21	49	97.5742		45	69	36.5283		21	40	87.7106		62	76	38.6564		53	67	96.8109		76	92	40.6116		69	85	92.7703		56	76	41.9123		36	57	72.8568
		58	75	40.3885		53	67	97.3002		59	75	36.5283		17	40	86.8947		60	76	38.6564		18	36	96.8109		56	76	40.6116		1	17	92.503		68	92	41.9123		21	36	72.8568
		63	77	40.3885		1	29	97.0261		1	18	36.5283		1	16	86.8947		1	16	38.6564		26	49	96.5006		59	76	40.6116		17	33	92.2356		59	76	41.9123		14	33	72.5507
		1	22	40.3885		6	20	96.4779		1	23	35.1754		14	40	86.4868		59	76	38.6564		35	57	96.1903		60	77	39.514		14	30	92.2356		72	86	41.9123		34	55	71.9385
		75	93	40.3885		56	74	95.3816		48	76	35.1754		7	34	86.0788		71	86	38.6564		21	44	95.5697		57	76	39.514		37	56	92.2356		54	75	41.9123		1	19	71.6323
		1	24	38.9958		1	20	94.0111		56	75	35.1754		21	49	85.2629		56	75	38.6564		14	30	94.6388		26	46	39.514		24	49	89.8295		9	31	41.9123		29	49	71.0201
		61	76	38.9958		15	30	93.737		63	77	35.1754		17	37	84.8549		75	93	38.6564		6	23	94.0183		49	76	39.514		56	74	89.5621		55	76	41.9123		17	35	71.0201
		48	75	38.9958		21	36	93.737		51	75	35.1754		51	70	84.8549		1	25	37.1101		1	20	91.5359		55	76	39.514		1	21	89.2948		74	93	41.9123		1	21	70.714
		50	75	38.9958		35	57	92.9148		57	76	33.8225		17	42	84.447		57	75	37.1101		21	36	90.9154		59	76	39.514		55	75	88.7601		45	73	40.09		17	33	69.7956
		55	75	38.9958		18	34	92.6407		61	76	33.8225		20	35	84.447		53	75	37.1101		24	38	90.9154		58	75	38.4164		1	20	86.0866		68	85	40.09		42	57	69.4895
		57	75	38.9958		24	48	92.3666		41	69	33.8225		16	33	84.039		59	75	37.1101		1	19	90.6051		1	15	38.4164		56	75	85.5519		79	97	40.09		17	40	69.1834
		62	76	38.9958		1	19	92.3666		60	76	33.8225		26	40	83.6311		71	85	37.1101		19	35	90.6051		72	93	38.4164		40	54	85.2845		53	75	40.09		59	74	68.8772
		39	59	38.9958		17	40	92.0925		1	24	33.8225		3	32	83.2231		48	67	37.1101		21	36	90.2948		58	75	38.4164		9	35	85.2845		61	76	40.09		9	36	68.5711
		58	75	37.6031		72	86	91.8185		57	75	32.4696		17	35	83.2231		1	24	35.5639		56	74	89.9845		58	74	37.3188		20	37	85.0172		26	54	38.2677		1	16	68.265
		59	76	37.6031		26	41	91.8185		48	77	32.4696		1	19	82.8152		59	75	35.5639		14	40	88.433		37	54	37.3188		17	34	84.2151		68	85	38.2677		56	74	68.265
		50	75	37.6031		1	17	91.2703		55	74	32.4696		35	60	82.8152		9	31	35.5639		14	42	88.1227		27	46	37.3188		1	23	83.6804		48	75	38.2677		14	34	67.0405
		62	76	36.2104		58	72	91.2703		47	75	32.4696		14	30	82.4072		58	75	35.5639		17	37	88.1227		47	76	37.3188		1	20	83.1457		24	53	38.2677		1	21	67.0405
		53	75	36.2104		40	55	91.2703		54	76	32.4696		40	60	81.5913		1	17	35.5639		1	23	87.8124		49	75	37.3188		3	32	82.3437		59	74	38.2677		17	44	65.816
		59	76	36.2104		1	30	90.9962		69	93	32.4696		1	19	81.1833		61	76	34.0176		1	20	87.8124		49	76	37.3188		17	44	82.3437		77	92	38.2677		1	16	65.5099
		71	85	36.2104		40	55	90.448		62	76	32.4696		72	86	81.1833		48	77	34.0176		1	19	87.5021		47	68	37.3188		18	34	81.809		57	74	38.2677		1	21	64.8977
		55	74	34.8177		14	30	90.448		9	31	32.4696		39	66	81.1833		59	76	34.0176		1	19	87.1919		58	71	37.3188		14	33	81.2743		24	53	38.2677		21	36	64.8977
		51	76	34.8177		24	40	90.1739		1	25	32.4696		1	16	80.7754		58	85	34.0176		1	16	87.1919		61	75	36.2212		56	71	81.0069		17	32	38.2677		7	23	64.2854
		59	76	34.8177		1	30	89.8999		57	75	32.4696		40	55	80.3674		53	76	34.0176		56	75	86.8816		51	76	36.2212		18	42	81.0069		9	32	38.2677		17	33	64.2854
		53	75	34.8177		3	32	89.3517		49	77	32.4696		56	74	80.3674		62	76	34.0176		14	35	86.5713		55	75	36.2212		1	19	80.2049		60	76	38.2677		21	35	62.7548
		62	76	34.8177		20	39	89.0776		1	28	31.1167		1	20	79.1436		1	30	34.0176		3	28	86.261		50	75	36.2212		14	33	78.8681		28	52	38.2677		17	36	62.1426
		1	16	34.8177		7	34	88.8035		58	75	31.1167		1	20	79.1436		62	77	32.4713		1	16	86.261		58	85	35.1236		6	20	78.8681		34	54	36.4455		55	74	61.8365
		61	75	34.8177		1	23	88.5294		1	18	31.1167		37	55	78.7356		24	53	32.4713		17	39	86.261		61	75	35.1236		21	49	78.6008		60	85	36.4455		60	74	61.5303
		40	68	33.425		21	37	87.7072		45	69	31.1167		1	19	78.7356		60	75	32.4713		1	19	85.9507		70	85	35.1236		36	57	78.6008		16	33	36.4455		1	20	61.2242
		58	75	33.425		1	16	86.8849		48	75	31.1167		56	74	78.7356		55	75	32.4713		1	20	85.9507		72	86	35.1236		21	44	78.3334		47	75	36.4455		1	16	61.2242
		1	29	33.425		1	29	86.3368		1	17	31.1167		1	30	78.7356		60	75	32.4713		20	39	85.9507		24	45	35.1236		1	17	78.3334		65	86	36.4455		1	30	61.2242
		61	75	33.425		1	17	86.3368		1	24	31.1167		67	85	78.3276		59	76	32.4713		24	48	85.6404		55	76	35.1236		21	39	78.0661		1	25	36.4455		1	20	60.9181
		59	74	33.425		17	35	86.0627		1	29	31.1167		1	20	77.5117		70	85	32.4713		21	50	84.0889		50	76	35.1236		57	74	77.5314		17	34	36.4455		21	35	60.612
		60	85	33.425		33	48	85.5145		64	78	31.1167		51	67	77.5117		65	86	32.4713		56	74	84.0889		58	75	35.1236		14	35	77.264		26	46	34.6232		22	36	60.3059
		60	85	32.0323		12	31	84.6922		49	75	31.1167		36	57	77.5117		60	76	32.4713		21	37	82.2272		79	96	35.1236		7	36	77.264		16	30	34.6232		27	41	59.9997
		60	85	32.0323		1	20	84.4182		75	93	31.1167		19	36	77.1038		62	76	32.4713		42	57	81.9169		56	75	34.026		59	74	77.264		34	53	34.6232		1	25	59.9997
		49	75	32.0323		1	16	83.87		1	23	29.7638		9	35	76.6958		58	76	32.4713		41	61	81.9169		56	72	34.026		40	55	75.1252		1	28	34.6232		69	86	59.6936
		55	75	32.0323		1	19	83.5959		54	75	29.7638		1	20	75.4719		39	67	32.4713		1	23	81.2963		71	88	34.026		36	54	75.1252		58	75	34.6232		1	19	59.3875
		55	74	32.0323		57	75	83.3218		60	74	29.7638		20	39	75.4719		64	78	32.4713		26	40	80.986		60	77	34.026		17	33	75.1252		61	76	34.6232		3	28	58.7753
		51	76	32.0323		49	67	81.1291		24	53	29.7638		1	19	74.656		41	69	30.9251		53	67	80.986		60	77	34.026		1	18	74.5905		59	75	34.6232		1	16	58.7753
		47	75	32.0323		1	16	80.581		49	75	29.7638		3	30	74.2481		57	76	30.9251		51	67	80.6757		58	75	34.026		57	75	74.0558		16	40	34.6232		9	36	58.4691
		59	75	30.6396		48	74	80.3069		51	75	29.7638		21	36	74.2481		1	30	30.9251		1	18	80.3654		76	93	34.026		1	16	73.5211		70	85	34.6232		20	36	58.163
		70	85	30.6396		37	55	80.0328		55	76	29.7638		23	48	73.8401		52	75	30.9251		1	18	80.0552		49	75	32.9284		14	35	73.5211		39	54	34.6232		14	41	57.5508
		2	31	30.6396		9	35	79.2105		1	15	29.7638		41	61	73.0242		73	93	29.3788		22	49	79.4346		50	75	32.9284		1	16	73.2538		9	36	32.8009		7	23	57.5508
		46	75	30.6396		9	33	78.9365		56	75	29.7638		21	36	72.6162		49	75	29.3788		14	37	79.1243		45	67	32.9284		7	34	72.9864		76	90	32.8009		9	34	57.2446
		73	88	29.2469		20	36	78.6624		59	75	29.7638		69	86	72.6162		35	54	29.3788		56	75	78.5037		59	76	32.9284		34	49	70.8476		55	74	32.8009		20	35	57.2446
		51	75	29.2469		21	36	78.3883		57	76	28.4109		24	48	72.2083		61	76	29.3788		14	33	78.1934		59	76	32.9284		1	20	69.5109		69	85	32.8009		55	75	56.3263
		41	67	29.2469		35	57	77.292		58	75	28.4109		50	74	72.2083		32	46	29.3788		37	56	78.1934		50	76	32.9284		1	30	69.2435		50	76	32.8009		1	21	56.0202
		66	85	29.2469		45	74	76.7438		40	67	28.4109		57	74	70.9844		68	86	29.3788		19	36	77.5728		58	75	32.9284		1	16	69.2435		67	86	32.8009		14	42	55.714
		62	76	29.2469		23	48	75.9215		55	75	28.4109		1	23	70.9844		57	76	27.8326		14	38	77.2625		58	75	32.9284		1	16	69.2435		36	53	32.8009		1	18	55.4079
		60	76	29.2469		17	32	75.6474		59	76	28.4109		1	18	70.5765		77	96	27.8326		1	15	76.3317		53	74	32.9284		14	34	68.9762		57	74	32.8009		17	41	54.7957
		56	75	29.2469		1	18	75.6474		39	67	28.4109		3	20	70.5765		49	75	27.8326		4	33	76.3317		27	45	32.9284		12	35	68.4415		1	16	32.8009		21	39	54.7957
		77	96	27.8541		26	40	75.3734		40	61	28.4109		26	41	70.1685		60	75	27.8326		17	44	75.7111		1	31	32.9284		13	27	68.1741		71	86	32.8009		12	30	54.4896
		62	76	27.8541		21	40	75.3734		60	75	28.4109		1	20	70.1685		51	75	27.8326		40	55	75.4008		56	76	32.9284		20	40	67.9068		50	75	32.8009		34	57	54.1834
		62	76	27.8541		1	18	75.0993		60	85	27.058		35	57	69.7606		58	85	27.8326		19	35	74.4699		27	44	31.8307		21	40	67.9068		62	76	30.9787		1	18	53.8773
		60	74	27.8541		19	35	75.0993		1	17	27.058		20	37	68.9446		29	54	27.8326		1	19	74.4699		60	74	31.8307		42	57	67.9068		12	35	30.9787		56	74	53.8773
		55	75	27.8541		17	42	74.0029		62	77	27.058		45	74	66.9049		58	77	27.8326		21	35	74.1596		1	29	31.8307		26	49	67.6394		81	97	30.9787		26	55	53.5712
		51	77	26.4614		56	73	73.7288		55	75	27.058		20	35	66.4969		56	77	27.8326		9	35	73.8493		69	85	31.8307		19	41	67.3721		60	75	30.9787		56	71	53.5712
		50	76	26.4614		1	19	73.7288		1	29	27.058		1	15	66.0889		61	76	27.8326		9	35	73.539		24	45	31.8307		56	71	67.1047		52	76	30.9787		1	15	53.5712
		57	76	26.4614		1	15	73.7288		1	30	27.058		14	38	66.0889		55	75	27.8326		35	60	73.539		58	75	31.8307		1	29	66.0353		14	32	30.9787		1	27	53.5712
		66	86	26.4614		1	18	73.4548		1	15	27.058		58	72	65.273		63	86	26.2863		14	40	73.2287		59	76	31.8307		34	61	65.768		57	76	30.9787		71	85	53.2651
		1	25	26.4614		1	16	73.4548		52	75	27.058		1	15	64.4571		71	85	26.2863		1	20	73.2287		4	31	30.7331		1	16	65.5006		73	87	30.9787		9	35	52.6528
		61	76	26.4614		69	86	73.1807		66	86	25.7051		14	35	64.4571		60	85	26.2863		9	36	72.9185		28	44	30.7331		1	16	65.2333		54	73	29.1564		14	33	52.6528
		64	78	26.4614		24	49	72.9066		62	76	25.7051		14	33	64.0492		59	75	26.2863		18	42	72.2979		55	76	30.7331		13	32	64.4312		16	30	29.1564		20	36	52.3467
		56	75	26.4614		20	40	72.3584		68	93	25.7051		1	17	62.8253		1	18	26.2863		5	23	71.9876		59	76	30.7331		57	73	64.1639		16	32	29.1564		17	36	52.3467
		54	75	25.0687		9	35	72.3584		62	77	25.7051		48	74	62.8253		1	24	26.2863		20	40	71.6773		58	85	30.7331		1	21	63.6292		8	33	29.1564		24	38	52.0406
		73	93	25.0687		56	74	71.8103		63	86	25.7051		1	16	62.8253		51	75	26.2863		4	23	71.6773		49	76	30.7331		1	18	63.3619		41	69	29.1564		1	15	52.0406
		3	30	25.0687		21	35	70.988		1	30	25.7051		59	74	62.8253		1	18	26.2863		22	42	70.1258		58	75	30.7331		22	42	63.3619		1	25	29.1564		1	20	51.4283
		61	75	25.0687		34	61	70.4398		70	85	25.7051		14	36	62.4173		66	86	26.2863		48	74	70.1258		49	76	30.7331		57	75	63.3619		50	75	29.1564		36	55	51.4283
		71	85	25.0687		1	15	69.8917		1	15	25.7051		12	33	61.6014		47	75	26.2863		1	20	70.1258		69	86	30.7331		13	36	63.0945		58	72	29.1564		14	36	51.4283
		1	23	25.0687		14	35	69.8917		71	85	25.7051		21	50	61.6014		1	30	26.2863		57	74	69.5053		1	28	29.6355		9	36	63.0945		69	85	29.1564		34	49	51.4283
		65	86	25.0687		7	34	69.6176		77	96	24.3522		21	44	61.6014		50	76	26.2863		56	73	69.5053		60	77	29.6355		1	19	62.8272		58	74	29.1564		48	74	51.1222
		58	75	25.0687		1	19	68.5212		51	75	24.3522		20	40	61.1935		49	75	26.2863		12	33	68.5744		37	53	29.6355		56	73	62.8272		71	86	29.1564		12	35	50.8161
		61	76	25.0687		55	71	67.699		61	75	24.3522		14	30	61.1935		55	75	26.2863		57	75	67.6435		48	75	29.6355		1	19	62.0251		45	69	29.1564		1	15	49.2855
		47	75	25.0687		55	70	67.1508		1	18	24.3522		12	31	60.7855		51	75	26.2863		3	30	67.3332		9	31	29.6355		1	20	61.7578		57	75	29.1564		56	71	49.2855
		62	77	23.676		51	66	66.6026		60	75	24.3522		1	19	60.7855		69	85	26.2863		72	86	67.0229		46	75	29.6355		1	20	61.7578		49	75	29.1564		1	20	48.3671
		63	77	23.676		27	41	66.6026		28	47	24.3522		35	56	59.9696		51	77	24.7401		14	36	67.0229		46	66	29.6355		1	19	61.4904		9	32	29.1564		68	84	47.7549
		58	75	23.676		17	42	66.6026		1	26	24.3522		4	33	59.9696		51	75	24.7401		21	36	66.7126		56	76	29.6355		34	57	61.2231		21	37	29.1564		55	74	47.4488
		49	75	23.676		35	55	66.0545		41	69	24.3522		1	20	59.9696		1	20	24.7401		1	19	66.092		68	85	29.6355		17	34	61.2231		14	34	29.1564		21	49	47.4488
		1	19	23.676		35	60	66.0545		1	18	24.3522		4	23	59.9696		40	68	24.7401		45	74	65.7818		56	77	29.6355		1	16	60.6884		27	46	29.1564		26	40	46.8365
		57	76	23.676		26	40	66.0545		58	75	24.3522		33	48	59.5616		57	75	24.7401		9	33	65.1612		76	93	29.6355		24	48	60.421		1	15	29.1564		1	16	46.5304
		37	54	23.676		14	36	65.7804		63	77	24.3522		1	18	58.7457		58	75	24.7401		21	39	64.2303		58	76	28.5379		17	36	60.421		9	35	29.1564		40	55	46.5304
		1	30	23.676		35	56	65.7804		57	76	24.3522		1	18	58.7457		2	31	24.7401		12	35	63.92		45	75	28.5379		4	33	60.1537		60	75	29.1564		23	48	46.2243
		70	85	23.676		13	27	65.7804		56	75	24.3522		9	36	58.3378		51	76	24.7401		21	35	63.6097		58	75	28.5379		31	49	59.619		59	74	29.1564		1	16	45.9182
		59	76	23.676		1	20	65.7804		25	45	24.3522		5	23	58.3378		61	75	24.7401		9	29	62.3686		27	46	28.5379		11	27	59.3516		32	47	27.3341		13	36	45.9182
		68	85	23.676		56	71	65.5063		1	25	22.9993		40	56	58.3378		68	93	24.7401		9	34	62.0583		47	76	28.5379		23	38	59.0843		35	54	27.3341		22	49	45.9182
		62	76	23.676		51	69	65.5063		1	26	22.9993		21	35	58.3378		37	52	24.7401		7	36	62.0583		47	76	28.5379		1	15	57.7475		70	85	27.3341		16	36	45.9182
		69	93	22.2833		5	23	65.2322		61	75	22.9993		1	23	57.5219		1	30	24.7401		1	27	61.748		47	76	28.5379		9	29	57.4802		54	69	27.3341		4	21	45.612
		1	25	22.2833		37	56	65.2322		62	76	22.9993		9	33	57.5219		29	44	23.1938		6	20	61.748		58	75	28.5379		19	35	57.4802		17	34	27.3341		14	34	45.612
		1	17	22.2833		1	20	64.684		56	75	22.9993		56	74	57.5219		51	76	23.1938		1	19	61.4377		38	52	27.4403		17	41	57.2128		1	28	27.3341		1	30	45.612
		61	75	22.2833		14	36	64.684		49	75	22.9993		24	48	57.1139		49	76	23.1938		14	36	61.4377		47	68	27.4403		58	74	56.9455		9	33	27.3341		14	35	45.3059
		57	75	22.2833		1	20	64.41		61	77	22.9993		18	35	57.1139		55	75	23.1938		1	19	60.8171		49	76	27.4403		4	22	56.9455		60	75	27.3341		1	20	44.9998
		54	74	22.2833		14	38	64.1359		1	29	22.9993		1	19	57.1139		41	67	23.1938		26	41	60.5068		5	27	27.4403		1	19	56.6781		50	75	27.3341		48	74	44.9998
		51	76	22.2833		4	23	63.5877		60	75	22.9993		48	74	56.7059		54	75	23.1938		35	57	59.5759		17	32	27.4403		14	30	56.6781		48	76	27.3341		56	75	44.6937
		61	77	22.2833		1	16	63.3136		51	75	22.9993		37	56	56.7059		61	76	23.1938		35	56	59.5759		57	76	27.4403		41	61	56.4108		54	73	27.3341		21	42	44.3876
		35	54	22.2833		57	74	63.0395		1	15	22.9993		71	85	56.7059		67	86	23.1938		1	28	59.5759		59	76	27.4403		1	30	56.4108		73	92	27.3341		16	33	44.0814
		51	76	22.2833		40	60	63.0395		59	76	22.9993		14	36	56.298		61	76	23.1938		69	86	59.5759		58	76	27.4403		17	36	56.1434		75	92	27.3341		56	73	44.0814
		51	75	22.2833		1	19	63.0395		57	75	21.6464		21	49	55.89		49	75	23.1938		1	18	59.5759		68	85	27.4403		18	35	55.6087		24	53	27.3341		14	30	44.0814
		1	16	22.2833		20	35	62.4914		58	75	21.6464		21	35	55.4821		58	77	21.6476		35	55	59.2656		55	76	27.4403		14	39	55.6087		50	75	27.3341		56	74	44.0814
		56	77	22.2833		14	40	62.4914		57	76	21.6464		21	35	55.4821		1	25	21.6476		27	41	58.9553		55	76	27.4403		14	34	55.6087		26	52	27.3341		4	33	44.0814
		67	86	22.2833		1	19	62.4914		1	15	21.6464		60	74	55.4821		58	75	21.6476		1	18	58.9553		47	76	27.4403		26	41	55.6087		1	26	27.3341		20	34	44.0814
		37	52	22.2833		56	71	62.2173		16	45	21.6464		15	30	55.4821		63	77	21.6476		1	19	58.9553		61	75	27.4403		27	41	55.3414		45	69	25.5118		35	57	43.7753
		62	76	22.2833		9	33	62.2173		1	27	21.6464		56	73	55.0741		52	76	21.6476		3	20	58.6451		49	75	27.4403		55	70	55.3414		39	54	25.5118		21	49	43.7753
		40	61	22.2833		22	42	62.2173		71	85	21.6464		14	37	55.0741		1	15	21.6476		58	73	58.6451		47	75	26.3427		56	75	55.3414		14	34	25.5118		17	36	43.7753
		1	16	22.2833		3	20	62.2173		70	85	21.6464		1	18	55.0741		59	75	21.6476		36	54	58.6451		54	75	26.3427		9	35	55.3414		25	52	25.5118		59	73	43.7753
		48	75	22.2833		1	16	61.9432		21	49	21.6464		26	55	54.6662		48	75	21.6476		1	20	58.3348		27	45	26.3427		14	30	55.074		1	22	25.5118		48	74	43.4692
		1	26	20.8906		51	67	61.395		65	86	21.6464		9	29	54.2582		56	75	21.6476		1	19	58.0245		47	76	26.3427		16	34	54.5393		28	49	25.5118		42	66	43.4692
		42	70	20.8906		3	30	60.5728		2	31	21.6464		1	20	53.4423		1	23	20.1013		34	61	58.0245		68	85	26.3427		17	32	53.4699		32	54	25.5118		26	42	43.4692
		20	45	20.8906		1	18	60.5728		1	24	21.6464		12	35	53.4423		1	23	20.1013		55	75	57.0936		57	76	26.3427		9	34	53.4699		24	52	25.5118		1	21	43.4692
		52	76	20.8906		58	73	60.0246		38	67	21.6464		33	49	53.0343		22	45	20.1013		17	42	57.0936		13	27	26.3427		1	19	53.2026		70	86	25.5118		1	20	43.4692
		48	77	20.8906		56	73	60.0246		1	15	21.6464		1	21	53.0343		1	18	20.1013		12	34	56.7833		58	75	26.3427		22	37	53.2026		48	76	25.5118		56	71	43.1631
		52	76	20.8906		14	37	59.7505		1	23	21.6464		1	15	53.0343		12	31	20.1013		12	35	56.7833		76	92	26.3427		20	39	52.9352		18	36	25.5118		1	29	43.1631
		57	75	20.8906		14	30	59.7505		48	75	21.6464		9	34	52.6264		37	54	20.1013		58	72	56.473		41	70	26.3427		60	74	52.6679		41	55	25.5118		24	48	42.857
		59	75	20.8906		21	44	59.4764		75	92	20.2935		17	44	52.6264		56	74	20.1013		1	19	55.8524		49	76	25.2451		55	73	52.6679		1	30	25.5118		27	49	42.857
		1	18	20.8906		42	57	58.106		22	45	20.2935		17	42	52.6264		58	75	20.1013		1	16	55.5421		47	76	25.2451		1	20	52.6679		64	85	25.5118		21	35	41.9386
		56	76	20.8906		1	19	58.106		21	46	20.2935		58	73	51.8105		70	85	20.1013		17	32	55.2319		60	77	25.2451		35	55	52.4005		16	32	25.5118		58	73	41.3263
		68	86	20.8906		71	85	58.106		51	75	20.2935		1	16	51.4025		1	23	20.1013		1	30	55.2319		59	76	25.2451		1	16	52.4005		61	75	25.5118		41	61	41.0202
		50	76	20.8906		14	33	57.8319		59	76	20.2935		1	19	50.9946		1	26	20.1013		1	16	54.6113		47	75	25.2451		4	20	52.1332		59	76	25.5118		1	17	41.0202
		68	93	20.8906		14	31	57.5578		56	76	20.2935		24	49	50.9946		1	29	20.1013		20	35	54.301		70	86	24.1475		17	34	51.8658		39	53	25.5118		14	30	40.7141
		1	16	20.8906		12	35	57.2838		68	86	20.2935		17	41	50.9946		58	75	20.1013		56	73	53.9907		32	46	24.1475		1	18	51.5985		1	26	25.5118		16	34	40.7141
		39	68	20.8906		45	74	57.0097		24	45	20.2935		36	51	50.5866		50	75	20.1013		1	21	53.9907		62	76	24.1475		21	37	51.5985		60	85	25.5118		9	34	40.408
		1	30	20.8906		1	15	56.7356		1	16	20.2935		20	36	50.5866		68	93	20.1013		1	22	53.0598		50	76	24.1475		1	18	51.5985		16	34	23.6896		42	57	40.408
		67	86	19.4979		39	66	56.1874		4	24	20.2935		1	19	50.5866		40	59	20.1013		17	41	53.0598		4	24	24.1475		3	30	51.3311		49	76	23.6896		14	40	40.408
		51	74	19.4979		41	61	55.9133		1	24	20.2935		49	73	50.5866		59	77	20.1013		9	31	52.7495		57	81	24.1475		1	23	51.0638		1	30	23.6896		1	20	40.1019
		26	46	19.4979		21	39	55.9133		1	15	20.2935		57	75	50.1786		60	76	20.1013		1	21	52.7495		48	68	24.1475		1	18	50.7964		50	77	23.6896		40	55	40.1019
		1	15	19.4979		26	55	55.6392		61	75	20.2935		3	30	50.1786		1	23	20.1013		1	15	52.7495		76	93	24.1475		57	73	50.7964		49	76	23.6896		1	17	40.1019
		44	70	19.4979		53	67	55.3652		45	69	20.2935		67	86	49.7707		56	75	20.1013		1	18	52.1289		48	75	23.0498		56	74	50.7964		17	36	23.6896		14	36	39.7957
		12	35	19.4979		1	16	55.0911		1	30	20.2935		45	74	49.3627		1	29	20.1013		21	38	52.1289		56	75	23.0498		24	39	50.5291		35	54	23.6896		9	23	39.7957
		1	23	19.4979		17	34	54.2688		1	23	20.2935		18	42	49.3627		60	85	20.1013		21	44	51.8186		49	68	23.0498		21	38	50.2617		3	29	23.6896		70	85	39.4896
		56	74	19.4979		9	34	54.2688		74	88	20.2935		9	35	48.9548		1	15	18.5551		14	31	51.5084		56	76	23.0498		1	20	49.4597		61	76	23.6896		56	74	39.4896
		53	76	19.4979		12	33	53.9947		1	17	20.2935		40	66	48.9548		1	29	18.5551		17	36	51.5084		29	54	23.0498		1	19	49.4597		68	85	23.6896		51	67	39.4896
		59	77	19.4979		1	18	53.9947		1	29	20.2935		4	22	48.9548		14	35	18.5551		21	41	51.5084		49	75	23.0498		14	40	49.4597		45	74	23.6896		14	35	39.4896
		55	75	19.4979		12	35	53.9947		56	75	20.2935		7	36	48.9548		1	26	18.5551		14	34	51.1981		55	75	23.0498		3	20	49.4597		48	68	23.6896		57	74	39.1835
		59	75	19.4979		14	40	53.4466		1	20	18.9406		24	49	48.9548		46	75	18.5551		17	34	50.5775		56	76	23.0498		55	74	49.1923		47	76	23.6896		1	23	39.1835
		62	78	19.4979		20	36	53.1725		16	35	18.9406		1	18	48.5468		69	93	18.5551		1	17	50.5775		47	67	23.0498		48	71	49.1923		61	76	23.6896		3	32	39.1835
		44	71	19.4979		14	30	52.8984		1	16	18.9406		1	20	48.5468		52	76	18.5551		24	39	50.2672		58	85	23.0498		12	33	49.1923		29	54	23.6896		1	15	39.1835
		57	76	18.1052		21	38	52.8984		42	56	18.9406		17	32	48.1389		1	16	18.5551		1	15	50.2672		26	45	23.0498		9	35	49.1923		71	88	23.6896		31	49	39.1835
		52	76	18.1052		24	48	52.6243		65	86	18.9406		17	42	48.1389		47	75	18.5551		21	35	49.9569		51	76	23.0498		37	55	49.1923		49	75	21.8673		71	86	38.8774
		1	18	18.1052		1	19	52.3502		57	77	18.9406		1	16	48.1389		61	77	18.5551		1	20	49.9569		58	75	23.0498		20	36	48.6576		2	30	21.8673		29	56	38.8774
		1	17	18.1052		56	75	52.3502		1	18	18.9406		14	34	47.7309		56	76	18.5551		1	15	49.9569		49	76	23.0498		37	55	48.3903		9	36	21.8673		67	85	38.8774
		24	46	18.1052		67	86	52.3502		21	39	18.9406		13	27	47.7309		58	75	18.5551		29	48	49.9569		56	76	23.0498		21	37	48.3903		62	77	21.8673		41	56	38.8774
		49	76	18.1052		24	39	52.0761		60	76	18.9406		1	15	47.7309		1	15	18.5551		1	15	49.9569		49	76	23.0498		9	33	48.3903		48	76	21.8673		17	40	38.8774
		65	86	18.1052		17	34	51.528		25	42	18.9406		1	27	47.3229		1	17	18.5551		9	36	49.6466		44	75	23.0498		14	36	48.1229		3	30	21.8673		21	36	38.8774
		54	75	18.1052		1	20	50.9798		1	20	18.9406		26	40	47.3229		57	76	18.5551		13	27	49.6466		58	75	23.0498		1	19	48.1229		58	77	21.8673		12	33	38.5713
		66	85	18.1052		24	44	50.4316		1	15	18.9406		1	19	47.3229		58	76	18.5551		51	69	49.3363		61	88	23.0498		12	32	47.8556		58	76	21.8673		7	35	38.5713
		68	93	18.1052		55	74	50.4316		1	16	18.9406		1	20	47.3229		58	75	18.5551		1	16	49.026		60	75	21.9522		41	55	47.8556		3	24	21.8673		1	16	38.2651
		1	30	18.1052		67	85	50.1575		1	18	17.5877		1	30	46.915		45	69	18.5551		66	84	49.026		12	32	21.9522		1	19	47.8556		50	75	21.8673		9	34	38.2651
		59	76	18.1052		47	74	49.8835		1	20	17.5877		40	56	46.507		61	76	18.5551		23	48	48.7157		3	30	21.9522		17	34	47.5882		56	75	21.8673		21	49	38.2651
		53	76	18.1052		9	36	49.8835		72	96	17.5877		9	33	46.0991		1	25	18.5551		14	32	48.4054		51	70	21.9522		37	55	47.3209		57	76	21.8673		49	75	38.2651
		49	77	18.1052		17	34	49.8835		60	75	17.5877		40	55	45.6911		1	25	18.5551		17	34	48.0952		75	92	21.9522		22	42	47.3209		65	86	21.8673		4	22	37.959
		59	85	18.1052		1	21	49.8835		1	16	17.5877		27	49	45.2832		65	93	18.5551		9	36	48.0952		50	75	21.9522		14	40	47.3209		57	76	21.8673		45	74	37.959
		1	29	18.1052		17	33	49.8835		55	75	17.5877		14	31	45.2832		60	75	18.5551		1	23	48.0952		61	75	21.9522		12	34	47.3209		66	86	21.8673		1	25	37.6529
		1	22	18.1052		20	35	49.6094		54	75	17.5877		1	23	45.2832		55	75	18.5551		14	30	48.0952		66	85	21.9522		9	36	47.0535		47	75	21.8673		17	36	37.6529
		37	66	16.7125		57	75	49.3353		56	77	17.5877		1	21	45.2832		54	75	17.0088		1	21	47.7849		1	19	21.9522		21	35	46.7862		67	92	21.8673		1	20	37.6529
		63	77	16.7125		18	35	49.3353		68	93	17.5877		18	34	45.2832		42	70	17.0088		18	35	47.4746		58	75	21.9522		21	48	46.7862		52	70	21.8673		7	36	37.6529
		58	77	16.7125		9	36	49.0612		47	75	17.5877		4	20	44.8752		1	27	17.0088		71	85	47.4746		53	75	21.9522		3	31	46.7862		57	75	21.8673		1	25	37.3468
		1	29	16.7125		17	36	49.0612		53	76	17.5877		22	42	44.8752		56	85	17.0088		42	63	47.1643		59	75	21.9522		60	74	46.5188		24	52	21.8673		17	34	37.0407
		72	96	16.7125		13	32	49.0612		62	76	17.5877		21	36	44.8752		50	76	17.0088		12	40	47.1643		66	86	21.9522		1	21	46.5188		17	31	21.8673		7	36	37.0407
		60	75	16.7125		1	19	49.0612		60	76	17.5877		9	36	44.4673		57	75	17.0088		40	56	46.854		55	75	21.9522		21	50	46.2515		1	15	21.8673		17	42	36.7345
		60	75	16.7125		9	35	48.7871		47	75	17.5877		12	34	44.4673		70	85	17.0088		1	21	46.854		55	76	21.9522		27	49	45.9841		1	29	21.8673		1	19	36.7345
		48	76	16.7125		1	23	48.7871		29	45	17.5877		27	41	44.4673		60	75	17.0088		3	30	46.854		48	76	20.8546		20	35	45.7168		16	30	21.8673		21	40	36.7345
		61	75	16.7125		1	18	48.7871		59	75	17.5877		3	22	44.0593		56	72	17.0088		59	74	46.5437		60	76	20.8546		57	74	45.4494		17	31	21.8673		7	34	36.7345
		9	31	16.7125		1	22	48.7871		62	76	17.5877		21	39	44.0593		48	76	17.0088		3	20	45.9231		9	24	20.8546		12	33	44.9147		34	54	20.045		35	56	36.4284
		57	75	16.7125		1	20	48.7871		60	76	17.5877		1	16	43.6513		59	76	17.0088		24	48	45.6128		73	93	20.8546		16	36	44.6474		37	54	20.045		1	20	36.4284
		52	75	16.7125		21	49	48.513		55	75	17.5877		29	48	43.6513		1	15	17.0088		21	37	45.6128		69	86	20.8546		1	18	44.38		58	75	20.045		36	54	36.4284
		65	85	16.7125		24	38	48.2389		67	86	16.2348		24	39	43.2434		59	76	17.0088		51	70	45.6128		37	54	20.8546		6	23	44.1127		54	75	20.045		21	40	35.8162
		47	76	16.7125		1	15	47.9649		31	46	16.2348		20	36	43.2434		68	85	17.0088		20	35	45.6128		1	30	20.8546		17	37	44.1127		36	52	20.045		26	40	35.8162
		40	59	16.7125		4	20	47.9649		65	93	16.2348		1	19	42.8354		24	53	17.0088		4	20	45.3025		55	74	20.8546		14	34	44.1127		59	76	20.045		9	35	35.8162
		42	71	16.7125		7	36	47.9649		21	46	16.2348		1	19	42.8354		71	85	17.0088		1	15	45.3025		68	85	20.8546		39	66	43.8453		9	31	20.045		20	34	35.8162
		48	75	16.7125		1	23	47.6908		29	54	16.2348		6	20	42.8354		1	24	17.0088		1	26	45.3025		51	76	20.8546		42	56	43.8453		60	75	20.045		17	34	35.51
		51	75	16.7125		47	75	47.6908		1	23	16.2348		21	38	42.8354		55	75	17.0088		1	16	44.9922		68	85	20.8546		14	29	43.578		50	77	20.045		1	27	35.2039
		65	93	15.3198		17	44	47.4167		24	45	16.2348		1	26	42.8354		1	22	17.0088		41	69	44.6819		47	75	20.8546		51	67	43.578		57	73	20.045		48	75	35.2039
		1	29	15.3198		24	49	47.1426		28	46	16.2348		1	19	42.4275		1	22	17.0088		1	19	44.6819		51	75	20.8546		7	36	43.578		56	76	20.045		1	18	35.2039
		59	76	15.3198		21	35	46.8685		62	78	16.2348		48	74	42.4275		55	76	17.0088		1	17	44.3717		36	55	20.8546		1	16	43.3106		60	76	20.045		14	28	35.2039
		23	45	15.3198		1	19	46.8685		48	76	16.2348		55	70	41.2036		59	77	17.0088		1	20	44.0614		50	76	20.8546		7	35	43.3106		71	85	20.045		1	20	34.8978
		51	75	15.3198		1	18	46.8685		69	93	16.2348		21	40	40.7956		1	22	15.4625		1	19	44.0614		42	70	20.8546		41	56	43.3106		57	76	20.045		1	23	34.8978
		1	30	15.3198		4	33	46.3204		1	20	16.2348		14	33	40.7956		56	85	15.4625		18	34	44.0614		1	30	20.8546		17	33	43.3106		20	34	20.045		27	41	34.5917
		60	84	15.3198		60	74	46.0463		47	75	16.2348		1	22	40.7956		16	30	15.4625		7	36	44.0614		58	75	20.8546		1	19	42.7759		37	52	20.045		16	35	34.5917
		55	71	15.3198		1	23	46.0463		73	93	16.2348		1	16	40.7956		57	77	15.4625		37	55	43.7511		35	52	19.757		22	36	42.2412		58	75	18.2227		9	29	34.2856
		1	24	15.3198		6	22	46.0463		51	75	16.2348		1	21	40.7956		19	37	15.4625		58	75	43.7511		34	54	19.757		19	35	41.9739		80	96	18.2227		38	55	33.9794
		61	76	15.3198		1	19	45.7722		61	76	16.2348		66	84	40.7956		21	46	15.4625		29	49	43.7511		8	30	19.757		4	20	41.9739		3	25	18.2227		36	51	33.3672
		60	85	15.3198		5	23	45.4981		41	67	16.2348		60	74	40.3877		25	43	15.4625		67	85	43.7511		49	75	19.757		72	86	41.4392		60	85	18.2227		19	35	33.3672
		43	70	15.3198		1	20	45.224		35	54	16.2348		14	30	40.3877		1	17	15.4625		34	57	43.7511		48	77	19.757		29	48	41.4392		21	35	18.2227		6	35	33.3672
		54	76	15.3198		1	16	44.9499		53	76	16.2348		56	73	40.3877		1	18	15.4625		14	33	43.4408		24	53	19.757		1	30	41.4392		45	70	18.2227		21	44	33.3672
		41	66	15.3198		48	74	44.9499		58	75	16.2348		24	39	39.9797		22	46	15.4625		57	75	43.4408		27	46	19.757		9	33	41.4392		1	25	18.2227		14	32	33.3672
		48	76	15.3198		1	20	44.9499		58	76	16.2348		56	71	39.5718		17	31	15.4625		40	55	42.8202		26	44	19.757		57	74	41.4392		59	75	18.2227		1	18	33.3672
		59	75	15.3198		1	16	44.4018		49	71	16.2348		71	86	39.5718		51	75	15.4625		50	74	42.8202		43	66	19.757		1	17	41.1718		54	74	18.2227		21	36	33.0611
		1	17	15.3198		50	74	44.4018		81	96	16.2348		17	36	39.5718		20	35	15.4625		5	23	42.8202		58	85	19.757		9	36	40.9045		27	54	18.2227		9	33	32.755
		40	54	15.3198		57	73	44.1277		51	75	16.2348		5	23	39.5718		65	86	15.4625		4	22	42.8202		1	29	19.757		16	34	40.9045		14	31	18.2227		24	49	32.755
		61	76	15.3198		48	75	43.8536		53	76	16.2348		47	74	39.1638		57	75	15.4625		56	74	42.5099		54	74	19.757		17	40	40.9045		37	51	18.2227		6	20	32.755
		51	75	15.3198		58	75	43.8536		26	43	14.8819		13	36	39.1638		73	90	15.4625		12	35	42.5099		47	68	19.757		1	22	40.3698		44	62	18.2227		58	73	32.755
		24	43	15.3198		14	32	43.8536		1	18	14.8819		1	15	39.1638		35	55	15.4625		33	48	42.5099		47	76	19.757		9	25	40.1024		66	86	18.2227		1	18	32.4488
		64	93	15.3198		16	36	43.8536		24	46	14.8819		16	36	39.1638		1	15	15.4625		1	18	42.1996		50	76	19.757		50	74	40.1024		34	54	18.2227		1	20	32.4488
		60	75	15.3198		1	16	43.5795		70	85	14.8819		1	15	39.1638		56	76	15.4625		21	49	42.1996		42	66	19.757		21	41	40.1024		41	70	18.2227		70	84	31.8366
		1	23	13.9271		36	51	43.5795		1	23	14.8819		22	36	38.7559		23	52	15.4625		24	49	41.579		60	85	19.757		9	35	39.8351		76	91	18.2227		48	71	31.8366
		58	77	13.9271		59	74	43.5795		57	75	14.8819		21	49	38.7559		62	76	15.4625		13	36	41.2687		58	75	19.757		23	48	39.8351		37	54	18.2227		1	21	31.8366
		38	52	13.9271		36	54	43.3054		1	19	14.8819		7	36	38.7559		1	30	15.4625		1	18	41.2687		69	86	19.757		57	72	39.8351		17	31	18.2227		17	34	31.8366
		37	53	13.9271		4	20	43.0313		22	46	14.8819		17	33	38.7559		53	75	15.4625		17	34	40.9585		50	75	18.6594		24	40	39.5677		60	76	18.2227		24	40	31.8366
		47	75	13.9271		9	25	42.7573		1	17	14.8819		56	74	38.3479		59	76	15.4625		66	85	40.9585		52	75	18.6594		21	49	39.5677		56	73	18.2227		21	37	31.8366
		1	26	13.9271		21	41	42.7573		48	76	14.8819		1	28	38.3479		47	75	15.4625		57	74	40.9585		50	75	18.6594		58	76	39.3004		58	77	18.2227		37	66	31.5305
		66	85	13.9271		3	30	42.7573		27	42	14.8819		60	76	38.3479		53	76	15.4625		14	30	40.6482		59	74	18.6594		18	34	39.3004		49	72	18.2227		24	38	31.5305
		1	18	13.9271		22	36	42.7573		1	23	14.8819		3	23	38.3479		67	85	15.4625		1	21	40.6482		13	32	18.6594		14	31	39.033		14	30	18.2227		70	86	31.2244
		55	75	13.9271		1	28	42.4832		1	18	14.8819		34	57	38.3479		64	93	15.4625		3	21	40.6482		71	85	18.6594		9	25	38.7657		16	37	18.2227		19	38	30.9182
		43	70	13.9271		56	74	42.4832		1	19	14.8819		48	75	37.532		67	86	13.9163		21	38	40.6482		16	32	18.6594		16	35	38.4983		1	18	18.2227		1	19	30.6121
		47	76	13.9271		23	40	42.2091		59	77	14.8819		1	17	37.532		68	86	13.9163		60	74	40.0276		46	75	18.6594		21	48	38.231		60	77	18.2227		21	48	30.6121
		20	35	13.9271		66	85	41.935		1	28	14.8819		1	20	37.124		3	28	13.9163		1	21	40.0276		47	66	18.6594		3	21	37.9636		18	32	18.2227		1	20	30.6121
		47	70	13.9271		4	22	41.935		22	46	14.8819		12	35	36.7161		26	46	13.9163		58	76	40.0276		36	53	18.6594		27	41	37.9636		58	76	18.2227		1	20	30.6121
		49	66	13.9271		17	33	41.935		1	28	14.8819		1	16	36.7161		43	69	13.9163		4	20	39.407		27	46	18.6594		20	34	37.9636		56	75	18.2227		26	40	30.6121
		68	85	13.9271		57	74	41.6609		60	85	14.8819		1	21	36.7161		24	46	13.9163		42	56	39.407		56	75	18.6594		12	36	37.6963		32	53	18.2227		35	55	30.6121
		54	77	13.9271		21	40	41.3868		70	93	14.8819		1	23	36.3081		12	32	13.9163		69	85	39.0967		79	96	18.6594		23	40	37.6963		62	77	18.2227		34	61	30.6121
		28	47	13.9271		21	37	41.3868		72	89	14.8819		66	85	36.3081		19	45	13.9163		11	27	38.4761		24	53	18.6594		40	55	37.4289		20	36	18.2227		57	76	30.6121
		47	75	13.9271		40	56	41.3868		30	44	14.8819		1	16	35.9002		3	31	13.9163		57	74	38.4761		60	77	18.6594		59	74	37.4289		51	76	18.2227		16	42	30.306
		51	76	13.9271		9	29	41.1127		66	93	14.8819		19	35	35.9002		66	85	13.9163		1	20	38.4761		1	30	18.6594		42	57	37.1616		58	76	18.2227		3	32	30.306
		1	26	13.9271		12	35	40.8387		57	75	14.8819		1	18	35.9002		1	18	13.9163		48	74	38.4761		58	75	18.6594		48	75	37.1616		44	66	18.2227		1	16	30.306
		1	24	13.9271		21	37	40.8387		55	75	14.8819		47	74	35.4922		56	73	13.9163		1	16	38.4761		15	31	18.6594		1	20	37.1616		51	75	18.2227		17	36	29.9999
		31	46	12.5344		18	42	40.8387		68	85	14.8819		21	48	35.4922		8	31	13.9163		56	74	38.4761		28	54	18.6594		56	71	36.8942		71	85	18.2227		20	36	29.9999
		56	71	12.5344		35	55	40.5646		58	75	14.8819		1	19	35.4922		54	74	13.9163		6	22	38.1658		55	76	18.6594		58	75	36.8942		34	54	18.2227		22	51	29.6937
		49	73	12.5344		55	73	40.2905		1	20	14.8819		42	63	35.4922		55	74	13.9163		1	26	37.8555		54	72	17.5618		35	57	36.8942		55	75	18.2227		1	23	29.6937
		26	40	12.5344		14	34	40.2905		61	76	14.8819		21	48	35.4922		66	85	13.9163		13	32	37.8555		34	53	17.5618		9	31	36.6269		1	15	18.2227		71	85	29.6937
		56	75	12.5344		59	74	40.2905		56	75	14.8819		67	85	35.4922		50	77	13.9163		1	18	37.8555		1	16	17.5618		13	34	36.6269		51	77	16.4005		7	36	29.6937
		1	20	12.5344		1	20	40.0164		1	25	14.8819		1	16	35.0843		52	77	13.9163		1	18	37.5452		24	53	17.5618		49	67	36.3595		56	71	16.4005		35	56	29.6937
		63	86	12.5344		60	74	40.0164		47	75	14.8819		57	74	35.0843		57	86	13.9163		1	15	37.5452		47	75	17.5618		1	19	36.3595		32	46	16.4005		35	49	29.6937
		42	70	12.5344		69	85	40.0164		47	76	14.8819		42	56	35.0843		52	70	13.9163		56	74	37.235		47	75	17.5618		10	36	36.0922		60	76	16.4005		70	85	29.6937
		27	45	12.5344		42	59	40.0164		29	43	14.8819		58	75	35.0843		47	75	13.9163		56	71	37.235		62	77	17.5618		4	23	36.0922		36	52	16.4005		59	74	29.6937
		56	73	12.5344		17	33	39.7423		51	76	14.8819		14	34	35.0843		55	74	13.9163		14	34	37.235		59	75	17.5618		1	16	35.8248		49	73	16.4005		10	36	29.3876
		60	85	12.5344		12	36	39.7423		1	17	14.8819		58	76	34.6763		57	76	13.9163		67	86	37.235		58	85	17.5618		67	85	35.8248		13	27	16.4005		1	21	29.3876
		42	63	12.5344		21	50	39.7423		51	77	13.529		12	35	34.6763		56	75	13.9163		26	55	36.9247		51	76	17.5618		1	15	35.5575		59	76	16.4005		56	70	29.3876
		69	85	12.5344		13	36	39.7423		1	16	13.529		24	44	34.6763		25	42	13.9163		1	20	36.6144		50	75	17.5618		16	36	35.5575		47	68	16.4005		1	26	29.3876
		45	69	12.5344		40	56	39.7423		69	85	13.529		56	75	34.6763		41	61	13.9163		12	36	36.3041		65	86	17.5618		25	45	35.0228		17	42	16.4005		9	36	29.0815
		47	69	12.5344		66	84	39.7423		64	86	13.529		1	15	34.6763		47	76	13.9163		12	38	36.3041		47	76	17.5618		53	67	35.0228		43	63	16.4005		17	35	29.0815
		1	28	12.5344		3	22	39.4682		47	76	13.529		24	38	34.6763		63	77	13.9163		45	74	35.9938		59	76	17.5618		17	35	35.0228		9	33	16.4005		21	36	28.7754
		2	18	12.5344		56	71	39.4682		1	22	13.529		57	75	34.2683		1	26	13.9163		40	55	35.9938		45	70	17.5618		24	49	34.7554		77	97	16.4005		14	34	28.7754
		22	46	12.5344		1	19	39.1941		46	71	13.529		1	20	33.8604		1	22	13.9163		1	18	35.9938		58	75	17.5618		1	15	34.7554		65	85	16.4005		4	20	28.7754
		48	76	12.5344		14	29	39.1941		1	18	13.529		25	41	33.8604		62	78	13.9163		1	19	35.6835		51	76	17.5618		58	75	34.4881		8	30	16.4005		3	30	28.7754
		57	75	12.5344		33	49	39.1941		60	75	13.529		17	34	33.8604		10	28	12.37		16	35	35.6835		53	76	17.5618		1	20	34.2207		33	47	16.4005		52	66	28.7754
		1	16	12.5344		14	34	39.1941		39	68	13.529		68	84	33.8604		25	44	12.37		1	16	35.3732		76	92	17.5618		4	20	34.2207		56	75	16.4005		1	19	28.4693
		50	75	12.5344		9	33	39.1941		62	76	13.529		1	15	33.4524		1	22	12.37		29	49	35.0629		51	76	17.5618		1	16	34.2207		62	76	16.4005		7	34	28.1631
		72	89	12.5344		4	20	38.9201		1	29	13.529		1	16	33.4524		12	35	12.37		1	19	35.0629		66	86	17.5618		17	41	34.2207		54	74	16.4005		56	74	28.1631
		52	70	12.5344		45	74	38.646		1	16	13.529		17	34	33.4524		42	70	12.37		57	73	34.7526		48	76	17.5618		1	17	33.9534		52	76	16.4005		1	20	28.1631
		53	76	12.5344		40	66	38.646		1	22	13.529		3	20	33.4524		59	76	12.37		9	25	34.7526		58	75	17.5618		56	72	33.686		54	75	16.4005		69	84	28.1631
		23	45	12.5344		21	38	38.646		45	69	13.529		1	18	33.0445		1	26	12.37		48	74	34.7526		49	75	16.4642		9	36	33.686		60	77	16.4005		40	60	27.857
		1	30	12.5344		1	18	38.3719		1	22	13.529		58	75	33.0445		66	85	12.37		14	29	34.4423		49	76	16.4642		1	21	33.686		20	35	16.4005		58	75	27.857
		57	76	12.5344		12	34	38.3719		8	23	13.529		57	74	32.6365		22	48	12.37		39	66	34.4423		59	76	16.4642		26	40	33.686		45	72	16.4005		1	20	27.857
		56	75	12.5344		1	15	37.5496		24	44	13.529		35	55	32.6365		1	30	12.37		21	48	34.132		60	85	16.4642		20	35	33.4187		55	75	16.4005		12	40	27.857
		60	76	12.5344		1	18	37.0015		61	75	13.529		69	84	32.6365		58	77	12.37		1	16	34.132		1	15	16.4642		67	82	33.4187		42	63	16.4005		17	33	27.857
		59	76	12.5344		57	74	37.0015		69	85	13.529		19	39	32.2286		1	27	12.37		1	16	34.132		73	93	16.4642		14	35	33.4187		62	76	16.4005		1	17	27.857
		24	52	12.5344		17	36	37.0015		55	74	13.529		35	56	32.2286		1	16	12.37		17	33	33.8218		53	76	16.4642		21	49	33.4187		35	55	16.4005		55	71	27.5509
		70	93	12.5344		58	73	37.0015		1	15	13.529		16	35	32.2286		1	18	12.37		3	22	33.5115		60	75	16.4642		45	74	33.4187		15	31	16.4005		26	41	27.5509
		1	21	12.5344		1	16	36.7274		52	76	13.529		13	32	31.8206		20	34	12.37		20	36	33.5115		69	85	16.4642		1	26	33.1513		44	72	16.4005		16	34	27.5509
		18	36	12.5344		48	74	36.4533		1	16	13.529		51	69	31.8206		1	19	12.37		1	18	33.5115		57	75	16.4642		36	51	32.884		14	32	16.4005		14	37	27.2448
		46	75	12.5344		17	41	36.1792		59	76	13.529		12	40	31.8206		51	77	12.37		24	48	33.2012		47	71	16.4642		1	15	32.884		10	36	16.4005		1	22	27.2448
		1	16	12.5344		1	15	36.1792		1	26	13.529		1	19	31.4126		68	85	12.37		26	40	33.2012		55	75	16.4642		12	33	32.6166		56	76	16.4005		1	15	27.2448
		53	75	12.5344		1	19	36.1792		1	19	13.529		1	20	31.4126		59	75	12.37		60	76	33.2012		57	76	16.4642		68	84	32.6166		56	77	16.4005		1	18	27.2448
		1	17	12.5344		56	74	35.9051		1	29	13.529		12	40	31.4126		49	67	12.37		3	23	33.2012		14	31	16.4642		1	16	32.6166		53	75	16.4005		35	60	26.9387
		54	72	11.1417		42	58	35.9051		1	30	13.529		17	36	31.4126		28	46	12.37		4	20	32.8909		39	58	16.4642		1	19	32.3493		16	35	16.4005		49	73	26.9387
		2	31	11.1417		1	21	35.9051		42	71	13.529		52	66	31.4126		64	93	12.37		1	22	32.5806		60	76	16.4642		9	37	32.3493		17	34	16.4005		24	40	26.6325
		57	77	11.1417		49	73	35.9051		24	45	12.1761		4	20	31.0047		58	72	12.37		21	48	32.5806		36	52	16.4642		1	29	32.3493		16	32	16.4005		21	35	26.6325
		19	45	11.1417		27	49	35.631		1	21	12.1761		69	85	31.0047		49	76	12.37		1	23	32.5806		59	75	16.4642		9	34	31.8146		31	53	16.4005		45	74	26.6325
		1	18	11.1417		17	42	35.631		42	70	12.1761		12	36	31.0047		1	17	12.37		17	36	32.5806		56	74	16.4642		1	19	31.8146		17	32	16.4005		14	40	26.6325
		58	77	11.1417		47	74	35.631		1	20	12.1761		4	20	30.5967		59	75	12.37		21	50	32.5806		73	93	16.4642		35	56	31.5473		71	85	16.4005		1	16	26.6325
		50	76	11.1417		21	40	35.631		1	18	12.1761		14	32	30.5967		42	71	12.37		55	71	32.2703		26	45	16.4642		41	56	31.5473		46	75	16.4005		47	75	26.6325
		57	76	11.1417		19	36	35.357		58	75	12.1761		57	74	30.5967		51	75	12.37		12	36	32.2703		55	74	16.4642		37	66	31.5473		52	75	16.4005		9	33	26.6325
		60	75	11.1417		40	55	35.357		37	53	12.1761		1	23	30.1888		62	76	12.37		1	20	31.96		58	75	16.4642		14	32	31.5473		61	77	16.4005		72	86	26.6325
		10	24	11.1417		1	27	35.0829		57	75	12.1761		1	19	30.1888		65	85	12.37		27	41	31.96		36	55	16.4642		1	16	31.5473		31	53	16.4005		14	33	26.3264
		25	53	11.1417		24	38	35.0829		27	46	12.1761		37	57	30.1888		1	19	12.37		29	49	31.6497		47	76	16.4642		12	26	31.2799		18	32	16.4005		3	20	26.3264
		1	22	11.1417		29	48	35.0829		1	19	12.1761		21	37	30.1888		17	34	12.37		21	40	31.6497		60	75	16.4642		16	33	31.2799		17	33	16.4005		3	20	26.3264
		64	86	11.1417		72	86	35.0829		1	24	12.1761		12	38	30.1888		1	19	12.37		1	20	31.6497		58	75	16.4642		1	26	31.2799		14	32	14.5782		37	55	26.3264
		59	76	11.1417		16	35	34.5347		50	76	12.1761		24	38	29.7808		1	19	12.37		1	21	31.6497		48	77	16.4642		33	47	31.0126		1	25	14.5782		16	30	26.0203
		1	18	11.1417		56	74	34.5347		49	76	12.1761		31	49	29.7808		1	17	12.37		23	40	31.6497		58	75	16.4642		57	74	31.0126		7	32	14.5782		59	74	26.0203
		56	72	11.1417		56	74	34.5347		41	66	12.1761		21	38	29.7808		47	72	12.37		16	36	31.6497		50	75	16.4642		53	67	31.0126		72	92	14.5782		43	57	26.0203
		62	76	11.1417		3	21	34.2606		20	44	12.1761		12	39	29.7808		53	76	12.37		35	57	31.3394		58	73	16.4642		7	36	31.0126		58	72	14.5782		16	36	26.0203
		24	53	11.1417		57	75	33.9865		20	47	12.1761		21	40	29.3729		54	72	10.8238		35	55	31.3394		51	75	16.4642		35	56	31.0126		51	75	14.5782		58	74	25.7142
		61	75	11.1417		21	44	33.7124		50	75	12.1761		55	71	29.3729		48	71	10.8238		5	32	31.3394		26	45	16.4642		17	40	31.0126		16	31	14.5782		1	19	25.7142
		32	46	11.1417		1	17	33.7124		49	70	12.1761		9	36	29.3729		16	45	10.8238		5	30	31.0291		46	69	15.3666		69	85	30.7452		21	35	14.5782		5	33	25.7142
		1	21	11.1417		68	84	33.7124		14	36	12.1761		57	73	29.3729		47	75	10.8238		55	70	31.0291		34	50	15.3666		6	35	30.7452		60	75	14.5782		47	74	25.7142
		52	75	11.1417		14	35	33.7124		53	75	12.1761		3	21	29.3729		61	85	10.8238		48	75	31.0291		71	86	15.3666		17	35	30.7452		45	72	14.5782		41	56	25.7142
		60	86	11.1417		56	74	33.4384		1	26	12.1761		11	27	28.9649		61	75	10.8238		35	56	31.0291		36	54	15.3666		56	75	30.7452		60	85	14.5782		21	37	25.4081
		70	85	11.1417		1	15	33.4384		23	44	12.1761		22	51	28.9649		14	31	10.8238		57	74	31.0291		55	72	15.3666		56	74	30.4779		51	76	14.5782		41	55	25.4081
		58	76	11.1417		1	18	33.4384		46	75	12.1761		1	22	28.9649		41	69	10.8238		35	55	30.7188		36	51	15.3666		60	76	30.4779		17	32	14.5782		22	42	25.4081
		1	24	11.1417		19	39	33.1643		20	35	12.1761		9	31	28.9649		1	15	10.8238		9	38	30.7188		60	76	15.3666		47	74	30.2105		58	77	14.5782		4	23	25.4081
		72	86	11.1417		58	75	33.1643		1	23	12.1761		48	74	28.9649		1	17	10.8238		38	64	30.7188		56	75	15.3666		24	48	29.9432		36	54	14.5782		39	55	25.1019
		56	75	11.1417		1	20	33.1643		23	49	12.1761		37	57	28.9649		57	75	10.8238		58	73	30.7188		69	93	15.3666		56	74	29.9432		60	75	14.5782		19	39	25.1019
		56	76	11.1417		34	57	33.1643		47	69	12.1761		37	66	28.9649		47	76	10.8238		56	71	30.4085		1	15	15.3666		20	34	29.9432		17	31	14.5782		69	85	25.1019
		49	75	11.1417		20	36	32.8902		60	75	12.1761		1	22	28.9649		75	92	10.8238		7	36	30.4085		33	54	15.3666		14	28	29.9432		3	31	14.5782		47	75	25.1019
		64	85	11.1417		23	40	32.8902		57	76	12.1761		40	55	28.9649		41	67	10.8238		41	61	30.4085		9	31	15.3666		3	20	29.9432		53	76	14.5782		1	16	25.1019
		41	66	11.1417		11	27	32.6161		70	85	12.1761		1	21	28.9649		60	75	10.8238		1	20	30.4085		57	74	15.3666		9	36	29.6758		1	30	14.5782		1	16	25.1019
		4	24	11.1417		17	34	32.342		43	70	12.1761		55	74	28.9649		53	76	10.8238		57	74	30.4085		59	76	15.3666		1	20	29.6758		55	75	14.5782		42	58	24.7958
		60	76	11.1417		7	36	32.342		1	21	12.1761		45	73	28.9649		26	49	10.8238		1	22	30.0983		58	76	15.3666		17	34	29.6758		47	76	14.5782		21	37	24.7958
		65	85	11.1417		1	19	32.0679		28	42	12.1761		26	40	28.9649		54	75	10.8238		17	41	30.0983		48	75	15.3666		17	36	29.6758		48	77	14.5782		14	36	24.7958
		62	76	11.1417		1	19	32.0679		66	85	12.1761		42	58	28.557		1	15	10.8238		47	74	30.0983		26	45	15.3666		20	35	29.6758		1	23	14.5782		1	20	24.7958
		55	76	11.1417		56	70	32.0679		62	76	12.1761		21	40	28.557		27	42	10.8238		13	35	30.0983		55	76	15.3666		56	74	29.4085		1	30	14.5782		17	36	24.7958
		47	75	11.1417		1	16	32.0679		1	21	12.1761		1	16	28.557		43	70	10.8238		22	41	30.0983		58	75	15.3666		1	19	29.1411		56	77	14.5782		15	36	24.4897
		1	28	11.1417		55	73	32.0679		1	18	12.1761		59	74	28.557		64	86	10.8238		26	40	30.0983		45	72	15.3666		1	18	29.1411		68	85	14.5782		1	23	24.4897
		26	45	9.74895		71	86	31.5198		37	52	12.1761		21	41	28.557		29	51	10.8238		17	42	29.788		60	77	15.3666		33	47	28.8738		19	36	14.5782		3	28	24.4897
		20	34	9.74895		9	31	31.2457		41	69	12.1761		9	36	28.149		22	46	10.8238		1	17	29.788		46	66	15.3666		1	16	28.8738		61	76	14.5782		37	55	24.4897
		23	45	9.74895		31	49	30.9716		21	45	12.1761		14	29	28.149		4	28	10.8238		21	48	29.788		60	77	15.3666		1	16	28.8738		60	77	14.5782		66	84	24.4897
		14	35	9.74895		40	55	30.9716		14	35	10.8232		21	44	28.149		22	44	10.8238		1	23	29.4777		49	75	15.3666		1	16	28.6064		60	76	14.5782		9	30	24.4897
		1	22	9.74895		35	59	30.6975		1	15	10.8232		70	85	28.149		1	18	10.8238		9	33	29.4777		48	76	15.3666		21	37	28.6064		62	76	14.5782		68	85	24.4897
		63	86	9.74895		41	69	30.4234		60	85	10.8232		19	38	27.741		80	96	10.8238		33	49	29.4777		59	76	15.3666		41	55	28.6064		56	75	14.5782		1	19	24.1836
		68	85	9.74895		5	32	30.4234		51	76	10.8232		47	75	27.741		61	75	10.8238		1	16	29.4777		59	76	15.3666		42	58	28.6064		66	85	14.5782		12	36	24.1836
		18	46	9.74895		24	49	30.4234		1	15	10.8232		1	15	27.741		1	16	10.8238		22	36	29.1674		55	75	15.3666		1	18	28.6064		48	76	14.5782		10	36	24.1836
		29	47	9.74895		1	27	30.4234		58	75	10.8232		1	21	27.741		59	75	10.8238		21	40	28.8571		47	76	15.3666		3	23	28.3391		33	51	14.5782		12	34	24.1836
		1	18	9.74895		22	51	30.1493		72	93	10.8232		47	75	27.741		41	66	10.8238		25	41	28.8571		48	76	15.3666		5	33	28.0717		41	69	14.5782		1	20	24.1836
		1	27	9.74895		19	40	30.1493		28	43	10.8232		72	86	27.741		1	24	10.8238		37	57	28.8571		58	75	15.3666		1	21	28.0717		60	74	14.5782		1	20	24.1836
		61	85	9.74895		14	33	30.1493		32	46	10.8232		41	69	27.3331		57	75	10.8238		7	34	28.8571		46	68	15.3666		42	63	28.0717		68	86	14.5782		40	56	24.1836
		50	70	9.74895		47	75	29.8753		25	43	10.8232		19	40	27.3331		60	86	10.8238		22	37	28.8571		25	45	15.3666		1	18	28.0717		78	92	14.5782		1	20	24.1836
		51	77	9.74895		9	36	29.8753		21	43	10.8232		9	38	27.3331		1	25	10.8238		12	40	28.8571		49	76	15.3666		1	19	28.0717		42	63	14.5782		44	58	23.8774
		26	45	9.74895		17	34	29.6012		70	88	10.8232		1	25	27.3331		1	16	10.8238		45	73	28.8571		28	55	15.3666		22	49	28.0717		8	31	14.5782		17	34	23.8774
		16	38	9.74895		47	75	29.6012		60	83	10.8232		5	32	27.3331		47	76	10.8238		56	74	28.8571		47	68	14.269		23	44	28.0717		59	74	14.5782		1	19	23.8774
		62	85	9.74895		35	57	29.3271		71	85	10.8232		58	73	27.3331		25	46	10.8238		35	59	28.8571		2	30	14.269		71	85	28.0717		14	31	14.5782		17	34	23.8774
		1	30	9.74895		1	16	29.3271		1	19	10.8232		1	19	27.3331		48	76	10.8238		56	75	28.5468		37	54	14.269		10	27	27.8044		48	67	14.5782		18	42	23.8774
		53	76	9.74895		1	23	29.053		1	15	10.8232		40	55	27.3331		20	47	10.8238		45	73	28.5468		25	50	14.269		6	20	27.537		49	69	14.5782		60	76	23.8774
		48	75	9.74895		70	85	29.053		1	25	10.8232		23	40	27.3331		52	74	10.8238		51	66	27.9262		54	75	14.269		23	40	27.537		1	22	14.5782		59	73	23.5713
		60	76	9.74895		1	15	28.7789		51	75	10.8232		17	34	26.9251		49	75	10.8238		1	23	27.9262		69	85	14.269		51	66	27.537		59	76	14.5782		56	73	23.5713
		37	61	9.74895		7	34	28.7789		26	45	10.8232		12	36	26.9251		1	22	10.8238		56	71	27.9262		49	76	14.269		56	74	27.2697		71	87	14.5782		12	33	23.5713
		62	76	9.74895		21	35	28.7789		60	76	10.8232		1	19	26.9251		56	76	10.8238		56	74	27.9262		62	76	14.269		69	86	27.2697		56	75	14.5782		43	66	23.5713
		42	67	9.74895		1	21	28.7789		25	44	10.8232		58	73	26.9251		28	47	10.8238		49	73	27.9262		56	76	14.269		22	41	27.2697		1	28	14.5782		12	34	23.5713
		53	76	9.74895		56	71	28.5048		26	42	10.8232		51	66	26.5172		47	75	10.8238		19	40	27.6159		58	77	14.269		21	35	27.0023		17	31	14.5782		3	31	23.5713
		61	76	9.74895		56	74	28.5048		1	27	10.8232		1	22	26.5172		51	76	10.8238		37	57	27.6159		58	75	14.269		12	40	27.0023		61	75	12.7559		1	19	23.2652
		30	44	9.74895		21	49	28.5048		45	71	10.8232		1	23	26.5172		82	96	10.8238		1	20	27.6159		58	85	14.269		20	35	26.735		64	92	12.7559		14	30	23.2652
		1	23	9.74895		25	41	28.2307		71	85	10.8232		36	54	26.5172		20	46	10.8238		1	22	27.6159		42	71	14.269		10	36	26.735		46	69	12.7559		14	35	23.2652
		66	93	9.74895		1	21	28.2307		58	85	10.8232		23	40	26.5172		39	68	10.8238		40	55	27.3056		37	52	14.269		21	38	26.735		59	75	12.7559		1	20	22.9591
		58	75	9.74895		3	23	28.2307		51	76	10.8232		1	17	26.1092		1	20	10.8238		24	49	27.3056		1	15	14.269		1	19	26.4676		40	54	12.7559		57	73	22.9591
		52	75	9.74895		1	19	27.9567		59	76	10.8232		41	63	26.1092		1	21	10.8238		42	58	26.9953		17	33	14.269		1	16	26.4676		53	75	12.7559		14	38	22.9591
		1	15	9.74895		38	53	27.9567		48	76	10.8232		20	49	26.1092		1	29	10.8238		17	42	26.9953		76	92	14.269		66	84	26.4676		31	45	12.7559		14	33	22.653
		53	76	9.74895		47	74	27.9567		61	75	10.8232		1	18	25.7013		1	24	10.8238		5	20	26.6851		47	76	14.269		40	56	26.4676		60	76	12.7559		14	29	22.653
		1	15	9.74895		42	62	27.6826		1	30	10.8232		55	73	25.7013		55	75	10.8238		19	40	26.6851		55	76	14.269		14	35	26.2003		56	75	12.7559		38	54	22.653
		64	86	9.74895		1	16	27.6826		54	75	10.8232		6	22	25.7013		48	75	10.8238		60	74	26.6851		79	96	14.269		1	16	26.2003		42	69	12.7559		20	35	22.3468
		10	27	9.74895		42	63	27.6826		1	19	10.8232		24	49	25.7013		56	76	10.8238		57	75	26.6851		59	76	14.269		1	27	26.2003		37	53	12.7559		54	74	22.3468
		42	69	9.74895		1	18	27.6826		57	75	10.8232		56	74	25.7013		1	16	10.8238		12	32	26.3748		48	76	14.269		15	30	26.2003		54	69	12.7559		1	19	22.3468
		47	76	9.74895		21	42	27.4085		21	44	10.8232		70	85	25.2933		71	85	10.8238		1	16	26.3748		58	75	14.269		14	31	26.2003		60	75	12.7559		14	31	22.3468
		9	31	9.74895		48	71	27.4085		55	75	10.8232		69	83	25.2933		51	76	10.8238		57	75	26.3748		16	32	13.1713		67	86	26.2003		26	53	12.7559		53	67	22.3468
		50	76	9.74895		37	57	27.4085		1	25	10.8232		56	71	25.2933		56	76	10.8238		1	16	26.0645		61	76	13.1713		14	32	25.9329		46	75	12.7559		1	22	22.0407
		50	75	9.74895		1	21	27.4085		1	24	10.8232		1	18	25.2933		1	24	10.8238		20	34	26.0645		48	76	13.1713		12	34	25.9329		39	60	12.7559		40	55	22.0407
		74	88	9.74895		59	74	27.1344		68	85	10.8232		29	49	25.2933		44	71	10.8238		17	33	26.0645		27	51	13.1713		48	74	25.9329		49	75	12.7559		17	35	22.0407
		1	23	9.74895		35	55	27.1344		52	75	10.8232		17	42	25.2933		20	34	9.27753		1	16	25.7542		58	75	13.1713		17	38	25.6656		66	85	12.7559		10	35	22.0407
		52	75	9.74895		22	37	27.1344		43	71	10.8232		41	57	25.2933		57	76	9.27753		23	41	25.7542		62	77	13.1713		66	84	25.6656		47	76	12.7559		40	55	22.0407
		1	29	9.74895		1	30	27.1344		1	29	10.8232		17	40	25.2933		65	93	9.27753		51	66	25.7542		55	76	13.1713		14	34	25.3982		62	88	12.7559		1	16	22.0407
		36	53	9.74895		21	48	26.8603		1	23	10.8232		20	39	24.8853		1	18	9.27753		15	30	25.4439		48	68	13.1713		56	74	25.3982		66	87	12.7559		42	57	22.0407
		55	76	9.74895		56	75	26.8603		37	52	10.8232		36	51	24.8853		20	44	9.27753		36	51	25.4439		27	44	13.1713		38	52	25.3982		48	75	12.7559		34	57	21.7346
		39	57	9.74895		24	48	26.8603		1	19	10.8232		22	37	24.8853		56	71	9.27753		58	73	25.4439		55	76	13.1713		24	38	25.3982		19	34	12.7559		26	40	21.7346
		39	61	9.74895		41	63	26.8603		48	75	10.8232		61	75	24.8853		34	54	9.27753		1	20	25.4439		59	76	13.1713		16	41	25.3982		68	86	12.7559		1	21	21.4285
		55	76	9.74895		42	56	26.8603		35	52	9.47031		66	86	24.8853		20	44	9.27753		69	84	25.4439		49	77	13.1713		59	73	25.3982		57	75	12.7559		57	75	21.1224
		67	85	9.74895		10	30	26.5862		58	77	9.47031		49	75	24.8853		1	26	9.27753		44	58	25.1336		29	56	13.1713		1	30	25.1309		69	85	12.7559		1	15	21.1224
		14	32	9.74895		42	56	26.5862		12	35	9.47031		59	73	24.8853		4	18	9.27753		70	85	25.1336		60	85	13.1713		24	48	24.8635		1	24	12.7559		1	19	21.1224
		1	21	9.74895		40	54	26.3122		23	45	9.47031		44	58	24.4774		40	69	9.27753		1	21	25.1336		47	76	13.1713		57	75	24.8635		59	76	12.7559		56	73	21.1224
		1	22	9.74895		69	86	26.3122		21	46	9.47031		1	25	24.4774		21	48	9.27753		16	41	25.1336		53	76	13.1713		21	40	24.5962		29	44	12.7559		67	86	21.1224
		48	75	9.74895		1	26	26.3122		28	46	9.47031		48	71	24.4774		1	23	9.27753		21	37	25.1336		50	76	13.1713		12	34	24.5962		38	53	12.7559		1	18	20.8162
		71	85	9.74895		9	25	26.3122		21	45	9.47031		1	18	24.4774		49	76	9.27753		4	21	25.1336		48	66	13.1713		5	20	24.5962		74	91	12.7559		40	56	20.8162
		48	76	9.74895		45	61	26.0381		56	76	9.47031		1	18	24.4774		27	44	9.27753		17	40	25.1336		27	46	13.1713		19	36	24.3288		55	76	12.7559		1	15	20.8162
		24	42	9.74895		42	56	26.0381		62	87	9.47031		1	15	24.4774		20	45	9.27753		21	42	24.8233		58	75	13.1713		7	33	24.3288		57	76	12.7559		35	49	20.8162
		76	96	9.74895		1	21	26.0381		18	47	9.47031		15	36	24.0694		1	20	9.27753		12	39	24.8233		45	75	13.1713		55	74	24.3288		53	76	12.7559		19	36	20.5101
		54	74	9.74895		35	56	26.0381		1	18	9.47031		5	20	24.0694		61	75	9.27753		27	49	24.513		55	76	13.1713		40	54	24.3288		62	76	12.7559		5	34	20.5101
		35	52	8.35624		12	39	26.0381		80	96	9.47031		20	36	24.0694		35	50	9.27753		1	20	24.513		54	75	13.1713		14	37	24.0615		16	34	12.7559		1	20	20.5101
		27	44	8.35624		57	74	26.0381		47	75	9.47031		1	27	24.0694		58	75	9.27753		19	39	24.513		49	75	13.1713		1	19	24.0615		1	29	12.7559		9	36	20.5101
		54	76	8.35624		22	41	25.764		59	75	9.47031		36	56	24.0694		37	53	9.27753		5	33	24.513		27	46	13.1713		5	23	24.0615		1	15	12.7559		21	50	20.5101
		38	53	8.35624		19	40	25.4899		78	96	9.47031		58	73	24.0694		69	85	9.27753		55	73	24.513		65	87	13.1713		59	73	24.0615		35	54	12.7559		58	73	20.5101
		24	46	8.35624		12	32	25.4899		16	38	9.47031		34	49	24.0694		1	17	9.27753		17	34	24.2027		49	76	13.1713		57	72	24.0615		56	76	12.7559		20	36	20.5101
		49	76	8.35624		7	36	25.4899		50	76	9.47031		12	36	23.6615		54	74	9.27753		15	36	23.8924		50	75	13.1713		1	15	23.7941		76	97	12.7559		24	39	20.5101
		49	76	8.35624		29	49	25.4899		21	39	9.47031		40	54	23.6615		57	76	9.27753		1	16	23.8924		52	75	13.1713		42	56	23.7941		36	52	12.7559		6	23	20.204
		1	28	8.35624		21	48	25.4899		53	76	9.47031		24	48	23.6615		21	44	9.27753		56	74	23.8924		52	76	13.1713		58	73	23.7941		71	85	12.7559		19	40	20.204
		27	43	8.35624		1	19	25.2158		23	46	9.47031		5	20	23.6615		60	85	9.27753		1	19	23.8924		47	76	13.1713		9	33	23.5268		59	77	12.7559		42	56	20.204
		20	36	8.35624		1	16	25.2158		59	77	9.47031		45	73	23.6615		61	75	9.27753		24	41	23.8924		76	92	13.1713		29	49	23.5268		33	53	12.7559		1	19	20.204
		26	42	8.35624		45	62	25.2158		1	21	9.47031		1	20	23.6615		45	72	9.27753		68	84	23.8924		60	77	13.1713		4	26	23.5268		55	75	12.7559		24	38	20.204
		69	85	8.35624		67	86	25.2158		48	75	9.47031		1	26	23.2535		71	96	9.27753		14	35	23.8924		59	76	13.1713		7	35	23.5268		47	76	12.7559		12	33	20.204
		21	35	8.35624		1	15	25.2158		55	76	9.47031		56	71	23.2535		45	69	9.27753		41	57	23.8924		27	46	13.1713		40	60	23.5268		3	26	12.7559		58	74	20.204
		56	85	8.35624		14	35	25.2158		19	46	9.47031		20	34	23.2535		47	69	9.27753		10	30	23.5821		58	75	13.1713		48	74	23.5268		17	36	12.7559		56	74	20.204
		1	30	8.35624		49	75	25.2158		68	88	9.47031		17	33	23.2535		67	88	9.27753		40	66	23.5821		47	66	13.1713		41	70	23.2594		37	63	12.7559		40	55	20.204
		53	76	8.35624		1	21	24.9417		60	85	9.47031		14	40	22.8456		28	42	9.27753		1	27	23.5821		26	54	13.1713		1	19	23.2594		59	75	12.7559		38	66	20.204
		57	75	8.35624		58	76	24.9417		68	85	9.47031		1	16	22.8456		58	75	9.27753		19	36	23.5821		60	77	13.1713		14	38	23.2594		55	75	12.7559		35	58	20.204
		5	27	8.35624		66	86	24.9417		49	76	9.47031		1	16	22.8456		2	18	9.27753		35	57	23.5821		49	75	13.1713		36	53	22.9921		60	77	12.7559		21	40	19.8979
		48	76	8.35624		20	34	24.9417		24	46	9.47031		35	55	22.8456		25	43	9.27753		36	55	23.5821		49	76	13.1713		1	21	22.9921		61	75	12.7559		24	39	19.8979
		55	77	8.35624		42	57	24.9417		73	93	9.47031		42	66	22.8456		67	85	9.27753		40	55	23.5821		58	72	13.1713		21	39	22.9921		9	32	10.9336		14	41	19.8979
		41	67	8.35624		69	84	24.9417		40	57	9.47031		55	73	22.8456		50	76	9.27753		21	49	23.5821		1	32	13.1713		55	73	22.9921		27	54	10.9336		56	72	19.8979
		56	85	8.35624		24	39	24.9417		48	69	9.47031		22	41	22.8456		5	28	9.27753		17	33	23.2718		58	75	13.1713		1	27	22.9921		7	36	10.9336		12	34	19.8979
		54	75	8.35624		1	18	24.6676		56	85	9.47031		66	84	22.4376		48	76	9.27753		1	15	23.2718		58	75	13.1713		17	32	22.9921		9	36	10.9336		3	31	19.8979
		14	31	8.35624		59	73	24.6676		26	45	9.47031		51	74	22.4376		73	93	9.27753		47	74	23.2718		58	75	13.1713		36	50	22.7247		23	52	10.9336		35	57	19.8979
		18	46	8.35624		19	38	24.3936		9	30	9.47031		47	74	22.4376		48	76	9.27753		17	35	23.2718		28	51	12.0737		7	34	22.7247		58	77	10.9336		22	36	19.8979
		73	93	8.35624		66	84	24.3936		61	76	9.47031		1	20	22.0296		10	24	9.27753		3	31	23.2718		55	76	12.0737		13	35	22.7247		59	76	10.9336		21	40	19.5918
		58	74	8.35624		14	31	24.3936		66	85	9.47031		56	74	22.0296		21	46	9.27753		1	15	23.2718		36	55	12.0737		66	85	22.4574		44	64	10.9336		60	74	19.5918
		1	20	8.35624		37	66	24.3936		24	46	9.47031		57	75	22.0296		40	58	9.27753		19	38	22.9616		59	76	12.0737		3	22	22.4574		38	54	10.9336		1	27	19.5918
		59	76	8.35624		1	16	24.3936		26	44	9.47031		56	70	22.0296		66	86	9.27753		66	84	22.9616		54	76	12.0737		3	19	22.4574		1	15	10.9336		1	18	19.5918
		37	51	8.35624		60	76	24.3936		53	69	9.47031		58	84	22.0296		59	76	9.27753		1	23	22.9616		17	31	12.0737		47	75	22.4574		54	76	10.9336		1	28	19.5918
		47	71	8.35624		5	33	24.1195		50	77	9.47031		1	15	22.0296		61	76	9.27753		75	91	22.9616		49	75	12.0737		18	32	22.4574		36	52	10.9336		3	19	19.2856
		70	93	8.35624		13	34	24.1195		60	84	9.47031		9	25	22.0296		1	22	9.27753		56	74	22.9616		18	38	12.0737		8	36	22.19		57	77	10.9336		16	36	19.2856
		66	86	8.35624		41	66	24.1195		47	71	9.47031		9	35	22.0296		59	77	9.27753		6	34	22.9616		59	75	12.0737		10	35	22.19		8	23	10.9336		9	35	19.2856
		52	77	8.35624		1	20	24.1195		54	75	9.47031		1	19	21.6217		53	76	9.27753		1	23	22.9616		50	75	12.0737		5	23	22.19		60	74	10.9336		12	35	19.2856
		23	46	8.35624		1	21	23.8454		57	86	9.47031		1	16	21.6217		55	75	9.27753		66	86	22.9616		57	76	12.0737		9	23	22.19		2	31	10.9336		69	86	19.2856
		70	86	8.35624		58	73	23.8454		59	76	9.47031		1	19	21.6217		61	75	9.27753		17	34	22.6513		25	45	12.0737		9	35	21.9227		63	77	10.9336		16	35	18.9795
		1	29	8.35624		12	38	23.8454		48	76	9.47031		9	34	21.6217		23	45	9.27753		1	21	22.6513		24	45	12.0737		66	85	21.9227		71	85	10.9336		66	85	18.9795
		48	75	8.35624		54	74	23.5713		18	37	9.47031		49	75	21.6217		1	21	9.27753		5	20	22.6513		1	15	12.0737		20	34	21.9227		69	86	10.9336		4	20	18.9795
		1	19	8.35624		3	20	23.5713		62	76	9.47031		3	23	21.6217		46	72	9.27753		17	34	22.341		2	31	12.0737		58	73	21.9227		16	32	10.9336		56	75	18.9795
		48	75	8.35624		1	21	23.5713		49	75	9.47031		14	39	21.6217		8	25	9.27753		1	25	22.341		46	68	12.0737		1	15	21.9227		38	56	10.9336		7	23	18.9795
		54	75	8.35624		17	40	23.5713		49	77	9.47031		1	27	21.2137		78	96	9.27753		1	27	22.341		55	76	12.0737		13	31	21.9227		61	75	10.9336		35	55	18.9795
		57	76	8.35624		1	26	23.2972		55	75	9.47031		36	55	21.2137		1	23	9.27753		1	22	22.341		66	86	12.0737		36	50	21.9227		28	54	10.9336		1	18	18.9795
		35	55	8.35624		12	33	23.2972		67	86	9.47031		21	37	21.2137		66	85	9.27753		37	63	22.0307		54	75	12.0737		51	66	21.6553		55	76	10.9336		36	55	18.9795
		53	74	8.35624		45	67	23.2972		26	44	9.47031		1	18	21.2137		69	85	9.27753		14	41	22.0307		33	52	12.0737		66	81	21.6553		61	77	10.9336		25	41	18.6734
		46	72	8.35624		48	74	23.2972		39	61	9.47031		49	75	21.2137		49	77	9.27753		14	35	22.0307		45	69	12.0737		1	16	21.6553		59	74	10.9336		18	41	18.6734
		36	50	8.35624		13	35	23.2972		1	16	9.47031		1	21	20.8058		74	88	9.27753		3	23	22.0307		61	76	12.0737		38	64	21.6553		68	82	10.9336		35	57	18.6734
		25	43	8.35624		12	40	23.2972		24	43	9.47031		63	77	20.8058		43	71	9.27753		40	62	21.7204		28	54	12.0737		70	85	21.388		54	75	10.9336		47	75	18.6734
		20	44	8.35624		58	75	23.2972		1	25	9.47031		1	20	20.8058		1	29	9.27753		1	25	21.7204		41	57	12.0737		40	66	21.388		58	73	10.9336		1	22	18.6734
		1	25	8.35624		43	66	23.0231		42	69	9.47031		41	66	20.8058		3	26	9.27753		71	86	21.7204		59	73	12.0737		47	74	21.388		61	75	10.9336		22	41	18.6734
		1	24	8.35624		17	34	22.7491		44	71	9.47031		42	56	20.8058		49	75	9.27753		54	69	21.7204		28	44	12.0737		57	75	21.388		57	76	10.9336		17	35	18.6734
		69	85	8.35624		47	74	22.7491		55	75	9.47031		18	36	20.8058		29	43	9.27753		24	38	21.7204		69	86	12.0737		1	20	21.388		62	76	10.9336		67	85	18.6734
		53	70	8.35624		1	16	22.7491		19	33	9.47031		6	34	20.8058		26	44	9.27753		59	74	21.7204		58	85	12.0737		1	23	21.388		60	75	10.9336		41	57	18.6734
		20	47	8.35624		36	55	22.7491		23	45	8.11741		21	42	20.3978		1	16	9.27753		55	74	21.7204		48	76	12.0737		1	20	21.388		25	53	10.9336		40	55	18.3673
		57	76	8.35624		16	41	22.7491		1	15	8.11741		14	33	20.3978		1	18	9.27753		43	70	21.7204		49	76	12.0737		49	75	21.388		51	75	10.9336		1	27	18.3673
		49	75	8.35624		17	42	22.7491		53	74	8.11741		45	61	20.3978		1	16	9.27753		24	39	21.7204		45	71	12.0737		36	50	21.388		1	15	10.9336		69	84	18.3673
		32	61	8.35624		36	55	22.7491		1	22	8.11741		1	21	20.3978		81	96	9.27753		40	56	21.7204		60	77	12.0737		1	21	21.388		58	73	10.9336		21	48	18.3673
		49	75	8.35624		12	36	22.7491		24	49	8.11741		57	75	20.3978		21	37	9.27753		9	35	21.4101		76	92	12.0737		9	34	21.1206		59	76	10.9336		36	55	18.3673
		48	69	8.35624		1	22	22.475		20	44	8.11741		6	35	19.9899		24	45	9.27753		1	16	21.4101		53	74	12.0737		1	18	21.1206		57	75	10.9336		48	75	18.3673
		57	75	8.35624		45	73	22.475		28	46	8.11741		10	30	19.9899		12	30	9.27753		1	28	21.4101		46	76	12.0737		56	74	21.1206		16	31	10.9336		37	55	18.0611
		1	18	8.35624		48	74	22.475		1	22	8.11741		20	35	19.9899		1	26	9.27753		49	75	21.4101		48	76	12.0737		9	30	20.8533		1	30	10.9336		40	54	18.0611
		12	30	8.35624		56	75	22.2009		61	85	8.11741		25	47	19.9899		20	46	9.27753		12	36	21.0998		57	71	12.0737		9	35	20.8533		16	42	10.9336		37	57	18.0611
		37	62	8.35624		6	23	22.2009		18	44	8.11741		51	76	19.9899		25	45	9.27753		18	41	21.0998		57	72	12.0737		49	73	20.8533		55	76	10.9336		58	76	18.0611
		22	46	8.35624		14	38	22.2009		46	70	8.11741		35	55	19.9899		37	52	9.27753		14	38	21.0998		55	76	12.0737		2	27	20.8533		14	33	10.9336		47	74	18.0611
		1	15	8.35624		17	31	22.2009		49	76	8.11741		1	28	19.9899		41	70	9.27753		1	27	21.0998		57	75	12.0737		57	74	20.8533		25	53	10.9336		1	19	18.0611
		1	29	8.35624		20	36	22.2009		1	17	8.11741		7	34	19.9899		1	15	9.27753		12	31	21.0998		61	75	12.0737		50	74	20.8533		47	75	10.9336		1	20	18.0611
		1	24	8.35624		56	74	21.9268		1	28	8.11741		1	21	19.9899		1	17	9.27753		36	50	20.7895		3	31	12.0737		10	30	20.5859		55	76	10.9336		59	73	18.0611
		55	70	8.35624		49	74	21.9268		18	45	8.11741		19	36	19.9899		51	77	9.27753		48	71	20.7895		59	75	12.0737		14	36	20.5859		73	90	10.9336		1	18	17.755
		16	34	8.35624		20	35	21.6527		20	37	8.11741		45	67	19.9899		48	75	9.27753		14	31	20.7895		66	86	12.0737		12	33	20.5859		37	54	10.9336		54	68	17.755
		56	76	8.35624		5	20	21.6527		54	74	8.11741		21	35	19.9899		53	75	9.27753		41	66	20.7895		47	67	12.0737		15	36	20.3186		48	66	10.9336		40	56	17.755
		57	76	8.35624		35	55	21.6527		26	44	8.11741		50	74	19.9899		25	45	9.27753		1	20	20.4792		53	76	12.0737		18	33	20.3186		60	77	10.9336		20	35	17.755
		25	45	8.35624		1	19	21.6527		41	67	8.11741		56	74	19.9899		1	17	9.27753		22	51	20.4792		60	85	12.0737		1	19	20.3186		25	53	10.9336		52	67	17.755
		1	22	8.35624		35	57	21.6527		67	93	8.11741		1	27	19.9899		21	45	9.27753		17	38	20.4792		56	75	12.0737		1	22	20.3186		82	97	10.9336		1	18	17.755
		50	76	8.35624		41	61	21.6527		53	76	8.11741		58	84	19.5819		24	42	9.27753		14	33	20.4792		25	44	12.0737		18	33	20.3186		13	27	10.9336		21	38	17.755
		19	44	8.35624		61	77	21.6527		20	45	8.11741		17	33	19.5819		76	96	9.27753		47	75	20.4792		22	45	12.0737		1	16	20.0512		51	75	10.9336		57	72	17.755
		72	96	8.35624		36	55	21.6527		54	76	8.11741		18	38	19.5819		26	44	9.27753		12	33	20.4792		48	73	12.0737		12	36	20.0512		39	66	10.9336		9	35	17.755
		29	54	8.35624		40	54	21.6527		48	75	8.11741		35	57	19.5819		1	18	9.27753		16	36	20.4792		1	15	10.9761		1	27	20.0512		56	72	10.9336		65	84	17.755
		19	45	6.96354		15	36	21.3786		23	45	8.11741		21	40	19.5819		51	75	9.27753		55	74	20.4792		65	93	10.9761		34	55	19.7839		55	76	10.9336		9	36	17.4489
		1	24	6.96354		58	74	21.3786		25	46	8.11741		1	17	19.5819		50	69	7.73127		40	55	20.4792		5	32	10.9761		19	36	19.7839		16	31	10.9336		57	74	17.4489
		60	74	6.96354		21	38	21.3786		1	24	8.11741		69	86	19.5819		1	27	7.73127		69	86	20.4792		53	75	10.9761		35	55	19.7839		30	52	10.9336		1	19	17.4489
		1	27	6.96354		24	47	21.3786		28	42	8.11741		1	22	19.5819		1	16	7.73127		9	35	20.4792		27	46	10.9761		5	32	19.7839		9	31	10.9336		10	35	17.4489
		57	86	6.96354		29	48	21.3786		59	76	8.11741		21	50	19.5819		63	86	7.73127		24	49	20.4792		14	31	10.9761		21	36	19.7839		35	53	10.9336		57	75	17.4489
		1	20	6.96354		37	55	21.3786		1	18	8.11741		42	57	19.5819		48	76	7.73127		48	74	20.1689		52	75	10.9761		14	34	19.7839		9	28	10.9336		48	74	17.4489
		24	45	6.96354		1	18	21.3786		1	29	8.11741		5	30	19.174		24	44	7.73127		24	44	20.1689		21	35	10.9761		60	76	19.7839		2	30	10.9336		42	56	17.4489
		44	69	6.96354		57	74	21.3786		61	76	8.11741		7	36	19.174		68	85	7.73127		3	26	20.1689		40	68	10.9761		1	20	19.7839		37	65	10.9336		35	50	17.1428
		37	54	6.96354		36	50	21.1045		57	75	8.11741		60	74	19.174		59	75	7.73127		4	31	20.1689		61	76	10.9761		56	71	19.5165		17	33	10.9336		17	34	17.1428
		46	75	6.96354		70	84	21.1045		21	45	8.11741		1	21	19.174		16	42	7.73127		9	35	20.1689		10	24	10.9761		58	84	19.2492		35	54	10.9336		24	44	17.1428
		1	21	6.96354		5	30	21.1045		24	53	8.11741		47	75	19.174		16	35	7.73127		1	19	19.8586		37	51	10.9761		14	32	19.2492		3	23	10.9336		21	38	17.1428
		60	76	6.96354		42	58	21.1045		16	41	8.11741		56	75	19.174		27	44	7.73127		4	21	19.8586		51	75	10.9761		14	35	19.2492		4	32	10.9336		34	55	17.1428
		54	69	6.96354		14	32	21.1045		1	21	8.11741		1	16	19.174		1	28	7.73127		1	16	19.8586		59	76	10.9761		14	33	19.2492		1	16	10.9336		4	20	16.8367
		1	17	6.96354		24	41	21.1045		21	35	8.11741		1	28	19.174		39	62	7.73127		1	17	19.8586		63	77	10.9761		19	40	18.9818		67	85	10.9336		7	34	16.8367
		1	16	6.96354		1	22	21.1045		62	76	8.11741		14	35	19.174		1	15	7.73127		31	49	19.8586		49	72	10.9761		20	36	18.9818		3	32	10.9336		20	40	16.8367
		61	75	6.96354		44	58	20.8305		1	17	8.11741		17	34	18.766		20	36	7.73127		37	56	19.8586		61	76	10.9761		33	49	18.9818		17	32	10.9336		35	56	16.8367
		47	75	6.96354		20	39	20.8305		19	45	8.11741		1	19	18.766		1	15	7.73127		21	40	19.5484		57	75	10.9761		24	44	18.9818		56	77	10.9336		12	40	16.8367
		6	32	6.96354		1	23	20.8305		24	47	8.11741		19	40	18.766		16	38	7.73127		10	35	19.5484		52	75	10.9761		66	84	18.9818		60	76	10.9336		1	19	16.8367
		17	34	6.96354		25	47	20.8305		51	74	8.11741		5	33	18.766		43	63	7.73127		1	19	19.5484		57	76	10.9761		56	73	18.9818		59	76	10.9336		26	48	16.5305
		3	31	6.96354		35	56	20.8305		56	85	8.11741		35	56	18.766		1	18	7.73127		1	21	19.5484		46	66	10.9761		1	15	18.9818		3	32	10.9336		9	23	16.5305
		14	31	6.96354		29	49	20.8305		59	75	8.11741		6	34	18.766		27	43	7.73127		17	36	19.5484		51	76	10.9761		36	54	18.9818		55	73	10.9336		1	18	16.5305
		46	70	6.96354		22	36	20.8305		48	71	8.11741		3	26	18.766		22	45	7.73127		1	29	19.5484		12	30	10.9761		21	40	18.7145		57	73	10.9336		48	73	16.5305
		49	76	6.96354		40	55	20.8305		4	18	8.11741		52	67	18.766		75	96	7.73127		9	36	19.2381		55	73	10.9761		33	57	18.7145		1	22	10.9336		57	74	16.5305
		1	17	6.96354		42	66	20.8305		37	66	8.11741		1	15	18.358		69	85	7.73127		45	61	19.2381		48	70	10.9761		14	33	18.7145		10	35	10.9336		1	17	16.5305
		1	15	6.96354		61	75	20.8305		27	45	8.11741		24	47	18.358		53	76	7.73127		36	55	19.2381		56	75	10.9761		1	15	18.7145		18	36	10.9336		5	23	16.5305
		49	76	6.96354		3	31	20.8305		28	47	8.11741		1	15	18.358		18	38	7.73127		7	34	19.2381		41	61	10.9761		58	74	18.7145		16	32	10.9336		17	33	16.5305
		27	42	6.96354		14	28	20.8305		19	45	8.11741		41	55	18.358		1	28	7.73127		24	38	19.2381		48	76	10.9761		70	85	18.7145		1	30	10.9336		21	35	16.5305
		18	45	6.96354		18	41	20.5564		27	43	8.11741		14	38	18.358		1	28	7.73127		23	40	19.2381		57	77	10.9761		24	39	18.7145		46	73	10.9336		24	40	16.5305
		45	70	6.96354		57	75	20.5564		29	54	8.11741		21	48	18.358		1	17	7.73127		9	25	19.2381		60	77	10.9761		1	21	18.7145		29	56	10.9336		37	56	16.5305
		57	76	6.96354		41	55	20.5564		49	69	8.11741		49	75	18.358		26	44	7.73127		1	21	19.2381		76	92	10.9761		21	44	18.4471		55	76	10.9336		12	39	16.5305
		45	72	6.96354		1	16	20.5564		21	45	8.11741		1	16	18.358		1	29	7.73127		14	40	18.9278		59	75	10.9761		35	57	18.4471		53	75	10.9336		1	17	16.5305
		47	76	6.96354		34	49	20.5564		1	28	8.11741		20	36	18.358		57	77	7.73127		45	62	18.9278		51	76	10.9761		12	35	18.4471		46	63	9.11137		21	38	16.2244
		58	75	6.96354		21	40	20.2823		22	44	8.11741		3	31	18.358		53	69	7.73127		72	86	18.9278		35	53	10.9761		20	40	18.4471		1	15	9.11137		1	22	16.2244
		1	17	6.96354		49	74	20.2823		10	31	8.11741		45	74	18.358		45	71	7.73127		42	56	18.9278		49	75	10.9761		18	38	18.1798		23	50	9.11137		12	35	16.2244
		75	92	6.96354		1	28	20.2823		53	76	8.11741		24	47	18.358		1	23	7.73127		12	37	18.9278		71	88	10.9761		39	55	18.1798		3	32	9.11137		42	57	16.2244
		18	36	6.96354		1	20	20.2823		22	46	8.11741		1	16	17.9501		47	71	7.73127		18	36	18.9278		50	77	10.9761		48	73	18.1798		42	63	9.11137		9	35	16.2244
		24	52	6.96354		4	23	20.0082		37	51	8.11741		24	41	17.9501		42	67	7.73127		6	23	18.6175		45	74	10.9761		25	52	18.1798		9	32	9.11137		59	74	16.2244
		42	70	6.96354		1	20	20.0082		1	28	8.11741		35	57	17.9501		62	87	7.73127		1	16	18.6175		48	68	10.9761		6	35	18.1798		55	76	9.11137		39	55	15.9183
		1	21	6.96354		4	21	20.0082		52	70	8.11741		49	74	17.9501		1	23	7.73127		1	24	18.6175		48	75	10.9761		34	57	18.1798		62	76	9.11137		37	57	15.9183
		60	75	6.96354		51	66	20.0082		1	29	8.11741		57	76	17.9501		1	30	7.73127		47	74	18.3072		56	76	10.9761		14	32	18.1798		48	76	9.11137		20	39	15.9183
		54	75	6.96354		17	38	19.7341		58	75	8.11741		41	61	17.9501		72	89	7.73127		59	74	18.3072		47	74	10.9761		21	42	17.9124		12	28	9.11137		61	75	15.9183
		21	46	6.96354		1	22	19.7341		57	76	8.11741		13	34	17.5421		71	85	7.73127		1	16	18.3072		75	96	10.9761		25	41	17.9124		9	37	9.11137		1	16	15.6122
		61	75	6.96354		1	16	19.7341		35	55	8.11741		59	74	17.5421		16	44	7.73127		1	18	18.3072		48	76	10.9761		19	36	17.9124		43	58	9.11137		13	35	15.6122
		70	85	6.96354		17	35	19.7341		21	36	8.11741		54	69	17.5421		18	47	7.73127		1	16	18.3072		45	72	10.9761		22	38	17.9124		31	47	9.11137		1	16	15.6122
		71	85	6.96354		17	31	19.7341		19	48	8.11741		18	41	17.5421		21	47	7.73127		35	56	18.3072		46	76	10.9761		55	73	17.9124		16	31	9.11137		1	19	15.6122
		57	76	6.96354		43	70	19.7341		19	44	8.11741		7	35	17.5421		1	22	7.73127		20	35	18.3072		59	76	10.9761		35	60	17.9124		36	55	9.11137		17	33	15.6122
		51	75	6.96354		6	34	19.7341		21	43	8.11741		21	48	17.5421		59	75	7.73127		37	55	18.3072		60	85	10.9761		26	40	17.6451		55	76	9.11137		12	32	15.6122
		58	75	6.96354		1	20	19.46		46	75	8.11741		13	35	17.5421		1	18	7.73127		52	67	18.3072		4	31	10.9761		1	21	17.6451		3	30	9.11137		17	40	15.6122
		1	15	6.96354		17	36	19.46		58	75	8.11741		1	21	17.5421		21	49	7.73127		6	35	17.9969		49	77	10.9761		10	35	17.6451		1	15	9.11137		22	37	15.6122
		57	86	6.96354		1	18	19.46		62	76	8.11741		4	21	17.5421		54	73	7.73127		9	29	17.9969		61	75	10.9761		21	38	17.6451		20	39	9.11137		56	74	15.6122
		58	85	6.96354		5	20	19.46		9	33	8.11741		49	74	17.5421		55	76	7.73127		14	32	17.9969		58	75	10.9761		12	40	17.6451		35	54	9.11137		1	29	15.6122
		54	76	6.96354		60	74	19.46		24	53	8.11741		52	66	17.1342		1	30	7.73127		21	35	17.9969		47	71	10.9761		45	73	17.6451		42	64	9.11137		1	23	15.6122
		55	76	6.96354		21	40	19.46		20	45	8.11741		70	84	17.1342		52	76	7.73127		21	40	17.9969		1	32	10.9761		49	75	17.6451		80	94	9.11137		1	21	15.6122
		47	76	6.96354		3	23	19.46		59	76	8.11741		56	75	17.1342		48	76	7.73127		1	27	17.9969		35	53	10.9761		9	23	17.6451		22	37	9.11137		42	56	15.3061
		1	30	6.96354		36	50	19.46		1	20	8.11741		45	59	17.1342		47	75	7.73127		20	35	17.9969		34	54	9.87851		37	57	17.6451		27	49	9.11137		1	20	15.3061
		17	37	6.96354		1	16	19.1859		61	78	8.11741		40	65	17.1342		1	19	7.73127		21	48	17.9969		32	46	9.87851		1	27	17.3777		19	48	9.11137		56	74	15.3061
		26	50	6.96354		36	55	19.1859		61	76	8.11741		1	21	17.1342		20	46	7.73127		1	16	17.9969		13	27	9.87851		17	31	17.3777		51	75	9.11137		69	83	15.3061
		56	73	6.96354		20	42	19.1859		59	75	8.11741		68	84	17.1342		54	77	7.73127		7	25	17.6866		77	96	9.87851		1	18	17.3777		43	69	9.11137		55	73	15.3061
		47	75	6.96354		38	64	19.1859		28	44	8.11741		1	24	17.1342		14	32	7.73127		34	56	17.6866		69	93	9.87851		4	19	17.3777		45	71	9.11137		45	74	15.3061
		29	54	6.96354		58	74	19.1859		59	76	8.11741		34	56	16.7262		21	44	7.73127		51	76	17.6866		12	35	9.87851		21	50	17.3777		1	30	9.11137		14	38	15.3061
		1	16	6.96354		1	20	18.9119		65	85	8.11741		65	84	16.7262		41	70	7.73127		50	75	17.6866		61	75	9.87851		45	74	17.1104		55	74	9.11137		4	20	15.3061
		14	35	6.96354		26	41	18.9119		1	23	8.11741		12	32	16.7262		28	42	7.73127		13	34	17.6866		33	49	9.87851		35	57	17.1104		4	32	9.11137		13	35	15.3061
		23	48	6.96354		12	33	18.9119		47	66	8.11741		29	49	16.7262		62	76	7.73127		1	15	17.6866		3	31	9.87851		37	55	17.1104		14	30	9.11137		1	19	15.3061
		1	16	6.96354		1	27	18.9119		29	54	8.11741		16	41	16.7262		62	76	7.73127		20	36	17.6866		58	73	9.87851		72	86	17.1104		50	76	9.11137		20	40	15.3061
		62	85	6.96354		1	19	18.9119		17	45	6.76451		1	16	16.7262		46	73	7.73127		19	41	17.3763		9	33	9.87851		12	31	17.1104		74	90	9.11137		36	54	15.3061
		36	55	6.96354		45	73	18.9119		50	77	6.76451		1	20	16.7262		1	15	7.73127		12	31	17.3763		26	51	9.87851		54	74	16.843		8	34	9.11137		57	74	15.3061
		53	75	6.96354		20	40	18.9119		21	36	6.76451		57	74	16.7262		55	75	7.73127		1	23	17.3763		56	76	9.87851		1	22	16.843		1	25	9.11137		45	74	14.9999
		54	70	6.96354		7	34	18.6378		52	76	6.76451		14	39	16.3183		72	86	7.73127		50	74	17.3763		26	49	9.87851		59	73	16.843		14	28	9.11137		37	56	14.9999
		1	26	6.96354		66	85	18.6378		53	72	6.76451		56	71	16.3183		14	42	7.73127		14	38	17.066		54	74	9.87851		34	50	16.843		40	69	9.11137		16	34	14.9999
		28	42	6.96354		63	77	18.6378		49	73	6.76451		40	62	16.3183		62	76	7.73127		56	70	17.066		61	76	9.87851		36	52	16.843		32	53	9.11137		48	72	14.9999
		49	77	6.96354		37	56	18.6378		26	46	6.76451		71	85	16.3183		71	93	7.73127		1	15	17.066		57	75	9.87851		20	40	16.843		54	74	9.11137		45	66	14.9999
		51	75	6.96354		26	48	18.3637		1	21	6.76451		54	74	16.3183		20	44	7.73127		52	66	17.066		60	75	9.87851		26	41	16.843		1	27	9.11137		67	82	14.9999
		54	75	6.96354		1	15	18.3637		44	63	6.76451		66	86	16.3183		69	86	7.73127		15	35	16.7557		55	74	9.87851		1	17	16.843		7	36	9.11137		9	35	14.6938
		1	15	6.96354		14	38	18.3637		55	76	6.76451		42	58	16.3183		16	31	7.73127		48	73	16.7557		24	46	9.87851		54	68	16.843		16	33	9.11137		24	48	14.6938
		51	77	6.96354		18	34	18.3637		21	46	6.76451		36	55	16.3183		19	33	7.73127		10	24	16.7557		48	76	9.87851		41	61	16.843		19	43	9.11137		29	48	14.6938
		54	77	6.96354		56	74	18.3637		1	15	6.76451		42	59	16.3183		45	74	7.73127		12	33	16.7557		76	92	9.87851		17	36	16.843		55	74	9.11137		41	55	14.6938
		53	76	6.96354		58	75	18.3637		16	45	6.76451		10	36	16.3183		55	75	7.73127		37	66	16.7557		14	32	9.87851		38	55	16.843		61	76	9.11137		17	41	14.6938
		71	86	6.96354		9	32	18.3637		28	42	6.76451		14	31	16.3183		50	76	7.73127		10	27	16.7557		65	93	9.87851		59	75	16.843		27	49	9.11137		58	73	14.6938
		1	23	6.96354		1	27	18.3637		2	18	6.76451		29	49	16.3183		20	49	7.73127		68	85	16.7557		1	16	9.87851		12	38	16.843		37	53	9.11137		12	41	14.6938
		53	75	6.96354		68	85	18.3637		23	44	6.76451		56	75	16.3183		21	45	7.73127		58	73	16.7557		17	32	9.87851		69	84	16.843		1	18	9.11137		56	76	14.6938
		69	85	6.96354		34	59	18.3637		25	44	6.76451		17	34	16.3183		39	62	7.73127		12	40	16.7557		26	44	9.87851		57	74	16.843		38	52	9.11137		55	74	14.3877
		2	29	6.96354		48	72	18.3637		36	51	6.76451		56	74	16.3183		54	77	7.73127		1	22	16.7557		28	44	9.87851		13	34	16.5757		16	35	9.11137		17	33	14.3877
		54	71	6.96354		1	22	18.3637		1	25	6.76451		35	59	16.3183		19	45	7.73127		58	84	16.4454		41	70	9.87851		1	18	16.5757		63	77	9.11137		3	22	14.3877
		60	76	6.96354		68	85	18.3637		62	88	6.76451		1	16	15.9103		18	44	7.73127		13	34	16.4454		76	92	9.87851		57	71	16.5757		51	76	9.11137		16	35	14.3877
		26	46	6.96354		71	85	18.0896		64	85	6.76451		52	66	15.9103		59	74	7.73127		1	21	16.4454		56	75	9.87851		42	62	16.5757		58	76	9.11137		70	84	14.3877
		1	24	6.96354		37	57	18.0896		48	76	6.76451		4	21	15.9103		57	75	7.73127		58	84	16.4454		51	76	9.87851		35	55	16.5757		71	92	9.11137		19	36	14.3877
		2	30	6.96354		58	84	18.0896		1	16	6.76451		48	74	15.9103		1	28	7.73127		17	44	16.4454		52	77	9.87851		51	65	16.5757		57	75	9.11137		56	75	14.3877
		54	75	6.96354		58	84	17.8155		12	31	6.76451		9	35	15.9103		1	20	7.73127		7	36	16.4454		58	73	9.87851		1	22	16.5757		36	53	9.11137		36	55	14.3877
		62	76	6.96354		1	16	17.8155		1	25	6.76451		21	35	15.9103		19	46	7.73127		65	84	16.1351		61	75	9.87851		24	49	16.5757		61	75	9.11137		1	18	14.3877
		69	86	6.96354		36	56	17.8155		21	44	6.76451		42	62	15.9103		49	75	7.73127		33	47	16.1351		58	75	9.87851		18	35	16.3083		36	54	9.11137		55	73	14.3877
		59	88	6.96354		58	77	17.8155		21	46	6.76451		68	85	15.9103		1	18	7.73127		35	55	16.1351		56	76	9.87851		39	54	16.3083		1	26	9.11137		41	55	14.3877
		46	75	6.96354		58	73	17.8155		17	46	6.76451		22	36	15.9103		57	85	7.73127		1	19	16.1351		48	75	9.87851		9	34	16.3083		40	58	9.11137		57	73	14.3877
		49	70	6.96354		56	72	17.5414		29	45	6.76451		12	41	15.9103		23	44	7.73127		1	19	16.1351		58	71	9.87851		17	35	16.3083		5	28	9.11137		60	86	14.0816
		24	46	6.96354		26	50	17.5414		1	24	6.76451		14	35	15.9103		1	16	7.73127		1	21	16.1351		56	75	9.87851		17	42	16.3083		21	50	9.11137		1	20	14.0816
		22	45	6.96354		34	55	17.5414		20	35	6.76451		1	19	15.9103		41	66	7.73127		10	36	15.8249		27	44	9.87851		42	57	16.3083		54	75	9.11137		56	74	14.0816
		16	37	6.96354		9	37	17.5414		55	76	6.76451		40	54	15.9103		21	49	7.73127		21	38	15.8249		56	71	9.87851		58	72	16.3083		59	75	9.11137		1	26	14.0816
		70	88	6.96354		57	73	17.5414		56	73	6.76451		36	50	15.5023		50	76	7.73127		1	20	15.8249		27	45	9.87851		25	47	16.041		51	75	9.11137		12	33	14.0816
		21	46	6.96354		50	74	17.5414		1	20	6.76451		1	28	15.5023		47	76	7.73127		51	74	15.8249		65	85	9.87851		5	34	16.041		46	75	9.11137		36	55	14.0816
		9	26	6.96354		1	23	17.5414		29	53	6.76451		20	35	15.5023		46	75	7.73127		47	75	15.8249		56	75	9.87851		57	76	16.041		58	77	9.11137		40	54	14.0816
		50	74	6.96354		1	18	17.5414		52	75	6.76451		1	19	15.5023		40	61	7.73127		3	20	15.8249		48	76	9.87851		1	17	16.041		49	66	9.11137		17	39	14.0816
		3	26	6.96354		41	55	17.2674		56	76	6.76451		56	74	15.5023		1	18	7.73127		36	56	15.5146		1	31	9.87851		47	74	15.7736		60	76	9.11137		36	56	14.0816
		38	55	6.96354		3	19	17.2674		1	29	6.76451		66	84	15.5023		63	85	7.73127		1	30	15.5146		59	76	9.87851		8	22	15.7736		41	57	9.11137		37	56	14.0816
		1	17	6.96354		58	75	17.2674		51	76	6.76451		4	31	15.5023		47	76	7.73127		5	34	15.5146		47	66	9.87851		56	75	15.7736		55	76	9.11137		49	74	13.7754
		57	85	6.96354		1	17	17.2674		1	16	6.76451		42	56	15.5023		1	15	7.73127		9	37	15.5146		72	96	9.87851		1	23	15.7736		54	74	9.11137		1	16	13.7754
		60	83	6.96354		21	35	17.2674		39	54	6.76451		1	20	15.0944		1	17	7.73127		34	59	15.5146		48	76	9.87851		1	20	15.7736		51	76	9.11137		48	75	13.7754
		8	24	6.96354		18	33	16.9933		65	85	6.76451		67	86	15.0944		28	42	7.73127		41	55	15.5146		58	75	9.87851		29	49	15.7736		4	32	9.11137		51	76	13.7754
		17	34	6.96354		1	16	16.9933		51	75	6.76451		56	72	15.0944		29	54	7.73127		12	29	15.5146		76	93	9.87851		56	75	15.7736		68	85	9.11137		29	49	13.7754
		23	46	6.96354		35	63	16.9933		1	22	6.76451		23	47	15.0944		2	30	6.18502		36	56	15.5146		59	76	9.87851		1	20	15.7736		29	53	9.11137		9	34	13.7754
		1	19	6.96354		70	86	16.9933		18	33	6.76451		1	15	15.0944		18	32	6.18502		21	42	15.5146		38	66	9.87851		9	38	15.7736		24	48	9.11137		21	39	13.7754
		1	24	6.96354		1	17	16.9933		9	31	6.76451		58	75	15.0944		24	45	6.18502		1	15	15.5146		47	76	9.87851		34	55	15.7736		27	53	9.11137		1	29	13.7754
		59	77	6.96354		21	48	16.9933		54	75	6.76451		26	50	15.0944		40	54	6.18502		36	57	15.5146		53	76	9.87851		42	56	15.7736		25	40	9.11137		34	48	13.7754
		22	46	6.96354		21	37	16.7192		27	45	6.76451		29	48	15.0944		27	44	6.18502		57	74	15.5146		59	76	9.87851		63	77	15.5063		33	54	9.11137		66	84	13.7754
		1	25	6.96354		48	75	16.7192		1	19	6.76451		38	64	15.0944		19	46	6.18502		1	16	15.2043		58	75	9.87851		57	76	15.5063		52	75	9.11137		37	65	13.7754
		79	96	6.96354		18	34	16.7192		56	70	6.76451		17	41	15.0944		36	55	6.18502		17	44	15.2043		47	75	9.87851		70	84	15.5063		16	31	9.11137		1	15	13.7754
		21	48	5.57083		51	74	16.7192		27	45	6.76451		36	57	15.0944		49	75	6.18502		1	19	15.2043		51	76	9.87851		35	49	15.5063		38	53	9.11137		57	74	13.7754
		51	76	5.57083		5	34	16.7192		50	76	6.76451		14	34	15.0944		29	43	6.18502		14	32	15.2043		49	76	9.87851		16	36	15.5063		43	71	9.11137		57	72	13.7754
		17	45	5.57083		21	42	16.7192		1	26	6.76451		12	37	15.0944		23	44	6.18502		9	32	15.2043		37	54	8.78089		50	74	15.5063		17	32	9.11137		9	36	13.4693
		1	16	5.57083		12	35	16.7192		56	74	6.76451		1	28	15.0944		49	73	6.18502		35	63	15.2043		55	75	8.78089		40	55	15.5063		56	70	9.11137		30	44	13.4693
		34	54	5.57083		66	84	16.7192		48	67	6.76451		8	22	14.6864		45	73	6.18502		6	34	15.2043		40	54	8.78089		17	31	15.5063		61	76	9.11137		68	83	13.4693
		49	76	5.57083		21	36	16.7192		26	45	6.76451		59	73	14.6864		1	21	6.18502		26	48	14.894		76	92	8.78089		4	31	15.5063		43	61	9.11137		9	31	13.4693
		20	48	5.57083		21	40	16.7192		10	26	6.76451		1	27	14.6864		23	44	6.18502		18	38	14.894		12	31	8.78089		66	86	15.5063		47	73	9.11137		1	16	13.4693
		74	89	5.57083		23	41	16.7192		57	77	6.76451		75	91	14.6864		24	39	6.18502		1	26	14.894		35	50	8.78089		45	62	15.2389		45	73	9.11137		7	35	13.4693
		52	76	5.57083		29	49	16.4451		1	22	6.76451		43	66	14.6864		54	69	6.18502		47	75	14.894		34	55	8.78089		1	23	15.2389		47	75	9.11137		17	36	13.4693
		49	75	5.57083		20	35	16.4451		29	56	6.76451		1	16	14.6864		28	47	6.18502		9	33	14.894		73	88	8.78089		71	86	15.2389		62	90	9.11137		45	73	13.4693
		62	76	5.57083		6	20	16.4451		56	76	6.76451		37	66	14.6864		52	75	6.18502		1	19	14.894		56	73	8.78089		4	21	15.2389		17	31	9.11137		1	28	13.4693
		59	75	5.57083		21	50	16.4451		24	50	6.76451		21	38	14.6864		34	53	6.18502		1	15	14.894		42	63	8.78089		1	21	15.2389		13	34	9.11137		1	30	13.4693
		22	44	5.57083		18	36	16.4451		1	22	6.76451		12	38	14.6864		1	23	6.18502		9	28	14.894		35	52	8.78089		1	19	15.2389		27	45	9.11137		1	22	13.4693
		33	53	5.57083		14	32	16.4451		1	30	6.76451		60	74	14.6864		1	28	6.18502		21	44	14.894		32	54	8.78089		14	38	15.2389		64	85	9.11137		18	34	13.1632
		10	30	5.57083		12	36	16.171		26	43	6.76451		37	56	14.6864		1	19	6.18502		9	34	14.894		61	77	8.78089		61	77	15.2389		58	74	9.11137		50	76	13.1632
		25	44	5.57083		59	73	16.171		68	86	6.76451		1	21	14.6864		30	55	6.18502		12	41	14.894		51	76	8.78089		12	41	15.2389		49	71	9.11137		34	56	13.1632
		1	19	5.57083		1	21	16.171		19	36	6.76451		1	29	14.6864		1	16	6.18502		1	21	14.894		54	70	8.78089		27	43	15.2389		13	28	9.11137		19	41	13.1632
		1	18	5.57083		1	19	16.171		1	19	6.76451		1	30	14.2785		1	25	6.18502		49	75	14.894		49	76	8.78089		33	47	15.2389		1	15	9.11137		57	74	13.1632
		34	53	5.57083		1	19	16.171		20	48	6.76451		58	74	14.2785		61	88	6.18502		7	35	14.5837		17	31	8.78089		16	32	14.9716		16	31	9.11137		14	34	13.1632
		61	88	5.57083		20	41	16.171		25	43	6.76451		1	18	14.2785		51	67	6.18502		25	47	14.5837		48	68	8.78089		45	67	14.9716		12	26	9.11137		1	16	13.1632
		1	28	5.57083		41	57	15.8969		17	42	6.76451		35	56	14.2785		24	44	6.18502		4	21	14.5837		70	85	8.78089		54	73	14.9716		39	58	9.11137		60	74	13.1632
		27	45	5.57083		13	34	15.8969		1	25	6.76451		21	42	14.2785		61	90	6.18502		1	17	14.5837		59	76	8.78089		12	39	14.9716		37	52	9.11137		12	36	13.1632
		19	37	5.57083		69	83	15.8969		68	85	6.76451		21	37	14.2785		24	40	6.18502		7	35	14.5837		16	31	8.78089		1	18	14.7042		75	93	9.11137		9	35	12.8571
		35	50	5.57083		16	35	15.8969		42	70	6.76451		1	20	14.2785		35	51	6.18502		4	23	14.5837		50	66	8.78089		20	42	14.7042		62	76	9.11137		56	74	12.8571
		51	67	5.57083		1	15	15.8969		36	56	6.76451		17	36	14.2785		40	57	6.18502		58	74	14.5837		46	67	8.78089		55	74	14.7042		22	42	9.11137		17	38	12.8571
		8	23	5.57083		3	21	15.8969		48	76	6.76451		18	33	13.8705		24	43	6.18502		1	18	14.5837		52	75	8.78089		51	70	14.7042		49	77	9.11137		66	81	12.8571
		62	85	5.57083		18	32	15.8969		1	30	6.76451		50	76	13.8705		27	45	6.18502		49	75	14.5837		58	75	8.78089		5	32	14.7042		61	77	9.11137		26	49	12.8571
		24	44	5.57083		70	85	15.8969		71	96	6.76451		56	74	13.8705		37	57	6.18502		1	28	14.5837		65	86	8.78089		21	41	14.7042		9	36	9.11137		23	47	12.8571
		40	57	5.57083		67	82	15.8969		47	76	6.76451		37	55	13.8705		56	85	6.18502		42	56	14.5837		41	55	8.78089		34	57	14.4369		16	33	9.11137		55	70	12.8571
		5	24	5.57083		21	48	15.8969		58	75	6.76451		52	66	13.8705		60	85	6.18502		1	30	14.2734		23	52	8.78089		56	74	14.4369		56	75	9.11137		21	40	12.8571
		9	33	5.57083		18	34	15.8969		1	17	6.76451		56	74	13.8705		1	26	6.18502		1	15	14.2734		55	75	8.78089		20	39	14.4369		63	77	9.11137		14	34	12.8571
		55	76	5.57083		12	31	15.8969		27	45	6.76451		50	75	13.8705		14	28	6.18502		59	74	14.2734		56	75	8.78089		26	49	14.4369		62	77	9.11137		21	38	12.8571
		1	21	5.57083		36	54	15.8969		19	48	6.76451		9	33	13.8705		29	51	6.18502		1	27	14.2734		35	54	8.78089		4	21	14.4369		48	75	9.11137		21	35	12.8571
		66	85	5.57083		58	72	15.8969		63	85	6.76451		14	32	13.8705		19	45	6.18502		66	85	14.2734		56	77	8.78089		57	74	14.4369		55	75	9.11137		21	47	12.8571
		24	52	5.57083		36	50	15.8969		1	27	6.76451		14	33	13.8705		42	63	6.18502		1	21	14.2734		55	69	8.78089		36	55	14.4369		49	75	9.11137		54	68	12.8571
		69	85	5.57083		17	32	15.8969		1	26	6.76451		14	34	13.8705		25	49	6.18502		18	34	14.2734		39	54	8.78089		17	39	14.4369		47	76	9.11137		57	74	12.8571
		43	66	5.57083		5	34	15.6228		48	75	6.76451		26	49	13.8705		26	44	6.18502		21	48	14.2734		45	73	8.78089		65	84	14.4369		48	73	9.11137		49	75	12.8571
		3	31	5.57083		12	40	15.6228		1	25	6.76451		18	32	13.8705		3	24	6.18502		16	35	14.2734		39	57	8.78089		5	20	14.1695		61	76	9.11137		66	86	12.8571
		16	44	5.57083		1	15	15.6228		1	19	6.76451		17	39	13.8705		61	76	6.18502		9	34	14.2734		9	32	8.78089		1	23	14.1695		36	54	9.11137		1	24	12.8571
		60	85	5.57083		45	74	15.6228		1	15	6.76451		61	77	13.8705		1	30	6.18502		25	45	13.9631		49	71	8.78089		67	82	14.1695		2	31	9.11137		20	41	12.8571
		1	18	5.57083		9	36	15.3488		26	42	6.76451		36	55	13.8705		50	77	6.18502		18	39	13.9631		3	32	8.78089		24	41	14.1695		57	74	9.11137		35	49	12.8571
		25	42	5.57083		37	55	15.3488		1	16	6.76451		1	15	13.8705		20	44	6.18502		10	35	13.9631		60	76	8.78089		55	71	14.1695		43	70	7.28909		24	48	12.551
		23	49	5.57083		66	86	15.3488		1	25	6.76451		12	39	13.8705		3	21	6.18502		24	47	13.9631		57	73	8.78089		21	42	14.1695		24	38	7.28909		67	86	12.551
		60	81	5.57083		7	35	15.3488		70	86	6.76451		20	40	13.8705		36	51	6.18502		49	74	13.9631		44	69	8.78089		38	54	14.1695		13	31	7.28909		21	36	12.551
		27	45	5.57083		9	38	15.3488		1	22	6.76451		59	74	13.8705		58	76	6.18502		24	48	13.9631		36	58	8.78089		6	22	14.1695		42	69	7.28909		20	35	12.551
		69	88	5.57083		21	48	15.3488		21	49	6.76451		10	35	13.4626		64	85	6.18502		1	19	13.9631		1	16	8.78089		1	25	14.1695		48	66	7.28909		14	36	12.551
		62	85	5.57083		40	56	15.3488		61	76	6.76451		1	16	13.4626		48	75	6.18502		67	82	13.9631		58	75	8.78089		12	35	14.1695		51	76	7.28909		1	18	12.551
		18	38	5.57083		14	41	15.3488		22	44	6.76451		47	74	13.4626		60	76	6.18502		7	35	13.9631		46	75	8.78089		36	56	14.1695		36	55	7.28909		34	55	12.551
		49	76	5.57083		1	16	15.3488		24	53	6.76451		1	27	13.4626		46	62	6.18502		9	30	13.9631		56	75	8.78089		5	20	14.1695		40	69	7.28909		57	73	12.551
		62	86	5.57083		6	35	15.0747		23	42	6.76451		1	19	13.4626		48	66	6.18502		14	28	13.9631		56	71	8.78089		41	55	14.1695		56	77	7.28909		45	74	12.551
		49	69	5.57083		14	33	15.0747		51	75	6.76451		56	71	13.4626		25	53	6.18502		14	36	13.6528		48	76	8.78089		66	85	14.1695		48	66	7.28909		17	36	12.551
		21	45	5.57083		1	23	15.0747		23	52	6.76451		20	42	13.4626		56	76	6.18502		59	73	13.6528		1	30	8.78089		36	55	14.1695		30	53	7.28909		58	75	12.551
		24	53	5.57083		75	91	15.0747		21	42	6.76451		16	36	13.4626		25	46	6.18502		1	21	13.6528		63	75	8.78089		17	37	13.9022		1	15	7.28909		20	38	12.551
		9	30	5.57083		20	39	15.0747		72	86	6.76451		40	56	13.4626		46	75	6.18502		21	46	13.6528		45	69	8.78089		1	23	13.9022		1	19	7.28909		20	41	12.551
		67	85	5.57083		19	36	15.0747		54	71	6.76451		68	85	13.4626		58	77	6.18502		68	85	13.6528		40	71	8.78089		23	39	13.9022		13	28	7.28909		40	54	12.551
		9	24	5.57083		1	25	15.0747		18	47	6.76451		48	74	13.4626		47	76	6.18502		21	35	13.6528		50	75	8.78089		21	48	13.9022		27	45	7.28909		35	56	12.551
		1	25	5.57083		7	35	15.0747		1	19	6.76451		1	16	13.4626		28	51	6.18502		50	74	13.6528		55	76	8.78089		49	75	13.9022		56	77	7.28909		60	74	12.2448
		42	66	5.57083		1	19	15.0747		19	46	6.76451		1	19	13.4626		60	83	6.18502		1	30	13.6528		47	76	8.78089		24	38	13.9022		55	71	7.28909		17	38	12.2448
		17	31	5.57083		12	40	15.0747		1	15	6.76451		36	54	13.4626		1	16	6.18502		1	25	13.6528		45	63	8.78089		36	55	13.9022		58	76	7.28909		18	38	12.2448
		21	46	5.57083		51	65	15.0747		1	18	6.76451		1	21	13.4626		47	76	6.18502		14	28	13.6528		47	76	8.78089		23	41	13.9022		30	54	7.28909		57	76	12.2448
		22	50	5.57083		17	36	15.0747		40	59	6.76451		36	56	13.0546		22	45	6.18502		20	40	13.6528		54	84	8.78089		4	21	13.9022		38	52	7.28909		17	42	12.2448
		48	68	5.57083		3	27	15.0747		1	16	6.76451		41	57	13.0546		47	73	6.18502		59	73	13.6528		51	76	8.78089		35	49	13.9022		53	74	7.28909		51	66	12.2448
		52	76	5.57083		33	47	14.8006		55	75	6.76451		26	49	13.0546		51	76	6.18502		9	38	13.3425		49	75	8.78089		3	27	13.9022		49	64	7.28909		26	49	12.2448
		5	26	5.57083		48	73	14.8006		67	96	6.76451		57	76	13.0546		47	76	6.18502		3	20	13.3425		57	71	8.78089		56	71	13.6348		41	61	7.28909		12	34	12.2448
		24	46	5.57083		8	36	14.8006		72	93	6.76451		20	34	13.0546		43	70	6.18502		20	39	13.3425		70	93	8.78089		70	84	13.6348		56	74	7.28909		17	40	12.2448
		54	74	5.57083		37	56	14.8006		1	24	6.76451		25	40	13.0546		17	31	6.18502		60	84	13.3425		58	75	8.78089		17	42	13.6348		14	34	7.28909		15	34	12.2448
		21	42	5.57083		21	35	14.8006		17	34	6.76451		20	48	13.0546		17	46	6.18502		1	22	13.3425		61	75	8.78089		33	49	13.6348		58	76	7.28909		66	85	12.2448
		52	76	5.57083		57	72	14.8006		22	47	6.76451		10	33	13.0546		44	58	6.18502		69	83	13.3425		69	93	8.78089		58	73	13.6348		40	54	7.28909		26	42	12.2448
		21	44	5.57083		15	34	14.8006		28	42	6.76451		48	74	13.0546		47	75	6.18502		1	19	13.3425		47	68	8.78089		29	48	13.6348		16	32	7.28909		1	20	12.2448
		1	25	5.57083		16	35	14.8006		10	28	5.41161		13	34	13.0546		41	64	6.18502		57	75	13.3425		55	76	8.78089		48	74	13.6348		13	31	7.28909		56	70	12.2448
		1	18	5.57083		36	55	14.8006		19	46	5.41161		1	24	13.0546		53	70	6.18502		29	57	13.3425		58	75	8.78089		21	46	13.6348		34	53	7.28909		36	50	11.9387
		36	53	5.57083		14	34	14.8006		60	75	5.41161		47	66	13.0546		26	53	6.18502		1	27	13.3425		56	76	8.78089		1	16	13.6348		1	28	7.28909		1	19	11.9387
		18	45	5.57083		8	22	14.5265		20	48	5.41161		7	36	13.0546		16	30	6.18502		12	41	13.3425		68	96	8.78089		1	21	13.6348		63	86	7.28909		46	60	11.9387
		19	46	5.57083		10	35	14.5265		54	69	5.41161		9	35	13.0546		49	72	6.18502		41	63	13.3425		59	76	8.78089		61	75	13.6348		28	53	7.28909		48	74	11.9387
		20	46	5.57083		60	74	14.5265		27	45	5.41161		9	25	13.0546		54	75	6.18502		18	32	13.3425		68	92	8.78089		3	23	13.6348		34	50	7.28909		42	56	11.9387
		47	75	5.57083		41	56	14.5265		34	53	5.41161		3	27	13.0546		48	76	6.18502		56	74	13.3425		36	54	8.78089		40	54	13.6348		66	85	7.28909		29	49	11.9387
		28	43	5.57083		35	49	14.5265		1	23	5.41161		26	48	12.6467		60	74	6.18502		66	84	13.3425		60	85	8.78089		26	55	13.3675		1	29	7.28909		20	42	11.9387
		37	54	5.57083		42	56	14.5265		46	69	5.41161		15	35	12.6467		1	24	6.18502		1	28	13.3425		49	75	8.78089		38	55	13.3675		54	76	7.28909		9	36	11.9387
		28	43	5.57083		1	18	14.5265		49	76	5.41161		30	44	12.6467		54	75	6.18502		12	39	13.3425		46	75	8.78089		10	24	13.3675		51	77	7.28909		1	19	11.9387
		16	30	5.57083		1	20	14.2524		43	63	5.41161		1	17	12.6467		1	18	6.18502		14	33	13.3425		68	85	8.78089		42	59	13.3675		41	69	7.28909		40	55	11.9387
		18	45	5.57083		16	34	14.2524		1	15	5.41161		1	19	12.6467		51	75	6.18502		7	25	13.0322		24	45	8.78089		37	55	13.3675		26	42	7.28909		3	23	11.9387
		23	48	5.57083		12	31	14.2524		40	56	5.41161		38	52	12.6467		55	76	6.18502		1	15	13.0322		56	77	8.78089		4	23	13.3675		26	55	7.28909		53	77	11.9387
		39	65	5.57083		20	35	14.2524		21	35	5.41161		7	34	12.6467		29	47	6.18502		1	28	13.0322		62	88	8.78089		51	69	13.3675		33	51	7.28909		59	74	11.9387
		49	76	5.57083		56	73	14.2524		36	54	5.41161		13	30	12.6467		21	44	6.18502		14	38	13.0322		59	75	8.78089		3	21	13.3675		43	63	7.28909		56	74	11.9387
		1	23	5.57083		48	72	14.2524		18	32	5.41161		27	55	12.6467		16	31	6.18502		5	34	13.0322		67	93	8.78089		56	73	13.3675		31	52	7.28909		14	32	11.9387
		81	98	5.57083		59	75	14.2524		31	51	5.41161		17	31	12.6467		36	50	6.18502		1	18	13.0322		68	85	8.78089		35	49	13.3675		13	42	7.28909		42	57	11.6326
		49	75	5.57083		18	33	14.2524		16	30	5.41161		67	82	12.6467		54	75	6.18502		1	21	13.0322		59	76	8.78089		36	55	13.3675		56	85	7.28909		19	33	11.6326
		55	77	5.57083		49	75	14.2524		43	70	5.41161		37	51	12.6467		1	25	6.18502		9	35	13.0322		49	67	8.78089		1	16	13.3675		41	70	7.28909		26	48	11.6326
		1	19	5.57083		21	37	14.2524		4	24	5.41161		56	75	12.6467		69	96	6.18502		36	57	13.0322		67	86	7.68328		34	56	13.1001		31	54	7.28909		1	19	11.6326
		46	75	5.57083		20	38	14.2524		28	47	5.41161		21	40	12.6467		38	54	6.18502		45	73	13.0322		57	75	7.68328		13	29	13.1001		31	47	7.28909		56	71	11.6326
		55	76	5.57083		57	74	14.2524		22	50	5.41161		17	31	12.6467		65	85	6.18502		41	57	12.7219		45	73	7.68328		12	38	13.1001		57	73	7.28909		17	32	11.6326
		62	84	5.57083		19	36	13.9783		1	18	5.41161		1	23	12.6467		56	75	6.18502		35	56	12.7219		16	30	7.68328		1	27	13.1001		17	35	7.28909		56	74	11.6326
		55	75	5.57083		56	74	13.9783		61	75	5.41161		59	73	12.6467		24	45	6.18502		1	25	12.7219		27	45	7.68328		14	37	13.1001		15	34	7.28909		45	74	11.6326
		21	42	5.57083		37	66	13.9783		56	74	5.41161		58	75	12.6467		1	19	6.18502		1	19	12.7219		8	33	7.68328		41	56	13.1001		36	54	7.28909		11	36	11.6326
		78	96	5.57083		9	28	13.9783		59	76	5.41161		42	56	12.6467		1	23	6.18502		56	71	12.7219		70	85	7.68328		1	20	12.8328		36	54	7.28909		58	74	11.6326
		30	44	5.57083		35	49	13.9783		47	76	5.41161		1	19	12.2387		25	43	6.18502		45	67	12.7219		4	30	7.68328		1	19	12.8328		56	76	7.28909		41	61	11.6326
		71	93	5.57083		5	20	13.9783		42	69	5.41161		22	36	12.2387		48	76	6.18502		5	34	12.7219		18	46	7.68328		1	16	12.8328		1	27	7.28909		5	23	11.6326
		13	40	5.57083		7	36	13.9783		37	66	5.41161		48	75	12.2387		65	85	6.18502		38	53	12.7219		34	53	7.68328		18	34	12.8328		9	30	7.28909		57	72	11.6326
		58	75	5.57083		4	31	13.9783		54	71	5.41161		1	23	12.2387		46	75	6.18502		1	24	12.7219		32	53	7.68328		11	36	12.8328		7	21	7.28909		59	75	11.6326
		42	70	5.57083		9	35	13.9783		55	76	5.41161		17	34	12.2387		45	73	6.18502		57	73	12.7219		26	53	7.68328		1	15	12.8328		66	85	7.28909		36	50	11.6326
		29	43	5.57083		56	70	13.9783		52	76	5.41161		35	55	12.2387		40	65	6.18502		41	56	12.7219		43	66	7.68328		21	35	12.8328		17	31	7.28909		14	40	11.3265
		1	30	5.57083		53	75	13.9783		37	65	5.41161		14	32	12.2387		1	19	6.18502		50	74	12.7219		26	45	7.68328		1	28	12.8328		40	54	7.28909		14	39	11.3265
		13	37	5.57083		3	20	13.7042		1	18	5.41161		25	52	12.2387		61	76	6.18502		34	63	12.7219		63	77	7.68328		35	54	12.8328		34	53	7.28909		14	33	11.3265
		55	75	5.57083		15	35	13.7042		61	75	5.41161		37	56	12.2387		25	46	6.18502		14	37	12.7219		45	72	7.68328		42	66	12.8328		60	76	7.28909		1	17	11.3265
		44	67	5.57083		18	38	13.7042		1	16	5.41161		33	56	12.2387		28	42	6.18502		68	84	12.7219		48	66	7.68328		17	37	12.8328		58	76	7.28909		37	56	11.3265
		27	43	5.57083		51	76	13.7042		17	36	5.41161		1	20	12.2387		21	45	6.18502		14	32	12.7219		60	75	7.68328		67	84	12.8328		58	76	7.28909		1	19	11.3265
		25	43	5.57083		7	28	13.7042		1	19	5.41161		12	33	12.2387		48	75	6.18502		1	22	12.4117		25	46	7.68328		13	32	12.5654		73	93	7.28909		18	34	11.3265
		55	75	5.57083		10	24	13.7042		5	24	5.41161		17	35	12.2387		62	77	6.18502		1	19	12.4117		59	74	7.68328		19	38	12.5654		43	71	7.28909		6	34	11.3265
		1	25	5.57083		4	26	13.7042		54	75	5.41161		17	35	12.2387		7	33	6.18502		8	22	12.4117		14	34	7.68328		18	34	12.5654		50	69	7.28909		1	18	11.3265
		47	64	5.57083		21	46	13.7042		18	45	5.41161		1	30	12.2387		70	93	6.18502		67	86	12.4117		1	15	7.68328		9	33	12.5654		6	34	7.28909		1	27	11.3265
		46	75	5.57083		6	34	13.7042		18	45	5.41161		14	31	12.2387		21	45	6.18502		71	85	12.4117		58	85	7.68328		1	19	12.5654		49	75	7.28909		68	86	11.3265
		3	26	5.57083		41	56	13.7042		1	22	5.41161		37	61	12.2387		1	16	6.18502		16	35	12.4117		54	73	7.68328		14	41	12.5654		69	97	7.28909		12	38	11.0204
		30	53	5.57083		13	41	13.7042		55	76	5.41161		43	70	12.2387		1	21	6.18502		37	66	12.4117		45	72	7.68328		9	26	12.5654		17	31	7.28909		35	55	11.0204
		32	49	5.57083		28	44	13.7042		1	17	5.41161		45	73	12.2387		50	76	6.18502		29	48	12.4117		13	31	7.68328		58	77	12.5654		54	75	7.28909		18	39	11.0204
		65	93	5.57083		62	77	13.7042		51	77	5.41161		7	35	11.8307		49	76	6.18502		42	62	12.4117		66	93	7.68328		52	66	12.5654		24	53	7.28909		20	36	11.0204
		42	67	5.57083		6	23	13.4302		41	68	5.41161		25	45	11.8307		35	54	6.18502		38	52	12.4117		38	53	7.68328		1	20	12.5654		4	30	7.28909		29	48	11.0204
		24	53	5.57083		20	35	13.4302		24	51	5.41161		17	38	11.8307		16	37	6.18502		40	56	12.4117		2	30	7.68328		35	59	12.5654		23	41	7.28909		9	37	11.0204
		26	44	5.57083		34	56	13.4302		29	46	5.41161		60	84	11.8307		1	29	6.18502		58	75	12.4117		72	86	7.68328		1	19	12.2981		18	35	7.28909		39	57	11.0204
		24	43	5.57083		30	44	13.4302		70	85	5.41161		59	85	11.8307		16	33	6.18502		7	35	12.4117		61	76	7.68328		17	36	12.2981		57	75	7.28909		20	49	11.0204
		1	18	5.57083		65	84	13.4302		71	86	5.41161		38	59	11.8307		26	45	6.18502		17	39	12.4117		37	55	7.68328		42	57	12.2981		1	23	7.28909		60	74	11.0204
		64	85	5.57083		38	59	13.4302		16	32	5.41161		27	50	11.8307		62	76	6.18502		61	77	12.4117		38	52	7.68328		21	40	12.2981		57	76	7.28909		60	74	11.0204
		48	77	5.57083		1	28	13.4302		9	31	5.41161		49	75	11.8307		51	76	6.18502		9	35	12.4117		1	29	7.68328		6	34	12.2981		75	91	7.28909		1	18	11.0204
		61	76	5.57083		14	34	13.4302		4	32	5.41161		14	38	11.8307		67	93	6.18502		14	34	12.4117		66	85	7.68328		20	49	12.2981		26	53	7.28909		9	34	11.0204
		50	75	5.57083		60	75	13.4302		52	74	5.41161		71	85	11.8307		58	85	6.18502		12	35	12.4117		13	30	7.68328		59	74	12.2981		27	51	7.28909		37	57	11.0204
		82	96	5.57083		19	34	13.4302		28	54	5.41161		48	73	11.8307		47	62	6.18502		1	16	12.4117		36	53	7.68328		60	74	12.2981		41	55	7.28909		1	28	11.0204
		53	70	5.57083		47	66	13.4302		56	76	5.41161		10	24	11.8307		1	17	6.18502		1	16	12.4117		56	75	7.68328		17	35	12.2981		15	31	7.28909		1	18	11.0204
		22	45	5.57083		9	23	13.4302		48	63	5.41161		70	84	11.8307		24	43	6.18502		34	49	12.4117		59	75	7.68328		21	36	12.2981		19	40	7.28909		59	76	10.7142
		60	75	5.57083		56	75	13.1561		16	43	5.41161		68	84	11.8307		75	89	6.18502		58	73	12.1014		1	30	7.68328		3	20	12.0307		58	85	7.28909		20	39	10.7142
		58	74	5.57083		7	27	13.1561		51	70	5.41161		12	31	11.8307		20	47	6.18502		42	59	12.1014		24	53	7.68328		12	38	12.0307		37	53	7.28909		21	42	10.7142
		58	76	5.57083		58	74	13.1561		53	70	5.41161		1	20	11.8307		23	46	6.18502		1	17	12.1014		61	76	7.68328		52	79	12.0307		29	55	7.28909		17	34	10.7142
		37	52	5.57083		9	26	13.1561		1	22	5.41161		48	72	11.8307		46	66	6.18502		21	42	12.1014		60	75	7.68328		14	33	12.0307		14	31	7.28909		33	47	10.7142
		30	45	5.57083		61	77	13.1561		27	46	5.41161		58	74	11.8307		1	28	6.18502		6	35	12.1014		17	32	7.68328		25	40	12.0307		44	63	7.28909		17	34	10.7142
		15	33	5.57083		10	27	13.1561		48	75	5.41161		59	74	11.8307		40	55	6.18502		29	50	12.1014		28	44	7.68328		1	28	12.0307		6	33	7.28909		16	37	10.7142
		47	76	5.57083		9	35	13.1561		1	16	5.41161		70	86	11.8307		1	16	6.18502		70	86	12.1014		27	46	7.68328		56	70	12.0307		13	27	7.28909		16	35	10.7142
		1	23	5.57083		9	30	13.1561		24	41	5.41161		68	82	11.8307		17	33	6.18502		40	65	12.1014		8	31	7.68328		42	61	12.0307		16	32	7.28909		35	57	10.7142
		23	46	5.57083		12	37	13.1561		24	49	5.41161		1	21	11.8307		1	30	6.18502		37	65	12.1014		52	75	7.68328		37	55	12.0307		1	18	7.28909		1	23	10.7142
		1	18	5.57083		41	57	13.1561		48	64	5.41161		9	34	11.8307		44	69	6.18502		65	84	12.1014		63	77	7.68328		21	48	12.0307		59	76	7.28909		1	19	10.7142
		21	48	5.57083		40	62	12.882		64	85	5.41161		51	66	11.8307		29	56	6.18502		4	25	12.1014		57	72	7.68328		14	38	12.0307		37	54	7.28909		12	40	10.7142
		48	75	5.57083		25	40	12.882		50	75	5.41161		27	43	11.8307		48	76	6.18502		12	26	11.7911		50	67	7.68328		57	72	12.0307		1	15	7.28909		34	56	10.7142
		17	33	5.57083		24	50	12.882		57	76	5.41161		19	41	11.4228		55	76	6.18502		16	35	11.7911		48	67	7.68328		4	20	12.0307		1	16	7.28909		1	21	10.7142
		1	16	5.57083		35	56	12.882		82	96	5.41161		23	40	11.4228		1	22	6.18502		48	74	11.7911		49	76	7.68328		14	31	12.0307		29	55	7.28909		37	56	10.7142
		45	64	5.57083		21	37	12.882		27	43	5.41161		37	56	11.4228		5	32	6.18502		63	77	11.7911		56	75	7.68328		17	32	12.0307		16	30	7.28909		46	60	10.7142
		1	24	5.57083		5	34	12.882		53	75	5.41161		1	19	11.4228		19	46	6.18502		20	49	11.7911		14	31	7.68328		1	16	12.0307		58	77	7.28909		56	75	10.4081
		61	75	5.57083		1	16	12.882		49	64	5.41161		4	26	11.4228		1	28	6.18502		47	66	11.7911		61	75	7.68328		1	25	11.7634		16	36	7.28909		20	34	10.4081
		26	45	5.57083		52	66	12.882		10	32	5.41161		34	55	11.4228		56	76	6.18502		61	75	11.7911		59	76	7.68328		1	16	11.7634		35	53	7.28909		48	74	10.4081
		48	76	5.57083		34	63	12.882		64	93	5.41161		20	40	11.4228		22	46	6.18502		55	73	11.7911		45	71	7.68328		60	74	11.7634		16	37	7.28909		20	34	10.4081
		1	19	5.57083		19	36	12.882		55	75	5.41161		35	63	11.4228		68	96	6.18502		36	50	11.7911		76	93	7.68328		40	54	11.7634		39	55	7.28909		1	16	10.4081
		55	76	5.57083		7	21	12.882		73	89	5.41161		1	21	11.4228		17	45	6.18502		57	74	11.4808		47	76	7.68328		6	23	11.7634		34	53	7.28909		57	74	10.4081
		17	44	5.57083		60	75	12.6079		56	76	5.41161		58	77	11.4228		54	74	6.18502		1	29	11.4808		55	75	7.68328		59	74	11.7634		27	43	7.28909		9	38	10.4081
		56	76	5.57083		19	33	12.6079		1	19	5.41161		48	72	11.4228		39	54	6.18502		36	53	11.4808		1	31	7.68328		21	35	11.7634		9	30	7.28909		66	85	10.4081
		19	46	5.57083		1	29	12.6079		14	28	5.41161		41	67	11.4228		20	47	4.63876		41	55	11.4808		47	68	7.68328		22	39	11.7634		1	26	7.28909		1	17	10.4081
		29	44	5.57083		56	75	12.6079		1	22	5.41161		21	42	11.4228		51	76	4.63876		38	59	11.4808		76	96	7.68328		39	56	11.7634		8	26	7.28909		50	66	10.4081
		53	76	5.57083		14	33	12.6079		7	24	5.41161		65	84	11.4228		23	45	4.63876		45	74	11.4808		51	76	7.68328		14	31	11.7634		36	56	7.28909		7	23	10.4081
		26	43	4.17812		1	27	12.6079		45	73	5.41161		36	55	11.4228		17	45	4.63876		1	21	11.4808		3	31	7.68328		1	15	11.7634		14	34	7.28909		1	23	10.4081
		2	30	4.17812		20	40	12.6079		1	23	5.41161		41	56	11.4228		40	58	4.63876		51	65	11.4808		33	53	7.68328		1	16	11.7634		66	85	7.28909		1	21	10.4081
		43	70	4.17812		21	40	12.6079		1	18	5.41161		12	31	11.4228		55	76	4.63876		55	75	11.4808		58	75	7.68328		1	17	11.496		16	32	7.28909		1	22	10.4081
		34	55	4.17812		17	41	12.6079		26	44	5.41161		57	72	11.4228		14	32	4.63876		1	22	11.4808		49	74	7.68328		11	36	11.496		22	48	7.28909		36	50	10.4081
		19	34	4.17812		1	30	12.6079		52	75	5.41161		14	28	11.4228		49	76	4.63876		5	20	11.4808		52	77	7.68328		37	57	11.496		35	54	7.28909		1	15	10.4081
		22	47	4.17812		9	35	12.6079		17	45	5.41161		61	76	11.4228		46	66	4.63876		14	39	11.1705		27	46	7.68328		14	35	11.496		4	31	7.28909		1	20	10.4081
		3	32	4.17812		13	31	12.6079		17	31	5.41161		9	38	11.0148		20	43	4.63876		21	37	11.1705		49	75	7.68328		35	50	11.496		49	66	7.28909		42	57	10.4081
		24	47	4.17812		24	47	12.6079		16	41	5.41161		39	55	11.0148		51	74	4.63876		37	55	11.1705		56	85	7.68328		9	28	11.496		2	21	7.28909		18	33	10.102
		46	69	4.17812		14	28	12.6079		14	37	5.41161		13	35	11.0148		1	21	4.63876		20	36	11.1705		48	77	7.68328		23	49	11.496		37	61	7.28909		71	85	10.102
		50	77	4.17812		48	75	12.6079		1	18	5.41161		37	63	11.0148		29	55	4.63876		1	22	11.1705		60	77	7.68328		1	19	11.496		2	31	7.28909		36	56	10.102
		68	86	4.17812		18	39	12.3338		1	28	5.41161		21	49	11.0148		56	73	4.63876		42	58	11.1705		46	71	7.68328		3	26	11.496		72	86	7.28909		1	16	10.102
		58	85	4.17812		26	49	12.3338		1	22	5.41161		7	27	11.0148		1	23	4.63876		58	74	11.1705		54	76	7.68328		1	19	11.496		31	45	7.28909		26	49	10.102
		1	24	4.17812		37	63	12.3338		54	72	5.41161		33	47	11.0148		33	53	4.63876		16	35	11.1705		26	54	7.68328		34	48	11.496		65	82	7.28909		21	44	10.102
		60	74	4.17812		57	76	12.3338		24	44	5.41161		7	28	11.0148		7	31	4.63876		1	25	11.1705		56	76	7.68328		12	40	11.496		5	19	7.28909		19	35	10.102
		24	44	4.17812		1	21	12.3338		1	30	5.41161		10	35	11.0148		50	71	4.63876		1	28	11.1705		43	70	7.68328		1	23	11.496		29	43	7.28909		60	75	10.102
		57	75	4.17812		17	32	12.3338		31	45	5.41161		56	74	11.0148		37	55	4.63876		1	23	11.1705		47	76	7.68328		10	34	11.496		10	34	7.28909		21	40	10.102
		59	75	4.17812		1	16	12.3338		25	43	5.41161		21	46	11.0148		1	20	4.63876		56	75	11.1705		49	76	7.68328		26	48	11.2287		39	60	7.28909		24	48	10.102
		45	69	4.17812		1	19	12.3338		44	65	5.41161		6	35	11.0148		16	41	4.63876		38	53	11.1705		58	75	7.68328		30	48	11.2287		34	54	7.28909		7	23	10.102
		68	84	4.17812		1	18	12.3338		18	46	5.41161		70	84	11.0148		13	27	4.63876		1	22	11.1705		9	32	7.68328		18	41	11.2287		50	75	7.28909		7	34	10.102
		16	30	4.17812		17	35	12.3338		1	18	5.41161		1	17	11.0148		25	52	4.63876		3	27	11.1705		22	46	7.68328		47	75	11.2287		6	32	7.28909		1	28	10.102
		47	73	4.17812		16	36	12.3338		44	70	5.41161		1	22	11.0148		12	28	4.63876		12	33	11.1705		59	76	7.68328		58	84	11.2287		62	76	7.28909		37	55	10.102
		33	51	4.17812		27	49	12.3338		20	45	5.41161		21	37	11.0148		32	47	4.63876		55	74	10.8602		48	65	7.68328		24	48	11.2287		33	49	7.28909		9	34	10.102
		47	75	4.17812		14	33	12.3338		22	50	5.41161		56	73	11.0148		16	32	4.63876		1	20	10.8602		68	85	7.68328		1	15	11.2287		54	75	7.28909		1	21	10.102
		28	55	4.17812		42	57	12.0597		27	44	5.41161		42	61	11.0148		27	45	4.63876		57	73	10.8602		49	77	7.68328		1	25	11.2287		16	43	7.28909		14	34	10.102
		49	76	4.17812		1	19	12.0597		16	44	5.41161		37	62	11.0148		26	55	4.63876		11	34	10.8602		7	26	7.68328		45	73	11.2287		13	31	7.28909		41	55	10.102
		46	71	4.17812		1	30	12.0597		61	75	5.41161		1	23	11.0148		27	45	4.63876		55	74	10.8602		59	76	7.68328		62	77	11.2287		1	29	7.28909		68	86	10.102
		59	74	4.17812		57	74	12.0597		39	54	5.41161		20	35	10.6069		49	77	4.63876		16	41	10.8602		65	86	7.68328		1	18	11.2287		47	75	7.28909		36	57	10.102
		61	89	4.17812		59	85	12.0597		21	44	5.41161		3	20	10.6069		59	76	4.63876		43	66	10.8602		57	74	7.68328		56	70	11.2287		60	76	7.28909		1	17	10.102
		43	72	4.17812		23	47	12.0597		35	50	5.41161		41	55	10.6069		14	36	4.63876		3	20	10.8602		49	75	7.68328		6	34	11.2287		31	50	7.28909		40	54	10.102
		29	44	4.17812		1	27	12.0597		24	45	5.41161		20	39	10.6069		23	45	4.63876		18	34	10.8602		58	75	7.68328		8	35	10.9613		40	67	7.28909		56	74	10.102
		24	49	4.17812		10	33	12.0597		29	53	5.41161		49	74	10.6069		1	17	4.63876		4	26	10.8602		55	76	7.68328		14	40	10.9613		59	75	7.28909		6	34	10.102
		25	43	4.17812		70	84	12.0597		48	75	5.41161		45	71	10.6069		48	72	4.63876		20	40	10.8602		46	76	7.68328		71	85	10.9613		58	72	7.28909		27	49	10.102
		7	32	4.17812		1	20	12.0597		24	45	5.41161		21	41	10.6069		49	76	4.63876		60	74	10.8602		61	89	7.68328		13	35	10.9613		50	68	7.28909		1	18	10.102
		12	35	4.17812		1	19	12.0597		1	26	5.41161		1	18	10.6069		44	70	4.63876		33	56	10.8602		4	30	7.68328		58	72	10.9613		55	76	7.28909		1	29	10.102
		1	22	4.17812		45	66	12.0597		27	43	5.41161		1	15	10.6069		43	63	4.63876		58	75	10.8602		47	75	7.68328		40	56	10.9613		1	15	7.28909		47	74	9.79588
		57	77	4.17812		16	36	12.0597		58	77	5.41161		10	27	10.6069		1	15	4.63876		12	38	10.8602		27	53	7.68328		21	48	10.9613		57	75	7.28909		15	35	9.79588
		12	31	4.17812		35	57	12.0597		16	37	5.41161		17	35	10.6069		25	45	4.63876		19	37	10.8602		54	75	7.68328		17	31	10.9613		1	15	7.28909		25	47	9.79588
		21	44	4.17812		55	74	12.0597		67	88	5.41161		17	44	10.6069		36	55	4.63876		19	44	10.8602		45	75	7.68328		60	74	10.9613		9	30	7.28909		13	34	9.79588
		15	44	4.17812		3	26	12.0597		30	47	5.41161		41	56	10.6069		54	73	4.63876		49	74	10.8602		59	76	7.68328		40	65	10.9613		3	31	7.28909		36	53	9.79588
		47	66	4.17812		49	75	12.0597		50	76	5.41161		37	65	10.6069		48	62	4.63876		60	74	10.8602		5	32	7.68328		12	35	10.9613		59	76	7.28909		35	63	9.79588
		3	30	4.17812		65	84	12.0597		19	45	5.41161		1	17	10.6069		52	76	4.63876		60	74	10.8602		52	76	7.68328		68	84	10.9613		1	19	7.28909		22	36	9.79588
		44	71	4.17812		14	36	12.0597		50	76	5.41161		38	55	10.6069		15	44	4.63876		45	73	10.8602		58	71	7.68328		56	73	10.9613		58	73	7.28909		60	74	9.79588
		34	50	4.17812		1	24	12.0597		48	77	5.41161		27	44	10.6069		3	27	4.63876		17	35	10.8602		50	76	7.68328		45	74	10.9613		51	75	7.28909		38	55	9.79588
		53	67	4.17812		14	40	11.7857		48	72	5.41161		1	18	10.6069		1	29	4.63876		14	35	10.8602		59	76	7.68328		68	82	10.9613		58	74	7.28909		9	28	9.79588
		40	69	4.17812		25	45	11.7857		1	30	5.41161		50	74	10.6069		26	43	4.63876		12	39	10.8602		79	92	7.68328		12	33	10.9613		43	69	7.28909		56	74	9.79588
		3	23	4.17812		7	25	11.7857		42	70	5.41161		57	73	10.6069		1	17	4.63876		23	41	10.8602		59	76	7.68328		48	74	10.694		42	65	7.28909		8	36	9.79588
		1	29	4.17812		1	22	11.7857		50	76	5.41161		1	18	10.6069		17	46	4.63876		27	44	10.8602		57	74	7.68328		19	40	10.694		16	31	7.28909		22	39	9.79588
		21	46	4.17812		1	25	11.7857		26	54	5.41161		2	21	10.1989		50	70	4.63876		35	49	10.8602		59	76	7.68328		58	74	10.694		1	21	7.28909		42	63	9.79588
		1	20	4.17812		16	32	11.7857		10	24	5.41161		56	75	10.1989		37	56	4.63876		31	53	10.5499		59	76	7.68328		17	40	10.694		16	38	7.28909		38	53	9.79588
		48	75	4.17812		52	70	11.7857		9	34	5.41161		18	40	10.1989		51	77	4.63876		18	40	10.5499		45	71	7.68328		45	71	10.694		59	77	7.28909		21	48	9.79588
		43	61	4.17812		14	31	11.7857		13	30	5.41161		58	84	10.1989		48	65	4.63876		20	35	10.5499		60	75	7.68328		45	66	10.694		12	29	7.28909		14	40	9.79588
		1	28	4.17812		9	25	11.7857		43	70	5.41161		12	33	10.1989		8	30	4.63876		30	48	10.5499		56	75	7.68328		37	54	10.694		14	36	7.28909		35	63	9.79588
		39	60	4.17812		1	21	11.7857		66	86	5.41161		29	57	10.1989		1	24	4.63876		14	34	10.5499		25	45	7.68328		1	21	10.694		12	30	7.28909		1	29	9.79588
		54	74	4.17812		47	71	11.7857		50	75	5.41161		45	74	10.1989		26	45	4.63876		47	74	10.5499		60	85	7.68328		9	35	10.694		13	32	7.28909		1	27	9.79588
		54	76	4.17812		12	33	11.7857		54	74	5.41161		9	37	10.1989		49	76	4.63876		58	74	10.5499		58	74	7.68328		1	18	10.694		59	86	7.28909		1	21	9.79588
		45	67	4.17812		22	36	11.5116		28	47	5.41161		58	75	10.1989		16	31	4.63876		1	23	10.5499		48	67	7.68328		12	37	10.694		50	76	7.28909		55	74	9.79588
		66	88	4.17812		12	32	11.5116		1	19	5.41161		11	36	10.1989		18	45	4.63876		48	72	10.5499		51	75	7.68328		58	75	10.694		1	30	7.28909		35	54	9.79588
		16	37	4.17812		54	74	11.5116		19	37	5.41161		6	20	10.1989		24	45	4.63876		1	25	10.5499		51	76	7.68328		44	58	10.4266		36	53	7.28909		58	73	9.79588
		71	96	4.17812		68	84	11.5116		27	52	5.41161		22	48	10.1989		36	50	4.63876		1	17	10.5499		71	88	7.68328		14	39	10.4266		27	46	7.28909		46	74	9.79588
		35	52	4.17812		1	20	11.5116		28	51	5.41161		41	56	10.1989		1	26	4.63876		16	36	10.5499		59	76	7.68328		17	38	10.4266		17	32	7.28909		59	75	9.79588
		45	61	4.17812		1	24	11.5116		14	30	5.41161		6	23	10.1989		18	46	4.63876		14	36	10.5499		69	86	7.68328		14	34	10.4266		9	26	7.28909		57	72	9.79588
		21	45	4.17812		54	73	11.5116		49	74	5.41161		41	56	10.1989		14	42	4.63876		36	50	10.5499		58	85	7.68328		1	19	10.4266		73	97	7.28909		59	75	9.79588
		22	46	4.17812		9	34	11.5116		61	76	5.41161		40	55	10.1989		1	30	4.63876		50	76	10.2396		27	45	7.68328		20	34	10.4266		54	76	7.28909		57	74	9.79588
		47	76	4.17812		41	55	11.5116		24	45	5.41161		12	34	10.1989		54	76	4.63876		55	74	10.2396		48	76	7.68328		68	84	10.4266		17	33	7.28909		5	32	9.79588
		1	28	4.17812		7	35	11.5116		1	19	5.41161		36	56	10.1989		58	77	4.63876		56	72	10.2396		45	72	7.68328		13	31	10.4266		1	26	7.28909		9	36	9.79588
		65	85	4.17812		57	77	11.5116		1	15	5.41161		1	21	10.1989		23	45	4.63876		13	35	10.2396		45	71	7.68328		21	47	10.4266		62	76	7.28909		58	75	9.48975
		25	45	4.17812		56	76	11.5116		25	54	5.41161		21	48	10.1989		1	30	4.63876		52	66	10.2396		48	77	7.68328		37	54	10.4266		8	31	7.28909		21	49	9.48975
		54	75	4.17812		57	72	11.5116		21	44	5.41161		13	41	10.1989		1	25	4.63876		58	74	10.2396		59	76	7.68328		58	74	10.4266		29	49	7.28909		19	36	9.48975
		61	76	4.17812		52	67	11.5116		15	31	5.41161		14	37	10.1989		45	67	4.63876		9	33	10.2396		47	76	7.68328		47	75	10.4266		48	75	7.28909		17	36	9.48975
		25	46	4.17812		45	73	11.5116		18	33	5.41161		9	23	10.1989		1	17	4.63876		35	58	10.2396		45	75	7.68328		7	36	10.4266		3	32	7.28909		6	34	9.48975
		4	32	4.17812		19	36	11.5116		8	26	5.41161		53	77	10.1989		60	89	4.63876		22	38	10.2396		56	85	7.68328		1	20	10.4266		24	42	7.28909		62	76	9.48975
		37	52	4.17812		50	74	11.5116		42	69	5.41161		13	35	10.1989		66	88	4.63876		51	75	10.2396		71	93	7.68328		41	57	10.4266		60	76	7.28909		16	36	9.48975
		34	52	4.17812		31	53	11.2375		25	45	5.41161		9	35	10.1989		23	43	4.63876		42	66	10.2396		27	53	7.68328		1	15	10.4266		38	57	7.28909		60	80	9.48975
		63	86	4.17812		55	74	11.2375		54	75	5.41161		1	22	10.1989		27	45	4.63876		35	49	10.2396		60	75	7.68328		60	74	10.4266		26	46	7.28909		1	17	9.48975
		61	77	4.17812		59	74	11.2375		54	77	5.41161		6	23	10.1989		21	46	4.63876		12	34	10.2396		69	86	7.68328		24	40	10.1593		34	53	7.28909		38	57	9.48975
		1	19	4.17812		36	65	11.2375		1	22	5.41161		7	21	10.1989		21	50	4.63876		49	75	10.2396		57	81	7.68328		67	86	10.1593		37	53	7.28909		33	49	9.48975
		56	71	4.17812		19	41	11.2375		4	25	5.41161		14	32	10.1989		35	52	4.63876		1	20	10.2396		45	69	7.68328		30	44	10.1593		14	31	7.28909		61	77	9.48975
		57	77	4.17812		10	36	11.2375		55	75	5.41161		27	49	10.1989		62	85	4.63876		20	41	10.2396		50	77	6.58567		2	20	10.1593		47	67	7.28909		27	55	9.48975
		53	69	4.17812		17	35	11.2375		58	75	5.41161		1	16	10.1989		62	86	4.63876		21	49	9.92932		19	36	6.58567		17	36	10.1593		19	37	7.28909		72	86	9.48975
		19	44	4.17812		1	20	11.2375		40	61	5.41161		12	33	10.1989		30	47	4.63876		20	35	9.92932		58	75	6.58567		13	33	10.1593		52	75	7.28909		21	35	9.48975
		1	27	4.17812		17	37	11.2375		1	15	5.41161		12	26	9.79095		52	75	4.63876		50	67	9.92932		1	22	6.58567		49	75	10.1593		40	69	5.46682		45	73	9.48975
		45	71	4.17812		4	21	11.2375		1	24	5.41161		34	57	9.79095		21	45	4.63876		19	36	9.92932		25	43	6.58567		34	56	10.1593		8	27	5.46682		27	41	9.48975
		48	76	4.17812		1	19	11.2375		16	31	5.41161		45	62	9.79095		55	77	4.63876		56	74	9.92932		31	53	6.58567		32	47	10.1593		51	76	5.46682		27	55	9.18363
		36	51	4.17812		10	36	11.2375		57	72	5.41161		12	38	9.79095		51	69	4.63876		57	76	9.92932		28	49	6.58567		13	35	10.1593		8	31	5.46682		52	79	9.18363
		53	76	4.17812		14	31	11.2375		26	41	5.41161		1	22	9.79095		47	76	4.63876		17	37	9.92932		5	31	6.58567		14	34	10.1593		54	76	5.46682		1	25	9.18363
		26	51	4.17812		2	23	11.2375		52	75	5.41161		16	35	9.79095		26	44	4.63876		33	57	9.92932		36	55	6.58567		12	36	10.1593		18	32	5.46682		51	65	9.18363
		50	76	4.17812		1	20	11.2375		1	17	5.41161		22	38	9.79095		24	53	4.63876		1	18	9.92932		36	52	6.58567		7	35	9.89193		32	56	5.46682		1	16	9.18363
		54	70	4.17812		26	49	11.2375		21	45	5.41161		4	23	9.79095		3	18	4.63876		25	52	9.92932		1	28	6.58567		30	48	9.89193		27	42	5.46682		42	59	9.18363
		56	76	4.17812		1	15	11.2375		54	75	5.41161		26	41	9.79095		21	41	4.63876		70	84	9.92932		25	49	6.58567		45	61	9.89193		8	32	5.46682		1	20	9.18363
		46	75	4.17812		60	75	11.2375		4	19	5.41161		55	73	9.79095		37	58	4.63876		1	23	9.92932		36	51	6.58567		21	36	9.89193		24	49	5.46682		22	42	9.18363
		26	46	4.17812		37	65	11.2375		41	69	5.41161		12	41	9.79095		9	33	4.63876		11	36	9.92932		40	57	6.58567		51	76	9.89193		55	76	5.46682		12	34	9.18363
		30	44	4.17812		1	15	11.2375		1	21	5.41161		51	65	9.79095		14	40	4.63876		45	71	9.92932		17	34	6.58567		37	57	9.89193		42	64	5.46682		19	34	9.18363
		1	22	4.17812		9	23	10.9634		16	31	5.41161		1	21	9.79095		14	31	4.63876		56	75	9.92932		51	77	6.58567		54	69	9.89193		12	33	5.46682		36	56	9.18363
		48	66	4.17812		13	35	10.9634		25	45	5.41161		57	73	9.79095		48	76	4.63876		20	42	9.92932		47	75	6.58567		14	32	9.89193		50	77	5.46682		14	34	9.18363
		56	74	4.17812		71	85	10.9634		26	41	5.41161		14	31	9.79095		28	48	4.63876		1	19	9.92932		8	31	6.58567		50	75	9.89193		63	86	5.46682		55	70	9.18363
		1	15	4.17812		56	73	10.9634		60	76	5.41161		55	74	9.79095		17	46	4.63876		21	41	9.92932		2	30	6.58567		1	25	9.89193		68	86	5.46682		1	19	9.18363
		1	25	4.17812		10	35	10.9634		58	76	5.41161		71	86	9.79095		45	65	4.63876		42	69	9.92932		66	85	6.58567		45	71	9.89193		54	72	5.46682		1	21	9.18363
		17	31	4.17812		19	36	10.9634		60	75	5.41161		61	75	9.79095		1	27	4.63876		37	51	9.92932		61	75	6.58567		40	56	9.89193		58	85	5.46682		71	86	9.18363
		49	74	4.17812		12	38	10.9634		15	33	5.41161		56	76	9.79095		29	47	4.63876		1	19	9.92932		1	28	6.58567		22	36	9.89193		36	50	5.46682		1	15	9.18363
		17	33	4.17812		40	54	10.9634		75	89	5.41161		1	20	9.79095		14	31	4.63876		36	55	9.92932		1	30	6.58567		51	74	9.89193		5	21	5.46682		1	30	9.18363
		72	98	4.17812		47	71	10.9634		47	76	5.41161		34	48	9.79095		50	76	4.63876		15	34	9.92932		14	30	6.58567		1	18	9.89193		56	85	5.46682		67	84	9.18363
		25	45	4.17812		27	55	10.9634		39	63	5.41161		35	49	9.79095		45	71	4.63876		4	22	9.92932		55	75	6.58567		55	75	9.89193		3	31	5.46682		26	40	9.18363
		17	38	4.17812		68	84	10.9634		33	51	5.41161		36	55	9.79095		58	76	4.63876		17	31	9.92932		17	32	6.58567		16	35	9.89193		19	34	5.46682		61	75	9.18363
		56	75	4.17812		4	25	10.9634		18	45	5.41161		9	29	9.383		44	67	4.63876		21	37	9.92932		3	31	6.58567		18	35	9.89193		57	76	5.46682		41	66	9.18363
		67	85	4.17812		1	16	10.9634		48	73	5.41161		60	75	9.383		1	26	4.63876		48	74	9.92932		55	70	6.58567		59	75	9.89193		7	25	5.46682		12	38	9.18363
		52	75	4.17812		68	83	10.6893		1	15	5.41161		1	20	9.383		62	88	4.63876		24	47	9.92932		61	75	6.58567		66	83	9.62459		35	55	5.46682		1	18	9.18363
		54	73	4.17812		1	25	10.6893		47	72	5.41161		1	29	9.383		49	70	4.63876		18	35	9.92932		70	86	6.58567		21	36	9.62459		58	72	5.46682		23	40	9.18363
		20	46	4.17812		14	32	10.6893		20	35	4.05871		24	50	9.383		54	70	4.63876		1	18	9.92932		72	89	6.58567		14	31	9.62459		39	62	5.46682		42	56	9.18363
		61	76	4.17812		45	74	10.6893		59	75	4.05871		16	41	9.383		21	44	4.63876		56	71	9.61903		41	70	6.58567		1	15	9.62459		68	84	5.46682		40	54	9.18363
		19	47	4.17812		35	50	10.6893		1	27	4.05871		58	74	9.383		18	42	4.63876		1	23	9.61903		46	71	6.58567		22	36	9.62459		32	53	5.46682		24	49	9.18363
		1	17	4.17812		1	15	10.6893		43	65	4.05871		50	76	9.383		37	51	4.63876		9	35	9.61903		35	57	6.58567		45	73	9.62459		37	54	5.46682		54	73	8.87751
		19	35	4.17812		51	65	10.6893		21	42	4.05871		46	75	9.383		50	70	4.63876		15	41	9.61903		37	65	6.58567		22	36	9.62459		36	50	5.46682		33	47	8.87751
		12	32	4.17812		17	35	10.6893		49	76	4.05871		18	34	9.383		46	75	4.63876		20	39	9.61903		56	73	6.58567		12	31	9.62459		34	49	5.46682		66	86	8.87751
		46	71	4.17812		9	35	10.6893		74	89	4.05871		60	75	9.383		19	35	4.63876		1	23	9.61903		60	78	6.58567		6	20	9.62459		40	69	5.46682		12	36	8.87751
		72	93	4.17812		14	34	10.6893		1	29	4.05871		9	28	9.383		15	31	4.63876		29	47	9.61903		26	53	6.58567		66	82	9.62459		38	57	5.46682		18	35	8.87751
		14	33	4.17812		4	19	10.6893		36	55	4.05871		20	35	9.383		23	51	4.63876		1	20	9.61903		59	76	6.58567		65	81	9.62459		12	30	5.46682		20	38	8.87751
		37	54	4.17812		48	75	10.6893		45	70	4.05871		21	44	9.383		56	76	4.63876		1	16	9.61903		35	55	6.58567		14	35	9.62459		41	68	5.46682		18	34	8.87751
		1	18	4.17812		28	42	10.6893		1	26	4.05871		1	15	9.383		3	32	4.63876		57	74	9.61903		8	30	6.58567		41	55	9.62459		51	76	5.46682		1	17	8.87751
		80	96	4.17812		56	73	10.6893		26	40	4.05871		1	16	9.383		21	44	4.63876		41	56	9.61903		9	30	6.58567		1	20	9.62459		33	53	5.46682		16	36	8.87751
		59	77	4.17812		38	55	10.6893		29	46	4.05871		59	75	9.383		55	71	4.63876		1	20	9.61903		10	27	6.58567		17	44	9.62459		28	54	5.46682		12	31	8.87751
		73	90	4.17812		1	28	10.6893		40	69	4.05871		57	77	9.383		34	54	4.63876		1	28	9.61903		60	77	6.58567		68	85	9.62459		36	56	5.46682		21	46	8.87751
		59	76	4.17812		14	36	10.6893		16	33	4.05871		60	75	9.383		1	17	4.63876		18	33	9.61903		63	78	6.58567		12	39	9.62459		49	72	5.46682		40	54	8.87751
		40	60	4.17812		59	76	10.4152		59	76	4.05871		37	55	9.383		45	70	4.63876		13	31	9.61903		14	33	6.58567		1	18	9.62459		59	76	5.46682		1	22	8.87751
		23	44	4.17812		37	55	10.4152		19	45	4.05871		1	25	9.383		53	76	4.63876		20	38	9.61903		19	33	6.58567		1	21	9.62459		41	55	5.46682		23	39	8.87751
		48	76	4.17812		56	71	10.4152		1	28	4.05871		23	41	9.383		11	30	4.63876		1	22	9.61903		60	76	6.58567		57	73	9.35724		14	31	5.46682		1	22	8.87751
		24	45	4.17812		1	19	10.4152		68	85	4.05871		1	26	9.383		61	76	4.63876		1	18	9.61903		56	75	6.58567		7	25	9.35724		48	71	5.46682		37	57	8.87751
		21	49	4.17812		20	49	10.4152		63	83	4.05871		42	56	9.383		1	16	4.63876		19	36	9.61903		43	71	6.58567		39	55	9.35724		4	30	5.46682		68	85	8.87751
		1	15	4.17812		19	36	10.4152		26	41	4.05871		3	20	9.383		22	44	4.63876		54	81	9.30874		51	67	6.58567		18	39	9.35724		5	33	5.46682		16	36	8.87751
		20	46	4.17812		1	22	10.4152		16	45	4.05871		58	72	9.383		16	42	4.63876		22	40	9.30874		54	75	6.58567		18	40	9.35724		47	73	5.46682		21	37	8.87751
		38	54	4.17812		17	37	10.4152		28	49	4.05871		36	50	9.383		1	19	4.63876		68	83	9.30874		45	73	6.58567		58	75	9.35724		27	44	5.46682		65	85	8.87751
		18	37	4.17812		1	21	10.4152		57	77	4.05871		17	32	9.383		51	76	4.63876		59	85	9.30874		59	74	6.58567		6	23	9.35724		29	54	5.46682		36	55	8.87751
		54	74	4.17812		9	23	10.4152		23	41	4.05871		53	75	9.383		46	64	4.63876		9	29	9.30874		31	53	6.58567		24	48	9.35724		49	74	5.46682		45	74	8.87751
		34	50	4.17812		59	73	10.4152		4	18	4.05871		48	74	9.383		1	18	4.63876		17	31	9.30874		67	86	6.58567		12	34	9.35724		7	33	5.46682		23	38	8.87751
		20	34	4.17812		20	34	10.4152		43	71	4.05871		35	56	8.97504		38	52	4.63876		24	42	9.30874		48	66	6.58567		14	35	9.35724		27	45	5.46682		59	73	8.87751
		20	45	4.17812		68	86	10.4152		52	76	4.05871		33	47	8.97504		15	37	4.63876		1	30	9.30874		49	75	6.58567		40	56	9.35724		1	16	5.46682		58	72	8.87751
		39	55	4.17812		36	56	10.1411		53	80	4.05871		14	36	8.97504		52	75	4.63876		58	75	9.30874		1	26	6.58567		56	75	9.35724		49	73	5.46682		58	75	8.87751
		23	44	4.17812		55	74	10.1411		54	76	4.05871		55	74	8.97504		48	76	4.63876		16	34	9.30874		41	70	6.58567		12	31	9.35724		52	76	5.46682		30	44	8.87751
		16	31	4.17812		60	84	10.1411		40	54	4.05871		57	75	8.97504		15	44	4.63876		21	35	9.30874		1	17	6.58567		4	20	9.35724		19	33	5.46682		12	35	8.87751
		1	20	4.17812		58	84	10.1411		25	43	4.05871		19	36	8.97504		43	68	4.63876		22	36	9.30874		56	75	6.58567		59	74	9.08989		35	50	5.46682		36	54	8.57139
		27	43	4.17812		42	58	10.1411		48	65	4.05871		1	20	8.97504		67	85	4.63876		41	68	9.30874		33	54	6.58567		10	35	9.08989		9	34	5.46682		36	65	8.57139
		21	36	4.17812		57	75	10.1411		14	28	4.05871		55	71	8.97504		1	19	4.63876		17	31	9.30874		60	75	6.58567		14	35	9.08989		47	66	5.46682		19	40	8.57139
		63	85	4.17812		49	74	10.1411		41	60	4.05871		19	40	8.97504		42	56	4.63876		40	56	9.30874		48	73	6.58567		60	84	9.08989		1	26	5.46682		33	57	8.57139
		1	27	4.17812		1	23	10.1411		33	49	4.05871		17	38	8.97504		26	44	4.63876		13	41	9.30874		57	76	6.58567		23	40	9.08989		41	66	5.46682		37	57	8.57139
		59	85	4.17812		17	35	10.1411		32	54	4.05871		22	36	8.97504		1	19	4.63876		12	28	9.30874		56	85	6.58567		13	35	9.08989		34	55	5.46682		9	33	8.57139
		1	20	4.17812		12	41	10.1411		42	57	4.05871		17	36	8.97504		61	76	4.63876		1	23	9.30874		71	85	6.58567		2	18	9.08989		1	30	5.46682		16	41	8.57139
		12	36	4.17812		1	21	10.1411		1	25	4.05871		8	36	8.97504		31	49	4.63876		56	73	9.30874		42	64	6.58567		9	33	9.08989		19	45	5.46682		49	72	8.57139
		25	43	4.17812		57	76	10.1411		1	19	4.05871		1	23	8.97504		19	35	4.63876		19	36	9.30874		1	15	6.58567		1	20	9.08989		13	29	5.46682		56	71	8.57139
		21	43	4.17812		55	75	10.1411		75	98	4.05871		7	23	8.97504		62	76	4.63876		27	43	9.30874		7	32	6.58567		34	55	9.08989		16	42	5.46682		1	26	8.57139
		71	93	4.17812		17	44	10.1411		56	72	4.05871		2	23	8.97504		38	53	4.63876		21	41	9.30874		50	77	6.58567		38	53	9.08989		16	43	5.46682		22	48	8.57139
		1	17	4.17812		57	75	10.1411		27	45	4.05871		17	36	8.97504		46	71	4.63876		1	16	8.99845		55	76	6.58567		20	35	9.08989		17	34	5.46682		35	49	8.57139
		1	29	4.17812		55	74	10.1411		31	57	4.05871		12	34	8.97504		14	30	4.63876		1	26	8.99845		59	82	6.58567		1	20	9.08989		50	66	5.46682		50	74	8.57139
		24	51	4.17812		22	50	9.86706		66	85	4.05871		1	21	8.97504		72	93	4.63876		27	50	8.99845		25	45	6.58567		70	86	9.08989		3	30	5.46682		28	42	8.57139
		21	43	4.17812		9	38	9.86706		53	68	4.05871		40	67	8.97504		14	33	4.63876		23	47	8.99845		42	71	6.58567		57	75	9.08989		42	56	5.46682		14	31	8.57139
		56	76	4.17812		12	26	9.86706		52	75	4.05871		23	47	8.97504		3	30	4.63876		17	35	8.99845		59	76	6.58567		18	41	9.08989		15	31	5.46682		36	57	8.57139
		21	44	4.17812		14	39	9.86706		25	46	4.05871		60	76	8.97504		1	29	4.63876		12	41	8.99845		2	31	6.58567		53	77	9.08989		26	43	5.46682		39	56	8.57139
		60	76	4.17812		14	36	9.86706		1	17	4.05871		34	59	8.97504		38	53	4.63876		3	19	8.99845		21	45	6.58567		36	57	9.08989		4	31	5.46682		35	59	8.57139
		41	59	4.17812		21	49	9.86706		60	88	4.05871		6	34	8.97504		21	42	4.63876		17	38	8.99845		47	76	6.58567		37	63	9.08989		1	30	5.46682		29	51	8.57139
		16	31	4.17812		56	70	9.86706		19	34	4.05871		25	41	8.97504		25	53	4.63876		13	36	8.99845		47	77	6.58567		35	49	9.08989		8	31	5.46682		21	50	8.57139
		3	19	4.17812		48	75	9.86706		1	19	4.05871		38	53	8.97504		58	77	4.63876		6	20	8.99845		59	76	6.58567		69	84	9.08989		47	75	5.46682		37	56	8.57139
		1	25	4.17812		46	75	9.86706		37	64	4.05871		1	25	8.97504		61	76	4.63876		22	48	8.99845		58	75	6.58567		1	20	8.82254		69	85	5.46682		19	37	8.26527
		55	75	4.17812		55	71	9.86706		28	48	4.05871		45	66	8.97504		40	60	4.63876		3	21	8.99845		47	77	6.58567		47	74	8.82254		49	76	5.46682		60	75	8.26527
		69	86	4.17812		9	35	9.86706		54	75	4.05871		1	17	8.97504		57	76	4.63876		9	36	8.99845		29	55	6.58567		37	56	8.82254		50	71	5.46682		1	19	8.26527
		47	66	4.17812		55	73	9.86706		61	88	4.05871		41	55	8.97504		13	31	4.63876		1	15	8.99845		35	50	6.58567		19	34	8.82254		69	85	5.46682		59	74	8.26527
		32	54	4.17812		1	19	9.86706		43	71	4.05871		1	22	8.97504		1	24	4.63876		12	35	8.99845		44	68	6.58567		55	74	8.82254		70	85	5.46682		11	36	8.26527
		40	61	4.17812		54	75	9.86706		1	16	4.05871		58	74	8.97504		59	73	4.63876		21	40	8.99845		58	75	6.58567		58	74	8.82254		1	27	5.46682		35	54	8.26527
		43	66	4.17812		1	19	9.86706		51	75	4.05871		57	72	8.97504		24	53	4.63876		21	36	8.99845		61	75	6.58567		17	33	8.82254		1	27	5.46682		36	53	8.26527
		59	73	4.17812		40	65	9.86706		26	43	4.05871		42	56	8.97504		48	75	4.63876		53	77	8.99845		74	93	6.58567		48	72	8.82254		1	25	5.46682		56	70	8.26527
		38	54	4.17812		14	35	9.86706		25	46	4.05871		1	15	8.97504		53	76	4.63876		1	15	8.99845		57	75	6.58567		4	20	8.82254		40	68	5.46682		1	21	8.26527
		24	53	4.17812		34	56	9.86706		52	76	4.05871		19	36	8.97504		54	75	4.63876		1	18	8.99845		55	77	6.58567		58	74	8.82254		1	18	5.46682		1	16	8.26527
		24	46	4.17812		53	77	9.86706		1	21	4.05871		36	50	8.97504		4	28	4.63876		58	72	8.99845		48	74	6.58567		57	76	8.82254		56	75	5.46682		1	19	8.26527
		35	54	4.17812		1	25	9.86706		52	77	4.05871		48	75	8.97504		43	61	4.63876		42	56	8.99845		25	45	6.58567		23	41	8.82254		30	46	5.46682		59	75	8.26527
		56	73	4.17812		36	57	9.86706		29	57	4.05871		46	60	8.97504		35	51	4.63876		1	20	8.68816		71	96	6.58567		21	37	8.82254		2	31	5.46682		21	35	8.26527
		60	76	4.17812		42	61	9.86706		1	27	4.05871		21	41	8.97504		49	76	4.63876		34	57	8.68816		45	67	6.58567		45	61	8.82254		69	88	5.46682		20	35	8.26527
		20	36	4.17812		19	38	9.86706		45	70	4.05871		42	57	8.97504		17	46	4.63876		20	36	8.68816		48	65	6.58567		57	72	8.82254		56	73	5.46682		1	20	8.26527
		24	45	4.17812		50	76	9.59297		21	44	4.05871		35	49	8.56709		3	27	4.63876		4	30	8.68816		47	73	6.58567		14	36	8.82254		69	85	5.46682		7	36	8.26527
		45	74	4.17812		1	20	9.59297		14	38	4.05871		42	56	8.56709		21	36	4.63876		70	84	8.68816		28	55	6.58567		58	73	8.55519		1	26	5.46682		29	49	8.26527
		27	45	4.17812		34	57	9.59297		56	76	4.05871		50	67	8.56709		25	43	4.63876		46	75	8.68816		58	73	6.58567		38	55	8.55519		38	60	5.46682		45	66	8.26527
		17	44	4.17812		36	56	9.59297		1	27	4.05871		37	55	8.56709		14	32	4.63876		17	36	8.68816		20	45	6.58567		17	32	8.55519		8	28	5.46682		43	59	8.26527
		1	30	4.17812		11	34	9.59297		33	50	4.05871		36	53	8.56709		55	77	4.63876		1	24	8.68816		60	83	6.58567		13	36	8.55519		13	32	5.46682		1	15	8.26527
		20	49	4.17812		27	50	9.59297		60	85	4.05871		1	26	8.56709		53	73	4.63876		57	76	8.68816		58	75	6.58567		35	57	8.55519		52	75	5.46682		56	75	8.26527
		1	15	4.17812		4	21	9.59297		24	50	4.05871		18	40	8.56709		52	75	4.63876		48	72	8.68816		59	75	6.58567		1	19	8.55519		50	76	5.46682		12	39	8.26527
		49	75	4.17812		50	75	9.59297		16	45	4.05871		1	20	8.56709		18	45	4.63876		1	19	8.68816		68	85	6.58567		3	21	8.55519		32	53	5.46682		27	44	8.26527
		1	29	4.17812		79	97	9.59297		35	57	4.05871		33	57	8.56709		28	56	4.63876		70	85	8.68816		49	75	6.58567		55	75	8.55519		55	75	5.46682		7	21	8.26527
		1	18	4.17812		47	75	9.59297		1	23	4.05871		57	71	8.56709		49	77	4.63876		59	75	8.68816		51	76	6.58567		49	75	8.55519		34	55	5.46682		1	20	7.95915
		45	62	4.17812		3	20	9.59297		76	91	4.05871		62	76	8.56709		10	36	4.63876		1	23	8.68816		44	75	6.58567		14	32	8.55519		16	31	5.46682		1	22	7.95915
		59	74	4.17812		19	37	9.59297		63	77	4.05871		47	75	8.56709		54	76	4.63876		59	74	8.68816		58	75	6.58567		60	74	8.55519		9	33	5.46682		12	36	7.95915
		13	28	4.17812		25	41	9.59297		49	72	4.05871		21	36	8.56709		23	51	4.63876		13	32	8.37787		68	96	6.58567		1	23	8.55519		37	64	5.46682		58	74	7.95915
		44	60	4.17812		21	44	9.59297		21	47	4.05871		52	70	8.56709		36	58	4.63876		60	75	8.37787		21	45	6.58567		35	49	8.55519		41	55	5.46682		11	34	7.95915
		57	75	4.17812		24	48	9.59297		81	98	4.05871		22	39	8.56709		1	19	4.63876		1	30	8.37787		48	76	6.58567		21	41	8.55519		66	89	5.46682		69	83	7.95915
		20	49	4.17812		4	20	9.59297		64	86	4.05871		60	77	8.56709		16	32	4.63876		1	19	8.37787		76	93	6.58567		55	73	8.55519		49	67	5.46682		58	74	7.95915
		54	72	4.17812		50	74	9.59297		1	15	4.05871		9	32	8.56709		6	32	4.63876		23	40	8.37787		54	76	6.58567		1	21	8.55519		45	68	5.46682		56	70	7.95915
		14	31	4.17812		56	75	9.59297		63	85	4.05871		24	48	8.56709		71	93	4.63876		1	20	8.37787		60	77	6.58567		1	22	8.55519		57	77	5.46682		5	34	7.95915
		26	46	4.17812		14	39	9.59297		59	85	4.05871		41	56	8.56709		4	24	4.63876		43	69	8.37787		49	74	6.58567		68	86	8.55519		38	54	5.46682		20	34	7.95915
		16	45	4.17812		1	28	9.59297		25	44	4.05871		40	56	8.56709		1	16	4.63876		1	22	8.37787		48	76	6.58567		7	21	8.55519		11	26	5.46682		18	34	7.95915
		61	76	4.17812		1	20	9.59297		68	85	4.05871		38	53	8.56709		41	68	4.63876		35	56	8.37787		53	76	6.58567		37	55	8.55519		49	64	5.46682		60	77	7.95915
		59	75	4.17812		30	44	9.59297		52	79	4.05871		7	35	8.56709		46	75	4.63876		60	74	8.37787		49	75	6.58567		17	33	8.55519		47	74	5.46682		18	34	7.95915
		10	34	4.17812		16	45	9.31889		21	45	4.05871		58	74	8.56709		64	89	4.63876		21	50	8.37787		51	76	6.58567		75	90	8.55519		6	31	5.46682		38	54	7.95915
		54	77	4.17812		52	66	9.31889		24	51	4.05871		9	36	8.56709		4	31	4.63876		9	37	8.37787		47	75	6.58567		17	40	8.28784		17	32	5.46682		59	75	7.95915
		39	53	4.17812		54	69	9.31889		43	59	4.05871		58	85	8.56709		14	32	4.63876		12	34	8.37787		48	76	6.58567		7	25	8.28784		9	33	5.46682		17	35	7.95915
		40	54	4.17812		50	76	9.31889		21	47	4.05871		37	56	8.56709		35	56	4.63876		26	49	8.37787		47	75	6.58567		65	84	8.28784		21	36	5.46682		14	37	7.95915
		4	31	4.17812		9	37	9.31889		17	35	4.05871		22	36	8.56709		20	48	4.63876		13	30	8.37787		59	74	6.58567		1	15	8.28784		14	30	5.46682		1	19	7.95915
		19	46	4.17812		20	41	9.31889		69	85	4.05871		35	50	8.56709		53	76	4.63876		1	19	8.37787		50	76	6.58567		71	85	8.28784		47	73	5.46682		19	38	7.95915
		9	32	4.17812		60	76	9.31889		57	76	4.05871		15	34	8.56709		21	47	4.63876		58	74	8.37787		47	64	6.58567		56	73	8.28784		14	41	5.46682		55	75	7.95915
		52	69	4.17812		1	17	9.31889		23	51	4.05871		48	75	8.56709		9	31	4.63876		21	44	8.37787		45	75	6.58567		42	58	8.28784		17	31	5.46682		14	34	7.95915
		29	43	4.17812		1	25	9.31889		39	60	4.05871		51	65	8.56709		55	75	4.63876		1	22	8.37787		27	54	6.58567		49	72	8.28784		37	51	5.46682		9	37	7.95915
		1	16	4.17812		12	29	9.31889		16	45	4.05871		20	41	8.56709		9	31	4.63876		21	44	8.37787		41	69	6.58567		41	56	8.28784		13	30	5.46682		59	74	7.95915
		66	93	4.17812		58	74	9.31889		24	43	4.05871		68	86	8.56709		1	19	4.63876		57	72	8.37787		49	76	6.58567		21	40	8.28784		55	70	5.46682		1	21	7.95915
		56	73	4.17812		19	34	9.31889		34	51	4.05871		30	44	8.56709		35	55	4.63876		1	19	8.37787		58	75	6.58567		9	32	8.28784		39	56	5.46682		12	33	7.95915
		64	93	4.17812		12	41	9.31889		33	56	4.05871		14	36	8.56709		9	28	4.63876		49	74	8.37787		56	75	6.58567		29	50	8.28784		5	23	5.46682		20	39	7.65303
		17	32	4.17812		60	76	9.31889		4	23	4.05871		1	22	8.15913		53	70	4.63876		19	33	8.06757		60	77	6.58567		36	55	8.28784		25	46	5.46682		56	71	7.65303
		70	90	4.17812		27	44	9.31889		42	63	4.05871		59	75	8.15913		52	75	4.63876		12	38	8.06757		47	64	6.58567		9	30	8.28784		15	32	5.46682		2	20	7.65303
		47	66	4.17812		1	23	9.31889		49	63	4.05871		59	76	8.15913		22	44	4.63876		1	22	8.06757		59	76	6.58567		57	73	8.28784		13	34	5.46682		14	40	7.65303
		4	26	4.17812		35	49	9.31889		48	76	4.05871		20	49	8.15913		1	24	4.63876		14	31	8.06757		25	45	6.58567		47	71	8.28784		13	33	5.46682		57	71	7.65303
		12	31	4.17812		42	56	9.0448		5	29	4.05871		14	34	8.15913		14	33	4.63876		17	35	8.06757		26	46	6.58567		17	42	8.28784		63	77	5.46682		19	34	7.65303
		23	44	4.17812		18	40	9.0448		53	75	4.05871		58	73	8.15913		35	54	4.63876		7	27	8.06757		22	45	6.58567		6	35	8.02049		71	85	5.46682		35	55	7.65303
		55	76	4.17812		35	63	9.0448		46	75	4.05871		68	83	8.15913		37	52	4.63876		20	34	8.06757		27	45	6.58567		57	75	8.02049		14	42	5.46682		7	36	7.65303
		1	20	4.17812		33	47	9.0448		1	25	4.05871		14	30	8.15913		41	61	4.63876		58	72	8.06757		60	75	6.58567		9	33	8.02049		15	35	5.46682		21	42	7.65303
		61	75	4.17812		2	20	9.0448		25	41	4.05871		1	19	8.15913		14	32	4.63876		19	36	8.06757		26	46	6.58567		7	27	8.02049		8	23	5.46682		47	63	7.65303
		71	85	4.17812		36	53	9.0448		12	26	4.05871		41	57	8.15913		42	68	4.63876		34	55	8.06757		46	66	6.58567		19	39	8.02049		2	31	5.46682		1	19	7.65303
		1	29	4.17812		56	70	9.0448		49	75	4.05871		1	19	8.15913		16	44	4.63876		1	19	8.06757		48	75	6.58567		58	74	8.02049		27	53	5.46682		56	74	7.65303
		26	45	4.17812		3	18	9.0448		57	75	4.05871		3	20	8.15913		7	29	4.63876		14	31	8.06757		78	92	6.58567		16	33	8.02049		65	85	5.46682		1	23	7.65303
		1	23	4.17812		17	36	9.0448		36	53	4.05871		1	29	8.15913		66	91	4.63876		40	54	8.06757		49	76	6.58567		14	33	8.02049		47	73	5.46682		9	37	7.65303
		14	42	4.17812		16	34	9.0448		26	44	4.05871		26	40	8.15913		32	61	4.63876		41	56	8.06757		54	75	6.58567		1	24	8.02049		16	31	5.46682		12	38	7.65303
		36	52	4.17812		69	84	9.0448		1	20	4.05871		54	68	8.15913		27	46	4.63876		45	59	8.06757		48	76	6.58567		1	25	8.02049		37	66	5.46682		14	33	7.65303
		16	41	4.17812		59	74	9.0448		48	62	4.05871		1	23	8.15913		33	48	4.63876		1	20	8.06757		41	66	6.58567		23	47	8.02049		65	90	5.46682		60	76	7.65303
		17	46	4.17812		37	56	9.0448		49	70	4.05871		4	23	8.15913		61	76	4.63876		1	30	8.06757		48	76	6.58567		17	32	8.02049		14	30	5.46682		13	34	7.65303
		50	76	4.17812		60	74	9.0448		67	85	4.05871		18	35	8.15913		54	75	4.63876		9	26	8.06757		58	85	6.58567		21	36	8.02049		13	32	5.46682		1	25	7.65303
		35	56	4.17812		49	75	9.0448		26	52	4.05871		1	16	8.15913		1	22	4.63876		27	55	8.06757		58	71	6.58567		69	85	8.02049		16	45	5.46682		24	48	7.65303
		60	76	4.17812		36	57	9.0448		52	67	4.05871		10	35	8.15913		26	42	4.63876		12	41	8.06757		51	75	6.58567		17	37	8.02049		51	75	5.46682		56	74	7.65303
		41	62	4.17812		21	41	9.0448		24	52	4.05871		6	20	8.15913		69	86	4.63876		58	77	8.06757		46	68	6.58567		31	49	8.02049		11	28	5.46682		12	26	7.65303
		21	35	4.17812		59	73	9.0448		1	18	4.05871		5	34	8.15913		33	50	4.63876		68	84	8.06757		57	77	6.58567		34	48	8.02049		36	51	5.46682		5	20	7.65303
		41	70	4.17812		42	59	8.77072		15	30	4.05871		35	49	8.15913		36	53	4.63876		58	74	8.06757		2	31	6.58567		21	49	7.75314		77	91	5.46682		9	25	7.65303
		27	46	4.17812		7	35	8.77072		49	75	4.05871		43	72	8.15913		61	76	4.63876		21	49	8.06757		59	75	6.58567		36	56	7.75314		59	73	5.46682		1	23	7.65303
		67	93	4.17812		49	75	8.77072		21	47	4.05871		7	34	8.15913		43	65	4.63876		49	75	8.06757		59	81	6.58567		37	55	7.75314		3	32	5.46682		68	82	7.65303
		45	74	4.17812		36	52	8.77072		34	58	4.05871		58	74	8.15913		28	42	4.63876		1	21	8.06757		3	31	6.58567		23	47	7.75314		18	33	5.46682		1	25	7.65303
		47	64	4.17812		1	17	8.77072		1	15	4.05871		7	35	8.15913		46	75	4.63876		57	74	8.06757		69	86	6.58567		10	33	7.75314		40	54	5.46682		14	36	7.65303
		54	76	4.17812		1	22	8.77072		21	45	4.05871		17	36	8.15913		49	70	4.63876		14	39	8.06757		57	75	6.58567		35	56	7.75314		13	30	5.46682		51	77	7.65303
		48	69	4.17812		9	33	8.77072		24	44	4.05871		62	77	8.15913		39	58	4.63876		14	31	8.06757		44	66	6.58567		19	35	7.75314		2	31	5.46682		14	35	7.65303
		21	42	4.17812		17	38	8.77072		23	44	4.05871		37	57	8.15913		26	52	4.63876		29	55	8.06757		25	44	6.58567		19	33	7.75314		2	16	5.46682		21	48	7.65303
		1	28	4.17812		1	19	8.77072		47	75	4.05871		14	34	8.15913		24	52	4.63876		45	74	8.06757		58	75	6.58567		39	57	7.75314		18	34	5.46682		24	49	7.65303
		20	45	4.17812		12	34	8.77072		2	23	4.05871		12	40	8.15913		14	30	4.63876		14	34	8.06757		55	76	6.58567		23	39	7.75314		58	76	5.46682		28	44	7.65303
		1	20	4.17812		1	19	8.77072		16	37	4.05871		16	36	8.15913		1	16	4.63876		5	23	8.06757		58	75	6.58567		68	85	7.75314		4	32	5.46682		12	35	7.65303
		47	74	4.17812		21	41	8.77072		21	49	4.05871		23	40	8.15913		51	65	4.63876		36	55	8.06757		56	77	6.58567		34	59	7.75314		35	55	5.46682		14	35	7.65303
		55	75	4.17812		14	31	8.77072		21	45	4.05871		21	40	8.15913		3	31	4.63876		49	74	7.75728		44	71	6.58567		29	49	7.75314		54	75	5.46682		32	47	7.65303
		62	76	4.17812		37	57	8.77072		14	32	4.05871		26	40	8.15913		60	76	4.63876		18	35	7.75728		58	75	6.58567		21	40	7.75314		48	76	5.46682		36	50	7.65303
		28	46	4.17812		1	21	8.77072		26	44	4.05871		5	22	8.15913		1	21	4.63876		57	75	7.75728		40	69	5.48806		38	63	7.75314		55	75	5.46682		1	22	7.65303
		55	75	4.17812		12	39	8.77072		41	70	4.05871		20	38	8.15913		39	61	4.63876		38	55	7.75728		34	54	5.48806		1	17	7.75314		7	33	5.46682		14	36	7.65303
		26	45	4.17812		40	57	8.77072		1	23	4.05871		14	42	8.15913		24	40	4.63876		7	28	7.75728		3	32	5.48806		1	16	7.75314		35	55	5.46682		57	73	7.34691
		67	96	4.17812		27	43	8.77072		52	69	4.05871		19	36	8.15913		73	98	4.63876		10	33	7.75728		1	22	5.48806		1	18	7.48579		54	70	5.46682		29	49	7.34691
		49	75	4.17812		33	47	8.77072		23	46	4.05871		46	74	8.15913		1	16	4.63876		26	50	7.75728		27	54	5.48806		1	30	7.48579		2	18	5.46682		30	48	7.34691
		47	76	4.17812		1	29	8.77072		35	58	4.05871		47	71	8.15913		24	43	4.63876		19	36	7.75728		18	43	5.48806		66	86	7.48579		47	76	5.46682		67	82	7.34691
		28	42	4.17812		32	48	8.49663		42	60	4.05871		60	74	7.75117		58	75	4.63876		55	73	7.75728		40	54	5.48806		21	41	7.48579		1	27	5.46682		48	73	7.34691
		43	69	4.17812		59	75	8.49663		27	50	4.05871		1	21	7.75117		42	56	4.63876		2	23	7.75728		33	53	5.48806		14	38	7.48579		8	30	5.46682		21	36	7.34691
		37	63	4.17812		1	19	8.49663		23	45	4.05871		20	36	7.75117		49	71	4.63876		7	36	7.75728		24	45	5.48806		37	57	7.48579		2	31	5.46682		46	61	7.34691
		62	85	4.17812		20	34	8.49663		16	32	4.05871		55	74	7.75117		21	45	4.63876		46	75	7.75728		45	70	5.48806		20	48	7.48579		69	85	5.46682		19	35	7.34691
		51	76	4.17812		6	23	8.49663		1	18	4.05871		17	40	7.75117		52	76	4.63876		14	37	7.75728		29	46	5.48806		36	53	7.48579		66	85	5.46682		55	71	7.34691
		31	47	4.17812		11	34	8.49663		47	70	4.05871		1	20	7.75117		53	76	4.63876		21	48	7.75728		25	51	5.48806		1	19	7.48579		12	28	5.46682		18	33	7.34691
		48	70	4.17812		58	72	8.49663		55	76	4.05871		41	57	7.75117		57	76	4.63876		5	34	7.75728		39	55	5.48806		14	31	7.48579		16	32	5.46682		42	67	7.34691
		65	86	4.17812		16	35	8.49663		1	16	4.05871		1	18	7.75117		17	43	4.63876		1	24	7.75728		62	76	5.48806		9	37	7.48579		14	31	5.46682		42	62	7.34691
		1	26	4.17812		48	74	8.49663		60	76	4.05871		57	74	7.75117		18	46	4.63876		16	35	7.75728		3	25	5.48806		14	33	7.48579		1	23	5.46682		45	67	7.34691
		42	69	4.17812		19	40	8.49663		14	35	4.05871		9	35	7.75117		56	74	4.63876		1	17	7.75728		47	70	5.48806		12	41	7.48579		17	33	5.46682		55	73	7.34691
		38	54	4.17812		40	56	8.49663		48	75	4.05871		7	25	7.75117		33	54	4.63876		49	75	7.75728		24	46	5.48806		24	48	7.48579		1	19	5.46682		1	21	7.34691
		20	45	4.17812		9	31	8.49663		7	22	4.05871		4	30	7.75117		70	88	4.63876		15	30	7.75728		48	72	5.48806		12	29	7.48579		28	42	5.46682		46	75	7.34691
		54	75	4.17812		22	48	8.49663		1	23	4.05871		42	70	7.75117		60	75	4.63876		69	85	7.75728		16	35	5.48806		59	74	7.48579		26	53	5.46682		49	76	7.34691
		1	18	4.17812		10	35	8.49663		25	45	4.05871		17	37	7.75117		3	28	4.63876		12	31	7.75728		1	25	5.48806		12	26	7.48579		16	40	5.46682		57	71	7.34691
		60	79	4.17812		29	50	8.49663		41	70	4.05871		58	74	7.75117		36	53	4.63876		9	25	7.75728		47	66	5.48806		69	85	7.48579		1	28	5.46682		21	35	7.34691
		26	46	4.17812		22	49	8.49663		59	75	4.05871		14	33	7.75117		71	86	4.63876		36	55	7.75728		26	45	5.48806		69	86	7.48579		55	76	5.46682		37	54	7.34691
		28	42	4.17812		66	84	8.49663		49	72	4.05871		3	19	7.75117		53	75	4.63876		5	22	7.75728		1	27	5.48806		21	40	7.48579		1	15	5.46682		16	36	7.34691
		1	17	4.17812		30	44	8.49663		12	41	4.05871		1	25	7.75117		4	24	4.63876		42	61	7.75728		58	77	5.48806		6	35	7.48579		11	37	5.46682		55	74	7.34691
		44	64	4.17812		45	73	8.49663		12	36	4.05871		45	71	7.75117		26	44	4.63876		19	38	7.75728		56	76	5.48806		17	37	7.48579		61	90	5.46682		16	34	7.34691
		4	28	4.17812		1	22	8.49663		1	22	4.05871		1	27	7.75117		1	17	4.63876		68	82	7.75728		60	85	5.48806		57	72	7.48579		3	32	5.46682		25	39	7.34691
		51	76	4.17812		57	74	8.49663		52	72	4.05871		21	35	7.75117		21	35	4.63876		31	49	7.75728		3	24	5.48806		7	29	7.48579		55	75	5.46682		65	81	7.34691
		50	76	4.17812		42	57	8.49663		20	44	4.05871		1	23	7.75117		27	46	4.63876		57	73	7.75728		58	77	5.48806		18	36	7.48579		6	29	5.46682		1	18	7.34691
		25	41	4.17812		9	29	8.22255		1	28	4.05871		14	35	7.75117		3	32	4.63876		35	63	7.44699		59	75	5.48806		42	56	7.48579		8	32	5.46682		56	75	7.34691
		56	76	2.78541		66	83	8.22255		54	81	4.05871		66	85	7.75117		49	64	4.63876		20	49	7.44699		49	75	5.48806		18	39	7.21844		30	44	5.46682		16	36	7.34691
		60	75	2.78541		7	25	8.22255		26	45	4.05871		1	20	7.75117		48	69	4.63876		30	44	7.44699		56	85	5.48806		19	33	7.21844		33	54	5.46682		1	19	7.34691
		47	68	2.78541		14	34	8.22255		27	54	4.05871		13	33	7.75117		22	44	4.63876		16	32	7.44699		59	74	5.48806		1	26	7.21844		13	40	5.46682		14	35	7.34691
		16	34	2.78541		58	75	8.22255		49	75	4.05871		16	40	7.75117		49	69	4.63876		9	34	7.44699		27	54	5.48806		62	76	7.21844		52	76	5.46682		1	18	7.34691
		18	32	2.78541		10	34	8.22255		46	63	4.05871		41	68	7.75117		61	75	4.63876		15	35	7.44699		61	77	5.48806		43	66	7.21844		32	54	5.46682		16	35	7.34691
		64	84	2.78541		33	57	8.22255		24	46	4.05871		3	21	7.75117		43	63	4.63876		56	75	7.44699		36	54	5.48806		35	56	7.21844		20	37	5.46682		56	73	7.34691
		3	31	2.78541		36	53	8.22255		16	30	4.05871		24	48	7.75117		62	76	4.63876		33	55	7.44699		12	31	5.48806		1	28	7.21844		50	75	5.46682		47	61	7.34691
		42	71	2.78541		22	39	8.22255		43	61	4.05871		12	29	7.75117		57	77	4.63876		14	33	7.44699		32	52	5.48806		6	20	7.21844		61	76	5.46682		12	31	7.34691
		24	49	2.78541		19	35	8.22255		32	47	4.05871		4	20	7.75117		59	85	4.63876		12	32	7.44699		40	58	5.48806		35	49	7.21844		32	51	5.46682		1	18	7.34691
		42	63	2.78541		26	48	8.22255		54	76	4.05871		54	68	7.75117		55	70	4.63876		49	75	7.44699		56	76	5.48806		36	55	7.21844		27	51	5.46682		18	34	7.34691
		1	22	2.78541		21	40	8.22255		1	24	4.05871		46	61	7.75117		9	23	4.63876		24	48	7.44699		66	86	5.48806		1	18	7.21844		50	76	5.46682		4	23	7.34691
		1	22	2.78541		17	33	8.22255		38	52	4.05871		35	49	7.75117		72	93	4.63876		16	31	7.44699		70	85	5.48806		56	75	7.21844		59	73	5.46682		18	36	7.34691
		1	28	2.78541		61	75	8.22255		56	75	4.05871		50	77	7.75117		62	76	4.63876		6	34	7.44699		29	55	5.48806		21	48	7.21844		13	34	5.46682		9	25	7.34691
		48	76	2.78541		58	75	8.22255		43	65	4.05871		52	66	7.75117		28	44	4.63876		18	44	7.44699		21	39	5.48806		24	49	7.21844		1	16	5.46682		42	56	7.34691
		54	68	2.78541		17	36	8.22255		56	76	4.05871		56	74	7.75117		42	59	4.63876		14	31	7.44699		51	75	5.48806		13	28	7.21844		15	31	5.46682		37	55	7.04079
		23	50	2.78541		16	31	8.22255		36	56	4.05871		14	36	7.75117		21	45	4.63876		60	75	7.44699		59	73	5.48806		56	76	7.21844		42	69	5.46682		11	34	7.04079
		40	54	2.78541		1	25	8.22255		11	36	4.05871		29	55	7.75117		26	45	4.63876		38	57	7.44699		1	18	5.48806		9	35	7.21844		17	35	5.46682		59	75	7.04079
		27	41	2.78541		6	34	8.22255		19	42	4.05871		13	31	7.75117		1	24	4.63876		35	49	7.44699		44	64	5.48806		59	74	7.21844		9	35	5.46682		36	65	7.04079
		56	85	2.78541		56	74	8.22255		29	47	4.05871		60	75	7.75117		19	47	4.63876		1	17	7.44699		59	77	5.48806		20	41	7.21844		44	67	5.46682		17	37	7.04079
		45	71	2.78541		42	59	8.22255		38	54	4.05871		56	75	7.75117		42	69	4.63876		36	56	7.44699		47	75	5.48806		6	34	7.21844		38	53	5.46682		42	56	7.04079
		19	46	2.78541		14	38	8.22255		1	30	4.05871		36	59	7.75117		1	23	4.63876		21	41	7.44699		60	75	5.48806		36	56	6.95109		45	73	5.46682		4	21	7.04079
		53	72	2.78541		60	74	8.22255		1	22	4.05871		1	17	7.75117		6	28	4.63876		1	17	7.44699		58	73	5.48806		57	74	6.95109		39	56	5.46682		19	34	7.04079
		23	44	2.78541		1	18	8.22255		49	74	4.05871		19	37	7.34322		9	31	4.63876		34	56	7.44699		70	85	5.48806		9	23	6.95109		51	77	5.46682		24	50	7.04079
		28	46	2.78541		55	75	8.22255		1	20	4.05871		47	74	7.34322		1	25	4.63876		4	19	7.44699		19	34	5.48806		15	35	6.95109		47	69	5.46682		1	16	7.04079
		41	64	2.78541		17	36	8.22255		48	64	4.05871		21	37	7.34322		26	45	4.63876		20	34	7.44699		28	55	5.48806		14	36	6.95109		49	73	5.46682		15	30	7.04079
		7	25	2.78541		34	55	8.22255		46	70	4.05871		30	48	7.34322		1	17	4.63876		38	55	7.44699		14	32	5.48806		55	74	6.95109		58	75	5.46682		57	75	7.04079
		45	73	2.78541		57	76	8.22255		19	37	4.05871		36	65	7.34322		11	32	4.63876		1	23	7.44699		55	77	5.48806		21	49	6.95109		35	55	5.46682		39	54	7.04079
		39	62	2.78541		9	34	8.22255		51	67	4.05871		37	56	7.34322		9	34	4.63876		62	77	7.44699		1	18	5.48806		1	19	6.95109		70	90	5.46682		26	40	7.04079
		1	30	2.78541		1	18	8.22255		52	76	4.05871		32	48	7.34322		1	24	4.63876		37	63	7.44699		8	22	5.48806		9	33	6.95109		9	31	5.46682		62	76	7.04079
		55	74	2.78541		21	49	7.94846		71	89	4.05871		33	48	7.34322		19	44	4.63876		51	65	7.44699		10	25	5.48806		23	41	6.95109		61	76	5.46682		39	67	7.04079
		43	65	2.78541		34	53	7.94846		27	45	4.05871		59	75	7.34322		79	96	4.63876		58	75	7.44699		60	76	5.48806		9	34	6.95109		1	29	5.46682		36	57	7.04079
		32	53	2.78541		2	18	7.94846		42	70	4.05871		18	39	7.34322		50	76	4.63876		1	22	7.1367		1	29	5.48806		16	35	6.95109		4	20	5.46682		3	21	7.04079
		25	51	2.78541		20	48	7.94846		1	17	4.05871		17	35	7.34322		73	96	3.09251		1	21	7.1367		15	30	5.48806		24	47	6.95109		6	31	5.46682		49	74	7.04079
		31	48	2.78541		17	36	7.94846		16	38	4.05871		4	21	7.34322		63	82	3.09251		18	33	7.1367		56	75	5.48806		1	18	6.95109		25	54	5.46682		19	33	7.04079
		49	72	2.78541		21	36	7.94846		14	42	4.05871		48	73	7.34322		22	46	3.09251		74	92	7.1367		35	53	5.48806		66	82	6.95109		49	75	5.46682		46	61	7.04079
		12	26	2.78541		61	75	7.94846		45	70	4.05871		1	17	7.34322		49	72	3.09251		6	21	7.1367		42	64	5.48806		16	31	6.95109		49	65	5.46682		43	57	7.04079
		48	71	2.78541		42	61	7.94846		54	74	4.05871		1	15	7.34322		20	46	3.09251		43	66	7.1367		57	81	5.48806		57	71	6.95109		55	69	5.46682		41	56	7.04079
		12	29	2.78541		14	37	7.94846		25	46	4.05871		50	79	7.34322		46	75	3.09251		33	47	7.1367		32	53	5.48806		1	20	6.95109		56	77	5.46682		17	36	7.04079
		5	19	2.78541		55	74	7.94846		1	28	4.05871		60	74	7.34322		23	50	3.09251		54	74	7.1367		57	76	5.48806		20	38	6.95109		36	54	5.46682		34	63	7.04079
		70	89	2.78541		6	35	7.94846		1	21	4.05871		16	35	7.34322		1	22	3.09251		36	56	7.1367		5	31	5.48806		1	27	6.95109		37	57	5.46682		52	66	7.04079
		34	61	2.78541		1	21	7.94846		22	46	4.05871		6	35	7.34322		48	66	3.09251		1	17	7.1367		57	72	5.48806		1	21	6.95109		16	41	5.46682		56	74	7.04079
		28	42	2.78541		59	74	7.94846		22	49	4.05871		12	32	7.34322		27	43	3.09251		9	37	7.1367		45	63	5.48806		35	49	6.95109		43	67	5.46682		1	16	7.04079
		4	18	2.78541		59	74	7.94846		51	67	4.05871		54	74	7.34322		50	77	3.09251		10	36	7.1367		68	93	5.48806		9	25	6.95109		77	96	5.46682		22	36	7.04079
		20	37	2.78541		1	22	7.94846		28	44	4.05871		42	61	7.34322		1	28	3.09251		3	18	7.1367		62	76	5.48806		41	66	6.95109		26	53	5.46682		6	35	7.04079
		16	32	2.78541		49	75	7.94846		23	45	4.05871		14	31	7.34322		74	89	3.09251		1	20	7.1367		61	76	5.48806		60	75	6.95109		54	83	5.46682		45	73	7.04079
		8	33	2.78541		52	66	7.94846		5	32	4.05871		1	20	7.34322		48	71	3.09251		7	33	7.1367		61	76	5.48806		39	55	6.95109		1	20	5.46682		14	28	7.04079
		17	35	2.78541		13	32	7.94846		29	47	4.05871		16	31	7.34322		43	62	3.09251		58	78	7.1367		13	28	5.48806		37	65	6.95109		27	49	5.46682		40	54	7.04079
		24	50	2.78541		1	26	7.94846		50	77	4.05871		19	34	7.34322		17	41	3.09251		19	33	7.1367		13	32	5.48806		41	57	6.95109		13	32	5.46682		60	75	7.04079
		40	66	2.78541		1	15	7.94846		21	46	4.05871		20	38	7.34322		1	23	3.09251		8	36	7.1367		35	51	5.48806		20	38	6.95109		13	31	5.46682		1	16	7.04079
		6	33	2.78541		20	35	7.94846		20	44	4.05871		1	25	7.34322		53	72	3.09251		1	22	7.1367		24	52	5.48806		17	31	6.95109		17	31	5.46682		14	33	7.04079
		1	23	2.78541		68	82	7.94846		1	22	4.05871		14	37	7.34322		57	75	3.09251		13	33	7.1367		8	23	5.48806		57	74	6.95109		70	86	5.46682		17	40	7.04079
		36	52	2.78541		59	74	7.94846		60	76	4.05871		1	19	7.34322		1	30	3.09251		51	74	7.1367		15	30	5.48806		12	36	6.68374		77	92	5.46682		21	49	6.73466
		31	55	2.78541		1	21	7.94846		42	59	4.05871		14	41	7.34322		49	66	3.09251		29	49	7.1367		61	75	5.48806		41	69	6.68374		44	72	5.46682		58	76	6.73466
		49	77	2.78541		6	23	7.94846		17	32	4.05871		47	71	7.34322		24	42	3.09251		17	35	7.1367		25	45	5.48806		39	55	6.68374		52	76	5.46682		8	22	6.73466
		37	53	2.78541		48	75	7.94846		32	53	4.05871		61	77	7.34322		44	69	3.09251		62	77	7.1367		49	69	5.48806		35	55	6.68374		60	76	5.46682		66	84	6.73466
		34	53	2.78541		1	22	7.67438		19	46	4.05871		1	19	7.34322		26	40	3.09251		1	21	7.1367		59	75	5.48806		21	35	6.68374		29	52	5.46682		14	38	6.73466
		18	44	2.78541		6	21	7.67438		42	67	4.05871		60	74	7.34322		1	30	3.09251		14	35	7.1367		1	24	5.48806		69	83	6.68374		17	35	5.46682		2	16	6.73466
		57	72	2.78541		41	57	7.67438		56	76	4.05871		1	18	7.34322		14	32	3.09251		9	23	7.1367		3	26	5.48806		21	39	6.68374		21	49	5.46682		1	15	6.73466
		22	45	2.78541		39	55	7.67438		7	22	4.05871		1	19	7.34322		37	54	3.09251		28	42	7.1367		43	63	5.48806		75	91	6.68374		20	34	5.46682		4	23	6.73466
		19	45	2.78541		58	73	7.67438		11	26	4.05871		35	57	7.34322		48	75	3.09251		21	40	7.1367		47	76	5.48806		22	45	6.68374		39	67	5.46682		20	48	6.73466
		1	22	2.78541		23	40	7.67438		46	75	4.05871		15	30	7.34322		42	69	3.09251		14	34	7.1367		45	68	5.48806		17	38	6.68374		38	53	5.46682		57	71	6.73466
		41	55	2.78541		42	70	7.67438		19	47	4.05871		1	18	7.34322		33	51	3.09251		42	57	7.1367		1	16	5.48806		1	28	6.68374		72	86	5.46682		21	35	6.73466
		48	76	2.78541		1	19	7.67438		1	17	4.05871		45	73	7.34322		1	29	3.09251		14	36	7.1367		1	29	5.48806		1	23	6.68374		25	54	5.46682		4	18	6.73466
		32	52	2.78541		52	66	7.67438		17	38	4.05871		18	34	7.34322		5	33	3.09251		4	20	7.1367		28	44	5.48806		1	23	6.68374		52	76	5.46682		57	76	6.73466
		14	31	2.78541		55	74	7.67438		17	46	4.05871		42	66	7.34322		66	85	3.09251		42	57	7.1367		48	76	5.48806		18	33	6.68374		64	93	5.46682		50	74	6.73466
		1	17	2.78541		9	33	7.67438		53	68	4.05871		28	44	7.34322		60	76	3.09251		66	83	6.82641		55	76	5.48806		35	56	6.68374		1	27	5.46682		55	74	6.73466
		16	42	2.78541		21	42	7.67438		42	70	4.05871		20	35	7.34322		17	32	3.09251		42	57	6.82641		8	32	5.48806		29	49	6.68374		38	54	5.46682		7	23	6.73466
		16	35	2.78541		48	74	7.67438		19	47	4.05871		34	63	7.34322		48	76	3.09251		1	25	6.82641		68	96	5.48806		1	18	6.68374		49	75	5.46682		19	33	6.73466
		20	44	2.78541		21	35	7.67438		18	45	4.05871		14	35	7.34322		27	45	3.09251		12	31	6.82641		45	71	5.48806		58	75	6.68374		1	16	5.46682		33	56	6.73466
		37	55	2.78541		10	32	7.67438		1	19	4.05871		41	55	7.34322		37	66	3.09251		5	19	6.82641		47	76	5.48806		1	15	6.68374		19	34	5.46682		34	55	6.73466
		22	45	2.78541		29	47	7.67438		21	42	4.05871		59	73	7.34322		56	75	3.09251		19	34	6.82641		27	54	5.48806		4	19	6.68374		49	75	5.46682		2	23	6.73466
		28	44	2.78541		13	29	7.67438		17	40	4.05871		50	71	7.34322		40	62	3.09251		62	76	6.82641		27	53	5.48806		28	44	6.68374		14	33	5.46682		29	47	6.73466
		29	47	2.78541		13	33	7.67438		57	76	4.05871		62	77	7.34322		17	35	3.09251		42	67	6.82641		59	76	5.48806		34	63	6.68374		59	76	5.46682		40	54	6.73466
		39	55	2.78541		18	34	7.67438		40	69	4.05871		23	38	7.34322		22	47	3.09251		56	70	6.82641		21	51	5.48806		57	72	6.68374		45	72	5.46682		55	75	6.73466
		34	50	2.78541		45	66	7.67438		1	23	4.05871		40	56	7.34322		65	88	3.09251		14	34	6.82641		1	31	5.48806		58	72	6.68374		1	29	5.46682		56	75	6.73466
		13	28	2.78541		1	29	7.67438		1	16	4.05871		59	75	7.34322		21	49	3.09251		48	74	6.82641		48	76	5.48806		37	61	6.68374		42	71	5.46682		14	34	6.73466
		49	74	2.78541		8	34	7.67438		21	50	4.05871		1	19	7.34322		22	44	3.09251		6	35	6.82641		49	76	5.48806		41	62	6.68374		62	76	5.46682		1	20	6.73466
		1	22	2.78541		70	84	7.67438		47	70	4.05871		57	74	7.34322		36	56	3.09251		1	24	6.82641		61	74	5.48806		56	75	6.68374		30	47	5.46682		1	21	6.73466
		26	45	2.78541		34	57	7.67438		16	30	4.05871		42	56	7.34322		18	45	3.09251		68	84	6.82641		1	30	5.48806		37	56	6.68374		41	70	5.46682		61	75	6.73466
		25	45	2.78541		1	25	7.67438		18	45	4.05871		14	33	7.34322		19	42	3.09251		26	41	6.82641		1	30	5.48806		1	30	6.68374		59	76	5.46682		47	61	6.73466
		36	55	2.78541		69	85	7.67438		21	47	4.05871		54	73	6.93526		33	52	3.09251		14	31	6.82641		41	70	5.48806		1	28	6.68374		4	18	5.46682		40	56	6.73466
		1	18	2.78541		17	39	7.67438		48	68	4.05871		31	53	6.93526		59	74	3.09251		16	36	6.82641		58	75	5.48806		1	19	6.68374		15	33	5.46682		18	34	6.73466
		39	56	2.78541		1	16	7.67438		21	50	4.05871		6	23	6.93526		38	52	3.09251		16	34	6.82641		60	85	5.48806		55	74	6.68374		17	31	5.46682		1	22	6.73466
		39	62	2.78541		32	55	7.67438		25	54	4.05871		19	36	6.93526		20	35	3.09251		1	25	6.82641		48	75	5.48806		56	75	6.41639		55	75	5.46682		14	37	6.73466
		1	24	2.78541		40	59	7.67438		59	86	4.05871		58	83	6.93526		9	28	3.09251		16	40	6.82641		55	74	5.48806		60	74	6.41639		3	30	5.46682		9	35	6.73466
		52	76	2.78541		17	37	7.67438		59	75	4.05871		7	25	6.93526		1	23	3.09251		3	21	6.82641		20	46	5.48806		42	59	6.41639		55	75	5.46682		13	36	6.73466
		59	75	2.78541		12	28	7.67438		55	77	4.05871		20	36	6.93526		29	46	3.09251		5	31	6.82641		36	55	5.48806		4	19	6.41639		33	51	5.46682		36	57	6.73466
		24	40	2.78541		1	18	7.67438		10	27	4.05871		48	74	6.93526		32	52	3.09251		56	74	6.82641		49	77	5.48806		1	19	6.41639		31	54	5.46682		17	35	6.73466
		28	44	2.78541		67	84	7.67438		42	70	4.05871		59	74	6.93526		25	43	3.09251		59	74	6.82641		45	69	5.48806		34	53	6.41639		33	54	5.46682		25	40	6.73466
		53	76	2.78541		52	77	7.67438		39	63	4.05871		17	44	6.93526		41	56	3.09251		59	74	6.82641		56	76	5.48806		20	38	6.41639		60	75	5.46682		26	55	6.73466
		71	89	2.78541		30	46	7.67438		25	53	4.05871		24	41	6.93526		17	42	3.09251		34	57	6.82641		58	76	5.48806		9	29	6.41639		19	35	5.46682		61	76	6.73466
		49	65	2.78541		22	37	7.67438		23	46	4.05871		48	76	6.93526		21	44	3.09251		57	77	6.82641		72	89	5.48806		5	19	6.41639		4	30	5.46682		1	18	6.73466
		12	37	2.78541		67	84	7.67438		16	34	4.05871		5	34	6.93526		1	18	3.09251		17	37	6.82641		35	53	5.48806		22	38	6.41639		43	58	5.46682		15	34	6.73466
		16	34	2.78541		9	35	7.40029		49	65	4.05871		10	36	6.93526		19	47	3.09251		34	55	6.82641		67	88	5.48806		56	70	6.41639		43	69	5.46682		34	48	6.73466
		44	62	2.78541		1	26	7.40029		4	31	4.05871		1	17	6.93526		1	30	3.09251		11	35	6.82641		60	77	5.48806		17	32	6.41639		2	30	5.46682		40	57	6.73466
		24	51	2.78541		37	57	7.40029		55	76	4.05871		16	35	6.93526		28	44	3.09251		2	27	6.82641		76	93	5.48806		1	27	6.41639		28	53	5.46682		14	33	6.73466
		39	66	2.78541		1	18	7.40029		1	21	4.05871		1	26	6.93526		49	74	3.09251		8	35	6.82641		56	76	5.48806		26	40	6.41639		44	69	5.46682		20	35	6.42854
		65	85	2.78541		15	41	7.40029		53	76	4.05871		38	55	6.93526		28	46	3.09251		13	32	6.82641		49	76	5.48806		55	72	6.41639		74	92	5.46682		9	33	6.42854
		48	75	2.78541		33	55	7.40029		1	16	4.05871		48	75	6.93526		1	15	3.09251		56	76	6.82641		71	88	5.48806		21	37	6.41639		16	41	5.46682		55	74	6.42854
		34	51	2.78541		1	21	7.40029		16	42	4.05871		1	22	6.93526		49	76	3.09251		20	48	6.82641		52	75	5.48806		18	38	6.41639		1	22	5.46682		14	39	6.42854
		62	76	2.78541		1	20	7.40029		30	45	4.05871		1	15	6.93526		58	72	3.09251		1	17	6.82641		68	88	5.48806		17	34	6.41639		37	55	5.46682		57	74	6.42854
		61	76	2.78541		22	36	7.40029		1	17	4.05871		42	57	6.93526		1	20	3.09251		9	31	6.82641		55	74	5.48806		45	60	6.41639		63	90	5.46682		54	73	6.42854
		1	20	2.78541		58	73	7.40029		22	46	4.05871		35	50	6.93526		12	31	3.09251		56	70	6.82641		50	75	5.48806		29	55	6.41639		36	54	5.46682		17	36	6.42854
		42	63	2.78541		22	38	7.40029		24	46	4.05871		1	27	6.93526		34	53	3.09251		47	73	6.82641		45	72	5.48806		49	74	6.41639		56	76	5.46682		58	75	6.42854
		4	25	2.78541		20	38	7.40029		35	54	4.05871		12	38	6.93526		18	44	3.09251		35	56	6.82641		54	76	5.48806		20	36	6.41639		32	54	5.46682		1	26	6.42854
		33	51	2.78541		55	73	7.40029		1	30	4.05871		20	34	6.93526		27	45	3.09251		51	77	6.82641		27	46	5.48806		9	37	6.41639		59	77	5.46682		7	27	6.42854
		38	65	2.78541		17	31	7.40029		7	29	4.05871		29	50	6.93526		49	76	3.09251		1	19	6.51612		47	75	5.48806		52	67	6.41639		56	75	5.46682		1	18	6.42854
		36	50	2.78541		40	56	7.40029		16	31	4.05871		14	38	6.93526		8	23	3.09251		35	49	6.51612		45	75	5.48806		7	22	6.41639		62	81	5.46682		54	69	6.42854
		21	46	2.78541		40	57	7.40029		55	73	4.05871		50	75	6.93526		7	32	3.09251		41	57	6.51612		48	68	5.48806		20	35	6.41639		9	31	5.46682		1	30	6.42854
		1	25	2.78541		41	56	7.40029		38	57	4.05871		1	22	6.93526		1	27	3.09251		24	46	6.51612		58	71	5.48806		56	74	6.14904		27	46	5.46682		9	34	6.42854
		18	46	2.78541		38	56	7.40029		49	75	4.05871		37	55	6.93526		36	52	3.09251		58	75	6.51612		45	75	5.48806		50	76	6.14904		12	32	5.46682		35	54	6.42854
		15	42	2.78541		68	85	7.40029		1	15	4.05871		50	74	6.93526		3	30	3.09251		1	29	6.51612		58	75	5.48806		22	51	6.14904		61	76	5.46682		10	33	6.42854
		23	42	2.78541		12	35	7.40029		11	33	4.05871		68	85	6.93526		17	33	3.09251		52	66	6.51612		49	76	5.48806		11	34	6.14904		25	45	5.46682		14	28	6.42854
		46	64	2.78541		1	21	7.40029		38	61	4.05871		1	22	6.93526		1	22	3.09251		37	56	6.51612		55	75	5.48806		17	44	6.14904		35	54	5.46682		40	65	6.42854
		13	29	2.78541		58	72	7.40029		41	69	4.05871		1	29	6.93526		18	40	3.09251		7	35	6.51612		49	75	5.48806		28	48	6.14904		48	75	5.46682		5	33	6.42854
		1	25	2.78541		61	75	7.40029		39	59	4.05871		9	35	6.93526		27	43	3.09251		24	50	6.51612		22	51	5.48806		12	33	6.14904		37	54	3.64455		17	36	6.42854
		48	72	2.78541		9	23	7.40029		14	28	4.05871		34	56	6.93526		22	45	3.09251		18	34	6.51612		74	96	5.48806		58	84	6.14904		60	86	3.64455		14	31	6.42854
		48	63	2.78541		49	74	7.40029		1	30	4.05871		42	71	6.93526		17	34	3.09251		34	60	6.51612		51	77	5.48806		20	35	6.14904		2	31	3.64455		9	32	6.42854
		17	35	2.78541		1	18	7.40029		50	68	4.05871		17	37	6.93526		1	24	3.09251		1	24	6.51612		50	76	5.48806		9	35	6.14904		16	32	3.64455		45	74	6.42854
		1	17	2.78541		1	20	7.40029		39	57	4.05871		16	35	6.93526		71	90	3.09251		6	23	6.51612		21	46	5.48806		52	66	6.14904		33	47	3.64455		20	38	6.42854
		23	43	2.78541		59	75	7.40029		35	52	4.05871		22	47	6.93526		50	75	3.09251		1	20	6.51612		48	76	5.48806		61	76	6.14904		6	31	3.64455		12	41	6.42854
		24	50	2.78541		37	55	7.40029		54	82	4.05871		21	36	6.93526		35	53	3.09251		1	19	6.51612		45	69	5.48806		20	39	6.14904		15	30	3.64455		9	28	6.42854
		51	76	2.78541		1	21	7.40029		70	93	4.05871		9	23	6.93526		16	35	3.09251		1	16	6.51612		15	28	5.48806		61	75	6.14904		43	59	3.64455		14	41	6.42854
		8	28	2.78541		13	32	7.12621		17	36	4.05871		1	28	6.93526		53	75	3.09251		19	36	6.51612		26	46	5.48806		9	31	6.14904		1	29	3.64455		35	49	6.42854
		1	26	2.78541		16	33	7.12621		57	76	4.05871		57	72	6.93526		34	54	3.09251		59	74	6.51612		47	64	5.48806		34	55	6.14904		1	23	3.64455		10	34	6.42854
		56	70	2.78541		56	71	7.12621		64	85	4.05871		1	23	6.93526		46	67	3.09251		21	48	6.51612		50	71	5.48806		34	55	6.14904		24	53	3.64455		42	59	6.42854
		67	88	2.78541		20	49	7.12621		26	40	4.05871		47	73	6.93526		50	76	3.09251		19	40	6.51612		57	75	5.48806		1	21	6.14904		14	35	3.64455		21	36	6.42854
		36	54	2.78541		1	16	7.12621		1	23	4.05871		56	84	6.93526		62	76	3.09251		55	75	6.51612		1	19	5.48806		20	34	6.14904		11	31	3.64455		18	42	6.42854
		29	52	2.78541		59	75	7.12621		23	52	4.05871		41	56	6.93526		9	27	3.09251		5	25	6.51612		27	46	5.48806		45	66	6.14904		1	21	3.64455		19	38	6.42854
		9	34	2.78541		22	40	7.12621		43	70	4.05871		51	75	6.93526		35	55	3.09251		19	36	6.51612		58	75	5.48806		20	49	6.14904		17	31	3.64455		19	36	6.42854
		28	54	2.78541		70	84	7.12621		26	52	4.05871		1	17	6.5273		1	23	3.09251		52	66	6.51612		47	76	5.48806		12	33	6.14904		80	97	3.64455		37	63	6.42854
		53	73	2.78541		7	35	7.12621		18	45	4.05871		26	48	6.5273		49	76	3.09251		1	29	6.51612		76	93	5.48806		1	19	6.14904		9	34	3.64455		1	30	6.12242
		22	49	2.78541		11	33	7.12621		20	46	4.05871		1	30	6.5273		1	17	3.09251		49	74	6.51612		58	75	5.48806		1	22	6.14904		17	35	3.64455		58	73	6.12242
		26	44	2.78541		18	35	7.12621		20	46	4.05871		12	36	6.5273		48	65	3.09251		1	18	6.51612		48	74	5.48806		10	34	6.14904		40	54	3.64455		20	44	6.12242
		47	75	2.78541		33	49	7.12621		1	19	4.05871		25	40	6.5273		26	42	3.09251		1	30	6.51612		58	75	5.48806		48	70	6.14904		40	54	3.64455		24	47	6.12242
		53	75	2.78541		51	74	7.12621		27	44	4.05871		24	40	6.5273		42	66	3.09251		1	19	6.51612		48	67	5.48806		6	33	6.14904		35	52	3.64455		48	74	6.12242
		23	44	2.78541		35	49	7.12621		48	74	4.05871		1	29	6.5273		60	75	3.09251		1	16	6.51612		47	76	5.48806		14	39	6.14904		27	44	3.64455		42	66	6.12242
		29	45	2.78541		56	75	7.12621		1	15	4.05871		2	20	6.5273		24	51	3.09251		56	75	6.20583		74	93	5.48806		41	56	6.14904		2	31	3.64455		70	86	6.12242
		1	24	2.78541		38	57	7.12621		27	46	4.05871		12	28	6.5273		22	41	3.09251		12	40	6.20583		66	86	5.48806		1	24	6.14904		28	52	3.64455		21	48	6.12242
		26	44	2.78541		1	16	7.12621		24	47	4.05871		16	32	6.5273		17	45	3.09251		20	40	6.20583		55	75	5.48806		3	30	6.14904		35	53	3.64455		17	38	6.12242
		70	85	2.78541		37	51	7.12621		25	51	4.05871		9	35	6.5273		61	85	3.09251		14	40	6.20583		48	68	5.48806		36	50	6.14904		4	24	3.64455		6	22	6.12242
		22	49	2.78541		20	34	7.12621		1	25	4.05871		6	23	6.5273		20	48	3.09251		12	28	6.20583		50	76	5.48806		1	17	6.14904		35	53	3.64455		1	30	6.12242
		64	85	2.78541		1	19	7.12621		55	76	4.05871		58	74	6.5273		55	70	3.09251		1	26	6.20583		59	75	5.48806		42	57	6.14904		74	89	3.64455		1	25	6.12242
		70	86	2.78541		60	75	7.12621		19	45	4.05871		16	35	6.5273		59	76	3.09251		1	18	6.20583		50	77	5.48806		2	21	5.88169		49	75	3.64455		35	52	6.12242
		46	63	2.78541		62	77	7.12621		59	75	4.05871		37	55	6.5273		33	60	3.09251		12	32	6.20583		59	76	5.48806		21	40	5.88169		37	55	3.64455		2	21	6.12242
		58	76	2.78541		42	71	7.12621		21	48	4.05871		19	35	6.5273		1	29	3.09251		41	62	6.20583		59	72	5.48806		9	23	5.88169		14	31	3.64455		21	36	6.12242
		37	64	2.78541		14	31	7.12621		14	43	4.05871		19	37	6.5273		55	69	3.09251		1	30	6.20583		49	75	5.48806		7	34	5.88169		27	41	3.64455		67	84	6.12242
		22	47	2.78541		13	35	7.12621		1	30	4.05871		64	89	6.5273		53	71	3.09251		21	37	6.20583		47	75	5.48806		33	55	5.88169		44	69	3.64455		48	72	6.12242
		48	76	2.78541		2	20	7.12621		57	76	4.05871		47	63	6.5273		14	31	3.09251		41	65	6.20583		51	75	5.48806		12	30	5.88169		4	32	3.64455		49	75	6.12242
		57	75	2.78541		59	75	7.12621		41	70	4.05871		42	70	6.5273		39	60	3.09251		23	47	6.20583		43	71	5.48806		1	29	5.88169		59	75	3.64455		32	55	6.12242
		52	71	2.78541		1	15	7.12621		1	27	4.05871		7	36	6.5273		62	76	3.09251		20	41	6.20583		59	88	5.48806		27	50	5.88169		56	76	3.64455		20	35	6.12242
		23	41	2.78541		74	92	6.85212		45	68	4.05871		21	47	6.5273		60	75	3.09251		16	32	6.20583		52	76	5.48806		57	75	5.88169		29	46	3.64455		9	30	6.12242
		21	45	2.78541		14	36	6.85212		48	75	4.05871		17	44	6.5273		54	75	3.09251		40	60	6.20583		58	73	5.48806		58	72	5.88169		39	53	3.64455		3	23	6.12242
		59	74	2.78541		20	36	6.85212		56	74	4.05871		36	65	6.5273		45	70	3.09251		50	66	6.20583		59	75	5.48806		19	34	5.88169		32	54	3.64455		40	56	6.12242
		1	27	2.78541		35	56	6.85212		76	96	4.05871		18	44	6.5273		68	84	3.09251		54	70	6.20583		50	76	5.48806		21	35	5.88169		18	35	3.64455		14	42	6.12242
		50	77	2.78541		30	48	6.85212		47	75	4.05871		1	29	6.5273		9	25	3.09251		20	34	6.20583		58	75	5.48806		1	22	5.88169		16	41	3.64455		1	29	6.12242
		55	72	2.78541		17	44	6.85212		47	75	4.05871		29	49	6.5273		23	49	3.09251		1	22	6.20583		25	45	5.48806		36	52	5.88169		26	54	3.64455		20	35	6.12242
		20	41	2.78541		18	40	6.85212		17	33	4.05871		40	57	6.5273		31	47	3.09251		6	26	6.20583		35	53	5.48806		27	42	5.88169		65	89	3.64455		3	27	6.12242
		67	93	2.78541		9	29	6.85212		56	76	4.05871		3	25	6.5273		51	76	3.09251		19	38	6.20583		25	45	5.48806		12	34	5.88169		33	51	3.64455		22	40	5.8163
		1	22	2.78541		1	22	6.85212		73	96	2.7058		41	56	6.5273		69	88	3.09251		12	33	6.20583		58	75	5.48806		49	74	5.88169		27	55	3.64455		42	59	5.8163
		23	45	2.78541		1	15	6.85212		8	27	2.7058		59	74	6.5273		29	54	3.09251		42	66	6.20583		59	76	5.48806		60	75	5.88169		9	30	3.64455		17	40	5.8163
		58	76	2.78541		9	34	6.85212		57	71	2.7058		1	19	6.5273		56	73	3.09251		22	36	6.20583		59	75	5.48806		2	21	5.88169		40	59	3.64455		56	71	5.8163
		74	96	2.78541		16	41	6.85212		21	45	2.7058		25	40	6.5273		2	30	3.09251		28	44	6.20583		27	46	5.48806		59	74	5.88169		12	29	3.64455		35	56	5.8163
		54	76	2.78541		9	33	6.85212		34	58	2.7058		38	56	6.5273		20	42	3.09251		10	35	6.20583		33	55	5.48806		49	75	5.88169		56	75	3.64455		1	29	5.8163
		61	88	2.78541		1	16	6.85212		46	69	2.7058		36	57	6.5273		27	46	3.09251		66	84	6.20583		41	66	5.48806		1	21	5.88169		8	24	3.64455		36	56	5.8163
		64	85	2.78541		48	74	6.85212		26	50	2.7058		20	34	6.5273		5	27	3.09251		67	84	6.20583		45	69	5.48806		18	37	5.88169		21	49	3.64455		14	33	5.8163
		1	25	2.78541		13	36	6.85212		26	51	2.7058		5	29	6.5273		54	72	3.09251		21	49	6.20583		48	76	5.48806		59	75	5.88169		49	76	3.64455		33	48	5.8163
		53	75	2.78541		38	54	6.85212		1	22	2.7058		34	48	6.5273		26	45	3.09251		17	35	6.20583		57	75	5.48806		1	19	5.88169		58	75	3.64455		1	29	5.8163
		1	16	2.78541		33	56	6.85212		23	50	2.7058		57	76	6.5273		22	49	3.09251		49	73	6.20583		56	77	5.48806		42	56	5.88169		55	75	3.64455		17	39	5.8163
		16	35	2.78541		29	57	6.85212		1	26	2.7058		15	36	6.5273		38	63	3.09251		45	61	6.20583		76	92	5.48806		4	20	5.88169		9	23	3.64455		59	85	5.8163
		38	56	2.78541		38	52	6.85212		1	15	2.7058		9	23	6.5273		36	54	3.09251		1	26	6.20583		27	47	5.48806		1	28	5.88169		11	33	3.64455		14	30	5.8163
		21	45	2.78541		41	65	6.85212		2	25	2.7058		1	18	6.5273		65	85	3.09251		1	28	6.20583		68	85	5.48806		56	74	5.88169		58	72	3.64455		17	35	5.8163
		48	63	2.78541		45	71	6.85212		56	73	2.7058		65	85	6.5273		27	45	3.09251		68	86	6.20583		64	91	5.48806		42	56	5.88169		56	76	3.64455		14	38	5.8163
		19	43	2.78541		21	45	6.85212		57	75	2.7058		2	20	6.5273		13	27	3.09251		22	49	6.20583		42	70	5.48806		24	47	5.88169		49	72	3.64455		7	28	5.8163
		8	25	2.78541		2	22	6.85212		13	27	2.7058		26	55	6.5273		60	88	3.09251		17	40	6.20583		53	76	5.48806		59	75	5.88169		6	29	3.64455		1	27	5.8163
		42	66	2.78541		21	36	6.85212		32	49	2.7058		18	35	6.5273		1	19	3.09251		14	39	5.89553		64	86	5.48806		1	19	5.88169		37	55	3.64455		51	78	5.8163
		27	54	2.78541		54	68	6.85212		16	30	2.7058		1	18	6.5273		19	42	3.09251		59	76	5.89553		55	81	5.48806		45	73	5.88169		44	70	3.64455		58	75	5.8163
		36	50	2.78541		14	37	6.85212		31	46	2.7058		24	51	6.5273		23	44	3.09251		1	18	5.89553		69	86	5.48806		18	32	5.88169		57	80	3.64455		60	76	5.8163
		60	74	2.78541		10	35	6.85212		67	85	2.7058		1	22	6.5273		55	74	3.09251		12	40	5.89553		49	76	5.48806		51	75	5.88169		46	70	3.64455		14	32	5.8163
		52	76	2.78541		22	38	6.85212		14	32	2.7058		68	82	6.5273		9	37	3.09251		17	36	5.89553		69	86	5.48806		17	40	5.88169		56	71	3.64455		57	74	5.8163
		37	55	2.78541		23	41	6.85212		61	85	2.7058		36	50	6.5273		5	26	3.09251		66	86	5.89553		62	86	5.48806		54	73	5.61434		32	53	3.64455		1	16	5.8163
		25	46	2.78541		69	85	6.85212		36	65	2.7058		22	40	6.11935		24	46	3.09251		60	75	5.89553		61	89	5.48806		14	29	5.61434		13	32	3.64455		60	75	5.8163
		26	49	2.78541		61	75	6.85212		36	52	2.7058		27	55	6.11935		4	32	3.09251		42	70	5.89553		47	76	5.48806		26	48	5.61434		61	75	3.64455		36	56	5.8163
		28	43	2.78541		1	23	6.85212		1	18	2.7058		56	76	6.11935		2	31	3.09251		10	34	5.89553		2	31	5.48806		6	21	5.61434		32	53	3.64455		26	41	5.8163
		49	76	2.78541		61	76	6.85212		24	39	2.7058		18	35	6.11935		16	33	3.09251		1	20	5.89553		59	75	5.48806		41	57	5.61434		50	73	3.64455		1	28	5.8163
		3	18	2.78541		37	62	6.85212		66	83	2.7058		22	37	6.11935		70	86	3.09251		48	75	5.89553		21	50	5.48806		56	74	5.61434		17	31	3.64455		1	16	5.8163
		38	66	2.78541		34	48	6.85212		43	69	2.7058		1	30	6.11935		23	43	3.09251		9	35	5.89553		50	75	5.48806		12	32	5.61434		1	27	3.64455		58	72	5.8163
		34	54	2.78541		35	49	6.85212		38	52	2.7058		17	36	6.11935		1	24	3.09251		14	33	5.89553		58	75	5.48806		19	41	5.61434		46	65	3.64455		41	56	5.8163
		51	65	2.78541		57	73	6.85212		1	18	2.7058		16	36	6.11935		61	77	3.09251		50	76	5.89553		34	49	5.48806		59	75	5.61434		34	54	3.64455		1	28	5.8163
		1	26	2.78541		21	38	6.57804		50	76	2.7058		9	29	6.11935		24	52	3.09251		48	74	5.89553		48	70	5.48806		1	26	5.61434		6	23	3.64455		59	74	5.8163
		13	30	2.78541		52	66	6.57804		54	69	2.7058		17	31	6.11935		19	45	3.09251		22	36	5.89553		25	45	5.48806		5	30	5.61434		60	89	3.64455		1	19	5.8163
		40	58	2.78541		2	16	6.57804		1	29	2.7058		57	71	6.11935		37	64	3.09251		42	67	5.89553		50	76	5.48806		59	75	5.61434		59	75	3.64455		69	85	5.8163
		58	79	2.78541		43	66	6.57804		16	31	2.7058		15	41	6.11935		26	44	3.09251		37	56	5.89553		27	53	5.48806		1	18	5.61434		19	39	3.64455		37	54	5.8163
		22	50	2.78541		12	38	6.57804		28	44	2.7058		34	63	6.11935		19	35	3.09251		12	34	5.89553		41	66	5.48806		14	35	5.61434		43	72	3.64455		21	48	5.8163
		15	32	2.78541		52	79	6.57804		17	39	2.7058		79	97	6.11935		70	96	3.09251		9	27	5.89553		74	93	5.48806		51	66	5.61434		7	28	3.64455		1	17	5.8163
		38	53	2.78541		55	74	6.57804		21	48	2.7058		17	41	6.11935		9	24	3.09251		60	75	5.89553		29	54	5.48806		6	35	5.61434		47	75	3.64455		49	75	5.8163
		17	35	2.78541		28	48	6.57804		61	88	2.7058		4	18	6.11935		48	77	3.09251		1	20	5.89553		61	75	5.48806		48	74	5.61434		57	76	3.64455		12	40	5.8163
		54	75	2.78541		59	74	6.57804		36	55	2.7058		24	49	6.11935		37	53	3.09251		13	39	5.89553		67	88	5.48806		37	66	5.61434		41	69	3.64455		1	21	5.8163
		1	17	2.78541		17	31	6.57804		9	33	2.7058		40	56	6.11935		58	76	3.09251		17	36	5.89553		20	34	4.39045		21	39	5.61434		45	70	3.64455		18	41	5.8163
		58	86	2.78541		57	71	6.57804		1	24	2.7058		1	22	6.11935		13	31	3.09251		1	21	5.89553		51	76	4.39045		14	31	5.61434		26	40	3.64455		13	32	5.8163
		45	70	2.78541		67	82	6.57804		40	65	2.7058		53	76	6.11935		19	44	3.09251		43	57	5.89553		58	75	4.39045		41	66	5.61434		7	33	3.64455		1	15	5.8163
		47	76	2.78541		1	29	6.57804		31	49	2.7058		11	26	6.11935		42	70	3.09251		27	44	5.89553		16	31	4.39045		1	19	5.61434		73	88	3.64455		20	34	5.8163
		59	75	2.78541		7	33	6.57804		28	44	2.7058		9	37	6.11935		52	75	3.09251		41	56	5.89553		48	71	4.39045		16	40	5.61434		27	53	3.64455		69	85	5.8163
		20	47	2.78541		1	27	6.57804		43	60	2.7058		1	20	6.11935		67	93	3.09251		56	73	5.89553		1	15	4.39045		18	41	5.61434		61	75	3.64455		23	41	5.8163
		1	16	2.78541		51	75	6.57804		23	45	2.7058		21	48	6.11935		25	44	3.09251		4	18	5.89553		29	55	4.39045		38	54	5.61434		60	77	3.64455		1	21	5.8163
		35	56	2.78541		53	79	6.57804		45	70	2.7058		19	37	6.11935		42	71	3.09251		45	66	5.89553		48	75	4.39045		40	57	5.61434		1	18	3.64455		42	61	5.8163
		18	44	2.78541		18	34	6.57804		53	76	2.7058		49	75	6.11935		34	52	3.09251		4	20	5.89553		10	28	4.39045		48	72	5.61434		35	53	3.64455		60	74	5.8163
		8	33	2.78541		1	15	6.57804		35	53	2.7058		1	23	6.11935		20	47	3.09251		35	57	5.89553		55	72	4.39045		40	56	5.61434		35	55	3.64455		17	40	5.8163
		15	35	2.78541		1	21	6.57804		65	85	2.7058		66	82	6.11935		54	76	3.09251		1	19	5.89553		14	30	4.39045		26	47	5.61434		50	76	3.64455		6	35	5.51018
		26	43	2.78541		40	67	6.57804		53	75	2.7058		19	36	6.11935		13	32	3.09251		19	39	5.89553		37	58	4.39045		1	15	5.61434		35	56	3.64455		14	30	5.51018
		29	45	2.78541		34	59	6.57804		2	18	2.7058		20	49	6.11935		36	52	3.09251		1	21	5.89553		30	46	4.39045		18	37	5.61434		58	73	3.64455		8	35	5.51018
		15	34	2.78541		1	20	6.57804		17	46	2.7058		56	73	6.11935		23	43	3.09251		1	29	5.89553		45	69	4.39045		14	36	5.61434		53	77	3.64455		56	71	5.51018
		52	75	2.78541		9	35	6.57804		23	43	2.7058		59	74	6.11935		53	82	3.09251		71	86	5.89553		32	53	4.39045		57	76	5.61434		56	74	3.64455		7	35	5.51018
		49	64	2.78541		37	54	6.57804		51	77	2.7058		26	48	6.11935		18	47	3.09251		13	40	5.89553		31	45	4.39045		40	59	5.61434		35	50	3.64455		14	30	5.51018
		25	45	2.78541		43	57	6.57804		34	51	2.7058		40	57	6.11935		2	25	3.09251		9	23	5.89553		37	57	4.39045		20	35	5.61434		48	76	3.64455		43	72	5.51018
		48	65	2.78541		57	74	6.57804		48	65	2.7058		60	74	6.11935		31	49	3.09251		34	54	5.89553		32	47	4.39045		35	55	5.61434		58	75	3.64455		32	48	5.51018
		61	85	2.78541		21	36	6.57804		3	31	2.7058		35	49	6.11935		1	25	3.09251		56	76	5.89553		3	30	4.39045		1	16	5.61434		16	31	3.64455		18	36	5.51018
		61	75	2.78541		1	16	6.57804		70	85	2.7058		49	75	6.11935		1	16	3.09251		57	73	5.89553		59	75	4.39045		20	48	5.61434		55	69	3.64455		1	20	5.51018
		4	28	2.78541		19	35	6.57804		16	30	2.7058		12	35	6.11935		16	35	3.09251		26	49	5.89553		27	45	4.39045		4	25	5.61434		51	72	3.64455		2	18	5.51018
		3	25	2.78541		41	67	6.57804		1	25	2.7058		1	19	6.11935		50	76	3.09251		1	18	5.89553		18	32	4.39045		14	28	5.61434		1	26	3.64455		1	15	5.51018
		41	63	2.78541		1	21	6.57804		39	60	2.7058		36	57	6.11935		7	30	3.09251		2	21	5.58524		29	44	4.39045		16	37	5.61434		41	56	3.64455		16	30	5.51018
		30	53	2.78541		53	70	6.57804		26	47	2.7058		55	74	6.11935		28	47	3.09251		52	66	5.58524		34	54	4.39045		19	38	5.61434		29	54	3.64455		3	20	5.51018
		35	53	2.78541		37	61	6.57804		14	28	2.7058		66	84	6.11935		19	41	3.09251		1	17	5.58524		17	31	4.39045		59	73	5.61434		16	38	3.64455		43	57	5.51018
		6	22	2.78541		5	22	6.57804		24	40	2.7058		67	84	6.11935		26	54	3.09251		6	23	5.58524		9	33	4.39045		1	18	5.61434		16	43	3.64455		1	18	5.51018
		25	46	2.78541		4	22	6.57804		49	75	2.7058		41	55	6.11935		23	38	3.09251		1	19	5.58524		16	33	4.39045		23	38	5.61434		63	88	3.64455		4	26	5.51018
		24	45	2.78541		41	60	6.57804		1	21	2.7058		7	22	6.11935		13	29	3.09251		1	18	5.58524		58	72	4.39045		16	34	5.61434		61	75	3.64455		18	35	5.51018
		16	35	2.78541		58	78	6.57804		22	45	2.7058		24	42	6.11935		52	76	3.09251		32	48	5.58524		35	54	4.39045		14	40	5.61434		50	75	3.64455		34	55	5.51018
		57	76	2.78541		36	59	6.57804		34	49	2.7058		52	77	6.11935		37	52	3.09251		28	48	5.58524		2	21	4.39045		1	22	5.34699		25	48	3.64455		22	38	5.51018
		40	55	2.78541		19	34	6.57804		1	17	2.7058		43	66	6.11935		15	30	3.09251		59	75	5.58524		55	70	4.39045		55	71	5.34699		56	73	3.64455		57	75	5.51018
		22	47	2.78541		31	49	6.57804		60	81	2.7058		14	34	6.11935		42	59	3.09251		6	33	5.58524		1	26	4.39045		13	42	5.34699		20	35	3.64455		35	50	5.51018
		28	44	2.78541		57	72	6.57804		23	43	2.7058		24	53	6.11935		22	51	3.09251		1	20	5.58524		60	75	4.39045		37	66	5.34699		50	77	3.64455		7	34	5.51018
		16	44	2.78541		42	56	6.57804		20	41	2.7058		18	35	6.11935		62	76	3.09251		35	60	5.58524		45	70	4.39045		1	20	5.34699		52	73	3.64455		18	37	5.51018
		19	47	2.78541		27	55	6.30395		46	69	2.7058		1	21	6.11935		44	62	3.09251		71	85	5.58524		71	85	4.39045		55	74	5.34699		49	69	3.64455		45	71	5.51018
		58	73	2.78541		57	73	6.30395		22	45	2.7058		9	30	6.11935		1	15	3.09251		2	18	5.58524		31	47	4.39045		17	34	5.34699		50	75	3.64455		1	21	5.51018
		60	75	2.78541		24	40	6.30395		62	81	2.7058		31	52	6.11935		35	51	3.09251		19	35	5.58524		60	81	4.39045		1	16	5.34699		61	79	3.64455		30	44	5.51018
		3	30	2.78541		39	55	6.30395		25	48	2.7058		4	22	6.11935		31	55	3.09251		17	36	5.58524		8	28	4.39045		42	58	5.34699		1	23	3.64455		49	67	5.51018
		1	30	2.78541		13	36	6.30395		53	76	2.7058		48	75	6.11935		15	42	3.09251		35	54	5.58524		16	31	4.39045		45	61	5.34699		34	54	3.64455		25	41	5.51018
		48	66	2.78541		30	48	6.30395		49	76	2.7058		1	18	6.11935		1	26	3.09251		19	35	5.58524		43	57	4.39045		79	97	5.34699		38	52	3.64455		1	17	5.51018
		1	19	2.78541		38	55	6.30395		1	29	2.7058		3	25	6.11935		30	51	3.09251		40	56	5.58524		51	69	4.39045		19	41	5.34699		10	31	3.64455		54	74	5.51018
		24	44	2.78541		35	54	6.30395		5	27	2.7058		1	17	6.11935		52	76	3.09251		55	74	5.58524		1	19	4.39045		6	35	5.34699		3	29	3.64455		6	20	5.51018
		44	70	2.78541		16	30	6.30395		28	54	2.7058		1	22	6.11935		43	58	3.09251		14	39	5.58524		2	18	4.39045		24	47	5.34699		54	74	3.64455		17	31	5.51018
		28	47	2.78541		58	74	6.30395		41	55	2.7058		1	22	5.71139		1	22	3.09251		18	35	5.58524		9	30	4.39045		9	32	5.34699		25	41	3.64455		42	63	5.51018
		51	69	2.78541		19	34	6.30395		55	78	2.7058		16	35	5.71139		27	46	3.09251		17	44	5.58524		39	54	4.39045		60	76	5.34699		66	83	3.64455		1	20	5.51018
		48	76	2.78541		18	36	6.30395		51	65	2.7058		20	36	5.71139		20	45	3.09251		31	58	5.58524		7	30	4.39045		47	71	5.34699		4	30	3.64455		40	55	5.51018
		54	77	2.78541		42	57	6.30395		10	29	2.7058		19	33	5.71139		24	40	3.09251		12	38	5.58524		54	75	4.39045		48	74	5.34699		61	76	3.64455		7	34	5.51018
		40	60	2.78541		1	28	6.30395		24	53	2.7058		48	74	5.71139		70	93	3.09251		22	38	5.58524		48	77	4.39045		3	21	5.34699		39	55	3.64455		41	55	5.51018
		22	43	2.78541		66	84	6.30395		11	30	2.7058		59	74	5.71139		40	56	3.09251		55	73	5.58524		57	77	4.39045		40	54	5.34699		46	62	3.64455		55	76	5.51018
		5	31	2.78541		1	20	6.30395		27	44	2.7058		39	55	5.71139		57	76	3.09251		43	72	5.58524		58	73	4.39045		17	35	5.34699		11	31	3.64455		1	15	5.51018
		53	75	2.78541		1	20	6.30395		1	19	2.7058		1	17	5.71139		34	58	3.09251		1	27	5.58524		60	75	4.39045		19	36	5.34699		49	75	3.64455		1	15	5.51018
		26	45	2.78541		14	33	6.30395		34	51	2.7058		1	21	5.71139		17	46	3.09251		46	74	5.58524		64	85	4.39045		55	75	5.34699		39	54	3.64455		22	38	5.51018
		26	47	2.78541		16	35	6.30395		1	24	2.7058		42	58	5.71139		52	67	3.09251		35	49	5.58524		58	74	4.39045		37	56	5.34699		3	17	3.64455		11	35	5.51018
		21	50	2.78541		35	49	6.30395		22	45	2.7058		30	48	5.71139		32	54	3.09251		41	55	5.58524		60	75	4.39045		7	34	5.34699		63	86	3.64455		59	73	5.51018
		19	40	2.78541		1	15	6.30395		37	58	2.7058		11	34	5.71139		49	74	3.09251		56	75	5.58524		37	51	4.39045		58	74	5.34699		58	87	3.64455		14	39	5.51018
		19	48	2.78541		21	35	6.30395		14	40	2.7058		22	36	5.71139		23	46	3.09251		1	18	5.58524		17	31	4.39045		62	77	5.34699		2	31	3.64455		24	47	5.51018
		41	66	2.78541		26	47	6.30395		67	85	2.7058		9	33	5.71139		16	35	3.09251		9	32	5.58524		1	15	4.39045		7	27	5.34699		43	71	3.64455		1	23	5.51018
		40	67	2.78541		19	38	6.30395		48	73	2.7058		19	34	5.71139		54	74	3.09251		2	20	5.58524		3	30	4.39045		49	75	5.34699		58	76	3.64455		1	26	5.51018
		9	30	2.78541		4	23	6.30395		28	46	2.7058		56	70	5.71139		57	76	3.09251		1	21	5.58524		34	54	4.39045		5	19	5.34699		68	86	3.64455		37	62	5.51018
		34	49	2.78541		1	17	6.30395		19	35	2.7058		1	24	5.71139		27	55	3.09251		52	77	5.58524		43	66	4.39045		1	21	5.34699		53	74	3.64455		1	21	5.51018
		14	32	2.78541		1	19	6.30395		7	22	2.7058		43	57	5.71139		30	44	3.09251		21	37	5.58524		38	52	4.39045		45	73	5.34699		56	85	3.64455		1	19	5.51018
		19	35	2.78541		36	55	6.30395		48	73	2.7058		33	55	5.71139		70	86	3.09251		18	35	5.58524		17	33	4.39045		21	47	5.34699		4	30	3.64455		22	50	5.20406
		58	75	2.78541		47	70	6.30395		59	74	2.7058		10	36	5.71139		6	35	3.09251		2	20	5.58524		52	76	4.39045		9	33	5.34699		42	70	3.64455		64	85	5.20406
		1	19	2.78541		35	50	6.30395		54	70	2.7058		56	70	5.71139		25	45	3.09251		31	52	5.58524		17	38	4.39045		1	30	5.34699		1	18	3.64455		18	36	5.20406
		49	63	2.78541		39	56	6.30395		14	31	2.7058		11	36	5.71139		5	25	3.09251		9	32	5.58524		35	54	4.39045		14	42	5.34699		41	58	3.64455		8	34	5.20406
		50	76	2.78541		1	23	6.30395		1	21	2.7058		16	34	5.71139		56	76	3.09251		6	23	5.58524		38	52	4.39045		41	60	5.34699		48	76	3.64455		57	75	5.20406
		66	85	2.78541		50	71	6.30395		25	39	2.7058		42	63	5.71139		1	21	3.09251		36	50	5.58524		9	29	4.39045		1	18	5.34699		61	77	3.64455		45	62	5.20406
		41	57	2.78541		40	59	6.30395		2	16	2.7058		17	33	5.71139		16	31	3.09251		35	49	5.58524		37	66	4.39045		14	30	5.07964		36	50	3.64455		1	18	5.20406
		1	21	2.78541		18	35	6.30395		21	45	2.7058		19	36	5.71139		21	39	3.09251		56	84	5.58524		34	54	4.39045		36	54	5.07964		8	31	3.64455		65	84	5.20406
		35	52	2.78541		17	35	6.30395		21	35	2.7058		62	76	5.71139		14	31	3.09251		42	57	5.58524		14	30	4.39045		35	63	5.07964		25	49	3.64455		14	35	5.20406
		50	74	2.78541		45	61	6.30395		27	54	2.7058		49	75	5.71139		36	59	3.09251		19	37	5.27495		76	90	4.39045		40	58	5.07964		65	87	3.64455		26	48	5.20406
		1	22	2.78541		14	42	6.30395		25	51	2.7058		19	33	5.71139		1	27	3.09251		36	57	5.27495		32	53	4.39045		1	18	5.07964		49	73	3.64455		21	41	5.20406
		23	51	2.78541		36	50	6.30395		62	85	2.7058		9	31	5.71139		51	66	3.09251		17	40	5.27495		28	50	4.39045		44	71	5.07964		8	29	3.64455		25	40	5.20406
		1	19	2.78541		46	60	6.30395		25	45	2.7058		14	31	5.71139		37	66	3.09251		37	55	5.27495		23	44	4.39045		6	33	5.07964		8	33	3.64455		50	75	5.20406
		16	32	2.78541		1	17	6.02987		3	18	2.7058		6	23	5.71139		1	19	3.09251		9	23	5.27495		8	22	4.39045		60	75	5.07964		37	51	3.64455		61	76	5.20406
		1	26	2.78541		60	74	6.02987		1	26	2.7058		1	23	5.71139		48	65	3.09251		35	62	5.27495		36	53	4.39045		12	28	5.07964		6	30	3.64455		1	21	5.20406
		27	42	2.78541		1	22	6.02987		56	76	2.7058		49	76	5.71139		22	48	3.09251		12	36	5.27495		48	66	4.39045		45	68	5.07964		1	22	3.64455		1	26	5.20406
		52	75	2.78541		49	74	6.02987		40	56	2.7058		69	84	5.71139		19	33	3.09251		12	32	5.27495		53	76	4.39045		33	57	5.07964		23	45	3.64455		14	33	5.20406
		4	23	2.78541		59	75	6.02987		54	75	2.7058		31	58	5.71139		28	51	3.09251		24	40	5.27495		54	74	4.39045		70	85	5.07964		32	55	3.64455		6	35	5.20406
		59	76	2.78541		34	48	6.02987		25	46	2.7058		20	41	5.71139		20	46	3.09251		14	32	5.27495		68	85	4.39045		21	36	5.07964		48	76	3.64455		78	96	5.20406
		19	38	2.78541		2	20	6.02987		26	41	2.7058		22	38	5.71139		24	41	3.09251		26	49	5.27495		52	76	4.39045		5	29	5.07964		61	88	3.64455		21	35	5.20406
		42	66	2.78541		20	36	6.02987		15	32	2.7058		42	64	5.71139		9	26	3.09251		10	36	5.27495		1	26	4.39045		20	36	5.07964		51	77	3.64455		24	47	5.20406
		53	76	2.78541		38	55	6.02987		1	18	2.7058		17	31	5.71139		57	71	3.09251		21	45	5.27495		33	50	4.39045		1	16	5.07964		6	26	3.64455		58	75	5.20406
		57	73	2.78541		49	72	6.02987		17	42	2.7058		19	34	5.71139		60	85	3.09251		55	74	5.27495		10	36	4.39045		26	50	5.07964		36	52	3.64455		42	61	5.20406
		3	27	2.78541		19	35	6.02987		52	76	2.7058		38	63	5.71139		14	34	3.09251		14	30	5.27495		15	32	4.39045		12	32	5.07964		36	51	3.64455		35	55	5.20406
		1	27	2.78541		26	40	6.02987		17	32	2.7058		1	26	5.71139		28	57	3.09251		58	84	5.27495		55	76	4.39045		20	35	5.07964		37	53	3.64455		60	87	5.20406
		36	51	2.78541		14	29	6.02987		15	35	2.7058		4	20	5.71139		16	45	3.09251		54	74	5.27495		1	15	4.39045		1	16	5.07964		15	35	3.64455		1	19	5.20406
		58	74	2.78541		62	76	6.02987		11	39	2.7058		40	54	5.71139		30	44	3.09251		6	23	5.27495		46	68	4.39045		5	28	5.07964		1	19	3.64455		1	20	5.20406
		4	31	2.78541		58	74	6.02987		1	17	2.7058		21	44	5.71139		48	76	3.09251		20	48	5.27495		41	68	4.39045		45	70	5.07964		28	42	3.64455		20	41	5.20406
		55	76	2.78541		60	77	6.02987		37	53	2.7058		38	57	5.71139		66	93	3.09251		57	71	5.27495		36	54	4.39045		45	74	5.07964		4	32	3.64455		49	63	5.20406
		1	15	2.78541		55	75	6.02987		38	66	2.7058		69	85	5.71139		22	45	3.09251		61	76	5.27495		58	75	4.39045		35	53	5.07964		21	45	3.64455		19	37	5.20406
		37	61	2.78541		16	32	6.02987		1	15	2.7058		1	20	5.71139		57	75	3.09251		43	57	5.27495		27	43	4.39045		21	35	5.07964		56	76	3.64455		1	25	5.20406
		23	52	2.78541		16	40	6.02987		19	43	2.7058		56	75	5.71139		39	67	3.09251		22	45	5.27495		21	42	4.39045		55	74	5.07964		12	29	3.64455		35	56	5.20406
		15	33	2.78541		14	41	6.02987		5	25	2.7058		19	34	5.71139		56	71	3.09251		1	16	5.27495		78	96	4.39045		18	44	5.07964		56	76	3.64455		55	73	5.20406
		2	31	2.78541		21	36	6.02987		24	44	2.7058		9	25	5.71139		58	75	3.09251		22	39	5.27495		62	76	4.39045		9	36	5.07964		19	34	3.64455		9	35	5.20406
		61	90	2.78541		20	34	6.02987		60	79	2.7058		5	25	5.71139		13	30	3.09251		1	16	5.27495		41	69	4.39045		5	31	5.07964		78	97	3.64455		16	41	5.20406
		56	76	2.78541		1	18	6.02987		10	35	2.7058		1	22	5.71139		59	77	3.09251		1	29	5.27495		74	88	4.39045		51	74	5.07964		50	70	3.64455		56	74	5.20406
		23	45	2.78541		43	59	6.02987		21	47	2.7058		49	75	5.71139		56	72	3.09251		19	40	5.27495		34	54	4.39045		1	19	5.07964		27	48	3.64455		16	35	5.20406
		1	16	2.78541		19	40	6.02987		14	31	2.7058		1	28	5.71139		16	32	3.09251		1	22	5.27495		16	31	4.39045		56	75	5.07964		12	34	3.64455		29	50	5.20406
		21	50	2.78541		29	44	6.02987		24	44	2.7058		1	15	5.71139		21	49	3.09251		21	40	5.27495		38	57	4.39045		35	49	5.07964		47	76	3.64455		1	19	5.20406
		48	74	2.78541		25	44	6.02987		30	52	2.7058		17	37	5.71139		23	47	3.09251		58	73	5.27495		50	75	4.39045		34	50	5.07964		1	16	3.64455		59	74	5.20406
		1	24	2.78541		49	74	6.02987		43	69	2.7058		58	72	5.71139		40	55	3.09251		52	70	5.27495		3	23	4.39045		9	32	5.07964		21	35	3.64455		3	18	5.20406
		5	21	2.78541		42	56	6.02987		55	74	2.7058		57	74	5.71139		1	30	3.09251		1	27	5.27495		71	85	4.39045		56	72	5.07964		62	77	3.64455		42	59	5.20406
		53	75	2.78541		20	35	6.02987		42	70	2.7058		51	75	5.71139		60	78	3.09251		59	75	5.27495		47	75	4.39045		61	75	5.07964		45	66	3.64455		1	20	5.20406
		36	53	2.78541		5	21	6.02987		24	46	2.7058		14	35	5.71139		1	23	3.09251		1	18	5.27495		39	53	4.39045		9	30	5.07964		37	53	3.64455		1	20	5.20406
		69	96	2.78541		1	28	6.02987		32	55	2.7058		28	42	5.71139		1	17	3.09251		42	61	5.27495		25	44	4.39045		4	18	5.07964		8	25	3.64455		21	35	5.20406
		1	15	2.78541		1	20	6.02987		24	42	2.7058		4	25	5.71139		28	43	3.09251		53	79	5.27495		47	75	4.39045		14	35	5.07964		48	68	3.64455		34	55	5.20406
		42	58	2.78541		35	56	6.02987		48	76	2.7058		9	36	5.71139		55	76	3.09251		6	25	5.27495		59	73	4.39045		1	23	5.07964		32	52	3.64455		7	36	5.20406
		14	34	2.78541		8	35	5.75578		31	45	2.7058		47	73	5.71139		1	16	3.09251		14	35	5.27495		40	54	4.39045		9	38	4.81229		41	55	3.64455		58	72	5.20406
		56	75	2.78541		16	35	5.75578		39	67	2.7058		41	60	5.71139		26	46	3.09251		1	25	5.27495		14	30	4.39045		18	35	4.81229		49	74	3.64455		41	63	5.20406
		16	31	2.78541		52	75	5.75578		25	42	2.7058		29	55	5.71139		32	56	3.09251		35	50	5.27495		28	54	4.39045		1	21	4.81229		3	31	3.64455		30	44	5.20406
		37	65	2.78541		5	20	5.75578		23	47	2.7058		1	16	5.71139		1	19	3.09251		40	67	5.27495		3	31	4.39045		9	35	4.81229		38	53	3.64455		20	34	5.20406
		5	31	2.78541		25	40	5.75578		46	75	2.7058		22	50	5.30343		1	30	3.09251		15	36	5.27495		33	53	4.39045		21	35	4.81229		4	31	3.64455		4	31	5.20406
		40	58	2.78541		45	61	5.75578		18	33	2.7058		26	40	5.30343		48	66	3.09251		20	38	5.27495		40	54	4.39045		55	74	4.81229		60	87	3.64455		17	35	5.20406
		18	33	2.78541		14	31	5.75578		40	60	2.7058		37	51	5.30343		1	19	3.09251		25	41	5.27495		16	31	4.39045		36	56	4.81229		49	74	3.64455		66	83	5.20406
		4	20	2.78541		38	57	5.75578		36	51	2.7058		8	35	5.30343		24	44	3.09251		3	20	5.27495		58	74	4.39045		32	48	4.81229		46	75	3.64455		49	74	5.20406
		44	62	2.78541		1	20	5.75578		1	30	2.7058		49	74	5.30343		21	47	3.09251		46	74	5.27495		1	15	4.39045		1	26	4.81229		60	75	3.64455		57	74	5.20406
		24	45	2.78541		9	35	5.75578		9	28	2.7058		58	76	5.30343		10	33	3.09251		51	77	5.27495		27	47	4.39045		22	36	4.81229		13	42	3.64455		47	71	5.20406
		1	28	2.78541		5	24	5.75578		60	75	2.7058		57	75	5.30343		23	42	3.09251		8	34	5.27495		60	77	4.39045		52	66	4.81229		14	41	3.64455		1	24	5.20406
		48	71	2.78541		48	73	5.75578		20	46	2.7058		56	71	5.30343		3	21	3.09251		21	36	5.27495		1	30	4.39045		5	28	4.81229		37	53	3.64455		13	33	4.89794
		2	19	2.78541		62	76	5.75578		26	46	2.7058		26	44	5.30343		34	49	3.09251		50	75	5.27495		14	32	4.39045		48	75	4.81229		52	77	3.64455		18	33	4.89794
		38	52	2.78541		58	78	5.75578		22	47	2.7058		9	23	5.30343		20	45	3.09251		20	36	5.27495		70	86	4.39045		7	28	4.81229		17	35	3.64455		12	36	4.89794
		56	75	2.78541		53	78	5.75578		58	76	2.7058		22	36	5.30343		57	76	3.09251		54	68	5.27495		39	68	4.39045		14	34	4.81229		44	64	3.64455		14	42	4.89794
		43	67	2.78541		19	35	5.75578		1	30	2.7058		66	81	5.30343		36	54	3.09251		7	32	5.27495		27	46	4.39045		5	34	4.81229		21	39	3.64455		36	55	4.89794
		47	76	2.78541		6	25	5.75578		26	53	2.7058		45	61	5.30343		39	55	3.09251		66	91	5.27495		8	23	4.39045		16	34	4.81229		70	85	3.64455		1	19	4.89794
		38	57	2.78541		11	36	5.75578		74	98	2.7058		20	38	5.30343		4	22	3.09251		38	56	5.27495		1	18	4.39045		60	74	4.81229		16	32	3.64455		1	29	4.89794
		18	46	2.78541		14	35	5.75578		54	74	2.7058		58	72	5.30343		41	56	3.09251		1	22	5.27495		55	75	4.39045		3	20	4.81229		72	89	3.64455		14	36	4.89794
		46	63	2.78541		36	54	5.75578		28	46	2.7058		1	16	5.30343		50	69	3.09251		57	72	5.27495		6	31	4.39045		55	70	4.81229		60	89	3.64455		38	56	4.89794
		4	25	2.78541		13	30	5.75578		23	47	2.7058		1	21	5.30343		58	76	3.09251		57	76	5.27495		14	33	4.39045		35	54	4.81229		16	35	3.64455		1	22	4.89794
		49	70	2.78541		41	57	5.75578		59	75	2.7058		58	72	5.30343		41	55	3.09251		17	37	5.27495		49	75	4.39045		60	75	4.81229		26	44	3.64455		70	84	4.89794
		43	71	2.78541		43	58	5.75578		20	34	2.7058		14	35	5.30343		23	42	3.09251		51	75	5.27495		48	75	4.39045		1	24	4.81229		59	75	3.64455		47	62	4.89794
		9	31	2.78541		20	34	5.75578		1	23	2.7058		50	76	5.30343		22	38	3.09251		1	18	5.27495		25	44	4.39045		37	53	4.81229		51	75	3.64455		1	19	4.89794
		53	75	2.78541		12	40	5.75578		27	55	2.7058		35	58	5.30343		3	23	3.09251		13	35	5.27495		48	75	4.39045		12	37	4.81229		44	73	3.64455		41	56	4.89794
		57	76	2.78541		2	21	5.75578		17	46	2.7058		21	48	5.30343		1	20	3.09251		59	74	5.27495		36	55	4.39045		18	34	4.81229		52	71	3.64455		58	72	4.89794
		14	41	2.78541		40	57	5.75578		7	21	2.7058		48	74	5.30343		52	75	3.09251		41	56	5.27495		62	78	4.39045		57	74	4.81229		59	74	3.64455		20	36	4.89794
		55	75	2.78541		20	39	5.75578		35	51	2.7058		55	70	5.30343		48	74	3.09251		26	40	5.27495		1	24	4.39045		17	38	4.81229		17	44	3.64455		66	80	4.89794
		45	74	2.78541		31	50	5.75578		54	70	2.7058		1	23	5.30343		41	58	3.09251		45	74	5.27495		20	42	4.39045		41	55	4.81229		48	76	3.64455		20	41	4.89794
		1	22	2.78541		4	21	5.75578		7	36	2.7058		37	56	5.30343		63	85	3.09251		1	20	5.27495		36	54	4.39045		37	54	4.81229		36	55	3.64455		2	17	4.89794
		16	43	2.78541		60	76	5.75578		22	38	2.7058		19	35	5.30343		29	53	3.09251		1	19	5.27495		1	28	4.39045		19	38	4.81229		38	53	3.64455		35	55	4.89794
		28	51	2.78541		40	54	5.75578		55	72	2.7058		47	75	5.30343		1	27	3.09251		46	74	5.27495		25	52	4.39045		7	34	4.81229		50	76	3.64455		16	33	4.89794
		55	69	2.78541		60	75	5.75578		14	30	2.7058		5	33	5.30343		40	67	3.09251		55	74	5.27495		4	31	4.39045		1	18	4.81229		46	71	3.64455		1	23	4.89794
		14	43	2.78541		7	32	5.75578		1	17	2.7058		34	56	5.30343		44	67	3.09251		41	56	5.27495		14	33	4.39045		57	77	4.81229		58	75	3.64455		55	84	4.89794
		14	43	2.78541		1	18	5.75578		39	62	2.7058		38	54	5.30343		25	46	3.09251		22	50	4.96466		59	75	4.39045		55	74	4.81229		17	35	3.64455		22	38	4.89794
		31	53	2.78541		12	34	5.75578		22	44	2.7058		5	34	5.30343		42	69	3.09251		1	20	4.96466		58	75	4.39045		12	28	4.81229		16	32	3.64455		19	33	4.89794
		41	62	2.78541		36	56	5.75578		53	74	2.7058		46	75	5.30343		1	21	3.09251		14	35	4.96466		59	76	4.39045		9	35	4.81229		56	75	3.64455		1	23	4.89794
		50	75	2.78541		67	81	5.75578		23	44	2.7058		1	30	5.30343		50	74	3.09251		1	29	4.96466		59	76	4.39045		27	44	4.81229		15	31	3.64455		35	55	4.89794
		60	76	2.78541		66	85	5.75578		27	42	2.7058		55	74	5.30343		16	40	3.09251		50	66	4.96466		59	73	4.39045		42	71	4.81229		39	57	3.64455		1	20	4.89794
		37	56	2.78541		18	41	5.75578		45	62	2.7058		60	75	5.30343		21	43	3.09251		11	34	4.96466		5	31	4.39045		57	74	4.81229		33	52	3.64455		6	20	4.89794
		57	72	2.78541		14	34	5.75578		1	24	2.7058		59	75	5.30343		26	53	3.09251		12	27	4.96466		58	71	4.39045		9	23	4.81229		4	23	3.64455		14	35	4.89794
		12	29	2.78541		36	52	5.75578		1	22	2.7058		2	21	5.30343		32	54	3.09251		59	74	4.96466		46	66	4.39045		9	36	4.81229		21	49	3.64455		1	20	4.89794
		23	43	2.78541		3	30	5.75578		1	29	2.7058		35	49	5.30343		60	89	3.09251		16	45	4.96466		60	86	4.39045		56	72	4.81229		4	28	3.64455		14	33	4.89794
		28	42	2.78541		22	36	5.75578		57	73	2.7058		13	30	5.30343		45	62	3.09251		34	48	4.96466		1	25	4.39045		14	37	4.81229		54	76	3.64455		1	15	4.89794
		25	42	2.78541		9	31	5.75578		1	23	2.7058		21	48	5.30343		1	26	3.09251		58	72	4.96466		24	45	4.39045		51	65	4.81229		54	75	3.64455		35	51	4.89794
		41	61	2.78541		9	32	5.75578		62	84	2.7058		16	39	5.30343		7	25	3.09251		1	21	4.96466		64	85	4.39045		1	15	4.81229		62	87	3.64455		49	75	4.89794
		26	52	2.78541		42	56	5.75578		1	17	2.7058		34	57	5.30343		45	71	3.09251		42	58	4.96466		41	64	4.39045		37	53	4.81229		13	31	3.64455		69	85	4.89794
		51	72	2.78541		23	43	5.4817		21	36	2.7058		21	35	5.30343		44	73	3.09251		58	74	4.96466		50	76	4.39045		47	65	4.81229		49	76	3.64455		36	50	4.89794
		24	50	2.78541		3	19	5.4817		58	73	2.7058		36	51	5.30343		42	68	3.09251		20	36	4.96466		48	69	4.39045		27	49	4.81229		4	23	3.64455		17	36	4.89794
		14	30	2.78541		14	35	5.4817		60	86	2.7058		41	56	5.30343		52	75	3.09251		6	34	4.96466		56	74	4.39045		42	56	4.81229		33	49	3.64455		21	44	4.89794
		62	77	2.78541		59	74	5.4817		14	32	2.7058		1	15	5.30343		19	46	3.09251		65	83	4.96466		57	83	4.39045		1	22	4.54494		31	54	3.64455		19	36	4.89794
		42	71	2.78541		4	30	5.4817		19	47	2.7058		37	65	5.30343		23	46	3.09251		4	18	4.96466		58	75	4.39045		1	19	4.54494		25	50	3.64455		1	28	4.89794
		21	47	2.78541		1	20	5.4817		48	76	2.7058		1	17	5.30343		3	27	3.09251		1	21	4.96466		50	77	4.39045		59	75	4.54494		16	30	3.64455		42	59	4.89794
		21	49	2.78541		57	75	5.4817		43	57	2.7058		28	49	5.30343		16	34	3.09251		60	74	4.96466		68	85	4.39045		35	54	4.54494		46	71	3.64455		1	17	4.89794
		3	29	2.78541		54	74	5.4817		19	40	2.7058		12	30	5.30343		10	25	3.09251		16	35	4.96466		75	88	4.39045		37	56	4.54494		16	35	3.64455		17	34	4.89794
		3	31	2.78541		58	74	5.4817		29	45	2.7058		7	21	5.30343		9	24	3.09251		16	34	4.96466		55	76	4.39045		33	48	4.54494		48	76	3.64455		38	57	4.89794
		61	78	2.78541		1	30	5.4817		13	29	2.7058		34	55	5.30343		18	45	3.09251		2	30	4.96466		50	76	4.39045		13	36	4.54494		32	53	3.64455		26	49	4.89794
		3	31	2.78541		21	35	5.4817		40	69	2.7058		41	60	5.30343		21	45	3.09251		1	23	4.96466		56	75	4.39045		70	84	4.54494		35	53	3.64455		14	41	4.89794
		26	46	2.78541		19	37	5.4817		9	29	2.7058		38	66	5.30343		21	35	3.09251		42	67	4.96466		58	75	4.39045		10	34	4.54494		60	83	3.64455		35	56	4.89794
		53	75	2.78541		1	24	5.4817		66	91	2.7058		4	18	5.30343		41	67	3.09251		35	55	4.96466		46	75	4.39045		17	35	4.54494		62	76	3.64455		21	40	4.89794
		51	75	2.78541		1	23	5.4817		20	36	2.7058		2	23	5.30343		1	21	3.09251		42	70	4.96466		39	65	4.39045		41	67	4.54494		14	33	3.64455		62	76	4.89794
		22	48	2.78541		6	23	5.4817		55	75	2.7058		22	38	5.30343		49	75	3.09251		1	19	4.96466		65	93	4.39045		1	21	4.54494		25	53	3.64455		42	71	4.89794
		13	38	2.78541		37	55	5.4817		2	30	2.7058		13	40	5.30343		35	52	3.09251		16	34	4.96466		27	44	4.39045		55	73	4.54494		7	34	3.64455		35	53	4.89794
		27	44	2.78541		24	48	5.4817		61	76	2.7058		49	74	5.30343		21	42	3.09251		55	75	4.96466		75	96	4.39045		17	35	4.54494		37	65	3.64455		17	35	4.89794
		25	42	2.78541		21	47	5.4817		57	76	2.7058		2	27	5.30343		43	64	3.09251		37	55	4.96466		50	72	4.39045		22	37	4.54494		8	31	3.64455		60	75	4.89794
		37	65	2.78541		58	75	5.4817		61	86	2.7058		45	73	5.30343		5	32	3.09251		55	74	4.96466		71	88	4.39045		15	41	4.54494		72	92	3.64455		56	72	4.89794
		58	75	2.78541		21	48	5.4817		18	46	2.7058		12	35	5.30343		51	65	3.09251		22	42	4.96466		45	75	4.39045		15	35	4.54494		33	56	3.64455		1	16	4.89794
		28	54	2.78541		38	53	5.4817		54	77	2.7058		42	56	5.30343		16	32	3.09251		42	64	4.96466		58	76	4.39045		6	34	4.54494		59	77	3.64455		6	35	4.89794
		41	69	2.78541		36	65	5.4817		47	66	2.7058		49	74	5.30343		20	45	3.09251		24	48	4.96466		63	86	4.39045		34	60	4.54494		17	33	3.64455		60	74	4.89794
		1	27	2.78541		41	68	5.4817		10	31	2.7058		22	36	5.30343		57	72	3.09251		1	26	4.96466		65	86	4.39045		12	32	4.54494		56	72	3.64455		6	34	4.89794
		49	75	2.78541		19	33	5.4817		59	74	2.7058		59	75	5.30343		16	32	3.09251		31	50	4.96466		52	76	4.39045		1	23	4.54494		15	32	3.64455		24	46	4.59182
		1	16	2.78541		11	36	5.4817		20	49	2.7058		14	37	5.30343		1	24	3.09251		58	75	4.96466		56	75	4.39045		23	37	4.54494		23	37	3.64455		29	57	4.59182
		58	72	2.78541		4	20	5.4817		65	90	2.7058		9	31	5.30343		51	75	3.09251		40	54	4.96466		41	60	4.39045		18	33	4.54494		8	22	3.64455		1	19	4.59182
		21	49	2.78541		21	48	5.4817		27	53	2.7058		40	68	5.30343		40	61	3.09251		37	55	4.96466		3	31	4.39045		16	42	4.54494		49	71	3.64455		30	48	4.59182
		50	75	2.78541		1	17	5.4817		61	76	2.7058		59	74	5.30343		59	73	3.09251		49	74	4.96466		62	75	4.39045		1	22	4.54494		4	30	3.64455		14	34	4.59182
		33	56	2.78541		7	23	5.4817		26	46	2.7058		1	20	5.30343		39	61	3.09251		25	44	4.96466		21	50	4.39045		21	35	4.54494		40	69	3.64455		5	20	4.59182
		24	44	2.78541		6	20	5.4817		29	44	2.7058		56	70	5.30343		12	27	3.09251		37	61	4.96466		61	89	4.39045		45	67	4.54494		1	30	3.64455		50	66	4.59182
		81	96	2.78541		15	30	5.4817		35	51	2.7058		35	56	5.30343		53	72	3.09251		32	55	4.96466		54	81	4.39045		58	75	4.54494		39	57	3.64455		37	56	4.59182
		52	76	2.78541		21	44	5.4817		25	46	2.7058		75	90	5.30343		1	15	3.09251		1	20	4.96466		47	76	4.39045		56	70	4.54494		1	16	3.64455		9	34	4.59182
		50	76	2.78541		46	61	5.4817		41	61	2.7058		14	40	5.30343		34	49	3.09251		1	18	4.96466		76	93	4.39045		1	20	4.54494		28	43	3.64455		71	85	4.59182
		50	76	2.78541		37	54	5.4817		24	50	2.7058		16	39	5.30343		52	74	3.09251		5	19	4.96466		32	53	4.39045		1	26	4.54494		58	73	3.64455		52	66	4.59182
		48	62	2.78541		1	17	5.4817		4	31	2.7058		42	57	5.30343		50	76	3.09251		14	34	4.96466		59	76	4.39045		69	85	4.54494		48	75	3.64455		2	17	4.59182
		47	75	2.78541		36	57	5.4817		28	46	2.7058		13	40	4.89548		57	76	3.09251		41	55	4.96466		8	33	4.39045		40	60	4.54494		6	24	3.64455		9	31	4.59182
		61	85	2.78541		71	86	5.4817		9	36	2.7058		13	32	4.89548		37	64	3.09251		17	34	4.96466		48	76	4.39045		14	41	4.54494		14	35	3.64455		1	16	4.59182
		16	38	2.78541		15	32	5.4817		66	85	2.7058		21	43	4.89548		23	51	3.09251		19	42	4.96466		58	75	4.39045		1	29	4.54494		1	30	3.64455		16	36	4.59182
		1	15	2.78541		41	55	5.4817		10	25	2.7058		21	49	4.89548		1	17	3.09251		20	36	4.96466		59	75	4.39045		3	25	4.54494		59	76	3.64455		36	52	4.59182
		60	77	2.78541		21	37	5.4817		60	76	2.7058		9	33	4.89548		72	86	3.09251		18	40	4.96466		52	76	4.39045		4	21	4.54494		7	28	3.64455		37	51	4.59182
		1	29	2.78541		1	29	5.4817		38	55	2.7058		42	57	4.89548		35	56	3.09251		17	35	4.96466		23	46	4.39045		4	23	4.54494		12	33	3.64455		19	36	4.59182
		36	63	2.78541		29	55	5.4817		74	88	2.7058		12	27	4.89548		40	58	3.09251		9	27	4.96466		58	71	4.39045		3	17	4.54494		18	35	3.64455		26	50	4.59182
		20	46	2.78541		61	75	5.4817		38	58	2.7058		56	74	4.89548		48	74	3.09251		6	32	4.96466		2	31	4.39045		1	22	4.54494		36	55	3.64455		38	55	4.59182
		38	62	2.78541		40	54	5.4817		1	16	2.7058		1	18	4.89548		37	60	3.09251		7	22	4.96466		60	77	4.39045		42	57	4.54494		50	69	3.64455		34	56	4.59182
		26	41	2.78541		1	16	5.4817		26	55	2.7058		12	40	4.89548		57	72	3.09251		6	34	4.96466		50	76	4.39045		15	34	4.54494		39	53	3.64455		35	56	4.59182
		48	76	2.78541		40	56	5.4817		1	26	2.7058		47	61	4.89548		39	54	3.09251		17	32	4.96466		65	85	4.39045		13	36	4.54494		16	31	3.64455		1	30	4.59182
		21	45	2.78541		59	74	5.4817		46	72	2.7058		36	56	4.89548		15	32	3.09251		9	33	4.96466		40	69	4.39045		41	56	4.54494		36	52	3.64455		57	71	4.59182
		1	21	2.78541		17	33	5.4817		51	76	2.7058		28	48	4.89548		9	29	3.09251		9	33	4.96466		59	76	4.39045		1	21	4.54494		33	55	3.64455		1	19	4.59182
		20	46	2.78541		32	47	5.4817		24	43	2.7058		16	45	4.89548		26	46	3.09251		51	75	4.96466		64	86	4.39045		10	33	4.54494		16	42	3.64455		3	23	4.59182
		24	41	2.78541		42	57	5.4817		27	54	2.7058		1	27	4.89548		25	40	3.09251		56	74	4.65437		47	75	4.39045		65	79	4.54494		8	37	3.64455		21	37	4.59182
		26	44	2.78541		32	49	5.20761		21	48	2.7058		1	19	4.89548		23	42	3.09251		54	73	4.65437		48	77	4.39045		59	74	4.54494		4	25	3.64455		1	23	4.59182
		24	41	2.78541		17	40	5.20761		29	43	2.7058		1	17	4.89548		60	76	3.09251		38	57	4.65437		21	48	4.39045		12	39	4.54494		8	35	3.64455		68	84	4.59182
		26	49	2.78541		21	36	5.20761		26	53	2.7058		46	74	4.89548		41	62	3.09251		36	57	4.65437		25	46	4.39045		32	47	4.54494		28	53	3.64455		14	37	4.59182
		17	39	2.78541		37	55	5.20761		20	41	2.7058		24	49	4.89548		17	45	3.09251		5	20	4.65437		1	26	4.39045		20	35	4.54494		12	36	3.64455		13	36	4.59182
		49	64	2.78541		1	18	5.20761		35	52	2.7058		36	53	4.89548		4	23	3.09251		36	65	4.65437		58	75	4.39045		1	26	4.54494		26	49	3.64455		36	50	4.59182
		1	18	2.78541		36	57	5.20761		24	46	2.7058		17	36	4.89548		30	50	3.09251		36	56	4.65437		37	53	4.39045		17	32	4.54494		16	38	3.64455		54	74	4.59182
		24	47	2.78541		12	36	5.20761		21	50	2.7058		1	18	4.89548		17	44	3.09251		4	21	4.65437		46	75	4.39045		59	74	4.54494		20	43	3.64455		1	16	4.59182
		73	96	2.78541		36	56	5.20761		18	47	2.7058		18	34	4.89548		49	63	3.09251		33	48	4.65437		53	76	4.39045		21	40	4.54494		53	74	3.64455		56	74	4.59182
		19	38	2.78541		18	36	5.20761		1	15	2.7058		61	76	4.89548		46	63	3.09251		58	75	4.65437		9	29	4.39045		47	73	4.54494		13	32	3.64455		16	34	4.59182
		1	24	2.78541		13	42	5.20761		9	23	2.7058		15	35	4.89548		49	75	3.09251		2	20	4.65437		18	33	4.39045		56	74	4.54494		56	73	3.64455		42	70	4.59182
		48	71	2.78541		1	20	5.20761		4	33	2.7058		41	59	4.89548		1	15	3.09251		18	40	4.65437		8	31	4.39045		60	75	4.27759		38	53	3.64455		70	89	4.59182
		28	46	2.78541		14	30	5.20761		51	76	2.7058		12	32	4.89548		26	46	3.09251		1	26	4.65437		49	73	4.39045		6	23	4.27759		12	35	3.64455		14	35	4.59182
		1	18	2.78541		12	31	5.20761		1	22	2.7058		42	67	4.89548		17	32	3.09251		5	28	4.65437		14	35	4.39045		8	23	4.27759		12	31	3.64455		58	74	4.59182
		39	66	2.78541		17	35	5.20761		14	43	2.7058		1	16	4.89548		2	30	3.09251		1	17	4.65437		45	67	4.39045		17	36	4.27759		47	63	3.64455		35	50	4.59182
		46	65	2.78541		1	16	5.20761		46	60	2.7058		45	73	4.89548		51	67	3.09251		42	56	4.65437		55	76	4.39045		1	18	4.27759		46	75	3.64455		42	58	4.59182
		43	70	2.78541		70	85	5.20761		56	75	2.7058		42	66	4.89548		1	16	3.09251		1	26	4.65437		26	53	4.39045		4	21	4.27759		21	49	3.64455		17	32	4.59182
		17	38	2.78541		21	48	5.20761		25	53	2.7058		34	55	4.89548		48	63	3.09251		30	48	4.65437		26	46	4.39045		1	16	4.27759		1	15	3.64455		51	77	4.59182
		52	66	2.78541		43	57	5.20761		55	69	2.7058		68	86	4.89548		47	75	3.09251		12	31	4.65437		45	75	4.39045		59	85	4.27759		36	54	3.64455		35	51	4.59182
		1	18	2.78541		10	36	5.20761		21	50	2.7058		13	36	4.89548		16	43	3.09251		22	41	4.65437		53	69	4.39045		2	20	4.27759		36	58	3.64455		9	36	4.59182
		3	30	2.78541		17	35	5.20761		37	51	2.7058		6	25	4.89548		4	23	3.09251		1	19	4.65437		57	75	4.39045		14	35	4.27759		46	63	3.64455		22	36	4.59182
		46	63	2.78541		60	74	5.20761		1	24	2.7058		69	84	4.89548		62	76	3.09251		9	33	4.65437		58	75	4.39045		1	26	4.27759		43	57	3.64455		1	21	4.59182
		43	58	2.78541		24	49	5.20761		45	63	2.7058		57	75	4.89548		64	86	3.09251		21	48	4.65437		59	76	4.39045		9	34	4.27759		27	42	3.64455		52	68	4.59182
		12	34	2.78541		18	33	5.20761		28	43	2.7058		58	75	4.89548		1	29	3.09251		17	41	4.65437		50	75	4.39045		5	24	4.27759		31	53	3.64455		59	74	4.59182
		1	26	2.78541		42	66	5.20761		54	76	2.7058		1	20	4.89548		17	37	3.09251		14	38	4.65437		27	45	4.39045		48	73	4.27759		68	87	3.64455		11	27	4.59182
		47	76	2.78541		22	38	5.20761		1	17	2.7058		9	35	4.89548		18	47	3.09251		24	47	4.65437		48	76	4.39045		35	54	4.27759		24	51	3.64455		12	35	4.59182
		48	70	2.78541		3	21	5.20761		20	45	2.7058		55	75	4.89548		2	18	3.09251		5	34	4.65437		56	71	4.39045		66	80	4.27759		26	48	3.64455		51	79	4.59182
		14	43	2.78541		22	39	5.20761		9	28	2.7058		19	44	4.89548		32	49	3.09251		42	63	4.65437		47	67	4.39045		12	32	4.27759		37	55	3.64455		11	36	4.59182
		21	45	2.78541		16	34	5.20761		2	24	2.7058		26	48	4.89548		10	31	3.09251		34	56	4.65437		58	72	4.39045		44	68	4.27759		20	38	3.64455		5	34	4.59182
		28	44	2.78541		40	56	5.20761		3	29	2.7058		3	20	4.89548		7	28	3.09251		39	57	4.65437		46	70	4.39045		14	29	4.27759		37	56	3.64455		35	51	4.59182
		56	71	2.78541		45	59	5.20761		20	40	2.7058		3	21	4.89548		31	53	3.09251		3	21	4.65437		45	72	4.39045		61	75	4.27759		1	22	3.64455		39	54	4.59182
		29	43	2.78541		1	30	5.20761		49	75	2.7058		9	37	4.89548		45	62	3.09251		8	35	4.65437		65	86	4.39045		1	26	4.27759		8	32	3.64455		36	61	4.59182
		5	19	2.78541		1	22	5.20761		53	68	2.7058		18	34	4.89548		21	37	3.09251		28	50	4.65437		22	46	4.39045		12	35	4.27759		47	63	3.64455		7	34	4.59182
		28	44	2.78541		20	36	5.20761		27	51	2.7058		55	73	4.89548		28	45	3.09251		17	34	4.65437		69	86	4.39045		34	54	4.27759		57	72	3.64455		1	16	4.59182
		56	77	2.78541		43	72	5.20761		6	21	2.7058		19	33	4.89548		1	29	3.09251		1	19	4.65437		9	36	4.39045		16	34	4.27759		34	55	3.64455		19	34	4.59182
		28	46	2.78541		37	55	5.20761		36	52	2.7058		5	31	4.89548		20	43	3.09251		13	29	4.65437		58	73	4.39045		46	75	4.27759		37	55	3.64455		1	20	4.59182
		8	22	2.78541		36	55	5.20761		46	64	2.7058		48	62	4.89548		53	70	3.09251		1	30	4.65437		57	86	4.39045		57	75	4.27759		12	34	3.64455		3	21	4.59182
		45	68	2.78541		56	75	5.20761		29	43	2.7058		58	73	4.89548		21	44	3.09251		10	35	4.65437		50	67	4.39045		17	44	4.27759		33	52	3.64455		28	49	4.59182
		1	23	2.78541		1	16	5.20761		10	35	2.7058		1	16	4.89548		19	45	3.09251		35	49	4.65437		2	30	4.39045		54	74	4.27759		25	46	3.64455		1	30	4.59182
		1	28	2.78541		18	34	5.20761		27	49	2.7058		59	82	4.89548		29	44	3.09251		56	75	4.65437		31	53	4.39045		20	41	4.27759		48	74	3.64455		60	75	4.59182
		64	85	2.78541		21	40	5.20761		61	83	2.7058		20	39	4.89548		58	85	3.09251		1	29	4.65437		45	73	4.39045		40	54	4.27759		45	71	3.64455		35	58	4.59182
		56	74	2.78541		4	22	5.20761		1	29	2.7058		59	74	4.89548		31	50	3.09251		54	75	4.65437		29	53	4.39045		16	36	4.27759		62	76	3.64455		1	18	4.59182
		51	76	2.78541		22	36	5.20761		41	63	2.7058		50	66	4.89548		27	49	3.09251		1	27	4.65437		20	48	4.39045		20	34	4.27759		1	23	3.64455		57	76	4.59182
		1	15	2.78541		81	95	5.20761		19	47	2.7058		56	75	4.89548		47	72	3.09251		37	56	4.65437		47	75	4.39045		3	32	4.27759		42	62	3.64455		11	35	4.59182
		1	15	2.78541		56	72	5.20761		24	42	2.7058		1	19	4.89548		59	75	3.09251		1	18	4.65437		48	67	4.39045		1	22	4.27759		4	29	3.64455		18	33	4.59182
		53	75	2.78541		32	47	5.20761		33	52	2.7058		55	75	4.89548		10	34	3.09251		56	75	4.65437		47	75	4.39045		56	74	4.27759		1	16	3.64455		68	84	4.59182
		1	18	2.78541		12	36	5.20761		14	39	2.7058		1	27	4.89548		47	63	3.09251		4	23	4.65437		48	76	4.39045		23	46	4.27759		28	44	3.64455		57	75	4.59182
		33	61	2.78541		55	71	5.20761		12	34	2.7058		36	55	4.89548		1	19	3.09251		4	19	4.65437		49	67	4.39045		39	61	4.27759		57	77	3.64455		14	31	4.59182
		10	30	2.78541		58	74	5.20761		39	56	2.7058		66	91	4.89548		28	46	3.09251		17	36	4.65437		50	76	4.39045		33	54	4.27759		72	97	3.64455		56	74	4.59182
		51	75	2.78541		37	63	5.20761		4	28	2.7058		19	40	4.89548		67	85	3.09251		28	49	4.65437		55	74	4.39045		19	36	4.27759		1	24	3.64455		53	68	4.59182
		17	45	2.78541		17	38	5.20761		16	31	2.7058		35	49	4.89548		1	18	3.09251		38	56	4.65437		56	75	4.39045		5	29	4.27759		32	53	3.64455		26	48	4.59182
		50	76	2.78541		46	74	5.20761		17	45	2.7058		55	75	4.89548		32	52	3.09251		41	56	4.65437		26	45	4.39045		36	55	4.27759		21	37	3.64455		45	62	4.59182
		1	23	2.78541		53	74	5.20761		46	63	2.7058		4	19	4.89548		59	73	3.09251		9	35	4.65437		59	76	4.39045		13	41	4.27759		67	87	3.64455		1	16	4.59182
		10	26	2.78541		41	56	5.20761		24	45	2.7058		26	49	4.89548		1	27	3.09251		57	75	4.65437		43	72	4.39045		10	35	4.27759		32	54	3.64455		54	68	4.59182
		35	49	2.78541		2	21	4.93353		57	76	2.7058		36	55	4.89548		2	16	3.09251		50	71	4.65437		32	49	4.39045		16	36	4.27759		14	28	3.64455		64	84	4.59182
		28	42	2.78541		1	22	4.93353		24	43	2.7058		1	20	4.89548		39	57	3.09251		2	20	4.65437		26	45	4.39045		22	38	4.27759		14	36	3.64455		48	76	4.59182
		24	39	2.78541		1	21	4.93353		24	47	2.7058		10	36	4.89548		1	15	3.09251		69	85	4.65437		5	30	4.39045		17	33	4.27759		14	32	3.64455		68	82	4.59182
		47	72	2.78541		26	48	4.93353		31	46	2.7058		1	27	4.89548		57	75	3.09251		12	36	4.65437		56	76	4.39045		13	32	4.27759		3	19	3.64455		11	31	4.59182
		42	71	2.78541		7	30	4.93353		1	16	2.7058		10	35	4.89548		9	24	3.09251		40	54	4.65437		2	30	4.39045		6	34	4.27759		48	70	3.64455		38	54	4.59182
		59	73	2.78541		28	49	4.93353		14	42	2.7058		4	22	4.89548		39	53	3.09251		14	36	4.65437		58	75	4.39045		4	20	4.27759		69	85	3.64455		1	17	4.59182
		22	50	1.39271		2	16	4.93353		8	34	2.7058		9	35	4.89548		17	35	3.09251		34	48	4.65437		58	75	4.39045		49	74	4.27759		54	71	3.64455		48	75	4.59182
		53	75	1.39271		33	48	4.93353		27	44	2.7058		22	37	4.89548		24	49	3.09251		5	32	4.65437		68	85	4.39045		4	20	4.27759		65	92	3.64455		49	76	4.59182
		57	71	1.39271		21	45	4.93353		20	48	2.7058		37	56	4.89548		27	42	3.09251		27	49	4.65437		48	65	4.39045		35	50	4.27759		45	69	3.64455		7	35	4.59182
		42	61	1.39271		1	25	4.93353		49	66	2.7058		21	49	4.89548		13	41	3.09251		20	36	4.34408		49	76	4.39045		51	66	4.27759		38	66	3.64455		20	37	4.59182
		51	75	1.39271		5	23	4.93353		24	45	2.7058		4	19	4.89548		1	18	3.09251		24	40	4.34408		53	75	4.39045		18	35	4.27759		2	26	3.64455		41	56	4.59182
		2	31	1.39271		31	51	4.93353		45	73	2.7058		61	75	4.89548		40	54	3.09251		1	22	4.34408		56	75	4.39045		61	76	4.27759		5	32	3.64455		9	38	4.2857
		20	35	1.39271		1	26	4.93353		54	73	2.7058		21	37	4.89548		48	77	3.09251		20	43	4.34408		65	85	4.39045		9	31	4.27759		60	76	3.64455		66	83	4.2857
		47	76	1.39271		41	57	4.93353		21	40	2.7058		4	20	4.89548		18	47	3.09251		39	55	4.34408		47	76	4.39045		40	56	4.27759		25	47	3.64455		52	66	4.2857
		38	63	1.39271		61	76	4.93353		22	46	2.7058		60	76	4.89548		3	25	3.09251		2	20	4.34408		48	73	4.39045		47	73	4.27759		47	69	3.64455		8	34	4.2857
		22	46	1.39271		12	32	4.93353		62	76	2.7058		16	37	4.89548		49	65	3.09251		13	38	4.34408		58	75	4.39045		1	23	4.27759		9	34	3.64455		36	56	4.2857
		35	53	1.39271		16	35	4.93353		17	35	2.7058		19	38	4.89548		23	46	3.09251		7	35	4.34408		47	75	4.39045		17	38	4.27759		42	70	3.64455		46	60	4.2857
		41	56	1.39271		57	74	4.93353		47	75	2.7058		24	48	4.89548		56	73	3.09251		35	53	4.34408		49	76	4.39045		30	44	4.27759		55	75	3.64455		18	35	4.2857
		33	53	1.39271		59	75	4.93353		14	28	2.7058		32	47	4.89548		69	92	3.09251		57	71	4.34408		20	44	4.39045		38	54	4.27759		3	31	3.64455		20	49	4.2857
		24	43	1.39271		34	56	4.93353		11	26	2.7058		42	71	4.48752		13	38	3.09251		21	35	4.34408		59	80	4.39045		52	81	4.27759		49	70	3.64455		36	57	4.2857
		59	75	1.39271		54	68	4.93353		50	73	2.7058		42	59	4.48752		15	37	3.09251		56	70	4.34408		49	73	4.39045		48	74	4.27759		58	76	3.64455		5	20	4.2857
		45	69	1.39271		12	34	4.93353		45	62	2.7058		49	66	4.48752		51	76	3.09251		18	36	4.34408		62	88	4.39045		42	56	4.01024		35	51	3.64455		29	44	4.2857
		40	64	1.39271		36	56	4.93353		36	56	2.7058		6	21	4.48752		25	42	3.09251		55	70	4.34408		43	70	4.39045		41	57	4.01024		34	52	3.64455		28	49	4.2857
		59	75	1.39271		17	34	4.93353		44	68	2.7058		35	63	4.48752		55	76	3.09251		17	32	4.34408		34	54	4.39045		47	74	4.01024		1	23	3.64455		39	56	4.2857
		3	26	1.39271		6	20	4.93353		1	23	2.7058		43	66	4.48752		49	76	3.09251		37	55	4.34408		54	75	4.39045		49	71	4.01024		61	86	3.64455		1	19	4.2857
		59	85	1.39271		42	66	4.93353		27	44	2.7058		20	34	4.48752		28	54	3.09251		51	79	4.34408		57	75	4.39045		13	41	4.01024		8	30	3.64455		58	75	4.2857
		29	54	1.39271		57	85	4.93353		49	76	2.7058		13	41	4.48752		49	75	3.09251		45	73	4.34408		53	76	4.39045		28	49	4.01024		59	73	3.64455		58	75	4.2857
		20	44	1.39271		1	27	4.93353		23	43	2.7058		15	38	4.48752		64	85	3.09251		16	37	4.34408		49	75	4.39045		1	17	4.01024		1	30	3.64455		6	33	4.2857
		57	75	1.39271		3	21	4.93353		35	53	2.7058		36	57	4.48752		17	35	3.09251		19	37	4.34408		21	49	4.39045		55	70	4.01024		27	46	3.64455		59	74	4.2857
		20	44	1.39271		66	82	4.93353		21	43	2.7058		56	75	4.48752		16	31	3.09251		47	75	4.34408		25	45	4.39045		17	45	4.01024		54	77	3.64455		22	40	4.2857
		55	70	1.39271		59	74	4.93353		27	45	2.7058		4	21	4.48752		6	24	3.09251		50	67	4.34408		69	96	4.39045		5	33	4.01024		58	76	3.64455		9	29	4.2857
		48	66	1.39271		19	34	4.93353		12	32	2.7058		58	75	4.48752		51	76	3.09251		1	21	4.34408		58	75	4.39045		18	36	4.01024		2	25	3.64455		14	33	4.2857
		42	71	1.39271		58	85	4.93353		17	31	2.7058		1	22	4.48752		27	46	3.09251		58	75	4.34408		48	69	4.39045		68	83	4.01024		14	30	3.64455		1	19	4.2857
		49	75	1.39271		68	84	4.93353		37	60	2.7058		1	26	4.48752		24	44	3.09251		1	26	4.34408		47	75	4.39045		17	35	4.01024		57	73	3.64455		1	19	4.2857
		28	52	1.39271		26	49	4.93353		18	43	2.7058		1	20	4.48752		45	65	3.09251		9	31	4.34408		9	32	4.39045		59	75	4.01024		40	54	3.64455		55	72	4.2857
		60	76	1.39271		1	22	4.93353		14	29	2.7058		24	42	4.48752		61	76	3.09251		41	68	4.34408		58	71	4.39045		12	34	4.01024		12	33	3.64455		1	23	4.2857
		13	31	1.39271		5	25	4.93353		57	85	2.7058		45	68	4.48752		13	32	3.09251		23	49	4.34408		48	75	4.39045		36	54	4.01024		57	76	3.64455		25	39	4.2857
		37	54	1.39271		48	70	4.93353		36	54	2.7058		11	30	4.48752		48	62	3.09251		69	84	4.34408		47	68	4.39045		1	20	4.01024		59	88	3.64455		1	17	4.2857
		1	22	1.39271		1	29	4.93353		16	33	2.7058		35	53	4.48752		47	75	3.09251		19	34	4.34408		60	74	4.39045		7	35	4.01024		68	97	3.64455		19	41	4.2857
		1	15	1.39271		22	37	4.93353		15	30	2.7058		11	33	4.48752		17	32	3.09251		21	45	4.34408		52	76	4.39045		1	21	4.01024		32	54	3.64455		18	36	4.2857
		42	65	1.39271		15	36	4.93353		41	66	2.7058		5	24	4.48752		61	85	3.09251		40	54	4.34408		28	55	4.39045		42	57	4.01024		46	75	3.64455		26	48	4.2857
		13	31	1.39271		21	36	4.93353		20	44	2.7058		1	15	4.48752		1	20	3.09251		8	36	4.34408		57	76	4.39045		20	34	4.01024		33	50	3.64455		2	16	4.2857
		37	55	1.39271		26	55	4.93353		51	76	2.7058		1	22	4.48752		1	15	3.09251		48	74	4.34408		7	32	4.39045		9	34	4.01024		65	93	3.64455		7	33	4.2857
		7	31	1.39271		16	37	4.93353		56	74	2.7058		31	45	4.48752		61	75	3.09251		6	20	4.34408		60	85	4.39045		9	31	4.01024		5	32	3.64455		55	75	4.2857
		50	70	1.39271		7	22	4.93353		48	76	2.7058		26	48	4.48752		46	61	3.09251		1	29	4.34408		72	89	4.39045		18	35	4.01024		56	75	3.64455		12	34	4.2857
		13	40	1.39271		75	90	4.93353		14	31	2.7058		2	30	4.48752		4	27	3.09251		1	16	4.34408		51	76	4.39045		37	56	4.01024		16	33	3.64455		42	64	4.2857
		21	36	1.39271		3	25	4.93353		2	25	2.7058		42	67	4.48752		1	15	3.09251		1	18	4.34408		21	49	4.39045		41	68	4.01024		4	24	3.64455		58	74	4.2857
		14	34	1.39271		14	30	4.65944		1	29	2.7058		33	55	4.48752		24	42	3.09251		20	46	4.34408		58	71	4.39045		67	85	4.01024		56	74	3.64455		51	75	4.2857
		15	31	1.39271		19	37	4.65944		1	30	2.7058		36	52	4.48752		14	42	3.09251		2	21	4.34408		7	31	4.39045		10	32	4.01024		27	46	3.64455		1	20	4.2857
		48	75	1.39271		54	73	4.65944		24	50	2.7058		1	25	4.48752		60	77	3.09251		3	25	4.34408		64	90	4.39045		58	75	4.01024		25	42	3.64455		72	89	4.2857
		16	40	1.39271		22	40	4.65944		13	40	2.7058		3	21	4.48752		41	69	3.09251		4	21	4.34408		52	75	4.39045		60	75	4.01024		18	40	3.64455		17	33	4.2857
		60	76	1.39271		20	36	4.65944		1	17	2.7058		35	55	4.48752		21	45	3.09251		1	25	4.34408		56	75	4.39045		14	39	4.01024		18	34	3.64455		12	37	4.2857
		14	29	1.39271		48	74	4.65944		41	57	2.7058		53	79	4.48752		17	46	3.09251		24	39	4.34408		52	76	4.39045		1	19	4.01024		45	74	3.64455		56	73	4.2857
		19	48	1.39271		58	83	4.65944		35	54	2.7058		1	15	4.48752		2	25	3.09251		29	49	4.34408		48	68	4.39045		57	75	4.01024		35	54	3.64455		11	35	4.2857
		15	31	1.39271		4	19	4.65944		45	72	2.7058		8	35	4.48752		58	76	3.09251		18	37	4.34408		50	75	4.39045		40	67	4.01024		39	58	3.64455		1	16	4.2857
		54	76	1.39271		47	74	4.65944		1	21	2.7058		1	30	4.48752		27	43	3.09251		30	50	4.34408		3	30	4.39045		14	33	4.01024		32	52	3.64455		47	71	4.2857
		47	76	1.39271		1	30	4.65944		1	17	2.7058		32	57	4.48752		19	41	3.09251		18	34	4.34408		60	77	4.39045		36	50	4.01024		51	70	3.64455		36	65	4.2857
		20	45	1.39271		8	23	4.65944		55	70	2.7058		57	71	4.48752		19	35	3.09251		37	57	4.34408		51	76	4.39045		47	71	4.01024		37	58	3.64455		20	35	4.2857
		1	23	1.39271		21	41	4.65944		1	29	2.7058		21	45	4.48752		17	32	3.09251		58	72	4.34408		58	72	4.39045		56	75	4.01024		62	77	3.64455		12	29	4.2857
		33	53	1.39271		33	48	4.65944		1	19	2.7058		42	66	4.48752		14	32	3.09251		1	23	4.34408		58	75	4.39045		58	75	4.01024		56	77	3.64455		14	38	4.2857
		24	48	1.39271		1	29	4.65944		59	76	2.7058		40	54	4.48752		45	74	3.09251		66	85	4.34408		69	93	4.39045		1	15	4.01024		58	73	3.64455		6	23	4.2857
		1	29	1.39271		1	18	4.65944		33	52	2.7058		49	74	4.48752		39	67	3.09251		9	23	4.34408		48	76	4.39045		2	20	4.01024		12	34	3.64455		4	21	4.2857
		51	75	1.39271		58	75	4.65944		1	30	2.7058		40	60	4.48752		62	83	3.09251		37	61	4.34408		58	75	4.39045		60	75	4.01024		15	31	3.64455		57	75	4.2857
		2	27	1.39271		14	32	4.65944		45	67	2.7058		22	42	4.48752		1	25	3.09251		37	66	4.34408		55	76	4.39045		7	34	4.01024		38	54	3.64455		37	55	4.2857
		53	74	1.39271		24	41	4.65944		18	45	2.7058		50	75	4.48752		68	82	3.09251		60	76	4.34408		62	75	4.39045		7	22	4.01024		16	36	3.64455		29	44	4.2857
		49	76	1.39271		60	75	4.65944		22	48	2.7058		16	35	4.48752		1	18	3.09251		9	30	4.34408		50	75	4.39045		33	57	4.01024		29	54	3.64455		37	54	4.2857
		37	55	1.39271		48	76	4.65944		21	37	2.7058		4	18	4.48752		15	33	3.09251		12	39	4.34408		46	65	4.39045		41	55	4.01024		72	86	3.64455		58	74	4.2857
		56	76	1.39271		12	28	4.65944		25	49	2.7058		14	28	4.48752		48	66	3.09251		37	62	4.34408		76	90	4.39045		29	50	4.01024		73	91	3.64455		1	19	4.2857
		37	58	1.39271		37	56	4.65944		36	54	2.7058		1	25	4.48752		22	43	3.09251		40	56	4.34408		48	76	4.39045		19	42	4.01024		13	42	3.64455		9	32	4.2857
		24	51	1.39271		5	19	4.65944		47	76	2.7058		54	75	4.48752		29	43	3.09251		59	74	4.34408		47	76	4.39045		41	63	4.01024		16	31	3.64455		21	37	4.2857
		9	26	1.39271		12	33	4.65944		62	86	2.7058		28	54	4.48752		1	19	3.09251		10	33	4.34408		56	77	4.39045		59	73	4.01024		56	73	3.64455		43	57	4.2857
		54	73	1.39271		24	49	4.65944		55	77	2.7058		20	47	4.48752		20	45	3.09251		37	55	4.34408		47	76	4.39045		1	29	4.01024		23	44	3.64455		48	75	4.2857
		40	54	1.39271		12	41	4.65944		51	69	2.7058		46	74	4.48752		39	63	3.09251		30	44	4.34408		45	75	4.39045		6	28	4.01024		25	42	3.64455		56	73	4.2857
		58	73	1.39271		15	35	4.65944		63	90	2.7058		19	38	4.48752		55	76	3.09251		1	17	4.34408		58	75	4.39045		14	34	4.01024		55	73	3.64455		9	23	4.2857
		58	74	1.39271		41	60	4.65944		65	85	2.7058		44	60	4.48752		27	53	3.09251		47	71	4.34408		61	75	4.39045		65	85	4.01024		28	54	3.64455		41	55	4.2857
		59	74	1.39271		25	52	4.65944		29	44	2.7058		1	19	4.48752		36	53	3.09251		2	23	4.34408		49	74	4.39045		51	66	4.01024		5	32	3.64455		9	36	4.2857
		20	49	1.39271		4	19	4.65944		52	68	2.7058		5	20	4.48752		57	85	3.09251		52	66	4.03379		21	42	4.39045		1	21	4.01024		54	75	3.64455		13	36	4.2857
		15	31	1.39271		7	36	4.65944		53	75	2.7058		1	18	4.48752		56	78	3.09251		20	36	4.03379		59	85	4.39045		58	74	4.01024		36	63	3.64455		1	21	4.2857
		24	44	1.39271		18	35	4.65944		59	85	2.7058		62	78	4.48752		1	25	3.09251		51	75	4.03379		51	76	4.39045		1	23	4.01024		41	69	3.64455		45	73	4.2857
		48	76	1.39271		1	22	4.65944		58	77	2.7058		21	41	4.48752		28	46	3.09251		40	58	4.03379		24	48	4.39045		5	21	4.01024		49	75	3.64455		44	58	4.2857
		39	54	1.39271		64	89	4.65944		41	65	2.7058		11	35	4.48752		9	35	3.09251		56	75	4.03379		25	46	4.39045		14	38	4.01024		9	27	3.64455		1	23	4.2857
		6	33	1.39271		21	39	4.65944		58	76	2.7058		5	19	4.48752		1	21	3.09251		66	81	4.03379		59	75	4.39045		31	57	4.01024		58	72	3.64455		14	36	4.2857
		7	30	1.39271		27	41	4.65944		26	44	2.7058		9	32	4.48752		33	60	3.09251		13	35	4.03379		35	54	4.39045		22	42	4.01024		8	29	3.64455		22	37	4.2857
		65	85	1.39271		34	54	4.65944		49	66	2.7058		41	61	4.48752		21	48	3.09251		14	33	4.03379		56	75	4.39045		15	34	4.01024		51	76	3.64455		19	34	4.2857
		36	50	1.39271		8	35	4.65944		40	54	2.7058		30	46	4.48752		26	45	3.09251		1	18	4.03379		59	75	4.39045		34	56	4.01024		31	45	3.64455		37	55	4.2857
		32	54	1.39271		16	36	4.65944		46	64	2.7058		37	66	4.48752		1	19	3.09251		35	55	4.03379		1	19	4.39045		22	37	4.01024		16	31	3.64455		46	74	4.2857
		48	75	1.39271		41	66	4.65944		58	73	2.7058		26	50	4.48752		58	79	3.09251		70	84	4.03379		60	81	4.39045		21	37	4.01024		10	36	3.64455		17	33	4.2857
		23	52	1.39271		60	75	4.65944		24	42	2.7058		21	44	4.48752		28	54	3.09251		21	45	4.03379		45	66	4.39045		48	75	4.01024		4	31	3.64455		1	19	4.2857
		41	55	1.39271		7	23	4.65944		12	40	2.7058		12	36	4.48752		33	54	3.09251		1	20	4.03379		61	86	4.39045		53	74	4.01024		36	53	3.64455		4	20	4.2857
		36	55	1.39271		17	44	4.65944		3	21	2.7058		12	39	4.48752		3	20	3.09251		1	16	4.03379		1	25	4.39045		50	75	4.01024		50	76	3.64455		3	27	4.2857
		48	76	1.39271		54	74	4.65944		35	56	2.7058		3	30	4.48752		46	64	3.09251		17	35	4.03379		45	73	4.39045		1	20	3.74289		15	32	3.64455		18	33	3.97957
		43	61	1.39271		37	55	4.65944		5	29	2.7058		4	21	4.48752		23	45	3.09251		49	74	4.03379		72	88	4.39045		49	74	3.74289		50	75	3.64455		16	33	3.97957
		43	66	1.39271		31	58	4.65944		26	51	2.7058		37	63	4.48752		10	35	3.09251		41	57	4.03379		1	32	4.39045		1	20	3.74289		49	76	3.64455		11	34	3.97957
		40	69	1.39271		40	54	4.65944		44	64	2.7058		54	68	4.48752		16	32	3.09251		1	27	4.03379		48	67	4.39045		74	92	3.74289		48	68	3.64455		1	21	3.97957
		41	61	1.39271		5	34	4.65944		14	42	2.7058		41	61	4.48752		46	74	3.09251		48	73	4.03379		58	75	4.39045		57	72	3.74289		16	38	3.64455		41	57	3.97957
		3	25	1.39271		19	44	4.65944		63	87	2.7058		7	22	4.48752		56	77	3.09251		2	19	4.03379		16	32	4.39045		2	16	3.74289		1	17	3.64455		59	75	3.97957
		36	61	1.39271		5	31	4.65944		1	22	2.7058		17	42	4.48752		52	77	3.09251		51	66	4.03379		31	53	4.39045		20	36	3.74289		56	74	3.64455		6	21	3.97957
		26	51	1.39271		4	20	4.65944		46	75	2.7058		46	75	4.48752		58	72	3.09251		34	63	4.03379		57	75	4.39045		59	74	3.74289		9	30	3.64455		48	68	3.97957
		25	43	1.39271		13	30	4.65944		48	66	2.7058		47	65	4.48752		1	20	3.09251		1	22	4.03379		37	61	4.39045		24	46	3.74289		15	30	3.64455		24	46	3.97957
		49	76	1.39271		15	35	4.65944		50	75	2.7058		16	36	4.48752		1	27	3.09251		9	36	4.03379		57	75	4.39045		13	33	3.74289		54	76	3.64455		1	29	3.97957
		16	33	1.39271		1	15	4.65944		25	53	2.7058		48	75	4.48752		21	44	3.09251		61	75	4.03379		76	93	4.39045		58	74	3.74289		1	15	3.64455		47	63	3.97957
		50	75	1.39271		19	35	4.65944		21	46	2.7058		50	75	4.48752		20	43	3.09251		51	75	4.03379		54	75	4.39045		14	40	3.74289		16	33	3.64455		52	66	3.97957
		42	71	1.39271		35	49	4.65944		11	29	2.7058		29	51	4.48752		8	24	3.09251		14	33	4.03379		63	75	4.39045		1	17	3.74289		14	38	3.64455		58	73	3.97957
		2	23	1.39271		12	31	4.65944		43	58	2.7058		33	47	4.48752		48	76	3.09251		49	74	4.03379		47	67	4.39045		66	81	3.74289		12	34	3.64455		4	21	3.97957
		7	23	1.39271		58	74	4.65944		49	73	2.7058		14	39	4.07956		31	47	3.09251		17	33	4.03379		108	127	4.39045		6	23	3.74289		20	35	3.64455		60	84	3.97957
		20	40	1.39271		14	29	4.65944		49	70	2.7058		66	83	4.07956		48	75	3.09251		1	15	4.03379		59	75	4.39045		17	41	3.74289		16	41	3.64455		17	40	3.97957
		16	30	1.39271		19	39	4.65944		43	66	2.7058		1	20	4.07956		5	28	3.09251		35	54	4.03379		47	73	4.39045		17	31	3.74289		26	54	3.64455		38	57	3.97957
		25	52	1.39271		13	37	4.65944		11	25	2.7058		52	75	4.07956		1	16	3.09251		61	75	4.03379		69	93	4.39045		20	41	3.74289		8	31	3.64455		1	17	3.97957
		10	32	1.39271		9	32	4.65944		53	76	2.7058		2	16	4.07956		45	74	3.09251		42	66	4.03379		28	53	4.39045		56	71	3.74289		18	32	3.64455		1	23	3.97957
		16	32	1.39271		20	35	4.65944		28	51	2.7058		63	78	4.07956		49	76	3.09251		45	70	4.03379		58	71	4.39045		65	83	3.74289		26	41	3.64455		27	50	3.97957
		30	49	1.39271		34	48	4.65944		1	29	2.7058		47	74	4.07956		19	47	3.09251		16	38	4.03379		42	70	4.39045		14	33	3.74289		27	44	3.64455		14	35	3.97957
		56	76	1.39271		17	34	4.65944		18	44	2.7058		52	74	4.07956		8	24	3.09251		1	15	4.03379		59	75	4.39045		48	74	3.74289		48	76	3.64455		49	74	3.97957
		14	28	1.39271		11	35	4.65944		25	45	2.7058		40	58	4.07956		41	55	3.09251		68	84	4.03379		57	71	3.29284		5	33	3.74289		36	63	3.64455		58	84	3.97957
		56	71	1.39271		6	35	4.65944		1	16	2.7058		42	63	4.07956		24	50	3.09251		37	57	4.03379		51	77	3.29284		57	75	3.74289		71	86	3.64455		16	35	3.97957
		5	33	1.39271		42	56	4.65944		2	16	2.7058		19	38	4.07956		51	76	3.09251		37	56	4.03379		34	55	3.29284		16	35	3.74289		1	24	3.64455		29	46	3.97957
		4	32	1.39271		49	73	4.65944		38	56	2.7058		35	55	4.07956		22	45	3.09251		18	41	4.03379		49	68	3.29284		49	74	3.74289		26	44	3.64455		57	71	3.97957
		28	44	1.39271		18	35	4.65944		36	53	2.7058		70	84	4.07956		1	22	3.09251		1	19	4.03379		62	77	3.29284		1	15	3.74289		60	77	3.64455		2	19	3.97957
		46	68	1.39271		5	23	4.65944		29	57	2.7058		48	76	4.07956		27	53	3.09251		18	32	4.03379		68	86	3.29284		17	31	3.74289		6	34	3.64455		41	57	3.97957
		54	69	1.39271		1	21	4.65944		56	72	2.7058		1	20	4.07956		1	18	3.09251		39	57	4.03379		14	42	3.29284		38	55	3.74289		25	53	3.64455		1	15	3.97957
		24	43	1.39271		35	51	4.65944		54	73	2.7058		34	56	4.07956		33	52	3.09251		36	55	4.03379		24	52	3.29284		51	75	3.74289		14	32	3.64455		21	44	3.97957
		28	54	1.39271		47	73	4.65944		22	40	2.7058		23	40	4.07956		35	57	3.09251		60	74	4.03379		53	76	3.29284		19	35	3.74289		55	69	3.64455		43	58	3.97957
		30	46	1.39271		1	19	4.65944		26	44	2.7058		37	57	4.07956		16	31	3.09251		49	75	4.03379		37	52	3.29284		56	70	3.74289		21	50	3.64455		1	25	3.97957
		52	75	1.39271		4	18	4.65944		45	72	2.7058		49	74	4.07956		21	43	3.09251		59	76	4.03379		15	30	3.29284		53	79	3.74289		1	15	3.64455		9	33	3.97957
		43	69	1.39271		52	66	4.65944		58	76	2.7058		1	30	4.07956		24	46	3.09251		1	16	4.03379		53	72	3.29284		37	66	3.74289		35	54	3.64455		45	71	3.97957
		49	71	1.39271		57	74	4.65944		1	18	2.7058		19	34	4.07956		17	31	3.09251		48	70	4.03379		12	41	3.29284		69	84	3.74289		50	76	3.64455		4	19	3.97957
		1	21	1.39271		17	40	4.65944		34	58	2.7058		45	73	4.07956		19	33	3.09251		5	29	4.03379		37	55	3.29284		2	23	3.74289		52	76	3.64455		61	75	3.97957
		50	76	1.39271		57	75	4.38536		61	76	2.7058		42	57	4.07956		1	23	3.09251		40	63	4.03379		45	69	3.29284		7	36	3.74289		48	69	3.64455		24	51	3.97957
		47	75	1.39271		46	74	4.38536		33	57	2.7058		9	33	4.07956		4	23	3.09251		15	40	4.03379		48	76	3.29284		13	39	3.74289		42	63	3.64455		7	36	3.97957
		1	23	1.39271		50	67	4.38536		19	44	2.7058		16	30	4.07956		1	21	3.09251		20	35	4.03379		1	18	3.29284		37	55	3.74289		35	55	3.64455		1	29	3.97957
		19	46	1.39271		1	30	4.38536		23	49	2.7058		20	36	4.07956		31	46	3.09251		15	32	4.03379		48	76	3.29284		60	75	3.74289		63	92	3.64455		9	31	3.97957
		49	72	1.39271		23	38	4.38536		23	45	2.7058		18	36	4.07956		52	74	3.09251		15	33	4.03379		56	75	3.29284		1	19	3.74289		29	54	3.64455		3	23	3.97957
		44	63	1.39271		56	74	4.38536		21	37	2.7058		2	17	4.07956		46	63	3.09251		42	71	4.03379		16	32	3.29284		22	38	3.74289		3	25	3.64455		42	57	3.97957
		27	44	1.39271		12	40	4.38536		1	20	2.7058		22	45	4.07956		4	29	3.09251		4	18	4.03379		30	49	3.29284		35	63	3.74289		1	16	3.64455		1	23	3.97957
		57	73	1.39271		66	81	4.38536		28	45	2.7058		1	21	4.07956		42	58	3.09251		11	35	4.03379		49	76	3.29284		21	44	3.74289		35	50	3.64455		58	76	3.97957
		52	75	1.39271		13	33	4.38536		36	53	2.7058		3	18	4.07956		38	65	3.09251		18	41	4.03379		33	53	3.29284		65	80	3.74289		49	75	3.64455		49	75	3.97957
		27	55	1.39271		20	35	4.38536		14	33	2.7058		61	75	4.07956		19	45	1.54625		45	73	4.03379		41	69	3.29284		35	50	3.74289		8	32	3.64455		36	52	3.97957
		16	38	1.39271		43	72	4.38536		44	72	2.7058		26	44	4.07956		22	50	1.54625		3	25	4.03379		59	74	3.29284		35	51	3.74289		1	17	3.64455		1	18	3.97957
		17	42	1.39271		20	38	4.38536		54	79	2.7058		57	75	4.07956		26	43	1.54625		9	33	4.03379		32	55	3.29284		27	55	3.74289		24	45	3.64455		39	57	3.97957
		13	30	1.39271		13	35	4.38536		2	24	2.7058		68	83	4.07956		9	24	1.54625		49	74	4.03379		8	22	3.29284		1	18	3.74289		27	53	3.64455		23	37	3.97957
		49	76	1.39271		57	75	4.38536		20	46	2.7058		56	75	4.07956		2	31	1.54625		1	21	4.03379		38	54	3.29284		65	84	3.74289		40	55	3.64455		21	39	3.97957
		17	32	1.39271		49	74	4.38536		60	76	2.7058		16	34	4.07956		48	70	1.54625		40	57	4.03379		35	55	3.29284		40	55	3.74289		48	75	3.64455		41	56	3.97957
		4	32	1.39271		22	36	4.38536		28	57	2.7058		28	42	4.07956		26	45	1.54625		10	34	4.03379		41	56	3.29284		35	55	3.74289		60	81	3.64455		40	56	3.97957
		23	43	1.39271		35	58	4.38536		22	49	2.7058		21	40	4.07956		49	75	1.54625		7	29	4.03379		5	24	3.29284		55	70	3.74289		1	29	3.64455		6	20	3.97957
		18	40	1.39271		29	44	4.38536		25	48	2.7058		7	33	4.07956		1	15	1.54625		2	28	4.03379		41	65	3.29284		34	57	3.74289		37	54	3.64455		58	85	3.97957
		43	63	1.39271		4	18	4.38536		37	54	2.7058		58	73	4.07956		21	46	1.54625		42	56	4.03379		32	53	3.29284		21	41	3.74289		42	71	3.64455		26	43	3.97957
		57	77	1.39271		22	45	4.38536		46	61	2.7058		55	75	4.07956		21	48	1.54625		47	73	4.03379		1	28	3.29284		59	76	3.74289		59	73	3.64455		65	83	3.97957
		56	75	1.39271		49	75	4.38536		43	69	2.7058		53	74	4.07956		8	27	1.54625		31	57	4.03379		44	63	3.29284		3	23	3.74289		18	37	3.64455		5	30	3.97957
		1	25	1.39271		1	23	4.38536		30	44	2.7058		1	21	4.07956		24	44	1.54625		5	27	4.03379		15	44	3.29284		49	75	3.74289		1	19	3.64455		1	16	3.97957
		62	76	1.39271		45	71	4.38536		15	36	2.7058		42	67	4.07956		2	24	1.54625		7	21	4.03379		17	33	3.29284		1	27	3.74289		7	23	3.64455		4	27	3.97957
		2	29	1.39271		42	57	4.38536		35	50	2.7058		39	57	4.07956		17	46	1.54625		48	74	4.03379		8	23	3.29284		40	63	3.74289		42	64	3.64455		19	34	3.97957
		22	45	1.39271		61	75	4.38536		34	49	2.7058		12	34	4.07956		34	57	1.54625		57	74	4.03379		55	76	3.29284		9	38	3.74289		7	33	3.64455		19	40	3.97957
		44	59	1.39271		1	23	4.38536		16	33	2.7058		51	75	4.07956		9	32	1.54625		23	44	3.7235		22	42	3.29284		21	42	3.74289		3	31	3.64455		35	52	3.97957
		27	44	1.39271		41	56	4.38536		39	65	2.7058		19	35	4.07956		16	34	1.54625		57	75	3.7235		58	75	3.29284		49	75	3.74289		14	38	3.64455		57	73	3.97957
		58	72	1.39271		5	28	4.38536		49	76	2.7058		34	53	4.07956		15	30	1.54625		1	20	3.7235		24	52	3.29284		17	36	3.74289		27	53	3.64455		1	17	3.97957
		1	16	1.39271		67	85	4.38536		51	74	2.7058		1	24	4.07956		59	74	1.54625		22	37	3.7235		46	65	3.29284		49	74	3.74289		39	64	3.64455		7	33	3.97957
		1	25	1.39271		7	36	4.38536		23	44	2.7058		46	75	4.07956		13	41	1.54625		29	57	3.7235		40	55	3.29284		42	61	3.74289		41	56	3.64455		1	19	3.97957
		12	32	1.39271		49	76	4.38536		3	29	2.7058		35	55	4.07956		43	66	1.54625		21	35	3.7235		36	54	3.29284		48	75	3.74289		28	45	3.64455		28	54	3.97957
		1	20	1.39271		23	47	4.38536		3	23	2.7058		21	39	4.07956		45	69	1.54625		36	53	3.7235		37	52	3.29284		20	34	3.74289		28	44	3.64455		20	47	3.97957
		23	41	1.39271		1	23	4.38536		18	34	2.7058		9	36	4.07956		20	47	1.54625		48	74	3.7235		68	85	3.29284		1	20	3.74289		1	30	3.64455		39	56	3.97957
		18	44	1.39271		14	40	4.38536		47	71	2.7058		33	49	4.07956		21	45	1.54625		8	23	3.7235		44	72	3.29284		41	63	3.74289		27	53	3.64455		18	36	3.97957
		21	38	1.39271		41	56	4.38536		53	71	2.7058		70	85	4.07956		24	47	1.54625		17	38	3.7235		1	18	3.29284		9	33	3.74289		28	54	3.64455		35	49	3.97957
		36	52	1.39271		36	51	4.38536		1	24	2.7058		1	15	4.07956		49	68	1.54625		33	48	3.7235		3	21	3.29284		59	73	3.74289		45	72	3.64455		16	38	3.97957
		33	51	1.39271		29	50	4.38536		9	30	2.7058		17	38	4.07956		29	50	1.54625		22	36	3.7235		4	28	3.29284		14	39	3.47554		42	69	3.64455		42	66	3.97957
		10	24	1.39271		38	63	4.38536		23	52	2.7058		36	65	4.07956		24	52	1.54625		34	53	3.7235		60	85	3.29284		9	33	3.47554		48	76	3.64455		19	36	3.97957
		16	45	1.39271		3	23	4.38536		66	85	2.7058		60	75	4.07956		28	51	1.54625		5	28	3.7235		36	51	3.29284		27	55	3.47554		25	45	3.64455		17	44	3.97957
		28	53	1.39271		26	48	4.38536		14	32	2.7058		2	22	4.07956		46	69	1.54625		1	25	3.7235		21	46	3.29284		54	70	3.47554		1	29	3.64455		67	81	3.97957
		34	50	1.39271		49	75	4.38536		39	63	2.7058		46	74	4.07956		67	85	1.54625		1	27	3.7235		54	74	3.29284		36	53	3.47554		48	70	3.64455		22	49	3.97957
		36	52	1.39271		1	18	4.38536		25	46	2.7058		57	76	4.07956		26	50	1.54625		5	23	3.7235		8	31	3.29284		37	55	3.47554		60	75	3.64455		1	17	3.97957
		57	85	1.39271		19	38	4.38536		56	76	2.7058		51	77	4.07956		1	22	1.54625		16	35	3.7235		55	74	3.29284		39	53	3.47554		56	76	3.64455		60	75	3.97957
		25	49	1.39271		42	66	4.38536		18	40	2.7058		12	40	4.07956		1	15	1.54625		43	65	3.7235		4	32	3.29284		1	19	3.47554		5	32	3.64455		40	65	3.97957
		26	49	1.39271		14	36	4.38536		46	72	2.7058		1	16	4.07956		4	33	1.54625		36	53	3.7235		50	76	3.29284		20	43	3.47554		41	55	3.64455		57	74	3.97957
		9	34	1.39271		55	74	4.38536		50	74	2.7058		12	36	4.07956		14	42	1.54625		11	33	3.7235		45	66	3.29284		36	57	3.47554		45	73	3.64455		59	73	3.97957
		22	51	1.39271		11	35	4.38536		14	28	2.7058		65	84	4.07956		24	52	1.54625		1	15	3.7235		40	54	3.29284		20	35	3.47554		38	54	3.64455		82	96	3.97957
		54	79	1.39271		5	19	4.38536		20	42	2.7058		49	73	4.07956		65	90	1.54625		42	62	3.7235		14	33	3.29284		8	34	3.47554		35	58	3.64455		14	35	3.97957
		36	51	1.39271		2	23	4.38536		22	48	2.7058		12	26	4.07956		15	32	1.54625		58	84	3.7235		1	27	3.29284		58	75	3.47554		57	75	3.64455		45	62	3.97957
		38	64	1.39271		7	22	4.38536		47	61	2.7058		25	48	4.07956		9	32	1.54625		18	33	3.7235		5	28	3.29284		20	40	3.47554		65	94	3.64455		48	66	3.97957
		17	33	1.39271		2	27	4.38536		1	27	2.7058		1	29	4.07956		56	72	1.54625		19	41	3.7235		14	31	3.29284		56	73	3.47554		34	53	3.64455		39	61	3.97957
		35	51	1.39271		14	35	4.38536		56	76	2.7058		55	70	4.07956		35	52	1.54625		14	43	3.7235		48	76	3.29284		49	75	3.47554		27	53	3.64455		50	76	3.97957
		46	66	1.39271		1	23	4.38536		60	76	2.7058		9	35	4.07956		58	85	1.54625		64	89	3.7235		42	56	3.29284		17	33	3.47554		47	75	3.64455		58	74	3.97957
		19	46	1.39271		17	36	4.38536		8	24	2.7058		35	51	4.07956		23	50	1.54625		5	28	3.7235		14	30	3.29284		57	74	3.47554		26	43	3.64455		7	35	3.97957
		34	55	1.39271		2	20	4.38536		14	42	2.7058		17	35	4.07956		25	52	1.54625		1	29	3.7235		27	54	3.29284		29	49	3.47554		4	30	3.64455		59	75	3.97957
		4	27	1.39271		21	44	4.38536		32	54	2.7058		3	23	4.07956		40	69	1.54625		7	23	3.7235		26	46	3.29284		19	35	3.47554		40	54	3.64455		37	63	3.97957
		67	83	1.39271		25	40	4.38536		15	41	2.7058		20	34	4.07956		20	48	1.54625		37	55	3.7235		43	70	3.29284		7	35	3.47554		32	53	3.64455		36	56	3.97957
		26	53	1.39271		51	66	4.38536		69	86	2.7058		20	39	4.07956		18	43	1.54625		8	26	3.7235		25	46	3.29284		17	36	3.47554		8	31	3.64455		3	20	3.97957
		24	43	1.39271		1	17	4.38536		30	52	2.7058		49	75	4.07956		35	53	1.54625		34	48	3.7235		17	31	3.29284		12	41	3.47554		25	53	3.64455		1	15	3.97957
		21	38	1.39271		57	72	4.38536		69	96	2.7058		14	33	4.07956		1	16	1.54625		14	41	3.7235		39	66	3.29284		24	50	3.47554		55	75	3.64455		21	37	3.97957
		58	75	1.39271		1	22	4.38536		1	30	2.7058		35	49	4.07956		22	48	1.54625		66	82	3.7235		45	66	3.29284		56	73	3.47554		26	40	3.64455		26	49	3.97957
		16	43	1.39271		23	38	4.38536		25	51	2.7058		43	59	4.07956		48	75	1.54625		54	74	3.7235		55	75	3.29284		42	56	3.47554		21	42	3.64455		47	73	3.97957
		23	51	1.39271		1	26	4.38536		27	51	2.7058		29	49	4.07956		56	75	1.54625		63	83	3.7235		1	23	3.29284		13	30	3.47554		5	29	3.64455		42	59	3.97957
		16	42	1.39271		1	18	4.38536		23	46	2.7058		1	20	4.07956		41	55	1.54625		1	18	3.7235		55	71	3.29284		14	35	3.47554		12	35	1.82227		19	40	3.97957
		50	75	1.39271		41	66	4.38536		35	55	2.7058		37	56	4.07956		15	41	1.54625		70	84	3.7235		1	18	3.29284		29	48	3.47554		1	24	1.82227		53	75	3.97957
		48	76	1.39271		3	25	4.38536		51	80	2.7058		1	16	4.07956		60	76	1.54625		20	39	3.7235		24	44	3.29284		4	19	3.47554		60	77	1.82227		1	23	3.97957
		27	42	1.39271		1	18	4.38536		25	43	2.7058		1	18	4.07956		19	48	1.54625		20	49	3.7235		6	31	3.29284		41	56	3.47554		2	29	1.82227		51	75	3.97957
		35	53	1.39271		6	21	4.38536		1	17	2.7058		19	39	4.07956		14	28	1.54625		17	38	3.7235		7	30	3.29284		69	84	3.47554		31	47	1.82227		12	35	3.67345
		2	25	1.39271		5	32	4.38536		29	55	2.7058		19	36	4.07956		5	32	1.54625		57	72	3.7235		32	54	3.29284		4	23	3.47554		53	74	1.82227		12	26	3.67345
		53	75	1.39271		48	74	4.38536		27	45	2.7058		47	70	4.07956		1	15	1.54625		4	20	3.7235		5	22	3.29284		19	33	3.47554		26	55	1.82227		39	57	3.67345
		8	22	1.39271		24	40	4.11127		43	72	2.7058		42	57	4.07956		56	73	1.54625		21	35	3.7235		51	76	3.29284		11	32	3.47554		9	27	1.82227		1	20	3.67345
		2	17	1.39271		1	19	4.11127		69	85	2.7058		1	19	4.07956		28	48	1.54625		9	30	3.7235		37	53	3.29284		35	55	3.47554		16	31	1.82227		73	91	3.67345
		23	43	1.39271		36	57	4.11127		9	23	2.7058		20	48	4.07956		20	48	1.54625		35	54	3.7235		36	55	3.29284		7	32	3.47554		24	43	1.82227		50	75	3.67345
		54	76	1.39271		18	35	4.11127		53	77	2.7058		36	50	4.07956		4	18	1.54625		12	28	3.7235		41	67	3.29284		23	49	3.47554		34	55	1.82227		1	18	3.67345
		14	33	1.39271		1	21	4.11127		17	45	2.7058		67	81	4.07956		4	25	1.54625		58	74	3.7235		47	76	3.29284		11	26	3.47554		40	64	1.82227		61	75	3.67345
		23	49	1.39271		20	34	4.11127		2	29	2.7058		13	33	4.07956		35	56	1.54625		68	85	3.7235		13	35	3.29284		7	34	3.47554		8	32	1.82227		14	39	3.67345
		1	15	1.39271		24	46	4.11127		15	41	2.7058		49	75	4.07956		18	42	1.54625		36	57	3.7235		54	75	3.29284		17	35	3.47554		44	71	1.82227		34	48	3.67345
		13	40	1.39271		1	16	4.11127		62	76	2.7058		1	17	4.07956		49	76	1.54625		1	24	3.7235		14	28	3.29284		35	49	3.47554		28	50	1.82227		12	36	3.67345
		25	43	1.39271		1	26	4.11127		26	44	2.7058		45	59	4.07956		33	51	1.54625		39	56	3.7235		21	49	3.29284		45	59	3.47554		19	34	1.82227		21	49	3.67345
		48	65	1.39271		55	74	4.11127		50	65	2.7058		12	28	4.07956		33	50	1.54625		1	28	3.7235		61	75	3.29284		19	34	3.47554		5	33	1.82227		47	61	3.67345
		8	30	1.39271		49	75	4.11127		21	37	2.7058		66	85	4.07956		15	42	1.54625		15	36	3.7235		32	46	3.29284		1	20	3.47554		48	66	1.82227		55	74	3.67345
		1	24	1.39271		45	68	4.11127		50	76	2.7058		29	43	4.07956		7	25	1.54625		1	24	3.7235		8	24	3.29284		18	35	3.47554		13	32	1.82227		34	53	3.67345
		22	48	1.39271		12	33	4.11127		20	49	2.7058		29	50	4.07956		24	45	1.54625		61	75	3.7235		14	31	3.29284		38	53	3.47554		18	42	1.82227		60	74	3.67345
		60	75	1.39271		41	59	4.11127		35	52	2.7058		47	62	4.07956		37	58	1.54625		22	47	3.7235		33	57	3.29284		6	34	3.47554		2	31	1.82227		23	37	3.67345
		58	73	1.39271		55	70	4.11127		47	75	2.7058		57	75	4.07956		30	46	1.54625		59	73	3.7235		14	34	3.29284		34	49	3.47554		14	29	1.82227		34	48	3.67345
		56	74	1.39271		5	34	4.11127		45	74	2.7058		30	44	4.07956		46	66	1.54625		61	75	3.7235		38	54	3.29284		19	44	3.47554		35	51	1.82227		47	74	3.67345
		5	22	1.39271		5	29	4.11127		43	61	2.7058		18	41	4.07956		4	32	1.54625		42	56	3.7235		34	54	3.29284		3	20	3.47554		55	75	1.82227		60	76	3.67345
		27	53	1.39271		6	35	4.11127		21	45	2.7058		34	54	4.07956		58	72	1.54625		22	36	3.7235		61	77	3.29284		14	34	3.47554		40	54	1.82227		58	76	3.67345
		29	55	1.39271		59	85	4.11127		41	70	2.7058		59	74	4.07956		39	62	1.54625		34	59	3.7235		44	64	3.29284		16	35	3.47554		30	54	1.82227		1	20	3.67345
		49	73	1.39271		19	33	4.11127		31	53	2.7058		17	36	4.07956		22	49	1.54625		1	21	3.7235		41	57	3.29284		36	56	3.47554		1	21	1.82227		2	20	3.67345
		42	62	1.39271		68	84	4.11127		50	65	2.7058		1	17	4.07956		45	69	1.54625		1	18	3.7235		48	76	3.29284		5	34	3.47554		12	35	1.82227		1	17	3.67345
		29	44	1.39271		26	55	4.11127		27	42	2.7058		41	62	4.07956		54	73	1.54625		24	51	3.7235		39	55	3.29284		20	36	3.47554		56	71	1.82227		34	56	3.67345
		18	44	1.39271		19	33	4.11127		46	75	2.7058		49	74	4.07956		32	49	1.54625		21	37	3.7235		53	75	3.29284		1	17	3.47554		37	52	1.82227		55	75	3.67345
		44	71	1.39271		1	22	4.11127		43	69	2.7058		58	74	4.07956		27	47	1.54625		41	66	3.7235		29	54	3.29284		1	20	3.47554		35	53	1.82227		57	75	3.67345
		18	47	1.39271		9	27	4.11127		51	70	2.7058		14	28	4.07956		39	53	1.54625		1	15	3.7235		42	57	3.29284		50	74	3.47554		29	55	1.82227		7	35	3.67345
		36	62	1.39271		17	33	4.11127		1	15	2.7058		1	21	4.07956		45	69	1.54625		50	74	3.7235		28	43	3.29284		36	57	3.47554		48	75	1.82227		51	76	3.67345
		54	76	1.39271		34	54	4.11127		39	53	2.7058		7	29	4.07956		35	61	1.54625		22	42	3.7235		55	76	3.29284		42	66	3.47554		56	75	1.82227		42	67	3.67345
		61	85	1.39271		29	43	4.11127		30	44	2.7058		40	54	4.07956		8	32	1.54625		59	75	3.7235		38	54	3.29284		35	51	3.47554		8	33	1.82227		58	74	3.67345
		48	76	1.39271		69	84	4.11127		53	75	2.7058		1	28	4.07956		49	75	1.54625		42	59	3.7235		1	30	3.29284		1	28	3.47554		68	85	1.82227		34	50	3.67345
		55	70	1.39271		42	70	4.11127		8	25	2.7058		35	51	4.07956		55	71	1.54625		4	18	3.7235		18	37	3.29284		4	22	3.47554		5	31	1.82227		17	41	3.67345
		25	41	1.39271		66	84	4.11127		59	76	2.7058		41	60	4.07956		48	76	1.54625		42	56	3.7235		33	53	3.29284		21	48	3.47554		20	45	1.82227		22	39	3.67345
		20	43	1.39271		14	28	4.11127		56	73	2.7058		48	76	4.07956		53	73	1.54625		33	47	3.7235		23	42	3.29284		38	66	3.47554		45	71	1.82227		26	40	3.67345
		24	45	1.39271		57	75	4.11127		64	85	2.7058		59	86	4.07956		49	72	1.54625		55	70	3.7235		38	53	3.29284		22	37	3.47554		5	28	1.82227		60	74	3.67345
		40	55	1.39271		57	71	4.11127		27	43	2.7058		51	75	4.07956		21	40	1.54625		37	57	3.7235		14	29	3.29284		34	57	3.47554		10	30	1.82227		46	75	3.67345
		44	72	1.39271		55	74	4.11127		21	49	2.7058		14	35	4.07956		27	49	1.54625		4	29	3.7235		59	75	3.29284		11	35	3.47554		33	49	1.82227		19	35	3.67345
		42	71	1.39271		18	34	4.11127		20	35	2.7058		17	38	4.07956		59	86	1.54625		32	49	3.4132		61	75	3.29284		41	55	3.47554		32	53	1.82227		19	40	3.67345
		59	76	1.39271		13	30	4.11127		30	44	2.7058		52	76	4.07956		32	54	1.54625		8	35	3.4132		5	28	3.29284		30	44	3.47554		33	53	1.82227		21	39	3.67345
		21	50	1.39271		60	74	4.11127		23	45	2.7058		31	49	4.07956		47	76	1.54625		52	75	3.4132		57	76	3.29284		3	17	3.47554		28	54	1.82227		55	74	3.67345
		26	45	1.39271		1	18	4.11127		18	35	2.7058		20	35	4.07956		55	70	1.54625		7	33	3.4132		35	55	3.29284		21	44	3.47554		1	30	1.82227		49	75	3.67345
		33	52	1.39271		56	74	4.11127		29	50	2.7058		57	74	4.07956		17	36	1.54625		15	38	3.4132		52	76	3.29284		43	70	3.47554		14	30	1.82227		29	57	3.67345
		60	75	1.39271		14	39	4.11127		49	76	2.7058		18	35	4.07956		1	30	1.54625		37	56	3.4132		41	66	3.29284		17	35	3.47554		51	73	1.82227		61	76	3.67345
		60	76	1.39271		12	31	4.11127		42	57	2.7058		59	73	4.07956		1	19	1.54625		39	55	3.4132		36	52	3.29284		11	34	3.47554		13	27	1.82227		69	84	3.67345
		23	45	1.39271		57	72	4.11127		12	30	2.7058		23	43	4.07956		24	45	1.54625		34	58	3.4132		46	72	3.29284		9	32	3.47554		35	49	1.82227		37	53	3.67345
		29	54	1.39271		4	18	4.11127		61	75	2.7058		55	74	4.07956		1	18	1.54625		2	20	3.4132		12	31	3.29284		22	44	3.47554		17	36	1.82227		66	84	3.67345
		4	31	1.39271		1	22	4.11127		18	41	2.7058		17	40	4.07956		62	76	1.54625		58	74	3.4132		17	33	3.29284		42	59	3.47554		28	46	1.82227		14	35	3.67345
		21	44	1.39271		1	19	4.11127		58	73	2.7058		1	22	3.67161		3	30	1.54625		22	36	3.4132		1	21	3.29284		37	63	3.47554		16	32	1.82227		34	54	3.67345
		48	66	1.39271		57	75	4.11127		55	69	2.7058		49	75	3.67161		31	45	1.54625		21	35	3.4132		28	42	3.29284		2	23	3.47554		50	72	1.82227		56	70	3.67345
		8	31	1.39271		49	74	4.11127		24	44	2.7058		57	75	3.67161		53	76	1.54625		57	75	3.4132		1	23	3.29284		9	33	3.47554		50	72	1.82227		57	75	3.67345
		62	85	1.39271		1	20	4.11127		41	55	2.7058		38	57	3.67161		70	89	1.54625		59	75	3.4132		39	66	3.29284		49	70	3.47554		58	77	1.82227		13	33	3.67345
		50	66	1.39271		10	39	4.11127		19	44	2.7058		3	19	3.67161		47	63	1.54625		57	75	3.4132		51	75	3.29284		57	73	3.2082		68	82	1.82227		34	59	3.67345
		36	51	1.39271		1	25	4.11127		47	62	2.7058		34	55	3.67161		21	47	1.54625		9	34	3.4132		58	74	3.29284		22	50	3.2082		4	30	1.82227		56	73	3.67345
		15	30	1.39271		19	36	4.11127		36	53	2.7058		4	19	3.67161		28	42	1.54625		41	67	3.4132		67	86	3.29284		22	40	3.2082		16	36	1.82227		20	34	3.67345
		31	57	1.39271		1	18	4.11127		20	46	2.7058		1	22	3.67161		6	34	1.54625		17	33	3.4132		15	42	3.29284		16	35	3.2082		4	31	1.82227		45	60	3.67345
		19	46	1.39271		15	33	4.11127		19	46	2.7058		57	73	3.67161		41	61	1.54625		37	57	3.4132		18	32	3.29284		37	54	3.2082		3	31	1.82227		40	57	3.67345
		75	96	1.39271		2	20	4.11127		26	51	2.7058		7	30	3.67161		39	60	1.54625		8	33	3.4132		72	86	3.29284		18	40	3.2082		61	76	1.82227		1	23	3.67345
		35	57	1.39271		65	79	4.11127		67	93	2.7058		14	36	3.67161		8	33	1.54625		1	28	3.4132		41	57	3.29284		36	57	3.2082		69	85	1.82227		1	21	3.67345
		49	71	1.39271		59	74	4.11127		19	38	2.7058		1	23	3.67161		27	46	1.54625		67	82	3.4132		47	76	3.29284		59	76	3.2082		5	32	1.82227		58	74	3.67345
		31	47	1.39271		41	56	4.11127		38	56	2.7058		3	28	3.67161		1	19	1.54625		66	84	3.4132		16	32	3.29284		20	49	3.2082		49	72	1.82227		9	36	3.67345
		53	77	1.39271		1	17	4.11127		6	25	2.7058		34	48	3.67161		47	69	1.54625		56	73	3.4132		15	44	3.29284		33	55	3.2082		35	55	1.82227		20	39	3.67345
		56	73	1.39271		9	33	4.11127		46	75	2.7058		14	33	3.67161		29	49	1.54625		5	22	3.4132		56	72	3.29284		2	19	3.2082		15	33	1.82227		4	22	3.67345
		43	64	1.39271		66	83	4.11127		22	43	2.7058		5	28	3.67161		14	29	1.54625		28	49	3.4132		61	75	3.29284		34	48	3.2082		29	43	1.82227		1	28	3.67345
		75	103	1.39271		18	40	4.11127		1	28	2.7058		11	34	3.67161		23	51	1.54625		79	97	3.4132		43	64	3.29284		56	73	3.2082		1	18	1.82227		59	75	3.67345
		43	57	1.39271		40	68	4.11127		53	77	2.7058		21	41	3.67161		40	66	1.54625		1	26	3.4132		24	46	3.29284		17	34	3.2082		47	72	1.82227		31	50	3.67345
		39	58	1.39271		61	75	4.11127		50	66	2.7058		23	37	3.67161		13	34	1.54625		1	15	3.4132		50	68	3.29284		1	22	3.2082		53	76	1.82227		20	36	3.67345
		37	52	1.39271		18	38	4.11127		64	93	2.7058		59	74	3.67161		16	33	1.54625		1	26	3.4132		12	26	3.29284		14	41	3.2082		37	54	1.82227		21	41	3.67345
		27	45	1.39271		47	73	4.11127		35	58	2.7058		18	36	3.67161		42	69	1.54625		17	35	3.4132		27	44	3.29284		59	74	3.2082		55	74	1.82227		23	38	3.67345
		27	46	1.39271		56	71	4.11127		42	71	2.7058		14	40	3.67161		36	52	1.54625		44	68	3.4132		55	71	3.29284		57	71	3.2082		67	85	1.82227		9	36	3.67345
		61	76	1.39271		1	17	4.11127		41	70	2.7058		13	42	3.67161		1	18	1.54625		29	43	3.4132		40	54	3.29284		1	16	3.2082		71	90	1.82227		26	47	3.67345
		1	29	1.39271		14	40	4.11127		5	30	2.7058		41	59	3.67161		8	24	1.54625		37	51	3.4132		25	40	3.29284		37	63	3.2082		36	55	1.82227		21	35	3.67345
		20	44	1.39271		21	41	4.11127		9	23	2.7058		62	76	3.67161		44	58	1.54625		9	31	3.4132		3	26	3.29284		1	20	3.2082		41	61	1.82227		65	85	3.67345
		14	29	1.39271		1	22	3.83719		55	75	2.7058		1	26	3.67161		47	75	1.54625		55	71	3.4132		9	34	3.29284		14	30	3.2082		36	65	1.82227		9	35	3.67345
		55	74	1.39271		37	55	3.83719		29	44	2.7058		36	54	3.67161		58	76	1.54625		24	49	3.4132		57	75	3.29284		13	38	3.2082		36	51	1.82227		13	30	3.67345
		44	72	1.39271		58	76	3.83719		47	76	2.7058		10	34	3.67161		36	55	1.54625		26	48	3.4132		38	53	3.29284		37	63	3.2082		27	45	1.82227		54	75	3.67345
		53	68	1.39271		47	74	3.83719		28	55	2.7058		7	35	3.67161		56	75	1.54625		18	39	3.4132		48	76	3.29284		14	29	3.2082		16	31	1.82227		47	66	3.67345
		28	42	1.39271		34	55	3.83719		28	53	2.7058		19	35	3.67161		10	32	1.54625		22	41	3.4132		2	18	3.29284		38	57	3.2082		16	30	1.82227		1	15	3.67345
		55	76	1.39271		1	19	3.83719		21	45	2.7058		12	41	3.67161		39	68	1.54625		37	55	3.4132		8	31	3.29284		34	56	3.2082		56	75	1.82227		49	75	3.67345
		25	46	1.39271		40	55	3.83719		1	30	2.7058		1	17	3.67161		55	75	1.54625		1	30	3.4132		5	23	3.29284		17	33	3.2082		10	32	1.82227		59	76	3.67345
		20	37	1.39271		1	18	3.83719		1	22	2.7058		55	74	3.67161		1	30	1.54625		20	47	3.4132		53	75	3.29284		29	48	3.2082		53	76	1.82227		1	16	3.67345
		43	69	1.39271		50	66	3.83719		22	46	2.7058		5	22	3.67161		16	32	1.54625		34	54	3.4132		1	29	3.29284		12	29	3.2082		49	77	1.82227		22	36	3.67345
		63	90	1.39271		8	23	3.83719		38	58	2.7058		58	75	3.67161		39	63	1.54625		60	75	3.4132		47	73	3.29284		21	48	3.2082		16	33	1.82227		5	20	3.67345
		12	30	1.39271		39	55	3.83719		8	24	2.7058		56	74	3.67161		24	43	1.54625		4	33	3.4132		69	86	3.29284		14	38	3.2082		31	48	1.82227		57	77	3.67345
		7	24	1.39271		14	40	3.83719		48	76	2.7058		36	52	3.67161		44	66	1.54625		36	56	3.4132		44	60	3.29284		1	27	3.2082		44	66	1.82227		3	26	3.67345
		1	22	1.39271		1	17	3.83719		7	30	2.7058		1	22	3.67161		53	68	1.54625		17	35	3.4132		26	46	3.29284		13	33	3.2082		28	47	1.82227		13	33	3.67345
		17	32	1.39271		1	18	3.83719		48	70	2.7058		5	22	3.67161		22	38	1.54625		21	47	3.4132		3	31	3.29284		42	67	3.2082		47	70	1.82227		21	48	3.67345
		26	44	1.39271		14	33	3.83719		1	28	2.7058		18	33	3.67161		28	54	1.54625		1	20	3.4132		26	52	3.29284		1	17	3.2082		9	28	1.82227		22	37	3.67345
		55	74	1.39271		19	35	3.83719		1	24	2.7058		41	62	3.67161		46	74	1.54625		60	75	3.4132		59	74	3.29284		22	39	3.2082		22	51	1.82227		2	23	3.67345
		25	47	1.39271		22	37	3.83719		17	44	2.7058		60	76	3.67161		42	60	1.54625		4	18	3.4132		9	33	3.29284		6	33	3.2082		42	63	1.82227		16	40	3.67345
		60	88	1.39271		1	19	3.83719		5	32	2.7058		60	74	3.67161		26	44	1.54625		18	38	3.4132		61	78	3.29284		55	70	3.2082		39	54	1.82227		35	49	3.67345
		1	19	1.39271		5	22	3.83719		60	86	2.7058		19	41	3.67161		53	74	1.54625		34	59	3.4132		47	76	3.29284		37	52	3.2082		55	71	1.82227		10	33	3.67345
		28	55	1.39271		51	66	3.83719		20	45	2.7058		50	64	3.67161		1	25	1.54625		37	55	3.4132		17	31	3.29284		24	49	3.2082		12	26	1.82227		1	28	3.67345
		23	42	1.39271		52	75	3.83719		37	59	2.7058		46	61	3.67161		1	18	1.54625		22	37	3.4132		66	93	3.29284		28	42	3.2082		69	84	1.82227		61	75	3.67345
		50	65	1.39271		1	30	3.83719		53	75	2.7058		61	75	3.67161		60	76	1.54625		14	33	3.4132		44	66	3.29284		70	84	3.2082		27	53	1.82227		24	53	3.67345
		4	19	1.39271		46	61	3.83719		1	18	2.7058		1	25	3.67161		28	53	1.54625		33	49	3.4132		1	18	3.29284		61	75	3.2082		41	66	1.82227		57	72	3.67345
		59	74	1.39271		16	37	3.83719		17	44	2.7058		58	78	3.67161		47	75	1.54625		49	63	3.4132		52	76	3.29284		37	53	3.2082		24	49	1.82227		22	36	3.67345
		3	18	1.39271		2	30	3.83719		13	27	2.7058		18	39	3.67161		19	45	1.54625		21	36	3.4132		64	93	3.29284		58	76	3.2082		25	43	1.82227		17	42	3.67345
		1	22	1.39271		58	76	3.83719		41	68	2.7058		35	49	3.67161		33	51	1.54625		7	30	3.4132		50	75	3.29284		6	35	3.2082		35	53	1.82227		16	37	3.67345
		19	34	1.39271		43	66	3.83719		24	39	2.7058		22	38	3.67161		52	75	1.54625		47	71	3.4132		1	21	3.29284		28	48	3.2082		61	75	1.82227		47	73	3.67345
		43	67	1.39271		1	23	3.83719		50	64	2.7058		45	70	3.67161		39	54	1.54625		19	33	3.4132		41	56	3.29284		6	23	3.2082		50	75	1.82227		30	45	3.67345
		45	66	1.39271		1	19	3.83719		16	44	2.7058		58	74	3.67161		54	69	1.54625		48	62	3.4132		37	51	3.29284		68	84	3.2082		16	42	1.82227		51	75	3.67345
		2	31	1.39271		1	19	3.83719		53	75	1.3529		66	84	3.67161		8	22	1.54625		31	45	3.4132		34	53	3.29284		1	19	3.2082		15	31	1.82227		58	74	3.67345
		16	33	1.39271		7	36	3.83719		42	61	1.3529		17	35	3.67161		41	61	1.54625		26	40	3.4132		36	53	3.29284		16	34	3.2082		31	53	1.82227		35	49	3.67345
		36	64	1.39271		37	53	3.83719		27	46	1.3529		49	76	3.67161		29	46	1.54625		4	20	3.4132		58	73	3.29284		1	24	3.2082		22	37	1.82227		16	34	3.67345
		26	42	1.39271		1	25	3.83719		9	23	1.3529		28	50	3.67161		18	46	1.54625		35	49	3.4132		59	74	3.29284		1	25	3.2082		7	34	1.82227		52	81	3.67345
		22	45	1.39271		16	36	3.83719		14	29	1.3529		6	20	3.67161		72	87	1.54625		16	38	3.4132		27	49	3.29284		69	84	3.2082		35	49	1.82227		14	40	3.67345
		28	44	1.39271		37	56	3.83719		62	83	1.3529		14	39	3.67161		23	38	1.54625		58	75	3.4132		4	33	3.29284		29	47	3.2082		57	71	1.82227		16	39	3.67345
		1	18	1.39271		3	20	3.83719		16	34	1.3529		29	47	3.67161		36	51	1.54625		1	20	3.4132		30	48	3.29284		9	35	3.2082		57	76	1.82227		7	36	3.67345
		36	61	1.39271		57	76	3.83719		34	55	1.3529		48	75	3.67161		45	61	1.54625		4	18	3.4132		14	32	3.29284		4	19	3.2082		1	16	1.82227		32	47	3.67345
		41	55	1.39271		22	37	3.83719		18	39	1.3529		57	85	3.67161		38	54	1.54625		67	85	3.4132		1	18	3.29284		17	34	3.2082		12	35	1.82227		53	74	3.67345
		55	77	1.39271		58	73	3.83719		20	47	1.3529		1	19	3.67161		18	47	1.54625		68	82	3.4132		24	43	3.29284		1	21	3.2082		20	35	1.82227		4	20	3.67345
		20	42	1.39271		6	20	3.83719		8	37	1.3529		40	54	3.67161		19	45	1.54625		1	28	3.4132		39	63	3.29284		38	66	3.2082		13	31	1.82227		37	51	3.36733
		50	76	1.39271		19	40	3.83719		59	85	1.3529		14	33	3.67161		21	45	1.54625		1	19	3.4132		63	89	3.29284		22	42	3.2082		69	84	1.82227		41	58	3.36733
		25	44	1.39271		55	75	3.83719		19	34	1.3529		1	30	3.67161		9	23	1.54625		43	59	3.4132		27	53	3.29284		51	77	3.2082		30	55	1.82227		28	48	3.36733
		16	39	1.39271		27	48	3.83719		27	48	1.3529		5	34	3.67161		19	42	1.54625		40	57	3.4132		48	69	3.29284		61	77	3.2082		49	74	1.82227		48	74	3.36733
		63	85	1.39271		9	36	3.83719		55	76	1.3529		36	57	3.67161		26	51	1.54625		42	61	3.4132		37	54	3.29284		59	75	3.2082		49	76	1.82227		40	55	3.36733
		33	47	1.39271		25	40	3.83719		41	68	1.3529		36	65	3.67161		29	46	1.54625		37	54	3.4132		44	66	3.29284		48	62	3.2082		6	32	1.82227		10	35	3.36733
		36	62	1.39271		1	18	3.83719		4	18	1.3529		42	56	3.67161		49	72	1.54625		1	16	3.4132		42	70	3.29284		22	48	3.2082		17	42	1.82227		17	41	3.36733
		54	70	1.39271		35	54	3.83719		63	86	1.3529		48	74	3.67161		20	44	1.54625		44	60	3.4132		26	53	3.29284		1	17	3.2082		25	52	1.82227		36	56	3.36733
		5	32	1.39271		60	84	3.83719		14	29	1.3529		20	34	3.67161		31	53	1.54625		36	55	3.4132		14	30	3.29284		8	33	3.2082		46	69	1.82227		33	47	3.36733
		29	56	1.39271		17	34	3.83719		2	23	1.3529		58	83	3.67161		4	30	1.54625		33	57	3.4132		72	93	3.29284		42	59	3.2082		57	77	1.82227		47	72	3.36733
		21	48	1.39271		42	69	3.83719		17	37	1.3529		36	52	3.67161		5	24	1.54625		21	44	3.4132		19	46	3.29284		50	66	3.2082		57	75	1.82227		19	34	3.36733
		56	76	1.39271		12	33	3.83719		48	65	1.3529		45	60	3.67161		54	76	1.54625		1	15	3.4132		1	19	3.29284		31	50	3.2082		12	32	1.82227		16	36	3.36733
		56	74	1.39271		18	37	3.83719		41	55	1.3529		17	32	3.67161		27	44	1.54625		60	75	3.4132		8	24	3.29284		12	34	3.2082		38	55	1.82227		48	76	3.36733
		44	65	1.39271		22	36	3.83719		54	69	1.3529		45	66	3.67161		16	45	1.54625		2	23	3.4132		38	54	3.29284		40	55	3.2082		57	75	1.82227		1	22	3.36733
		34	50	1.39271		21	49	3.83719		19	48	1.3529		9	26	3.67161		46	74	1.54625		57	72	3.4132		5	28	3.29284		43	72	3.2082		61	88	1.82227		14	32	3.36733
		37	51	1.39271		20	48	3.83719		29	52	1.3529		31	50	3.67161		59	73	1.54625		9	32	3.4132		56	76	3.29284		36	61	3.2082		5	31	1.82227		14	35	3.36733
		45	71	1.39271		24	38	3.83719		51	76	1.3529		4	21	3.67161		18	46	1.54625		41	63	3.4132		71	86	3.29284		9	30	3.2082		68	85	1.82227		29	56	3.36733
		16	33	1.39271		1	15	3.83719		44	66	1.3529		2	20	3.67161		41	68	1.54625		14	35	3.4132		1	18	3.29284		58	74	3.2082		49	63	1.82227		19	35	3.36733
		14	28	1.39271		17	40	3.83719		32	53	1.3529		39	54	3.67161		4	25	1.54625		59	73	3.4132		21	36	3.29284		70	85	3.2082		18	32	1.82227		45	61	3.36733
		21	38	1.39271		38	66	3.83719		36	56	1.3529		13	30	3.67161		1	25	1.54625		22	40	3.4132		16	30	3.29284		47	66	3.2082		36	53	1.82227		14	32	3.36733
		25	44	1.39271		48	74	3.83719		14	30	1.3529		6	26	3.67161		38	54	1.54625		1	17	3.4132		35	54	3.29284		16	36	3.2082		28	52	1.82227		4	23	3.36733
		5	33	1.39271		51	75	3.83719		41	64	1.3529		36	50	3.67161		50	76	1.54625		12	35	3.4132		1	17	3.29284		1	20	3.2082		44	63	1.82227		51	66	3.36733
		31	58	1.39271		59	73	3.83719		17	42	1.3529		12	30	3.67161		12	35	1.54625		1	17	3.4132		51	75	3.29284		37	56	3.2082		38	53	1.82227		60	75	3.36733
		39	58	1.39271		16	31	3.83719		25	39	1.3529		49	74	3.67161		9	28	1.54625		43	66	3.4132		47	72	3.29284		12	31	3.2082		27	42	1.82227		13	33	3.36733
		12	40	1.39271		40	56	3.83719		7	25	1.3529		39	56	3.67161		28	49	1.54625		6	28	3.4132		39	54	3.29284		1	16	3.2082		38	54	1.82227		18	33	3.36733
		12	28	1.39271		12	35	3.83719		61	76	1.3529		12	32	3.67161		1	21	1.54625		66	83	3.4132		59	73	3.29284		37	57	3.2082		67	86	1.82227		60	74	3.36733
		13	32	1.39271		19	35	3.83719		5	25	1.3529		67	82	3.67161		28	48	1.54625		50	76	3.4132		35	52	3.29284		41	57	3.2082		14	43	1.82227		6	35	3.36733
		37	53	1.39271		12	40	3.83719		21	36	1.3529		43	57	3.67161		45	72	1.54625		58	74	3.4132		79	96	3.29284		71	86	3.2082		31	46	1.82227		6	33	3.36733
		23	51	1.39271		41	62	3.83719		14	31	1.3529		42	69	3.67161		5	20	1.54625		60	75	3.4132		62	75	3.29284		41	60	3.2082		40	54	1.82227		47	74	3.36733
		43	71	1.39271		40	54	3.83719		16	41	1.3529		68	84	3.67161		32	52	1.54625		13	36	3.4132		50	71	3.29284		1	18	3.2082		38	64	1.82227		14	34	3.36733
		9	30	1.39271		10	34	3.83719		54	68	1.3529		7	35	3.67161		1	22	1.54625		9	36	3.4132		20	47	3.29284		12	34	3.2082		16	31	1.82227		24	41	3.36733
		1	26	1.39271		9	36	3.83719		40	63	1.3529		49	63	3.67161		1	23	1.54625		40	68	3.4132		59	86	3.29284		20	36	3.2082		30	51	1.82227		26	44	3.36733
		1	27	1.39271		22	36	3.83719		17	36	1.3529		18	37	3.67161		1	18	1.54625		1	21	3.4132		35	54	3.29284		6	23	3.2082		40	57	1.82227		43	60	3.36733
		1	24	1.39271		14	36	3.83719		27	55	1.3529		39	53	3.67161		16	44	1.54625		3	22	3.4132		37	53	3.29284		25	40	3.2082		48	69	1.82227		21	49	3.36733
		62	88	1.39271		68	83	3.83719		47	63	1.3529		57	74	3.67161		19	48	1.54625		41	63	3.4132		46	75	3.29284		1	17	3.2082		6	35	1.82227		61	75	3.36733
		46	67	1.39271		3	22	3.83719		21	47	1.3529		27	48	3.67161		107	121	1.54625		12	27	3.4132		22	49	3.29284		37	62	3.2082		31	49	1.82227		1	29	3.36733
		1	19	1.39271		6	34	3.83719		26	40	1.3529		39	56	3.67161		38	53	1.54625		59	86	3.4132		28	47	3.29284		20	35	3.2082		59	75	1.82227		59	75	3.36733
		51	76	1.39271		58	76	3.83719		22	47	1.3529		40	59	3.67161		23	41	1.54625		1	22	3.4132		37	53	3.29284		6	23	3.2082		57	86	1.82227		18	33	3.36733
		1	18	1.39271		1	19	3.83719		26	51	1.3529		21	49	3.67161		38	55	1.54625		11	34	3.4132		24	46	3.29284		40	57	3.2082		61	75	1.82227		17	31	3.36733
		1	19	1.39271		1	19	3.83719		1	23	1.3529		51	65	3.67161		39	58	1.54625		1	22	3.4132		4	31	3.29284		50	75	3.2082		56	77	1.82227		33	55	3.36733
		35	61	1.39271		1	27	3.83719		48	70	1.3529		21	48	3.67161		36	57	1.54625		59	73	3.4132		57	75	3.29284		49	74	3.2082		35	54	1.82227		19	36	3.36733
		51	75	1.39271		50	75	3.83719		25	42	1.3529		40	60	3.67161		17	31	1.54625		57	74	3.4132		50	76	3.29284		32	49	2.94085		63	77	1.82227		24	49	3.36733
		26	43	1.39271		4	20	3.83719		4	26	1.3529		1	18	3.67161		23	51	1.54625		49	76	3.4132		45	75	3.29284		36	51	2.94085		55	80	1.82227		17	36	3.36733
		55	75	1.39271		13	40	3.5631		5	22	1.3529		47	70	3.67161		22	43	1.54625		16	39	3.4132		10	36	3.29284		31	53	2.94085		14	42	1.82227		36	53	3.36733
		65	87	1.39271		49	75	3.5631		38	60	1.3529		18	33	3.67161		41	55	1.54625		32	47	3.4132		6	32	3.29284		1	22	2.94085		42	64	1.82227		55	74	3.36733
		42	61	1.39271		1	20	3.5631		32	54	1.3529		17	34	3.67161		46	66	1.54625		53	74	3.4132		54	72	3.29284		37	55	2.94085		15	39	1.82227		9	31	3.36733
		17	31	1.39271		20	36	3.5631		24	43	1.3529		22	36	3.67161		41	61	1.54625		1	22	3.10291		57	69	3.29284		42	57	2.94085		50	64	1.82227		3	21	3.36733
		8	26	1.39271		51	75	3.5631		33	53	1.3529		19	42	3.67161		1	18	1.54625		3	28	3.10291		27	53	3.29284		34	48	2.94085		16	33	1.82227		68	84	3.36733
		1	24	1.39271		33	55	3.5631		15	44	1.3529		1	21	3.67161		9	33	1.54625		16	33	3.10291		21	42	3.29284		36	57	2.94085		40	69	1.82227		55	73	3.36733
		37	52	1.39271		1	18	3.5631		47	70	1.3529		20	36	3.67161		4	30	1.54625		6	22	3.10291		56	75	3.29284		50	67	2.94085		72	91	1.82227		5	34	3.36733
		50	77	1.39271		21	48	3.5631		60	76	1.3529		1	23	3.67161		1	28	1.54625		49	66	3.10291		1	30	3.29284		1	19	2.94085		27	52	1.82227		6	28	3.36733
		1	18	1.39271		34	52	3.5631		20	45	1.3529		13	32	3.67161		1	29	1.54625		50	75	3.10291		50	77	3.29284		56	71	2.94085		1	15	1.82227		8	36	3.36733
		14	41	1.39271		45	60	3.5631		67	96	1.3529		40	59	3.67161		2	27	1.54625		56	71	3.10291		48	77	3.29284		1	30	2.94085		44	64	1.82227		37	51	3.36733
		39	66	1.39271		1	27	3.5631		14	36	1.3529		23	41	3.67161		27	54	1.54625		33	55	3.10291		6	33	3.29284		34	55	2.94085		48	75	1.82227		17	39	3.36733
[truncated: 42,488 more rows]

## Sheet: Fig. S4b
	Liver 3'-OH-1	SubjectStart	SubjectEnd	RPM	Liver 3'-cP-1	SubjectStart	SubjectEnd	RPM	Liver 3'-OH-2	SubjectStart	SubjectEnd	RPM	Liver 3'-cP-2	SubjectStart	SubjectEnd	RPM	Liver 3'-OH-3	SubjectStart	SubjectEnd	RPM	Liver 3'-cP-3	SubjectStart	SubjectEnd	RPM	Hepa 1-6 3'-OH	SubjectStart	SubjectEnd	RPM	Hepa 1-6 3'-cP	SubjectStart	SubjectEnd	RPM	Hep G2 3'-OH	SubjectStart	SubjectEnd	RPM	Hep G2 3'-cP	SubjectStart	SubjectEnd	RPM
Fig. S4b		103	119	5421.81		11	26	12152.1		103	120	4739.21		5	26	10496.3		103	120	5455.19		5	26	13534.3		103	121	14779.3		5	26	11687.2		103	120	13233.8		1	26	8281.8
		103	120	4967.79		5	26	10880.1		103	119	4445.63		11	26	8468.36		103	119	4946.47		11	26	11639.6		103	120	11672		11	26	9727.25		103	121	12446		1	15	7504.87
		92	119	3874.51		13	30	9940.24		103	121	3633.89		13	30	7789.11		92	119	4416.1		5	24	8960.28		103	119	7298.02		5	24	8782.7		92	119	6651.1		1	24	6968.54
		103	121	3777.02		11	30	9296.96		92	119	3412.02		11	30	7152.7		103	121	3715.65		13	30	8206.27		92	119	4914.01		1	24	7845.11		103	119	5729.28		1	20	5948.85
		92	120	2033.35		5	24	8325.06		92	120	2295.87		5	24	6236.02		92	120	2784.8		1	26	7588.48		92	120	2281.93		13	30	7602.09		92	120	3049.96		11	26	5335.69
		103	118	1704.67		1	26	6713.71		106	121	1379.96		1	26	5790.13		92	121	1377.71		11	30	7306.43		92	121	1830.82		1	26	6398.74		92	121	1968.11		5	26	5073.04
		103	118	1455.38		1	15	6598.59		106	120	1298.79		16	36	5263.05		103	118	1288.03		1	24	6721.84		93	119	1241.4		1	20	5432.01		90	119	1892.89		13	30	3418.15
		93	119	1232.55		1	24	6392.76		103	118	1275.79		1	24	5172.07		93	119	1215.36		1	20	5309.7		103	118	1022.97		11	30	5390.84		93	119	1752.02		5	24	3321.72
		92	118	1111.38		1	20	6362.06		92	121	1240.61		13	36	4740.05		93	120	1085.47		13	36	4479.06		90	119	880.285		13	28	4857.47		93	120	1116.04		16	36	3207.23
		92	121	1098.85		16	36	5523.36		93	119	978.148		54	73	4517.71		106	121	1082.38		16	36	4292.88		106	121	803.452		13	29	4809.35		97	120	976.534		11	30	2872.33
		106	121	969.324		13	29	4778.12		97	120	942.972		1	20	3809.5		106	120	1049.91		13	29	4274.26		95	119	786.988		1	15	3986.72		95	119	868.487		54	73	2748.05
		93	120	930.328		11	28	4568.17		93	120	915.914		13	29	3435.81		97	120	1003.52		13	28	4036.27		97	119	690.398		11	28	3543.18		97	119	863.016		13	36	2703.05
		106	120	835.624		54	73	4444.84		107	121	800.918		11	28	3390.12		92	118	949.4		11	28	4018.89		93	120	638.81		54	73	3216.75		106	120	830.191		13	29	2161.22
		95	119	800.807		13	36	4411.67		97	119	776.566		13	28	3283.23		97	119	838.07		54	73	3623.89		92	118	628.932		5	20	3204.99		93	121	748.129		13	28	2073.05
		97	120	731.171		13	28	4400.71		93	121	750.86		1	15	3122.91		90	119	824.154		11	29	3238.2		106	120	624.541		16	36	3179.05		95	120	709.834		5	20	1876.22
		100	121	687.997		5	20	4110.45		100	121	731.92		11	36	3007.45		93	121	821.061		11	36	3085.23		93	121	603.686		13	36	2974.8		106	121	653.758		1	23	1865.2
		97	119	653.18		11	29	3572.97		105	120	695.391		11	29	2865.89		97	121	715.916		13	39	2862.75		105	120	532.342		5	28	2694.88		97	121	625.037		11	28	1687.95
		93	121	616.969		16	30	3422.77		92	118	685.921		13	39	2803.88		100	121	706.638		1	23	2814.96		105	121	531.244		11	29	2529.66		92	118	545.71		1	28	1677.85
		90	119	611.398		11	36	3015.48		95	119	684.568		11	39	2575.43		101	121	641.696		11	39	2634.99		97	120	428.069		1	23	2188.79		103	118	519.724		1	21	1496.63
		100	120	598.864		1	23	2490.06		105	121	656.157		16	30	2387.77		107	121	638.603		5	28	2599.31		95	120	368.798		16	30	1889.09		105	120	426.721		11	36	1478.87
		101	121	544.549		5	28	2202.55		95	120	652.099		5	20	2333.51		95	119	624.687		1	15	2502.5		105	119	323.795		11	36	1822.25		91	119	414.412		13	39	1474.28
		105	121	529.229		13	39	2047.69		97	121	622.335		13	38	2207.86		105	121	616.956		5	20	2368.14		102	120	286.477		13	39	1628.43		105	121	351.498		1	18	1458.97
		105	120	515.302		1	18	1717.96		101	121	611.512		5	28	2171.14		95	120	616.956		13	38	2073.99		97	121	285.379		1	28	1550.63		95	121	326.879		11	29	1378.46
		92	118	515.302		1	21	1645.06		100	120	572.277		1	23	2031.22		105	120	598.401		16	30	2056.3		102	121	273.305		77	92	1540.47		100	120	284.481		16	30	1338.67
		97	121	504.16		7	26	1631.08		90	119	522.22		11	38	1627.34		100	120	530.365		1	21	2008.21		95	121	237.084		1	25	1494.48		91	120	283.113		1	25	1195.71
		95	120	490.233		11	39	1599.56		101	120	469.457		13	40	1589.81		101	120	463.876		7	26	1851.51		91	119	194.277		13	40	1451.17		96	120	274.907		13	38	1177.34
		101	120	403.885		13	38	1503.36		99	121	435.634		13	35	1557.58		98	121	417.489		1	25	1814.58		102	119	180.008		77	94	1424.44		54	73	242.082		13	40	1145.51
		95	118	399.707		13	35	1471.84		95	121	343.637		54	76	1463.75		99	121	417.489		11	38	1629.96		100	121	151.47		13	38	1396.37		100	121	236.611		11	39	1015.71
		107	121	396.922		1	25	1465.26		105	119	323.344		7	26	1393.58		95	121	360.277		54	76	1485.99		54	73	150.373		19	36	1386.74		105	119	225.67		5	28	990.608
		99	121	378.816		19	36	1452.1		99	120	304.403		1	21	1295.67		105	119	341.722		1	28	1473.57		97	118	144.885		7	26	1304.93		101	120	199.684		1	17	965.812
		98	121	363.497		10	26	1385.23		98	121	286.815		16	38	1178.18		96	120	312.343		77	94	1463.95		95	118	143.787		1	18	1207.89		103	117	199.684		19	36	915.608
		105	119	306.396		13	40	1372.07		104	121	274.639		19	36	1178.18		98	120	304.612		19	36	1430.44		104	120	132.811		54	76	1158.96		104	120	195.58		16	38	906.118
		99	120	293.861		77	94	1215.02		104	120	270.58		77	94	1164.72		99	120	301.52		13	40	1406.86		104	121	130.616		1	21	1125.81		102	120	195.58		13	35	881.017
		95	118	267.4		54	76	1188.43		98	120	262.463		1	28	1147.58		104	121	248.947		10	26	1318.43		101	119	125.128		1	19	1079.02		99	120	166.859		1	22	842.445
		97	118	264.614		1	28	1173.36		97	118	246.228		11	40	1050.49		102	120	236.577		13	35	1315.64		103	117	121.835		74	92	1074.21		101	121	164.123		1	19	836.017
		95	121	263.222		16	35	1135.81		102	120	231.346		1	18	999.901		91	120	235.031		1	22	1182.21		104	119	120.737		77	91	1061.38		102	121	153.182		77	92	820.405
		98	120	240.938		11	38	1115.8		95	118	217.817		1	25	978.28		97	118	225.753		77	92	1095.33		96	119	118.542		10	26	1054.69		90	118	146.343		11	40	768.058
		104	121	218.655		1	19	1095.24		102	121	211.053		16	35	977.464		96	121	222.661		11	40	1033.27		100	120	117.444		1	22	988.926		98	120	142.24		11	38	713.874
		104	120	214.477		77	92	1080.72		96	120	183.995		77	92	910.151		104	120	199.467		16	38	991.381		101	120	103.176		16	38	952.567		96	121	139.505		54	76	689.079
		102	121	196.372		11	40	1067.56		91	120	183.995		74	92	885.673		91	119	197.921		27	46	987.968		96	120	99.8827		13	35	941.873		99	121	132.666		7	26	677.446
		96	120	185.23		16	38	1062.9		96	121	173.171		13	33	833.863		102	121	197.921		74	92	950.112		101	121	98.7851		27	46	897.76		101	119	131.299		16	39	672.548
		102	120	185.23		1	17	1049.75		1	25	159.642		10	26	833.455		95	118	185.551		1	18	877.814		100	119	92.1994		16	39	885.462		104	121	131.299		77	91	667.344
		91	120	178.267		1	22	911.607		1	26	158.289		1	22	821.624		101	119	171.634		1	19	827.857		99	121	88.9065		74	91	818.09		102	119	129.931		16	35	652.65
		100	119	167.125		74	92	896.532		91	119	154.231		16	40	802.858		100	119	137.617		16	40	782.555		90	118	87.8089		25	46	728.528		95	118	127.196		13	33	639.181
		91	119	167.125		18	36	833.766		101	119	142.055		27	46	746.56		93	118	125.247		25	46	760.524		91	120	75.7352		1	17	707.14		96	119	127.196		74	92	589.283
		97	118	167.125		13	33	818.418		100	119	139.349		11	35	689.854		102	119	122.154		16	35	754.318		96	121	72.4424		13	33	693.237		107	121	117.622		10	26	573.671
		96	121	161.554		16	40	793.75		96	119	116.35		18	36	650.283		96	119	106.692		77	105	746.251		98	120	72.4424		58	73	685.752		98	121	117.622		16	40	547.651
		101	119	154.591		27	46	770.453		98	119	108.232		58	73	641.716		104	119	98.9603		18	36	738.804		93	118	70.2471		11	38	671.315		104	119	114.886		27	46	532.345
		93	118	130.914		11	35	763.875		102	119	102.821		77	105	638.452		98	119	94.3215		13	33	707.464		99	120	70.2471		16	35	670.513		97	118	113.519		77	105	480.916
		90	118	128.129		74	94	729.34		77	102	96.056		74	94	633.964		94	121	86.5903		58	73	699.397		99	119	68.0519		11	40	668.641		100	119	106.68		1	29	462.549
		96	119	126.736		16	39	705.769		104	119	94.7031		15	36	617.238		1	25	86.5903		11	35	677.987		98	121	64.7591		16	40	660.888		77	102	90.2679		18	36	452.447
		104	119	114.202		15	36	689.05		94	121	93.3502		25	46	596.84		77	102	85.044		16	39	591.415		98	119	59.271		18	36	660.086		98	119	72.4879		15	36	420.61
		102	119	107.238		10	30	688.227		93	118	83.8799		1	17	589.905		76	102	78.859		74	91	583.348		56	71	57.0758		11	39	610.626		95	117	69.7525		25	46	391.529
		98	119	101.668		58	73	671.234		99	119	79.8212		77	91	580.114		94	120	78.859		10	30	574.039		107	121	53.783		74	94	589.506		94	119	67.0171		19	38	376.223
		106	119	101.668		77	91	636.425		1	24	78.4683		16	39	579.298		1	26	72.674		15	36	554.491		77	102	49.3925		103	120	578.01		92	117	67.0171		74	91	351.121
		93	118	89.1333		74	91	560.504		94	120	78.4683		1	19	534.831		77	103	72.674		77	91	551.077		94	119	41.7092		19	38	562.504		99	119	61.5463		21	46	349.284
		77	102	72.4208		25	46	558.037		77	100	71.7038		10	30	485.468		90	118	72.674		5	29	537.114		16	32	41.7092		21	46	526.411		97	117	61.5463		11	35	337.652
		94	121	72.4208		77	105	556.941		90	118	70.3509		74	91	479.757		74	103	58.7577		1	17	529.667		13	32	40.6116		77	105	509.034		93	118	60.1786		58	73	330.305
		1	25	66.8499		7	24	476.36		74	103	67.6451		31	53	471.19		77	100	57.2114		47	73	510.429		94	120	38.4164		15	36	494.329		85	100	46.5016		74	94	328.162
		103	117	64.0645		20	36	471.152		75	102	67.6451		19	38	398.166		91	118	57.2114		19	38	498.018		55	71	37.3188		13	34	465.188		91	118	45.1339		19	46	307.652
		94	120	62.6718		11	33	464.848		1	27	64.9393		11	33	388.783		99	119	54.1189		74	94	493.984		91	118	36.2212		5	29	442.998		54	72	42.3986		20	36	306.733
		99	119	58.4937		15	30	455.255		76	100	63.5864		20	36	384.703		1	27	51.0264		31	53	492.743		84	101	34.026		19	40	440.325		94	120	39.6632		31	53	275.815
		103	118	55.7083		31	53	425.38		1	23	56.8219		47	73	376.136		103	117	49.4801		58	76	462.644		85	101	30.7331		20	36	437.384		94	121	39.6632		19	39	261.427
		96	118	54.3156		10	24	403.727		96	118	45.9987		31	57	363.081		1	24	46.3876		19	40	447.13		77	101	27.4403		19	39	426.155		102	118	32.8247		13	34	258.366
		76	102	50.1375		10	28	400.712		76	102	43.2929		19	40	355.738		94	119	46.3876		20	36	429.443		94	121	27.4403		10	30	380.973		89	118	25.9862		1	30	249.795
		91	118	45.9593		19	38	384.267		77	103	43.2929		58	76	352.066		75	102	43.2951		1	29	406.171		100	118	25.2451		11	35	378.834		99	118	23.2508		16	33	249.489
		103	121	45.9593		19	40	376.867		91	118	40.5871		21	46	347.171		74	100	40.2026		7	24	399.035		92	117	24.1475		31	53	367.606		96	118	21.8831		47	73	244.591
		1	26	43.1739		16	33	350.281		103	117	39.2341		5	29	342.275		74	102	40.2026		5	30	387.864		102	118	21.9522		19	46	353.436		54	69	19.1477		21	36	241.223
		103	119	43.1739		19	46	335.206		74	100	37.8812		13	34	334.932		73	102	38.6564		19	46	382.899		95	117	21.9522		7	24	347.287		101	118	19.1477		19	40	236.632
		1	23	41.7812		5	29	333.287		77	99	36.5283		19	46	331.669		101	118	35.5639		37	57	376.383		97	117	20.8546		21	36	346.485		90	117	19.1477		31	57	233.877
		91	118	41.7812		21	46	332.191		94	119	33.8225		77	102	331.261		75	103	34.0176		10	28	360.869		54	72	20.8546		1	29	334.454		89	117	19.1477		10	30	232.04
		101	118	40.3885		19	35	319.309		74	102	33.8225		37	57	319.43		96	118	34.0176		21	46	359.628		89	118	19.757		15	30	319.215		77	101	16.4123		11	33	228.672
		74	103	40.3885		58	76	319.035		75	103	31.1167		1	29	303.112		76	100	29.3788		11	33	356.525		101	118	18.6594		39	57	315.74		54	71	16.4123		37	57	211.224
		96	118	38.9958		7	28	318.213		104	118	31.1167		10	28	292.913		78	102	29.3788		39	57	347.526		54	69	17.5618		58	76	313.601		96	117	16.4123		85	102	202.652
		75	103	37.6031		13	34	313.553		1	21	29.7638		77	104	289.649		104	118	27.8326		77	104	331.081		80	101	17.5618		10	24	313.066		100	117	16.4123		18	38	201.428
		94	119	37.6031		1	29	309.716		101	118	29.7638		5	30	287.609		77	99	27.8326		31	57	328.598		96	118	17.5618		47	73	309.056		102	117	15.0446		77	104	197.142
		75	102	37.6031		47	73	297.93		78	100	27.058		16	33	285.57		100	118	24.7401		19	39	318.049		14	32	15.3666		19	35	308.254		77	100	13.677		19	35	196.224
		98	118	36.2104		37	57	296.56		75	100	27.058		15	30	283.122		102	118	23.1938		7	28	306.568		90	117	15.3666		77	102	305.046		1	30	12.3093		15	30	194.999
		77	103	36.2104		31	57	289.982		102	118	24.3522		7	28	279.042		99	118	23.1938		15	30	299.121		104	118	15.3666		11	33	303.976		80	101	12.3093		18	46	189.795
		90	118	36.2104		19	39	289.982		100	118	24.3522		7	24	272.515		98	118	21.6476		13	34	287.019		54	71	14.269		25	40	291.678		96	116	12.3093		64	91	185.509
		102	118	34.8177		5	30	284.226		98	118	22.9993		19	39	271.291		1	28	21.6476		77	102	280.193		79	101	14.269		18	38	285.797		91	117	10.9416		77	102	177.55
		74	102	33.425		39	57	283.678		78	98	22.9993		18	38	268.027		1	30	20.1013		10	24	278.952		78	101	13.1713		37	57	284.995		98	118	10.9416		39	57	171.734
		1	24	32.0323		10	29	277.374		78	97	21.6464		39	57	264.764		78	98	18.5551		1	30	269.953		84	100	13.1713		10	28	283.925		101	117	10.9416		58	76	170.509
		101	118	32.0323		5	19	265.588		79	100	21.6464		97	120	259.052		1	21	18.5551		3	26	266.851		56	74	13.1713		7	28	278.044		94	117	10.9416		5	29	170.203
		77	100	30.6396		21	36	263.944		89	118	21.6464		21	36	239.47		78	99	17.0088		21	36	264.058		99	118	10.9761		3	26	277.242		85	101	10.9416		92	120	168.673
		92	119	30.6396		1	30	247.773		1	29	20.2935		27	53	239.47		77	92	17.0088		18	38	260.955		1	22	9.87851		77	104	274.835		93	117	10.9416		97	120	168.673
		1	21	27.8541		18	38	239.55		30	49	20.2935		19	35	224.376		89	118	17.0088		19	35	257.231		57	71	8.78089		5	30	244.892		92	115	9.57387		1	16	162.55
		92	118	27.8541		77	104	236.535		79	102	18.9406		1	30	217.033		26	52	17.0088		10	29	251.646		98	118	8.78089		16	33	240.347		17	32	9.57387		103	120	161.326
		1	22	26.4614		3	26	235.439		92	117	17.5877		30	53	215.809		73	100	17.0088		30	53	237.373		94	118	7.68328		15	39	239.813		95	116	9.57387		18	39	154.897
		103	121	26.4614		103	120	234.069		73	102	17.5877		10	24	212.545		77	105	15.4625		103	120	217.204		1	30	7.68328		16	34	225.643		100	118	9.57387		16	34	154.591
		76	100	25.0687		25	40	214.334		74	99	17.5877		3	26	210.098		74	99	15.4625		97	120	207.585		77	96	7.68328		31	57	224.841		99	117	8.20617		7	24	151.224
		104	118	25.0687		77	102	209.675		1	30	16.2348		10	29	205.61		1	23	15.4625		3	24	204.172		58	74	7.68328		20	38	223.504		88	117	8.20617		10	28	149.999
		103	119	25.0687		16	34	201.452		77	98	16.2348		64	91	192.555		28	48	15.4625		18	40	202.31		85	100	7.68328		3	24	221.9		1	22	8.20617		15	38	149.387
		103	118	25.0687		97	120	198.437		78	102	16.2348		92	120	185.62		79	100	15.4625		25	40	200.448		89	117	6.58567		18	40	220.831		14	32	8.20617		20	38	146.938
		92	117	23.676		10	36	197.615		94	118	14.8819		15	38	181.133		31	49	13.9163		27	53	200.448		56	75	6.58567		18	39	219.761		13	32	8.20617		5	19	146.02
		89	118	23.676		3	24	193.23		78	99	14.8819		16	34	180.725		1	29	13.9163		16	33	198.276		77	99	6.58567		5	19	208.8		92	116	8.20617		30	53	137.448
		97	119	23.676		20	38	181.718		1	22	14.8819		10	36	175.013		92	117	13.9163		20	38	191.45		56	73	5.48806		20	39	201.849		86	101	6.83848		20	39	134.693
		102	118	23.676		18	35	180.896		78	95	14.8819		29	53	173.789		78	97	13.9163		21	40	189.898		96	117	5.48806		15	38	195.967		92	113	6.83848		10	24	133.775
		1	27	22.2833		30	53	178.977		73	100	14.8819		20	38	172.974		27	49	12.37		64	91	181.21		55	70	5.48806		10	29	189.284		16	32	6.83848		92	114	132.244
		75	100	22.2833		18	46	174.866		1	20	14.8819		5	19	170.118		72	100	12.37		10	36	176.556		87	101	5.48806		1	30	188.481		1	16	5.47078		99	114	128.877
		78	98	19.4979		15	38	169.933		30	50	14.8819		25	40	162.775		75	100	12.37		18	46	176.245		92	115	4.39045		18	46	186.877		85	99	5.47078		25	40	123.673
		100	118	19.4979		18	40	168.836		75	99	14.8819		15	39	153.8		95	117	12.37		5	19	170.04		81	101	4.39045		37	53	184.204		55	73	5.47078		15	39	123.367
		97	119	19.4979		1	15	168.562		54	73	13.529		18	40	151.76		75	99	12.37		15	38	169.729		18	32	4.39045		39	53	180.194		1	29	5.47078		21	38	118.469
		27	52	18.1052		15	35	166.095		29	50	13.529		77	96	151.76		94	118	10.8238		77	96	168.178		42	68	4.39045		85	102	175.649		97	115	5.47078		7	28	116.632
		78	100	18.1052		18	39	166.095		99	118	12.1761		1	16	151.352		77	97	10.8238		18	39	162.593		16	30	4.39045		21	40	172.44		80	95	5.47078		27	53	116.326
		1	20	18.1052		15	39	158.969		27	52	12.1761		92	114	148.904		76	99	10.8238		46	73	161.041		17	32	4.39045		97	120	170.836		79	101	5.47078		20	46	115.714
		73	102	18.1052		18	36	157.051		55	70	12.1761		18	46	140.745		28	50	10.8238		37	53	160.731		97	115	4.39045		27	53	165.489		104	118	5.47078		18	35	109.897
		105	119	18.1052		11	34	154.584		80	101	12.1761		85	102	137.481		54	73	10.8238		85	102	158.559		54	74	4.39045		20	40	164.42		1	23	5.47078		10	29	108.979
		103	120	18.1052		20	39	154.31		76	99	10.8232		20	39	136.665		29	51	10.8238		20	39	149.25		93	114	4.39045		30	53	163.618		52	75	5.47078		18	40	106.224
		92	118	18.1052		15	29	154.036		77	105	10.8232		18	35	136.257		79	102	10.8238		15	39	147.388		24	52	4.39045		5	23	162.014		11	39	4.10309		16	37	105.918
		74	100	16.7125		27	53	152.939		100	117	10.8232		18	39	133.81		30	49	10.8238		1	27	146.457		5	23	4.39045		64	91	161.479		13	30	4.10309		29	53	105.918
		97	117	16.7125		29	53	152.391		29	47	10.8232		11	34	133.402		1	20	10.8238		7	30	145.527		92	116	4.39045		21	38	160.41		94	118	4.10309		3	26	102.551
		54	73	16.7125		7	30	152.117		28	48	10.8232		41	57	132.586		77	91	10.8238		4	26	138.39		53	71	4.39045		25	39	157.469		54	81	4.10309		15	29	99.1832
		103	119	16.7125		77	96	149.102		86	101	10.8232		103	120	131.362		1	16	9.27753		20	40	136.528		52	75	4.39045		77	96	153.726		1	24	4.10309		10	36	97.9588
		94	118	15.3198		41	57	147.458		76	98	10.8232		20	40	129.322		54	74	9.27753		18	35	127.219		53	74	3.29284		21	39	153.191		97	116	4.10309		20	40	97.6526
		79	100	15.3198		12	26	144.991		29	48	10.8232		7	30	120.755		29	50	9.27753		11	34	127.219		99	116	3.29284		5	22	152.122		3	31	4.10309		77	96	96.122
		73	100	15.3198		92	114	141.702		26	52	10.8232		37	53	119.939		77	95	9.27753		5	23	125.668		80	102	3.29284		11	34	151.053		99	115	4.10309		21	39	95.2037
		98	118	15.3198		37	53	140.606		79	95	10.8232		21	40	119.123		97	114	9.27753		15	29	124.737		64	82	3.29284		41	57	150.785		84	101	4.10309		11	34	92.7547
		103	121	15.3198		85	102	138.961		27	49	9.47031		3	24	118.307		52	75	9.27753		16	34	122.255		1	24	3.29284		18	35	149.448		66	80	4.10309		15	35	92.1425
		78	99	13.9271		39	53	138.413		77	97	9.47031		15	35	114.636		27	52	7.73127		30	57	121.634		97	116	3.29284		13	37	137.418		1	25	4.10309		46	73	91.5302
		72	100	13.9271		5	24	135.124		72	100	9.47031		46	73	110.556		80	100	7.73127		39	53	120.703		86	101	3.29284		11	25	132.873		53	82	4.10309		13	41	91.5302
		78	97	13.9271		4	26	134.028		79	103	9.47031		1	27	104.437		1	22	7.73127		41	57	120.083		21	38	3.29284		12	26	132.338		74	92	4.10309		30	57	89.3874
		95	117	13.9271		20	40	128.82		74	98	9.47031		11	25	104.437		71	100	7.73127		4	24	119.772		99	117	3.29284		15	29	131.803		79	102	4.10309		13	37	88.7751
		106	121	13.9271		21	40	126.353		95	117	9.47031		4	26	103.621		78	103	7.73127		1	16	119.152		51	75	3.29284		13	41	128.862		81	102	4.10309		21	40	88.7751
		103	119	13.9271		11	30	124.983		5	24	9.47031		97	114	102.805		26	51	7.73127		21	38	112.325		1	29	3.29284		4	26	125.387		85	102	4.10309		20	35	88.1629
		1	29	12.5344		64	91	124.435		77	101	9.47031		15	29	101.173		31	53	7.73127		7	36	111.705		80	95	3.29284		92	120	124.585		87	101	4.10309		41	57	82.9588
		77	105	12.5344		19	36	123.338		25	50	9.47031		30	57	101.173		75	98	7.73127		92	120	109.843		58	73	3.29284		4	24	123.516		77	98	4.10309		25	39	81.7343
		79	103	12.5344		5	23	121.42		77	96	9.47031		7	29	94.6459		78	101	6.18502		7	29	107.051		1	27	3.29284		3	20	122.713		1	20	4.10309		1	27	78.9792
		99	118	12.5344		1	16	117.308		28	49	9.47031		21	38	93.0141		54	77	6.18502		29	53	105.809		14	30	3.29284		20	46	121.911		56	71	4.10309		11	25	78.367
		77	99	12.5344		13	30	115.116		32	47	9.47031		15	40	89.7504		96	117	6.18502		11	25	105.499		19	36	3.29284		15	35	119.773		37	53	4.10309		3	24	73.7752
		78	102	12.5344		92	120	114.568		26	51	9.47031		13	41	85.6709		97	117	6.18502		12	26	101.465		1	20	3.29284		5	25	118.169		93	113	4.10309		97	114	71.3262
		92	119	12.5344		7	29	109.908		27	51	9.47031		39	53	84.447		79	101	6.18502		15	40	98.9829		12	32	3.29284		10	36	118.169		85	113	4.10309		98	114	67.6528
		103	119	12.5344		11	25	106.619		80	102	8.11741		5	23	84.447		79	97	6.18502		15	35	97.1212		102	117	3.29284		20	35	116.832		84	99	4.10309		85	114	64.8977
		1	30	11.1417		3	20	106.071		83	98	8.11741		4	24	82.4072		52	74	6.18502		29	57	95.5697		50	74	3.29284		40	57	114.158		93	116	4.10309		40	57	64.5916
		76	105	11.1417		1	24	100.315		82	102	8.11741		99	114	80.7754		77	98	6.18502		97	114	92.4668		31	50	3.29284		13	27	112.822		96	115	2.73539		5	22	63.9793
		80	95	11.1417		13	30	99.4928		90	117	8.11741		40	57	78.7356		55	72	6.18502		20	46	88.1227		77	100	2.19522		12	34	108.277		68	82	2.73539		4	26	63.0609
		74	99	11.1417		13	41	99.2187		79	101	8.11741		85	114	78.3276		72	99	6.18502		21	39	87.1919		50	64	2.19522		46	73	107.742		16	35	2.73539		21	35	63.0609
		103	120	11.1417		5	22	98.3965		77	106	8.11741		29	57	77.5117		2	25	6.18502		54	80	87.1919		60	82	2.19522		1	27	107.742		80	102	2.73539		39	53	61.5303
		103	120	11.1417		99	114	94.5593		54	72	8.11741		20	35	76.6958		79	95	6.18502		13	27	84.7095		98	117	2.19522		103	121	105.87		77	97	2.73539		15	40	61.2242
		92	121	11.1417		4	24	94.0111		92	110	8.11741		12	26	75.8799		53	74	4.63876		5	25	83.7787		101	117	2.19522		15	40	103.464		95	115	2.73539		29	57	59.0814
		95	118	11.1417		97	114	93.737		31	49	8.11741		36	57	73.8401		7	30	4.63876		5	22	81.6066		88	117	2.19522		92	114	97.0479		56	73	2.73539		12	26	58.7753
		103	119	11.1417		20	35	93.1889		28	50	8.11741		20	46	70.9844		39	63	4.63876		36	57	81.6066		63	81	2.19522		19	33	95.1765		95	114	2.73539		37	53	57.2446
		92	120	11.1417		15	40	92.0925		76	97	8.11741		12	30	70.5765		77	101	4.63876		13	41	81.2963		81	95	2.19522		5	34	94.6418		81	95	2.73539		19	33	55.1018
		100	118	11.1417		13	36	91.5444		80	95	8.11741		14	30	70.5765		83	107	4.63876		40	57	80.0552		81	98	2.19522		1	16	92.503		20	35	2.73539		3	20	52.959
		1	19	9.74895		30	57	90.9962		39	65	8.11741		13	37	70.1685		76	96	4.63876		3	20	80.0552		66	83	2.19522		47	63	92.2356		77	92	2.73539		5	23	50.8161
		79	95	9.74895		13	36	90.9962		78	101	6.76451		95	120	69.7606		54	69	4.63876		20	35	76.9522		44	71	2.19522		16	37	91.1662		10	35	2.73539		54	80	50.2039
		103	121	9.74895		21	38	90.7221		38	65	6.76451		25	39	69.7606		68	83	4.63876		47	63	76.0214		1	21	2.19522		12	30	90.6315		11	30	2.73539		4	24	49.8977
		92	119	9.74895		18	36	90.1739		54	75	6.76451		53	73	65.273		88	117	4.63876		27	45	74.4699		88	115	2.19522		97	114	88.2254		77	96	2.73539		4	20	49.2855
		103	118	9.74895		5	25	89.3517		5	25	6.76451		14	39	63.6412		30	54	4.63876		58	80	74.1596		21	47	2.19522		7	30	88.2254		96	113	2.73539		16	45	48.9794
		106	118	9.74895		13	30	88.2554		29	45	6.76451		5	22	63.2333		75	101	4.63876		12	30	70.4361		57	78	2.19522		19	34	86.8886		58	73	2.73539		7	30	48.6733
		92	119	9.74895		14	30	87.7072		53	73	6.76451		7	36	62.0094		76	98	4.63876		11	27	70.1258		52	74	2.19522		27	45	83.9478		5	25	2.73539		13	27	48.3671
		97	120	9.74895		40	57	86.6108		1	19	6.76451		13	27	61.6014		80	95	4.63876		92	114	69.5053		81	102	2.19522		7	36	82.0763		13	39	2.73539		25	45	45.612
		103	121	9.74895		1	27	86.6108		79	98	6.76451		21	39	61.1935		28	49	4.63876		25	45	68.5744		85	102	2.19522		4	20	76.1946		5	22	2.73539		98	120	44.3876
		93	119	9.74895		18	30	86.6108		52	75	6.76451		54	80	60.7855		77	106	4.63876		85	114	67.3332		86	115	2.19522		103	118	74.5905		54	74	2.73539		5	25	43.1631
		1	18	8.35624		4	20	85.2404		74	101	6.76451		58	80	60.3776		5	25	4.63876		3	28	66.092		89	116	2.19522		99	114	71.3823		21	35	2.73539		7	36	41.9386
		54	71	8.35624		12	30	84.4182		80	100	6.76451		25	45	57.5219		5	22	4.63876		16	37	65.1612		77	104	2.19522		25	45	71.3823		1	27	2.73539		10	38	41.6325
		77	106	8.35624		5	26	83.5959		73	99	6.76451		27	45	56.7059		13	32	4.63876		14	30	64.8509		96	114	2.19522		7	29	70.8476		4	25	2.73539		99	115	41.6325
		5	25	8.35624		1	24	81.4032		5	26	6.76451		11	27	56.7059		40	69	4.63876		5	34	63.2994		92	113	2.19522		21	35	70.8476		30	49	2.73539		98	116	41.0202
		13	36	8.35624		20	46	80.8551		54	74	6.76451		16	37	56.298		74	97	4.63876		4	20	62.9891		53	73	2.19522		3	28	70.3129		42	60	2.73539		99	113	40.408
		79	102	8.35624		11	30	80.8551		56	72	6.76451		12	39	56.298		71	98	4.63876		13	37	60.5068		29	48	2.19522		29	53	70.3129		86	100	2.73539		36	57	40.408
		30	49	8.35624		46	73	80.3069		72	99	6.76451		5	25	55.4821		78	100	4.63876		64	92	58.6451		5	32	2.19522		74	102	69.7782		17	31	2.73539		29	46	40.1019
		13	32	8.35624		19	33	79.4846		77	95	6.76451		3	20	55.0741		30	50	4.63876		99	114	57.7142		93	117	2.19522		30	57	67.6394		98	115	2.73539		11	27	39.7957
		28	48	8.35624		21	39	77.566		79	105	6.76451		31	46	53.8503		30	51	4.63876		19	33	57.7142		1	23	2.19522		11	27	67.1047		81	97	2.73539		96	120	39.4896
		74	96	8.35624		13	36	76.1956		40	62	5.41161		19	33	52.6264		92	107	4.63876		10	38	57.0936		5	24	2.19522		29	57	66.3027		36	50	2.73539		19	37	38.5713
		104	119	8.35624		36	57	75.0993		56	73	5.41161		98	114	52.2184		89	117	4.63876		16	45	55.8524		8	31	2.19522		85	114	65.768		81	101	1.3677		7	29	38.2651
		97	118	8.35624		13	27	74.8252		75	96	5.41161		21	35	50.9946		53	71	4.63876		64	80	55.8524		92	110	2.19522		36	53	64.1639		93	112	1.3677		14	39	36.7345
		97	121	8.35624		31	46	74.277		58	73	5.41161		10	38	48.9548		26	49	4.63876		36	53	55.5421		55	74	2.19522		12	28	63.0945		19	41	1.3677		2	17	36.1223
		103	118	8.35624		29	57	73.7288		65	93	5.41161		29	46	48.1389		28	54	4.63876		98	120	54.6113		36	50	2.19522		12	29	61.7578		88	116	1.3677		27	45	36.1223
		103	121	8.35624		11	27	73.1807		35	51	5.41161		4	20	48.1389		42	61	4.63876		74	102	50.8878		82	101	1.09761		79	102	60.421		15	32	1.3677		53	73	36.1223
		103	117	8.35624		13	37	72.9066		77	104	5.41161		16	45	47.7309		44	68	4.63876		95	120	50.2672		96	115	1.09761		13	32	58.0149		47	66	1.3677		31	46	35.8162
		97	118	8.35624		47	63	72.3584		80	106	5.41161		74	96	46.0991		31	50	4.63876		14	39	49.026		13	30	1.09761		5	21	57.4802		1	26	1.3677		93	114	35.51
		103	120	8.35624		11	30	70.1657		89	117	5.41161		96	120	46.0991		91	117	3.09251		25	39	47.7849		16	37	1.09761		36	57	57.4802		35	50	1.3677		18	33	35.2039
		92	119	8.35624		29	46	69.0694		58	72	5.41161		98	120	45.6911		42	66	3.09251		12	39	47.4746		80	98	1.09761		64	80	56.6781		21	37	1.3677		98	112	34.2856
		97	118	8.35624		7	36	69.0694		57	72	5.41161		15	33	45.6911		40	58	3.09251		6	26	44.6819		27	52	1.09761		14	30	56.1434		81	100	1.3677		95	120	34.2856
		92	119	8.35624		27	45	68.5212		31	50	5.41161		64	92	45.2832		83	106	3.09251		98	114	44.0614		54	70	1.09761		21	45	55.074		16	30	1.3677		103	121	33.3672
		99	118	8.35624		16	37	67.699		1	28	5.41161		3	28	44.8752		16	45	3.09251		6	24	44.0614		52	73	1.09761		29	46	55.074		55	71	1.3677		97	111	33.0611
		105	121	8.35624		13	30	67.4249		30	45	5.41161		14	36	42.0195		97	116	3.09251		5	21	43.7511		82	96	1.09761		19	37	53.2026		81	98	1.3677		93	120	33.0611
		103	119	8.35624		1	24	65.7804		73	98	5.41161		93	120	40.3877		89	105	3.09251		31	46	43.4408		53	75	1.09761		18	33	52.4005		21	39	1.3677		14	36	32.4488
		101	121	8.35624		13	28	64.9581		57	73	5.41161		98	116	39.9797		73	99	3.09251		10	39	42.8202		57	74	1.09761		103	119	52.1332		50	68	1.3677		58	80	32.4488
		77	101	6.96354		5	26	64.41		27	50	5.41161		36	53	38.7559		51	69	3.09251		29	46	40.6482		56	70	1.09761		15	33	51.8658		31	58	1.3677		10	39	32.1427
		89	105	6.96354		53	73	63.3136		34	61	5.41161		70	91	38.3479		80	107	3.09251		21	35	40.6482		18	36	1.09761		96	120	48.3903		77	106	1.3677		98	115	31.8366
		73	99	6.96354		5	24	63.3136		39	64	5.41161		12	28	37.532		39	57	3.09251		19	37	39.7173		50	73	1.09761		31	46	48.1229		89	115	1.3677		99	116	31.2244
		88	117	6.96354		58	80	63.0395		40	65	5.41161		12	36	37.124		9	27	3.09251		10	35	39.0967		62	83	1.09761		18	34	46.7862		11	32	1.3677		2	21	31.2244
		90	117	6.96354		13	30	62.2173		77	92	5.41161		47	63	37.124		23	51	3.09251		53	73	39.0967		57	73	1.09761		58	80	46.5188		30	52	1.3677		15	33	31.2244
		76	98	6.96354		25	39	61.6691		32	61	5.41161		64	80	36.7161		71	93	3.09251		14	29	39.0967		59	75	1.09761		10	38	45.1821		10	30	1.3677		92	119	30.9182
		79	101	6.96354		98	114	59.7505		46	62	5.41161		97	121	36.3081		90	117	3.09251		14	36	38.4761		94	117	1.09761		12	36	44.9147		90	115	1.3677		5	34	30.6121
		26	55	6.96354		11	26	58.6542		27	53	5.41161		5	21	35.9002		85	105	3.09251		58	84	37.235		84	107	1.09761		54	80	44.9147		94	116	1.3677		64	92	30.6121
		29	51	6.96354		36	53	58.3801		53	71	5.41161		99	115	35.0843		66	83	3.09251		5	33	35.0629		22	37	1.09761		12	39	44.9147		88	113	1.3677		12	29	29.3876
		7	34	6.96354		11	28	57.5578		77	93	5.41161		58	84	34.6763		76	103	3.09251		70	91	34.132		1	25	1.09761		55	73	44.38		86	113	1.3677		12	36	29.3876
		102	117	6.96354		11	30	56.7356		75	98	5.41161		5	34	34.2683		79	103	3.09251		11	37	33.8218		54	75	1.09761		6	26	43.3106		54	78	1.3677		13	32	29.0815
		92	119	6.96354		15	33	56.4615		26	53	4.05871		11	37	33.8604		5	26	3.09251		3	18	33.8218		85	99	1.09761		15	34	43.0433		86	102	1.3677		96	111	29.0815
		92	120	6.96354		21	35	55.6392		54	70	4.05871		74	102	33.8604		26	55	3.09251		13	31	33.5115		21	37	1.09761		95	120	42.7759		86	115	1.3677		47	63	29.0815
		105	120	6.96354		11	36	55.0911		83	97	4.05871		25	53	33.4524		78	92	3.09251		74	96	32.8909		85	114	1.09761		6	24	41.9739		36	59	1.3677		81	96	28.4693
		92	120	6.96354		16	45	54.2688		38	66	4.05871		6	26	32.6365		63	90	3.09251		12	28	32.8909		55	73	1.09761		106	120	41.4392		98	114	1.3677		5	21	28.4693
		97	119	6.96354		25	45	53.7206		54	71	4.05871		6	24	32.6365		87	105	3.09251		4	28	31.96		14	37	1.09761		16	45	41.4392		89	116	1.3677		97	119	28.4693
		95	118	6.96354		10	38	53.4466		80	96	4.05871		18	33	31.8206		39	62	3.09251		13	32	31.96		47	73	1.09761		98	114	40.9045		60	80	1.3677		11	37	27.857
		94	119	6.96354		3	28	52.3502		82	100	4.05871		17	36	31.4126		92	114	3.09251		96	120	31.96		74	92	1.09761		20	34	39.3004		35	58	1.3677		30	46	26.9387
		103	121	6.96354		11	26	52.0761		54	69	4.05871		19	34	31.4126		30	58	3.09251		97	121	31.96		28	50	1.09761		14	28	37.9636		5	23	1.3677		100	114	26.3264
		92	119	6.96354		1	24	50.9798		68	84	4.05871		10	35	31.4126		70	98	3.09251		15	33	31.96		95	116	1.09761		13	42	37.4289		15	38	1.3677		12	39	26.3264
		95	119	6.96354		6	26	50.4316		63	83	4.05871		14	40	31.4126		42	69	3.09251		12	29	31.3394		77	92	1.09761		81	102	36.8942		74	98	1.3677		14	30	26.3264
		103	119	6.96354		12	28	50.1575		31	51	4.05871		14	28	31.0047		77	94	3.09251		19	34	31.3394		52	81	1.09761		105	120	36.3595		36	58	1.3677		25	53	26.0203
		79	100	6.96354		1	26	50.1575		76	105	4.05871		98	115	30.5967		5	23	3.09251		97	119	31.0291		72	88	1.09761		79	105	36.0922		97	112	1.3677		74	102	26.0203
		106	121	6.96354		1	20	49.8835		76	103	4.05871		13	32	30.5967		34	54	3.09251		21	45	30.0983		13	37	1.09761		3	18	36.0922		17	33	1.3677		3	28	25.7142
		97	121	6.96354		12	29	48.513		97	115	4.05871		93	114	30.5967		80	106	3.09251		14	28	30.0983		100	117	1.09761		10	39	35.0228		53	73	1.3677		16	32	25.4081
		103	120	6.96354		14	28	48.2389		36	53	4.05871		14	38	29.3729		73	95	3.09251		77	95	29.788		64	83	1.09761		53	73	35.0228		5	32	1.3677		97	121	25.4081
		92	117	6.96354		1	23	48.2389		79	106	4.05871		17	39	28.149		30	53	3.09251		25	53	27.3056		5	25	1.09761		18	37	34.2207		74	103	1.3677		21	45	25.1019
		97	118	6.96354		18	33	47.4167		37	66	4.05871		14	29	27.741		56	71	3.09251		18	37	26.9953		43	67	1.09761		97	121	34.2207		58	79	1.3677		18	34	25.1019
		93	118	6.96354		16	36	47.4167		40	66	4.05871		46	63	27.3331		29	48	3.09251		64	84	26.6851		81	104	1.09761		14	29	33.686		32	48	1.3677		98	113	25.1019
		105	120	6.96354		16	30	47.1426		58	74	4.05871		12	29	26.5172		5	32	3.09251		12	36	26.6851		21	35	1.09761		11	37	33.4187		39	65	1.3677		17	36	24.7958
		92	119	6.96354		85	114	46.8685		14	34	4.05871		97	118	26.5172		16	32	3.09251		18	33	25.7542		79	102	1.09761		13	31	33.4187		77	99	1.3677		79	105	24.7958
		92	120	6.96354		13	28	46.8685		86	100	4.05871		99	113	26.5172		70	92	3.09251		14	38	25.7542		41	65	1.09761		16	44	33.1513		97	114	1.3677		16	44	24.7958
		38	65	5.57083		6	24	46.0463		56	71	4.05871		19	37	26.1092		27	53	3.09251		34	53	25.7542		50	75	1.09761		77	95	32.884		94	115	1.3677		92	121	24.7958
		92	108	5.57083		11	36	46.0463		93	117	4.05871		2	17	25.7013		38	64	3.09251		16	41	25.7542		7	29	1.09761		64	92	32.884		20	48	1.3677		12	30	24.4897
		80	100	5.57083		1	24	45.4981		90	116	4.05871		99	116	25.2933		34	48	3.09251		103	121	25.4439		56	78	1.09761		25	43	31.8146		46	71	1.3677		16	41	23.8774
		99	115	5.57083		64	80	45.224		28	52	4.05871		77	95	25.2933		56	72	3.09251		17	36	25.1336		77	103	1.09761		30	46	30.7452		13	33	1.3677		36	53	23.5713
		96	117	5.57083		14	39	44.9499		39	67	4.05871		81	102	24.4774		1	17	3.09251		95	114	25.1336		13	40	1.09761		79	104	30.4779		74	102	1.3677		3	17	23.5713
		31	54	5.57083		5	26	44.9499		50	72	4.05871		97	111	24.4774		1	19	3.09251		17	39	24.8233		74	97	1.09761		79	94	30.4779		7	32	1.3677		81	102	23.2652
		78	95	5.57083		11	28	43.5795		80	103	4.05871		18	34	23.2535		70	96	3.09251		46	63	23.8924		77	98	1.09761		4	28	29.4085		84	100	1.3677		96	116	23.2652
		76	97	5.57083		14	36	42.4832		33	51	4.05871		103	121	22.8456		43	63	3.09251		15	34	23.8924		36	59	1.09761		98	120	29.4085		87	116	1.3677		6	26	22.3468
		95	110	5.57083		95	120	42.2091		79	99	4.05871		15	34	22.8456		57	72	3.09251		79	102	23.8924		86	100	1.09761		70	91	28.8738		54	76	1.3677		15	34	22.0407
		47	63	5.57083		5	24	42.2091		57	71	4.05871		4	28	22.4376		5	24	3.09251		93	120	22.9616		34	53	1.09761		54	72	28.8738		58	75	1.3677		20	34	22.0407
		5	23	5.57083		13	28	41.6609		86	105	4.05871		30	46	22.4376		25	51	3.09251		3	17	22.9616		55	72	1.09761		12	37	27.537		103	119	775.483		18	37	21.7346
		54	72	5.57083		54	80	41.3868		71	99	4.05871		97	119	22.4376		84	106	3.09251		79	105	22.0307		91	116	1.09761		14	36	27.2697		92	119	194.213		99	120	21.7346
		56	71	5.57083		15	30	41.1127		18	34	4.05871		5	33	22.0296		20	42	3.09251		106	120	21.7204		74	103	1.09761		58	78	27.0023		103	118	80.694		97	115	20.8162
		29	48	5.57083		12	36	40.5646		89	105	4.05871		98	112	22.0296		84	100	3.09251		12	38	21.4101		19	48	1.09761		74	96	27.0023		97	119	60.1786		14	38	20.204
		82	105	5.57083		19	37	40.5646		99	114	4.05871		92	119	21.6217		25	42	3.09251		37	63	21.0998		14	31	1.09761		97	119	26.735		97	119	51.9724		13	31	19.8979
		91	117	5.57083		19	34	40.2905		76	95	4.05871		16	41	21.6217		56	74	3.09251		2	17	20.4792		56	72	1.09761		80	102	26.4676		103	117	49.237		79	104	19.5918
		100	119	5.57083		1	15	40.0164		68	83	4.05871		27	43	21.2137		37	56	3.09251		53	76	20.1689		77	95	1.09761		58	84	26.4676		106	119	49.237		6	24	19.5918
		92	119	5.57083		12	39	39.4682		86	106	4.05871		96	111	21.2137		58	75	3.09251		7	22	19.8586		85	113	1.09761		12	38	25.9329		92	117	47.8693		5	33	18.6734
		77	102	5.57083		5	34	38.9201		78	103	4.05871		97	115	20.8058		92	110	3.09251		99	115	19.8586		20	47	1.09761		27	44	25.3982		95	119	47.8693		25	43	18.6734
		97	121	5.57083		30	46	38.9201		60	79	4.05871		92	121	20.8058		22	41	3.09251		77	103	19.5484		97	114	1.09761		19	45	25.1309		97	120	41.0309		103	118	18.3673
		104	119	5.57083		96	120	38.9201		76	92	4.05871		21	45	20.3978		74	101	1.54625		10	33	18.9278		31	52	1.09761		25	44	24.8635		92	118	35.5601		70	91	18.0611
		105	121	5.57083		13	36	38.9201		8	30	4.05871		53	76	20.3978		80	103	1.54625		25	43	18.6175		80	97	1.09761		16	41	24.8635		105	120	32.8247		64	80	18.0611
		92	118	5.57083		13	29	38.0978		101	116	4.05871		106	120	19.9899		96	115	1.54625		54	69	18.6175		46	65	1.09761		5	33	24.3288		93	119	31.457		4	28	17.755
		97	121	5.57083		13	28	37.5496		13	32	4.05871		13	31	19.174		53	72	1.54625		34	57	18.3072		40	57	1.09761		46	63	23.7941		92	119	30.0893		55	73	17.4489
		105	121	5.57083		5	21	37.2756		40	69	4.05871		95	114	18.766		26	53	1.54625		55	73	18.3072		84	110	1.09761		12	40	23.5268		97	119	28.7216		14	28	17.1428
		106	121	5.57083		18	35	37.2756		40	68	4.05871		80	94	18.766		66	85	1.54625		4	22	17.9969		57	72	1.09761		25	53	23.5268		97	121	23.2508		17	46	16.8367
		93	121	5.57083		11	28	37.0015		1	17	4.05871		12	38	18.358		5	21	1.54625		14	40	17.9969		43	68	1.09761		19	44	23.2594		103	119	23.2508		79	102	16.8367
		92	119	5.57083		11	30	36.7274		26	49	4.05871		16	44	18.358		37	58	1.54625		97	115	17.9969		1	15	1.09761		97	118	23.2594		103	119	23.2508		97	116	16.5305
		92	119	5.57083		5	24	36.7274		52	70	4.05871		28	46	18.358		48	66	1.54625		44	73	17.6866		74	102	1.09761		16	32	23.2594		103	121	23.2508		16	43	16.2244
		101	120	5.57083		10	35	36.4533		75	104	4.05871		34	57	18.358		57	76	1.54625		20	34	17.6866		93	116	1.09761		84	101	22.4574		103	121	21.8831		20	37	15.9183
		103	121	5.57083		25	53	35.9051		52	71	4.05871		81	96	17.9501		28	47	1.54625		70	92	17.3763		84	98	1.09761		14	39	22.19		90	119	21.8831		92	112	15.9183
		103	121	5.57083		13	36	35.357		54	68	4.05871		4	18	17.5421		40	62	1.54625		81	102	17.066		25	51	1.09761		27	43	21.9227		105	119	21.8831		12	34	15.9183
		91	120	5.57083		17	36	35.0829		92	115	2.7058		25	41	17.5421		38	65	1.54625		97	118	17.066		76	101	1.09761		16	42	21.9227		106	121	20.5154		2	20	15.3061
		92	120	5.57083		1	15	35.0829		75	97	2.7058		35	57	17.1342		72	97	1.54625		18	34	17.066		79	105	1.09761		10	35	21.388		99	119	20.5154		2	16	15.3061
		95	118	5.57083		3	18	34.8088		39	53	2.7058		10	39	17.1342		69	98	1.54625		5	27	16.7557		79	107	1.09761		20	37	21.1206		103	120	19.1477		96	115	15.3061
		107	121	5.57083		14	29	34.8088		91	117	2.7058		100	114	17.1342		28	56	1.54625		58	78	16.7557		58	75	1.09761		85	111	20.8533		100	119	19.1477		25	44	14.9999
		94	121	5.57083		54	72	34.8088		80	98	2.7058		3	18	17.1342		33	58	1.54625		16	43	16.7557		73	100	1.09761		2	24	20.5859		103	120	17.78		3	18	14.9999
		92	120	5.57083		64	92	34.5347		28	47	2.7058		54	78	16.3183		73	98	1.54625		3	29	16.4454		79	95	1.09761		16	43	20.5859		93	118	17.78		100	115	14.6938
		101	120	5.57083		79	94	34.2606		79	96	2.7058		10	33	16.3183		56	70	1.54625		16	44	16.4454		103	118	222.815		100	114	19.5165		103	121	17.78		97	118	14.6938
		92	119	5.57083		74	96	33.9865		22	51	2.7058		79	104	15.9103		66	92	1.54625		27	43	16.4454		103	121	133.909		3	22	19.5165		92	121	17.78		19	45	14.6938
		100	121	5.57083		16	30	33.9865		80	107	2.7058		37	63	15.9103		79	96	1.54625		54	72	16.1351		92	118	69.1495		17	36	19.2492		103	121	17.78		12	38	14.3877
		105	121	5.57083		13	36	33.7124		53	76	2.7058		96	116	15.9103		92	108	1.54625		2	24	15.8249		92	117	47.1973		93	120	19.2492		97	120	16.4123		4	18	14.3877
		92	119	5.57083		98	120	33.4384		1	16	2.7058		16	43	15.9103		16	33	1.54625		96	111	15.8249		105	120	39.514		40	54	19.2492		106	120	16.4123		25	41	14.3877
		105	118	5.57083		13	31	33.1643		51	75	2.7058		77	103	15.5023		95	115	1.54625		99	116	15.5146		97	119	38.4164		7	22	18.9818		102	119	15.0446		77	95	14.3877
		92	119	5.57083		11	36	32.6161		55	71	2.7058		25	43	15.5023		56	73	1.54625		79	104	15.5146		103	121	37.3188		14	38	18.7145		103	120	15.0446		54	72	14.3877
		95	117	5.57083		11	37	32.0679		98	112	2.7058		20	34	15.0944		5	27	1.54625		54	78	15.5146		105	121	31.8307		3	17	18.7145		103	119	15.0446		46	63	14.0816
		100	119	5.57083		93	120	32.0679		17	32	2.7058		99	120	15.0944		59	73	1.54625		79	94	15.5146		97	119	30.7331		14	40	18.7145		97	120	15.0446		91	120	14.0816
		80	103	4.17812		74	102	32.0679		70	97	2.7058		26	46	14.6864		24	51	1.54625		30	46	15.5146		103	120	29.6355		4	22	18.4471		92	121	13.677		15	37	14.0816
		13	30	4.17812		16	36	31.7939		34	60	2.7058		2	24	14.6864		54	71	1.54625		103	119	15.5146		106	119	29.6355		95	114	18.4471		103	121	13.677		19	41	14.0816
		27	49	4.17812		98	115	31.5198		95	116	2.7058		3	17	14.6864		29	53	1.54625		27	41	15.2043		103	119	28.5379		21	37	18.1798		92	117	13.677		3	22	13.7754
		26	53	4.17812		13	28	31.5198		52	66	2.7058		105	120	14.6864		95	114	1.54625		2	26	14.894		103	119	27.4403		21	44	18.1798		103	120	13.677		10	33	13.7754
		28	47	4.17812		10	39	31.2457		67	82	2.7058		16	32	14.6864		19	34	1.54625		80	102	14.894		92	119	24.1475		19	41	18.1798		104	119	13.677		4	22	13.4693
		76	99	4.17812		2	17	31.2457		63	80	2.7058		92	118	14.6864		15	30	1.54625		8	26	14.894		103	121	24.1475		97	111	17.9124		93	119	13.677		37	63	13.4693
		65	88	4.17812		2	24	31.2457		40	67	2.7058		31	52	14.2785		68	84	1.54625		105	120	14.894		103	119	20.8546		54	78	17.9124		92	119	13.677		2	24	13.4693
		84	113	4.17812		1	23	31.2457		47	67	2.7058		85	111	14.2785		82	106	1.54625		12	40	14.2734		97	121	19.757		93	114	17.9124		105	121	12.3093		14	40	13.4693
		39	64	4.17812		15	34	30.9716		5	29	2.7058		79	105	14.2785		32	50	1.54625		19	45	14.2734		103	117	19.757		31	52	17.6451		90	119	12.3093		24	46	13.1632
		97	115	4.17812		1	26	30.9716		30	52	2.7058		79	94	14.2785		96	111	1.54625		25	44	14.2734		103	120	18.6594		25	41	17.6451		103	117	12.3093		87	114	13.1632
		68	95	4.17812		2	20	30.6975		74	90	2.7058		19	45	13.8705		78	104	1.54625		43	57	14.2734		92	121	18.6594		45	63	17.6451		92	119	12.3093		86	102	12.8571
		79	106	4.17812		15	29	30.6975		24	52	2.7058		7	22	13.8705		100	116	1.54625		92	121	14.2734		105	121	18.6594		54	69	17.6451		91	119	12.3093		58	84	12.8571
		64	83	4.17812		13	29	30.6975		92	112	2.7058		55	73	13.8705		39	64	1.54625		93	114	13.9631		103	120	17.5618		17	39	17.3777		96	119	12.3093		19	44	12.551
		38	67	4.17812		19	35	30.4234		85	106	2.7058		27	41	13.8705		35	50	1.54625		80	94	13.9631		105	119	17.5618		70	92	17.3777		103	121	12.3093		79	94	12.551
		71	96	4.17812		98	116	29.8753		50	69	2.7058		100	115	13.4626		55	73	1.54625		98	116	13.6528		103	121	17.5618		86	102	17.1104		103	121	12.3093		17	38	12.551
		51	70	4.17812		21	45	29.6012		55	72	2.7058		11	31	13.4626		51	73	1.54625		4	21	13.6528		103	120	16.4642		34	53	17.1104		97	118	10.9416		101	115	12.551
		24	52	4.17812		8	24	29.6012		5	23	2.7058		97	112	13.4626		39	66	1.54625		17	38	13.6528		103	121	16.4642		45	73	16.843		92	119	10.9416		85	111	12.2448
		59	76	4.17812		99	116	28.5048		60	78	2.7058		20	41	13.4626		43	65	1.54625		99	120	13.3425		103	121	16.4642		27	41	16.843		97	119	10.9416		12	28	12.2448
		27	56	4.17812		93	114	28.5048		74	88	2.7058		54	69	13.0546		21	49	1.54625		35	53	12.7219		103	121	15.3666		4	18	16.5757		103	120	10.9416		14	33	11.9387
		87	114	4.17812		15	36	28.5048		55	69	2.7058		54	72	13.0546		78	95	1.54625		98	115	12.7219		103	119	14.269		80	94	16.3083		103	121	10.9416		74	96	11.9387
		49	69	4.17812		5	26	28.5048		28	42	2.7058		101	115	13.0546		48	69	1.54625		20	37	12.7219		97	120	13.1713		99	120	16.3083		92	120	10.9416		13	42	11.9387
		93	117	4.17812		4	28	28.2307		29	49	2.7058		35	53	12.6467		29	57	1.54625		98	112	12.7219		97	118	13.1713		5	32	16.041		103	121	10.9416		16	42	11.9387
		1	17	4.17812		11	28	28.2307		61	88	2.7058		18	37	12.6467		44	69	1.54625		92	119	12.7219		103	121	13.1713		26	46	15.7736		93	121	10.9416		95	111	11.6326
		98	115	4.17812		16	41	27.9567		32	57	2.7058		58	78	12.2387		37	63	1.54625		19	41	12.7219		103	121	13.1713		92	119	15.7736		92	119	9.57387		2	26	11.6326
		1	15	4.17812		5	26	27.9567		80	97	2.7058		2	16	12.2387		52	66	1.54625		26	46	12.4117		103	121	13.1713		15	37	15.7736		92	119	9.57387		95	114	11.6326
		79	105	4.17812		1	20	27.9567		68	89	2.7058		79	102	12.2387		53	80	1.54625		100	114	12.4117		103	121	13.1713		84	102	15.7736		92	119	9.57387		28	46	11.6326
		92	110	4.17812		92	119	27.6826		50	76	2.7058		103	118	12.2387		84	108	1.54625		99	113	12.4117		93	118	12.0737		92	121	15.2389		103	121	9.57387		31	52	11.3265
		78	100	4.17812		9	26	27.4085		81	97	2.7058		18	45	12.2387		97	115	1.54625		3	22	12.4117		103	120	10.9761		2	26	14.9716		90	118	9.57387		11	32	11.3265
		90	120	4.17812		5	26	27.1344		59	88	2.7058		45	73	11.8307		77	96	1.54625		15	37	12.4117		103	121	10.9761		92	112	14.9716		103	120	9.57387		18	45	11.3265
		96	118	4.17812		2	26	26.8603		35	55	2.7058		10	25	11.8307		71	90	1.54625		97	111	11.4808		103	121	10.9761		77	103	14.7042		97	121	8.20617		103	119	11.3265
		38	64	4.17812		55	73	26.5862		13	30	2.7058		11	32	11.8307		50	68	1.54625		103	118	11.4808		97	120	10.9761		34	57	14.7042		97	121	8.20617		96	114	11.0204
		95	119	4.17812		1	13	26.5862		53	74	2.7058		45	63	11.8307		47	63	1.54625		14	35	11.4808		103	120	10.9761		3	19	14.7042		103	121	8.20617		85	101	11.0204
		92	120	4.17812		1	24	26.5862		18	32	2.7058		19	44	11.4228		40	66	1.54625		31	52	11.1705		103	117	10.9761		37	52	14.7042		97	119	8.20617		97	112	11.0204
		95	120	4.17812		11	26	26.5862		3	29	2.7058		12	35	11.4228		44	61	1.54625		11	31	11.1705		103	121	10.9761		3	23	14.4369		103	119	8.20617		27	41	11.0204
		102	121	4.17812		13	35	26.5862		64	82	2.7058		14	35	11.4228		30	52	1.54625		12	35	11.1705		92	119	10.9761		5	27	14.1695		97	119	8.20617		12	40	10.7142
		105	121	4.17812		70	91	26.3122		71	91	2.7058		80	104	11.0148		76	92	1.54625		16	32	11.1705		105	120	9.87851		35	53	14.1695		103	120	8.20617		93	119	10.7142
		92	120	4.17812		8	26	26.3122		40	63	2.7058		97	116	11.0148		96	112	1.54625		35	57	10.5499		95	118	9.87851		54	74	14.1695		92	121	8.20617		4	21	10.7142
		93	119	4.17812		3	17	26.3122		76	96	2.7058		92	112	11.0148		38	60	1.54625		28	57	10.5499		103	120	9.87851		10	33	14.1695		103	120	8.20617		53	76	10.7142
		105	121	4.17812		99	115	26.3122		50	65	2.7058		84	102	11.0148		46	72	1.54625		45	63	10.5499		103	119	9.87851		2	17	13.9022		94	120	8.20617		92	118	10.7142
		92	119	4.17812		13	30	26.3122		55	73	2.7058		80	102	10.6069		51	68	1.54625		2	21	10.5499		103	119	9.87851		97	115	13.9022		92	119	8.20617		21	37	10.4081
		96	120	4.17812		13	35	26.3122		97	117	2.7058		8	26	10.6069		92	109	1.54625		2	25	10.2396		97	119	8.78089		85	101	13.6348		100	117	8.20617		26	46	10.4081
		92	120	4.17812		81	96	25.764		35	57	2.7058		81	105	10.6069		90	115	1.54625		80	104	10.2396		92	117	8.78089		21	41	13.6348		103	118	8.20617		27	43	10.4081
		103	118	4.17812		106	120	25.4899		47	64	2.7058		3	22	10.6069		38	67	1.54625		28	46	10.2396		92	121	8.78089		47	62	13.6348		103	120	8.20617		84	102	10.4081
		100	120	4.17812		18	34	25.4899		88	113	2.7058		74	95	10.6069		81	104	1.54625		81	105	10.2396		103	120	8.78089		64	84	13.3675		92	119	8.20617		83	102	10.102
		93	121	4.17812		27	43	25.2158		76	91	2.7058		98	113	10.6069		21	35	1.54625		11	32	10.2396		106	121	8.78089		11	32	13.3675		93	118	8.20617		35	57	10.102
		92	120	4.17812		1	15	25.2158		72	98	2.7058		70	92	10.6069		42	65	1.54625		20	45	10.2396		97	121	8.78089		55	76	13.3675		95	120	8.20617		92	111	9.79588
		92	119	4.17812		10	33	24.9417		74	97	2.7058		24	46	10.1989		81	109	1.54625		4	18	9.92932		92	120	8.78089		87	114	13.3675		92	119	8.20617		34	53	9.79588
		101	117	4.17812		5	24	24.6676		68	85	2.7058		12	40	10.1989		27	45	1.54625		3	23	9.92932		103	120	8.78089		28	46	13.1001		92	119	8.20617		2	22	9.79588
		104	119	4.17812		81	102	24.3936		36	58	2.7058		85	112	10.1989		4	25	1.54625		63	80	9.61903		103	119	8.78089		103	117	12.8328		93	119	8.20617		78	92	9.79588
		95	118	4.17812		97	111	24.3936		12	32	2.7058		30	52	10.1989		26	48	1.54625		97	112	9.61903		90	118	8.78089		81	96	12.5654		103	121	8.20617		96	119	9.48975
		93	121	4.17812		11	29	24.1195		96	114	2.7058		17	38	10.1989		63	84	1.54625		27	44	9.61903		92	120	8.78089		78	92	12.5654		103	119	8.20617		6	20	9.48975
		93	118	4.17812		11	36	24.1195		5	32	2.7058		14	33	9.79095		54	79	1.54625		77	101	9.30874		103	118	8.78089		3	29	12.2981		92	121	8.20617		90	105	9.18363
		97	120	4.17812		46	63	23.8454		102	117	2.7058		44	73	9.79095		80	109	1.54625		25	41	9.30874		95	117	8.78089		74	95	12.2981		92	120	6.83848		2	25	9.18363
		92	120	4.17812		11	26	23.8454		32	48	2.7058		21	41	9.79095		54	78	1.54625		13	42	9.30874		103	120	7.68328		12	33	12.2981		91	117	6.83848		22	39	9.18363
		92	120	4.17812		13	36	23.8454		72	92	2.7058		3	19	9.79095		74	90	1.54625		84	102	9.30874		97	121	7.68328		4	23	12.0307		92	119	6.83848		21	41	9.18363
		92	117	4.17812		13	32	23.5713		49	73	2.7058		96	114	9.383		81	106	1.54625		85	111	8.99845		97	119	7.68328		53	76	11.7634		93	119	6.83848		54	78	8.87751
		107	120	4.17812		14	38	23.5713		70	96	2.7058		34	53	9.383		39	54	1.54625		54	74	8.99845		103	120	7.68328		96	111	11.496		103	121	6.83848		21	47	8.87751
		97	119	4.17812		19	45	23.5713		31	48	2.7058		25	44	9.383		74	93	1.54625		17	40	8.99845		103	119	7.68328		12	32	11.496		103	119	6.83848		45	63	8.87751
		92	119	4.17812		1	26	23.5713		93	116	2.7058		85	105	9.383		92	112	1.54625		21	47	8.99845		92	120	7.68328		92	118	11.496		98	119	6.83848		96	110	8.57139
		92	119	4.17812		1	24	23.2972		79	107	2.7058		64	84	8.97504		47	72	1.54625		2	22	8.99845		92	119	7.68328		96	114	11.2287		92	120	6.83848		12	37	8.57139
		97	119	4.17812		97	118	22.7491		17	37	2.7058		80	105	8.97504		36	59	1.54625		54	77	8.99845		92	119	7.68328		10	25	11.2287		90	119	6.83848		14	35	8.57139
		76	106	4.17812		98	112	22.7491		44	70	1.3529		103	119	8.97504		98	114	1.54625		80	105	8.68816		103	120	7.68328		43	57	11.2287		93	120	6.83848		58	78	8.26527
		103	119	4.17812		15	28	22.7491		42	66	1.3529		95	111	8.56709		27	56	1.54625		7	35	8.68816		97	118	7.68328		18	45	11.2287		92	119	6.83848		80	102	8.26527
		92	119	4.17812		18	38	22.7491		39	63	1.3529		2	26	8.56709		30	47	1.54625		81	96	8.68816		92	120	7.68328		77	101	10.9613		92	119	6.83848		95	121	8.26527
		5	29	4.17812		11	36	22.7491		1	18	1.3529		4	22	8.56709		48	73	1.54625		19	43	8.68816		94	119	7.68328		14	34	10.9613		96	118	6.83848		17	37	8.26527
		92	119	4.17812		100	114	22.475		99	116	1.3529		7	35	8.56709		47	62	1.54625		3	19	8.68816		103	121	6.58567		21	43	10.9613		103	120	6.83848		42	57	7.95915
		100	121	4.17812		5	26	22.475		5	21	1.3529		54	79	8.56709		72	96	1.54625		30	52	8.68816		92	119	6.58567		19	42	10.9613		92	118	6.83848		15	41	7.95915
		98	119	4.17812		16	36	22.2009		82	96	1.3529		95	121	8.56709		24	53	1.54625		19	44	8.37787		92	117	6.58567		17	38	10.9613		105	119	6.83848		22	36	7.95915
		97	120	4.17812		16	36	22.2009		88	105	1.3529		4	19	8.56709		39	68	1.54625		3	30	8.37787		103	121	6.58567		37	63	10.694		92	119	6.83848		106	120	7.95915
		97	118	4.17812		58	84	21.9268		83	103	1.3529		27	44	8.56709		77	104	1.54625		33	57	8.37787		98	119	6.58567		99	115	10.694		92	120	6.83848		77	103	7.95915
		103	118	4.17812		99	113	21.9268		54	81	1.3529		63	91	8.15913		12	30	1.54625		3	21	8.37787		103	121	6.58567		2	20	10.4266		92	121	6.83848		20	41	7.95915
		104	119	4.17812		5	26	21.9268		56	70	1.3529		92	111	8.15913		74	98	1.54625		12	34	8.37787		103	121	6.58567		80	105	10.4266		105	120	6.83848		18	44	7.95915
		90	119	4.17812		13	39	21.9268		98	116	1.3529		87	114	8.15913		25	44	1.54625		55	76	8.37787		103	118	6.58567		21	47	10.4266		93	121	6.83848		27	44	7.95915
		90	119	4.17812		95	114	21.6527		8	34	1.3529		90	118	8.15913		54	72	1.54625		18	43	8.37787		92	117	6.58567		18	44	10.4266		93	119	5.47078		3	29	7.65303
		92	120	4.17812		4	18	21.6527		80	108	1.3529		19	41	8.15913		80	105	1.54625		37	52	8.37787		103	120	6.58567		7	35	10.1593		96	119	5.47078		35	53	7.34691
		93	121	4.17812		97	119	21.6527		93	110	1.3529		5	27	7.75117		78	96	1.54625		5	32	8.37787		95	121	6.58567		44	73	10.1593		102	120	5.47078		80	105	7.34691
		96	117	4.17812		11	29	21.6527		24	51	1.3529		54	74	7.75117		12	32	1.54625		45	73	8.06757		103	121	6.58567		20	41	10.1593		103	120	5.47078		22	46	7.34691
		94	118	4.17812		101	115	21.3786		64	81	1.3529		47	69	7.75117		29	47	1.54625		24	46	8.06757		104	121	6.58567		101	115	10.1593		95	120	5.47078		16	31	7.34691
		92	118	4.17812		11	36	21.3786		90	105	1.3529		4	23	7.75117		53	73	1.54625		96	116	8.06757		103	117	6.58567		99	116	9.89193		105	119	5.47078		70	92	7.34691
		97	118	4.17812		43	57	21.1045		19	34	1.3529		15	37	7.75117		19	45	1.54625		10	25	8.06757		92	119	6.58567		95	111	9.89193		94	119	5.47078		27	47	7.04079
		93	121	4.17812		103	118	20.8305		53	69	1.3529		2	21	7.75117		93	117	1.54625		85	112	8.06757		92	119	5.48806		39	54	9.89193		93	121	5.47078		58	72	7.04079
		94	119	4.17812		13	35	20.8305		45	59	1.3529		91	120	7.34322		29	49	1.54625		97	117	8.06757		92	121	5.48806		4	19	9.89193		93	119	5.47078		80	94	7.04079
		103	119	4.17812		16	28	20.8305		28	45	1.3529		90	105	7.34322		40	68	1.54625		98	113	8.06757		105	120	5.48806		98	116	9.89193		91	119	5.47078		45	73	6.73466
		93	119	4.17812		5	33	20.5564		38	58	1.3529		96	110	7.34322		58	72	1.54625		101	115	8.06757		105	119	5.48806		85	112	9.89193		92	119	5.47078		91	114	6.73466
		92	119	4.17812		16	28	20.5564		16	41	1.3529		9	26	7.34322		32	48	1.54625		58	74	7.75728		98	118	5.48806		10	34	9.89193		92	120	5.47078		98	118	6.73466
		103	121	4.17812		103	121	20.2823		5	33	1.3529		12	33	7.34322		62	88	1.54625		21	44	7.75728		93	119	5.48806		15	32	9.62459		90	119	5.47078		18	41	6.73466
		79	100	4.17812		77	95	20.2823		32	50	1.3529		2	20	6.93526		56	83	1.54625		36	63	7.75728		92	119	5.48806		11	31	9.62459		93	118	5.47078		90	119	6.73466
		97	120	4.17812		18	37	20.2823		60	81	1.3529		28	57	6.93526		25	45	1.54625		47	69	7.75728		92	119	5.48806		27	52	9.62459		92	120	5.47078		97	117	6.73466
		105	121	4.17812		1	26	20.2823		24	45	1.3529		33	57	6.93526		94	115	1.54625		21	41	7.75728		103	121	5.48806		51	73	9.62459		92	120	5.47078		17	33	6.73466
		103	121	4.17812		1	26	20.2823		23	51	1.3529		63	80	6.93526		28	51	1.54625		47	67	7.75728		92	121	5.48806		15	41	9.35724		92	119	5.47078		20	45	6.73466
		100	120	4.17812		11	26	20.0082		25	49	1.3529		18	41	6.93526		40	57	1.54625		98	121	7.44699		92	121	5.48806		17	40	9.35724		92	121	5.47078		101	120	6.73466
		92	121	4.17812		16	29	19.7341		30	54	1.3529		96	121	6.93526		82	105	1.54625		14	33	7.44699		92	120	5.48806		24	46	9.35724		103	119	5.47078		24	39	6.42854
		94	119	4.17812		9	24	19.46		75	101	1.3529		99	121	6.93526		34	62	1.54625		54	79	7.44699		92	119	5.48806		104	120	9.35724		92	120	5.47078		44	73	6.42854
		97	119	4.17812		34	57	19.46		28	46	1.3529		64	81	6.93526		47	68	1.54625		18	41	7.44699		97	120	5.48806		4	21	9.35724		92	117	5.47078		96	121	6.42854
		100	121	4.17812		5	26	19.46		49	76	1.3529		85	104	6.93526		79	108	1.54625		47	62	7.44699		93	119	5.48806		27	42	9.08989		103	119	5.47078		99	121	6.42854
		101	121	4.17812		11	36	19.46		25	47	1.3529		36	63	6.93526		64	89	1.54625		4	23	7.44699		103	120	5.48806		80	104	9.08989		90	119	5.47078		10	25	6.42854
		102	118	4.17812		16	44	19.1859		49	67	1.3529		17	35	6.93526		49	68	1.54625		85	105	7.44699		103	119	5.48806		21	42	9.08989		93	120	5.47078		19	43	6.42854
		104	118	4.17812		5	26	19.1859		81	103	1.3529		97	113	6.93526		75	104	1.54625		86	114	7.44699		77	101	5.48806		19	43	9.08989		92	121	5.47078		3	23	6.42854
		94	118	4.17812		18	35	19.1859		63	92	1.3529		78	92	6.93526		79	98	1.54625		18	45	7.44699		102	117	5.48806		25	42	9.08989		92	119	5.47078		43	57	6.42854
		103	120	4.17812		2	26	19.1859		53	70	1.3529		43	57	6.93526		71	97	1.54625		100	115	7.1367		92	119	5.48806		14	35	9.08989		95	120	5.47078		54	69	6.42854
		100	119	4.17812		13	36	19.1859		79	93	1.3529		47	67	6.93526		42	62	1.54625		96	121	7.1367		103	121	5.48806		6	20	9.08989		103	120	5.47078		5	32	6.42854
		100	120	4.17812		2	24	19.1859		46	61	1.3529		15	41	6.5273		74	94	1.54625		9	26	7.1367		96	119	5.48806		14	33	8.82254		92	119	5.47078		64	84	6.12242
		101	121	4.17812		70	92	18.9119		32	55	1.3529		78	94	6.5273		73	101	1.54625		10	27	7.1367		104	121	5.48806		97	117	8.82254		74	102	5.47078		3	21	6.12242
		103	118	4.17812		1	22	18.9119		79	104	1.3529		98	121	6.5273		45	72	1.54625		87	114	7.1367		95	119	5.48806		82	102	8.82254		99	119	5.47078		21	44	6.12242
		97	117	4.17812		13	31	18.9119		32	52	1.3529		20	37	6.5273		24	39	1.54625		10	34	7.1367		92	119	4.39045		20	45	8.82254		93	118	5.47078		81	105	6.12242
		27	56	4.17812		14	40	18.6378		64	88	1.3529		6	28	6.5273		53	68	1.54625		7	25	7.1367		97	121	4.39045		76	92	8.55519		97	119	5.47078		34	57	6.12242
		103	121	4.17812		4	22	18.3637		54	78	1.3529		74	88	6.5273		39	58	1.54625		6	28	6.82641		106	121	4.39045		35	57	8.55519		92	120	5.47078		4	23	6.12242
		106	118	4.17812		13	38	18.3637		47	69	1.3529		19	43	6.5273		38	62	1.54625		15	41	6.51612		91	119	4.39045		98	115	8.55519		93	119	5.47078		96	112	6.12242
		54	72	4.17812		13	30	18.3637		23	41	1.3529		2	22	6.5273		85	100	1.54625		2	23	6.51612		103	121	4.39045		18	42	8.55519		103	121	5.47078		76	92	5.8163
		92	118	4.17812		11	30	18.0896		77	94	1.3529		68	96	6.5273		76	101	1.54625		4	19	6.51612		93	119	4.39045		63	80	8.55519		92	119	5.47078		75	91	5.8163
		92	119	4.17812		17	39	17.8155		30	51	1.3529		17	33	6.5273		41	59	1.54625		8	24	6.51612		92	119	4.39045		6	28	8.55519		103	120	5.47078		2	23	5.8163
		92	115	2.78541		3	22	17.8155		49	69	1.3529		22	36	6.11935		79	94	1.54625		74	95	6.51612		92	119	4.39045		3	25	8.55519		92	121	5.47078		8	26	5.8163
		96	115	2.78541		15	37	17.8155		91	105	1.3529		58	72	6.11935		36	50	1.54625		17	35	6.51612		103	117	4.39045		12	35	8.55519		95	121	5.47078		4	19	5.8163
		53	72	2.78541		54	69	17.8155		35	54	1.3529		98	118	6.11935		103	118	991.149		47	72	6.51612		92	121	4.39045		17	46	8.28784		95	119	5.47078		17	35	5.8163
		53	74	2.78541		6	20	17.5414		74	95	1.3529		20	43	6.11935		92	118	409.757		16	42	6.51612		104	121	4.39045		74	90	8.28784		99	120	4.10309		23	46	5.8163
		81	108	2.78541		16	35	17.5414		36	54	1.3529		97	117	6.11935		95	118	139.163		7	23	6.51612		90	119	4.39045		20	44	8.28784		91	118	4.10309		92	113	5.51018
		77	97	2.78541		19	38	17.2674		10	28	1.3529		3	23	6.11935		97	118	125.247		20	41	6.51612		103	119	4.39045		47	69	8.02049		92	119	4.10309		54	74	5.51018
		66	90	2.78541		11	30	17.2674		67	89	1.3529		87	113	6.11935		106	119	100.507		59	76	6.51612		96	121	4.39045		83	102	7.75314		92	121	4.10309		11	31	5.51018
		85	109	2.78541		13	39	17.2674		11	25	1.3529		7	23	6.11935		93	118	54.1189		74	90	6.51612		99	118	4.39045		8	24	7.75314		92	119	4.10309		8	24	5.51018
		84	101	2.78541		5	28	17.2674		69	97	1.3529		18	44	6.11935		103	118	54.1189		2	20	6.20583		103	120	4.39045		54	77	7.75314		92	120	4.10309		12	41	5.51018
		53	69	2.78541		7	22	16.9933		31	52	1.3529		37	52	6.11935		91	118	40.2026		96	114	6.20583		103	121	4.39045		3	21	7.48579		92	120	4.10309		79	96	5.51018
		33	50	2.78541		10	26	16.9933		72	89	1.3529		18	47	6.11935		103	121	34.0176		95	121	6.20583		103	120	4.39045		44	63	7.48579		92	119	4.10309		19	42	5.51018
		85	101	2.78541		2	20	16.9933		40	60	1.3529		96	118	6.11935		90	118	34.0176		98	118	6.20583		92	119	4.39045		102	120	7.48579		93	119	4.10309		20	42	5.51018
		55	73	2.78541		11	31	16.7192		28	51	1.3529		6	20	6.11935		103	119	32.4713		74	88	6.20583		97	118	4.39045		16	31	7.21844		96	120	4.10309		90	104	5.51018
		16	30	2.78541		96	116	16.7192		82	107	1.3529		95	119	6.11935		92	118	32.4713		58	77	6.20583		91	120	4.39045		18	41	7.21844		92	119	4.10309		95	119	5.51018
		43	65	2.78541		1	15	16.7192		80	99	1.3529		27	52	5.71139		103	118	29.3788		92	118	6.20583		97	119	4.39045		2	22	7.21844		90	119	4.10309		63	91	5.20406
		43	59	2.78541		18	38	16.7192		30	57	1.3529		68	91	5.71139		103	121	27.8326		68	92	5.89553		103	121	4.39045		7	25	7.21844		92	121	4.10309		77	93	5.20406
		95	116	2.78541		25	43	16.4451		79	108	1.3529		81	104	5.71139		92	119	26.2863		91	120	5.89553		92	119	4.39045		63	91	6.95109		101	119	4.10309		21	42	5.20406
		6	27	2.78541		79	94	16.4451		74	91	1.3529		18	43	5.71139		97	119	24.7401		97	116	5.89553		101	118	4.39045		8	26	6.95109		92	121	4.10309		19	47	5.20406
		21	43	2.78541		8	24	16.4451		69	86	1.3529		4	21	5.71139		97	120	21.6476		18	44	5.89553		92	119	4.39045		98	112	6.95109		90	119	4.10309		12	35	5.20406
		23	49	2.78541		13	35	16.4451		1	15	1.3529		70	94	5.71139		101	118	21.6476		6	20	5.89553		92	120	4.39045		22	39	6.95109		93	119	4.10309		55	76	5.20406
		76	103	2.78541		5	26	16.4451		47	71	1.3529		96	115	5.71139		103	120	20.1013		64	86	5.58524		103	120	4.39045		75	91	6.68374		105	119	4.10309		90	114	5.20406
		100	117	2.78541		11	28	16.171		50	74	1.3529		64	86	5.30343		100	118	20.1013		77	93	5.58524		102	118	4.39045		76	105	6.68374		92	120	4.10309		82	102	5.20406
		77	96	2.78541		1	24	16.171		67	95	1.3529		77	101	5.30343		103	119	18.5551		58	72	5.58524		92	117	4.39045		76	91	6.68374		105	120	4.10309		91	105	5.20406
		78	103	2.78541		31	52	15.8969		13	34	1.3529		64	90	5.30343		104	121	17.0088		83	102	5.27495		92	121	4.39045		54	79	6.68374		93	121	4.10309		58	86	5.20406
		96	113	2.78541		35	57	15.8969		20	42	1.3529		12	34	5.30343		103	120	17.0088		28	53	5.27495		95	120	3.29284		54	75	6.68374		94	120	4.10309		89	105	5.20406
		80	101	2.78541		25	41	15.8969		84	100	1.3529		44	63	5.30343		96	118	17.0088		2	16	5.27495		104	119	3.29284		101	120	6.68374		97	120	4.10309		93	121	4.89794
		78	107	2.78541		34	53	15.8969		18	41	1.3529		93	119	5.30343		103	119	15.4625		27	52	5.27495		104	120	3.29284		58	79	6.41639		90	119	4.10309		14	34	4.89794
		85	110	2.78541		99	120	15.8969		85	100	1.3529		16	42	5.30343		92	119	13.9163		21	43	5.27495		95	119	3.29284		88	114	6.41639		93	120	4.10309		9	26	4.89794
		74	90	2.78541		1	24	15.8969		98	113	1.3529		55	76	5.30343		92	119	13.9163		38	57	5.27495		97	120	3.29284		99	113	6.41639		90	119	4.10309		10	27	4.89794
		77	98	2.78541		5	26	15.8969		36	55	1.3529		74	90	5.30343		103	120	13.9163		73	92	5.27495		13	42	3.29284		7	23	6.41639		106	121	4.10309		97	113	4.89794
		92	114	2.78541		64	84	15.6228		82	101	1.3529		54	77	5.30343		92	117	13.9163		75	92	5.27495		95	119	3.29284		85	105	6.41639		92	118	4.10309		14	43	4.89794
		47	62	2.78541		97	121	15.6228		69	88	1.3529		58	79	4.89548		97	119	13.9163		63	91	4.96466		93	120	3.29284		20	42	6.41639		98	121	4.10309		96	113	4.89794
		74	98	2.78541		5	26	15.6228		96	115	1.3529		63	92	4.89548		98	118	12.37		63	92	4.96466		95	119	3.29284		30	52	6.41639		92	119	4.10309		81	95	4.89794
		12	32	2.78541		16	36	15.6228		16	37	1.3529		85	113	4.89548		92	119	12.37		16	31	4.96466		92	119	3.29284		2	25	6.14904		94	121	4.10309		25	47	4.59182
		68	91	2.78541		18	40	15.6228		16	35	1.3529		91	118	4.89548		103	119	12.37		40	63	4.96466		97	121	3.29284		92	111	6.14904		97	119	4.10309		64	83	4.59182
		83	102	2.78541		2	15	15.6228		81	105	1.3529		43	63	4.89548		106	121	12.37		92	112	4.96466		105	121	3.29284		106	121	6.14904		93	119	4.10309		59	73	4.59182
		86	103	2.78541		1	26	15.6228		53	72	1.3529		98	119	4.89548		92	120	12.37		9	30	4.96466		5	32	3.29284		23	40	6.14904		97	120	4.10309		7	35	4.59182
		89	117	2.78541		28	46	15.3488		32	49	1.3529		90	104	4.89548		102	118	12.37		68	94	4.96466		103	121	3.29284		29	52	6.14904		93	121	4.10309		17	34	4.59182
		23	45	2.78541		96	111	15.3488		34	49	1.3529		3	29	4.48752		95	117	12.37		89	118	4.96466		100	120	3.29284		22	36	5.88169		92	119	4.10309		85	112	4.59182
		77	91	2.78541		103	119	15.3488		46	63	1.3529		68	92	4.48752		93	120	10.8238		23	46	4.96466		92	119	3.29284		77	93	5.88169		92	119	4.10309		87	113	4.59182
		39	65	2.78541		5	18	15.3488		59	79	1.3529		75	91	4.48752		103	118	10.8238		18	47	4.96466		92	117	3.29284		91	114	5.88169		103	121	4.10309		47	62	4.59182
		72	99	2.78541		5	26	15.3488		12	34	1.3529		2	18	4.48752		97	120	10.8238		96	118	4.96466		103	121	3.29284		53	78	5.88169		93	118	4.10309		85	105	4.59182
		77	95	2.78541		27	46	15.0747		37	58	1.3529		4	29	4.48752		103	120	10.8238		4	30	4.96466		92	120	3.29284		58	72	5.88169		103	119	4.10309		15	44	4.59182
		90	116	2.78541		1	24	15.0747		54	77	1.3529		4	25	4.48752		92	120	10.8238		58	86	4.96466		95	119	3.29284		96	116	5.88169		93	120	4.10309		7	25	4.59182
		26	49	2.78541		11	30	15.0747		37	62	1.3529		40	63	4.48752		103	119	10.8238		95	111	4.65437		103	120	3.29284		81	105	5.88169		93	119	4.10309		18	47	4.59182
		52	70	2.78541		1	26	15.0747		84	103	1.3529		78	105	4.48752		103	119	10.8238		78	94	4.65437		103	121	3.29284		12	41	5.88169		93	120	4.10309		5	27	4.2857
		31	52	2.78541		12	40	14.8006		31	59	1.3529		13	42	4.48752		97	120	10.8238		3	25	4.65437		92	119	3.29284		39	63	5.88169		93	119	4.10309		22	38	4.2857
		82	107	2.78541		79	102	14.8006		70	88	1.3529		22	39	4.48752		92	118	10.8238		44	63	4.65437		40	68	3.29284		98	113	5.88169		92	121	4.10309		99	119	4.2857
		84	110	2.78541		25	44	14.8006		81	108	1.3529		47	62	4.48752		92	120	9.27753		14	43	4.65437		90	119	3.29284		14	32	5.88169		96	119	4.10309		86	101	4.2857
		83	100	2.78541		14	35	14.8006		84	104	1.3529		37	62	4.48752		106	121	9.27753		12	33	4.65437		103	118	3.29284		18	43	5.88169		103	121	4.10309		4	25	4.2857
		84	100	2.78541		11	30	14.8006		52	72	1.3529		82	102	4.48752		92	121	9.27753		58	79	4.34408		103	120	3.29284		3	30	5.61434		95	121	4.10309		104	120	4.2857
		75	99	2.78541		11	39	14.8006		60	82	1.3529		20	44	4.48752		97	120	9.27753		17	46	4.34408		95	119	3.29284		56	76	5.61434		92	120	4.10309		7	22	4.2857
		35	55	2.78541		98	113	14.5265		5	27	1.3529		7	25	4.48752		90	119	9.27753		6	29	4.34408		92	121	3.29284		19	47	5.61434		77	100	4.10309		102	116	4.2857
		71	86	2.78541		53	76	14.5265		98	117	1.3529		83	102	4.07956		97	121	9.27753		7	34	4.34408		93	119	3.29284		87	102	5.61434		92	120	4.10309		30	52	4.2857
		97	118	2.78541		5	24	14.5265		99	115	1.3529		77	93	4.07956		99	118	9.27753		4	29	4.34408		93	119	3.29284		2	21	5.61434		92	118	4.10309		82	96	3.97957
		103	120	2.78541		13	38	14.5265		101	117	1.3529		3	30	4.07956		92	118	9.27753		85	101	4.34408		97	121	3.29284		64	78	5.61434		98	119	4.10309		74	95	3.97957
		102	119	2.78541		12	38	14.2524		37	60	1.3529		7	34	4.07956		94	118	9.27753		95	115	4.34408		92	119	3.29284		15	44	5.61434		103	121	4.10309		99	118	3.97957
		104	120	2.78541		5	24	14.2524		37	51	1.3529		58	74	4.07956		101	121	9.27753		9	24	4.34408		92	119	3.29284		50	73	5.61434		97	120	4.10309		3	19	3.97957
		74	102	2.78541		11	36	14.2524		84	101	1.3529		85	101	4.07956		92	119	9.27753		19	47	4.34408		92	120	3.29284		27	47	5.34699		93	120	4.10309		95	112	3.97957
		101	121	2.78541		1	18	14.2524		66	80	1.3529		21	47	4.07956		104	121	9.27753		54	83	4.34408		103	121	3.29284		97	112	5.34699		92	119	4.10309		12	32	3.97957
		95	119	2.78541		19	36	14.2524		53	81	1.3529		64	79	4.07956		92	121	9.27753		97	113	4.34408		92	119	3.29284		80	101	5.34699		103	120	4.10309		74	90	3.97957
		95	120	2.78541		2	16	13.9783		84	102	1.3529		77	98	4.07956		97	121	7.73127		15	44	4.34408		100	117	3.29284		69	91	5.07964		77	100	4.10309		64	86	3.67345
		100	121	2.78541		1	23	13.9783		96	117	1.3529		73	92	4.07956		92	119	7.73127		96	115	4.34408		102	119	3.29284		68	92	5.07964		92	119	4.10309		58	74	3.67345
		92	120	2.78541		16	31	13.9783		42	68	1.3529		89	118	4.07956		92	118	7.73127		103	117	4.34408		96	119	3.29284		4	29	5.07964		102	120	4.10309		98	117	3.67345
		90	118	2.78541		95	111	13.7042		94	117	1.3529		26	45	4.07956		92	120	7.73127		15	32	4.03379		90	119	3.29284		33	57	5.07964		103	119	4.10309		6	28	3.67345
		92	121	2.78541		58	78	13.7042		99	117	1.3529		99	118	4.07956		95	118	7.73127		8	28	4.03379		92	120	3.29284		96	119	5.07964		90	118	4.10309		68	91	3.67345
		97	121	2.78541		26	46	13.7042		26	42	1.3529		29	52	4.07956		92	119	7.73127		92	111	4.03379		96	118	3.29284		84	113	5.07964		95	119	2.73539		31	54	3.67345
		100	121	2.78541		92	112	13.7042		88	117	1.3529		10	34	4.07956		105	118	7.73127		99	121	4.03379		94	121	3.29284		22	38	4.81229		108	121	2.73539		95	118	3.67345
		1	26	2.78541		74	95	13.7042		4	20	1.3529		20	45	4.07956		97	118	7.73127		15	43	4.03379		94	119	3.29284		63	79	4.81229		92	120	2.73539		81	104	3.67345
		105	120	2.78541		13	28	13.7042		59	74	1.3529		5	32	4.07956		103	120	7.73127		85	104	4.03379		95	120	3.29284		95	121	4.81229		92	120	2.73539		51	73	3.67345
		103	120	2.78541		11	36	13.7042		21	49	1.3529		23	39	4.07956		103	119	7.73127		58	75	4.03379		92	120	3.29284		40	55	4.81229		92	118	2.73539		18	43	3.67345
		93	119	2.78541		11	30	13.4302		50	71	1.3529		4	30	4.07956		92	119	7.73127		102	120	4.03379		103	120	3.29284		38	57	4.81229		95	121	2.73539		99	117	3.67345
		98	119	2.78541		16	28	13.4302		71	100	1.3529		89	105	4.07956		97	118	7.73127		26	53	4.03379		97	118	3.29284		47	72	4.81229		97	120	2.73539		37	52	3.67345
		93	119	2.78541		13	31	13.4302		72	94	1.3529		28	53	3.67161		103	119	7.73127		22	39	4.03379		103	121	3.29284		96	115	4.81229		92	119	2.73539		54	77	3.67345
		1	24	2.78541		11	39	13.4302		34	59	1.3529		21	37	3.67161		103	116	7.73127		78	92	4.03379		103	120	3.29284		2	23	4.54494		98	121	2.73539		15	32	3.36733
		89	118	2.78541		13	36	13.4302		66	83	1.3529		64	83	3.67161		92	120	7.73127		77	97	4.03379		105	120	3.29284		8	28	4.54494		95	120	2.73539		58	79	3.36733
		98	121	2.78541		13	38	13.4302		82	108	1.3529		8	24	3.67161		93	121	7.73127		5	31	4.03379		97	121	3.29284		92	113	4.54494		94	119	2.73539		77	101	3.36733
		91	119	2.78541		1	17	13.4302		17	43	1.3529		14	34	3.67161		93	118	7.73127		82	102	4.03379		106	121	3.29284		58	74	4.54494		105	121	2.73539		54	79	3.36733
		97	120	2.78541		19	46	13.4302		52	76	1.3529		19	47	3.67161		103	121	7.73127		14	37	4.03379		103	118	3.29284		26	40	4.54494		92	119	2.73539		74	88	3.36733
		98	119	2.78541		35	53	13.1561		64	79	1.3529		68	94	3.67161		95	119	7.73127		70	94	4.03379		93	117	3.29284		56	75	4.54494		92	120	2.73539		81	98	3.36733
		92	119	2.78541		45	63	13.1561		50	68	1.3529		40	55	3.67161		93	120	7.73127		75	91	3.7235		103	118	3.29284		31	54	4.54494		92	117	2.73539		15	42	3.36733
		93	118	2.78541		3	19	13.1561		47	63	1.3529		102	116	3.67161		92	119	6.18502		39	54	3.7235		92	121	3.29284		15	43	4.54494		103	121	2.73539		3	25	3.36733
		104	121	2.78541		80	94	13.1561		44	67	1.3529		96	112	3.67161		97	119	6.18502		85	113	3.7235		97	117	2.19522		64	79	4.54494		98	118	2.73539		78	105	3.36733
		95	119	2.78541		92	121	13.1561		64	83	1.3529		64	78	3.67161		93	119	6.18502		89	114	3.7235		97	118	2.19522		9	24	4.54494		92	117	2.73539		105	120	3.36733
		92	117	2.78541		1	26	13.1561		13	39	1.3529		9	31	3.67161		103	121	6.18502		4	25	3.7235		92	121	2.19522		10	27	4.54494		95	116	2.73539		24	40	3.36733
		103	118	2.78541		105	120	12.882		96	112	1.3529		83	111	3.26365		105	121	6.18502		6	25	3.7235		93	119	2.19522		24	40	4.54494		103	120	2.73539		18	32	3.36733
		97	121	2.78541		11	35	12.882		38	60	1.3529		92	115	3.26365		92	118	6.18502		75	94	3.7235		103	119	2.19522		93	112	4.54494		103	119	2.73539		77	97	3.36733
		90	118	2.78541		13	33	12.882		49	75	1.3529		42	63	3.26365		92	117	6.18502		93	119	3.7235		96	119	2.19522		96	118	4.54494		91	118	2.73539		24	38	3.06121
		92	118	2.78541		99	116	12.882		20	38	1.3529		56	76	3.26365		92	118	6.18502		12	37	3.7235		92	120	2.19522		36	52	4.54494		103	120	2.73539		2	18	3.06121
		98	121	2.78541		79	104	12.6079		78	92	1.3529		104	120	3.26365		107	121	6.18502		25	42	3.7235		97	118	2.19522		10	37	4.54494		103	118	2.73539		88	114	3.06121
		92	118	2.78541		79	105	12.6079		51	68	1.3529		79	96	3.26365		103	118	6.18502		96	112	3.7235		90	117	2.19522		25	47	4.27759		90	119	2.73539		2	27	3.06121
		100	120	2.78541		3	23	12.6079		22	49	1.3529		23	46	3.26365		94	121	6.18502		98	119	3.7235		103	120	2.19522		79	103	4.27759		103	120	2.73539		17	40	3.06121
		95	120	2.78541		4	23	12.6079		38	67	1.3529		59	76	3.26365		103	120	6.18502		64	78	3.7235		97	119	2.19522		100	115	4.27759		103	121	2.73539		80	104	3.06121
		98	120	2.78541		16	43	12.6079		50	75	1.3529		15	44	3.26365		94	120	6.18502		37	54	3.4132		105	118	2.19522		105	119	4.27759		91	119	2.73539		27	52	3.06121
		95	118	2.78541		18	45	12.6079		6	34	1.3529		96	113	3.26365		89	119	6.18502		90	105	3.4132		91	120	2.19522		91	120	4.27759		99	120	2.73539		21	43	3.06121
		103	120	2.78541		13	38	12.6079		52	74	1.3529		8	36	3.26365		95	120	6.18502		86	102	3.4132		93	119	2.19522		37	54	4.27759		94	119	2.73539		98	119	3.06121
		96	120	2.78541		13	39	12.6079		42	60	1.3529		69	91	2.8557		92	117	6.18502		58	85	3.4132		103	121	2.19522		4	25	4.27759		92	120	2.73539		101	116	3.06121
		97	119	2.78541		1	25	12.6079		30	48	1.3529		15	32	2.8557		103	120	6.18502		2	28	3.4132		103	120	2.19522		74	88	4.27759		103	120	2.73539		20	44	3.06121
		93	119	2.78541		1	28	12.6079		40	55	1.3529		17	46	2.8557		92	119	6.18502		68	91	3.4132		95	120	2.19522		15	42	4.27759		101	117	2.73539		23	39	3.06121
		35	48	2.78541		8	26	12.6079		42	58	1.3529		22	38	2.8557		97	119	6.18502		64	90	3.4132		95	120	2.19522		20	43	4.27759		97	116	2.73539		63	92	2.75509
		97	118	2.78541		13	36	12.6079		34	51	1.3529		8	28	2.8557		97	119	6.18502		84	113	3.4132		105	121	2.19522		97	113	4.27759		93	119	2.73539		8	25	2.75509
		92	119	2.78541		96	114	12.3338		40	64	1.3529		88	114	2.8557		92	121	6.18502		68	96	3.4132		96	121	2.19522		81	104	4.27759		92	119	2.73539		76	91	2.75509
		101	119	2.78541		97	115	12.3338		92	114	1.3529		91	114	2.8557		103	120	6.18502		90	118	3.4132		90	119	2.19522		98	119	4.27759		93	119	2.73539		95	109	2.75509
		49	67	2.78541		13	26	12.3338		35	49	1.3529		92	113	2.8557		92	120	6.18502		2	19	3.4132		103	120	2.19522		14	37	4.27759		103	121	2.73539		28	57	2.75509
		100	121	2.78541		13	39	12.3338		98	114	1.3529		89	114	2.8557		92	117	6.18502		21	37	3.10291		92	119	2.19522		64	86	4.01024		103	120	2.73539		9	28	2.75509
		93	118	2.78541		13	27	12.3338		34	53	1.3529		86	102	2.8557		93	121	6.18502		22	40	3.10291		103	118	2.19522		105	121	4.01024		94	119	2.73539		85	104	2.75509
		105	120	2.78541		13	39	12.3338		87	107	1.3529		17	40	2.8557		106	119	6.18502		64	83	3.10291		91	119	2.19522		63	92	4.01024		92	119	2.73539		9	24	2.75509
		94	121	2.78541		19	40	12.3338		91	116	1.3529		95	116	2.8557		101	119	6.18502		6	23	3.10291		97	118	2.19522		41	63	4.01024		103	119	2.73539		36	63	2.75509
		97	120	2.78541		15	39	12.3338		43	70	1.3529		73	91	2.8557		105	120	6.18502		91	118	3.10291		94	118	2.19522		28	57	4.01024		93	120	2.73539		78	102	2.75509
		103	120	2.78541		1	20	12.3338		91	110	1.3529		93	121	2.8557		92	118	6.18502		59	73	3.10291		92	120	2.19522		22	46	4.01024		96	119	2.73539		6	22	2.75509
		93	119	2.78541		16	30	12.3338		13	29	1.3529		18	42	2.8557		103	117	6.18502		60	76	3.10291		95	118	2.19522		34	52	4.01024		95	121	2.73539		44	63	2.75509
		96	117	2.78541		11	30	12.3338		65	85	1.3529		26	40	2.8557		105	120	6.18502		21	42	3.10291		79	102	2.19522		79	96	4.01024		97	119	2.73539		38	57	2.75509
		98	120	2.78541		16	32	12.0597		5	20	1.3529		89	104	2.8557		103	120	6.18502		10	32	3.10291		103	120	2.19522		23	46	4.01024		94	119	2.73539		83	97	2.75509
		91	119	2.78541		18	33	12.0597		86	103	1.3529		81	98	2.8557		93	119	6.18502		42	63	3.10291		101	117	2.19522		24	38	3.74289		97	120	2.73539		29	52	2.75509
		90	119	2.78541		13	33	12.0597		73	92	1.3529		54	83	2.8557		92	119	6.18502		34	63	3.10291		91	119	2.19522		55	74	3.74289		94	120	2.73539		12	33	2.75509
		92	119	2.78541		5	24	12.0597		37	55	1.3529		26	53	2.8557		95	121	6.18502		9	28	3.10291		92	120	2.19522		6	25	3.74289		92	119	2.73539		4	30	2.75509
		92	121	2.78541		98	116	12.0597		38	64	1.3529		25	42	2.8557		93	121	6.18502		49	73	3.10291		93	119	2.19522		25	50	3.74289		92	121	2.73539		92	115	2.44897
		92	119	2.78541		1	26	12.0597		45	67	1.3529		18	32	2.8557		90	118	4.63876		78	105	3.10291		93	121	2.19522		36	63	3.74289		102	120	2.73539		89	104	2.44897
		92	119	2.78541		11	38	12.0597		85	113	1.3529		40	54	2.8557		103	120	4.63876		46	72	3.10291		93	119	2.19522		9	26	3.74289		94	120	2.73539		106	121	2.44897
		72	103	2.78541		5	27	11.7857		38	56	1.3529		99	117	2.8557		92	120	4.63876		79	96	3.10291		105	120	2.19522		18	47	3.74289		100	120	2.73539		94	111	2.44897
		92	120	2.78541		17	46	11.7857		87	113	1.3529		81	109	2.8557		97	118	4.63876		20	42	3.10291		103	119	2.19522		42	57	3.47554		97	120	2.73539		20	43	2.44897
		92	120	2.78541		4	19	11.7857		60	76	1.3529		14	41	2.8557		92	121	4.63876		7	21	3.10291		95	120	2.19522		25	52	3.47554		92	120	2.73539		49	73	2.44897
		92	120	2.78541		20	34	11.7857		38	63	1.3529		27	42	2.44774		92	119	4.63876		20	44	3.10291		93	121	2.19522		98	121	3.47554		103	119	2.73539		87	102	2.44897
		96	120	2.78541		11	32	11.7857		94	115	1.3529		25	52	2.44774		103	119	4.63876		48	73	3.10291		103	120	2.19522		98	117	3.47554		103	121	2.73539		102	120	2.44897
		100	120	2.78541		17	38	11.7857		13	33	1.3529		99	119	2.44774		93	121	4.63876		91	105	3.10291		97	120	2.19522		84	111	3.47554		96	121	2.73539		40	55	2.44897
		97	119	2.78541		11	31	11.7857		71	97	1.3529		2	25	2.44774		101	118	4.63876		42	57	2.79262		84	100	2.19522		2	28	3.47554		103	121	2.73539		68	96	2.44897
		91	119	2.78541		1	22	11.7857		58	77	1.3529		76	94	2.44774		103	119	4.63876		41	67	2.79262		93	116	2.19522		40	63	3.47554		92	120	2.73539		89	103	2.44897
		80	102	2.78541		15	36	11.7857		25	51	1.3529		27	47	2.44774		98	121	4.63876		91	114	2.79262		93	117	2.19522		96	121	3.47554		94	121	2.73539		22	41	2.44897
		93	120	2.78541		13	40	11.7857		29	52	1.3529		16	31	2.44774		92	119	4.63876		95	117	2.79262		97	119	2.19522		68	91	3.47554		1	24	2.73539		7	21	2.44897
		92	119	2.78541		5	24	11.7857		26	50	1.3529		6	25	2.44774		103	119	4.63876		98	117	2.79262		92	119	2.19522		85	104	3.47554		103	120	2.73539		75	92	2.44897
		100	121	2.78541		16	38	11.5116		53	68	1.3529		21	44	2.44774		103	120	4.63876		58	81	2.79262		105	121	2.19522		55	75	3.47554		97	119	2.73539		86	114	2.44897
		101	121	2.78541		1	26	11.5116		4	26	1.3529		93	117	2.44774		103	121	4.63876		22	46	2.79262		92	119	2.19522		73	92	3.47554		92	121	2.73539		14	37	2.44897
		96	121	2.78541		11	35	11.5116		48	68	1.3529		75	94	2.44774		92	119	4.63876		27	47	2.79262		92	120	2.19522		99	118	3.47554		92	121	2.73539		85	100	2.44897
		95	119	2.78541		16	36	11.5116		16	34	1.3529		15	43	2.44774		92	119	4.63876		92	115	2.79262		97	118	2.19522		96	112	3.47554		103	121	2.73539		96	118	2.44897
		103	121	2.78541		1	23	11.5116		50	79	1.3529		46	69	2.44774		106	121	4.63876		6	30	2.79262		77	101	2.19522		95	119	3.47554		103	118	2.73539		50	73	2.44897
		88	119	2.78541		13	30	11.5116		26	46	1.3529		46	67	2.44774		96	119	4.63876		46	69	2.79262		102	120	2.19522		55	78	3.2082		99	121	2.73539		103	117	2.44897
		98	121	2.78541		5	26	11.5116		103	118	995.736		3	25	2.44774		93	118	4.63876		15	42	2.79262		92	114	2.19522		20	47	3.2082		96	121	2.73539		33	53	2.44897
		1	26	2.78541		18	39	11.5116		92	118	351.754		58	75	2.44774		99	121	4.63876		77	106	2.79262		106	121	2.19522		7	34	3.2082		95	121	2.73539		28	53	2.14285
		100	120	2.78541		18	46	11.5116		95	118	144.76		92	107	2.44774		95	119	4.63876		96	119	2.79262		90	119	2.19522		59	73	3.2082		92	120	2.73539		7	34	2.14285
		102	121	2.78541		5	28	11.5116		97	118	127.173		85	107	2.44774		92	118	4.63876		104	120	2.79262		90	119	2.19522		92	115	3.2082		90	119	2.73539		4	29	2.14285
		100	121	2.78541		5	24	11.5116		106	119	85.2328		102	120	2.44774		98	119	4.63876		9	29	2.79262		92	119	2.19522		98	118	3.2082		99	119	2.73539		82	99	2.14285
		92	119	2.78541		13	30	11.5116		103	118	54.1161		10	27	2.44774		103	118	4.63876		54	71	2.79262		94	118	2.19522		10	32	3.2082		97	119	2.73539		26	40	2.14285
		102	121	2.78541		14	33	11.2375		93	118	43.2929		30	54	2.44774		92	119	4.63876		54	75	2.79262		92	112	2.19522		99	121	3.2082		91	118	2.73539		81	97	2.14285
		97	119	2.78541		37	63	11.2375		97	120	29.7638		22	37	2.44774		92	119	4.63876		81	104	2.79262		95	120	2.19522		56	83	3.2082		95	120	2.73539		77	106	2.14285
		103	118	2.78541		1	18	11.2375		97	119	28.4109		54	75	2.44774		100	121	4.63876		40	58	2.79262		97	120	2.19522		73	102	3.2082		85	99	2.73539		58	75	2.14285
		1	22	2.78541		11	28	11.2375		103	119	28.4109		77	97	2.44774		92	119	4.63876		12	32	2.79262		92	120	2.19522		64	90	3.2082		90	117	2.73539		25	48	2.14285
		93	119	2.78541		1	24	11.2375		91	118	27.058		41	69	2.44774		92	120	4.63876		101	120	2.79262		99	121	2.19522		63	78	3.2082		103	118	2.73539		92	107	2.14285
		93	121	2.78541		1	23	11.2375		90	118	24.3522		54	68	2.44774		76	100	4.63876		33	53	2.79262		95	117	2.19522		80	96	3.2082		92	116	2.73539		8	30	2.14285
		92	120	2.78541		18	33	11.2375		103	121	21.6464		37	55	2.44774		92	120	4.63876		64	81	2.48233		90	119	2.19522		56	78	3.2082		96	120	2.73539		54	83	2.14285
		97	121	2.78541		11	29	11.2375		102	118	21.6464		85	99	2.44774		97	121	4.63876		64	85	2.48233		103	120	2.19522		58	77	3.2082		54	74	2.73539		80	96	2.14285
		101	119	2.78541		1	22	11.2375		97	119	20.2935		14	43	2.44774		97	118	4.63876		20	43	2.48233		103	121	2.19522		35	54	3.2082		106	121	2.73539		23	38	2.14285
		95	118	2.78541		16	36	11.2375		103	121	18.9406		70	90	2.44774		99	119	4.63876		87	113	2.48233		103	119	2.19522		18	32	3.2082		94	119	2.73539		94	116	2.14285
		93	121	2.78541		85	105	10.9634		106	121	17.5877		54	81	2.44774		92	120	4.63876		93	118	2.48233		103	121	2.19522		70	96	3.2082		90	119	2.73539		40	69	2.14285
		96	118	2.78541		18	39	10.9634		103	119	17.5877		101	116	2.44774		93	119	4.63876		29	52	2.48233		102	119	2.19522		78	94	2.94085		93	119	2.73539		93	111	2.14285
		97	121	2.78541		11	36	10.9634		100	118	17.5877		90	107	2.44774		97	118	4.63876		51	73	2.48233		103	120	2.19522		22	40	2.94085		109	121	2.73539		88	102	2.14285
		95	119	2.78541		13	30	10.9634		92	119	16.2348		81	95	2.44774		98	121	4.63876		37	62	2.48233		92	119	2.19522		74	89	2.94085		95	120	2.73539		93	118	2.14285
		106	120	2.78541		16	33	10.9634		101	118	16.2348		101	120	2.44774		92	119	4.63876		99	117	2.48233		95	118	2.19522		79	101	2.94085		93	121	2.73539		84	112	2.14285
		97	118	2.78541		11	36	10.9634		95	117	16.2348		10	37	2.44774		108	121	4.63876		81	109	2.48233		106	120	2.19522		54	83	2.94085		92	120	2.73539		31	58	2.14285
		90	119	2.78541		1	24	10.9634		103	119	14.8819		33	53	2.44774		93	119	4.63876		74	103	2.48233		92	120	2.19522		17	35	2.94085		90	119	2.73539		68	92	1.83673
		92	118	2.78541		5	26	10.9634		92	119	14.8819		2	19	2.44774		92	120	4.63876		14	41	2.48233		93	119	2.19522		39	55	2.94085		92	119	2.73539		98	121	1.83673
		103	120	2.78541		77	103	10.6893		97	120	14.8819		102	121	2.03978		103	118	4.63876		101	116	2.48233		105	119	2.19522		58	83	2.94085		103	120	2.73539		8	29	1.83673
		98	120	2.78541		10	25	10.6893		103	120	13.529		63	86	2.03978		93	118	4.63876		80	100	2.48233		92	120	2.19522		77	97	2.94085		103	121	2.73539		28	54	1.83673
		98	121	2.78541		12	35	10.6893		92	119	13.529		52	80	2.03978		93	119	4.63876		84	112	2.48233		90	119	2.19522		21	50	2.94085		88	119	2.73539		45	62	1.83673
		92	119	2.78541		87	114	10.6893		92	119	13.529		37	54	2.03978		98	121	4.63876		9	31	2.48233		94	119	2.19522		14	41	2.94085		92	118	2.73539		91	118	1.83673
		92	120	2.78541		84	102	10.6893		106	121	13.529		39	54	2.03978		93	118	4.63876		25	47	2.17204		92	116	2.19522		85	113	2.6735		108	121	2.73539		73	91	1.83673
		99	120	2.78541		13	33	10.6893		103	119	13.529		41	67	2.03978		94	119	4.63876		76	92	2.17204		92	119	2.19522		2	16	2.6735		93	119	2.73539		18	42	1.83673
		103	121	2.78541		11	39	10.6893		103	118	12.1761		53	78	2.03978		92	120	4.63876		22	36	2.17204		92	121	2.19522		95	116	2.6735		98	121	2.73539		85	103	1.83673
		93	120	2.78541		11	30	10.6893		100	121	12.1761		70	86	2.03978		103	121	4.63876		9	36	2.17204		93	120	2.19522		73	91	2.6735		90	119	2.73539		58	85	1.83673
		105	120	2.78541		5	24	10.6893		98	118	12.1761		45	67	2.03978		103	121	4.63876		2	27	2.17204		92	119	2.19522		73	94	2.6735		92	120	2.73539		63	80	1.83673
		103	120	2.78541		11	36	10.6893		92	118	12.1761		3	21	2.03978		98	120	4.63876		96	110	2.17204		101	119	2.19522		26	44	2.6735		90	119	2.73539		91	115	1.83673
		105	119	2.78541		13	29	10.6893		93	119	12.1761		2	28	2.03978		105	121	4.63876		76	91	2.17204		92	119	2.19522		17	34	2.6735		92	119	2.73539		2	28	1.83673
		90	119	2.78541		2	23	10.4152		103	121	10.8232		41	62	2.03978		98	120	4.63876		73	91	2.17204		92	121	2.19522		75	94	2.6735		92	121	2.73539		64	81	1.83673
		104	119	2.78541		80	102	10.4152		103	119	10.8232		95	115	2.03978		95	121	4.63876		73	94	2.17204		92	116	2.19522		58	75	2.6735		90	119	2.73539		64	90	1.83673
		93	119	2.78541		1	25	10.4152		92	121	10.8232		64	85	2.03978		103	121	4.63876		41	63	2.17204		102	120	2.19522		87	113	2.6735		97	119	2.73539		38	53	1.83673
		92	121	2.78541		13	36	10.4152		103	118	10.8232		82	111	2.03978		93	120	4.63876		83	98	2.17204		92	117	2.19522		90	118	2.6735		93	118	2.73539		100	120	1.83673
		92	118	2.78541		1	20	10.4152		92	120	10.8232		90	119	2.03978		95	119	4.63876		12	27	2.17204		93	120	2.19522		59	76	2.6735		98	120	2.73539		40	56	1.83673
		98	120	2.78541		15	30	10.4152		92	121	9.47031		93	115	2.03978		108	121	4.63876		89	104	2.17204		103	120	2.19522		95	112	2.6735		90	119	2.73539		25	42	1.83673
		92	120	2.78541		1	24	10.4152		95	118	9.47031		94	111	2.03978		92	120	4.63876		34	52	2.17204		92	120	2.19522		102	119	2.6735		99	121	2.73539		71	92	1.83673
		97	120	2.78541		13	40	10.4152		92	120	9.47031		7	32	2.03978		103	119	3.09251		73	102	2.17204		95	119	2.19522		8	36	2.6735		95	121	2.73539		57	73	1.83673
		28	52	2.78541		6	28	10.1411		92	120	9.47031		46	62	2.03978		92	121	3.09251		82	111	2.17204		63	76	2.19522		4	30	2.6735		95	119	2.73539		7	23	1.83673
		97	121	2.78541		1	26	10.1411		107	121	8.11741		21	43	2.03978		89	118	3.09251		93	115	2.17204		90	120	2.19522		58	86	2.6735		104	121	2.73539		70	96	1.83673
		92	120	2.78541		13	30	10.1411		92	120	8.11741		96	119	2.03978		95	120	3.09251		81	98	2.17204		93	121	2.19522		28	53	2.40615		97	117	2.73539		8	36	1.83673
		99	121	2.78541		5	20	10.1411		100	118	8.11741		87	102	2.03978		99	120	3.09251		8	30	2.17204		105	121	2.19522		41	67	2.40615		93	119	2.73539		2	19	1.83673
		96	119	2.78541		13	35	10.1411		93	118	8.11741		6	22	2.03978		96	119	3.09251		17	37	2.17204		97	119	2.19522		14	31	2.40615		93	120	2.73539		44	62	1.53061
		96	118	2.78541		16	36	10.1411		92	119	8.11741		80	96	2.03978		93	120	3.09251		99	118	2.17204		94	119	2.19522		35	52	2.40615		92	119	2.73539		45	72	1.53061
		92	117	2.78541		1	21	10.1411		92	119	8.11741		38	57	2.03978		92	120	3.09251		82	105	2.17204		92	118	2.19522		77	106	2.40615		92	120	2.73539		80	107	1.53061
		92	118	2.78541		2	18	9.86706		92	119	8.11741		90	116	2.03978		91	117	3.09251		39	56	2.17204		105	121	2.19522		49	73	2.40615		97	119	2.73539		78	94	1.53061
		92	116	2.78541		97	112	9.86706		103	120	8.11741		72	94	2.03978		100	119	3.09251		96	113	2.17204		98	121	2.19522		78	105	2.40615		92	118	2.73539		69	92	1.53061
		100	120	2.78541		19	41	9.86706		90	119	8.11741		47	72	2.03978		92	119	3.09251		95	119	2.17204		92	119	2.19522		89	118	2.40615		94	119	2.73539		25	52	1.53061
		77	102	2.78541		74	90	9.86706		106	119	8.11741		83	97	2.03978		76	102	3.09251		35	62	1.86175		97	119	2.19522		26	45	2.40615		95	117	2.73539		52	80	1.53061
		30	59	2.78541		7	25	9.86706		103	118	8.11741		93	111	2.03978		92	121	3.09251		69	92	1.86175		103	120	2.19522		81	101	2.40615		92	120	2.73539		65	91	1.53061
		100	118	2.78541		13	33	9.86706		92	121	6.76451		19	42	2.03978		99	120	3.09251		25	52	1.86175		90	117	2.19522		31	56	2.40615		92	120	2.73539		85	113	1.53061
		99	121	2.78541		11	38	9.86706		105	119	6.76451		51	73	2.03978		103	121	3.09251		56	77	1.86175		93	118	2.19522		48	73	2.40615		97	119	2.73539		20	47	1.53061
		103	120	2.78541		11	36	9.86706		101	118	6.76451		89	103	2.03978		103	121	3.09251		86	113	1.86175		103	121	2.19522		33	53	2.40615		97	120	2.73539		88	117	1.53061
		93	120	2.78541		5	26	9.86706		92	121	6.76451		75	92	2.03978		105	120	3.09251		92	113	1.86175		95	119	2.19522		22	42	2.1388		93	118	2.73539		14	31	1.53061
		1	27	2.78541		1	23	9.86706		103	121	6.76451		74	103	2.03978		92	121	3.09251		83	111	1.86175		93	121	2.19522		75	102	2.1388		95	121	2.73539		9	27	1.53061
		92	118	2.78541		97	116	9.59297		96	120	6.76451		31	56	2.03978		96	120	3.09251		93	121	1.86175		103	121	2.19522		24	39	2.1388		95	117	1.3677		84	111	1.53061
		93	121	2.78541		2	21	9.59297		92	118	6.76451		80	103	2.03978		100	120	3.09251		18	42	1.86175		94	118	2.19522		55	79	2.1388		103	121	1.3677		33	57	1.53061
		103	118	2.78541		27	41	9.59297		92	119	6.76451		80	109	2.03978		1	30	3.09251		84	101	1.86175		97	119	2.19522		7	33	2.1388		93	121	1.3677		54	82	1.53061
		92	118	2.78541		1	23	9.59297		99	118	6.76451		91	105	2.03978		92	119	3.09251		31	54	1.86175		93	118	2.19522		64	81	2.1388		95	121	1.3677		14	42	1.53061
		104	118	2.78541		13	35	9.59297		98	121	6.76451		50	73	2.03978		89	119	3.09251		56	76	1.86175		95	119	2.19522		94	111	2.1388		95	121	1.3677		29	47	1.53061
		92	118	2.78541		13	28	9.59297		105	121	6.76451		103	117	2.03978		105	119	3.09251		64	79	1.86175		95	117	2.19522		46	62	2.1388		92	120	1.3677		34	63	1.53061
		95	119	2.78541		16	34	9.59297		103	120	6.76451		36	52	2.03978		97	119	3.09251		90	119	1.86175		97	117	2.19522		41	55	2.1388		97	118	1.3677		83	112	1.53061
		103	120	2.78541		1	24	9.59297		101	121	6.76451		58	86	2.03978		97	120	3.09251		7	32	1.86175		103	117	2.19522		9	29	2.1388		103	120	1.3677		15	31	1.53061
		105	118	2.78541		16	31	9.59297		97	121	6.76451		32	46	1.63183		98	119	3.09251		46	67	1.86175		92	119	2.19522		95	118	2.1388		95	120	1.3677		9	30	1.53061
		95	118	2.78541		1	26	9.59297		92	117	6.76451		4	32	1.63183		105	119	3.09251		81	108	1.86175		103	121	2.19522		29	54	2.1388		93	119	1.3677		96	117	1.53061
		92	118	2.78541		11	30	9.59297		95	121	6.76451		2	23	1.63183		91	119	3.09251		31	55	1.86175		93	120	2.19522		41	56	2.1388		97	120	1.3677		26	53	1.53061
		105	120	2.78541		18	40	9.59297		92	117	6.76451		22	40	1.63183		103	120	3.09251		23	40	1.86175		95	119	2.19522		88	102	2.1388		92	118	1.3677		73	92	1.53061
		102	118	2.78541		5	18	9.59297		92	118	6.76451		20	47	1.63183		95	120	3.09251		86	112	1.86175		97	119	2.19522		55	77	2.1388		77	102	1.3677		90	118	1.53061
		103	116	2.78541		16	39	9.59297		103	120	5.41161		74	89	1.63183		103	118	3.09251		40	56	1.86175		92	119	2.19522		90	114	2.1388		95	119	1.3677		59	76	1.53061
		92	121	2.78541		18	34	9.59297		93	119	5.41161		24	39	1.63183		95	118	3.09251		26	45	1.86175		93	119	2.19522		54	68	2.1388		95	119	1.3677		40	54	1.53061
		92	120	2.78541		10	27	9.31889		92	119	5.41161		98	117	1.63183		97	120	3.09251		18	32	1.86175		92	121	2.19522		99	117	2.1388		96	115	1.3677		81	107	1.53061
		92	119	2.78541		10	34	9.31889		1	27	5.41161		9	27	1.63183		89	119	3.09251		43	63	1.86175		89	119	2.19522		14	43	2.1388		103	121	1.3677		81	109	1.53061
		106	121	2.78541		92	118	9.31889		103	120	5.41161		87	112	1.63183		12	37	3.09251		71	94	1.86175		26	40	2.19522		47	67	2.1388		91	119	1.3677		37	55	1.53061
		93	118	2.78541		5	24	9.31889		103	118	5.41161		58	81	1.63183		103	121	3.09251		95	112	1.86175		94	120	2.19522		54	81	2.1388		96	118	1.3677		10	34	1.53061
		103	118	2.78541		11	35	9.31889		94	120	5.41161		77	100	1.63183		102	121	3.09251		23	39	1.86175		97	121	2.19522		101	116	2.1388		92	120	1.3677		70	90	1.53061
		90	117	2.78541		1	19	9.31889		97	120	5.41161		70	88	1.63183		97	121	3.09251		74	93	1.86175		100	119	2.19522		70	94	2.1388		93	121	1.3677		64	78	1.53061
		103	121	2.78541		10	30	9.31889		97	119	5.41161		35	52	1.63183		98	120	3.09251		36	52	1.86175		92	121	2.19522		35	63	1.87145		99	119	1.3677		80	103	1.53061
		92	118	2.78541		13	39	9.31889		53	74	5.41161		25	50	1.63183		95	120	3.09251		105	121	1.55146		93	120	2.19522		76	102	1.87145		92	118	1.3677		90	107	1.53061
		98	121	2.78541		20	37	9.0448		101	119	5.41161		106	121	1.63183		90	119	3.09251		63	86	1.55146		92	120	2.19522		69	92	1.87145		97	121	1.3677		94	119	1.53061
		93	118	2.78541		92	111	9.0448		92	120	5.41161		12	41	1.63183		95	118	3.09251		20	47	1.55146		103	120	2.19522		2	18	1.87145		95	120	1.3677		74	93	1.53061
		99	116	2.78541		47	62	9.0448		92	117	5.41161		56	73	1.63183		92	117	3.09251		45	62	1.55146		93	121	2.19522		99	119	1.87145		93	119	1.3677		69	91	1.22448
		92	120	2.78541		13	36	9.0448		95	120	5.41161		24	43	1.63183		99	120	3.09251		95	113	1.55146		93	116	1.09761		45	62	1.87145		92	119	1.3677		35	63	1.22448
		93	117	2.78541		11	38	9.0448		103	120	5.41161		39	63	1.63183		93	121	3.09251		87	112	1.55146		95	117	1.09761		58	81	1.87145		92	121	1.3677		49	65	1.22448
		89	119	2.78541		5	25	9.0448		98	121	5.41161		78	102	1.63183		99	121	3.09251		102	118	1.55146		103	119	1.09761		70	86	1.87145		97	121	1.3677		79	103	1.22448
		73	99	2.78541		13	30	9.0448		37	66	5.41161		9	29	1.63183		92	120	3.09251		52	76	1.55146		38	64	1.09761		35	55	1.87145		92	116	1.3677		80	97	1.22448
		96	120	2.78541		11	31	9.0448		105	121	5.41161		40	62	1.63183		100	121	3.09251		37	56	1.55146		91	118	1.09761		97	116	1.87145		90	119	1.3677		8	28	1.22448
		93	120	2.78541		1	26	9.0448		104	117	5.41161		40	60	1.63183		93	121	3.09251		17	41	1.55146		92	121	1.09761		25	51	1.87145		95	117	1.3677		86	113	1.22448
		92	118	2.78541		13	40	9.0448		92	121	5.41161		90	111	1.63183		103	121	3.09251		39	63	1.55146		90	119	1.09761		14	42	1.87145		92	120	1.3677		45	74	1.22448
		93	120	2.78541		11	26	9.0448		79	102	5.41161		7	27	1.63183		90	119	3.09251		78	102	1.55146		103	119	1.09761		53	80	1.87145		96	119	1.3677		3	30	1.22448
		97	119	2.78541		5	24	9.0448		93	121	5.41161		89	112	1.63183		74	100	3.09251		87	102	1.55146		96	119	1.09761		29	47	1.87145		104	117	1.3677		26	41	1.22448
		101	121	2.78541		13	38	9.0448		92	117	5.41161		66	92	1.63183		26	52	3.09251		80	96	1.55146		92	120	1.09761		53	79	1.87145		103	120	1.3677		95	116	1.22448
		94	118	2.78541		15	41	8.77072		103	119	5.41161		71	92	1.63183		103	119	3.09251		81	103	1.55146		92	120	1.09761		15	31	1.87145		95	120	1.3677		76	94	1.22448
		92	121	2.78541		54	74	8.77072		30	50	5.41161		24	40	1.63183		101	120	3.09251		74	97	1.55146		92	119	1.09761		80	108	1.87145		97	118	1.3677		91	112	1.22448
		40	63	2.78541		3	21	8.77072		103	121	5.41161		2	29	1.63183		104	119	3.09251		78	104	1.55146		92	119	1.09761		93	119	1.87145		100	121	1.3677		37	56	1.22448
		105	119	2.78541		27	44	8.77072		98	121	5.41161		14	32	1.63183		76	100	3.09251		57	73	1.55146		93	120	1.09761		23	38	1.87145		93	119	1.3677		17	44	1.22448
		94	119	2.78541		11	30	8.77072		92	121	5.41161		70	96	1.63183		101	121	3.09251		19	42	1.55146		96	117	1.09761		68	96	1.87145		90	119	1.3677		75	94	1.22448
		100	119	2.78541		11	40	8.77072		107	119	5.41161		42	62	1.63183		92	119	3.09251		55	77	1.55146		98	119	1.09761		43	63	1.87145		93	119	1.3677		8	22	1.22448
		97	121	2.78541		97	116	8.77072		100	121	5.41161		93	112	1.63183		100	121	3.09251		90	114	1.55146		92	121	1.09761		26	43	1.87145		102	121	1.3677		95	115	1.22448
		99	120	2.78541		11	30	8.77072		99	121	5.41161		12	32	1.63183		103	120	3.09251		81	107	1.55146		97	121	1.09761		75	92	1.87145		105	121	1.3677		56	76	1.22448
		100	119	2.78541		13	40	8.77072		93	117	5.41161		48	73	1.63183		92	119	3.09251		93	112	1.55146		96	119	1.09761		86	114	1.87145		95	120	1.3677		64	79	1.22448
		104	121	2.78541		90	105	8.49663		95	120	4.05871		85	100	1.63183		95	118	3.09251		37	55	1.55146		98	116	1.09761		23	39	1.87145		90	118	1.3677		7	32	1.22448
		93	120	2.78541		12	34	8.49663		97	118	4.05871		105	121	1.22387		95	120	3.09251		80	103	1.55146		100	121	1.09761		3	27	1.87145		99	121	1.3677		87	105	1.22448
		85	106	2.78541		16	36	8.49663		102	120	4.05871		9	36	1.22387		105	121	3.09251		90	107	1.55146		92	120	1.09761		36	54	1.6041		97	120	1.3677		46	67	1.22448
		92	121	2.78541		13	28	8.49663		97	121	4.05871		8	29	1.22387		105	121	3.09251		50	73	1.55146		13	32	1.09761		86	101	1.6041		96	121	1.3677		87	107	1.22448
		92	118	2.78541		1	26	8.49663		92	120	4.05871		59	84	1.22387		100	119	3.09251		10	37	1.55146		95	118	1.09761		89	114	1.6041		102	117	1.3677		34	62	1.22448
		92	118	2.78541		1	23	8.49663		96	121	4.05871		86	113	1.22387		29	49	3.09251		87	101	1.24117		77	102	1.09761		93	121	1.6041		92	120	1.3677		79	107	1.22448
		93	118	2.78541		13	36	8.49663		103	120	4.05871		17	43	1.22387		101	121	3.09251		27	51	1.24117		95	119	1.09761		87	112	1.6041		92	120	1.3677		84	113	1.22448
		98	120	2.78541		16	38	8.49663		95	121	4.05871		100	116	1.22387		93	119	3.09251		27	42	1.24117		103	121	1.09761		76	94	1.6041		95	120	1.3677		47	72	1.22448
		16	35	1.39271		85	111	8.22255		89	117	4.05871		22	46	1.22387		107	121	3.09251		79	103	1.24117		103	116	1.09761		26	47	1.6041		94	118	1.3677		22	37	1.22448
		32	49	1.39271		13	42	8.22255		97	120	4.05871		63	79	1.22387		104	120	3.09251		8	27	1.24117		92	120	1.09761		58	85	1.6041		91	119	1.3677		74	97	1.22448
		57	71	1.39271		11	28	8.22255		92	121	4.05871		93	113	1.22387		102	121	3.09251		99	119	1.24117		103	119	1.09761		63	84	1.6041		91	118	1.3677		26	45	1.22448
		54	70	1.39271		13	34	8.22255		92	119	4.05871		10	32	1.22387		93	119	3.09251		8	29	1.24117		95	119	1.09761		71	91	1.6041		92	119	1.3677		2	29	1.22448
		34	55	1.39271		13	36	8.22255		103	119	4.05871		53	80	1.22387		97	119	3.09251		59	84	1.24117		92	119	1.09761		6	32	1.6041		107	120	1.3677		100	121	1.22448
		37	62	1.39271		13	30	8.22255		99	121	4.05871		29	47	1.22387		96	121	3.09251		88	114	1.24117		103	120	1.09761		88	112	1.6041		85	111	1.3677		59	83	1.22448
		80	102	1.39271		13	36	8.22255		92	119	4.05871		31	54	1.22387		93	120	3.09251		24	45	1.24117		95	119	1.09761		90	119	1.6041		95	120	1.3677		74	103	1.22448
		88	105	1.39271		11	36	8.22255		103	119	4.05871		34	63	1.22387		100	121	3.09251		101	119	1.24117		91	116	1.09761		75	90	1.6041		93	121	1.3677		14	41	1.22448
		31	49	1.39271		11	35	8.22255		95	120	4.05871		30	44	1.22387		98	120	3.09251		95	116	1.24117		97	119	1.09761		7	32	1.6041		103	117	1.3677		10	37	1.22448
		92	111	1.39271		63	91	7.94846		92	120	4.05871		88	112	1.22387		98	119	3.09251		26	44	1.24117		94	117	1.09761		56	73	1.6041		103	118	1.3677		7	31	1.22448
		3	27	1.39271		63	92	7.94846		95	121	4.05871		36	58	1.22387		94	120	3.09251		95	109	1.24117		92	120	1.09761		78	102	1.6041		97	119	1.3677		90	117	0.918363
		3	24	1.39271		54	78	7.94846		106	120	4.05871		66	80	1.22387		92	119	3.09251		28	44	1.24117		97	118	1.09761		46	72	1.6041		108	120	1.3677		76	102	0.918363
		86	101	1.39271		80	105	7.94846		105	121	4.05871		9	30	1.22387		101	120	3.09251		53	78	1.24117		92	121	1.09761		3	32	1.6041		98	119	1.3677		55	81	0.918363
		76	96	1.39271		28	57	7.94846		97	121	4.05871		64	87	1.22387		97	120	3.09251		29	45	1.24117		90	119	1.09761		56	79	1.6041		93	118	1.3677		27	48	0.918363
		90	105	1.39271		21	41	7.94846		102	121	4.05871		8	30	1.22387		95	118	3.09251		94	115	1.24117		93	119	1.09761		26	42	1.6041		92	119	1.3677		77	99	0.918363
		28	53	1.39271		20	41	7.94846		103	121	4.05871		23	40	1.22387		92	120	3.09251		106	121	1.24117		93	119	1.09761		26	53	1.6041		97	119	1.3677		8	27	0.918363
		95	114	1.39271		16	30	7.94846		96	118	4.05871		40	69	1.22387		92	119	3.09251		83	101	1.24117		94	119	1.09761		30	54	1.6041		94	119	1.3677		9	37	0.918363
		80	96	1.39271		16	31	7.94846		94	119	4.05871		81	103	1.22387		93	121	3.09251		14	34	1.24117		92	117	1.09761		39	58	1.6041		93	120	1.3677		22	40	0.918363
		44	62	1.39271		13	40	7.94846		98	120	4.05871		39	58	1.22387		100	117	3.09251		12	41	1.24117		105	121	1.09761		78	104	1.6041		90	119	1.3677		37	54	0.918363
		54	69	1.39271		16	36	7.94846		93	121	4.05871		64	88	1.22387		97	120	3.09251		40	62	1.24117		91	120	1.09761		93	111	1.6041		97	120	1.3677		39	54	0.918363
		64	87	1.39271		16	39	7.94846		98	121	4.05871		47	74	1.22387		74	103	3.09251		100	120	1.24117		102	121	1.09761		37	62	1.6041		17	32	1.3677		76	105	0.918363
		60	75	1.39271		15	30	7.94846		92	119	4.05871		78	104	1.22387		96	120	3.09251		96	117	1.24117		95	121	1.09761		81	109	1.6041		96	121	1.3677		89	107	0.918363
		84	107	1.39271		11	36	7.94846		94	119	4.05871		30	58	1.22387		95	121	3.09251		3	32	1.24117		93	120	1.09761		4	27	1.6041		93	119	1.3677		87	103	0.918363
		60	81	1.39271		13	40	7.94846		93	118	4.05871		90	114	1.22387		90	119	3.09251		40	55	1.24117		92	119	1.09761		39	56	1.6041		93	120	1.3677		70	84	0.918363
		1	16	1.39271		19	36	7.94846		103	121	4.05871		41	58	1.22387		95	120	3.09251		78	96	1.24117		97	121	1.09761		2	19	1.6041		97	121	1.3677		74	89	0.918363
		68	83	1.39271		1	19	7.94846		92	118	4.05871		5	31	1.22387		105	120	3.09251		39	59	1.24117		91	119	1.09761		31	45	1.33675		103	121	1.3677		71	88	0.918363
		23	52	1.39271		5	26	7.94846		106	119	4.05871		43	62	1.22387		92	120	3.09251		7	27	1.24117		97	119	1.09761		45	72	1.33675		103	121	1.3677		93	107	0.918363
		100	116	1.39271		16	36	7.94846		1	24	4.05871		95	112	1.22387		103	121	3.09251		89	112	1.24117		97	120	1.09761		6	29	1.33675		95	120	1.3677		92	106	0.918363
[truncated: 8,060 more rows]

## Sheet: Fig. S4c
	Liver 3'-OH-1	SubjectStart	SubjectEnd	RPM	Liver 3'-cP-1	SubjectStart	SubjectEnd	RPM	Liver 3'-OH-2	SubjectStart	SubjectEnd	RPM	Liver 3'-cP-2	SubjectStart	SubjectEnd	RPM	Liver 3'-OH-3	SubjectStart	SubjectEnd	RPM	Liver 3'-cP-3	SubjectStart	SubjectEnd	RPM	Hepa 1-6 3'-OH	SubjectStart	SubjectEnd	RPM	Hepa 1-6 3'-cP	SubjectStart	SubjectEnd	RPM	Hep G2 3'-OH	SubjectStart	SubjectEnd	RPM	Hep G2 3'-cP	SubjectStart	SubjectEnd	RPM
[truncated: 5,105 more rows]

[truncated: 4 more sheets: Fig. S4d, Fig. S4e, Fig. S4f, Fig. S4g]
