# Supplementary material for: Discovery of the major 15–30 nt mammalian small RNAs, their biogenesis and function
Source: Nat Commun. 2023 Sep 18;14:5796. doi: 10.1038/s41467-023-41554-6 (PMC10507107; doi:10.1038/s41467-023-41554-6)
Supplement: Supplementary file 16 — Source Data [file 41467_2023_41554_MOESM16_ESM.zip › Source_Data_Fig._S5.xlsx]

## Sheet: Fig. S5a
Fig. S5a
	Mouse liver
		srRNA
	3'-OH	10210
	3'-cP	21020
	cross	2531
		tsRNA
	3'-OH	2401
	3'-cP	15969
	cross	975
		miRNA
	3'-OH	1269
	3'-cP	130
	cross	59
		snoRNA
	3'-OH	1627
	3'-cP	1503
	cross	58
		snRNA
	3'-OH	322
	3'-cP	1276
	cross	57
		sinRNA
	3'-OH	636
	3'-cP	7551
	cross	105
		sgmRNA
	3'-OH	481
	3'-cP	2660
	cross	76
		smRNA
	3'-OH	177
	3'-cP	1984
	cross	17
		slncRNA
	3'-OH	167
	3'-cP	3345
	cross	25
		piRNA
	3'-OH	115
	3'-cP	417
	cross	12
		smcRNA
	3'-OH	64
	3'-cP	445
	cross	21
		srpRNA
	3'-OH	101
	3'-cP	1306
	cross	9

## Sheet: Fig. S5b
Fig. S5b
	Hepa 1-6
		srRNA
	3'-OH	5148
	3'-cP	22143
	cross	1663
		tsRNA
	3'-OH	2046
	3'-cP	15481
	cross	591
		miRNA
	3'-OH	1180
	3'-cP	342
	cross	71
		snoRNA
	3'-OH	2406
	3'-cP	4692
	cross	156
		snRNA
	3'-OH	680
	3'-cP	3522
	cross	157
		sinRNA
	3'-OH	1254
	3'-cP	10025
	cross	129
		sgmRNA
	3'-OH	913
	3'-cP	3675
	cross	90
		smRNA
	3'-OH	454
	3'-cP	2486
	cross	26
		slncRNA
	3'-OH	459
	3'-cP	4391
	cross	42
		piRNA
	3'-OH	137
	3'-cP	684
	cross	13
		smcRNA
	3'-OH	31
	3'-cP	356
	cross	13
		srpRNA
	3'-OH	165
	3'-cP	1653
	cross	5

## Sheet: Fig. S5c
Fig. S5c
	Hep G2
		srRNA
	3'-OH	5045
	3'-cP	25779
	cross	1467
		tsRNA
	3'-OH	3627
	3'-cP	16615
	cross	1044
		miRNA
	3'-OH	1222
	3'-cP	411
	cross	55
		snoRNA
	3'-OH	1526
	3'-cP	2114
	cross	51
		snRNA
	3'-OH	831
	3'-cP	2978
	cross	201
		sinRNA
	3'-OH	1719
	3'-cP	10749
	cross	69
		sgmRNA
	3'-OH	1027
	3'-cP	6354
	cross	52
		smRNA
	3'-OH	714
	3'-cP	4057
	cross	15
		slncRNA
	3'-OH	963
	3'-cP	10829
	cross	52
		piRNA
	3'-OH	582
	3'-cP	1105
	cross	47
		smcRNA
	3'-OH	80
	3'-cP	555
	cross	18
		srpRNA
	3'-OH	196
	3'-cP	2699
	cross	11
