# Supplementary material for: Discovery of the major 15–30 nt mammalian small RNAs, their biogenesis and function
Source: Nat Commun. 2023 Sep 18;14:5796. doi: 10.1038/s41467-023-41554-6 (PMC10507107; doi:10.1038/s41467-023-41554-6)
Supplement: Supplementary file 16 — Source Data [file 41467_2023_41554_MOESM16_ESM.zip › Source_Data_Fig._S6.xlsx]

## Sheet: Fig. S6a
Fig. S6a
	m1A abundance (% of G)	H2O			AlkB
	tRNA-Gly	4.45446	2.66464	3.6278	0.043816	0.042913	0.026979
	tRNA-His	7.77736	4.2466	2.27973	0.271522	0.247068	0.341084
	tRNA-Val	5.53303	3.66141	6.66068	0.044142	0.018212	0.00821
P value
H2O VS AlkB	tRNA-Gly	0.00237341
	tRNA-His	0.0495151
	tRNA-Val	0.00384686

## Sheet: Fig. S6b
Fig. S6b

## Sheet: Fig. S6c
Fig. S6c		Mouse liver ATANT-seq
			srRNA	tsRNA	miRNA	snoRNA	snRNA	sinRNA	sgRNA	smRNA	slncRNA	piRNA	smcRNA	srpRNA	Other
		3'-OH sublibrary	0.429315	0.232459	0.127292	0.0503927	0.0249379	0.0368468	0.0371198	0.0171362	0.00854064	0.00874482	0.00344209	0.0224078	0.00136521
		3'-cP sublibrary	0.522668	0.221179	0.00324627	0.00433322	0.00764071	0.098482	0.0390962	0.0189546	0.0420817	0.00573181	0.00275992	0.0197823	0.0140449

## Sheet: Fig. S6d
Fig. S6d
	sRNA-OH (%)	TANT-seq			ATANT-seq
	srRNA	42.9	51.8	47	42.6	45.2	41
	tsRNA	19.4	15.9	18.1	25.3	23.4	21
	sinRNA	4.5	4.4	4.3	3.8	3.6	3.7
	slncRNA	0.8	0.8	0.8	0.9	0.8	0.8
	snRNA	5.5	4.4	4.6	2.4	2.2	2.9
	sgmRNA	2.9	2.4	2.7	4.1	3.3	3.7
	smRNA	1.8	2.6	2.2	1.8	1.8	1.5
	srpRNA	0.4	0.4	0.4	2.1	2.4	2.2
	snoRNA	8.6	6.2	7.1	4.8	4.7	5.6
	smcRNA	0.6	0.6	0.6	0.3	0.3	0.4
	piRNA	0.7	0.6	0.6	0.8	0.7	1.1
	miRNA	11.2	9.4	10.9	10.8	11.5	15.9
P value
TANT seq VS ATANT-seq	srRNA	0.205623
	tsRNA	0.0279043
	sinRNA	0.00101666
	slncRNA	0.373901
	snRNA	0.00419533
	sgmRNA	0.0193146
	smRNA	0.117881
	srpRNA	3.16393e-05
	snoRNA	0.0399675
	smcRNA	0.0013239
	piRNA	0.134702
	miRNA	0.25697

## Sheet: Fig. S6e
Fig. S6e
	sRNA-cP (%)	TANT-seq			ATANT-seq
	srRNA	43.7	49.8	50.2	73.2	56.1	27.5
	tsRNA	33.1	28.7	30.7	9.8	19.1	37.5
	sinRNA	8.6	7.7	6.7	5.9	9.4	14.3
	slncRNA	2.9	2.6	2.1	3.2	4.1	5.4
	snRNA	2.6	2.4	2.4	0.4	0.7	1.2
	sgmRNA	2.3	2	1.7	2.6	4	5.1
	smRNA	1.8	2	1.6	1.4	2.1	2.2
	srpRNA	1.1	1	0.9	1.3	2	2.6
	snoRNA	0.9	1	1	0.2	0.4	0.7
	smcRNA	0.8	0.9	1	0.3	0.2	0.4
	piRNA	0.5	0.5	0.5	0.4	0.4	0.9
	miRNA	0.2	0.2	0.1	0.2	0.3	0.6
P value
TANT seq VS ATANT-seq	srRNA	0.762484
	tsRNA	0.350475
	sinRNA	0.428063
	slncRNA	0.0667323
	snRNA	0.00218582
	sgmRNA	0.0630221
	smRNA	0.736249
	srpRNA	0.0637457
	snoRNA	0.0232152
	smcRNA	0.00182626
	piRNA	0.709597
	miRNA	0.184074

## Sheet: Fig. S6f
		TANT-seq	SubjectStart	SubjectEnd	RPM		ATANT-seq	SubjectStart	SubjectEnd	RPM		TANT-seq	SubjectStart	SubjectEnd	RPM		ATANT-seq	SubjectStart	SubjectEnd	RPM
Fig. S6f		tsRNA-OH	58	75	4264.17		tsRNA-OH	58	75	6728.85		tsRNA-cP	1	20	5605.03		tsRNA-cP	1	18	10006.9
			58	75	4210.23			69	86	2568.98			1	21	4821.76			1	23	2919.08
			58	75	3010.3			58	75	3832.58			1	23	4337.44			1	21	1726.18
			56	75	1652.52			59	76	2680.82			21	35	4385.31			1	22	1744.33
			59	76	1733.66			58	75	2637.02			24	41	3497.74			1	17	1593.12
			58	75	1517.16			58	75	2731.73			14	36	3297.57			1	20	1767.78
			56	75	1370.26			58	75	2377.89			1	18	2603.02			1	16	1494.31
			60	75	1732.3			59	76	2106.28			12	40	2239.21			1	18	1173.41
			61	75	1223.16			60	75	1643.21			21	36	3459.28			1	19	913.978
			61	75	985.538			60	76	1792.79			1	19	2276.38			1	20	941.088
			56	75	966.386			70	86	1079.88			12	36	1867.82			1	20	976.131
			59	76	859.391			76	92	1510.93			21	41	2265.81			1	15	1523.56
			61	75	829.353			59	75	1431.72			1	21	1649.43			1	18	1316.34
			54	75	781.383			71	86	831.505			1	20	1685.73			1	28	849.791
			69	86	612.481			61	75	974.308			1	22	2981.49			1	20	854.806
			78	92	802.83			59	75	1070.59			14	40	1480.98			1	20	836.138
			56	75	600.149			60	75	996.149			58	74	1910.53			58	74	615.777
			49	75	532.849			61	76	1020.46			51	67	1378.06			1	16	683.092
			77	92	577.045			58	76	1134.14			12	41	1609.52			58	74	543.514
			57	75	565.46			69	86	806.373			1	18	1449.11			16	42	656.221
			59	75	408.302			77	92	1049.09			1	20	1306.57			21	36	527.543
			41	70	370.737			57	76	1004.09			1	21	1504.32			1	17	784.919
			76	92	570.026			49	75	1189.31			1	20	1264.65			1	18	581.615
			58	75	446.534			58	75	723.389			17	36	1303.27			1	28	547.664
			61	75	670.819			61	75	870.4			9	34	981.101			1	20	501.199
			58	75	420.198			76	93	898.539			1	20	1198.73			16	33	676.325
			60	76	532.76			60	76	706.019			45	74	934.064			1	16	784.901
			56	75	482.375			60	76	810.56			4	21	935.142			1	19	420.844
			57	75	429.912			69	85	522.8			45	74	1033.76			1	21	520.14
			57	76	473.514			56	75	675.184			1	16	1707.83			21	35	316.79
			55	75	384.526			68	85	717.65			1	20	874.462			16	34	543.448
			56	75	389.658			59	75	546.745			21	42	869.701			12	36	627.654
			40	69	272.614			61	75	764.054			21	38	992.196			1	21	355.734
			76	93	389.528			68	85	571.288			24	41	948.635			1	20	429.96
			49	75	390.843			59	75	683.28			58	74	844.495			1	19	237.573
			62	76	350.599			56	75	655.635			14	41	817.104			1	23	496.671
			57	75	305.244			60	75	640.012			14	35	800.034			24	41	242.952
			54	75	329.207			60	76	581.114			1	25	728.51			1	16	381.308
			61	75	282.306			61	75	398.641			16	42	590.782			21	42	226.159
			61	75	356.552			61	76	565.358			16	34	585.719			1	17	291.334
			47	75	235.336			61	76	427.004			1	20	712.19			12	35	242.577
			58	76	284.373			52	75	742.845			1	20	596.288			1	21	394.244
			39	66	161.521			72	86	399.326			1	15	762.334			1	26	307.539
			68	85	225.477			59	76	546.222			1	28	517.15			1	19	272.501
			56	75	287.732			50	76	411.108			1	20	664.66			1	20	344.601
			69	86	222.463			56	75	584.537			1	20	552.836			1	19	223.191
			40	66	163.188			56	75	491.78			14	36	503.784			1	20	287.463
			53	76	246.359			47	76	318.913			24	40	668.57			51	67	557.145
			56	75	215.135			70	85	308.879			14	35	545.266			1	19	359.722
			59	75	290.642			57	75	589.766			21	39	658.578			58	74	175.275
			60	75	261.116			49	76	351.495			9	36	484.852			1	16	270.172
			60	75	269.993			70	85	284.657			14	34	507.977			24	44	180.097
			55	75	229.584			62	76	319.682			24	50	646.469			1	19	299.189
			61	76	276.882			62	77	359.901			1	28	500.601			1	16	387.192
			48	75	189.678			60	76	450.752			17	39	561.049			1	25	331.081
			52	75	204.846			48	76	333.843			9	34	436.276			9	23	193.157
			68	85	167.537			56	75	373.73			24	40	500.35			1	15	206.949
			59	76	213.689			76	93	507.045			14	36	446.278			21	35	104.299
			58	76	227.228			57	75	362.956			1	19	429.557			21	36	171.336
			56	75	199.97			69	85	334.787			1	23	536.91			1	19	307.811
			57	76	198.696			59	76	399.509			1	20	498.997			1	17	347.633
			46	75	189.83			60	77	327.014			1	30	668.088			16	33	330.396
			48	67	121.408			60	75	365.614			1	20	406.672			9	34	245.326
			52	75	190.441			59	75	451.104			1	15	759			12	40	246.544
			62	76	298.022			62	76	306.425			1	20	391.548			1	18	255.266
			60	75	183.152			54	75	502.787			24	40	593.018			1	15	193.689
			72	86	205.322			51	77	253.57			9	23	525.214			59	75	208.074
			61	76	251.55			78	92	478.707			24	40	526.604			1	20	270.284
			52	75	210.179			60	75	359.543			17	35	426.628			9	34	291.748
			71	86	178.006			47	75	347.296			1	26	467.168			1	15	184.564
			62	76	268.796			61	75	441.222			1	19	361.458			1	18	216.902
			50	75	188.426			53	76	365.353			17	35	380.303			4	21	149.871
			50	75	157.017			70	86	289.45			17	41	458.902			1	18	203.1
			74	93	192.967			61	77	360.459			21	41	371.567			56	71	90.8718
			61	75	209.656			50	76	279.082			1	19	369.104			20	36	140.122
			50	75	149.139			49	76	308.617			45	74	557.872			1	17	184.385
			60	75	159.422			48	76	270.777			56	74	401.935			1	30	190.981
			59	75	160.341			61	77	250.511			21	40	339.887			16	36	137.308
			76	93	200.239			59	76	356.431			49	74	527.002			11	34	189.687
			62	77	139.581			60	76	289.942			59	75	318.665			1	21	195.874
			70	86	155.693			57	75	433.168			21	35	391.812			1	15	162.897
			60	76	191.399			56	76	437.628			16	33	326.804			45	74	200.102
			58	76	116.598			60	75	243.169			56	74	388.028			1	16	255.969
			60	75	147.427			59	75	283.075			14	40	332.731			16	34	199.401
			52	76	138.134			60	75	250.744			1	19	339.262			1	20	191.821
			59	76	138.237			60	76	280.574			58	74	329.388			1	21	144.495
			52	75	141.616			58	74	281.147			1	21	367.752			24	40	287.765
			58	74	121.659			58	75	374.999			1	22	385.503			1	19	231.904
			53	75	102.078			57	75	392.209			14	38	371.408			1	19	235.1
			59	74	167.729			56	75	637.318			1	16	370.975			1	20	198.347
			56	75	192.936			61	75	232.882			1	23	286.581			1	18	141.872
			57	76	147.047			50	75	347.311			34	57	397.42			1	15	106.459
			60	77	117.248			59	75	287.158			14	34	311.164			1	30	195.934
			57	76	140.349			58	75	243.478			17	35	310.867			1	23	208.906
			51	70	120.734			50	76	399.802			1	23	289.481			1	16	205.091
			57	75	162.189			48	77	271.445			14	36	299.648			1	18	195.014
			54	75	119.191			68	86	249.999			37	66	511.415			24	41	161.653
			59	75	114.31			60	77	281.732			12	36	282.954			1	19	168.593
			49	75	158.873			68	85	240.628			58	74	274.032			19	36	119.749
			55	76	142.7			52	75	366.243			16	30	445.642			1	22	226.692
			57	75	114.554			71	86	184.036			17	40	298.056			21	35	107.101
			56	76	201.769			58	74	224.789			12	30	274.245			16	35	112.289
			47	67	100.05			59	74	208.115			58	73	306.753			1	21	184.835
			53	75	114.61			50	76	327.851			1	16	368.14			1	23	195.337
			48	75	138.181			68	85	190.578			14	39	323.272			21	41	62.5854
			59	75	113.257			49	75	274.518			22	51	362.971			14	40	129.146
			60	76	81.5715			46	75	224.116			14	39	310.043			1	20	81.0513
			50	75	109.629			60	76	190.032			1	17	387.569			1	19	127.05
			49	75	104.446			57	76	193.535			42	57	350.094			56	74	116.59
			50	75	81.7927			49	75	232.243			57	74	277.891			24	44	83.3354
			79	96	73.3244			62	76	221.52			14	33	245.283			58	73	92.7937
			49	67	60.1377			57	74	208.571			9	36	213.413			1	18	192.579
			70	86	80.3217			54	75	330.443			17	36	240.086			58	73	106.857
			40	67	70.6209			57	75	252.956			58	74	254.392			1	17	160.247
			60	77	73.0645			48	75	250.378			9	35	243.53			58	74	133.705
			55	76	71.8678			49	75	197.042			12	35	203.26			16	30	58.5984
			57	75	78.2027			57	74	280.004			1	18	187.4			1	18	145.27
			56	75	87.5381			47	76	173.662			17	35	218.443			1	16	145.129
			71	88	85.3351			58	76	241.093			14	40	234.468			9	34	139.231
			60	77	97.323			50	75	243.398			7	23	251.528			1	16	146.247
			59	75	85.7631			52	76	214.897			1	25	306.098			16	34	169.483
			49	76	89.2069			57	76	208.874			9	34	184.017			1	19	113.632
			70	85	90.8234			57	75	200.455			24	44	315.356			17	40	93.4756
			58	75	63.023			61	76	173.52			16	34	168.424			21	36	98.3738
			54	75	76.7584			59	74	191.706			1	21	193.421			1	15	138.544
			56	75	71.8015			55	76	342.227			4	21	223.053			34	55	101.821
			72	86	66.2242			69	85	182.089			12	36	180.796			56	74	103.179
			49	76	69.6322			60	75	175.514			1	30	147.063			20	35	92.7796
			60	77	71.1473			58	76	231.763			55	74	201.293			1	16	133.329
			60	74	106.337			57	75	347.888			4	21	175.613			42	56	39.9775
			50	75	98.4555			49	76	203.391			1	21	154.717			45	74	162.228
			56	75	71.4658			71	85	170.972			9	23	225.98			21	36	138.233
			41	69	57.46			56	75	231.862			1	16	252.276			1	15	134.029
			71	85	80.3201			59	76	170.511			17	34	168.609			1	22	178.662
			62	77	60.5937			60	77	154.133			16	34	154.804			40	55	63.6707
			24	53	55.8498			60	76	121.56			20	48	224.73			1	16	141.413
			41	70	84.114			55	75	251.852			24	49	264.846			1	20	107.226
			60	76	95.6525			61	76	177.57			1	20	168.057			34	48	56.0402
			57	74	67.0464			57	75	228.29			1	28	169.312			1	16	178.066
			61	77	80.8238			61	76	143.891			1	29	156.155			1	21	99.3878
			58	74	66.9154			57	75	188.368			24	38	196.444			1	16	140.482
			60	75	97.5282			53	75	329.493			21	36	208.175			1	25	94.3699
			61	77	81.52			48	75	138.606			34	57	170.26			1	15	119.275
			52	75	69.4707			62	76	131.073			14	41	183.046			16	36	146.192
			50	76	94.9811			58	75	219.451			1	29	129.648			38	53	155.738
			51	75	67.7929			59	77	124.477			1	23	145.492			24	48	115.894
			48	76	67.3793			72	88	245.854			21	41	155.909			1	18	70.4902
			58	75	79.2535			56	75	160.277			16	33	141.229			12	36	126.683
			53	75	91.5814			54	76	284.747			9	34	140.255			1	18	119.611
			57	74	72.6464			53	75	327.879			14	34	165.582			1	18	145.457
			58	77	56.3342			62	76	194.51			69	85	168.742			1	18	125.393
			54	76	61.0864			75	93	185.869			4	20	185.069			11	35	94.4724
			56	75	57.6088			49	77	104.216			17	38	151.531			17	33	111.404
			74	93	87.3523			49	76	118.66			42	59	354.987			34	61	79.5307
			58	75	64.0194			59	76	177.857			24	49	282.254			1	30	108.914
			58	85	57.2372			49	76	117.409			7	23	210.444			1	17	79.1011
			60	75	57.0724			58	75	131.598			9	33	129.321			1	18	131.706
			61	75	61.7908			50	76	107.226			1	23	237.968			1	19	84.3195
			61	75	118.214			61	75	98.9557			41	70	141.401			1	17	144.169
			68	85	65.9205			48	75	231.495			1	16	295.299			58	72	69.9019
			48	75	78.9066			51	75	120.309			21	38	153.827			1	16	129.076
			38	66	62.0038			60	76	87.2751			7	34	117.247			1	18	85.9064
			49	76	74.9479			53	76	206.9			1	21	173.292			1	16	82.5282
			61	76	70.6451			59	76	119.853			16	36	140.774			14	34	106.123
			50	76	54.3943			55	75	117.513			24	44	249.962			21	35	35.2888
			59	76	44.757			62	77	129.285			17	40	135.595			1	20	86.7197
			69	85	73.4748			47	75	148.872			7	34	121.467			1	20	67.2845
			38	67	61.4275			58	75	105.853			1	19	111.114			1	17	148.571
			59	76	63.9408			48	75	166.853			34	55	146.255			1	16	124.689
			56	76	82.0885			41	70	165.932			14	41	165.292			1	17	137.025
			49	75	60.7795			70	85	103.531			1	19	119.832			21	41	94.7407
			75	93	72.7592			75	93	184.008			1	29	134.597			21	35	120.088
			55	75	63.7125			58	75	107.292			1	20	208.779			57	74	83.6005
			1	15	109.568			48	76	91.0424			21	36	162.296			1	18	135.336
			63	77	68.9541			49	77	108.545			45	74	128.153			1	20	93.0073
			61	76	57.6602			48	75	111.382			12	31	106.619			14	33	86.111
			60	76	56.6979			67	93	103.184			21	49	121.569			1	29	98.8437
			71	85	74.6686			63	77	84.3546			1	20	129.562			1	16	148.068
			58	85	62.7646			49	76	96.8643			1	18	148.856			17	36	89.5743
			47	75	100.943			48	76	103.865			22	42	139.076			69	86	100.561
			59	76	55.2248			61	75	218.315			1	17	134.09			4	21	59.6809
			49	75	53.5367			52	75	262.882			17	42	109.691			1	20	95.4371
			68	85	62.8404			60	77	117.759			3	32	115.705			19	36	94.8383
			60	75	70.0363			71	88	145.708			9	35	117.179			1	20	95.2979
			61	76	78.6418			57	75	95.5422			17	33	179.372			1	19	79.3831
			1	28	76.6516			50	76	127.12			21	36	170.765			1	20	84.7741
			57	76	44.1542			66	86	118.609			19	41	147.49			1	18	90.3914
			54	76	76.7213			65	86	125.186			21	40	110.335			24	40	81.8005
			57	75	68.1854			49	75	92.5208			1	21	135.624			1	18	97.6877
			55	76	68.1158			60	75	87.749			56	74	150.009			34	57	107.011
			72	88	92.9445			54	75	135.632			1	17	138.482			20	34	57.5853
			57	75	49.1194			47	76	88.175			20	34	169.26			33	48	44.8553
			1	15	86.331			61	77	99.0634			49	67	116.286			56	74	67.2377
			69	85	51.7002			60	76	160.396			14	33	140.798			1	19	87.4753
			55	75	31.9063			56	75	104.572			9	30	154.199			14	36	93.6918
			70	85	60.487			51	77	82.0216			20	35	168.754			69	85	92.1972
			1	25	58.4211			56	75	228.876			7	23	151.945			1	16	105.524
			59	75	45.5804			49	76	89.3542			17	36	176.851			19	33	53.2266
			69	93	56.3573			60	74	78.042			1	15	96.8382			1	16	117.176
			59	75	39.1442			71	85	86.556			1	21	158.881			1	17	75.7047
			61	76	55.8403			52	75	191.405			1	19	107.486			51	69	122.101
			63	78	54.6353			71	85	98.1813			20	36	94.335			57	72	42.1871
			71	86	57.9737			1	23	363.998			1	30	110.13			51	70	114.133
			58	75	36.2931			58	75	86.6113			36	57	123.33			12	36	109.505
			59	76	62.4915			50	76	75.2991			17	35	109.319			3	32	50.7142
			45	69	39.4943			69	85	103.635			1	20	106.898			14	36	111.656
			39	67	44.2803			48	75	86.4638			40	60	98.4482			51	66	77.3519
			60	76	68.1722			61	75	69.8111			24	40	123.078			9	36	91.6153
			51	75	44.4175			47	75	100.929			1	16	130.602			1	23	98.4449
			54	75	35.337			56	75	93.7802			1	18	93.1178			1	17	66.9737
			58	76	51.9297			70	85	98.1467			1	16	144.126			24	48	74.1192
			52	75	42.4632			59	75	102.568			67	85	120.211			41	55	21.1176
			55	75	59.5115			67	85	84.1631			17	40	115.341			1	18	88.3521
			60	76	63.9535			59	75	56.9352			36	51	109.633			1	21	104.994
			59	75	50.4228			52	75	155.428			20	37	121.928			37	66	50.4139
			51	75	33.6571			58	76	122.634			53	67	139.461			1	19	82.3402
			58	75	39.4074			47	76	75.6537			18	36	121.196			42	59	53.6726
			63	77	37.9598			57	76	116.794			26	49	156.125			1	18	70.4569
			1	22	45.8774			64	86	79.8542			35	57	112.348			1	16	114.355
			75	93	46.7742			62	76	73.277			21	44	86.8916			56	75	86.3026
			1	24	50.9122			47	76	77.6066			14	30	107.81			36	50	36.4461
			61	76	48.0549			72	86	94.2431			6	23	120.505			1	19	79.9571
			48	75	62.9278			59	85	101.523			1	20	106.175			1	22	76.6409
			50	75	52.1867			74	93	82.5279			21	36	120.887			21	40	51.1214
			55	75	38.0377			56	75	79.0827			24	38	165.805			20	34	41.1718
			57	75	33.6653			40	66	117.735			1	19	90.6533			2	18	88.3046
			62	76	46.7128			47	76	72.8002			19	35	81.4525			21	36	71.8961
			39	59	19.4467			70	85	87.1729			21	36	103.648			1	18	98.51
			58	75	33.0532			46	75	112.008			56	74	88.3151			37	56	46.2595
			59	76	36.4274			68	86	87.5598			14	40	99.476			56	71	28.5666
			50	75	29.9891			74	93	114.808			14	42	125.594			56	74	57.4657
			62	76	61.1168			62	76	60.3665			17	37	116.304			19	35	69.8752
			53	75	46.4867			79	96	138.777			1	23	108.487			1	16	56.2652
			59	76	44.4904			60	74	49.4067			1	20	83.3076			1	22	108.79
			71	85	42.0805			48	76	72.3625			1	19	79.6209			58	74	93.0389
			55	74	26.6989			50	76	49.4435			1	19	83.1152			49	75	62.9701
			51	76	68.7683			49	75	129.089			1	16	97.0543			56	74	41.0086
			59	76	39.0226			47	67	106.907			56	75	131.452			4	21	48.124
			53	75	49.0419			59	76	84.301			14	35	88.8893			57	74	64.9687
			62	76	36.8554			60	75	80.5795			3	28	121.176			11	36	100.551
			1	16	86.703			59	76	97.1238			1	16	126.002			3	20	56.4586
			61	75	52.6905			68	85	97.1607			17	39	115.509			1	18	89.2057
			40	68	44.4352			55	75	93.8261			1	19	72.7248			1	17	74.1242
			58	75	48.2926			48	75	56.4261			1	20	88.5708			1	19	53.399
			1	29	35.8634			47	74	82.5324			20	39	101.094			55	74	61.5542
			61	75	34.5213			60	75	70.3727			24	48	181.726			1	20	55.6757
			59	74	58.4132			48	77	72.8047			21	50	74.0345			1	20	61.2327
			60	85	27.0512			68	93	62.6717			56	74	104.313			35	55	42.2764
			60	85	44.7198			49	76	95.1732			21	37	105.626			24	47	75.0445
			60	85	31.2587			61	76	83.2716			42	57	91.8559			14	42	69.8716
			49	75	35.2175			49	75	53.6648			41	61	84.5144			1	15	52.028
			55	75	24.0629			57	75	65.6954			1	23	75.1624			1	23	89.4201
			55	74	33.1854			55	76	81.2634			26	40	127.056			29	48	85.7657
			51	76	27.3			65	93	64.1478			53	67	97.3856			55	75	95.7684
			47	75	38.4187			64	78	41.2104			51	67	88.1107			16	36	46.6227
			59	75	23.8981			56	76	126.714			1	18	91.0622			41	70	82.9761
			70	85	37.6694			62	77	63.7793			1	18	77.3599			56	75	75.4822
			2	31	32.7463			49	76	69.2512			22	49	113.638			1	16	52.6184
			46	75	52.3692			57	75	100.24			14	37	77.9871			1	15	56.3409
			73	88	54.8211			50	75	73.4171			56	75	146.137			1	18	56.0485
			51	75	31.2394			55	75	163.693			14	33	80.3373			1	15	40.2239
			41	67	29.2769			51	75	78.023			37	56	80.5828			9	23	59.343
			66	85	51.7571			55	76	85.024			19	36	107.377			19	41	75.1083
			62	76	23.286			66	85	85.0793			14	38	83.4413			57	74	53.9909
			60	76	36.3693			59	75	85.8346			1	15	86.4939			35	56	87.5796
			56	75	30.275			60	85	70.7826			4	33	73.1319			14	34	49.7299
			77	96	33.9318			65	93	60.2442			17	44	70.4661			12	35	47.1383
			62	76	25.9784			59	76	97.9943			40	55	161.373			1	29	64.9291
			62	76	22.0893			68	85	81.6525			19	35	121.655			1	19	65.1394
			60	74	42.0224			51	75	81.102			1	19	69.1056			24	40	99.9242
			55	75	31.178			1	15	58.5514			21	35	107.709			36	50	95.4337
			51	77	27.6052			38	67	66.3262			9	35	68.8722			1	17	71.4017
			50	76	20.5128			57	76	76.1645			9	35	89.6281			19	36	54.4019
			57	76	27.4322			48	75	64.8339			35	60	89.3656			1	21	71.1386
			66	86	33.2163			61	76	59.399			14	40	85.3516			1	20	60.5807
			1	25	32.6993			49	75	90.4266			1	20	67.9873			1	18	64.3136
			61	76	35.2126			58	76	48.826			9	36	72.3107			17	42	48.4838
			64	78	38.036			58	76	80.4042			18	42	65.0601			1	18	101.377
			56	75	29.4981			66	93	44.607			5	23	78.7883			7	23	77.7735
			54	75	30.3314			49	75	64.8546			20	40	82.8044			1	21	52.0102
			73	93	27.3033			59	75	55.0532			4	23	78.6119			1	21	71.3033
			3	30	12.8778			56	75	64.394			22	42	71.4905			37	66	67.7218
			61	75	23.8594			49	75	48.8813			48	74	78.1834			41	56	21.1034
			71	85	30.9518			58	85	67.8208			1	20	72.6678			11	33	51.7619
			1	23	20.348			52	75	102.052			57	74	81.8566			17	35	41.8814
			65	86	25.2711			58	85	93.4296			56	73	80.1267			1	21	36.0099
			58	75	22.8275			55	76	55.7924			12	33	73.976			40	60	58.6281
			61	76	24.9272			50	77	62.4433			57	75	67.1494			1	19	43.5135
			47	75	24.7204			42	70	100.746			3	30	81.2429			47	75	44.5307
			62	77	34.6087			63	77	58.5928			72	86	97.069			41	63	54.6364
			63	77	46.7952			53	75	64.7094			14	36	75.8059			1	16	61.9245
			58	75	29.4787			61	76	42.5642			21	36	76.9938			20	36	53.2706
			49	75	34.9526			56	76	48.8098			1	19	61.9862			38	59	64.1135
			1	19	34.3343			59	85	53.1578			45	74	76.2401			26	40	32.4315
			57	76	16.6718			47	76	39.5059			9	33	60.2803			17	35	50.1172
			37	54	19.4615			63	86	91.9949			21	39	66.1882			13	27	51.3221
			1	30	24.142			54	75	87.2968			12	35	56.8012			24	39	78.9066
			70	85	27.723			60	76	130.869			21	35	66.6067			1	17	84.6137
			59	76	32.4056			61	76	51.555			9	29	63.2028			1	15	51.7382
			68	85	23.6608			50	76	53.8417			9	34	68.0069			16	31	70.8248
			62	76	33.5071			64	93	40.6135			7	36	63.8962			1	19	41.3509
			69	93	24.2536			50	76	44.9063			1	27	57.6818			20	35	38.9619
			1	25	28.3158			73	88	53.8233			6	20	81.8983			17	35	43.7962
			1	17	17.4376			73	93	48.0199			1	19	50.031			58	73	23.4051
			61	75	19.2271			55	76	47.2092			14	36	76.4827			1	23	76.1036
			57	75	36.2692			51	76	73.2602			1	19	54.4064			69	86	42.776
			54	74	18.9865			67	86	67.8806			26	41	90.1822			24	40	93.5813
			51	76	24.0131			58	76	49.1805			35	57	83.5094			55	71	38.8385
			61	77	27.0075			56	74	46.3801			35	56	74.7899			1	18	54.395
			35	54	28.8328			24	52	25.8378			1	28	56.4334			21	36	50.9365
			51	76	16.8172			54	76	117.606			69	86	82.892			1	16	72.318
			51	75	29.1768			60	85	53.8417			1	18	72.1052			18	34	42.6359
			1	16	48.7301			60	88	42.9718			35	55	64.0414			1	23	61.6616
			56	77	28.7294			50	77	51.8704			27	41	113.286			1	21	72.5238
			67	86	23.4623			38	66	71.2889			1	18	73.3044			1	21	56.5738
			37	52	25.218			51	77	47.983			1	19	54.6442			12	41	52.5417
			62	76	20.5354			62	78	39.066			3	20	93.0912			18	34	74.9759
			40	61	24.6314			48	74	44.1325			58	73	68.7821			37	57	59.8885
			1	16	48.4895			60	75	30.059			36	54	51.7661			1	17	51.0239
			48	75	31.6204			51	74	52.628			1	20	56.509			21	36	42.9175
			1	26	26.9461			57	85	54.1571			1	19	95.4949			20	35	49.527
			42	70	21.335			50	75	63.4979			34	61	87.2161			1	16	52.121
			20	45	15.3103			71	85	36.2678			55	75	118.023			35	57	80.8286
			52	76	23.8483			50	75	70.9042			17	42	71.2774			52	75	62.0752
			48	77	36.7924			64	93	48.7406			12	34	56.0026			11	35	50.7048
			52	76	14.6562			59	76	63.5164			12	35	67.5329			36	55	61.2083
			57	75	21.7824			60	85	43.3056			58	72	86.4428			1	15	51.0646
			59	75	19.9929			48	75	60.0527			1	19	63.3466			1	22	38.1871
			1	18	32.9708			57	75	47.8931			1	16	94.0024			35	55	35.013
			56	76	23.9854			46	74	40.9843			17	32	72.6104			57	75	48.3283
			68	86	29.873			55	75	73.2256			1	30	51.6004			16	35	38.675
			50	76	13.5546			66	86	67.0353			1	16	65.3838			1	15	34.0656
			68	93	24.8464			52	75	56.1469			20	35	80.948			1	20	52.8046
			1	16	46.569			64	86	35.494			56	73	62.4657			1	17	95.366
			39	68	19.2691			46	75	41.7396			1	21	45.5969			12	35	37.5467
			1	30	39.5462			63	86	67.4406			1	22	57.5054			14	36	40.9737
			67	86	21.0668			70	86	31.5882			17	41	56.1786			24	44	37.7539
			51	74	13.8372			72	89	52.978			9	31	45.3108			1	23	52.1597
			26	46	17.2114			50	75	39.7314			1	21	53.6961			1	23	47.5859
			1	15	33.7366			56	76	40.9474			1	15	63.4729			41	61	43.572
			44	70	12.7357			1	29	35.8993			1	18	54.0936			1	19	65.5575
			12	35	17.6588			61	75	61.1397			21	38	59.6814			12	35	38.0162
			1	23	31.3942			47	75	40.9474			21	44	45.6686			1	21	37.7676
			56	74	19.2774			58	76	37.8154			14	31	62.3716			11	32	37.4509
			53	76	30.1218			57	76	62.3211			17	36	56.5314			1	22	80.1777
			59	77	20.9297			62	85	34.2987			21	41	49.5346			17	36	38.9507
			55	75	30.7063			51	76	56.8492			14	34	55.441			21	37	46.893
			59	75	17.108			2	31	81.6658			17	34	54.9651			1	15	32.4053
			62	78	21.0668			56	85	33.138			1	17	71.138			34	57	48.6723
			44	71	17.0046			49	76	33.9118			24	39	58.7631			17	34	39.264
			57	76	12.9845			67	85	79.3813			1	15	44.0296			17	35	25.5483
			52	76	16.3587			39	66	110.701			21	35	71.4543			57	74	25.8535
			1	18	21.1426			60	75	33.5249			1	20	51.0919			9	30	39.7949
			1	17	22.8983			1	18	46.7347			1	15	60.7497			12	32	48.9811
			24	46	11.8133			50	76	40.1206			29	48	51.6107			16	37	27.8805
			49	76	22.7274			63	77	38.1861			1	15	50.8908			1	27	45.1891
			65	86	30.5078			48	76	44.4501			9	36	58.0727			24	38	40.7391
			54	75	14.9808			46	75	38.6098			13	27	66.0824			1	17	41.6522
			66	85	16.8399			61	75	23.0234			51	69	59.5914			14	35	36.0415
			68	93	28.8892			58	76	26.9293			1	16	86.6172			9	36	35.9804
			1	30	24.5865			63	78	43.1973			66	84	52.0946			1	21	38.848
			59	76	17.8042			51	76	35.0541			23	48	80.2701			48	71	27.6411
			53	76	18.355			58	77	44.0448			14	32	49.5823			36	51	36.0849
			49	77	39.4931			55	75	44.7471			17	34	53.1345			57	75	52.8854
			59	85	10.4712			56	75	45.9078			9	36	43.0644			1	18	40.8451
			1	29	24.7236			47	76	29.9898			1	23	56.1606			1	19	41.4342
			1	22	19.3531			68	85	33.085			14	30	68.213			9	36	44.6059
			37	66	11.9587			56	85	43.1995			1	21	60.709			35	49	52.1782
			63	77	26.418			56	74	58.3622			18	35	61.9587			59	74	23.5755
			58	77	13.6807			53	76	43.1995			71	85	65.5098			1	15	28.474
			1	29	19.9797			40	69	114.775			42	63	44.1762			1	17	48.805
			72	96	14.5058			65	85	44.3602			12	40	40.8774			1	26	38.6345
			60	75	23.9047			69	85	35.3879			40	56	58.1367			4	20	39.536
			60	75	30.9971			63	77	52.5219			1	21	41.9529			48	75	34.3621
			48	76	20.6001			50	76	24.9233			3	30	56.2057			1	17	43.5547
			61	75	15.6769			60	86	42.7574			59	74	61.4024			16	34	33.469
			9	31	35.6101			55	75	43.6049			3	20	57.5012			21	42	39.9029
			57	75	16.3311			43	70	60.6836			24	48	62.6197			11	34	36.4585
			52	75	13.7144			50	75	44.7656			21	37	47.282			56	70	15.1831
			65	85	12.7163			59	75	42.8495			51	70	94.3997			16	36	32.6207
			47	76	19.2918			62	85	36.9539			20	35	65.0317			1	30	33.5106
			40	59	18.6038			58	75	35.001			4	20	53.6283			19	40	52.4196
			42	71	18.0868			80	96	112.178			1	15	47.3242			14	32	23.3617
			48	75	20.0831			47	74	40.4913			1	26	45.7517			16	32	51.9106
			51	75	15.6769			64	85	35.7748			1	16	73.3534			53	75	63.391
			65	93	17.2679			53	76	62.2496			41	69	41.1549			36	51	28.544
			1	29	25.599			57	85	38.9437			1	19	84.7412			17	34	23.7331
			59	76	10.3485			57	77	24.5364			1	17	80.7309			7	36	30.5377
			23	45	11.2432			4	31	63.4471			1	20	34.1876			12	31	31.3662
			51	75	27.1142			51	77	26.4893			1	19	42.7296			12	36	64.1185
			1	30	36.7199			53	76	52.1534			18	34	74.2944			14	35	36.9941
			60	84	11.2432			61	76	41.2282			7	36	46.2127			12	32	25.5676
			55	71	9.24692			47	76	36.6223			37	55	81.9853			1	19	35.7001
			1	24	30.5222			55	75	36.9562			58	75	44.1941			20	36	29.0062
			61	76	13.4125			52	75	26.8232			29	49	35.9284			16	41	41.8416
			60	85	9.69429			59	77	52.8742			67	85	52.3471			59	76	27.4373
			43	70	14.3072			49	75	28.7945			34	57	46.2785			1	19	37.5
			54	76	10.6924			1	30	69.1054			14	33	45.843			21	38	35.8737
			41	66	16.2697			61	76	38.8169			57	75	39.4498			45	74	35.9332
			48	76	12.4144			59	76	35.3717			40	55	86.6686			1	18	44.0945
			59	75	24.0839			48	75	27.2101			50	74	63.9767			60	74	25.8362
			1	17	43.8102			51	76	33.0135			5	23	51.6134			59	74	22.0822
			40	54	8.04198			69	93	51.345			4	22	53.7935			1	21	34.7132
			61	76	31.9677			49	75	39.7013			56	74	41.0765			19	36	48.8712
			51	75	18.5762			66	85	31.8897			12	35	53.163			41	55	10.7062
			24	43	13.2057			57	85	45.56			33	48	76.2818			1	20	43.3699
			64	93	15.4784			1	16	38.4669			1	18	37.8984			58	72	24.2844
			60	75	26.1498			56	76	25.6625			21	49	59.0592			7	34	36.3851
			1	23	26.7426			1	16	29.9183			24	49	67.2141			1	21	33.3835
			58	77	19.1352			78	96	90.6427			13	36	48.4085			24	38	52.8764
			38	52	8.53137			54	75	25.2756			1	18	40.2893			36	55	27.4516
			37	53	15.0034			71	85	19.7876			17	34	49.6236			56	73	31.7614
			47	75	21.1315			71	86	26.4017			66	85	48.0922			58	74	35.1433
			1	26	10.9412			67	93	49.3575			57	74	45.5235			35	60	35.7247
			66	85	15.8644			1	25	33.7342			14	30	54.2131			24	48	38.2126
			1	18	32.1131			67	86	44.3463			1	21	43.935			1	16	44.5655
			55	75	27.5001			48	75	24.8541			3	21	41.9971			1	20	32.5607
			43	70	12.9037			62	76	41.5459			21	38	44.0132			1	20	28.8177
			47	76	14.2458			55	75	35.3187			60	74	48.5183			1	15	31.4808
			20	35	15.417			59	85	28.7415			1	21	34.9069			11	34	21.9077
			47	70	7.7738			56	76	36.5347			58	76	39.8945			3	21	35.1917
			49	66	6.1215			55	75	38.8376			4	20	44.123			1	20	22.0862
			68	85	15.761			53	75	94.4954			42	56	40.2752			14	35	43.2991
			54	77	10.4939			48	76	31.4497			69	85	44.4651			58	73	32.8716
			28	47	20.6145			49	75	29.9206			11	27	40.2883			1	15	33.0003
			47	75	16.7591			50	75	29.9206			57	74	45.5588			41	66	37.0733
			51	76	16.7591			47	76	26.7885			1	20	72.137			1	26	50.4161
			1	26	12.8003			51	75	26.3832			48	74	55.2202			14	36	30.9772
			1	24	34.7973			1	25	35.3371			1	16	68.1213			24	47	24.2687
			31	46	29.1269			61	75	20.156			56	74	37.2658			1	15	31.7089
			56	71	9.98512			67	85	30.289			6	22	44.567			1	23	24.0358
			49	73	10.8799			47	75	31.8551			1	26	33.8565			1	21	41.5206
			26	40	8.46999			49	76	18.6269			13	32	48.1261			40	55	34.5608
			56	75	7.81582			53	75	44.641			1	18	45.2061			35	57	39.5921
			1	20	16.0436			1	18	30.2522			1	18	40.4959			17	32	23.3155
			63	86	27.0948			1	28	30.2337			1	15	40.9497			14	33	20.229
			42	70	13.4965			42	69	34.1764			56	74	44.8807			19	34	35.1994
			27	45	9.77832			57	77	35.2656			56	71	56.4961			1	16	28.5003
			56	73	11.9476			1	15	41.8429			14	34	45.4538			1	16	51.7385
			60	85	13.8405			51	75	25.538			67	86	56.3292			1	15	29.6001
			42	63	8.67679			56	75	30.6229			26	55	59.5233			18	35	45.1084
			69	85	14.2879			58	85	23.6219			1	20	29.4121			7	34	32.534
			45	69	17.6959			16	32	20.9136			12	36	41.6496			48	74	27.0109
			47	69	14.3913			52	75	46.1171			12	38	36.2053			15	32	32.0203
			1	28	12.0848			53	75	53.0997			45	74	49.8826			42	57	13.1635
			2	18	12.1882			70	85	26.7539			40	55	40.4738			1	27	28.3531
			22	46	15.3556			53	76	54.7026			1	18	32.7949			1	19	26.2108
			48	76	12.1882			54	74	27.1408			1	19	34.3344			1	23	35.0264
			57	75	13.256			73	93	30.586			16	35	41.2868			19	35	33.616
			1	16	13.4965			48	76	15.0733			1	16	54.527			56	73	22.6168
			50	75	8.36659			37	52	21.6506			29	49	30.9625			1	22	46.9384
			72	89	14.8386			55	75	21.669			1	19	39.6547			36	52	32.7191
			52	70	14.7015			40	61	22.8297			57	73	43.8584			7	23	36.8344
			53	76	16.0436			52	75	42.2851			9	25	40.3924			16	35	35.3346
			23	45	12.739			70	93	24.7826			48	74	54.9491			1	27	32.1824
			1	30	22.9989			53	76	21.2821			14	29	41.1679			17	32	21.7171
			57	76	22.1716			57	76	52.0312			39	66	69.203			1	18	39.8796
			56	75	21.3107			1	23	32.2073			21	48	38.713			23	46	31.0222
			60	76	36.8714			52	74	17.3947			1	16	49.8576			58	74	30.0164
			59	76	9.46812			54	76	36.5001			1	16	46.2075			1	15	46.4107
			24	52	9.12416			20	34	38.3424			17	33	49.6165			1	28	32.8384
			70	93	9.77832			51	76	16.6394			3	22	47.1718			1	18	29.4563
			1	21	12.4288			57	76	38.7661			20	36	52.6502			1	23	39.6561
			18	36	6.06012			66	93	34.934			1	18	41.3243			1	23	41.6108
			46	75	9.88172			56	76	38.4345			24	48	80.4981			60	74	25.1833
			1	16	13.6337			52	75	33.368			26	40	63.5265			58	75	36.0272
			53	75	14.3913			66	85	30.6413			60	76	38.4262			1	19	29.9155
			1	17	21.4478			53	75	33.7549			3	23	40.0499			1	16	39.3891
			54	72	11.6794			12	32	35.671			4	20	45.2325			1	17	34.7514
			2	31	4.8972			59	85	28.7253			1	22	32.5231			17	35	36.4476
			57	77	19.1496			59	76	18.1685			21	48	26.1778			1	21	38.4929
			19	45	14.0893			51	76	49.3229			1	23	60.8683			35	57	39.9718
			1	18	17.9447			54	75	31.0467			17	36	40.792			1	18	30.2362
			58	77	9.06277			50	77	17.7816			21	50	27.4434			19	36	32.9717
			50	76	14.2961			58	76	18.1685			55	71	52.8586			19	37	22.1056
			57	76	31.7497			56	75	41.0322			12	36	34.4788			19	35	37.6405
			60	75	23.8322			61	77	26.7539			1	20	29.3046			16	36	29.0293
			10	24	11.0253			66	85	21.3005			27	41	58.2055			1	18	34.6754
			25	53	8.61541			55	74	38.3792			29	49	25.9557			1	17	36.1245
			1	22	26.0332			41	70	33.6812			21	40	38.7244			21	38	31.7548
			64	86	14.9841			52	76	30.2544			1	20	21.8279			19	44	19.1738
			59	76	11.0253			48	67	26.7355			1	21	32.0381			58	75	42.5126
			1	18	10.7151			56	75	25.1511			23	40	40.7062			59	75	32.3654
			56	72	13.1946			41	69	45.3802			16	36	46.3727			24	49	17.8583
			62	76	7.41047			52	76	29.0038			35	57	28.5186			1	17	35.2524
			24	53	9.61354			48	75	20.4737			35	55	38.4455			69	85	31.0477
			61	75	11.6794			74	89	36.447			5	32	35.9179			1	20	43.579
			32	46	21.7325			46	75	14.6334			5	30	28.6459			1	15	26.2857
			1	21	13.7791			12	31	17.747			55	70	56.7893			40	55	13.6597
			52	75	9.61354			54	77	21.616			48	75	45.4877			1	20	23.5007
			60	86	10.5779			75	96	13.8596			35	56	33.6607			36	50	52.8513
			70	85	7.10027			51	74	20.4553			57	74	35.2231			19	34	20.2306
			58	76	19.3564			50	75	12.6989			35	55	31.3964			35	56	36.0459
			1	24	9.06277			2	31	24.3427			9	38	29.2952			9	35	19.4916
			72	86	8.95937			51	75	60.4898			38	64	26.1088			1	27	23.6175
			56	75	4.8972			54	75	24.3795			58	73	38.4579			1	19	29.3826
			56	76	11.6794			57	75	36.0048			56	71	49.5966			45	74	30.1677
			49	75	9.82034			54	75	34.8441			7	36	30.258			17	35	22.5783
			64	85	5.99873			1	17	13.8596			41	61	28.1532			1	28	30.0525
			41	66	8.71881			53	75	23.5689			1	20	31.4418			56	71	10.4449
			4	24	15.1212			47	75	13.4727			57	74	27.5562			60	74	11.5869
			60	76	20.5614			1	29	28.23			1	22	31.7465			1	24	28.089
			65	85	13.4351			58	75	36.3733			17	41	23.0816			4	33	15.2988
			62	76	10.1643			55	75	32.099			47	74	32.4628			12	33	19.0461
			55	76	15.9484			1	15	24.7664			13	35	28.567			75	91	31.3482
			47	75	7.20367			47	75	27.1062			22	41	31.6953			1	19	27.297
			1	28	13.5723			43	71	26.6456			26	40	51.1498			3	18	28.5082
			26	45	9.34536			60	75	27.4747			17	42	45.6899			1	18	25.9368
			20	34	8.21006			50	75	19.6999			1	17	36.2197			1	25	24.799
			23	45	9.55216			46	75	16.9548			21	48	36.428			57	76	21.1168
			14	35	16.5412			65	85	13.4727			1	23	34.6552			1	30	22.107
			1	22	7.24569			56	85	23.2188			9	33	60.5063			45	73	21.0336
			63	86	8.10666			69	93	50.8174			33	49	49			14	40	23.5964
			68	85	11.4113			69	85	18.1523			1	16	34.6479			7	35	14.8413
			18	46	7.14229			42	71	37.1655			22	36	44.7741			19	40	26.5029
			29	47	5.93735			54	75	29.8329			21	40	44.8741			70	86	31.8716
			1	18	7.79646			62	76	30.5698			25	41	36.5811			67	82	7.347
			1	27	20.2932			62	76	16.9732			37	57	30.8467			59	73	24.5858
			61	85	12.1688			69	85	27.4931			7	34	31.3615			50	75	21.8668
			50	70	6.79832			57	86	28.6354			22	37	32.5897			1	27	27.783
			51	77	7.34909			52	76	26.2956			12	40	30.2838			1	30	18.4178
			26	45	10.1029			1	18	51.9966			45	73	30.137			17	34	38.7996
			16	38	9.20819			54	76	35.2863			56	74	28.987			13	32	29.853
			62	85	6.79832			59	76	34.8257			35	59	30.7303			11	27	27.8805
			1	30	17.7799			72	93	21.9682			56	75	46.9865			1	22	21.8869
			53	76	7.58965			71	93	21.2129			45	73	30.5918			53	67	26.3648
			48	75	9.65556			1	15	23.9396			51	66	49.5672			16	35	29.2327
			60	76	8.55402			54	75	25.1003			1	23	35.1206			14	39	21.646
			37	61	4.93922			1	28	20.8076			56	71	36.8022			2	17	37.2955
			62	76	5.59339			30	44	15.391			56	74	24.5691			36	57	29.4864
			42	67	8.10666			1	22	36.7624			49	73	46.0372			1	22	26.5338
			53	76	7.34909			61	76	18.1177			19	40	30.9732			1	19	20.8086
			61	76	12.8568			37	53	12.6643			37	57	33.8219			1	20	18.8315
			30	44	11.6518			62	85	19.6284			1	20	43.9538			1	20	22.1112
			1	23	21.0507			50	74	12.259			1	22	29.9945			58	73	19.108
			66	93	11.6518			48	76	35.2333			40	55	67.2981			57	71	16.3986
			58	75	8.89799			37	53	10.3245			24	49	49.9075			14	35	16.8881
			52	75	4.28505			62	76	15.3726			42	58	32.2033			1	18	23.5104
			1	15	6.48812			48	76	13.825			17	42	30.1636			47	74	19.6574
			53	76	6.79832			1	15	14.5804			5	20	29.0968			16	30	25.4824
			1	15	25.5603			65	86	26.9979			19	40	32.0033			45	66	15.4305
			64	86	6.59152			1	22	12.2774			60	74	51.7654			54	75	31.8988
			10	27	5.93735			59	77	16.9202			57	75	27.8312			1	16	19.8634
			42	69	7.79646			54	75	26.261			12	32	27.7127			58	75	25.3154
			47	76	9.41499			60	86	16.1464			1	16	33.9252			1	23	30.9551
			9	31	8.45062			49	74	14.9857			57	75	59.0797			39	55	9.7804
			50	76	9.44876			58	86	20.4022			1	16	29.5731			70	85	26.1039
			50	75	5.48998			58	77	11.0983			20	34	29.9243			58	75	26.2367
			74	88	16.4716			47	71	15.741			17	33	37.1153			46	75	17.1233
			1	23	13.5109			54	75	37.5731			1	16	42.6599			1	21	35.0353
			52	75	6.48812			63	89	13.825			23	41	20.8715			1	18	25.686
			1	29	5.48998			54	69	16.5333			51	66	23.2254			57	75	19.8147
			36	53	7.89986			58	75	24.308			15	30	71.4593			19	42	22.067
			55	76	5.48998			56	85	21.5998			36	51	38.209			1	18	21.939
			39	57	7.24569			66	85	15.7595			58	73	29.5375			1	19	19.8253
			39	61	10.1029			1	26	11.0983			1	20	19.6582			37	55	17.117
			55	76	5.48998			54	75	18.8915			69	84	33.3686			26	48	28.3213
			67	85	11.3775			70	85	14.9673			44	58	28.3002			71	85	19.1427
			14	32	6.14415			55	74	23.1289			70	85	32.1004			21	40	58.9642
			1	21	12.7196			60	75	16.1648			1	21	24.2441			7	23	29.6837
			1	22	14.2347			61	85	15.7595			16	41	26.0657			72	86	24.9682
			48	75	9.34536			64	85	14.9673			21	37	35.4843			1	17	27.6157
			71	85	13.2704			65	85	25.0818			4	21	25.2265			35	49	10.869
			48	76	7.45249			1	30	34.0542			17	40	29.7808			34	56	23.6949
			24	42	9.31159			60	76	9.93761			21	42	29.3586			1	17	29.5441
			76	96	9.86236			39	59	19.6469			12	39	32.4665			1	15	19.6999
			54	74	7.45249			51	76	16.5517			27	49	42.4971			1	17	29.2173
			35	52	8.18244			63	85	25.8741			1	20	39.8633			1	16	31.9743
			27	44	7.39111			47	76	12.2774			19	39	36.3223			37	56	25.8631
			54	76	5.3252			50	76	13.0512			5	33	27.2037			7	36	16.4135
			38	53	3.6729			57	76	19.2415			55	73	36.7725			14	35	16.6
			24	46	13.4158			54	69	20.0338			17	34	26.8361			2	16	18.5146
			49	76	4.98124			61	76	13.825			15	36	27.8847			59	75	19.3944
			49	76	7.18431			47	75	16.1648			1	16	37.1463			1	24	25.4227
			1	28	33.3489			55	77	13.0328			56	74	28.9795			17	34	21.8386
			27	43	8.28584			41	67	29.2824			1	19	18.6228			52	74	19.8872
			20	36	6.94374			1	16	37.5178			24	41	25.3636			1	18	19.3843
			26	42	9.38738			73	90	24.6765			68	84	36.9521			1	20	27.3453
			69	85	13.1056			1	30	22.7605			14	35	27.5844			71	86	28.4381
			21	35	6.53014			48	75	30.9037			41	57	24.8862			1	19	21.9512
			56	85	4.32707			41	66	28.5455			10	30	28.3632			14	33	23.8901
			1	30	8.38924			70	96	17.3255			40	66	44.8505			57	74	22.9806
			53	76	8.04527			48	74	13.0512			1	27	20.1317			43	63	22.1551
			57	75	13.209			73	89	23.1289			19	36	23.4919			17	33	23.488
			5	27	6.08277			70	93	38.7338			35	57	29.3627			67	82	9.8915
			48	76	4.32707			53	76	30.959			36	55	25.7127			18	36	29.8419
			55	77	6.73694			62	76	12.6643			40	55	33.105			4	20	18.2419
			41	67	11.5567			14	31	14.5988			21	49	36.5507			36	50	7.42751
			56	85	11.4195			52	75	33.6488			17	33	33.6482			18	42	16.5998
			54	75	5.97937			58	76	17.3071			1	15	34.4605			1	23	17.7815
			14	31	6.73694			59	76	26.6478			47	74	39.6048			1	18	34.5451
			18	46	4.32707			69	86	16.1464			17	35	22.2954			9	33	18.2379
			73	93	14.2071			40	67	67.364			3	31	25.1644			21	40	17.2194
			58	74	3.6729			61	85	11.4506			1	15	23.5101			1	20	21.8092
			1	20	4.22367			72	96	10.6584			19	38	30.2382			9	33	17.0712
			59	76	3.6729			54	74	18.4147			66	84	28.1538			1	16	26.4238
			37	51	8.94001			50	76	15.7249			1	23	20.2019			1	15	18.9472
			47	71	10.7991			7	24	16.8856			75	91	21.1639			22	42	16.6432
			70	93	11.0397			37	54	28.5477			56	74	25.4418			12	34	18.396
			66	86	9.80098			53	76	10.6584			6	34	22.1874			37	56	22.7368
			52	77	11.2127			55	75	10.6768			1	23	26.8576			26	47	27.3937
			23	46	5.532			43	69	25.0841			66	86	29.3478			40	55	8.39737
			70	86	7.73507			44	69	17.254			17	34	28.9904			24	40	31.2163
			1	29	8.94001			59	86	15.7433			1	21	29.8844			48	74	26.7598
			48	75	3.6729			53	76	33.5958			5	20	26.4253			1	19	21.3557
			1	19	9.14681			2	18	40.2467			17	34	25.7712			9	36	23.6205
			48	75	8.94001			49	76	11.0637			1	25	25.8908			9	33	13.9427
			54	75	8.49264			7	31	7.95009			1	27	26.2319			9	34	19.243
			57	76	8.28584			54	76	12.6113			1	22	25.396			1	21	17.8244
			35	55	13.5192			55	75	18.82			37	63	18.1956			53	74	22.0119
			53	74	4.77443			53	75	18.4331			14	41	18.0284			11	34	15.0834
			46	72	8.69944			51	75	12.2244			14	35	29.1664			17	33	25.6444
			36	50	6.28957			48	69	8.33698			3	23	25.38			18	33	18.7679
			25	43	8.07904			1	15	14.1773			40	62	20.3902			19	36	25.3822
			20	44	11.9006			50	75	10.2715			1	25	23.1331			1	29	25.5317
			1	25	10.6957			59	76	11.4506			71	86	37.4164			9	36	28.3399
			1	24	8.28584			24	53	10.2899			54	69	19.3635			19	35	27.7535
			69	85	9.25021			71	96	10.6584			24	38	35.0761			56	72	12.2933
			53	70	5.6354			50	76	17.6593			59	74	36.7987			42	56	6.89117
			20	47	13.209			54	74	10.6584			55	74	41.2504			19	35	25.941
			57	76	6.63354			55	76	9.49767			43	70	21.6864			40	55	9.60056
			49	75	12.1074			58	75	30.4638			24	39	34.7932			56	71	10.0083
			32	61	5.6354			50	77	17.2909			40	56	44.3176			9	25	25.3376
			49	75	9.25021			51	70	40.5415			9	35	18.8323			1	29	19.8491
			48	69	4.87783			57	74	19.6307			1	16	29.097			24	49	27.1156
			57	75	8.28584			52	75	19.6123			1	28	24.5224			24	46	13.4512
			1	18	9.69758			51	75	24.2919			49	75	22.7724			20	35	15.8057
			12	30	8.69944			54	74	14.1773			12	36	24.4246			17	36	24.8955
			37	62	4.32707			58	77	14.5457			18	41	23.8752			19	34	24.0251
			22	46	4.32707			40	58	7.95009			14	38	24.8918			49	74	16.9941
			1	15	15.3087			56	76	10.6584			1	27	29.0126			1	21	24.6222
			1	29	13.7598			48	75	8.72388			12	31	19.4984			1	15	16.0694
			1	24	16.5136			77	96	39.0861			36	50	23.1837			40	65	6.01147
			55	70	6.18617			54	70	20.4045			48	71	29.3787			17	42	19.9799
			16	34	3.6729			45	69	37.5385			14	31	24.8961			20	42	21.359
			56	76	10.4551			8	24	7.95009			41	66	26.5439			16	32	18.0527
			57	76	5.97937			1	16	12.5928			1	20	20.002			34	50	7.78591
			25	45	17.5117			59	88	16.5171			22	51	32.1805			1	19	17.3517
			1	22	8.49264			1	24	10.2899			17	38	21.0389			7	34	21.2659
			50	76	4.22367			49	67	8.72388			14	33	22.4343			1	15	20.6847
			19	44	4.87783			35	50	14.5457			47	75	28.1004			12	27	16.9897
			72	96	3.6729			23	45	13.0166			12	33	20.8513			1	19	16.9232
			29	54	10.2483			50	76	16.904			16	36	18.4327			19	34	21.5506
			19	45	7.01952			48	75	17.2909			55	74	16.9897			58	75	16.5029
			1	24	41.8255			44	72	9.11078			40	55	20.8615			1	15	14.1281
			60	74	3.06075			59	77	9.49767			69	86	26.8689			24	41	21.2148
			1	27	7.98389			1	29	12.6297			9	35	22.2638			9	23	20.2758
			57	86	3.06075			36	50	16.8856			24	49	31.0138			1	19	18.1642
			1	20	12.734			54	73	37.9069			48	74	29.1591			60	74	12.9702
			24	45	4.81645			61	85	44.5579			24	44	42.8862			2	23	48.08
			44	69	4.91985			49	76	12.2244			3	26	20.3954			20	36	15.4112
			37	54	4.36909			29	54	18.0647			4	31	19.9245			1	22	16.9273
			46	75	15.8677			1	30	21.5836			9	35	17.8401			38	55	7.25708
			1	21	10.6343			61	75	17.2724			1	19	25.8408			23	45	12.6692
			60	76	4.36909			47	75	9.88457			4	21	15.4361			41	55	8.61083
			54	69	4.81645			50	75	12.9797			1	16	21.9177			14	34	10.3093
			1	17	5.02325			37	52	15.338			1	17	19.4344			16	36	15.5265
			1	16	18.6215			1	25	9.49767			31	49	32.6056			57	75	16.8829
			61	75	9.18883			50	76	13.3666			37	56	21.4538			21	44	8.8601
			47	75	14.2491			1	15	8.72388			21	40	27.8001			1	16	19.3075
			6	32	3.06075			48	75	8.72388			10	35	19.1112			1	15	18.0647
			17	34	4.36909			1	18	14.1404			1	19	22.55			41	69	22.0263
			3	31	9.49903			61	76	33.5774			1	21	18.9749			56	73	8.63556
			14	31	8.74146			56	76	11.0453			17	36	19.6639			1	21	21.5295
			46	70	7.01952			37	58	8.33698			1	29	17.1566			9	35	13.9229
			49	76	7.67369			61	88	12.2244			9	36	25.1096			58	72	14.228
			1	17	6.02139			70	88	30.5375			45	61	26.5865			12	31	15.0873
			1	15	12.0461			51	75	13.0166			36	55	23.5913			37	57	26.159
			49	76	5.57402			63	86	9.11078			7	34	20.4085			6	23	22.7318
			27	42	3.61152			46	75	7.95009			24	38	41.593			17	33	15.8235
			18	45	8.32786			1	16	7.95009			23	40	32.2118			1	17	31.426
			45	70	6.02139			40	59	28.953			9	25	23.8163			5	24	13.3221
			57	76	7.53653			28	42	8.33698			1	21	15.9739			1	15	11.4251
			45	72	7.53653			50	75	15.7433			14	40	21.3956			1	15	18.8637
			47	76	8.74146			63	85	15.7249			45	62	21.9479			20	40	17.9809
			58	75	9.7396			60	76	11.0637			72	86	33.1782			1	15	23.1337
			1	17	9.08543			57	76	12.9797			42	56	26.857			59	76	22.015
			75	92	15.9014			61	86	8.33698			12	37	18.9291			4	20	11.522
			18	36	3.06075			52	75	12.9982			18	36	22.5656			21	35	13.8754
			24	52	4.91985			1	25	58.9283			6	23	20.7106			37	63	12.5084
			42	70	6.57216			28	46	7.95009			1	16	26.933			22	36	12.9236
			1	21	4.16228			1	30	16.5171			1	24	19.145			36	56	15.3168
			60	75	12.5968			39	67	51.0614			47	74	42.2442			18	35	26.3079
			54	75	11.4953			61	89	11.0637			59	74	14.6668			1	23	32.2292
			21	46	4.81645			53	76	22.689			1	16	23.0656			51	67	27.2733
			61	75	5.26382			23	39	9.88457			1	18	21.0324			56	73	11.4513
			70	85	15.2135			67	85	12.9797			1	16	29.2537			21	37	12.9305
			71	85	10.7377			58	76	22.7443			35	56	25.5797			2	18	18.3077
			57	76	4.36909			51	76	14.9326			20	35	16.9047			2	17	51.857
			51	75	4.26568			51	75	58.1177			37	55	19.9202			1	19	17.7646
			58	75	15.3169			16	35	10.2184			52	67	19.4326			16	33	13.1394
			1	15	27.9846			45	74	7.89704			6	35	21.2996			1	23	13.7964
			57	86	12.8036			47	76	5.96257			9	29	14.2312			36	56	15.1115
			58	85	19.2419			34	53	6.34946			14	32	20.8048			19	35	18.4695
			54	76	3.61152			52	76	11.7844			21	35	25.4954			10	34	20.2131
			55	76	9.08543			44	69	9.46306			21	40	20.0955			1	18	22.9633
			47	76	5.67742			57	75	12.1713			1	27	23.1725			14	36	9.16895
			1	30	6.88236			53	76	12.9636			20	35	20.1158			1	21	10.8515
			17	37	3.71492			49	75	12.5767			21	48	21.0062			16	35	14.3001
			26	50	3.06075			60	89	7.51015			1	16	23.9604			1	24	14.2395
			56	73	6.46876			55	76	14.5296			7	25	13.1474			67	85	16.6592
			47	75	5.67742			12	30	43.252			34	56	19.1992			39	56	6.34012
			29	54	21.445			61	76	9.05773			51	76	20.5979			19	33	13.2982
			1	16	6.02139			9	31	10.6053			50	75	16.4531			14	34	19.3443
			14	35	3.71492			56	84	5.96257			13	34	22.2795			3	23	17.2501
			23	48	3.06075			27	42	10.6422			1	15	13.2976			14	35	7.23015
			1	16	13.1476			56	75	12.9636			20	36	23.5521			58	76	13.8324
			62	85	3.61152			54	74	11.416			19	41	16.0652			1	23	16.2946
			36	55	3.06075			53	76	10.6237			12	31	17.5013			1	21	27.3039
			53	75	4.26568			47	76	19.5961			1	23	15.0929			21	40	20.8451
			54	70	4.81645			48	77	15.7087			50	74	15.8605			58	75	44.5805
			1	26	17.0726			61	75	17.6432			14	38	19.1193			19	36	32.0291
			28	42	11.2885			48	76	7.89704			56	70	28.9269			57	73	14.4018
			49	77	5.57402			60	85	13.332			1	15	19.8802			36	53	19.4315
			51	75	8.43126			62	76	11.3975			52	66	24.4959			14	32	16.5193
			54	75	5.26382			49	75	9.07616			15	35	17.3464			36	57	24.0508
			1	15	20.6178			51	76	15.7087			48	73	15.726			24	50	10.855
			51	77	10.4972			19	36	5.96257			10	24	17.0258			1	22	13.1347
			54	77	5.26382			55	76	11.0106			12	33	20.4438			1	20	22.43
			53	76	6.67556			47	75	12.5582			37	66	28.2834			49	67	34.4284
			71	86	5.26382			1	17	5.96257			10	27	16.3128			59	74	30.301
			1	23	13.0442			59	74	14.5296			68	85	19.6388			59	74	18.6553
			53	75	3.06075			48	76	20.3699			58	73	24.6981			34	53	14.024
			69	85	4.81645			61	88	5.96257			12	40	16.1626			14	36	17.2878
			2	29	4.81645			61	85	5.96257			1	22	12.7377			1	15	13.1594
			54	71	6.46876			1	28	13.3504			58	84	21.6902			1	16	14.8132
			60	76	12.0798			54	77	42.5519			13	34	20.0766			22	51	16.3723
			26	46	4.36909			58	76	5.96257			1	21	13.7586			59	74	25.435
			1	24	3.06075			19	36	5.96257			58	84	22.7682			51	65	17.208
			2	30	5.47062			44	65	34.4087			17	44	14.9152			56	73	9.35008
			54	75	7.77709			61	85	7.89704			7	36	17.501			1	30	20.4825
			62	76	9.32599			36	52	9.84995			65	84	18.5903			18	33	28.7532
			69	86	5.57402			52	77	25.4179			33	47	16.9254			9	35	16.13
			59	88	3.61152			51	75	12.5767			35	55	20.306			58	75	26.7742
			46	75	3.71492			56	77	20.7199			1	19	17.2221			14	36	17.7026
			49	70	6.67556			47	75	27.3708			1	19	19.4294			1	21	17.0161
			24	46	4.16228			57	76	9.46306			1	21	15.9703			20	36	17.2196
			22	45	3.06075			1	30	29.6554			10	36	17.3803			19	33	12.7365
			16	37	7.32972			56	75	35.4588			21	38	21.0303			4	22	7.80428
			70	88	9.42939			44	71	16.4456			1	20	14.2008			1	22	12.4107
			21	46	3.06075			1	29	22.7097			51	74	22.105			58	75	19.3132
			9	26	3.61152			52	76	10.2184			47	75	37.2955			54	74	14.9696
			50	74	3.61152			52	74	12.5582			3	20	19.8737			9	35	15.7452
			3	26	3.71492			53	75	7.12325			36	56	15.5118			9	37	12.8502
			38	55	3.61152			1	24	23.8519			1	30	16.8047			1	26	12.4478
			1	17	15.2473			61	75	8.67084			5	34	15.4264			9	25	9.16371
			57	85	3.71492			49	76	6.34946			9	37	17.521			1	17	13.6215
			60	83	8.12106			59	75	7.89704			34	59	17.3879			29	49	17.1001
			8	24	5.47062			1	29	10.2368			41	55	22.0036			1	28	17.3922
			17	34	11.0479			52	75	21.1252			12	29	13.0795			1	16	12.2216
			23	46	3.61152			56	76	9.84995			36	56	23.0885			35	55	10.265
			1	19	12.7002			60	76	49.1292			21	42	17.6541			17	31	10.1503
			1	24	21.4091			48	76	23.465			1	15	18.1522			37	56	14.5541
			59	77	16.315			19	33	7.12325			36	57	16.1976			69	84	20.4413
			22	46	11.7359			40	68	32.769			57	74	15.0068			55	73	16.149
			1	25	9.42939			62	76	7.12325			1	16	23.6932			18	34	12.6154
			79	96	5.57402			61	76	7.12325			17	44	11.5932			8	23	24.243
			21	48	3.10277			36	54	9.84995			1	19	11.1394			14	34	12.5134
			51	76	4.4111			46	74	7.89704			14	32	15.9427			23	41	15.7608
			17	45	7.16494			58	77	7.12325			9	32	17.1058			21	37	18.2512
			1	16	6.82098			55	76	26.984			35	63	17.6483			18	36	14.1
			34	54	6.92438			68	88	9.44463			6	34	22.4959			57	73	10.3254
			49	76	6.06341			64	86	5.96257			26	48	18.5874			14	41	10.8822
			20	48	4.2043			46	75	8.68927			18	38	19.3415			1	16	18.4526
			74	89	5.40924			57	76	9.05773			1	26	12.3447			20	35	11.786
			52	76	5.20244			60	76	17.2194			47	75	29.3913			44	58	14.4458
			49	75	6.71757			60	76	8.30237			9	33	15.009			9	34	14.106
			62	76	4.2043			59	75	12.5582			1	19	14.8487			1	26	14.5696
			59	75	2.99937			35	52	5.96257			1	15	19.7883			68	84	17.7023
			22	44	3.75694			56	76	6.73636			9	28	15.449			48	74	19.5697
			33	53	2.99937			46	75	18.417			21	44	13.5932			1	28	17.2037
			10	30	2.4486			82	96	8.68927			9	34	19.2153			68	84	16.6017
			25	44	12.0881			1	18	6.34946			12	41	16.0427			70	86	13.2469
			1	19	5.61604			37	51	10.6237			1	21	14.9818			17	36	17.5799
			1	18	8.05968			21	46	6.73636			49	75	26.2972			35	51	6.55358
			34	53	4.3077			81	98	5.96257			7	35	14.0855			14	33	14.9007
			61	88	6.16681			27	44	9.84995			25	47	22.3956			42	57	5.31017
			1	28	11.7779			52	75	18.3617			4	21	16.0369			33	56	19.1972
			27	45	4.3077			52	76	12.1529			1	17	18.0017			49	75	21.2626
			19	37	10.6426			55	75	7.12325			7	35	19.1139			16	35	14.3668
			35	50	8.57668			1	24	13.7373			4	23	17.3978			37	53	17.6477
			51	67	6.71757			1	18	9.46306			58	74	18.4929			37	65	6.60518
			8	23	9.26461			1	30	6.34946			1	18	12.4447			35	49	7.04181
			62	85	2.99937			50	76	7.12325			49	75	16.7669			19	36	14.9494
			24	44	10.5729			68	93	31.6451			1	28	16.1801			1	20	14.9348
			40	57	8.92064			54	75	19.1723			42	56	23.1835			37	52	11.3603
			5	24	2.4486			26	42	20.7383			1	30	10.1396			56	74	13.7754
			9	33	2.99937			53	69	7.12325			1	15	20.5886			1	16	26.7741
			55	76	5.20244			50	75	7.51015			59	74	23.9794			19	34	14.029
			1	21	2.99937			1	18	5.96257			1	27	16.2289			21	48	5.98932
			66	85	8.33611			47	75	9.07616			66	85	16.5357			17	33	21.1286
			24	52	3.10277			45	69	6.34946			1	21	12.8141			1	29	19.3427
			69	85	3.10277			59	75	7.51015			18	34	15.2156			20	34	5.66241
			43	66	2.99937			1	23	8.68927			21	48	16.8019			1	23	16.0611
			3	31	3.55013			58	75	11.766			16	35	14.5913			37	53	10.9427
			16	44	2.4486			58	76	8.67084			9	34	13.7318			1	23	16.0914
			60	85	5.61604			49	63	5.96257			25	45	15.1178			57	72	10.4325
			1	18	15.0487			41	70	6.34946			18	39	13.586			1	17	14.7268
			25	42	2.4486			25	43	5.96257			10	35	14.4491			59	75	22.3699
			23	49	2.4486			17	31	5.96257			24	47	21.7426			3	23	16.7518
			60	81	3.55013			54	76	12.1898			49	74	13.9408			19	38	17.3511
			27	45	6.06341			17	34	13.332			24	48	26.1467			1	17	19.0628
			69	88	4.3077			68	96	15.3034			1	19	16.6768			1	29	10.5849
			62	85	3.65353			51	76	6.73636			67	82	17.1782			17	36	16.8864
			18	38	6.27021			51	65	5.96257			7	35	13.5587			19	36	17.9489
			49	76	3.55013			21	46	8.30237			9	30	13.4529			1	20	7.78554
			62	86	5.51264			51	75	14.1242			14	28	18.7849			9	36	10.0552
			49	69	5.7532			10	24	21.1437			14	36	13.0617			37	65	18.7781
			21	45	8.26648			61	75	12.5398			59	73	17.9741			1	19	9.43637
			24	53	5.51264			52	76	10.2368			1	21	23.7699			22	36	40.2758
			9	30	6.30397			59	74	6.34946			21	46	15.4872			1	22	11.0142
			67	85	7.47514			50	76	5.96257			68	85	19.383			1	22	25.4881
			9	24	4.3077			53	75	15.2849			21	35	20.5224			10	35	15.6314
			1	25	5.85661			41	69	9.07616			50	74	12.144			1	20	16.819
			42	66	2.4486			67	85	22.2675			1	30	15.5043			14	34	11.5692
			17	31	9.54105			47	76	16.8694			1	25	13.2221			11	36	14.7039
			21	46	14.6351			62	76	11.7844			14	28	12.2975			1	20	12.6917
			22	50	5.30584			29	43	9.07616			20	40	18.8132			1	19	12.1565
			48	68	3.65353			72	93	24.6441			59	73	25.578			19	35	15.5193
			52	76	5.40924			61	78	7.89704			9	38	13.7416			2	20	11.6472
			5	26	2.4486			48	76	8.67084			3	20	15.205			9	32	10.7482
			24	46	2.99937			80	98	5.96257			20	39	23.8325			60	76	14.9085
			54	74	5.96001			1	24	16.8325			60	84	14.1783			1	16	19.6518
			21	42	2.99937			14	30	15.6718			1	22	14.0725			11	30	15.846
			52	76	4.2043			42	69	3.97504			69	83	21.9051			41	56	7.99233
			21	44	2.4486			1	28	3.97504			1	19	12.0393			54	69	9.16402
			1	25	5.85661			1	16	4.74884			57	75	11.1318			1	28	15.0016
			1	18	15.6333			59	85	3.97504			29	57	12.1451			11	36	18.6217
			36	53	3.55013			49	77	10.2022			1	27	10.0505			4	21	10.0946
			18	45	4.75507			27	43	4.74884			12	41	13.3766			59	75	6.7848
			19	46	2.4486			51	65	3.97504			41	63	26.8651			1	30	17.1562
			20	46	3.55013			15	41	3.97504			18	32	17.4156			54	68	7.05297
			47	75	9.57481			39	68	15.6372			56	74	27.7076			8	35	12.6231
			28	43	2.99937			39	57	21.8644			66	84	18.4049			57	75	15.4618
			37	54	4.2043			71	85	7.08864			1	28	12.0222			17	36	17.1264
			28	43	8.16308			56	76	7.47554			12	39	14.4001			17	34	19.5617
			16	30	6.71757			54	73	3.97504			14	33	13.3424			48	68	5.94113
			18	45	4.65167			41	70	4.36194			7	25	13.149			9	35	13.7856
			23	48	2.99937			50	76	11.3629			1	15	13.9474			1	15	6.35652
			39	65	3.55013			1	28	8.24933			1	28	18.6551			37	57	9.64437
			49	76	5.51264			24	46	3.97504			14	38	11.3205			4	23	17.4044
			1	23	4.2043			14	32	12.1367			5	34	15.397			14	41	15.99
			81	98	4.75507			57	85	6.70175			1	18	13.2206			57	73	12.6618
			49	75	2.4486			55	74	4.74884			1	21	11.9073			1	27	15.8113
			55	77	6.06341			45	69	14.0896			9	35	13.1763			7	33	9.1077
			1	19	12.0881			53	75	13.2974			36	57	9.84002			57	74	13.3356
			46	75	3.65353			46	75	25.7702			45	73	14.7967			21	40	23.4104
			55	76	7.26834			68	85	10.1654			41	57	16.8514			38	53	11.9331
			62	84	2.4486			24	41	4.74884			35	56	11.4205			8	34	15.221
			55	75	10.1256			56	75	4.74884			1	25	12.5633			14	40	9.93727
			21	42	6.51077			60	86	3.97504			1	19	19.1267			68	85	15.5401
			78	96	10.229			58	72	18.327			56	71	14.692			27	41	7.18591
			30	44	2.4486			1	18	5.90952			45	67	22.7087			1	19	15.7792
			71	93	5.71944			23	42	3.97504			5	34	12.5291			1	15	12.9822
			13	40	2.4486			59	75	5.90952			38	53	20.3512			60	76	15.3431
			58	75	12.5017			1	26	3.97504			1	24	14.9956			1	15	15.9847
			42	70	2.4486			52	69	3.97504			57	73	16.2645			1	16	16.0338
			29	43	3.65353			38	52	3.97504			41	56	14.8011			16	36	23.4772
			1	30	10.0918			23	46	4.36194			50	74	20.273			1	23	19.6037
			13	37	2.4486			1	16	10.976			34	63	13.3308			11	33	12.3629
			55	75	3.10277			19	34	10.2022			14	37	11.9015			59	74	13.3234
			44	67	2.99937			1	22	4.36194			68	84	16.3671			60	75	4.94935
			27	43	2.99937			71	93	13.7027			14	32	15.9609			5	23	14.9356
			25	43	5.06527			64	85	4.36194			1	22	10.364			1	19	14.4459
			55	75	6.82098			10	31	3.97504			1	19	14.7851			3	30	10.0646
			1	25	16.3571			62	77	12.1551			8	22	16.791			10	35	13.9521
			47	64	2.4486			43	70	3.97504			67	86	21.4747			3	31	12.3179
			46	75	6.71757			66	86	4.36194			71	85	18.9401			1	18	15.4106
			3	26	6.37361			67	96	27.7416			16	35	12.3153			12	30	12.8705
			30	53	2.4486			61	85	4.36194			37	66	16.559			49	74	18.4206
			32	49	3.75694			1	23	7.08864			29	48	19.8509			21	46	9.61514
			65	93	10.8494			2	31	4.36194			42	62	22.8392			33	47	9.50018
			42	67	2.4486			55	70	7.86243			38	52	12.7418			18	33	13.6188
			24	53	12.9491			27	45	9.04155			40	56	14.7339			36	54	16.3758
			26	44	10.229			57	76	12.8921			58	75	37.2182			16	34	11.2236
			24	43	5.51264			54	68	3.97504			7	35	14.6179			6	20	8.56834
			1	18	11.3305			53	74	12.9105			17	39	13.5708			1	17	13.87
			64	85	5.96001			37	66	4.36194			61	77	19.4859			1	22	13.1764
			48	77	3.10277			57	85	11.3445			9	35	14.5259			1	24	13.514
			61	76	17.5282			62	76	3.97504			14	34	12.6018			2	20	18.6174
			50	75	2.4486			1	22	7.4571			12	35	13.069			42	63	4.45748
			82	96	9.23085			9	28	3.97504			1	16	16.6579			52	70	14.4785
			53	70	2.4486			53	77	4.74884			1	16	11.7558			49	76	18.4223
			22	45	3.65353			41	59	10.5707			34	49	23.0304			33	47	11.3631
			60	75	9.91878			1	27	15.6556			58	73	11.2042			52	66	16.558
			58	74	2.99937			56	76	11.3629			42	59	28.097			5	32	13.2018
			58	76	5.96001			30	45	3.97504			1	17	11.3475			45	67	13.7734
			37	52	10.7797			27	45	4.74884			21	42	13.6093			1	19	13.1991
			30	45	2.4486			67	88	23.8357			6	35	12.4426			1	30	11.7808
			15	33	5.96001			55	75	7.47554			29	50	11.0711			59	76	11.2479
			47	76	7.92251			14	29	3.97504			70	86	16.5907			14	30	13.9542
			1	23	19.7651			53	75	17.5717			40	65	15.6595			23	40	41.9085
			23	46	4.75507			17	33	16.4479			37	65	13.674			57	71	3.74259
			1	18	2.4486			49	69	3.97504			65	84	14.3427			1	19	7.53908
			21	48	4.1009			42	62	3.97504			4	25	11.634			17	34	8.59764
			48	75	10.8831			65	85	16.7979			12	26	12.6516			40	55	7.26362
			17	33	5.06527			56	74	3.97504			16	35	9.3085			16	35	13.9053
			1	16	14.7385			50	68	3.97504			48	74	13.0065			11	26	12.2548
			45	64	2.4486			37	53	6.31485			63	77	20.6923			1	16	18.8492
			1	24	5.85661			9	29	3.97504			20	49	19.2972			14	35	5.79294
			61	75	3.10277			47	75	5.90952			47	66	15.4421			1	19	12.5798
			26	45	4.96187			54	71	4.36194			61	75	23.2235			34	51	6.83216
			48	76	4.85847			64	89	3.97504			55	73	27.1771			1	25	12.1782
			1	19	13.7404			66	88	7.07021			36	50	14.8826			3	18	19.1554
			55	76	6.71757			34	49	6.29642			57	74	12.656			1	21	14.5307
			17	44	3.55013			1	24	4.36194			1	29	13.5293			6	35	9.70133
			56	76	9.78161			41	70	4.74884			36	53	11.7009			18	40	6.13889
			19	46	8.92064			1	17	8.61779			41	55	15.9821			36	54	19.0251
			29	44	2.99937			53	76	4.74884			38	59	14.8393			9	33	7.08036
			53	76	14.2912			60	87	3.97504			45	74	13.0381			1	22	13.6043
			26	43	5.24446			52	77	12.1551			1	21	13.2872			1	21	10.3788
			2	30	4.45312			32	49	6.70175			51	65	12.8778			9	33	8.43623
			43	70	2.38722			55	76	14.8634			55	75	10.7218			1	29	17.1943
			34	55	2.38722			24	43	7.08864			1	22	12.199			47	71	7.23038
			19	34	2.38722			48	75	6.31485			5	20	12.1852			1	23	10.0541
			22	47	1.83645			16	45	3.97504			14	39	14.9735			4	19	9.38188
			3	32	1.83645			34	54	4.36194			21	37	14.3456			14	33	9.2887
			24	47	5.14105			62	76	9.41001			37	55	16.3311			16	33	14.2879
			46	69	3.59215			72	89	8.63622			20	36	27.7625			19	40	17.2769
			50	77	5.89862			21	36	3.97504			1	22	9.04783			22	37	8.62375
			68	86	10.4778			1	28	3.97504			42	58	24.539			37	66	5.60127
			58	85	2.49062			1	29	3.97504			58	74	10.7399			4	21	5.63927
			1	24	2.38722			1	30	3.97504			16	35	13.9976			1	22	12.0113
			60	74	1.83645			1	24	19.543			1	25	6.9874			24	48	10.4624
			24	44	7.31036			58	73	3.97504			1	28	13.145			21	38	15.0422
			57	75	4.24632			28	57	3.97504			1	23	12.2034			36	57	10.8728
			59	75	8.4119			32	46	16.0425			56	75	22.1644			1	16	10.3183
			45	69	17.3613			60	74	10.9945			38	53	10.0713			21	35	4.90025
			68	84	1.83645			49	74	3.97504			1	22	6.30169			58	74	14.9136
			16	30	9.47967			72	90	4.36194			3	27	15.8944			4	19	12.6976
			47	73	1.83645			16	34	4.74884			12	33	13.3803			1	16	14.7185
			33	51	3.14479			49	75	3.97504			55	74	12.0645			60	76	12.35
			47	75	3.59215			46	75	4.36194			1	20	15.9534			16	37	7.75989
			28	55	1.83645			55	70	3.97504			57	73	8.37339			1	16	13.4861
			49	76	9.61683			45	71	4.36194			11	34	10.103			14	36	11.7729
			46	71	1.83645			42	61	3.97504			55	74	8.9533			37	55	7.60987
			59	74	3.14479			74	96	9.00469			16	41	10.8501			57	74	14.1236
			61	89	1.83645			27	49	3.97504			43	66	19.7775			19	34	12.5749
			43	72	1.83645			51	76	7.08864			3	20	11.5289			1	18	12.522
			29	44	12.1997			69	88	18.3823			18	34	15.7214			21	39	16.4701
			24	49	5.14105			62	77	3.97504			4	26	14.5514			61	77	12.2404
			25	43	5.89862			72	86	6.70175			20	40	14.0874			29	49	16.2962
			7	32	1.83645			52	68	4.74884			60	74	17.9458			24	40	9.79659
			12	35	2.49062			16	34	3.97504			33	56	11.9725			53	67	14.459
			1	22	3.48875			53	75	7.4571			58	75	16.0421			14	36	9.50763
			57	77	3.48875			24	42	7.08864			12	38	14.6743			80	95	9.14066
			12	31	3.69555			1	25	3.97504			19	37	10.7272			1	22	16.5165
			21	44	4.03952			61	86	19.1561			19	44	8.15851			52	66	8.11693
			15	44	3.79895			51	75	32.3659			49	74	19.9004			37	56	15.8067
			47	66	1.83645			46	75	7.07021			60	74	10.6283			56	74	6.30325
			3	30	1.83645			61	76	7.4571			60	74	18.2697			14	36	9.77122
			44	71	1.83645			36	58	5.13573			45	73	8.19268			52	71	10.0173
			34	50	2.38722			47	75	11.7498			17	35	14.2921			1	22	8.38547
			53	67	1.83645			11	32	9.77848			14	35	11.3242			56	71	3.08833
			40	69	2.38722			4	33	4.74884			12	39	6.66091			36	52	9.95941
			3	23	1.83645			36	52	3.97504			23	41	8.60536			2	18	22.3927
			1	29	4.90049			27	52	4.36194			27	44	12.375			21	39	11.4567
			21	46	11.132			44	72	5.52263			35	49	11.0104			1	17	7.24405
			1	20	19.4631			1	16	14.0896			31	53	11.622			37	51	7.42321
			48	75	2.49062			13	30	5.13573			18	40	11.9769			7	35	10.9019
			43	61	1.83645			16	34	4.36194			20	35	17.6807			17	36	14.2296
			1	28	5.79522			42	59	5.90952			30	48	9.92662			1	16	8.90291
			39	60	4.24632			68	84	3.97504			14	34	10.8272			1	16	11.8969
			54	74	7.41376			49	77	14.8818			47	74	19.0587			18	34	9.26252
			54	76	4.34972			54	75	4.36194			58	74	15.32			10	36	25.5198
			45	67	4.90049			14	35	6.29642			1	23	8.08107			1	30	13.2625
			66	88	3.79895			48	71	5.90952			48	72	16.5616			16	35	10.8007
			16	37	4.03952			64	85	8.24933			1	25	11.6118			60	76	17.8717
			71	96	8.5153			61	82	3.97504			1	17	10.7898			16	34	9.90791
			35	52	4.34972			6	28	3.97504			16	36	12.567			1	25	18.2731
			45	61	1.83645			24	49	3.97504			14	36	12.2906			1	30	10.2837
			21	45	5.14105			39	64	6.68331			36	50	16.0635			40	54	9.02728
			22	46	3.48875			10	32	4.74884			50	76	13.5301			56	74	5.12039
			47	76	6.55279			37	61	3.97504			55	74	11.838			10	33	7.41941
			1	28	2.38722			49	65	3.97504			56	72	17.3746			37	55	11.1203
			65	85	4.24632			40	54	5.13573			13	35	12.9876			36	55	11.4761
			25	45	1.83645			41	69	4.36194			52	66	14.2158			21	35	6.13638
			54	75	2.49062			22	46	4.36194			58	74	16.1123			45	73	6.79793
			61	76	8.30849			45	72	5.90952			9	33	8.87006			36	54	5.43136
			25	46	2.49062			27	50	4.36194			35	58	7.95928			33	47	7.2291
			4	32	3.14479			36	52	6.68331			22	38	10.9988			19	35	7.52891
			37	52	2.49062			55	76	11.7314			51	75	8.40613			2	16	9.90874
			34	52	1.83645			17	32	4.74884			42	66	21.8129			35	49	12.915
			63	86	3.04139			53	77	3.97504			35	49	11.8583			37	55	10.3544
			61	77	3.14479			62	76	4.36194			12	34	10.4633			1	18	11.3076
			1	19	4.14292			55	72	3.97504			49	75	9.6274			16	34	8.47562
			56	71	1.83645			57	76	5.90952			1	20	10.4189			3	19	10.0646
			57	77	5.10729			54	76	4.74884			20	41	14.2293			59	75	13.5292
			53	69	8.96266			1	30	3.97504			21	49	9.18493			58	75	11.4715
			19	44	3.69555			49	76	3.97504			20	35	17.2288			24	48	12.9662
			1	27	1.83645			27	55	4.36194			50	67	9.12021			52	79	8.16533
			45	71	9.51343			36	54	3.97504			19	36	12.5383			11	36	16.4998
			48	76	5.76146			1	18	15.9872			56	74	15.264			1	20	7.6636
			36	51	7.20696			45	67	23.412			57	76	14.2474			14	33	8.02912
			53	76	9.72023			70	86	10.976			17	37	11.6991			1	25	11.0484
			26	51	2.93798			48	75	7.47554			33	57	10.744			18	34	10.7748
			50	76	3.14479			11	34	3.97504			1	18	8.95296			1	23	12.2729
			54	70	3.79895			58	76	5.13573			25	52	10.6792			18	34	11.3002
			56	76	13.5418			60	76	4.74884			70	84	13.6504			14	34	6.08866
			46	75	3.04139			1	28	8.24933			1	23	8.7279			1	18	9.90404
			26	46	3.04139			58	74	5.13573			11	36	10.3415			14	35	11.5226
			30	44	2.38722			3	18	3.97504			45	71	10.9658			57	73	14.1781
			1	22	2.93798			7	34	3.97504			56	75	20.8279			17	34	11.9303
			48	66	5.55466			1	29	18.3823			20	42	17.3074			58	74	14.8964
			56	74	1.83645			53	76	4.74884			1	19	10.4949			49	68	16.4813
			1	15	6.24259			24	45	6.29642			21	41	11.7776			1	19	9.95799
			1	25	2.49062			53	70	8.63622			42	69	6.96417			56	75	8.38266
			17	31	3.04139			24	39	7.47554			37	51	11.8834			1	18	8.14136
			49	74	3.69555			47	76	8.24933			1	19	8.5163			24	47	10.2765
			17	33	1.83645			47	76	4.74884			36	55	18.5115			71	86	11.2255
			72	98	1.83645			13	36	4.36194			15	34	13.5276			11	36	13.9286
			25	45	4.24632			48	75	6.31485			4	22	8.0251			43	70	18.5346
			17	38	1.83645			75	103	3.97504			17	31	18.2625			56	74	7.48041
			56	75	1.83645			43	65	3.97504			21	37	10.5462			1	17	11.9089
			67	85	4.34972			58	77	6.29642			48	74	18.6992			19	33	8.71451
			52	75	2.38722			4	33	4.74884			24	47	16.4478			40	66	3.33746
			54	73	6.20883			27	45	3.97504			18	35	8.43449			70	85	8.19022
			20	46	3.69555			20	35	3.97504			1	18	14.2133			17	41	7.61973
			61	76	4.90049			56	76	4.36194			56	71	22.2514			54	69	11.2869
			19	47	4.14292			50	77	5.13573			1	23	6.14648			51	68	20.9733
			1	17	15.7449			15	43	3.97504			9	35	9.95355			1	19	9.42605
			19	35	3.79895			16	32	14.4397			15	41	9.31219			37	56	11.5716
			12	32	1.83645			46	75	4.74884			20	39	14.3234			1	15	10.5104
			46	71	9.30663			40	55	3.97504			1	23	9.14167			1	30	12.9837
			72	93	8.20509			22	51	4.74884			29	47	8.46614			1	18	15.7353
			14	33	4.90049			49	76	9.04155			1	20	8.48322			42	56	4.01054
			37	54	2.49062			46	63	7.47554			1	16	12.4335			13	31	9.46634
			1	18	9.27286			51	76	4.36194			57	74	7.84186			11	33	9.5458
			80	96	10.271			55	75	4.74884			41	56	12.4881			36	56	9.60477
			59	77	5.76146			49	75	6.29642			1	20	7.76005			1	23	8.10767
			73	90	8.9289			44	70	21.4222			1	28	6.94817			1	25	15.1705
			59	76	13.4384			60	76	12.1367			18	33	11.2497			68	86	15.9429
			40	60	4.90049			47	76	3.97504			13	31	12.1572			42	57	5.50087
			23	44	2.38722			49	75	3.97504			20	38	13.0135			19	35	9.73193
			48	76	8.96266			20	35	13.2974			1	22	9.63977			23	40	13.2846
			24	45	4.69369			62	88	12.9289			1	18	8.21708			12	29	11.46
			21	49	11.9571			1	17	14.495			19	36	12.1743			37	54	13.4355
			1	15	18.3953			54	71	15.2687			54	81	5.49931			15	34	12.0815
			20	46	6.20883			24	43	3.97504			22	40	8.03057			67	86	9.84963
			38	54	2.49062			21	36	4.36194			68	83	11.3839			1	17	13.67
			18	37	5.69182			57	71	3.97504			59	85	13.4069			39	66	4.95975
			54	74	2.93798			7	23	32.0158			9	29	8.95843			14	33	8.00954
			34	50	1.83645			58	76	3.97504			17	31	8.84245			56	74	14.3629
			20	34	22.563			71	89	4.74884			24	42	6.92528			35	55	8.98745
			20	45	3.69555			1	29	19.5246			1	30	7.57682			20	34	5.87369
			39	55	3.14479			19	44	3.97504			58	75	16.8933			67	85	7.2942
			23	44	2.93798			73	98	5.13573			16	34	11.9296			1	17	7.41736
			16	31	2.38722			19	36	3.97504			21	35	12.9633			13	36	14.6274
			1	20	9.20323			28	55	3.97504			22	36	18.7217			43	57	9.25812
			27	43	3.04139			39	61	17.2217			41	68	9.01987			12	26	6.91313
			21	36	7.10356			57	75	9.02312			17	31	16.9751			17	34	6.39614
			63	85	4.79709			1	17	5.13573			40	56	12.0765			45	74	4.05455
			1	27	3.14479			52	75	5.13573			13	41	13.4614			66	81	2.8594
			59	85	4.14292			48	66	5.13573			12	28	8.50468			17	36	6.83366
			1	20	2.49062			60	74	12.542			1	23	11.2919			10	36	8.90519
			12	36	1.83645			26	46	10.5707			56	73	12.5063			1	22	12.8865
			25	43	1.83645			1	30	3.97504			19	36	12.3118			14	32	7.09357
			21	43	6.44939			48	76	9.04155			27	43	12.0151			1	16	10.639
			71	93	4.34972			53	75	11.7683			21	41	8.92098			1	18	8.235
			1	17	1.83645			1	18	5.52263			1	16	16.0141			31	53	11.3351
			1	29	3.59215			42	56	4.36194			1	26	5.91307			12	33	4.83212
			24	51	4.69369			24	38	3.97504			27	50	12.2412			21	37	10.9201
			21	43	1.83645			1	19	3.97504			23	47	14.5678			1	30	11.5222
			56	76	2.93798			35	51	5.13573			17	35	11.1734			36	54	7.67521
			21	44	8.85926			51	76	7.47554			12	41	6.94674			37	66	9.38757
			60	76	3.59215			18	32	4.74884			3	19	13.8854			26	48	10.7346
			41	59	2.38722			55	73	9.42845			17	38	10.7709			57	75	7.8999
			16	31	4.45312			14	31	5.90952			13	36	8.35562			21	36	7.29541
			3	19	1.83645			50	69	10.9945			6	20	9.62815			7	36	16.0799
			1	25	6.96639			17	31	8.63622			22	48	11.1359			1	21	13.731
			55	75	6.00202			50	69	3.97504			3	21	13.3054			7	22	11.5015
			69	86	6.20883			60	76	4.3089			9	36	8.52286			17	34	6.2266
			47	66	3.04139			48	69	2.37442			1	15	12.4561			42	70	9.10341
			32	54	3.04139			42	68	1.98752			12	35	9.06861			1	21	7.71839
			40	61	5.34786			24	43	5.10112			21	40	16.7373			3	20	9.9259
			43	66	1.83645			20	37	1.98752			21	36	13.3327			22	37	13.8219
			59	73	3.14479			19	39	1.98752			53	77	11.7158			1	19	7.80148
			38	54	4.45312			40	69	2.76131			1	15	10.4229			36	55	3.96971
			24	53	2.49062			28	45	1.98752			1	18	15.1237			16	34	11.5201
			24	46	3.48875			1	15	6.6487			58	72	13.9468			37	66	4.22149
			35	54	5.45126			57	72	1.98752			42	56	9.20167			9	33	9.92362
			56	73	1.83645			26	44	4.3089			1	20	10.516			24	43	5.11911
			60	76	1.83645			58	73	6.66713			34	57	11.3177			18	36	8.79835
			20	36	2.38722			50	75	1.98752			20	36	9.03553			21	47	9.87012
			24	45	12.7146			13	29	1.98752			4	30	8.77629			15	31	10.4163
			45	74	5.10729			48	76	16.3948			70	84	19.0751			17	36	10.1505
			27	45	1.83645			1	26	26.5094			46	75	11.2734			18	35	9.04254
			17	44	3.14479			55	70	7.82782			17	36	10.7651			1	19	11.4645
			1	30	1.83645			48	77	7.05403			1	24	7.33323			17	37	10.4068
			20	49	6.20883			76	90	1.98752			57	76	14.7565			48	73	7.12415
			1	15	4.79709			53	70	1.98752			48	72	13.9308			1	24	11.0092
			49	75	2.49062			1	29	1.98752			1	19	10.151			60	76	14.7019
			1	29	11.2691			56	85	2.76131			70	85	21.2006			35	49	10.1733
			1	18	5.79522			53	68	1.98752			59	75	13.1291			16	30	7.416
			45	62	2.49062			58	72	4.69579			1	23	6.70896			1	28	7.78615
			59	74	6.20883			49	75	9.35697			59	74	12.2252			1	22	11.757
			13	28	3.04139			37	65	1.98752			13	32	8.22802			16	36	9.1525
			44	60	3.04139			8	27	4.32733			60	75	12.3114			18	36	9.64596
			57	75	6.75959			4	24	1.98752			1	30	7.54921			51	66	12.1034
			20	49	3.59215			16	31	8.60161			1	19	5.87419			1	15	12.4806
			54	72	1.83645			38	52	3.5351			23	40	11.0254			66	84	9.06728
			14	31	2.49062			47	71	1.98752			1	20	6.4541			18	36	11.3071
			26	46	2.93798			56	85	4.3089			43	69	5.73093			23	40	6.83792
			16	45	2.49062			60	75	14.4419			1	22	8.76358			16	43	6.55678
			61	76	7.75773			27	42	1.98752			35	56	14.3515			19	34	7.69776
			59	75	3.69555			1	19	2.37442			60	74	8.37818			2	21	14.3052
			10	34	3.14479			40	69	2.37442			21	50	5.01795			24	49	8.6195
			54	77	3.04139			1	30	9.3754			9	37	9.6369			17	40	7.52428
			39	53	1.83645			37	63	1.98752			12	34	10.5273			14	33	6.27312
			40	54	1.83645			60	84	1.98752			26	49	13.4952			2	18	10.7519
			4	31	3.59215			48	70	1.98752			13	30	10.6946			57	72	3.22082
			19	46	7.86113			48	73	4.32733			1	19	11.3937			5	23	9.53579
			9	32	2.49062			23	46	1.98752			58	74	10.5989			12	33	6.10208
			52	69	2.38722			79	96	3.5351			21	44	7.8528			1	20	13.4324
			29	43	11.8199			35	52	1.98752			1	22	6.461			1	25	9.93842
			1	16	3.59215			75	98	1.98752			21	44	6.90785			10	32	3.79989
			66	93	2.49062			1	27	1.98752			57	72	12.6492			24	49	13.9045
			56	73	2.93798			48	76	4.32733			1	19	15.4226			46	74	8.57207
			64	93	7.62056			5	20	1.98752			49	74	19.4616			20	34	5.3702
			17	32	2.49062			1	27	4.71422			19	33	10.7466			20	34	5.95663
			70	90	2.49062			47	76	1.98752			12	38	9.79834			13	32	6.70991
			47	66	1.83645			1	18	1.98752			1	22	4.76309			59	74	8.41681
			4	26	2.38722			41	69	2.37442			14	31	6.88495			28	48	6.541
			12	31	1.83645			29	56	2.37442			17	35	4.80744			20	35	7.98625
			23	44	6.75959			21	39	4.32733			7	27	13.0629			3	20	6.13685
			55	76	1.83645			60	84	15.9711			20	34	11.8929			12	31	6.96001
			1	20	10.8555			32	53	5.10112			58	72	8.84648			56	74	6.57666
			61	75	4.24632			1	29	1.98752			19	36	21.6559			57	75	7.82531
			71	85	9.0323			59	73	1.98752			34	55	15.079			1	21	6.07265
			1	29	1.83645			35	64	2.37442			1	19	6.07307			60	74	4.96059
			26	45	7.20696			36	50	1.98752			14	31	10.1667			48	75	10.5364
			1	23	6.24259			2	29	7.40406			40	54	23.6007			2	20	9.09786
			14	42	1.83645			1	29	7.82782			41	56	7.80954			34	51	9.6868
			36	52	2.49062			52	73	4.32733			45	59	12.1045			35	57	7.97215
			16	41	5.14105			43	64	4.32733			1	20	12.8481			12	32	4.9879
			17	46	3.69555			60	86	3.14821			1	30	6.41084			60	74	4.44382
			50	76	5.65806			60	89	1.98752			9	26	10.1768			20	34	5.29273
			35	56	1.83645			1	30	4.3089			27	55	12.7764			16	32	8.86179
			60	76	4.69369			1	24	4.32733			12	41	4.38787			52	67	11.3167
			41	62	2.49062			25	43	1.98752			58	77	15.195			9	23	7.8476
			21	35	7.10356			48	76	5.10112			68	84	6.69734			35	49	8.90437
			41	70	7.41376			1	18	3.14821			58	74	8.66578			1	18	12.412
			27	46	5.45126			1	28	1.98752			21	49	6.23341			1	22	7.37518
			67	93	5.55466			13	30	1.98752			49	75	16.7678			1	19	6.22305
			45	74	3.14479			57	75	4.32733			1	21	13.6123			24	45	7.26272
			47	64	1.83645			57	76	12.489			57	74	6.91913			4	18	6.54176
			54	76	2.93798			16	30	3.5351			14	39	15.724			21	35	4.02351
			48	69	3.79895			9	29	1.98752			14	31	10.9923			17	35	5.52143
			21	42	1.83645			25	42	19.5268			29	55	8.53271			41	56	4.01281
			1	28	5.55466			35	57	2.37442			45	74	16.9929			72	86	7.49605
			20	45	4.24632			1	29	7.42249			14	34	15.3622			8	33	4.47881
			1	20	6.41563			76	91	7.01716			5	23	6.58136			17	31	6.53948
			47	74	2.49062			28	56	1.98752			36	55	16.6413			18	32	13.4841
			55	75	11.2354			22	51	1.98752			49	74	7.68084			21	36	6.24763
			62	76	4.34972			48	69	1.98752			18	35	7.18964			1	28	8.08877
			28	46	9.754			48	76	7.05403			57	75	8.428			1	19	7.78076
			55	75	9.16946			22	48	6.26181			38	55	8.43818			20	36	8.81542
			26	45	3.14479			47	75	2.76131			7	28	13.1731			35	50	5.53547
			67	96	4.59029			47	66	2.37442			10	33	13.2789			56	74	8.82612
			49	75	24.3166			43	66	2.37442			26	50	16.4003			29	47	3.96243
			47	76	3.04139			47	72	1.98752			19	36	9.92888			1	25	8.02708
			28	42	2.38722			52	72	2.37442			55	73	11.0683			23	44	4.27021
			43	69	2.38722			62	88	1.98752			2	23	11.3276			21	41	6.11393
			37	63	3.04139			54	76	15.9711			7	36	7.46596			16	35	8.29207
			62	85	3.04139			1	21	2.37442			46	75	6.637			55	69	7.60093
			51	76	6.41563			43	72	3.922			14	37	9.29442			45	73	12.9791
			31	47	3.69555			55	76	1.98752			21	48	7.76956			36	51	8.91651
			48	70	2.93798			11	31	1.98752			5	34	6.45957			11	32	7.42928
			65	86	1.83645			1	17	1.98752			1	24	5.05069			60	77	8.55287
			1	26	12.6809			1	19	9.78073			16	35	7.47615			1	24	7.06587
			42	69	7.65433			25	39	1.98752			1	17	13.7632			21	36	9.84181
			38	54	1.83645			53	76	9.00694			49	75	6.50393			21	48	6.82479
			20	45	2.93798			1	25	3.14821			15	30	8.25057			1	15	6.21334
			54	75	2.49062			7	36	1.98752			69	85	8.53708			35	49	6.0986
			1	18	5.34786			1	15	1.98752			12	31	6.29923			34	60	5.54906
			60	79	1.83645			6	31	1.98752			9	25	10.2768			24	45	5.9668
			26	46	2.38722			23	45	4.71422			36	55	13.7974			21	44	8.49185
			28	42	7.86113			26	43	1.98752			5	22	9.03519			37	63	5.99684
			1	17	10.3744			58	76	1.98752			42	61	11.5494			7	35	11.4037
			44	64	2.38722			1	18	5.10112			19	38	9.14427			1	17	8.20184
			4	28	2.93798			1	16	7.82782			68	82	8.97374			37	53	9.26329
			51	76	2.49062			8	29	1.98752			31	49	7.43179			17	32	9.78641
			50	76	3.79895			11	31	1.98752			57	73	10.1132			42	57	7.72257
			25	41	3.04139			53	76	4.32733			35	63	8.51418			14	30	5.70242
			56	76	1.2243			58	75	1.98752			20	49	9.14536			7	35	7.14411
			60	75	1.2243			71	85	9.39383			30	44	13.5767			23	47	7.77607
			47	68	1.2243			56	74	2.76131			16	32	10.4757			21	50	7.19783
			16	34	2.42924			1	23	3.14821			9	34	6.46394			18	35	11.5889
			18	32	3.84097			39	55	4.69579			15	35	6.8188			69	85	10.8766
			64	84	1.2243			58	74	4.69579			56	75	14.9925			19	35	6.71249
			3	31	1.2243			10	24	5.87491			33	55	8.29931			10	35	6.40448
			42	71	1.2243			46	68	1.98752			14	33	13.7098			29	53	10.8302
			24	49	1.77507			2	30	2.76131			12	32	10.6804			22	36	12.5708
			42	63	1.2243			47	75	1.98752			49	75	5.86366			12	34	8.63127
			1	22	13.2737			28	42	1.98752			24	48	8.6098			11	36	10.4026
			1	22	3.42737			27	47	1.98752			16	31	9.28861			54	68	13.7312
			1	28	4.18494			37	54	7.44092			6	34	9.92997			18	37	5.77246
			48	76	11.1044			27	43	7.05403			18	44	6.88024			40	56	10.8151
			54	68	1.2243			4	31	1.98752			14	31	10.4826			11	25	6.5171
			23	50	2.98			71	86	3.5351			60	75	6.48103			1	21	6.00033
			40	54	4.39174			40	58	1.98752			38	57	8.18332			68	86	6.30082
			27	41	1.2243			16	41	9.78073			35	49	11.4752			1	19	7.43383
			56	85	11.0706			47	76	2.37442			1	17	7.67503			13	34	9.6361
			45	71	1.2243			68	83	1.98752			36	56	9.36714			60	84	4.9099
			19	46	6.04404			49	75	1.98752			21	41	8.51418			1	19	7.7662
			53	72	5.28647			71	85	5.85648			1	17	6.84607			29	44	5.31694
			23	44	8.79788			52	76	1.98752			34	56	9.82417			26	41	5.02509
			28	46	1.2243			4	31	1.98752			4	19	9.37042			21	40	3.07437
			41	64	1.77507			4	31	2.76131			20	34	8.45274			18	34	11.9647
			7	25	2.42924			2	30	5.08269			38	55	11.6152			36	52	23.5228
			45	73	4.94251			16	30	1.98752			1	23	8.54836			1	28	10.9758
			39	62	1.87847			1	30	3.922			62	77	11.6083			42	57	6.88201
			1	30	4.73571			59	74	1.98752			37	63	6.89042			69	84	8.34237
			55	74	1.2243			47	76	1.98752			51	65	12.6692			1	20	5.15917
			43	65	1.2243			45	69	3.5351			58	75	17.7521			17	36	6.45881
			32	53	1.2243			56	70	6.66713			1	22	8.55964			49	72	11.142
			25	51	1.2243			54	77	5.08269			1	21	7.58741			19	45	4.48124
			31	48	1.2243			44	64	2.37442			18	33	15.4437			20	35	8.89692
			49	72	1.87847			20	37	1.98752			74	92	6.50249			24	38	4.89624
			12	26	1.2243			61	86	1.98752			6	21	7.81248			20	37	7.94012
			48	71	9.10808			15	43	1.98752			43	66	7.34855			35	57	7.70762
			12	29	1.2243			60	76	2.37442			33	47	10.1561			59	74	6.97641
			5	19	1.2243			52	77	1.98752			54	74	19.1893			24	38	4.82992
			70	89	1.87847			37	52	1.98752			36	56	8.7847			4	20	3.71262
			34	61	1.2243			53	76	10.1676			1	17	7.15075			21	36	8.45315
			28	42	1.87847			47	69	3.14821			9	37	4.4148			1	21	6.63585
			4	18	8.45391			46	68	2.76131			10	36	7.24965			14	35	6.03076
			20	37	1.2243			55	76	4.71422			3	18	8.23205			1	26	7.00032
			16	32	3.73757			1	30	7.44092			1	20	9.46023			14	30	8.46864
			8	33	1.87847			45	64	1.98752			7	33	7.18821			2	23	11.7104
			17	35	3.63417			61	76	1.98752			58	78	6.67992			1	20	9.29409
			24	50	1.2243			27	44	1.98752			19	33	5.66334			43	66	7.09934
			40	66	1.87847			67	85	1.98752			8	36	12.5918			55	70	5.39813
			6	33	1.2243			10	28	4.32733			1	22	6.94606			1	15	4.61548
			1	23	5.70008			43	69	3.14821			13	33	9.09519			19	37	7.56033
			36	52	2.98			12	29	2.76131			51	74	6.61847			9	35	5.73618
			31	55	1.2243			38	62	1.98752			29	49	6.64246			35	51	8.23258
			49	77	3.1868			54	76	4.32733			17	35	11.4934			41	65	7.73509
			37	53	1.2243			4	32	2.76131			62	77	9.02357			17	33	4.55188
			34	53	6.04404			46	74	1.98752			1	21	5.59171			19	46	4.00803
			18	44	1.2243			27	46	1.98752			14	35	5.93966			15	36	5.67442
			57	72	1.2243			56	76	5.48801			9	23	12.4929			17	41	3.45053
			22	45	1.2243			61	77	1.98752			28	42	9.56931			11	35	9.61842
			19	45	3.53077			56	85	7.05403			21	40	13.083			17	35	10.7794
			1	22	9.76225			13	30	1.98752			14	34	7.64195			26	48	6.29886
			41	55	1.2243			26	47	1.98752			42	57	21.052			16	38	4.61631
			48	76	1.2243			2	27	1.98752			14	36	10.6917			57	75	5.58609
			32	52	2.53264			48	75	1.98752			4	20	4.906			38	57	11.3469
			14	31	1.2243			38	54	1.98752			42	57	8.64835			1	22	6.30409
			1	17	1.2243			47	76	1.98752			66	83	7.76231			59	73	7.5368
			16	42	4.49514			48	69	4.71422			42	57	9.70675			1	22	11.7968
			16	35	12.2059			1	15	1.98752			1	25	5.8895			26	48	7.23927
			20	44	5.18307			20	44	2.76131			12	31	6.16582			19	44	4.67254
			37	55	1.2243			1	15	2.76131			5	19	4.97182			36	55	6.93126
			22	45	1.2243			15	33	1.98752			19	34	7.59179			9	35	6.56178
			28	44	3.63417			45	64	1.98752			62	76	8.4822			1	30	6.24809
			29	47	1.2243			62	76	5.46958			42	67	5.9953			60	75	8.97872
			39	55	1.2243			17	35	1.98752			56	70	9.09957			17	33	5.4602
			34	50	1.2243			53	71	1.98752			14	34	13.8141			1	27	5.53297
			13	28	1.2243			19	45	1.98752			48	74	11.8322			29	49	6.3261
			49	74	4.18494			16	33	2.76131			6	35	7.30528			19	35	9.38068
			1	22	5.18307			17	31	5.48801			1	24	4.64095			35	56	12.2456
			26	45	1.2243			2	21	1.98752			68	84	5.22087			9	31	8.08717
			25	45	3.73757			26	42	1.98752			26	41	14.5304			40	56	5.97507
			36	55	4.28834			21	42	1.98752			14	31	10.5528			7	21	2.87245
			1	18	2.42924			61	75	2.37442			16	36	5.2925			43	57	8.67861
			39	56	1.2243			18	42	1.98752			16	34	7.4689			1	20	5.43121
			39	62	4.49514			1	19	1.98752			1	25	9.04503			11	34	5.61311
			1	24	2.32583			32	53	2.37442			16	40	8.2775			1	25	8.22331
			52	76	4.83911			2	18	1.98752			3	21	6.69119			38	52	8.91195
			59	75	1.2243			13	32	2.37442			5	31	6.57521			1	20	9.20904
			24	40	3.84097			54	76	1.98752			56	74	12.2518			20	35	8.32257
			28	44	2.98			49	74	2.37442			59	74	10.6928			40	60	8.06215
			53	76	1.77507			11	38	2.76131			59	74	8.60837			66	85	7.25331
			71	89	3.53077			18	34	2.76131			34	57	8.01136			71	85	4.35672
			49	65	1.77507			36	58	1.98752			57	77	11.2385			36	57	12.6681
			12	37	1.2243			73	96	8.21471			17	37	8.1717			42	56	7.72705
			16	34	1.87847			27	46	5.48801			34	55	8.24333			36	55	8.41296
			44	62	1.77507			32	51	1.98752			11	35	6.29889			9	29	6.37481
			24	51	1.77507			37	51	1.98752			2	27	6.61957			1	22	12.95
			39	66	1.77507			67	85	6.66713			8	35	4.64095			3	22	6.53781
			65	85	2.98			1	17	4.71422			13	32	7.48599			9	37	6.47634
			48	75	3.42737			1	15	1.98752			56	76	11.3989			7	36	5.24341
			34	51	2.32583			44	65	1.98752			20	48	5.3983			36	50	7.26105
			62	76	3.0834			54	75	2.76131			1	17	8.70398			1	28	10.9379
			61	76	1.2243			16	31	1.98752			9	31	7.19948			5	21	6.00231
			1	20	2.42924			55	74	6.66713			56	70	10.679			1	19	7.04198
			42	63	1.2243			1	30	2.76131			47	73	7.37691			58	76	7.65298
			4	25	2.42924			1	22	3.5351			35	56	7.31547			36	57	6.52454
			33	51	1.2243			51	75	1.98752			51	77	4.96163			20	35	4.60113
			38	65	1.2243			28	54	1.98752			1	19	5.09908			58	72	2.81933
			36	50	3.73757			27	53	1.98752			35	49	6.96861			58	73	9.62008
			21	46	27.4586			24	43	1.98752			41	57	8.85161			1	22	10.3213
			1	25	2.32583			59	75	2.76131			24	46	5.5801			56	74	7.69328
			18	46	3.1868			38	64	3.14821			58	75	7.80086			35	55	7.88314
			15	42	1.2243			61	83	1.98752			1	29	6.2829			53	71	7.69896
			23	42	1.77507			25	45	1.98752			52	66	11.2567			56	74	6.96686
			46	64	1.87847			12	31	19.1215			37	56	9.01885			21	40	18.8209
			13	29	1.2243			46	75	1.98752			7	35	7.01625			37	66	7.33154
			1	25	1.87847			21	50	2.37442			24	50	11.6966			68	85	9.55544
			48	72	1.2243			1	15	14.0366			18	34	11.5567			1	21	7.41441
			48	63	1.2243			47	76	18.3662			34	60	4.6795			1	27	7.29944
			17	35	1.2243			15	29	1.98752			1	24	3.5913			1	24	5.38356
			1	17	4.28834			34	48	1.98752			6	23	7.12205			3	21	5.60089
			23	43	4.28834			45	62	1.98752			1	20	8.27169			4	20	5.72745
			24	50	1.2243			17	33	1.98752			1	19	8.40804			12	38	6.76667
			51	76	2.53264			50	76	9.39383			1	16	6.94462			18	36	6.91647
			8	28	1.77507			4	28	1.98752			19	36	9.37008			38	52	2.04548
			1	26	15.8207			63	88	4.32733			59	74	6.5694			1	17	9.43221
			56	70	1.87847			57	77	7.44092			21	48	6.96171			14	34	5.1836
			67	88	7.35238			26	45	1.98752			19	40	7.03333			1	21	8.36318
			36	54	4.08154			37	51	2.37442			55	75	7.9612			16	31	5.90913
			29	52	1.2243			9	24	5.08269			5	25	6.89008			19	33	4.47836
			9	34	1.2243			70	84	1.98752			19	36	5.90077			45	74	5.14013
			28	54	2.32583			40	69	1.98752			52	66	8.96759			18	36	8.23205
			53	73	1.2243			56	73	1.98752			1	29	5.99967			52	67	7.48991
			22	49	1.2243			55	77	7.79096			49	74	7.77359			18	35	8.66868
			26	44	7.14558			62	84	1.98752			1	18	6.81846			56	75	8.35315
			47	75	2.42924			11	28	1.98752			1	30	4.24284			70	84	3.76308
			53	75	2.98			45	66	1.98752			1	19	4.85002			1	22	5.76457
			23	44	5.28647			47	69	1.98752			1	16	15.2648			16	45	6.80423
			29	45	9.03845			62	85	3.922			56	75	12.0115			16	34	8.21862
			1	24	1.77507			58	75	8.97007			12	40	4.62934			33	48	3.29118
			26	44	5.04591			34	50	1.98752			20	40	3.38079			60	75	11.7187
			70	85	7.28274			7	30	1.98752			14	40	5.50266			1	20	6.00041
			22	49	1.2243			50	67	1.98752			12	28	6.97299			6	35	7.42912
			64	85	1.2243			1	23	1.98752			1	26	5.12744			22	37	7.33571
			70	86	3.0834			41	56	1.98752			1	18	5.18198			10	36	16.084
			46	63	1.77507			25	52	1.98752			12	32	6.44761			36	57	6.81827
			58	76	2.98			23	51	3.5351			41	62	4.69078			1	16	8.75806
			37	64	4.18494			58	86	5.48801			1	30	4.8613			1	17	4.90489
			22	47	1.87847			56	71	1.98752			21	37	13.4989			17	34	9.89927
			48	76	3.1868			58	86	9.00694			41	65	6.45779			7	23	6.77252
			57	75	1.2243			53	72	14.4235			23	47	7.81904			14	34	6.14557
			52	71	1.77507			48	63	1.98752			20	41	8.62402			47	74	4.21899
			23	41	1.2243			3	30	3.14821			16	32	6.10985			19	35	8.76603
			21	45	1.2243			15	31	1.98752			40	60	5.12744			35	56	4.43343
			59	74	2.98			40	66	2.37442			50	66	5.75171			35	56	11.1374
			1	27	5.94064			16	32	5.85648			54	70	4.32574			28	44	7.85248
			50	77	5.49327			57	75	1.98752			20	34	6.59086			1	26	8.48193
			55	72	1.2243			35	53	1.98752			1	22	6.90136			21	38	6.72175
			20	41	1.2243			37	63	4.71422			6	26	5.27069			1	18	12.107
			67	93	5.83724			5	34	1.98752			19	38	6.86719			58	75	7.84702
			1	22	2.8766			34	52	2.37442			12	33	4.54062			56	76	6.78344
			23	45	1.2243			52	75	7.42249			42	66	7.17768			21	37	7.85019
			58	76	3.73757			22	46	2.76131			22	36	7.42673			23	47	7.84952
			74	96	1.87847			58	81	1.98752			28	44	11.1211			11	36	4.5056
			54	76	3.0834			42	59	1.98752			10	35	7.25949			24	47	5.9391
			61	88	3.53077			27	54	1.98752			66	84	8.43641			24	39	4.19508
			64	85	6.59481			53	74	1.98752			67	84	8.08846			14	36	8.53793
			1	25	5.28647			36	51	1.98752			21	49	5.1718			19	34	8.61344
			53	75	2.42924			60	76	1.98752			17	35	6.38617			70	84	5.28066
			1	16	4.18494			59	86	1.98752			49	73	5.36959			23	38	7.24982
			16	35	2.53264			43	63	1.98752			45	61	6.06549			14	34	6.33103
			38	56	1.2243			53	75	11.6968			1	26	9.48716			37	51	3.75315
			21	45	2.32583			24	52	9.00694			1	28	6.59086			68	85	6.34173
			48	63	1.2243			48	70	2.37442			68	86	10.2103			53	76	4.94306
			19	43	1.2243			60	75	6.26181			22	49	3.38079			24	41	4.64007
			8	25	1.2243			53	69	8.21471			17	40	6.01095			41	65	1.72503
			42	66	1.2243			61	77	1.98752			14	39	5.30924			37	55	2.36267
			27	54	2.32583			1	17	2.76131			59	76	9.9282			6	35	9.85183
			36	50	1.87847			9	34	1.98752			1	18	5.86189			21	45	4.61616
			60	74	1.2243			10	32	1.98752			12	40	6.09385			60	77	8.89002
			52	76	1.2243			37	65	3.14821			17	36	12.9539			7	36	5.88598
			37	55	1.2243			20	38	1.98752			66	86	15.2227			61	76	6.35516
			25	46	2.8766			59	76	2.76131			60	75	5.56848			58	73	6.85644
			26	49	6.35424			44	72	1.98752			42	70	8.60803			62	76	5.71501
			28	43	1.2243			1	23	3.14821			10	34	7.2366			11	35	10.7328
			49	76	2.42924			1	26	2.76131			1	20	8.67275			19	33	4.5358
			3	18	2.32583			70	90	4.71422			48	75	14.1992			31	49	3.53157
			38	66	1.77507			40	54	2.37442			9	35	7.31513			42	59	5.1852
			34	54	1.2243			35	49	6.66713			14	33	6.98426			1	15	6.25356
			51	65	1.87847			35	52	5.48801			50	76	8.34189			1	26	8.09956
			1	26	3.63417			48	66	1.98752			48	74	7.99394			58	72	3.34126
			13	30	3.42737			40	58	5.10112			22	36	8.97306			51	65	10.0749
			40	58	5.14931			29	56	1.98752			42	67	5.46958			16	40	4.80685
			58	79	1.2243			4	22	1.98752			37	56	13.3873			37	55	7.66065
			22	50	1.77507			49	76	1.98752			12	34	5.36378			1	16	9.55831
			15	32	2.32583			47	75	1.98752			9	27	5.01583			7	34	13.6981
			38	53	1.77507			3	30	5.10112			60	75	11.685			25	47	5.83309
			17	35	1.2243			5	28	1.98752			1	20	4.30285			1	26	7.29072
			54	75	1.77507			73	89	8.98851			13	39	4.94421			12	36	11.4068
			1	17	1.77507			6	31	1.98752			17	36	9.32101			24	49	2.70885
			58	86	1.77507			13	29	1.98752			1	21	8.62511			11	35	8.73447
			45	70	4.83911			1	18	3.5351			43	57	6.38036			19	37	4.21998
			47	76	4.39174			11	36	1.98752			27	44	3.71275			48	74	7.48354
			59	75	1.2243			54	70	8.21471			41	56	8.17827			10	33	6.38012
			20	47	1.87847			23	43	1.98752			56	73	10.7503			1	18	2.35296
			1	16	10.3468			7	21	1.98752			4	18	5.12163			3	20	4.25837
			35	56	1.2243			1	30	14.4235			45	66	10.9448			21	38	6.35091
			18	44	2.98			2	21	1.98752			4	20	6.53051			1	23	5.8337
			8	33	1.2243			1	20	1.98752			35	57	10.3034			24	40	3.78122
			15	35	2.98			5	29	1.98752			1	19	8.25317			46	75	5.90904
			26	43	1.2243			41	65	2.37442			19	39	5.88916			34	55	13.2482
			29	45	2.42924			70	89	1.98752			1	21	6.72831			10	35	8.26111
			15	34	1.87847			45	71	1.98752			1	29	7.12752			69	85	7.95583
			52	75	1.2243			51	80	4.71422			71	86	8.48186			1	22	8.29912
			49	64	1.2243			26	44	2.37442			13	40	5.79026			9	29	5.24933
			25	45	1.2243			54	76	8.97007			9	23	8.17136			70	84	5.75857
			48	65	1.77507			27	44	9.78073			34	54	4.84531			11	36	4.25541
			61	85	2.42924			11	26	1.98752			56	76	4.7566			37	51	5.13709
			61	75	1.2243			1	30	6.24337			57	73	3.55241			1	24	4.19919
			4	28	5.80348			45	71	15.1788			26	49	4.71224			59	73	5.59011
			3	25	1.77507			53	76	5.10112			1	18	5.45249			29	57	11.8891
			41	63	1.2243			47	75	1.98752			2	21	8.28844			62	77	8.74667
			30	53	1.77507			10	34	2.37442			52	66	4.10943			34	48	6.23026
			35	53	1.2243			17	34	1.98752			1	17	7.30932			48	75	4.96545
			6	22	1.2243			26	43	1.98752			6	23	10.6012			56	70	3.34186
			25	46	1.2243			16	32	2.37442			1	19	3.94909			54	71	6.79618
			24	45	1.2243			2	17	1.98752			1	18	7.44239			16	36	7.36372
			16	35	1.87847			24	48	1.98752			32	48	8.67384			21	38	5.99737
			57	76	4.83911			48	75	17.187			28	48	6.89992			23	51	4.19623
			40	55	2.53264			16	31	1.98752			59	75	8.09393			23	42	3.11126
			22	47	1.77507			49	75	1.98752			6	33	4.40284			37	55	5.72397
			28	44	1.2243			47	76	1.98752			1	20	7.87905			57	74	7.45773
			16	44	1.2243			41	66	2.76131			35	60	3.76148			20	34	3.26757
			19	47	1.2243			52	70	10.1308			71	85	11.4814			12	37	4.98244
			58	73	1.2243			57	75	7.0356			2	18	6.19712			35	51	3.41486
			60	75	1.77507			14	35	2.76131			19	35	5.25908			16	40	5.82611
			3	30	1.2243			18	32	1.98752			17	36	7.47984			6	34	8.99861
			1	30	1.2243			57	76	1.98752			35	54	5.98224			17	44	5.26086
			48	66	2.53264			38	58	1.98752			19	35	8.23718			8	36	6.00845
			1	19	4.73571			55	76	10.1308			40	56	8.19282			16	42	3.66368
			24	44	2.53264			27	42	2.37442			55	74	3.36917			17	40	5.51286
			44	70	1.77507			40	60	3.5351			14	39	4.67916			17	35	4.14356
			28	47	1.77507			17	44	4.71422			18	35	8.41461			39	53	5.70523
			51	69	1.2243			27	56	2.37442			17	44	6.7294			17	35	7.02444
			48	76	8.24711			23	50	1.98752			31	58	6.40872			16	35	4.95536
			54	77	4.49514			51	76	2.37442			12	38	6.30983			3	17	6.53046
			40	60	1.2243			56	76	14.4235			22	38	5.48086			56	74	4.4115
			22	43	1.2243			73	96	8.58318			55	73	7.24787			1	17	7.20839
			5	31	1.2243			27	52	2.76131			43	72	7.60273			19	39	5.70819
			53	75	1.2243			50	75	3.5351			1	27	4.19814			22	38	7.2999
			26	45	1.2243			62	85	3.14821			46	74	4.53591			12	33	6.02188
			26	47	1.2243			64	90	3.5351			35	49	7.21042			18	35	4.5185
			21	50	2.8766			1	30	5.10112			41	55	10.591			14	33	5.53699
			19	40	1.2243			21	45	1.98752			56	75	11.2222			48	70	2.71803
			19	48	4.5289			46	75	1.98752			1	18	5.69574			34	63	5.40291
			41	66	1.2243			70	96	2.76131			9	32	5.28635			13	34	8.13605
			40	67	2.53264			9	36	1.98752			2	20	4.41302			63	77	10.7326
			9	30	2.98			23	45	2.37442			1	21	4.56318			45	66	1.65696
			34	49	1.77507			25	43	1.98752			52	77	7.84488			70	85	9.88074
			14	32	4.28834			60	84	1.98752			21	37	10.1474			30	44	6.45055
			19	35	1.2243			57	73	2.37442			18	35	7.26496			40	62	5.43266
			58	75	1.2243			4	30	2.37442			2	20	7.77325			36	55	3.13911
			1	19	1.2243			62	86	10.1308			31	52	5.87316			57	75	5.41695
			49	63	1.2243			60	89	1.98752			9	32	5.91062			14	32	3.45029
			50	76	1.2243			1	25	2.76131			6	23	9.56425			14	32	3.96979
			66	85	1.2243			64	85	3.14821			36	50	7.4253			42	56	7.8496
			41	57	1.2243			47	75	11.3283			35	49	6.6167			22	36	4.29441
			1	21	3.0834			49	64	3.5351			56	84	6.30983			2	20	11.5846
			35	52	1.2243			46	72	1.98752			42	57	7.87215			59	73	4.01031
			50	74	3.63417			54	75	4.32733			19	37	6.92829			1	22	5.6364
			1	22	3.42737			1	17	1.98752			36	57	5.09293			45	59	4.95072
			23	51	3.73757			48	76	2.76131			17	40	7.32059			49	71	5.65552
			1	19	3.1868			56	72	7.82782			37	55	7.64127			1	18	6.40244
			16	32	3.73757			43	57	1.98752			9	23	8.7942			36	56	9.79234
			1	26	2.53264			16	44	1.98752			35	62	3.80003			57	74	10.1302
			27	42	7.93691			47	75	6.26181			12	36	6.83958			38	52	6.29522
			52	75	3.0834			51	76	1.98752			12	32	3.61242			16	37	4.88084
			4	23	1.2243			24	44	5.87491			24	40	7.30351			16	45	7.19624
			59	76	1.77507			58	85	1.98752			14	32	5.00421			17	36	4.6236
			19	38	1.2243			17	32	1.98752			26	49	12.4206			9	35	5.71972
			42	66	1.2243			1	29	2.37442			10	36	9.55154			14	33	2.25765
			53	76	1.77507			39	58	1.98752			21	45	5.44088			66	84	3.17727
			57	73	2.32583			19	46	2.37442			55	74	3.97055			7	32	4.98321
			3	27	2.53264			3	31	5.10112			14	30	7.48093			45	74	6.32314
			1	27	2.32583			1	19	1.98752			58	84	10.3703			12	35	7.90393
			36	51	1.2243			61	75	1.98752			54	74	5.5125			57	75	2.98445
			58	74	2.42924			21	48	1.98752			6	23	8.23137			36	54	5.36361
			4	31	4.83911			1	16	2.37442			20	48	10.5648			20	37	6.08206
			55	76	3.53077			56	76	1.98752			57	71	8.22119			9	33	4.97841
			1	15	14.9597			5	31	1.98752			61	76	6.08223			1	20	4.308
			37	61	1.2243			63	85	10.1676			43	57	6.5189			35	50	4.44459
			23	52	10.5198			23	41	7.44092			22	45	5.52959			19	40	7.25035
			15	33	1.87847			28	45	8.60161			1	16	6.89412			35	53	8.25178
			2	31	1.2243			21	47	1.98752			22	39	6.67233			30	45	6.04678
			61	90	1.2243			70	93	1.98752			1	16	8.0914			57	77	6.4274
			56	76	4.63231			52	74	1.98752			1	29	8.06085			13	34	5.38774
			23	45	1.77507			76	96	12.489			19	40	9.19341			22	36	5.61015
			1	16	7.45578			36	52	1.98752			1	22	6.76795			57	74	2.69511
			21	50	1.77507			26	41	1.98752			21	40	7.15335			14	31	5.75242
			48	74	1.2243			1	15	1.98752			58	73	6.8054			1	21	5.24569
			1	24	6.28461			21	45	2.37442			52	70	10.4249			16	35	5.63679
			5	21	1.2243			1	16	3.14821			1	27	7.90051			57	71	2.45654
			53	75	1.2243			3	28	10.5545			59	75	5.28054			2	18	5.13573
			36	53	1.87847			8	34	1.98752			1	18	4.19233			19	35	4.7526
			69	96	4.94251			56	85	4.32733			42	61	8.32008			23	44	5.12776
			1	15	4.73571			24	53	4.69579			53	79	6.61779			56	75	5.84348
			42	58	1.2243			26	53	1.98752			6	25	6.43018			12	34	6.80028
			14	34	1.2243			36	51	6.66713			14	35	7.55256			35	51	5.92362
			56	75	9.89942			39	54	1.98752			1	25	4.33559			8	23	6.66575
			16	31	6.69821			34	54	1.98752			35	50	9.31958			38	52	5.24045
			37	65	1.87847			58	76	5.10112			40	67	8.38153			35	63	8.75624
			5	31	1.2243			19	47	2.76131			15	36	3.52371			1	29	7.47231
			40	58	2.53264			46	71	11.7152			20	38	8.08812			14	31	3.99453
			18	33	3.97814			15	41	1.98752			25	41	9.65734			42	58	5.36361
			4	20	1.2243			16	31	2.76131			3	20	5.6183			41	55	4.01654
			44	62	1.77507			47	76	1.98752			46	74	4.60173			1	16	7.30696
			24	45	1.2243			61	76	2.37442			51	77	4.71771			15	30	6.78451
			1	28	1.2243			62	76	1.98752			8	34	6.28003			29	57	9.3319
			48	71	1.2243			1	29	23.7827			21	36	5.42379			11	31	5.42044
			2	19	1.2243			1	18	4.32733			50	75	5.60812			13	36	4.19342
			38	52	1.87847			26	44	6.66713			20	36	4.75516			3	23	5.40679
			56	75	1.2243			1	27	4.32733			54	68	8.01649			35	54	7.15148
			43	67	1.77507			5	27	2.37442			7	32	5.14747			35	60	5.76874
			47	76	1.2243			32	50	1.98752			66	91	5.15437			1	28	5.62942
			38	57	3.53077			38	54	2.37442			38	56	7.76744			49	77	2.6955
			18	46	1.2243			27	46	1.98752			1	22	10.0053			61	75	11.0527
			46	63	3.0834			21	39	12.8759			57	72	11.861			7	33	6.18944
			4	25	1.2243			29	54	3.14821			57	76	8.11539			1	27	8.37053
			49	70	1.2243			20	34	4.32733			17	37	9.20359			57	75	3.71649
			43	71	9.55545			23	52	4.32733			51	75	5.93898			50	74	5.28112
			9	31	2.42924			8	22	1.98752			1	18	15.0744			23	40	6.09542
			53	75	9.41828			56	75	1.98752			13	35	9.09451			2	22	9.61099
			57	76	2.98			21	42	5.87491			59	74	5.41361			57	73	2.87784
			14	41	1.2243			50	76	1.98752			41	56	8.29972			35	49	5.42295
			55	75	5.73384			1	18	10.5361			26	40	6.43709			1	26	8.09462
			45	74	2.98			25	40	6.66713			45	74	2.98815			39	57	5.74985
			1	22	3.73757			3	18	13.2812			1	20	7.28642			17	31	3.07885
			16	43	4.73571			32	46	2.37442			1	19	4.58464			34	55	6.57781
			28	51	1.2243			49	75	1.98752			46	74	7.48093			11	29	3.42147
			55	69	1.2243			46	75	4.32733			55	74	7.96523			29	50	5.64832
			14	43	1.2243			1	25	1.98752			41	56	6.99991			59	75	4.59522
			14	43	1.2243			36	50	1.98752			22	50	8.20848			29	48	5.0751
			31	53	3.63417			28	45	1.98752			1	20	5.05985			4	26	5.79014
			41	62	1.2243			53	69	4.32733			14	35	4.74935			11	35	5.48525
			50	75	1.77507			29	45	1.98752			1	29	4.88242			25	41	3.93951
			60	76	1.2243			36	65	3.14821			50	66	4.53447			68	82	4.77794
			37	56	1.2243			55	75	8.17785			11	34	7.45114			12	37	5.65689
			57	72	1.2243			40	54	2.76131			12	27	4.39122			61	75	6.35873
			12	29	1.2243			15	31	4.71422			59	74	6.17532			20	36	7.22152
			23	43	1.87847			7	31	3.922			16	45	7.81617			20	34	4.52616
			28	42	3.1868			37	53	1.98752			34	48	5.62268			56	76	4.55576
			25	42	14.8226			1	16	4.71422			58	72	5.19292			14	31	5.53942
			41	61	8.21335			54	72	10.9046			1	21	5.12129			21	41	5.2255
			26	52	4.83911			45	69	5.10112			42	58	8.4848			1	15	6.08533
			51	72	1.2243			53	74	12.8943			58	74	6.83377			23	43	3.13819
			24	50	2.32583			61	76	3.14821			20	36	6.1037			1	20	6.51148
			14	30	3.1868			46	66	2.37442			6	34	3.18703			51	71	2.90508
			62	77	4.39174			1	27	2.76131			65	83	3.58952			8	35	4.55325
			42	71	1.2243			49	75	5.87491			4	18	6.20949			29	51	11.3984
			21	47	2.8766			49	76	8.60161			1	21	6.68361			19	41	4.88517
			21	49	1.2243			39	68	4.32733			60	74	4.08763			30	48	2.24331
			3	29	1.2243			35	54	2.37442			16	35	6.6018			1	23	4.97896
			3	31	3.73757			1	19	12.839			16	34	5.05985			35	53	3.49446
			61	78	4.5289			49	76	2.37442			2	30	5.33617			4	33	4.52093
			3	31	1.77507			43	69	1.98752			1	23	4.92678			2	17	7.43301
			26	46	1.2243			1	29	11.6968			42	67	4.47993			6	34	7.38792
			53	75	1.2243			1	16	1.98752			35	55	4.47993			7	23	5.53897
			51	75	2.42924			18	46	1.98752			42	70	6.25385			45	74	4.25276
			22	48	1.2243			3	30	3.14821			1	19	3.93747			1	22	4.8665
			13	38	2.53264			1	15	10.8861			16	34	4.95405			36	53	10.3166
			27	44	1.77507			29	44	1.98752			55	75	6.42437			24	49	2.81926
			25	42	2.53264			57	86	1.98752			37	55	2.96525			16	33	5.51211
			37	65	1.77507			36	54	1.98752			55	74	7.39659			66	86	7.58681
			58	75	3.1868			50	76	10.5545			22	42	4.98822			2	30	6.99174
			28	54	2.53264			56	73	11.7152			42	64	5.70121			4	21	6.38642
			41	69	3.42737			56	75	6.66713			24	48	9.05453			21	35	1.68914
			1	27	2.42924			27	53	4.32733			1	26	5.46924			32	47	5.85305
			49	75	2.53264			62	76	1.98752			31	50	5.82737			16	40	6.37572
			1	16	13.4108			36	55	1.98752			58	75	3.63388			6	22	6.99971
			58	72	7.00841			1	15	3.14821			40	54	6.62907			1	25	5.94138
			21	49	2.32583			34	54	3.5351			37	55	6.87812			60	75	10.971
			50	75	3.42737			30	48	1.98752			49	74	5.13147			8	32	4.19691
			33	56	1.2243			59	74	3.14821			25	44	5.302			21	48	4.77604
			24	44	2.8766			28	47	6.26181			37	61	2.89362			33	55	4.78379
			81	96	11.7585			69	85	2.76131			32	55	6.31857			21	41	4.18917
			52	76	3.73757			19	48	1.98752			1	20	4.56865			1	18	7.72819
			50	76	1.2243			49	75	7.44092			1	18	6.63925			22	42	4.96864
			50	76	6.59481			62	76	1.98752			5	19	5.56814			62	78	9.42757
			48	62	2.53264			58	76	1.98752			14	34	3.12559			12	34	2.59199
			47	75	4.18494			46	63	1.98752			41	55	7.15445			1	15	5.10545
			61	85	3.0834			21	45	1.98752			17	34	5.36344			49	69	3.63417
			16	38	1.2243			64	79	1.98752			19	42	3.97164			35	55	8.63718
			1	15	11.3449			1	16	1.98752			20	36	4.43558			35	54	5.7217
			60	77	1.87847			53	79	1.98752			18	40	4.8108			52	69	5.53662
			1	29	8.24711			70	89	5.10112			17	35	3.56225			61	77	5.6896
			36	63	1.87847			48	74	2.76131			9	27	3.00961			18	40	2.62955
			20	46	6.80161			56	75	2.37442			6	32	4.02618			60	76	5.91201
			38	62	1.2243			68	86	3.14821			7	22	5.8001			75	90	6.03835
			26	41	4.08154			8	31	1.98752			6	34	4.21379			14	35	2.7905
			48	76	2.42924			48	66	1.98752			17	32	12.3635			1	24	4.52131
			21	45	4.18494			19	46	4.32733			9	33	3.25866			21	44	3.13607
			1	21	4.5289			37	54	1.98752			9	33	4.62319			37	55	5.23931
			20	46	6.90501			24	53	4.32733			51	75	6.06624			57	72	1.86329
			24	41	1.2243			34	52	1.98752			56	74	3.71678			57	72	2.91093
			26	44	4.83911			16	30	3.5351			54	73	6.52436			26	49	7.63552
			24	41	1.2243			18	44	1.98752			38	57	4.66173			1	16	6.68373
			26	49	1.2243			1	17	8.60161			36	57	5.79429			8	36	5.38994
			17	39	1.2243			26	46	6.26181			5	20	5.22456			36	55	5.74119
			49	64	5.38987			21	49	4.69579			36	65	9.4683			11	35	6.99213
			1	18	2.42924			62	83	1.98752			36	56	5.31328			19	39	3.38299
			24	47	2.8766			54	76	2.76131			4	21	4.75045			1	16	4.03953
			73	96	1.2243			27	41	1.98752			33	48	6.80069			37	62	4.04248
			19	38	2.32583			45	74	1.98752			58	75	4.60029			36	56	6.00891
			1	24	2.32583			15	34	1.98752			2	20	8.21975			1	16	4.29426
			48	71	1.2243			8	31	5.10112			18	40	8.09359			58	74	4.37713
			28	46	1.2243			50	69	1.98752			1	26	4.42977			34	53	4.64507
			1	18	3.0834			50	76	1.98752			5	28	3.55644			36	59	2.62219
			39	66	1.2243			2	19	1.98752			1	17	4.61738			35	54	6.17509
			46	65	1.2243			23	51	1.98752			42	56	3.44046			58	73	6.39227
			43	70	1.2243			24	46	1.98752			1	26	6.64035			12	32	2.38635
			17	38	1.2243			4	30	1.98752			30	48	6.73924			6	34	4.60545
			52	66	2.42924			58	74	4.3089			12	31	3.81568			16	35	5.38994
			1	18	10.5536			22	45	3.922			22	41	2.63876			36	65	4.12011
			3	30	2.42924			34	61	2.76131			1	19	6.65743			55	75	4.28607
			46	63	1.2243			14	29	1.98752			9	33	6.97121			10	33	6.45602
			43	58	1.2243			76	98	5.87491			21	48	6.11497			9	36	4.86999
			12	34	1.2243			1	27	1.98752			17	41	5.3918			50	75	5.58822
			1	26	1.2243			40	62	1.98752			14	38	4.26943			61	75	5.43296
			47	76	5.59668			1	15	9.78073			24	47	4.61738			67	86	5.3205
			48	70	1.2243			56	74	2.76131			5	34	4.04765			48	72	3.02945
			14	43	2.8766			21	43	1.98752			42	63	4.9995			30	44	6.10839
			21	45	2.32583			1	26	4.32733			34	56	5.99899			52	68	3.47761
			28	44	1.77507			12	30	3.14821			39	57	4.93806			24	48	3.41297
			56	71	1.77507			18	39	1.98752			3	21	5.79429			13	30	6.29317
			29	43	2.98			19	35	3.922			8	35	5.56233			61	75	4.28645
			5	19	1.2243			1	26	2.76131			28	50	4.77772			59	74	7.09494
			28	44	3.1868			20	45	6.66713			17	34	4.87661			56	75	6.1543
			56	77	2.53264			13	27	3.14821			1	19	3.32448			59	74	3.69456
			28	46	1.2243			9	32	1.98752			13	29	5.8761			18	33	5.99107
			8	22	1.87847			48	68	6.66713			1	30	5.47361			58	74	3.09153
			45	68	2.8766			28	44	1.98752			10	35	8.62915			42	56	4.39117
			1	23	5.18307			54	76	6.66713			35	49	6.92685			55	75	3.70526
			1	28	1.77507			1	28	18.7162			56	75	6.76651			1	21	4.68848
			64	85	1.2243			24	44	1.98752			1	29	4.35814			21	50	3.80429
			56	74	3.53077			19	35	1.98752			54	75	7.766			51	75	4.90292
			51	76	3.0834			60	77	2.37442			1	27	4.67882			12	31	3.96251
			1	15	5.63044			35	57	1.98752			37	56	9.02145			58	77	7.40568
			1	15	1.87847			5	27	1.98752			1	18	8.19248			18	33	5.33704
			53	75	2.32583			27	52	1.98752			56	75	6.27531			48	76	4.60812
			1	18	6.25084			51	75	3.14821			4	23	4.97551			54	76	4.1098
			33	61	1.2243			48	67	1.98752			4	19	4.7948			3	32	2.62257
			10	30	1.2243			75	89	1.98752			17	36	8.51316			16	37	6.86957
			51	75	1.87847			54	75	23.7274			28	49	4.03746			21	35	2.33596
			17	45	6.04404			47	76	5.10112			38	56	3.36883			22	36	4.13666
			50	76	1.77507			25	40	1.98752			41	56	6.92357			37	56	3.54705
			1	23	2.53264			56	77	5.10112			9	35	5.14275			26	44	2.66537
			10	26	1.2243			63	85	7.82782			57	75	7.72165			41	60	4.0481
			35	49	1.2243			59	75	5.10112			50	71	7.3806			1	29	2.39743
			28	42	1.77507			28	55	1.98752			2	20	4.64465			12	40	9.34569
			24	39	2.32583			29	55	1.98752			69	85	5.84883			37	56	8.54666
			47	72	8.66071			37	51	4.32733			12	36	5.79429			52	66	8.9965
			42	71	1.77507			27	45	1.98752			40	54	17.2428			35	57	3.75876
			59	73	1.2243			57	71	3.922			14	36	4.42977			13	36	3.74784
			22	50	1.26632			1	17	3.14821			34	48	8.57461			22	36	7.30938
			53	75	1.16292			28	44	1.98752			5	32	4.48431			21	48	3.42116
			57	71	0.61215			1	17	1.98752			27	49	11.0546			21	35	4.47153
			42	61	1.16292			54	71	1.98752			20	36	3.24704			69	83	7.47261
			51	75	0.61215			29	52	1.98752			24	40	4.08619			21	36	3.75899
			2	31	1.26632			26	41	1.98752			1	22	4.07601			11	33	4.15783
			20	35	2.26445			20	49	2.37442			20	43	3.62226			1	25	5.45474
			47	76	0.61215			52	75	4.71422			39	55	7.65802			33	55	3.69183
			38	63	0.61215			55	75	1.98752			2	20	5.53943			3	20	4.44717
			22	46	2.47125			60	89	1.98752			13	38	4.01457			22	36	11.9884
			35	53	1.16292			1	29	2.37442			7	35	3.31867			57	74	3.91736
			41	56	0.61215			27	43	1.98752			35	53	4.28071			21	37	6.37186
			33	53	0.61215			53	77	1.98752			57	71	4.80608			79	97	2.49456
			24	43	1.71368			39	55	1.98752			21	35	4.18509			47	75	3.8905
			59	75	2.26445			41	56	1.98752			56	70	6.65491			16	33	6.72267
			45	69	6.77399			47	75	1.98752			18	36	5.97609			46	74	5.97256
			40	64	0.61215			40	61	1.98752			55	70	5.52925			2	21	3.31432
			59	75	2.26445			37	53	1.98752			17	32	8.0467			36	55	3.58773
			3	26	0.61215			23	51	1.98752			37	55	8.67788			57	74	5.65887
			59	85	1.16292			47	76	6.66713			51	79	3.22996			40	54	5.30555
			29	54	1.16292			56	76	2.37442			45	73	3.86113			9	23	3.76483
			20	44	0.61215			27	45	1.98752			16	37	4.45123			19	36	3.15087
			57	75	1.16292			57	76	2.76131			19	37	6.59018			21	48	5.55688
			20	44	4.53716			43	65	1.98752			47	75	4.25344			35	53	6.63161
			55	70	0.61215			1	19	8.58318			50	67	4.26362			48	74	6.76569
			48	66	1.92049			28	44	5.10112			1	21	3.77242			36	50	4.05122
			42	71	0.61215			58	75	2.37442			58	75	6.30696			21	49	5.53593
			49	75	0.61215			26	43	2.76131			1	26	3.20269			23	40	6.25917
			28	52	0.61215			1	30	7.0356			9	31	7.54532			24	42	3.88777
			60	76	0.61215			59	74	1.98752			41	68	3.24704			34	49	5.36657
			13	31	0.61215			1	17	6.66713			23	49	3.56772			1	15	2.01491
			37	54	0.61215			13	35	1.98752			69	84	7.77728			28	43	2.50799
			1	22	2.36785			37	61	1.98752			19	34	10.2744			56	73	2.63661
			1	15	4.57092			56	76	3.14821			21	45	6.3684			57	74	3.62005
			42	65	0.61215			22	44	4.32733			40	54	7.78747			37	56	2.93392
			13	31	0.61215			2	31	2.37442			8	36	3.05943			14	38	5.78225
			37	55	0.61215			40	54	1.98752			48	74	4.30798			52	69	3.60639
			7	31	0.61215			1	18	2.76131			6	20	11.8709			68	85	4.61669
			50	70	0.61215			16	33	1.98752			1	29	7.51805			1	16	2.80279
			13	40	0.61215			51	77	3.14821			1	16	4.67301			37	61	3.93352
			21	36	3.36599			1	16	1.98752			1	18	3.34594			19	33	3.68425
			14	34	0.61215			39	65	1.98752			20	46	3.27431			2	19	3.82357
			15	31	1.16292			11	31	3.14821			2	21	6.22515			19	34	4.69705
			48	75	1.26632			54	79	1.98752			3	25	5.31437			11	30	5.16328
			16	40	0.61215			1	20	4.32733			4	21	5.58379			47	68	3.72454
			60	76	5.67246			18	44	1.98752			1	25	6.71635			26	41	5.75873
			14	29	0.61215			58	76	12.8943			24	39	3.0867			53	77	3.77591
			19	48	1.81709			24	41	2.37442			29	49	3.31867			5	20	3.73835
			15	31	0.61215			56	75	3.14821			18	37	4.77191			37	58	4.87956
			54	76	1.16292			47	74	2.37442			30	50	4.01457			10	36	9.4967
			47	76	0.61215			14	29	1.98752			18	34	4.55012			34	49	4.53443
			20	45	0.61215			1	15	2.37442			37	57	8.62334			8	35	6.1175
			1	23	3.12542			1	19	1.98752			58	72	7.08138			34	59	2.1093
			33	53	2.57465			49	76	1.98752			1	23	3.0867			17	35	3.81347
			24	48	1.16292			21	46	1.98752			66	85	5.74413			14	36	3.04972
			1	29	0.61215			19	38	1.98752			9	23	8.67788			7	33	3.44923
			51	75	0.61215			44	70	2.37442			37	61	9.29887			1	21	5.04028
			2	27	0.61215			47	69	9.00694			37	66	4.74464			1	22	6.93749
			53	74	0.61215			60	75	2.76131			60	76	7.57259			20	35	7.98831
			49	76	1.26632			58	74	4.32733			9	30	3.71097			45	74	5.55771
			37	55	2.57465			47	63	7.0356			12	39	3.70079			17	35	5.09718
			56	76	0.61215			23	43	1.98752			37	62	8.93383			18	45	3.19974
			37	58	1.26632			1	15	1.98752			40	56	6.91086			57	76	5.09968
			24	51	0.61215			11	39	1.98752			59	74	6.10916			61	75	3.88564
			9	26	0.61215			51	75	2.37442			10	33	3.62226			21	35	4.56085
			54	73	2.36785			50	74	1.98752			37	55	5.47799			70	84	4.12171
			40	54	0.61215			17	31	1.98752			30	44	9.13162			20	36	7.92661
			58	73	0.61215			19	42	3.922			1	17	5.15403			11	33	8.95787
			58	74	0.61215			1	29	3.5351			47	71	9.89915			21	37	4.41879
			59	74	0.61215			1	24	3.14821			2	23	4.01457			3	18	3.89885
			20	49	0.61215			45	72	1.98752			52	66	11.1011			59	75	6.27572
			15	31	0.61215			21	46	4.71422			20	36	6.13753			56	70	2.30485
			24	44	0.61215			2	28	2.76131			51	75	3.89277			7	27	5.46119
			48	76	1.26632			1	30	1.98752			40	58	4.34652			36	53	4.28471
			39	54	0.61215			29	43	1.98752			56	75	3.74952			24	48	5.88712
			6	33	0.61215			23	41	1.98752			66	81	5.52344			21	35	2.8141
			7	30	0.61215			67	86	4.71422			13	35	2.45662			1	20	4.51554
			65	85	0.61215			4	30	1.98752			14	33	3.72225			12	33	3.859
			36	50	0.61215			56	71	1.98752			1	18	4.35671			54	75	3.04972
			32	54	1.26632			15	40	1.98752			35	55	4.23054			55	76	4.05706
			48	75	1.92049			25	44	11.3283			70	84	6.20225			46	74	6.14246
			23	52	0.61215			4	30	1.98752			21	45	1.9756			42	56	3.2889
			41	55	0.61215			56	72	1.98752			1	20	5.78268			58	75	3.62901
			36	55	0.61215			59	85	1.98752			1	16	4.09747			16	36	5.38121
			48	76	1.92049			1	24	2.76131			17	35	4.90935			1	26	5.01151
			43	61	2.26445			62	76	1.98752			49	74	5.04242			63	86	2.659
			43	66	0.61215			13	31	1.98752			41	57	6.87778			59	74	5.75136
			40	69	6.18946			1	19	4.32733			1	27	2.76021			9	32	4.38775
			41	61	1.26632			51	76	7.44092			48	73	8.66879			1	16	11.0383
			3	25	0.61215			72	86	5.87491			2	19	3.93713			35	51	5.7245
			36	61	0.61215			24	41	1.98752			51	66	3.51756			17	33	5.40284
			26	51	1.16292			1	30	1.98752			34	63	4.56831			4	20	6.22009
			25	43	2.81522			62	87	3.5351			1	22	4.30217			20	35	6.92261
			49	76	0.61215			18	36	1.98752			9	36	3.50047			61	76	6.01908
			16	33	2.91862			53	68	2.37442			61	75	6.5502			18	35	6.43431
			50	75	0.61215			63	82	1.98752			51	75	2.32355			36	57	3.27
			42	71	0.61215			41	56	6.66713			14	33	3.05362			29	43	6.00861
			2	23	0.61215			44	71	1.98752			49	74	3.82115			16	35	3.36379
			7	23	0.61215			1	19	4.3089			17	33	7.30754			36	56	4.26938
			20	40	0.61215			19	35	1.98752			1	15	3.34013			61	76	6.05937
			16	30	0.61215			81	96	12.489			35	54	3.54483			66	84	4.58854
			25	52	0.61215			55	75	6.26181			61	75	4.08038			5	34	4.63384
			10	32	1.26632			41	55	1.98752			42	66	5.71105			44	68	5.19659
			16	32	0.61215			14	30	2.37442			45	70	3.95422			15	34	3.95067
			30	49	0.61215			1	24	4.71422			16	38	2.78748			17	35	2.98066
			56	76	2.26445			19	37	13.6865			1	15	5.00825			56	75	5.49914
			14	28	0.61215			62	85	4.69579			68	84	11.1044			3	20	4.69007
			56	71	0.61215			25	41	1.98752			37	57	2.51116			21	36	4.00144
			5	33	0.61215			54	76	4.32733			37	56	4.1691			12	34	4.04218
			4	32	0.61215			53	71	1.98752			18	41	3.35722			1	21	3.72553
			28	44	0.61215			59	85	2.37442			1	19	2.01996			1	17	5.00332
			46	68	0.61215			31	52	1.98752			18	32	3.40157			20	40	6.26858
			54	69	5.43189			52	69	2.37442			39	57	4.09747			3	21	5.28241
			24	43	1.81709			31	46	13.2628			36	55	5.71105			2	29	3.24838
			28	54	1.81709			59	75	3.5351			60	74	7.81583			7	22	4.67642
			30	46	0.61215			55	75	25.3487			49	75	4.68429			26	41	3.13592
			52	75	3.77959			20	42	4.71422			59	76	3.15252			20	34	6.85523
			43	69	7.6012			3	27	3.922			1	16	6.43422			1	20	3.18479
			49	71	0.61215			69	86	3.922			48	70	4.31235			22	38	4.55387
			1	21	0.61215			16	32	3.14821			5	29	5.65651			68	84	4.56479
			50	76	1.71368			62	86	8.97007			40	63	3.70516			42	56	2.05679
			47	75	1.26632			55	74	3.922			15	40	3.5721			24	46	1.6254
			1	23	8.18573			38	58	1.98752			20	35	6.44112			37	51	4.21103
			19	46	0.61215			5	25	1.98752			15	32	4.38398			1	29	5.47857
			49	72	0.61215			5	34	3.14821			15	33	3.9644			53	69	5.29054
			44	63	0.61215			9	29	2.76131			42	71	7.32463			21	48	3.12059
			27	44	5.63869			1	16	11.7152			4	18	4.47959			10	30	3.73137
			57	73	0.61215			55	69	1.98752			11	35	4.83772			1	29	5.59103
			52	75	1.26632			35	54	1.98752			18	41	5.62234			10	27	2.68647
			27	55	0.61215			37	55	1.98752			45	73	7.26318			43	58	4.00204
			16	38	0.61215			3	29	1.98752			3	25	3.10816			2	16	3.05344
			17	42	4.67432			26	43	1.98752			9	33	3.80406			3	17	4.48944
			13	30	0.61215			47	70	1.98752			49	74	5.73832			34	49	7.43134
			49	76	3.67619			68	83	1.98752			1	21	5.49617			37	51	2.46929
			17	32	0.61215			24	48	1.98752			40	57	2.96491			65	86	3.7983
			4	32	0.61215			16	31	3.5351			10	34	4.65012			3	23	6.46975
			23	43	1.71368			1	18	2.37442			7	29	4.46251			19	38	4.31301
			18	40	0.61215			7	34	1.98752			2	28	3.90986			9	34	3.97563
			43	63	3.12542			51	75	2.76131			42	56	11.4182			1	22	3.69654
			57	77	0.61215			19	46	1.98752			47	73	5.5678			52	66	6.42422
			56	75	0.61215			23	52	9.39383			31	57	4.25781			57	75	4.78993
			1	25	4.02016			29	43	1.98752			5	27	3.08089			19	36	2.63001
			62	76	0.61215			59	74	12.1205			7	21	11.043			1	22	8.14934
			2	29	0.61215			49	75	9.78073			48	74	7.12683			14	38	3.87092
			22	45	0.61215			62	83	3.922			57	74	3.24123			30	50	4.46804
			44	59	0.61215			54	75	4.32733			23	44	2.82603			81	95	3.02407
			27	44	6.08606			1	19	1.98752			57	75	4.76029			68	83	4.12793
			58	72	1.92049			22	50	2.37442			1	20	3.23542			35	49	2.12099
			1	16	8.7365			50	76	2.37442			22	37	4.44651			16	33	2.10756
			1	25	3.77959			49	71	3.5351			29	57	2.88747			1	22	5.2318
			12	32	7.6012			53	77	3.14821			21	35	3.8597			13	29	3.64304
			1	20	3.57279			55	74	1.98752			36	53	3.14671			22	41	5.53229
			23	41	2.91862			44	66	1.98752			48	74	5.67797			12	26	2.66507
			18	44	1.92049			17	42	4.32733			8	23	4.23491			39	66	4.49535
			21	38	0.61215			54	70	2523.88			17	38	3.69936			35	63	5.26139
			36	52	0.61215			56	72	1659.45			33	48	4.55559			35	57	6.12122
			33	51	0.61215			52	70	1379.55			22	36	4.12583			1	16	2.22297
			10	24	0.61215			55	72	469.867			34	53	5.78705			59	75	6.894
			16	45	14.0036			50	72	603.169			5	28	3.13653			29	44	3.54713
			28	53	0.61215			53	72	588.426			1	25	3.1638			20	41	1.24538
			34	50	0.61215			50	70	275.065			1	27	4.89336			42	64	2.97892
			36	52	1.92049			45	71	133.631			5	23	3.86988			17	35	6.29894
			57	85	1.71368			59	74	113.939			16	35	5.46309			41	55	3.28988
			25	49	0.61215			53	72	352.676			43	65	3.53902			37	52	3.26052
			26	49	0.61215			48	72	156.78			36	53	6.86507			24	38	4.82514
			9	34	0.61215			57	72	113.653			11	33	6.2408			59	76	5.03959
			22	51	0.61215			54	72	119.124			1	15	4.1531			11	26	3.77205
			54	79	0.61215			57	72	234.088			42	62	3.00346			35	55	5.20304
			36	51	0.61215			54	72	124.971			58	84	3.51175			47	73	4.57609
			38	64	0.61215			42	70	102.26			18	33	4.41234			35	50	4.73659
			17	33	1.92049			56	73	100.675			19	41	4.29636			19	35	5.59436
			35	51	3.22882			47	72	90.9312			14	43	2.53953			41	61	6.90972
			46	66	1.26632			34	53	107.607			64	89	5.99865			2	17	5.79743
			19	46	1.16292			45	74	74.2601			5	28	4.27927			3	17	2.70279
			34	55	0.61215			45	69	120.043			1	29	2.01415			21	49	3.13167
			4	27	0.61215			41	68	82.6451			7	23	6.96069			14	35	1.66334
			67	83	0.61215			51	72	81.8735			37	55	5.06388			1	17	8.61071
			26	53	1.16292			53	73	181.158			8	26	3.14671			17	36	3.03264
			24	43	3.22882			53	72	74.5248			34	48	3.00346			1	30	4.22211
			21	38	1.16292			42	71	111.759			14	41	5.29585			24	39	7.19906
			58	75	9.49407			52	72	136.009			66	82	5.95429			20	34	2.44577
			16	43	1.26632			58	72	34.4025			54	74	3.61064			69	84	5.68815
			23	51	0.61215			51	70	54.2264			63	83	2.52244			1	23	2.44031
			16	42	0.61215			41	69	83.6673			1	18	2.20176			20	40	1.39813
			50	75	1.92049			53	70	68.9468			70	84	9.0382			8	22	5.2406
			48	76	2.36785			46	72	82.8773			20	39	5.82122			11	30	9.93471
			27	42	0.61215			53	69	43.2665			20	49	4.5625			10	32	4.76072
			35	53	3.02202			43	72	62.3534			17	38	3.74371			17	33	4.75069
			2	25	1.71368			44	70	76.6155			57	72	3.52193			17	34	5.43364
			53	75	3.02202			52	71	42.0182			4	20	5.06388			35	50	3.90317
			8	22	0.61215			49	72	87.7456			21	35	4.93772			53	75	3.75338
			2	17	0.61215			43	71	65.7847			9	30	3.69936			17	38	5.35579
			23	43	1.71368			42	62	39.9938			35	54	4.36798			23	37	4.63461
			54	76	2.91862			58	72	26.4893			12	28	3.67209			21	39	2.53956
			14	33	0.61215			46	73	26.084			58	74	6.17607			60	75	4.84404
			23	49	0.61215			51	71	45.0603			68	85	7.31882			60	74	4.84381
			1	15	1.16292			53	69	53.6273			36	57	7.85438			38	52	3.07795
			13	40	1.71368			57	74	21.3698			1	24	2.61115			17	35	3.64387
			25	43	8.80613			50	67	23.3227			39	56	5.57217			14	35	2.97429
			48	65	3.67619			1	29	48.2314			1	28	3.78807			1	24	2.05232
			8	30	3.12542			45	72	104.35			15	36	6.11463			37	51	3.16165
			1	24	3.12542			43	72	59.4514			1	24	2.05851			10	36	3.14298
			22	48	0.61215			51	70	57.8854			61	75	8.4412			21	39	4.49907
			60	75	0.61215			58	74	35.3533			22	47	4.88318			36	56	7.83185
			58	73	0.61215			1	27	21.7567			59	73	5.97138			6	35	5.3268
			56	74	0.61215			54	70	49.3575			61	75	5.16278			55	74	3.64403
			5	22	0.61215			48	74	78.8353			42	56	7.5406			1	29	4.60585
			27	53	0.61215			52	68	24.7988			22	36	5.98156			50	66	5.61068
			29	55	0.61215			47	72	71.0237			34	59	3.1638			1	15	6.58091
			49	73	0.61215			48	72	91.1607			1	21	5.03661			36	51	3.50449
			42	62	0.61215			49	74	16.2871			1	18	7.15848			1	15	3.66816
			29	44	0.61215			49	67	44.6595			24	51	4.60685			38	54	3.20194
			18	44	0.61215			47	74	50.7945			21	37	2.1574			8	23	2.73822
			44	71	0.61215			36	54	29.8837			41	66	4.43961			3	22	3.90423
			18	47	1.16292			40	68	37.6216			1	15	5.92012			36	50	2.67425
			36	62	0.61215			47	72	46.5018			50	74	3.04781			19	38	5.95397
			54	76	0.61215			52	70	53.0997			22	42	3.81534			63	78	5.63231
			61	85	1.92049			48	70	32.4836			59	75	7.47916			39	55	2.39287
			48	76	3.36599			54	70	119.443			42	59	3.33432			34	48	5.87339
			55	70	3.02202			45	70	75.1712			4	18	4.71593			57	74	4.01919
			25	41	0.61215			59	78	27.1224			42	56	8.86767			57	74	2.62849
			20	43	0.61215			60	74	17.0078			33	47	6.9367			21	48	7.10064
			24	45	4.77772			41	70	24.7457			55	70	3.77098			1	20	4.10479
			40	55	0.61215			46	74	71.2285			37	57	3.03073			19	40	4.07542
			44	72	0.61215			52	69	55.8264			4	29	1.69347			36	50	3.7376
			42	71	0.61215			43	71	30.586			32	49	3.54339			5	34	4.71034
			59	76	6.94703			43	70	55.8448			8	35	5.85977			3	18	5.14446
			21	50	1.16292			31	53	62.8827			52	75	5.37875			12	38	4.207
			26	45	1.16292			46	70	40.2584			7	33	1.61604			26	46	0.993982
			33	52	1.71368			55	72	39.5053			15	38	4.1473			28	49	3.35469
			60	75	1.92049			57	73	30.533			37	56	4.92172			55	73	2.56703
			60	76	0.61215			44	69	36.4286			39	55	6.83199			12	27	3.33307
			23	45	3.12542			52	70	37.9577			34	58	1.50005			57	76	4.59537
			29	54	0.61215			51	69	37.5155			2	20	2.60534			20	39	4.0324
			4	31	1.81709			43	71	18.5392			58	74	2.95329			58	76	2.68222
			21	44	5.08793			29	53	36.797			22	36	11.0212			38	54	1.63185
			48	66	0.61215			46	74	22.7582			21	35	3.89824			21	45	4.08635
			8	31	7.05043			1	30	16.5863			57	75	2.63261			52	66	3.82342
			62	85	0.61215			55	73	22.7582			59	75	5.73688			27	44	4.04606
			50	66	0.61215			44	72	46.4141			57	75	3.98005			18	33	2.40881
			36	51	1.81709			44	72	29.3539			9	34	2.19595			59	75	5.06705
			15	30	0.61215			40	69	37.1286			41	67	2.67697			59	85	3.22607
			31	57	2.26445			56	71	68.3015			17	33	3.1409			28	45	1.73885
			19	46	1.26632			55	70	38.6762			37	57	6.07465			59	75	3.63333
			75	96	4.43376			57	72	24.2896			8	33	2.70424			36	53	3.39476
			35	57	0.61215			53	68	11.0983			1	28	1.4557			9	23	3.77037
			49	71	0.61215			39	68	73.2043			67	82	4.76466			25	45	5.1906
			31	47	0.61215			50	71	21.2129			66	84	2.09705			36	56	6.49274
			53	77	0.61215			55	74	21.9498			56	73	3.31833			21	35	2.49775
			56	73	1.92049			47	68	22.3367			5	22	4.40653			69	84	3.58021
			43	64	0.61215			55	70	20.0522			28	49	3.32851			1	22	4.90945
			75	103	1.16292			46	71	14.2119			79	97	7.80421			30	50	2.41193
			43	57	1.81709			49	72	28.9877			1	26	2.83731			59	73	3.80809
			39	58	1.16292			47	73	21.5629			1	15	5.15369			1	21	4.23675
			37	52	1.26632			55	74	20.7707			1	26	3.25688			20	35	2.91866
			27	45	1.16292			50	69	49.1431			17	35	3.70373			1	23	5.02168
			27	46	6.87739			34	52	18.4147			44	68	3.69355			33	49	3.05754
			61	76	1.81709			49	71	9.49767			29	43	2.83731			1	30	6.32383
			1	29	1.71368			59	74	15.3011			37	51	3.38995			2	20	4.01685
			20	44	0.61215			43	70	24.6419			9	31	2.51663			7	21	4.28501
			14	29	0.61215			1	28	16.1302			55	71	9.04257			16	38	4.65471
			55	74	1.16292			46	68	26.5948			24	49	5.94848			2	20	3.3792
			44	72	0.61215			59	74	16.4802			26	48	6.58294			56	72	3.09008
			53	68	2.91862			44	70	32.8036			18	39	4.05858			5	34	7.62369
			28	42	7.291			46	74	22.3205			22	41	3.89824			45	67	3.36873
			55	76	1.16292			27	54	10.2715			37	55	2.40065			1	24	4.42433
			25	46	2.26445			55	72	15.688			1	30	2.16868			1	27	6.33726
			20	37	4.57092			52	72	26.2448			20	47	2.48936			2	17	4.43481
			43	69	1.26632			48	73	11.0453			34	54	3.56048			53	74	3.85635
			63	90	1.71368			54	71	11.0453			60	75	4.27346			19	37	3.74116
			12	30	0.61215			35	61	7.95009			4	33	3.042			20	41	3.41426
			7	24	0.61215			42	68	9.88457			36	56	4.22911			1	18	5.45558
			1	22	0.61215			50	72	16.8487			17	35	7.07414			19	35	4.64925
			17	32	1.26632			44	68	18.47			21	47	6.22481			43	57	5.56598
			26	44	2.57465			53	71	17.6409			1	20	6.41242			21	41	4.37858
			55	74	1.16292			39	65	9.11078			60	75	3.96987			22	42	3.60184
			25	47	0.61215			52	69	17.254			4	18	3.21253			9	37	2.98286
			60	88	3.57279			43	69	16.0933			18	38	2.90894			14	31	3.11399
			1	19	2.47125			45	74	16.904			34	59	5.08534			3	17	4.52314
			28	55	0.61215			45	72	19.9807			37	55	2.60534			57	74	1.92703
			23	42	1.26632			52	71	49.9191			22	37	2.67697			3	19	2.41739
			50	65	0.61215			49	70	27.6656			14	33	5.45038			1	19	3.08189
			4	19	0.61215			50	70	13.3504			33	49	5.95867			1	19	1.10978
			59	74	0.61215			48	70	35.8457			49	63	3.16817			1	22	3.92055
			3	18	2.57465			44	73	10.2184			21	36	5.08534			22	51	3.40629
			1	22	1.81709			44	71	14.1058			7	30	1.82073			68	84	7.41471
			19	34	2.91862			41	65	12.9267			47	71	8.86515			19	45	4.24009
			43	67	0.61215			38	57	5.96257			19	33	5.58345			17	32	2.15005
			45	66	0.61215			56	70	7.89704			48	62	3.8437			49	74	5.25016
			2	31	1.92049			54	71	11.766			31	45	3.38995			9	33	3.53825
			16	33	2.47125			45	63	13.7189			26	40	2.07997			51	76	3.1788
			36	64	0.61215			53	72	23.7782			4	20	8.44557			15	36	5.70273
			26	42	0.61215			41	63	16.0403			35	49	4.64868			3	29	2.50086
			22	45	17.3778			56	74	8.67084			16	38	1.82073			45	71	4.1677
			28	44	2.26445			56	71	21.1252			58	75	3.30124			60	75	5.65765
			1	18	0.61215			51	70	17.9563			1	20	2.32902			56	75	3.8219
			36	61	1.26632			35	57	13.332			4	18	4.0415			1	19	2.6725
			41	55	1.26632			38	67	5.96257			67	85	3.48885			59	75	3.26484
			55	77	0.61215			42	70	19.5592			68	82	7.38136			20	36	2.36154
			20	42	0.61215			49	69	17.2194			1	28	2.7486			35	55	2.3456
			50	76	2.81522			38	63	9.83152			1	19	5.00353			24	39	2.87625
			25	44	0.61215			43	72	6.34946			43	59	5.49473			50	79	5.73573
			16	39	0.61215			54	69	13.7189			40	57	6.87635			22	36	4.17589
			63	85	3.36599			5	22	8.68927			42	61	1.89236			55	72	2.03737
			33	47	0.61215			51	72	17.6063			37	54	4.78175			63	85	3.38254
			36	62	0.61215			1	16	9.44463			1	16	8.04308			18	36	2.54115
			54	70	0.61215			52	73	13.3136			44	60	3.91533			12	39	5.45641
			5	32	2.26445			56	72	13.332			36	55	2.7486			61	75	2.09906
			29	56	0.61215			54	72	9.83152			33	57	2.42792			1	26	4.00971
			21	48	1.16292			31	50	6.34946			21	44	2.31193			16	37	3.1681
			56	76	1.81709			50	71	7.89704			1	15	5.20823			37	52	2.52226
			56	74	0.61215			16	43	5.96257			60	75	9.78283			57	75	2.24111
			44	65	0.61215			44	65	17.2378			2	23	5.27986			18	34	8.17317
			34	50	0.61215			41	65	11.0106			57	72	2.35629			41	56	3.60222
			37	51	1.26632			33	56	5.96257			9	32	3.91533			12	26	3.63204
			45	71	3.12542			49	70	42.0729			41	63	3.55029			56	70	4.23463
			16	33	0.61215			55	71	6.68331			14	35	4.86028			2	21	4.66056
			14	28	0.61215			47	72	3.97504			59	73	6.22809			45	71	1.53108
			21	38	1.16292			46	71	23.7804			22	40	3.85389			12	26	3.05291
			25	44	2.47125			1	17	11.7498			1	17	3.13072			39	63	3.63181
			5	33	1.26632			42	63	20.6668			12	35	5.04789			1	26	2.83846
			31	58	0.61215			37	51	3.97504			1	17	4.68285			1	18	4.35505
			39	58	0.61215			53	71	10.1838			43	66	4.20874			4	20	4.95536
			12	40	1.26632			54	71	8.61779			6	28	2.67697			19	34	1.7453
			12	28	0.61215			34	51	3.97504			66	83	3.07946			10	24	2.70734
			13	32	2.47125			49	70	63.8519			50	76	3.02492			66	84	2.45555
			37	53	0.61215			44	63	16.411			58	74	5.14679			18	35	4.67923
			23	51	0.61215			45	72	18.6771			60	75	5.43001			9	34	2.86828
			43	71	2.26445			60	78	8.2309			13	36	1.68766			17	31	1.57934
			9	30	0.61215			45	74	10.9576			9	36	5.20823			12	30	4.4946
			1	26	5.32849			58	73	16.0057			40	68	5.16387			1	17	2.91632
			1	27	0.61215			43	71	14.8634			1	21	2.40065			12	35	5.06804
			1	24	0.61215			40	65	4.74884			3	22	3.60483			10	34	3.73395
			62	88	5.32849			45	71	10.5707			41	63	2.07997			58	75	2.59275
			46	67	0.61215			7	29	3.97504			12	27	2.98056			34	59	2.98658
			1	19	0.61215			42	69	22.2513			59	86	3.63901			1	24	3.69912
			51	76	0.61215			53	72	27.2072			1	22	3.08636			16	45	3.05897
			1	18	1.16292			52	68	4.36194			11	34	2.38356			48	67	3.47421
			1	19	3.36599			47	63	3.97504			1	22	2.72133			19	33	2.56043
			35	61	0.61215			1	30	4.36194			59	73	10.1377			20	35	5.62844
			51	75	2.26445			59	73	14.0896			57	74	6.53858			42	65	0.976908
			26	43	2.26445			56	71	17.9586			49	76	2.83731			41	59	1.47796
			55	75	0.61215			43	72	34.6135			16	39	4.58396			35	52	2.906
			65	87	0.61215			43	72	22.5645			32	47	5.58345			9	35	3.14206
			42	61	1.16292			22	43	3.97504			53	74	4.98645			37	55	4.74152
			17	31	0.61215			48	74	11.3445			1	22	4.10731			54	74	4.17627
			8	26	1.26632			38	55	6.31485			3	28	2.35048			12	34	1.43789
			1	24	0.61215			52	71	28.847			16	33	5.5162			58	76	4.62633
			37	52	1.92049			15	37	3.97504			6	22	1.84219			18	35	4.77635
			50	77	10.355			4	31	3.97504			49	66	4.37345			57	72	2.08897
			1	18	16.8271			52	78	7.07021			50	75	3.06347			53	82	1.49139
			14	41	1.16292			55	74	6.29642			56	71	6.31789			55	74	3.30552
			39	66	0.61215			58	72	3.97504			33	55	3.68774			17	44	1.70037
[truncated: 199,500+ more rows]
