# Supplementary material for: Discovery of the major 15–30 nt mammalian small RNAs, their biogenesis and function
Source: Nat Commun. 2023 Sep 18;14:5796. doi: 10.1038/s41467-023-41554-6 (PMC10507107; doi:10.1038/s41467-023-41554-6)
Supplement: Supplementary file 16 — Source Data [file 41467_2023_41554_MOESM16_ESM.zip › Source_Data_Fig._S7.xlsx]

## Sheet: Fig. s7a
Fig. S7a
	Liver	(3'-OH)%			(3'-P)%			(3'-cP)%						Brain	(3'-OH)%			(3'-P)%			(3'-cP)%						WAT	(3'-OH)%			(3'-P)%			(3'-cP)%						Hepa 1-6	(3'-OH)%			(3'-P)%			(3'-cP)%
	miR-21a	97.03	96.09	98.69	0.61	1.48	0.06	2.36	2.43	1.25				miR-21a	97.63	99.42	94.46	3.61	0.75	2.52	0.01	0.01	3.02				miR-21a	99.01	100	96.31	0.1	0.2	1.91	0.89	0	1.78				miR-21a	97.1	98.45	97.74	0	1.24	3.28	3.01	0.31	0
	miR-152	98.89	99.41	97.08	0.42	0.04	1.61	0.7	0.54	1.31				miR-152	98.9	97.34	100	0.76	2.12	0.01	0.33	0.54	0.01				miR-152	97.3	100	98.89	1.03	0	0.3	1.68	0	0.81				miR-152	98.32	100	95.31	0	0	2	2.67	1.2	2.69
	miR-181a	97.39	99.48	99.31	0.6	3.89	2.47	2.01	0	0				miR-181a	99.88	98.34	97.84	0.11	0.23	0.01	0.01	1.43	3.51				miR-181a	99.31	99.19	100	0	0	0	0.77	0.99	0.04				miR-181a	96.62	98.13	98.6	0.21	0	0.38	3.17	2.61	1.02
	srR-4-cP	0.33	0.45	0.41	0.06	0.05	0.02	99.61	99.49	99.57				srR-4-cP	4.53	2.54	2.54	1.06	2.18	2.37	94.41	95.28	95.09				srR-4-cP	4.54	3.2	3.57	2.05	3.04	3.74	93.41	93.76	92.69				srR-4-cP	0.48	0.48	0.37	0.17	0.21	0.54	99.34	99.31	99.09
	srR-15-cP	0.35	0.3	0.39	0.02	0.02	0.01	99.63	99.68	99.6				srR-15-cP	9.49	4.45	5.54	1.32	0.82	0.61	89.19	94.73	93.85				srR-15-cP	3.48	2.69	2.65	1.45	1.17	0.51	95.07	96.14	96.85				srR-15-cP	1.23	0.61	1.69	1.27	0.62	0.65	97.5	98.77	97.65
	srR-43-cP	0.55	0.74	1.33	0.02	0.01	0.03	99.44	99.26	98.64				srR-43-cP	1.88	1.72	1.45	0.19	0.31	0.12	97.93	97.96	98.43				srR-43-cP	1.41	2.87	3.24	0.81	1.42	2.37	97.77	95.72	94.4				srR-43-cP	1.68	3.15	1.84	0.29	1.91	0.9	98.04	94.94	97.26
	tsR-4-cP	1.04	0.82	1.7	0.02	0.61	0.08	98.95	98.57	98.22				tsR-4-cP	5.38	4.14	4.74	1.59	2.38	0.52	93.03	93.48	94.74				tsR-4-cP	0.86	0.87	0.75	0.92	0.8	0.99	98.23	98.33	98.27				tsR-4-cP	0.83	0.98	0.81	0.81	0.56	0.29	98.36	98.46	98.9
	tsR-17-cP	0.54	0.48	0.3	0.03	0.5	0.01	99.43	99.02	99.69				tsR-17-cP	8.67	8.94	8.83	0.61	0.93	3.69	90.72	90.13	87.47				tsR-17-cP	3.29	1.69	4.33	0.81	0.18	0.98	95.9	98.13	94.69				tsR-17-cP	2.49	4.12	1.99	0.7	1.74	0.36	96.81	94.14	97.64
	snoR-3-cP	0.07	0.16	0.18	0.07	0.07	0.03	99.86	99.77	99.79				snoR-3-cP	0.8	0.49	0.61	0.09	0.16	0.16	99.11	99.34	99.23				snoR-3-cP	0.67	0.78	0.87	0.3	0.11	0.24	99.04	99.12	98.89				snoR-3-cP	1.27	0.73	0.32	0.59	0.43	0.2	98.15	98.85	99.48
	snoR-12-cP	0.13	0.17	0.12	0.05	0.04	0.1	99.82	99.79	99.78				snoR-12-cP	2.81	2.01	2.06	1	1.85	0.24	96.19	96.15	97.7				snoR-12-cP	6.4	5.21	4.4	3.83	2.84	0.49	89.77	91.95	95.11				snoR-12-cP	5.52	5.44	5.74	2.88	1.92	3.84	91.6	92.65	90.42
	snR-3-cP	3.59	1.93	2.58	0.01	0.39	0.34	96.41	97.68	97.08				snR-3-cP	4.56	2.64	3.02	2.93	3.12	3.02	92.52	94.25	93.96				snR-3-cP	1.14	1.02	1.04	1.88	1.02	2.88	96.97	97.96	96.08				snR-3-cP	3.24	3.84	2.55	0.81	1.45	0.92	95.95	94.71	96.53
	snR-22-cP	1.91	1.76	2.07	0.05	1.11	0.62	98.05	97.13	97.31				snR-22-cP	3.49	2.93	2.98	1.4	0.95	0.88	95.11	96.11	96.14				snR-22-cP	2.97	2.86	3.07	0.74	0.13	3.06	96.29	97.02	93.87				snR-22-cP	3.84	2.65	5.19	0.5	0.71	0.19	95.65	96.64	94.62
	sinR-1-cP	2.32	1.27	3.35	1.08	0.46	1.34	96.6	98.28	95.31				sinR-1-cP	0.38	0.53	0.35	0.06	0.15	0.14	99.55	99.32	99.51				sinR-1-cP	1.87	2.47	3.06	2.48	2.71	2.57	95.65	94.82	94.38				sinR-1-cP	0.34	0.39	0.31	0.14	0.18	0.16	99.52	99.43	99.52
	sinR-136-cP	0.73	0.75	1.02	0.45	0.38	1.11	98.81	98.88	97.87				sinR-136-cP	9.51	9.7	9.55	0.49	1.14	1.45	90	89.17	89				sinR-136-cP	1.26	1.48	1.02	0.3	0.45	0.34	98.44	98.07	98.64				sinR-136-cP	3.08	1.45	1.35	1.18	0.24	0.13	95.74	98.31	98.52
	smR-2-cP	0.74	0.77	1.32	0.32	0.28	0.13	98.94	98.94	98.55				smR-2-cP	3.24	2.05	1.95	0.07	0.23	0.41	96.69	97.72	97.64				smR-2-cP	4.83	4.04	8.2	1.94	1.52	2.53	93.22	94.44	89.27				smR-2-cP	4.21	4.07	2.49	0.82	0.55	0.49	94.98	95.38	97.02
	smR-12-cP	2.49	1.86	3.22	0	0.83	0.61	97.58	97.31	96.17				smR-12-cP	7.48	7.51	7.03	1.15	0.84	0.92	91.37	91.64	92.05				smR-12-cP	5.52	5.72	4.86	2.98	7.74	8.35	91.49	86.55	86.79				smR-12-cP	1.71	1.91	1.5	1.89	1.85	1.43	96.4	96.24	97.06
	slncR-2-cP	0.63	0.18	0.63	0.46	0.05	0.32	98.91	99.77	99.05				slncR-2-cP	0.62	0.72	0.6	2.31	0.86	1.03	97.07	98.42	98.37				slncR-2-cP	1.66	2.1	1.1	1.53	0.65	0.3	96.81	97.25	98.6				slncR-2-cP	2.94	1.45	3.33	0.51	0.92	0.48	96.56	97.63	96.18
	slncR-6-cP	1.11	0.83	1.09	0.43	0.21	0.33	98.46	98.96	98.58				slncR-6-cP	3.92	2.13	2.78	0.49	4.33	2.11	95.58	93.54	95.11				slncR-6-cP	2.9	2.2	2.73	1.49	1.72	6.97	95.61	96.09	90.3				slncR-6-cP	3.99	5.92	3.58	3.98	0.74	1.97	92.03	93.34	94.45
	smcR-2-cP	0.7	0.56	0.59	0.41	0.15	0.24	98.9	99.29	99.17				smcR-2-cP	1.91	1.54	1.66	0.37	0.42	0.23	97.72	98.04	98.11				smcR-2-cP	2.54	2.25	2.15	0.87	0.92	0.53	96.59	96.83	97.32				smcR-2-cP	2.15	1.1	0.79	0.41	0.48	0.77	97.44	98.42	98.44
	srpR-11-cP	1.57	1.42	2.28	0.66	1.56	0.77	97.77	97.01	96.95				srpR-11-cP	4.77	4.43	4.31	3.64	5.99	0.31	91.59	89.59	95.37				srpR-11-cP	11.43	8.4	13.43	1.99	2.92	5.05	86.58	88.68	81.52				srpR-11-cP	3.97	1.38	2.93	0.22	1.38	1	95.81	97.23	96.06

## Sheet: Fig. S7b
Fig. S7b
	Hep G2	(3'-OH)%			(3'-P)%			(3'-cP)%
	miR-19a	97.07	96.57	96.78	0.57	1.05	1.74	2.36	2.38	1.48
	miR-148	97.29	99	97.37	3.39	1.27	0.92	0	0	1.71
	srR-12-cP	1.64	0.7	0.81	2.33	0.17	0.22	96.03	99.13	98.97
	srR-20-cP	1.77	1.64	1.52	1.77	0.51	1.13	96.46	97.86	97.34
	srR-51-cP	1.87	2.11	2.79	1.33	0.9	0.82	96.8	96.98	96.39
	tsR-4-cP	1.9	1.37	1.35	1	0.29	0.7	97.1	98.34	97.94
	tsR-15-cP	3.26	2.81	2.8	0.42	1.49	0.41	96.32	95.7	96.79
	snoR-18-cP	5.26	4.85	6.02	1.75	2.41	1.31	93	92.75	92.66
	snR-3-cP	2.26	3.74	3.07	2.21	1.19	2.53	95.54	95.08	94.4
	snR-31-cP	2.68	2.25	4.01	0.75	0.47	1.22	96.57	97.29	94.77
	sinR-20-cP	4.73	4.18	3.35	0.52	1.75	1.05	94.74	94.08	95.6
	sinR-90-cP	5.52	5.06	4.77	6.6	3.17	2.92	87.88	91.77	92.31
	smR-44-cP	4.78	3.66	3.2	1.12	1.43	0.72	94.1	94.92	96.08
	smR-96-cP	7.22	5.43	4.38	1.26	0.49	0.98	91.52	94.08	94.63
	slncR-2-cP	1.41	2.53	1.8	0.74	1.65	0.89	97.85	95.81	97.31
	slncR-13-cP	4.57	6.14	4.25	3.94	0	1.55	91.49	93.97	94.2
	smcR-7-cP	1.86	1.87	1.66	0.17	0.59	0.25	97.96	97.54	98.08
	srpRNA-2-cP	2.88	3.88	2.24	1.07	2	0.86	96.05	94.12	96.9

## Sheet: Fig. S7c
Fig. S7c
		Remaining sRNA (%)
	miR-152	Control	T4 Rnl2	AP+T4 Rnl2	Pnk+T4 Rnl2
		100	0.14	0.18	0.26
		100	0.25	0.23	0.11
		100	0.12	0.56	0.48
	P value
	VS Control		1.6116e-13	1.22752e-11	8.08766e-12
		Remaining sRNA (%)
	sinR-7-cP	Control	T4 Rnl2	AP+T4 Rnl2	Pnk+T4 Rnl2
		100	95.26	93.15	1.35
		100	96.31	106.34	2.04
		100	107.45	101.36	3.57
	P value
	VS Control		0.937273	0.944803	1.21995e-08
		Remaining sRNA (%)
	slncR-106-cP	Control	T4 Rnl2	AP+T4 Rnl2	Pnk+T4 Rnl2
		100	105.26	106.25	0.14
		100	102.21	101.36	0.45
		100	96.54	107.56	2.14
	P value
	VS Control		0.628486	0.0552128	9.28149e-09

## Sheet: Fig. S7d
Fig. S7d
			Remaining sRNA (%)							Remaining sRNA (%)
		miR-122	Control	T4 Rnl2	AP+T4 Rnl2	Pnk+T4 Rnl2			sinR-7-cP	Control	T4 Rnl2	AP+T4 Rnl2	Pnk+T4 Rnl2
			100	1.05	0.59	0.75				100	99.25	100.57	1.24
			100	0.68	0.45	0.53				100	96.39	97.25	0.81
			100	0.08	1.06	0.29				100	102.38	103.26	1.06
		P value							P value
		VS Control		3.92186e-10	7.14748e-11	1.90756e-11			VS Control		0.722192	0.846032	1.51147e-11
			Remaining sRNA (%)							Remaining sRNA (%)
		miR-152	Control	T4 Rnl2	AP+T4 Rnl2	Pnk+T4 Rnl2			slncR-106-cP	Control	T4 Rnl2	AP+T4 Rnl2	Pnk+T4 Rnl2
			100	0.18	0.53	0.83				100	95.28	102.16	1.02
			100	0.26	0.08	0.17				100	97.18	96.82	0.77
			100	0.37	1.39	0.05				100	102.27	102.35	0.61
		P value							P value
		VS Control		5.58068e-13	1.34387e-09	2.10368e-10			VS Control		0.447267	0.818803	1.2552e-11
			Remaining sRNA (%)							Remaining sRNA (%)
		srR-67-cP	Control	T4 Rnl2	AP+T4 Rnl2	Pnk+T4 Rnl2			smcR-13-cP	Control	T4 Rnl2	AP+T4 Rnl2	Pnk+T4 Rnl2
			100	97.26	97.36	2.05				100	94.25	93.51	1.02
			100	103.48	105.26	0.51				100	105.26	115.26	0.29
			100	96.32	97.36	0.82				100	102.34	96.15	1.34
		P value							P value
		VS Control		0.685172	0.998101	3.06988e-09			VS Control		0.860569	0.822614	5.79416e-10
			Remaining sRNA (%)
		smR-26-cP	Control	T4 Rnl2	AP+T4 Rnl2	Pnk+T4 Rnl2
			100	99.86	95.79	2.56
			100	103.56	110.25	1.06
			100	95.36	98.29	0.57
		P value
		VS Control		0.872139	0.762547	8.14853e-09
