# Supplementary material for: Discovery of the major 15–30 nt mammalian small RNAs, their biogenesis and function
Source: Nat Commun. 2023 Sep 18;14:5796. doi: 10.1038/s41467-023-41554-6 (PMC10507107; doi:10.1038/s41467-023-41554-6)
Supplement: Supplementary file 16 — Source Data [file 41467_2023_41554_MOESM16_ESM.zip › Source_Data_Fig._S8.xlsx]

## Sheet: Fig. S8a
	Liver 3'-OH sublibrary	5'-end						Liver 3'-OH sublibrary	3'-end
Fig. S8a		1	2	3	4	5			-5	-4	-3	-2	-1
	A	0.393224	0.22594	0.159617	0.210172	0.159109		A	0.132871	0.192556	0.16666	0.0926454	0.369243
	U	0.193962	0.188536	0.196994	0.229212	0.1903		U	0.308029	0.183175	0.155505	0.196104	0.318312
	C	0.229726	0.28478	0.30294	0.284221	0.328822		C	0.292377	0.255139	0.354939	0.469376	0.111136
	G	0.183089	0.300743	0.340449	0.276395	0.321769		G	0.266723	0.36913	0.322896	0.241874	0.201309

## Sheet: Fig. S8b
		3'-OH sublibrary	3'-end						3'-OH sublibrary	3'-end							3'-cP sublibrary	3'-end						3'-cP sublibrary	3'-end
Fig. S8b		srRNA	-5	-4	-3	-2	-1		sgmRNA	-5	-4	-3	-2	-1			srRNA	-5	-4	-3	-2	-1		sgmRNA	-5	-4	-3	-2	-1
		A	0.128866	0.100706	0.116267	0.0854462	0.137464		A	0.120896	0.170888	0.151423	0.126737	0.701052			A	0.324555	0.28122	0.200556	0.126013	0.0415449		A	0.261644	0.231048	0.236657	0.156294	0.197558
		U	0.324179	0.132884	0.172167	0.174935	0.410601		U	0.212965	0.262207	0.325447	0.438814	0.155574			U	0.17638	0.200827	0.144979	0.240196	0.211932		U	0.229598	0.277103	0.343223	0.298858	0.226059
		C	0.191333	0.372226	0.209323	0.426141	0.176392		C	0.262086	0.267975	0.332222	0.283024	0.0475017			C	0.312002	0.22167	0.496307	0.299184	0.717481		C	0.270412	0.312202	0.273948	0.303902	0.465936
		G	0.355623	0.394184	0.502243	0.313479	0.275543		G	0.404053	0.29893	0.190907	0.151426	0.095873			G	0.187063	0.296283	0.158158	0.334606	0.0290413		G	0.238346	0.179648	0.146172	0.240946	0.110447
			3'-end							3'-end								3'-end							3'-end
		tsRNA	-5	-4	-3	-2	-1		sinRNA	-5	-4	-3	-2	-1			tsRNA	-5	-4	-3	-2	-1		sinRNA	-5	-4	-3	-2	-1
		A	0.111142	0.359424	0.0457905	0.0279616	0.880985		A	0.131894	0.236734	0.200384	0.139975	0.615141			A	0.182875	0.174586	0.243028	0.0887406	0.0715045		A	0.25645	0.24984	0.249055	0.192381	0.136811
		U	0.183488	0.277923	0.0331957	0.0302008	0.0216582		U	0.266668	0.366643	0.184188	0.216691	0.199072			U	0.213856	0.268686	0.304294	0.27207	0.265947		U	0.203093	0.296014	0.334592	0.241864	0.224832
		C	0.573461	0.0797947	0.864744	0.877117	0.0304642		C	0.419034	0.131285	0.383072	0.440347	0.063691			C	0.271116	0.311831	0.278059	0.373481	0.603237		C	0.325344	0.300194	0.289803	0.363033	0.554364
		G	0.131909	0.282858	0.0562697	0.0647207	0.0668928		G	0.182404	0.265339	0.232355	0.202988	0.122096			G	0.332152	0.244898	0.174619	0.265708	0.0593119		G	0.215114	0.153953	0.12655	0.202723	0.0839937
			3'-end							3'-end								3'-end							3'-end
		miRNA	-5	-4	-3	-2	-1		slncRNA	-5	-4	-3	-2	-1			miRNA	-5	-4	-3	-2	-1		slncRNA	-5	-4	-3	-2	-1
		A	0.20927	0.182253	0.270403	0.215891	0.259902		A	0.158692	0.290717	0.19804	0.116609	0.494926			A	0.187057	0.291758	0.235164	0.278486	0.207453		A	0.24581	0.256413	0.229212	0.172739	0.170252
		U	0.367772	0.344025	0.401359	0.247583	0.491259		U	0.200561	0.180075	0.17489	0.261878	0.183862			U	0.185132	0.387919	0.30166	0.276667	0.164616		U	0.200178	0.213698	0.31875	0.280233	0.22097
		C	0.118505	0.146366	0.0835093	0.149496	0.072652		C	0.297945	0.184459	0.410389	0.402917	0.115378			C	0.38669	0.179158	0.280773	0.207603	0.495204		C	0.294323	0.314584	0.279159	0.313267	0.49198
		G	0.304453	0.327357	0.244728	0.38703	0.176187		G	0.342803	0.344749	0.216681	0.218595	0.205834			G	0.241121	0.141164	0.182403	0.237245	0.132727		G	0.259689	0.215305	0.172879	0.233762	0.116797
			3'-end							3'-end								3'-end							3'-end
		snoRNA	-5	-4	-3	-2	-1		srpRNA	-5	-4	-3	-2	-1			snoRNA	-5	-4	-3	-2	-1		srpRNA	-5	-4	-3	-2	-1
		A	0.147058	0.200659	0.673877	0.14871	0.337438		A	0.2661	0.265651	0.29384	0.236067	0.470435			A	0.253532	0.230118	0.278531	0.143693	0.0451154		A	0.267693	0.245089	0.279882	0.181675	0.210807
		U	0.594358	0.0247748	0.0405235	0.393747	0.395056		U	0.32318	0.285104	0.287559	0.161171	0.17195			U	0.283165	0.292092	0.32466	0.260098	0.309922		U	0.210266	0.251452	0.318129	0.260814	0.205297
		C	0.117348	0.0625001	0.0978422	0.185307	0.0848231		C	0.244178	0.139982	0.23003	0.345193	0.19029			C	0.253686	0.262641	0.256451	0.255203	0.626519		C	0.277759	0.290096	0.224545	0.305773	0.417656
		G	0.141235	0.712066	0.187757	0.272237	0.182683		G	0.166542	0.309263	0.188571	0.257569	0.167325			G	0.209617	0.215149	0.140358	0.341006	0.0184434		G	0.244282	0.213362	0.177444	0.251738	0.16624
			3'-end							3'-end								3'-end							3'-end
		snRNA	-5	-4	-3	-2	-1		piRNA	-5	-4	-3	-2	-1			snRNA	-5	-4	-3	-2	-1		piRNA	-5	-4	-3	-2	-1
		A	0.0978975	0.439111	0.0536882	0.0232437	0.46532		A	0.0597643	0.0312925	0.644877	0.135232	0.358033			A	0.277868	0.127761	0.599572	0.100687	0.0280282		A	0.139425	0.15751	0.25198	0.153293	0.0650663
		U	0.0220944	0.0212253	0.0149038	0.363326	0.143933		U	0.658297	0.0388783	0.0287568	0.473558	0.0302643			U	0.440636	0.502003	0.262532	0.536543	0.273487		U	0.368682	0.377295	0.301425	0.160286	0.298068
		C	0.769797	0.385795	0.79338	0.599111	0.0474458		C	0.0445319	0.243474	0.26956	0.0930328	0.434646			C	0.16261	0.178412	0.107542	0.162983	0.684847		C	0.220367	0.364073	0.369156	0.549232	0.602613
		G	0.110211	0.153869	0.138028	0.0143192	0.343301		G	0.237407	0.686355	0.0568063	0.298177	0.177057			G	0.118887	0.191824	0.0303544	0.199787	0.0136379		G	0.271526	0.101123	0.0774385	0.137189	0.034252
			3'-end							3'-end								3'-end							3'-end
		smRNA	-5	-4	-3	-2	-1		smcRNA	-5	-4	-3	-2	-1			smRNA	-5	-4	-3	-2	-1		smcRNA	-5	-4	-3	-2	-1
		A	0.218198	0.267889	0.325144	0.245686	0.359319		A	0.0350781	0.0451524	0.0513997	0.0461105	0.640214			A	0.254308	0.237334	0.258037	0.150606	0.136726		A	0.225689	0.151304	0.237957	0.163425	0.0126459
		U	0.202669	0.196253	0.166699	0.206513	0.191368		U	0.428658	0.459876	0.414722	0.797086	0.250003			U	0.20007	0.223029	0.303693	0.269426	0.244922		U	0.122285	0.0498488	0.380699	0.0922621	0.42756
		C	0.284751	0.207351	0.212467	0.277412	0.182528		C	0.481053	0.419682	0.471443	0.0881792	0.0496293			C	0.291376	0.325518	0.274669	0.309996	0.530465		C	0.164938	0.496851	0.164614	0.280931	0.54992
		G	0.294382	0.328507	0.29569	0.270389	0.266784		G	0.0552109	0.0752892	0.0624352	0.068624	0.0601538			G	0.254247	0.214119	0.163601	0.269971	0.0878874		G	0.487088	0.301996	0.21673	0.463382	0.00987442

## Sheet: Fig. S8c
Fig. S8c		5'-end							3'-end
	Hepa 1-6 3'-OH sublibrary	1	2	3	4	5		Hepa 1-6 3'-OH sublibrary	-5	-4	-3	-2	-1
	A	0.372116	0.147964	0.104273	0.115773	0.113139		A	0.0264923	0.0303544	0.0308964	0.0176009	0.0732468
	U	0.189829	0.141122	0.16663	0.174343	0.146852		U	0.0589632	0.0254932	0.0263965	0.045656	0.0713863
	C	0.293152	0.461794	0.41137	0.388543	0.291963		C	0.0815072	0.0684918	0.0695271	0.0946217	0.0158493
	G	0.144903	0.24912	0.317726	0.321341	0.448045		G	0.0687597	0.111383	0.108903	0.0778439	0.0752401
		5'-end							3'-end
	Hepa 1-6 3'-cP sublibrary	1	2	3	4	5		Hepa 1-6 3'-cP sublibrary	-5	-4	-3	-2	-1
	A	0.622558	0.203866	0.214821	0.267126	0.246478		A	0.278233	0.255728	0.253348	0.118194	0.0356539
	U	0.0541343	0.296618	0.207274	0.231595	0.197451		U	0.185243	0.231896	0.212518	0.259525	0.214679
	C	0.0852855	0.239165	0.338579	0.22183	0.337539		C	0.307949	0.251782	0.401524	0.295647	0.721974
	G	0.238022	0.26035	0.239326	0.279448	0.218532		G	0.228576	0.260595	0.13261	0.326634	0.0276927
		5'-end							3'-end
	Hep G2 3'-OH sublibrary	1	2	3	4	5		Hep G2 3'-OH sublibrary	-5	-4	-3	-2	-1
	A	0.475609	0.207597	0.153972	0.148462	0.118165		A	0.1434	0.149047	0.161655	0.0859266	0.340309
	U	0.152751	0.15599	0.256097	0.215293	0.168192		U	0.198345	0.131461	0.169544	0.310005	0.320592
	C	0.180554	0.289586	0.304361	0.242589	0.311557		C	0.343426	0.341349	0.39215	0.371799	0.0935219
	G	0.191086	0.346827	0.28557	0.393656	0.402087		G	0.314829	0.378143	0.27665	0.23227	0.245577
		5'-end							3'-end
	Hep G2 3'-cP sublibrary	1	2	3	4	5		Hep G2 3'-cP sublibrary	-5	-4	-3	-2	-1
	A	0.499997	0.1775	0.186266	0.218853	0.258789		A	0.259918	0.220937	0.246601	0.113779	0.0605006
	U	0.0902573	0.283414	0.211401	0.268479	0.195865		U	0.198855	0.245552	0.227218	0.300173	0.234501
	C	0.106461	0.262353	0.34011	0.238446	0.328747		C	0.28953	0.270756	0.371607	0.286688	0.654765
	G	0.303285	0.276733	0.262222	0.274222	0.216599		G	0.251698	0.262755	0.154573	0.29936	0.0502329
