# Supplementary material for: Discovery of the major 15–30 nt mammalian small RNAs, their biogenesis and function
Source: Nat Commun. 2023 Sep 18;14:5796. doi: 10.1038/s41467-023-41554-6 (PMC10507107; doi:10.1038/s41467-023-41554-6)
Supplement: Supplementary file 16 — Source Data [file 41467_2023_41554_MOESM16_ESM.zip › Source_Data_Fig._S9.xlsx]

## Sheet: Fig. S9a, b
Fig. S9a, b

## Sheet: Fig. S9c
Fig. S9c
		Ang 0 ng			Ang 20 ng			Ang 80 ng			Ang 320 ng
	miR-122	1	1	1	0.87	0.99	0.6	0.36	0.33	0.25	0.04	0.04	0.07
	srR-67-cP	1	1	1	2.14	2.13	2.66	3.48	2.28	3.18	4.92	3.07	4.62
	smR-26-cP	1	1	1	1.57	2.96	1.33	4.87	7.59	6.99	11.11	16.56	13.71
P value
Ang 20 ng VS Ang 0ng	miR-122	0.193592		Ang 80 ng VS Ang 0ng	miR-122	3.08771e-05		Ang 320 ng VS Ang 0ng	miR-122	7.36099e-08
	srR-67-cP	0.00170397			srR-67-cP	0.00535783			srR-67-cP	0.00503087
	smR-26-cP	0.133845			smR-26-cP	0.00266094			smR-26-cP	0.00124582
		RNase4 0 ng			RNase4 20 ng			RNase4 80 ng			RNase4 320 ng
	miR-122	1	1	1	0.57	0.58	0.3	0.11	0.14	0.05	0.02	0.02	0.01
	srR-67-cP	1	1	1	2.78	1.9	4.35	22.86	33.37	27.7	45.39	65.27	54.73
	smR-26-cP	1	1	1	1.52	1.58	1.07	8.38	13.62	16.55	38.08	55.04	28.86
P value
RNase4 20 ng VS RNase4 0ng	miR-122	0.0048852		RNase4 80 ng VS RNase4 0ng	miR-122	4.45532e-06		RNase4 320 ng VS RNase4 0ng	miR-122	7.92191e-10
	srR-67-cP	0.0485568			srR-67-cP	0.000887596			srR-67-cP	0.000706083
	smR-26-cP	0.0725006			smR-26-cP	0.00771272			smR-26-cP	0.00663852

## Sheet: Fig. S9d
Fig. S9d
			Veh			Ang			RNase4
		miR-122	1	1	1	0.908003	1.04504	1.01944	0.900329	1.01516	0.987614
		rsR-67-cP	1	1	1	1.21278	1.40885	1.08903	1.82505	1.52402	1.26503
		tsR-2-cP	1	1	1	1.44068	1.65174	1.50268	1.79846	2.00842	1.65499
		snR-7-cP	1	1	1	1.0298	1.35945	1.32388	2.03327	1.47621	1.26914
		sinR-7-cP	1	1	1	1.33263	1.44449	1.63582	1.23361	1.41457	1.44975
		smR-26-cP	1	1	1	1.30428	2.11014	1.41054	2.00191	2.01859	1.80827
		slncR-106-cP	1	1	1	1.06873	1.5479	1.12917	1.37771	1.35471	1.58345
		smcR-13-cP	1	1	1	1.18	1.50686	1.37447	1.62953	1.43977	1.50797
	P value
	Ang VS Veh	miR-122	0.838079		RNase4 VS Veh	miR-122	0.403585
		rsR-67-cP	0.0636975			rsR-67-cP	0.0292436
		tsR-2-cP	0.0010557			tsR-2-cP	0.00132624
		snR-7-cP	0.0852053			snR-7-cP	0.0601498
		sinR-7-cP	0.0060034			sinR-7-cP	0.00544981
		smR-26-cP	0.0738323			smR-26-cP	0.000152304
		slncR-106-cP	0.174279			slncR-106-cP	0.00380808
		smcR-13-cP	0.0203503			smcR-13-cP	0.000692588

## Sheet: Fig. S9f
Fig. S9f
		Veh			Ang			RNase4
	miR-122	1	1	1	1	1.23	1.11	0.85	1.2	1.13
	rsR-67-cP	1	1	1	4.77	3.43	3.09	4.91	5.78	3.71
	smR-26-cP	1	1	1	2.11	1.81	1.65	3.31	2.62	2.26
P value
Ang VS Veh	miR-122	0.163125		RNase4 VS Veh	miR-122	0.604654
	rsR-67-cP	0.00573572			rsR-67-cP	0.00318348
	smR-26-cP	0.0031439			smR-26-cP	0.0049414

## Sheet: Fig. S9h
Fig. S9h
		Veh			AKO			RKO			DKO
	miR-122	100	100	100	108.22	95.2	99.06	107.24	92.91	95.11	105.34	101.21	97.87
	srR-67-cP	100	100	100	102.73	94.27	81.76	67.52	78.85	77.66	66.53	68.61	61.28
	tsR-2-cP	100	100	100	104.67	93.58	91.25	97.79	106.79	90.13	92.33	93.3	100.36
	snR-7-cP	100	100	100	92.57	90.64	99.24	71.92	86.29	87.05	66.19	78.89	62.83
	sinR-7-cP	100	100	100	98.48	93.98	88.1	71.39	88.11	75.25	82.94	69.78	73.63
	smR-26-cP	100	100	100	103.54	99.35	91.55	78.7	85.57	89.47	79.3	86.85	80.14
	slncR-106-cP	100	100	100	94.58	96.89	87.01	81.42	78.45	88.28	85.23	73.68	78.11
	smcR-13-cP	100	100	100	100.03	108.48	93.19	95.99	103.82	97.58	106.66	105.85	87.73
P value
AKO VS Veh	miR-122	0.840933		RKO VS Veh	miR-122	0.740782		DKO VS Veh	miR-122	0.532703
	srR-67-cP	0.309712			srR-67-cP	0.0021407			srR-67-cP	9.30359e-05
	tsR-2-cP	0.445487			tsR-2-cP	0.732725			tsR-2-cP	0.138718
	snR-7-cP	0.0880883			snR-7-cP	0.0206993			snR-7-cP	0.00328898
	sinR-7-cP	0.0973007			sinR-7-cP	0.0126135			sinR-7-cP	0.00327415
	smR-26-cP	0.625721			smR-26-cP	0.00805526			smR-26-cP	0.00169594
	slncR-106-cP	0.0740272			slncR-106-cP	0.00403391			slncR-106-cP	0.00336074
	smcR-13-cP	0.904217			smcR-13-cP	0.734218			smcR-13-cP	0.990291

## Sheet: Fig. S9i
Fig. S9i
		3'-OH 15-30 nt RNA				3'-(OH+P+cP) 15-30 nt RNA
	WT	1	1	1	1	1	1	1	1
	AKO	1.06	0.99	0.93	0.94	0.91	1.11	0.9	0.94
	RKO	1.11	0.93	0.92	0.87	0.75	0.75	0.72	0.82
	DKO	1.12	0.94	0.95	0.98	0.66	0.7	0.75	0.74
P value
VS WT	WT
	AKO	0.526049	0.502507
	RKO	0.449118	2.85378e-05
	DKO	0.95415	8.35134e-06

## Sheet: Fig. S9j
Fig. S9j

## Sheet: Fig. S9k
Fig. S9k
			Vehicle			AKO			RKO			DKO
		miR-152	1	1	1	1.08	1.01	1.22	0.95	1.01	1.16	0.89	0.88	1.18
		srR-67-cP	1	1	1	0.89	1.11	1.1	0.28	0.48	0.35	0.22	0.55	0.26
		snR-7-cP	1	1	1	0.74	0.78	0.9	0.33	0.21	0.34	0.26	0.13	0.3
		sinR-7-cP	1	1	1	0.99	0.88	0.68	0.36	0.22	0.25	0.29	0.15	0.11
		smR-26-cP	1	1	1	0.92	1.02	0.87	0.55	0.56	0.26	0.54	0.42	0.14
		slncR-106-cP	1	1	1	0.91	0.86	0.74	0.25	0.21	0.38	0.14	0.09	0.29
	P value
	AKO VS Veh	miR-152	0.169475		RKO VS Veh	miR-152	0.55669		DKO VS Veh	miR-152	0.87369
		srR-67-cP	0.666289			srR-67-cP	0.000424211			srR-67-cP	0.00321512
		snR-7-cP	0.0158437			snR-7-cP	7.15419e-05			snR-7-cP	0.000114934
		sinR-7-cP	0.173651			sinR-7-cP	7.02637e-05			sinR-7-cP	0.000116129
		smR-26-cP	0.224275			smR-26-cP	0.00524831			smR-26-cP	0.00590873
		slncR-106-cP	0.0317337			slncR-106-cP	0.000149716			slncR-106-cP	0.000161795
